# Supplementary material for: Intracrystalline deformation microstructures in natural olivine with implications for stress estimation
Source: Sci Rep. 2022 Nov 22;12:20069. doi: 10.1038/s41598-022-24538-2 (PMC9681765; doi:10.1038/s41598-022-24538-2)
Supplement: Supplementary file 4 — Supplementary Information 4. [file 41598_2022_24538_MOESM4_ESM.zip]

Archive with 22 entries (22 files):
- grain-1.ctf
- grain-10.ctf
- grain-11.ctf
- grain-12.ctf
- grain-13.ctf
- grain-14.ctf
- grain-15.ctf
- grain-16.ctf
- grain-17.ctf
- grain-18.ctf
- grain-19.ctf
- grain-2.ctf
- grain-20.ctf
- grain-21.ctf
- grain-22.ctf
- grain-3.ctf
- grain-4.ctf
- grain-5.ctf
- grain-6.ctf
- grain-7.ctf
- grain-8.ctf
- grain-9.ctf
