# Supplementary material for: Intracrystalline deformation microstructures in natural olivine with implications for stress estimation
Source: Sci Rep. 2022 Nov 22;12:20069. doi: 10.1038/s41598-022-24538-2 (PMC9681765; doi:10.1038/s41598-022-24538-2)
Supplement: Supplementary file 4 — Supplementary Information 4. [file 41598_2022_24538_MOESM4_ESM.zip › grain-10.ctf]

Channel Text File
Prj	grain-10
Author	
JobMode	Grid
XCells	1241
YCells	1094
XStep	1.0000
YStep	1.0000
AcqE1	0.0000
AcqE2	0.0000
AcqE3	0.0000
Euler angles refer to Sample Coordinate system (CS0)!	Mag	70.0000	Coverage	99	Device	0	KV	20.0000	TiltAngle	70.0000	TiltAxis	0	DetectorOrientationE1	359.9495	DetectorOrientationE2	94.1671	DetectorOrientationE3	0.0421	WorkingDistance	16.8848	InsertionDistance	193.0
Phases	7
4.756;10.207;5.980	90.000;90.000;90.000	Forsterite	3	0			[Forsteri.cry]
18.241;8.830;5.185	90.000;90.000;90.000	Enstatite  Opx AV77	3	0			[Enstatit.cry]
9.746;8.990;5.251	90.000;105.630;90.000	Diopside   CaMgSi2O6	2	0			[Diopside.cry]
8.206;8.206;8.206	90.000;90.000;90.000	Spinel - (Mg,Fe)2SiO4	11	227			American Mineralogist, (1993), vol. 78, 页面 1320-1323
9.922;18.219;5.360	90.000;104.810;90.000	Amphibole	2	12			American Mineralogist, (1993), vol. 78, 页面 746-752
11.507;11.507;11.507	90.000;90.000;90.000	Pyrope	11	230			American Mineralogist, (1975), vol. 60, 页面 218-228
8.194;12.897;14.190	92.980;115.820;91.150	Anorthite	1	2			American Mineralogist, (1973), vol. 58, 页面 665-675
Phase	X	Y	Bands	Error	Euler1	Euler2	Euler3	MAD	BC	BS
0	0.0000	0.0000	0	5	0.0000	0.0000	0.0000	0.0000	0	0
0	1.0000	0.0000	0	5	0.0000	0.0000	0.0000	0.0000	0	0
0	2.0000	0.0000	0	5	0.0000	0.0000	0.0000	0.0000	0	0
0	3.0000	0.0000	0	5	0.0000	0.0000	0.0000	0.0000	0	0
0	4.0000	0.0000	0	5	0.0000	0.0000	0.0000	0.0000	0	0
0	5.0000	0.0000	0	5	0.0000	0.0000	0.0000	0.0000	0	0
0	6.0000	0.0000	0	5	0.0000	0.0000	0.0000	0.0000	0	0
0	7.0000	0.0000	0	5	0.0000	0.0000	0.0000	0.0000	0	0
0	8.0000	0.0000	0	5	0.0000	0.0000	0.0000	0.0000	0	0
0	9.0000	0.0000	0	5	0.0000	0.0000	0.0000	0.0000	0	0
0	10.0000	0.0000	0	5	0.0000	0.0000	0.0000	0.0000	0	0
0	11.0000	0.0000	0	5	0.0000	0.0000	0.0000	0.0000	0	0
0	12.0000	0.0000	0	5	0.0000	0.0000	0.0000	0.0000	0	0
0	13.0000	0.0000	0	5	0.0000	0.0000	0.0000	0.0000	0	0
0	14.0000	0.0000	0	5	0.0000	0.0000	0.0000	0.0000	0	0
0	15.0000	0.0000	0	5	0.0000	0.0000	0.0000	0.0000	0	0
0	16.0000	0.0000	0	5	0.0000	0.0000	0.0000	0.0000	0	0
0	17.0000	0.0000	0	5	0.0000	0.0000	0.0000	0.0000	0	0
0	18.0000	0.0000	0	5	0.0000	0.0000	0.0000	0.0000	0	0
0	19.0000	0.0000	0	5	0.0000	0.0000	0.0000	0.0000	0	0
0	20.0000	0.0000	0	5	0.0000	0.0000	0.0000	0.0000	0	0
0	21.0000	0.0000	0	5	0.0000	0.0000	0.0000	0.0000	0	0
0	22.0000	0.0000	0	5	0.0000	0.0000	0.0000	0.0000	0	0
0	23.0000	0.0000	0	5	0.0000	0.0000	0.0000	0.0000	0	0
0	24.0000	0.0000	0	5	0.0000	0.0000	0.0000	0.0000	0	0
0	25.0000	0.0000	0	5	0.0000	0.0000	0.0000	0.0000	0	0
0	26.0000	0.0000	0	5	0.0000	0.0000	0.0000	0.0000	0	0
0	27.0000	0.0000	0	5	0.0000	0.0000	0.0000	0.0000	0	0
0	28.0000	0.0000	0	5	0.0000	0.0000	0.0000	0.0000	0	0
0	29.0000	0.0000	0	5	0.0000	0.0000	0.0000	0.0000	0	0
0	30.0000	0.0000	0	5	0.0000	0.0000	0.0000	0.0000	0	0
0	31.0000	0.0000	0	5	0.0000	0.0000	0.0000	0.0000	0	0
0	32.0000	0.0000	0	5	0.0000	0.0000	0.0000	0.0000	0	0
0	33.0000	0.0000	0	5	0.0000	0.0000	0.0000	0.0000	0	0
0	34.0000	0.0000	0	5	0.0000	0.0000	0.0000	0.0000	0	0
0	35.0000	0.0000	0	5	0.0000	0.0000	0.0000	0.0000	0	0
0	36.0000	0.0000	0	5	0.0000	0.0000	0.0000	0.0000	0	0
0	37.0000	0.0000	0	5	0.0000	0.0000	0.0000	0.0000	0	0
0	38.0000	0.0000	0	5	0.0000	0.0000	0.0000	0.0000	0	0
0	39.0000	0.0000	0	5	0.0000	0.0000	0.0000	0.0000	0	0
0	40.0000	0.0000	0	5	0.0000	0.0000	0.0000	0.0000	0	0
0	41.0000	0.0000	0	5	0.0000	0.0000	0.0000	0.0000	0	0
0	42.0000	0.0000	0	5	0.0000	0.0000	0.0000	0.0000	0	0
0	43.0000	0.0000	0	5	0.0000	0.0000	0.0000	0.0000	0	0
0	44.0000	0.0000	0	5	0.0000	0.0000	0.0000	0.0000	0	0
0	45.0000	0.0000	0	5	0.0000	0.0000	0.0000	0.0000	0	0
0	46.0000	0.0000	0	5	0.0000	0.0000	0.0000	0.0000	0	0
0	47.0000	0.0000	0	5	0.0000	0.0000	0.0000	0.0000	0	0
0	48.0000	0.0000	0	5	0.0000	0.0000	0.0000	0.0000	0	0
0	49.0000	0.0000	0	5	0.0000	0.0000	0.0000	0.0000	0	0
0	50.0000	0.0000	0	5	0.0000	0.0000	0.0000	0.0000	0	0
0	51.0000	0.0000	0	5	0.0000	0.0000	0.0000	0.0000	0	0
0	52.0000	0.0000	0	5	0.0000	0.0000	0.0000	0.0000	0	0
0	53.0000	0.0000	0	5	0.0000	0.0000	0.0000	0.0000	0	0
0	54.0000	0.0000	0	5	0.0000	0.0000	0.0000	0.0000	0	0
0	55.0000	0.0000	0	5	0.0000	0.0000	0.0000	0.0000	0	0
0	56.0000	0.0000	0	5	0.0000	0.0000	0.0000	0.0000	0	0
0	57.0000	0.0000	0	5	0.0000	0.0000	0.0000	0.0000	0	0
0	58.0000	0.0000	0	5	0.0000	0.0000	0.0000	0.0000	0	0
0	59.0000	0.0000	0	5	0.0000	0.0000	0.0000	0.0000	0	0
0	60.0000	0.0000	0	5	0.0000	0.0000	0.0000	0.0000	0	0
0	61.0000	0.0000	0	5	0.0000	0.0000	0.0000	0.0000	0	0
0	62.0000	0.0000	0	5	0.0000	0.0000	0.0000	0.0000	0	0
0	63.0000	0.0000	0	5	0.0000	0.0000	0.0000	0.0000	0	0
0	64.0000	0.0000	0	5	0.0000	0.0000	0.0000	0.0000	0	0
0	65.0000	0.0000	0	5	0.0000	0.0000	0.0000	0.0000	0	0
0	66.0000	0.0000	0	5	0.0000	0.0000	0.0000	0.0000	0	0
0	67.0000	0.0000	0	5	0.0000	0.0000	0.0000	0.0000	0	0
0	68.0000	0.0000	0	5	0.0000	0.0000	0.0000	0.0000	0	0
0	69.0000	0.0000	0	5	0.0000	0.0000	0.0000	0.0000	0	0
0	70.0000	0.0000	0	5	0.0000	0.0000	0.0000	0.0000	0	0
0	71.0000	0.0000	0	5	0.0000	0.0000	0.0000	0.0000	0	0
0	72.0000	0.0000	0	5	0.0000	0.0000	0.0000	0.0000	0	0
0	73.0000	0.0000	0	5	0.0000	0.0000	0.0000	0.0000	0	0
0	74.0000	0.0000	0	5	0.0000	0.0000	0.0000	0.0000	0	0
0	75.0000	0.0000	0	5	0.0000	0.0000	0.0000	0.0000	0	0
0	76.0000	0.0000	0	5	0.0000	0.0000	0.0000	0.0000	0	0
0	77.0000	0.0000	0	5	0.0000	0.0000	0.0000	0.0000	0	0
0	78.0000	0.0000	0	5	0.0000	0.0000	0.0000	0.0000	0	0
0	79.0000	0.0000	0	5	0.0000	0.0000	0.0000	0.0000	0	0
0	80.0000	0.0000	0	5	0.0000	0.0000	0.0000	0.0000	0	0
0	81.0000	0.0000	0	5	0.0000	0.0000	0.0000	0.0000	0	0
0	82.0000	0.0000	0	5	0.0000	0.0000	0.0000	0.0000	0	0
0	83.0000	0.0000	0	5	0.0000	0.0000	0.0000	0.0000	0	0
0	84.0000	0.0000	0	5	0.0000	0.0000	0.0000	0.0000	0	0
0	85.0000	0.0000	0	5	0.0000	0.0000	0.0000	0.0000	0	0
0	86.0000	0.0000	0	5	0.0000	0.0000	0.0000	0.0000	0	0
0	87.0000	0.0000	0	5	0.0000	0.0000	0.0000	0.0000	0	0
0	88.0000	0.0000	0	5	0.0000	0.0000	0.0000	0.0000	0	0
0	89.0000	0.0000	0	5	0.0000	0.0000	0.0000	0.0000	0	0
0	90.0000	0.0000	0	5	0.0000	0.0000	0.0000	0.0000	0	0
0	91.0000	0.0000	0	5	0.0000	0.0000	0.0000	0.0000	0	0
0	92.0000	0.0000	0	5	0.0000	0.0000	0.0000	0.0000	0	0
0	93.0000	0.0000	0	5	0.0000	0.0000	0.0000	0.0000	0	0
0	94.0000	0.0000	0	5	0.0000	0.0000	0.0000	0.0000	0	0
0	95.0000	0.0000	0	5	0.0000	0.0000	0.0000	0.0000	0	0
0	96.0000	0.0000	0	5	0.0000	0.0000	0.0000	0.0000	0	0
0	97.0000	0.0000	0	5	0.0000	0.0000	0.0000	0.0000	0	0
0	98.0000	0.0000	0	5	0.0000	0.0000	0.0000	0.0000	0	0
0	99.0000	0.0000	0	5	0.0000	0.0000	0.0000	0.0000	0	0
0	100.0000	0.0000	0	5	0.0000	0.0000	0.0000	0.0000	0	0
0	101.0000	0.0000	0	5	0.0000	0.0000	0.0000	0.0000	0	0
0	102.0000	0.0000	0	5	0.0000	0.0000	0.0000	0.0000	0	0
0	103.0000	0.0000	0	5	0.0000	0.0000	0.0000	0.0000	0	0
0	104.0000	0.0000	0	5	0.0000	0.0000	0.0000	0.0000	0	0
0	105.0000	0.0000	0	5	0.0000	0.0000	0.0000	0.0000	0	0
0	106.0000	0.0000	0	5	0.0000	0.0000	0.0000	0.0000	0	0
0	107.0000	0.0000	0	5	0.0000	0.0000	0.0000	0.0000	0	0
0	108.0000	0.0000	0	5	0.0000	0.0000	0.0000	0.0000	0	0
0	109.0000	0.0000	0	5	0.0000	0.0000	0.0000	0.0000	0	0
0	110.0000	0.0000	0	5	0.0000	0.0000	0.0000	0.0000	0	0
0	111.0000	0.0000	0	5	0.0000	0.0000	0.0000	0.0000	0	0
0	112.0000	0.0000	0	5	0.0000	0.0000	0.0000	0.0000	0	0
0	113.0000	0.0000	0	5	0.0000	0.0000	0.0000	0.0000	0	0
0	114.0000	0.0000	0	5	0.0000	0.0000	0.0000	0.0000	0	0
0	115.0000	0.0000	0	5	0.0000	0.0000	0.0000	0.0000	0	0
0	116.0000	0.0000	0	5	0.0000	0.0000	0.0000	0.0000	0	0
0	117.0000	0.0000	0	5	0.0000	0.0000	0.0000	0.0000	0	0
0	118.0000	0.0000	0	5	0.0000	0.0000	0.0000	0.0000	0	0
0	119.0000	0.0000	0	5	0.0000	0.0000	0.0000	0.0000	0	0
0	120.0000	0.0000	0	5	0.0000	0.0000	0.0000	0.0000	0	0
0	121.0000	0.0000	0	5	0.0000	0.0000	0.0000	0.0000	0	0
0	122.0000	0.0000	0	5	0.0000	0.0000	0.0000	0.0000	0	0
0	123.0000	0.0000	0	5	0.0000	0.0000	0.0000	0.0000	0	0
0	124.0000	0.0000	0	5	0.0000	0.0000	0.0000	0.0000	0	0
0	125.0000	0.0000	0	5	0.0000	0.0000	0.0000	0.0000	0	0
0	126.0000	0.0000	0	5	0.0000	0.0000	0.0000	0.0000	0	0
0	127.0000	0.0000	0	5	0.0000	0.0000	0.0000	0.0000	0	0
0	128.0000	0.0000	0	5	0.0000	0.0000	0.0000	0.0000	0	0
0	129.0000	0.0000	0	5	0.0000	0.0000	0.0000	0.0000	0	0
0	130.0000	0.0000	0	5	0.0000	0.0000	0.0000	0.0000	0	0
0	131.0000	0.0000	0	5	0.0000	0.0000	0.0000	0.0000	0	0
0	132.0000	0.0000	0	5	0.0000	0.0000	0.0000	0.0000	0	0
0	133.0000	0.0000	0	5	0.0000	0.0000	0.0000	0.0000	0	0
0	134.0000	0.0000	0	5	0.0000	0.0000	0.0000	0.0000	0	0
0	135.0000	0.0000	0	5	0.0000	0.0000	0.0000	0.0000	0	0
0	136.0000	0.0000	0	5	0.0000	0.0000	0.0000	0.0000	0	0
0	137.0000	0.0000	0	5	0.0000	0.0000	0.0000	0.0000	0	0
0	138.0000	0.0000	0	5	0.0000	0.0000	0.0000	0.0000	0	0
0	139.0000	0.0000	0	5	0.0000	0.0000	0.0000	0.0000	0	0
0	140.0000	0.0000	0	5	0.0000	0.0000	0.0000	0.0000	0	0
0	141.0000	0.0000	0	5	0.0000	0.0000	0.0000	0.0000	0	0
0	142.0000	0.0000	0	5	0.0000	0.0000	0.0000	0.0000	0	0
0	143.0000	0.0000	0	5	0.0000	0.0000	0.0000	0.0000	0	0
0	144.0000	0.0000	0	5	0.0000	0.0000	0.0000	0.0000	0	0
0	145.0000	0.0000	0	5	0.0000	0.0000	0.0000	0.0000	0	0
0	146.0000	0.0000	0	5	0.0000	0.0000	0.0000	0.0000	0	0
0	147.0000	0.0000	0	5	0.0000	0.0000	0.0000	0.0000	0	0
0	148.0000	0.0000	0	5	0.0000	0.0000	0.0000	0.0000	0	0
0	149.0000	0.0000	0	5	0.0000	0.0000	0.0000	0.0000	0	0
0	150.0000	0.0000	0	5	0.0000	0.0000	0.0000	0.0000	0	0
0	151.0000	0.0000	0	5	0.0000	0.0000	0.0000	0.0000	0	0
0	152.0000	0.0000	0	5	0.0000	0.0000	0.0000	0.0000	0	0
0	153.0000	0.0000	0	5	0.0000	0.0000	0.0000	0.0000	0	0
0	154.0000	0.0000	0	5	0.0000	0.0000	0.0000	0.0000	0	0
0	155.0000	0.0000	0	5	0.0000	0.0000	0.0000	0.0000	0	0
0	156.0000	0.0000	0	5	0.0000	0.0000	0.0000	0.0000	0	0
0	157.0000	0.0000	0	5	0.0000	0.0000	0.0000	0.0000	0	0
0	158.0000	0.0000	0	5	0.0000	0.0000	0.0000	0.0000	0	0
0	159.0000	0.0000	0	5	0.0000	0.0000	0.0000	0.0000	0	0
0	160.0000	0.0000	0	5	0.0000	0.0000	0.0000	0.0000	0	0
0	161.0000	0.0000	0	5	0.0000	0.0000	0.0000	0.0000	0	0
0	162.0000	0.0000	0	5	0.0000	0.0000	0.0000	0.0000	0	0
0	163.0000	0.0000	0	5	0.0000	0.0000	0.0000	0.0000	0	0
0	164.0000	0.0000	0	5	0.0000	0.0000	0.0000	0.0000	0	0
0	165.0000	0.0000	0	5	0.0000	0.0000	0.0000	0.0000	0	0
0	166.0000	0.0000	0	5	0.0000	0.0000	0.0000	0.0000	0	0
0	167.0000	0.0000	0	5	0.0000	0.0000	0.0000	0.0000	0	0
0	168.0000	0.0000	0	5	0.0000	0.0000	0.0000	0.0000	0	0
0	169.0000	0.0000	0	5	0.0000	0.0000	0.0000	0.0000	0	0
0	170.0000	0.0000	0	5	0.0000	0.0000	0.0000	0.0000	0	0
0	171.0000	0.0000	0	5	0.0000	0.0000	0.0000	0.0000	0	0
0	172.0000	0.0000	0	5	0.0000	0.0000	0.0000	0.0000	0	0
0	173.0000	0.0000	0	5	0.0000	0.0000	0.0000	0.0000	0	0
0	174.0000	0.0000	0	5	0.0000	0.0000	0.0000	0.0000	0	0
0	175.0000	0.0000	0	5	0.0000	0.0000	0.0000	0.0000	0	0
0	176.0000	0.0000	0	5	0.0000	0.0000	0.0000	0.0000	0	0
0	177.0000	0.0000	0	5	0.0000	0.0000	0.0000	0.0000	0	0
0	178.0000	0.0000	0	5	0.0000	0.0000	0.0000	0.0000	0	0
0	179.0000	0.0000	0	5	0.0000	0.0000	0.0000	0.0000	0	0
0	180.0000	0.0000	0	5	0.0000	0.0000	0.0000	0.0000	0	0
0	181.0000	0.0000	0	5	0.0000	0.0000	0.0000	0.0000	0	0
0	182.0000	0.0000	0	5	0.0000	0.0000	0.0000	0.0000	0	0
0	183.0000	0.0000	0	5	0.0000	0.0000	0.0000	0.0000	0	0
0	184.0000	0.0000	0	5	0.0000	0.0000	0.0000	0.0000	0	0
0	185.0000	0.0000	0	5	0.0000	0.0000	0.0000	0.0000	0	0
0	186.0000	0.0000	0	5	0.0000	0.0000	0.0000	0.0000	0	0
0	187.0000	0.0000	0	5	0.0000	0.0000	0.0000	0.0000	0	0
0	188.0000	0.0000	0	5	0.0000	0.0000	0.0000	0.0000	0	0
0	189.0000	0.0000	0	5	0.0000	0.0000	0.0000	0.0000	0	0
0	190.0000	0.0000	0	5	0.0000	0.0000	0.0000	0.0000	0	0
0	191.0000	0.0000	0	5	0.0000	0.0000	0.0000	0.0000	0	0
0	192.0000	0.0000	0	5	0.0000	0.0000	0.0000	0.0000	0	0
0	193.0000	0.0000	0	5	0.0000	0.0000	0.0000	0.0000	0	0
0	194.0000	0.0000	0	5	0.0000	0.0000	0.0000	0.0000	0	0
0	195.0000	0.0000	0	5	0.0000	0.0000	0.0000	0.0000	0	0
0	196.0000	0.0000	0	5	0.0000	0.0000	0.0000	0.0000	0	0
0	197.0000	0.0000	0	5	0.0000	0.0000	0.0000	0.0000	0	0
0	198.0000	0.0000	0	5	0.0000	0.0000	0.0000	0.0000	0	0
0	199.0000	0.0000	0	5	0.0000	0.0000	0.0000	0.0000	0	0
0	200.0000	0.0000	0	5	0.0000	0.0000	0.0000	0.0000	0	0
0	201.0000	0.0000	0	5	0.0000	0.0000	0.0000	0.0000	0	0
0	202.0000	0.0000	0	5	0.0000	0.0000	0.0000	0.0000	0	0
0	203.0000	0.0000	0	5	0.0000	0.0000	0.0000	0.0000	0	0
0	204.0000	0.0000	0	5	0.0000	0.0000	0.0000	0.0000	0	0
0	205.0000	0.0000	0	5	0.0000	0.0000	0.0000	0.0000	0	0
0	206.0000	0.0000	0	5	0.0000	0.0000	0.0000	0.0000	0	0
0	207.0000	0.0000	0	5	0.0000	0.0000	0.0000	0.0000	0	0
0	208.0000	0.0000	0	5	0.0000	0.0000	0.0000	0.0000	0	0
0	209.0000	0.0000	0	5	0.0000	0.0000	0.0000	0.0000	0	0
0	210.0000	0.0000	0	5	0.0000	0.0000	0.0000	0.0000	0	0
0	211.0000	0.0000	0	5	0.0000	0.0000	0.0000	0.0000	0	0
0	212.0000	0.0000	0	5	0.0000	0.0000	0.0000	0.0000	0	0
0	213.0000	0.0000	0	5	0.0000	0.0000	0.0000	0.0000	0	0
0	214.0000	0.0000	0	5	0.0000	0.0000	0.0000	0.0000	0	0
0	215.0000	0.0000	0	5	0.0000	0.0000	0.0000	0.0000	0	0
0	216.0000	0.0000	0	5	0.0000	0.0000	0.0000	0.0000	0	0
0	217.0000	0.0000	0	5	0.0000	0.0000	0.0000	0.0000	0	0
0	218.0000	0.0000	0	5	0.0000	0.0000	0.0000	0.0000	0	0
0	219.0000	0.0000	0	5	0.0000	0.0000	0.0000	0.0000	0	0
0	220.0000	0.0000	0	5	0.0000	0.0000	0.0000	0.0000	0	0
0	221.0000	0.0000	0	5	0.0000	0.0000	0.0000	0.0000	0	0
0	222.0000	0.0000	0	5	0.0000	0.0000	0.0000	0.0000	0	0
0	223.0000	0.0000	0	5	0.0000	0.0000	0.0000	0.0000	0	0
0	224.0000	0.0000	0	5	0.0000	0.0000	0.0000	0.0000	0	0
0	225.0000	0.0000	0	5	0.0000	0.0000	0.0000	0.0000	0	0
0	226.0000	0.0000	0	5	0.0000	0.0000	0.0000	0.0000	0	0
0	227.0000	0.0000	0	5	0.0000	0.0000	0.0000	0.0000	0	0
0	228.0000	0.0000	0	5	0.0000	0.0000	0.0000	0.0000	0	0
0	229.0000	0.0000	0	5	0.0000	0.0000	0.0000	0.0000	0	0
0	230.0000	0.0000	0	5	0.0000	0.0000	0.0000	0.0000	0	0
0	231.0000	0.0000	0	5	0.0000	0.0000	0.0000	0.0000	0	0
0	232.0000	0.0000	0	5	0.0000	0.0000	0.0000	0.0000	0	0
0	233.0000	0.0000	0	5	0.0000	0.0000	0.0000	0.0000	0	0
0	234.0000	0.0000	0	5	0.0000	0.0000	0.0000	0.0000	0	0
0	235.0000	0.0000	0	5	0.0000	0.0000	0.0000	0.0000	0	0
0	236.0000	0.0000	0	5	0.0000	0.0000	0.0000	0.0000	0	0
0	237.0000	0.0000	0	5	0.0000	0.0000	0.0000	0.0000	0	0
0	238.0000	0.0000	0	5	0.0000	0.0000	0.0000	0.0000	0	0
0	239.0000	0.0000	0	5	0.0000	0.0000	0.0000	0.0000	0	0
0	240.0000	0.0000	0	5	0.0000	0.0000	0.0000	0.0000	0	0
0	241.0000	0.0000	0	5	0.0000	0.0000	0.0000	0.0000	0	0
0	242.0000	0.0000	0	5	0.0000	0.0000	0.0000	0.0000	0	0
0	243.0000	0.0000	0	5	0.0000	0.0000	0.0000	0.0000	0	0
0	244.0000	0.0000	0	5	0.0000	0.0000	0.0000	0.0000	0	0
0	245.0000	0.0000	0	5	0.0000	0.0000	0.0000	0.0000	0	0
0	246.0000	0.0000	0	5	0.0000	0.0000	0.0000	0.0000	0	0
0	247.0000	0.0000	0	5	0.0000	0.0000	0.0000	0.0000	0	0
0	248.0000	0.0000	0	5	0.0000	0.0000	0.0000	0.0000	0	0
0	249.0000	0.0000	0	5	0.0000	0.0000	0.0000	0.0000	0	0
0	250.0000	0.0000	0	5	0.0000	0.0000	0.0000	0.0000	0	0
0	251.0000	0.0000	0	5	0.0000	0.0000	0.0000	0.0000	0	0
0	252.0000	0.0000	0	5	0.0000	0.0000	0.0000	0.0000	0	0
0	253.0000	0.0000	0	5	0.0000	0.0000	0.0000	0.0000	0	0
0	254.0000	0.0000	0	5	0.0000	0.0000	0.0000	0.0000	0	0
0	255.0000	0.0000	0	5	0.0000	0.0000	0.0000	0.0000	0	0
0	256.0000	0.0000	0	5	0.0000	0.0000	0.0000	0.0000	0	0
0	257.0000	0.0000	0	5	0.0000	0.0000	0.0000	0.0000	0	0
0	258.0000	0.0000	0	5	0.0000	0.0000	0.0000	0.0000	0	0
0	259.0000	0.0000	0	5	0.0000	0.0000	0.0000	0.0000	0	0
0	260.0000	0.0000	0	5	0.0000	0.0000	0.0000	0.0000	0	0
0	261.0000	0.0000	0	5	0.0000	0.0000	0.0000	0.0000	0	0
0	262.0000	0.0000	0	5	0.0000	0.0000	0.0000	0.0000	0	0
0	263.0000	0.0000	0	5	0.0000	0.0000	0.0000	0.0000	0	0
0	264.0000	0.0000	0	5	0.0000	0.0000	0.0000	0.0000	0	0
0	265.0000	0.0000	0	5	0.0000	0.0000	0.0000	0.0000	0	0
0	266.0000	0.0000	0	5	0.0000	0.0000	0.0000	0.0000	0	0
0	267.0000	0.0000	0	5	0.0000	0.0000	0.0000	0.0000	0	0
0	268.0000	0.0000	0	5	0.0000	0.0000	0.0000	0.0000	0	0
0	269.0000	0.0000	0	5	0.0000	0.0000	0.0000	0.0000	0	0
0	270.0000	0.0000	0	5	0.0000	0.0000	0.0000	0.0000	0	0
0	271.0000	0.0000	0	5	0.0000	0.0000	0.0000	0.0000	0	0
0	272.0000	0.0000	0	5	0.0000	0.0000	0.0000	0.0000	0	0
0	273.0000	0.0000	0	5	0.0000	0.0000	0.0000	0.0000	0	0
0	274.0000	0.0000	0	5	0.0000	0.0000	0.0000	0.0000	0	0
0	275.0000	0.0000	0	5	0.0000	0.0000	0.0000	0.0000	0	0
0	276.0000	0.0000	0	5	0.0000	0.0000	0.0000	0.0000	0	0
0	277.0000	0.0000	0	5	0.0000	0.0000	0.0000	0.0000	0	0
0	278.0000	0.0000	0	5	0.0000	0.0000	0.0000	0.0000	0	0
0	279.0000	0.0000	0	5	0.0000	0.0000	0.0000	0.0000	0	0
0	280.0000	0.0000	0	5	0.0000	0.0000	0.0000	0.0000	0	0
0	281.0000	0.0000	0	5	0.0000	0.0000	0.0000	0.0000	0	0
0	282.0000	0.0000	0	5	0.0000	0.0000	0.0000	0.0000	0	0
0	283.0000	0.0000	0	5	0.0000	0.0000	0.0000	0.0000	0	0
0	284.0000	0.0000	0	5	0.0000	0.0000	0.0000	0.0000	0	0
0	285.0000	0.0000	0	5	0.0000	0.0000	0.0000	0.0000	0	0
0	286.0000	0.0000	0	5	0.0000	0.0000	0.0000	0.0000	0	0
0	287.0000	0.0000	0	5	0.0000	0.0000	0.0000	0.0000	0	0
0	288.0000	0.0000	0	5	0.0000	0.0000	0.0000	0.0000	0	0
0	289.0000	0.0000	0	5	0.0000	0.0000	0.0000	0.0000	0	0
0	290.0000	0.0000	0	5	0.0000	0.0000	0.0000	0.0000	0	0
0	291.0000	0.0000	0	5	0.0000	0.0000	0.0000	0.0000	0	0
0	292.0000	0.0000	0	5	0.0000	0.0000	0.0000	0.0000	0	0
0	293.0000	0.0000	0	5	0.0000	0.0000	0.0000	0.0000	0	0
0	294.0000	0.0000	0	5	0.0000	0.0000	0.0000	0.0000	0	0
0	295.0000	0.0000	0	5	0.0000	0.0000	0.0000	0.0000	0	0
0	296.0000	0.0000	0	5	0.0000	0.0000	0.0000	0.0000	0	0
0	297.0000	0.0000	0	5	0.0000	0.0000	0.0000	0.0000	0	0
0	298.0000	0.0000	0	5	0.0000	0.0000	0.0000	0.0000	0	0
0	299.0000	0.0000	0	5	0.0000	0.0000	0.0000	0.0000	0	0
0	300.0000	0.0000	0	5	0.0000	0.0000	0.0000	0.0000	0	0
0	301.0000	0.0000	0	5	0.0000	0.0000	0.0000	0.0000	0	0
0	302.0000	0.0000	0	5	0.0000	0.0000	0.0000	0.0000	0	0
0	303.0000	0.0000	0	5	0.0000	0.0000	0.0000	0.0000	0	0
0	304.0000	0.0000	0	5	0.0000	0.0000	0.0000	0.0000	0	0
0	305.0000	0.0000	0	5	0.0000	0.0000	0.0000	0.0000	0	0
0	306.0000	0.0000	0	5	0.0000	0.0000	0.0000	0.0000	0	0
0	307.0000	0.0000	0	5	0.0000	0.0000	0.0000	0.0000	0	0
0	308.0000	0.0000	0	5	0.0000	0.0000	0.0000	0.0000	0	0
0	309.0000	0.0000	0	5	0.0000	0.0000	0.0000	0.0000	0	0
0	310.0000	0.0000	0	5	0.0000	0.0000	0.0000	0.0000	0	0
0	311.0000	0.0000	0	5	0.0000	0.0000	0.0000	0.0000	0	0
0	312.0000	0.0000	0	5	0.0000	0.0000	0.0000	0.0000	0	0
0	313.0000	0.0000	0	5	0.0000	0.0000	0.0000	0.0000	0	0
0	314.0000	0.0000	0	5	0.0000	0.0000	0.0000	0.0000	0	0
0	315.0000	0.0000	0	5	0.0000	0.0000	0.0000	0.0000	0	0
0	316.0000	0.0000	0	5	0.0000	0.0000	0.0000	0.0000	0	0
0	317.0000	0.0000	0	5	0.0000	0.0000	0.0000	0.0000	0	0
0	318.0000	0.0000	0	5	0.0000	0.0000	0.0000	0.0000	0	0
0	319.0000	0.0000	0	5	0.0000	0.0000	0.0000	0.0000	0	0
0	320.0000	0.0000	0	5	0.0000	0.0000	0.0000	0.0000	0	0
0	321.0000	0.0000	0	5	0.0000	0.0000	0.0000	0.0000	0	0
0	322.0000	0.0000	0	5	0.0000	0.0000	0.0000	0.0000	0	0
0	323.0000	0.0000	0	5	0.0000	0.0000	0.0000	0.0000	0	0
0	324.0000	0.0000	0	5	0.0000	0.0000	0.0000	0.0000	0	0
0	325.0000	0.0000	0	5	0.0000	0.0000	0.0000	0.0000	0	0
0	326.0000	0.0000	0	5	0.0000	0.0000	0.0000	0.0000	0	0
0	327.0000	0.0000	0	5	0.0000	0.0000	0.0000	0.0000	0	0
0	328.0000	0.0000	0	5	0.0000	0.0000	0.0000	0.0000	0	0
0	329.0000	0.0000	0	5	0.0000	0.0000	0.0000	0.0000	0	0
0	330.0000	0.0000	0	5	0.0000	0.0000	0.0000	0.0000	0	0
0	331.0000	0.0000	0	5	0.0000	0.0000	0.0000	0.0000	0	0
0	332.0000	0.0000	0	5	0.0000	0.0000	0.0000	0.0000	0	0
0	333.0000	0.0000	0	5	0.0000	0.0000	0.0000	0.0000	0	0
0	334.0000	0.0000	0	5	0.0000	0.0000	0.0000	0.0000	0	0
0	335.0000	0.0000	0	5	0.0000	0.0000	0.0000	0.0000	0	0
0	336.0000	0.0000	0	5	0.0000	0.0000	0.0000	0.0000	0	0
0	337.0000	0.0000	0	5	0.0000	0.0000	0.0000	0.0000	0	0
0	338.0000	0.0000	0	5	0.0000	0.0000	0.0000	0.0000	0	0
0	339.0000	0.0000	0	5	0.0000	0.0000	0.0000	0.0000	0	0
0	340.0000	0.0000	0	5	0.0000	0.0000	0.0000	0.0000	0	0
0	341.0000	0.0000	0	5	0.0000	0.0000	0.0000	0.0000	0	0
0	342.0000	0.0000	0	5	0.0000	0.0000	0.0000	0.0000	0	0
0	343.0000	0.0000	0	5	0.0000	0.0000	0.0000	0.0000	0	0
0	344.0000	0.0000	0	5	0.0000	0.0000	0.0000	0.0000	0	0
0	345.0000	0.0000	0	5	0.0000	0.0000	0.0000	0.0000	0	0
0	346.0000	0.0000	0	5	0.0000	0.0000	0.0000	0.0000	0	0
0	347.0000	0.0000	0	5	0.0000	0.0000	0.0000	0.0000	0	0
0	348.0000	0.0000	0	5	0.0000	0.0000	0.0000	0.0000	0	0
0	349.0000	0.0000	0	5	0.0000	0.0000	0.0000	0.0000	0	0
0	350.0000	0.0000	0	5	0.0000	0.0000	0.0000	0.0000	0	0
0	351.0000	0.0000	0	5	0.0000	0.0000	0.0000	0.0000	0	0
0	352.0000	0.0000	0	5	0.0000	0.0000	0.0000	0.0000	0	0
0	353.0000	0.0000	0	5	0.0000	0.0000	0.0000	0.0000	0	0
0	354.0000	0.0000	0	5	0.0000	0.0000	0.0000	0.0000	0	0
0	355.0000	0.0000	0	5	0.0000	0.0000	0.0000	0.0000	0	0
0	356.0000	0.0000	0	5	0.0000	0.0000	0.0000	0.0000	0	0
0	357.0000	0.0000	0	5	0.0000	0.0000	0.0000	0.0000	0	0
0	358.0000	0.0000	0	5	0.0000	0.0000	0.0000	0.0000	0	0
0	359.0000	0.0000	0	5	0.0000	0.0000	0.0000	0.0000	0	0
0	360.0000	0.0000	0	5	0.0000	0.0000	0.0000	0.0000	0	0
0	361.0000	0.0000	0	5	0.0000	0.0000	0.0000	0.0000	0	0
0	362.0000	0.0000	0	5	0.0000	0.0000	0.0000	0.0000	0	0
0	363.0000	0.0000	0	5	0.0000	0.0000	0.0000	0.0000	0	0
0	364.0000	0.0000	0	5	0.0000	0.0000	0.0000	0.0000	0	0
0	365.0000	0.0000	0	5	0.0000	0.0000	0.0000	0.0000	0	0
0	366.0000	0.0000	0	5	0.0000	0.0000	0.0000	0.0000	0	0
0	367.0000	0.0000	0	5	0.0000	0.0000	0.0000	0.0000	0	0
0	368.0000	0.0000	0	5	0.0000	0.0000	0.0000	0.0000	0	0
0	369.0000	0.0000	0	5	0.0000	0.0000	0.0000	0.0000	0	0
0	370.0000	0.0000	0	5	0.0000	0.0000	0.0000	0.0000	0	0
0	371.0000	0.0000	0	5	0.0000	0.0000	0.0000	0.0000	0	0
0	372.0000	0.0000	0	5	0.0000	0.0000	0.0000	0.0000	0	0
0	373.0000	0.0000	0	5	0.0000	0.0000	0.0000	0.0000	0	0
0	374.0000	0.0000	0	5	0.0000	0.0000	0.0000	0.0000	0	0
0	375.0000	0.0000	0	5	0.0000	0.0000	0.0000	0.0000	0	0
0	376.0000	0.0000	0	5	0.0000	0.0000	0.0000	0.0000	0	0
0	377.0000	0.0000	0	5	0.0000	0.0000	0.0000	0.0000	0	0
0	378.0000	0.0000	0	5	0.0000	0.0000	0.0000	0.0000	0	0
0	379.0000	0.0000	0	5	0.0000	0.0000	0.0000	0.0000	0	0
0	380.0000	0.0000	0	5	0.0000	0.0000	0.0000	0.0000	0	0
0	381.0000	0.0000	0	5	0.0000	0.0000	0.0000	0.0000	0	0
0	382.0000	0.0000	0	5	0.0000	0.0000	0.0000	0.0000	0	0
0	383.0000	0.0000	0	5	0.0000	0.0000	0.0000	0.0000	0	0
0	384.0000	0.0000	0	5	0.0000	0.0000	0.0000	0.0000	0	0
0	385.0000	0.0000	0	5	0.0000	0.0000	0.0000	0.0000	0	0
0	386.0000	0.0000	0	5	0.0000	0.0000	0.0000	0.0000	0	0
0	387.0000	0.0000	0	5	0.0000	0.0000	0.0000	0.0000	0	0
0	388.0000	0.0000	0	5	0.0000	0.0000	0.0000	0.0000	0	0
0	389.0000	0.0000	0	5	0.0000	0.0000	0.0000	0.0000	0	0
0	390.0000	0.0000	0	5	0.0000	0.0000	0.0000	0.0000	0	0
0	391.0000	0.0000	0	5	0.0000	0.0000	0.0000	0.0000	0	0
0	392.0000	0.0000	0	5	0.0000	0.0000	0.0000	0.0000	0	0
0	393.0000	0.0000	0	5	0.0000	0.0000	0.0000	0.0000	0	0
0	394.0000	0.0000	0	5	0.0000	0.0000	0.0000	0.0000	0	0
0	395.0000	0.0000	0	5	0.0000	0.0000	0.0000	0.0000	0	0
0	396.0000	0.0000	0	5	0.0000	0.0000	0.0000	0.0000	0	0
0	397.0000	0.0000	0	5	0.0000	0.0000	0.0000	0.0000	0	0
0	398.0000	0.0000	0	5	0.0000	0.0000	0.0000	0.0000	0	0
0	399.0000	0.0000	0	5	0.0000	0.0000	0.0000	0.0000	0	0
0	400.0000	0.0000	0	5	0.0000	0.0000	0.0000	0.0000	0	0
0	401.0000	0.0000	0	5	0.0000	0.0000	0.0000	0.0000	0	0
0	402.0000	0.0000	0	5	0.0000	0.0000	0.0000	0.0000	0	0
0	403.0000	0.0000	0	5	0.0000	0.0000	0.0000	0.0000	0	0
0	404.0000	0.0000	0	5	0.0000	0.0000	0.0000	0.0000	0	0
0	405.0000	0.0000	0	5	0.0000	0.0000	0.0000	0.0000	0	0
0	406.0000	0.0000	0	5	0.0000	0.0000	0.0000	0.0000	0	0
0	407.0000	0.0000	0	5	0.0000	0.0000	0.0000	0.0000	0	0
0	408.0000	0.0000	0	5	0.0000	0.0000	0.0000	0.0000	0	0
0	409.0000	0.0000	0	5	0.0000	0.0000	0.0000	0.0000	0	0
0	410.0000	0.0000	0	5	0.0000	0.0000	0.0000	0.0000	0	0
0	411.0000	0.0000	0	5	0.0000	0.0000	0.0000	0.0000	0	0
0	412.0000	0.0000	0	5	0.0000	0.0000	0.0000	0.0000	0	0
0	413.0000	0.0000	0	5	0.0000	0.0000	0.0000	0.0000	0	0
0	414.0000	0.0000	0	5	0.0000	0.0000	0.0000	0.0000	0	0
0	415.0000	0.0000	0	5	0.0000	0.0000	0.0000	0.0000	0	0
0	416.0000	0.0000	0	5	0.0000	0.0000	0.0000	0.0000	0	0
0	417.0000	0.0000	0	5	0.0000	0.0000	0.0000	0.0000	0	0
0	418.0000	0.0000	0	5	0.0000	0.0000	0.0000	0.0000	0	0
0	419.0000	0.0000	0	5	0.0000	0.0000	0.0000	0.0000	0	0
0	420.0000	0.0000	0	5	0.0000	0.0000	0.0000	0.0000	0	0
0	421.0000	0.0000	0	5	0.0000	0.0000	0.0000	0.0000	0	0
0	422.0000	0.0000	0	5	0.0000	0.0000	0.0000	0.0000	0	0
0	423.0000	0.0000	0	5	0.0000	0.0000	0.0000	0.0000	0	0
0	424.0000	0.0000	0	5	0.0000	0.0000	0.0000	0.0000	0	0
0	425.0000	0.0000	0	5	0.0000	0.0000	0.0000	0.0000	0	0
0	426.0000	0.0000	0	5	0.0000	0.0000	0.0000	0.0000	0	0
0	427.0000	0.0000	0	5	0.0000	0.0000	0.0000	0.0000	0	0
0	428.0000	0.0000	0	5	0.0000	0.0000	0.0000	0.0000	0	0
0	429.0000	0.0000	0	5	0.0000	0.0000	0.0000	0.0000	0	0
0	430.0000	0.0000	0	5	0.0000	0.0000	0.0000	0.0000	0	0
0	431.0000	0.0000	0	5	0.0000	0.0000	0.0000	0.0000	0	0
0	432.0000	0.0000	0	5	0.0000	0.0000	0.0000	0.0000	0	0
0	433.0000	0.0000	0	5	0.0000	0.0000	0.0000	0.0000	0	0
0	434.0000	0.0000	0	5	0.0000	0.0000	0.0000	0.0000	0	0
0	435.0000	0.0000	0	5	0.0000	0.0000	0.0000	0.0000	0	0
0	436.0000	0.0000	0	5	0.0000	0.0000	0.0000	0.0000	0	0
0	437.0000	0.0000	0	5	0.0000	0.0000	0.0000	0.0000	0	0
0	438.0000	0.0000	0	5	0.0000	0.0000	0.0000	0.0000	0	0
0	439.0000	0.0000	0	5	0.0000	0.0000	0.0000	0.0000	0	0
0	440.0000	0.0000	0	5	0.0000	0.0000	0.0000	0.0000	0	0
0	441.0000	0.0000	0	5	0.0000	0.0000	0.0000	0.0000	0	0
0	442.0000	0.0000	0	5	0.0000	0.0000	0.0000	0.0000	0	0
0	443.0000	0.0000	0	5	0.0000	0.0000	0.0000	0.0000	0	0
0	444.0000	0.0000	0	5	0.0000	0.0000	0.0000	0.0000	0	0
0	445.0000	0.0000	0	5	0.0000	0.0000	0.0000	0.0000	0	0
0	446.0000	0.0000	0	5	0.0000	0.0000	0.0000	0.0000	0	0
0	447.0000	0.0000	0	5	0.0000	0.0000	0.0000	0.0000	0	0
0	448.0000	0.0000	0	5	0.0000	0.0000	0.0000	0.0000	0	0
0	449.0000	0.0000	0	5	0.0000	0.0000	0.0000	0.0000	0	0
0	450.0000	0.0000	0	5	0.0000	0.0000	0.0000	0.0000	0	0
0	451.0000	0.0000	0	5	0.0000	0.0000	0.0000	0.0000	0	0
0	452.0000	0.0000	0	5	0.0000	0.0000	0.0000	0.0000	0	0
0	453.0000	0.0000	0	5	0.0000	0.0000	0.0000	0.0000	0	0
0	454.0000	0.0000	0	5	0.0000	0.0000	0.0000	0.0000	0	0
0	455.0000	0.0000	0	5	0.0000	0.0000	0.0000	0.0000	0	0
0	456.0000	0.0000	0	5	0.0000	0.0000	0.0000	0.0000	0	0
0	457.0000	0.0000	0	5	0.0000	0.0000	0.0000	0.0000	0	0
0	458.0000	0.0000	0	5	0.0000	0.0000	0.0000	0.0000	0	0
0	459.0000	0.0000	0	5	0.0000	0.0000	0.0000	0.0000	0	0
0	460.0000	0.0000	0	5	0.0000	0.0000	0.0000	0.0000	0	0
0	461.0000	0.0000	0	5	0.0000	0.0000	0.0000	0.0000	0	0
0	462.0000	0.0000	0	5	0.0000	0.0000	0.0000	0.0000	0	0
0	463.0000	0.0000	0	5	0.0000	0.0000	0.0000	0.0000	0	0
0	464.0000	0.0000	0	5	0.0000	0.0000	0.0000	0.0000	0	0
0	465.0000	0.0000	0	5	0.0000	0.0000	0.0000	0.0000	0	0
0	466.0000	0.0000	0	5	0.0000	0.0000	0.0000	0.0000	0	0
0	467.0000	0.0000	0	5	0.0000	0.0000	0.0000	0.0000	0	0
0	468.0000	0.0000	0	5	0.0000	0.0000	0.0000	0.0000	0	0
0	469.0000	0.0000	0	5	0.0000	0.0000	0.0000	0.0000	0	0
0	470.0000	0.0000	0	5	0.0000	0.0000	0.0000	0.0000	0	0
0	471.0000	0.0000	0	5	0.0000	0.0000	0.0000	0.0000	0	0
0	472.0000	0.0000	0	5	0.0000	0.0000	0.0000	0.0000	0	0
0	473.0000	0.0000	0	5	0.0000	0.0000	0.0000	0.0000	0	0
0	474.0000	0.0000	0	5	0.0000	0.0000	0.0000	0.0000	0	0
0	475.0000	0.0000	0	5	0.0000	0.0000	0.0000	0.0000	0	0
0	476.0000	0.0000	0	5	0.0000	0.0000	0.0000	0.0000	0	0
0	477.0000	0.0000	0	5	0.0000	0.0000	0.0000	0.0000	0	0
0	478.0000	0.0000	0	5	0.0000	0.0000	0.0000	0.0000	0	0
0	479.0000	0.0000	0	5	0.0000	0.0000	0.0000	0.0000	0	0
0	480.0000	0.0000	0	5	0.0000	0.0000	0.0000	0.0000	0	0
0	481.0000	0.0000	0	5	0.0000	0.0000	0.0000	0.0000	0	0
0	482.0000	0.0000	0	5	0.0000	0.0000	0.0000	0.0000	0	0
0	483.0000	0.0000	0	5	0.0000	0.0000	0.0000	0.0000	0	0
0	484.0000	0.0000	0	5	0.0000	0.0000	0.0000	0.0000	0	0
0	485.0000	0.0000	0	5	0.0000	0.0000	0.0000	0.0000	0	0
0	486.0000	0.0000	0	5	0.0000	0.0000	0.0000	0.0000	0	0
0	487.0000	0.0000	0	5	0.0000	0.0000	0.0000	0.0000	0	0
0	488.0000	0.0000	0	5	0.0000	0.0000	0.0000	0.0000	0	0
0	489.0000	0.0000	0	5	0.0000	0.0000	0.0000	0.0000	0	0
0	490.0000	0.0000	0	5	0.0000	0.0000	0.0000	0.0000	0	0
0	491.0000	0.0000	0	5	0.0000	0.0000	0.0000	0.0000	0	0
0	492.0000	0.0000	0	5	0.0000	0.0000	0.0000	0.0000	0	0
0	493.0000	0.0000	0	5	0.0000	0.0000	0.0000	0.0000	0	0
0	494.0000	0.0000	0	5	0.0000	0.0000	0.0000	0.0000	0	0
0	495.0000	0.0000	0	5	0.0000	0.0000	0.0000	0.0000	0	0
0	496.0000	0.0000	0	5	0.0000	0.0000	0.0000	0.0000	0	0
0	497.0000	0.0000	0	5	0.0000	0.0000	0.0000	0.0000	0	0
0	498.0000	0.0000	0	5	0.0000	0.0000	0.0000	0.0000	0	0
0	499.0000	0.0000	0	5	0.0000	0.0000	0.0000	0.0000	0	0
0	500.0000	0.0000	0	5	0.0000	0.0000	0.0000	0.0000	0	0
0	501.0000	0.0000	0	5	0.0000	0.0000	0.0000	0.0000	0	0
0	502.0000	0.0000	0	5	0.0000	0.0000	0.0000	0.0000	0	0
0	503.0000	0.0000	0	5	0.0000	0.0000	0.0000	0.0000	0	0
0	504.0000	0.0000	0	5	0.0000	0.0000	0.0000	0.0000	0	0
0	505.0000	0.0000	0	5	0.0000	0.0000	0.0000	0.0000	0	0
0	506.0000	0.0000	0	5	0.0000	0.0000	0.0000	0.0000	0	0
0	507.0000	0.0000	0	5	0.0000	0.0000	0.0000	0.0000	0	0
0	508.0000	0.0000	0	5	0.0000	0.0000	0.0000	0.0000	0	0
0	509.0000	0.0000	0	5	0.0000	0.0000	0.0000	0.0000	0	0
0	510.0000	0.0000	0	5	0.0000	0.0000	0.0000	0.0000	0	0
0	511.0000	0.0000	0	5	0.0000	0.0000	0.0000	0.0000	0	0
0	512.0000	0.0000	0	5	0.0000	0.0000	0.0000	0.0000	0	0
0	513.0000	0.0000	0	5	0.0000	0.0000	0.0000	0.0000	0	0
0	514.0000	0.0000	0	5	0.0000	0.0000	0.0000	0.0000	0	0
0	515.0000	0.0000	0	5	0.0000	0.0000	0.0000	0.0000	0	0
0	516.0000	0.0000	0	5	0.0000	0.0000	0.0000	0.0000	0	0
0	517.0000	0.0000	0	5	0.0000	0.0000	0.0000	0.0000	0	0
0	518.0000	0.0000	0	5	0.0000	0.0000	0.0000	0.0000	0	0
0	519.0000	0.0000	0	5	0.0000	0.0000	0.0000	0.0000	0	0
0	520.0000	0.0000	0	5	0.0000	0.0000	0.0000	0.0000	0	0
0	521.0000	0.0000	0	5	0.0000	0.0000	0.0000	0.0000	0	0
0	522.0000	0.0000	0	5	0.0000	0.0000	0.0000	0.0000	0	0
0	523.0000	0.0000	0	5	0.0000	0.0000	0.0000	0.0000	0	0
0	524.0000	0.0000	0	5	0.0000	0.0000	0.0000	0.0000	0	0
0	525.0000	0.0000	0	5	0.0000	0.0000	0.0000	0.0000	0	0
0	526.0000	0.0000	0	5	0.0000	0.0000	0.0000	0.0000	0	0
0	527.0000	0.0000	0	5	0.0000	0.0000	0.0000	0.0000	0	0
0	528.0000	0.0000	0	5	0.0000	0.0000	0.0000	0.0000	0	0
0	529.0000	0.0000	0	5	0.0000	0.0000	0.0000	0.0000	0	0
0	530.0000	0.0000	0	5	0.0000	0.0000	0.0000	0.0000	0	0
0	531.0000	0.0000	0	5	0.0000	0.0000	0.0000	0.0000	0	0
0	532.0000	0.0000	0	5	0.0000	0.0000	0.0000	0.0000	0	0
0	533.0000	0.0000	0	5	0.0000	0.0000	0.0000	0.0000	0	0
0	534.0000	0.0000	0	5	0.0000	0.0000	0.0000	0.0000	0	0
0	535.0000	0.0000	0	5	0.0000	0.0000	0.0000	0.0000	0	0
0	536.0000	0.0000	0	5	0.0000	0.0000	0.0000	0.0000	0	0
0	537.0000	0.0000	0	5	0.0000	0.0000	0.0000	0.0000	0	0
0	538.0000	0.0000	0	5	0.0000	0.0000	0.0000	0.0000	0	0
0	539.0000	0.0000	0	5	0.0000	0.0000	0.0000	0.0000	0	0
0	540.0000	0.0000	0	5	0.0000	0.0000	0.0000	0.0000	0	0
0	541.0000	0.0000	0	5	0.0000	0.0000	0.0000	0.0000	0	0
0	542.0000	0.0000	0	5	0.0000	0.0000	0.0000	0.0000	0	0
0	543.0000	0.0000	0	5	0.0000	0.0000	0.0000	0.0000	0	0
0	544.0000	0.0000	0	5	0.0000	0.0000	0.0000	0.0000	0	0
0	545.0000	0.0000	0	5	0.0000	0.0000	0.0000	0.0000	0	0
0	546.0000	0.0000	0	5	0.0000	0.0000	0.0000	0.0000	0	0
0	547.0000	0.0000	0	5	0.0000	0.0000	0.0000	0.0000	0	0
0	548.0000	0.0000	0	5	0.0000	0.0000	0.0000	0.0000	0	0
0	549.0000	0.0000	0	5	0.0000	0.0000	0.0000	0.0000	0	0
0	550.0000	0.0000	0	5	0.0000	0.0000	0.0000	0.0000	0	0
0	551.0000	0.0000	0	5	0.0000	0.0000	0.0000	0.0000	0	0
0	552.0000	0.0000	0	5	0.0000	0.0000	0.0000	0.0000	0	0
0	553.0000	0.0000	0	5	0.0000	0.0000	0.0000	0.0000	0	0
0	554.0000	0.0000	0	5	0.0000	0.0000	0.0000	0.0000	0	0
0	555.0000	0.0000	0	5	0.0000	0.0000	0.0000	0.0000	0	0
0	556.0000	0.0000	0	5	0.0000	0.0000	0.0000	0.0000	0	0
0	557.0000	0.0000	0	5	0.0000	0.0000	0.0000	0.0000	0	0
0	558.0000	0.0000	0	5	0.0000	0.0000	0.0000	0.0000	0	0
0	559.0000	0.0000	0	5	0.0000	0.0000	0.0000	0.0000	0	0
0	560.0000	0.0000	0	5	0.0000	0.0000	0.0000	0.0000	0	0
0	561.0000	0.0000	0	5	0.0000	0.0000	0.0000	0.0000	0	0
0	562.0000	0.0000	0	5	0.0000	0.0000	0.0000	0.0000	0	0
0	563.0000	0.0000	0	5	0.0000	0.0000	0.0000	0.0000	0	0
0	564.0000	0.0000	0	5	0.0000	0.0000	0.0000	0.0000	0	0
0	565.0000	0.0000	0	5	0.0000	0.0000	0.0000	0.0000	0	0
0	566.0000	0.0000	0	5	0.0000	0.0000	0.0000	0.0000	0	0
0	567.0000	0.0000	0	5	0.0000	0.0000	0.0000	0.0000	0	0
0	568.0000	0.0000	0	5	0.0000	0.0000	0.0000	0.0000	0	0
0	569.0000	0.0000	0	5	0.0000	0.0000	0.0000	0.0000	0	0
0	570.0000	0.0000	0	5	0.0000	0.0000	0.0000	0.0000	0	0
0	571.0000	0.0000	0	5	0.0000	0.0000	0.0000	0.0000	0	0
0	572.0000	0.0000	0	5	0.0000	0.0000	0.0000	0.0000	0	0
0	573.0000	0.0000	0	5	0.0000	0.0000	0.0000	0.0000	0	0
0	574.0000	0.0000	0	5	0.0000	0.0000	0.0000	0.0000	0	0
0	575.0000	0.0000	0	5	0.0000	0.0000	0.0000	0.0000	0	0
0	576.0000	0.0000	0	5	0.0000	0.0000	0.0000	0.0000	0	0
0	577.0000	0.0000	0	5	0.0000	0.0000	0.0000	0.0000	0	0
0	578.0000	0.0000	0	5	0.0000	0.0000	0.0000	0.0000	0	0
0	579.0000	0.0000	0	5	0.0000	0.0000	0.0000	0.0000	0	0
0	580.0000	0.0000	0	5	0.0000	0.0000	0.0000	0.0000	0	0
0	581.0000	0.0000	0	5	0.0000	0.0000	0.0000	0.0000	0	0
0	582.0000	0.0000	0	5	0.0000	0.0000	0.0000	0.0000	0	0
0	583.0000	0.0000	0	5	0.0000	0.0000	0.0000	0.0000	0	0
0	584.0000	0.0000	0	5	0.0000	0.0000	0.0000	0.0000	0	0
0	585.0000	0.0000	0	5	0.0000	0.0000	0.0000	0.0000	0	0
0	586.0000	0.0000	0	5	0.0000	0.0000	0.0000	0.0000	0	0
0	587.0000	0.0000	0	5	0.0000	0.0000	0.0000	0.0000	0	0
0	588.0000	0.0000	0	5	0.0000	0.0000	0.0000	0.0000	0	0
0	589.0000	0.0000	0	5	0.0000	0.0000	0.0000	0.0000	0	0
0	590.0000	0.0000	0	5	0.0000	0.0000	0.0000	0.0000	0	0
0	591.0000	0.0000	0	5	0.0000	0.0000	0.0000	0.0000	0	0
0	592.0000	0.0000	0	5	0.0000	0.0000	0.0000	0.0000	0	0
0	593.0000	0.0000	0	5	0.0000	0.0000	0.0000	0.0000	0	0
0	594.0000	0.0000	0	5	0.0000	0.0000	0.0000	0.0000	0	0
0	595.0000	0.0000	0	5	0.0000	0.0000	0.0000	0.0000	0	0
0	596.0000	0.0000	0	5	0.0000	0.0000	0.0000	0.0000	0	0
0	597.0000	0.0000	0	5	0.0000	0.0000	0.0000	0.0000	0	0
0	598.0000	0.0000	0	5	0.0000	0.0000	0.0000	0.0000	0	0
0	599.0000	0.0000	0	5	0.0000	0.0000	0.0000	0.0000	0	0
0	600.0000	0.0000	0	5	0.0000	0.0000	0.0000	0.0000	0	0
0	601.0000	0.0000	0	5	0.0000	0.0000	0.0000	0.0000	0	0
0	602.0000	0.0000	0	5	0.0000	0.0000	0.0000	0.0000	0	0
0	603.0000	0.0000	0	5	0.0000	0.0000	0.0000	0.0000	0	0
0	604.0000	0.0000	0	5	0.0000	0.0000	0.0000	0.0000	0	0
0	605.0000	0.0000	0	5	0.0000	0.0000	0.0000	0.0000	0	0
0	606.0000	0.0000	0	5	0.0000	0.0000	0.0000	0.0000	0	0
0	607.0000	0.0000	0	5	0.0000	0.0000	0.0000	0.0000	0	0
0	608.0000	0.0000	0	5	0.0000	0.0000	0.0000	0.0000	0	0
0	609.0000	0.0000	0	5	0.0000	0.0000	0.0000	0.0000	0	0
0	610.0000	0.0000	0	5	0.0000	0.0000	0.0000	0.0000	0	0
0	611.0000	0.0000	0	5	0.0000	0.0000	0.0000	0.0000	0	0
0	612.0000	0.0000	0	5	0.0000	0.0000	0.0000	0.0000	0	0
0	613.0000	0.0000	0	5	0.0000	0.0000	0.0000	0.0000	0	0
0	614.0000	0.0000	0	5	0.0000	0.0000	0.0000	0.0000	0	0
0	615.0000	0.0000	0	5	0.0000	0.0000	0.0000	0.0000	0	0
0	616.0000	0.0000	0	5	0.0000	0.0000	0.0000	0.0000	0	0
0	617.0000	0.0000	0	5	0.0000	0.0000	0.0000	0.0000	0	0
0	618.0000	0.0000	0	5	0.0000	0.0000	0.0000	0.0000	0	0
0	619.0000	0.0000	0	5	0.0000	0.0000	0.0000	0.0000	0	0
0	620.0000	0.0000	0	5	0.0000	0.0000	0.0000	0.0000	0	0
0	621.0000	0.0000	0	5	0.0000	0.0000	0.0000	0.0000	0	0
0	622.0000	0.0000	0	5	0.0000	0.0000	0.0000	0.0000	0	0
0	623.0000	0.0000	0	5	0.0000	0.0000	0.0000	0.0000	0	0
0	624.0000	0.0000	0	5	0.0000	0.0000	0.0000	0.0000	0	0
0	625.0000	0.0000	0	5	0.0000	0.0000	0.0000	0.0000	0	0
0	626.0000	0.0000	0	5	0.0000	0.0000	0.0000	0.0000	0	0
0	627.0000	0.0000	0	5	0.0000	0.0000	0.0000	0.0000	0	0
0	628.0000	0.0000	0	5	0.0000	0.0000	0.0000	0.0000	0	0
0	629.0000	0.0000	0	5	0.0000	0.0000	0.0000	0.0000	0	0
0	630.0000	0.0000	0	5	0.0000	0.0000	0.0000	0.0000	0	0
0	631.0000	0.0000	0	5	0.0000	0.0000	0.0000	0.0000	0	0
0	632.0000	0.0000	0	5	0.0000	0.0000	0.0000	0.0000	0	0
0	633.0000	0.0000	0	5	0.0000	0.0000	0.0000	0.0000	0	0
0	634.0000	0.0000	0	5	0.0000	0.0000	0.0000	0.0000	0	0
0	635.0000	0.0000	0	5	0.0000	0.0000	0.0000	0.0000	0	0
0	636.0000	0.0000	0	5	0.0000	0.0000	0.0000	0.0000	0	0
0	637.0000	0.0000	0	5	0.0000	0.0000	0.0000	0.0000	0	0
0	638.0000	0.0000	0	5	0.0000	0.0000	0.0000	0.0000	0	0
0	639.0000	0.0000	0	5	0.0000	0.0000	0.0000	0.0000	0	0
0	640.0000	0.0000	0	5	0.0000	0.0000	0.0000	0.0000	0	0
0	641.0000	0.0000	0	5	0.0000	0.0000	0.0000	0.0000	0	0
0	642.0000	0.0000	0	5	0.0000	0.0000	0.0000	0.0000	0	0
0	643.0000	0.0000	0	5	0.0000	0.0000	0.0000	0.0000	0	0
0	644.0000	0.0000	0	5	0.0000	0.0000	0.0000	0.0000	0	0
0	645.0000	0.0000	0	5	0.0000	0.0000	0.0000	0.0000	0	0
0	646.0000	0.0000	0	5	0.0000	0.0000	0.0000	0.0000	0	0
0	647.0000	0.0000	0	5	0.0000	0.0000	0.0000	0.0000	0	0
0	648.0000	0.0000	0	5	0.0000	0.0000	0.0000	0.0000	0	0
0	649.0000	0.0000	0	5	0.0000	0.0000	0.0000	0.0000	0	0
0	650.0000	0.0000	0	5	0.0000	0.0000	0.0000	0.0000	0	0
0	651.0000	0.0000	0	5	0.0000	0.0000	0.0000	0.0000	0	0
0	652.0000	0.0000	0	5	0.0000	0.0000	0.0000	0.0000	0	0
0	653.0000	0.0000	0	5	0.0000	0.0000	0.0000	0.0000	0	0
0	654.0000	0.0000	0	5	0.0000	0.0000	0.0000	0.0000	0	0
0	655.0000	0.0000	0	5	0.0000	0.0000	0.0000	0.0000	0	0
0	656.0000	0.0000	0	5	0.0000	0.0000	0.0000	0.0000	0	0
0	657.0000	0.0000	0	5	0.0000	0.0000	0.0000	0.0000	0	0
0	658.0000	0.0000	0	5	0.0000	0.0000	0.0000	0.0000	0	0
0	659.0000	0.0000	0	5	0.0000	0.0000	0.0000	0.0000	0	0
0	660.0000	0.0000	0	5	0.0000	0.0000	0.0000	0.0000	0	0
0	661.0000	0.0000	0	5	0.0000	0.0000	0.0000	0.0000	0	0
0	662.0000	0.0000	0	5	0.0000	0.0000	0.0000	0.0000	0	0
0	663.0000	0.0000	0	5	0.0000	0.0000	0.0000	0.0000	0	0
0	664.0000	0.0000	0	5	0.0000	0.0000	0.0000	0.0000	0	0
0	665.0000	0.0000	0	5	0.0000	0.0000	0.0000	0.0000	0	0
0	666.0000	0.0000	0	5	0.0000	0.0000	0.0000	0.0000	0	0
0	667.0000	0.0000	0	5	0.0000	0.0000	0.0000	0.0000	0	0
0	668.0000	0.0000	0	5	0.0000	0.0000	0.0000	0.0000	0	0
0	669.0000	0.0000	0	5	0.0000	0.0000	0.0000	0.0000	0	0
0	670.0000	0.0000	0	5	0.0000	0.0000	0.0000	0.0000	0	0
0	671.0000	0.0000	0	5	0.0000	0.0000	0.0000	0.0000	0	0
0	672.0000	0.0000	0	5	0.0000	0.0000	0.0000	0.0000	0	0
0	673.0000	0.0000	0	5	0.0000	0.0000	0.0000	0.0000	0	0
0	674.0000	0.0000	0	5	0.0000	0.0000	0.0000	0.0000	0	0
0	675.0000	0.0000	0	5	0.0000	0.0000	0.0000	0.0000	0	0
0	676.0000	0.0000	0	5	0.0000	0.0000	0.0000	0.0000	0	0
0	677.0000	0.0000	0	5	0.0000	0.0000	0.0000	0.0000	0	0
0	678.0000	0.0000	0	5	0.0000	0.0000	0.0000	0.0000	0	0
0	679.0000	0.0000	0	5	0.0000	0.0000	0.0000	0.0000	0	0
0	680.0000	0.0000	0	5	0.0000	0.0000	0.0000	0.0000	0	0
0	681.0000	0.0000	0	5	0.0000	0.0000	0.0000	0.0000	0	0
0	682.0000	0.0000	0	5	0.0000	0.0000	0.0000	0.0000	0	0
0	683.0000	0.0000	0	5	0.0000	0.0000	0.0000	0.0000	0	0
0	684.0000	0.0000	0	5	0.0000	0.0000	0.0000	0.0000	0	0
0	685.0000	0.0000	0	5	0.0000	0.0000	0.0000	0.0000	0	0
0	686.0000	0.0000	0	5	0.0000	0.0000	0.0000	0.0000	0	0
0	687.0000	0.0000	0	5	0.0000	0.0000	0.0000	0.0000	0	0
0	688.0000	0.0000	0	5	0.0000	0.0000	0.0000	0.0000	0	0
0	689.0000	0.0000	0	5	0.0000	0.0000	0.0000	0.0000	0	0
0	690.0000	0.0000	0	5	0.0000	0.0000	0.0000	0.0000	0	0
0	691.0000	0.0000	0	5	0.0000	0.0000	0.0000	0.0000	0	0
0	692.0000	0.0000	0	5	0.0000	0.0000	0.0000	0.0000	0	0
0	693.0000	0.0000	0	5	0.0000	0.0000	0.0000	0.0000	0	0
0	694.0000	0.0000	0	5	0.0000	0.0000	0.0000	0.0000	0	0
0	695.0000	0.0000	0	5	0.0000	0.0000	0.0000	0.0000	0	0
0	696.0000	0.0000	0	5	0.0000	0.0000	0.0000	0.0000	0	0
0	697.0000	0.0000	0	5	0.0000	0.0000	0.0000	0.0000	0	0
0	698.0000	0.0000	0	5	0.0000	0.0000	0.0000	0.0000	0	0
0	699.0000	0.0000	0	5	0.0000	0.0000	0.0000	0.0000	0	0
0	700.0000	0.0000	0	5	0.0000	0.0000	0.0000	0.0000	0	0
0	701.0000	0.0000	0	5	0.0000	0.0000	0.0000	0.0000	0	0
0	702.0000	0.0000	0	5	0.0000	0.0000	0.0000	0.0000	0	0
0	703.0000	0.0000	0	5	0.0000	0.0000	0.0000	0.0000	0	0
0	704.0000	0.0000	0	5	0.0000	0.0000	0.0000	0.0000	0	0
0	705.0000	0.0000	0	5	0.0000	0.0000	0.0000	0.0000	0	0
0	706.0000	0.0000	0	5	0.0000	0.0000	0.0000	0.0000	0	0
0	707.0000	0.0000	0	5	0.0000	0.0000	0.0000	0.0000	0	0
0	708.0000	0.0000	0	5	0.0000	0.0000	0.0000	0.0000	0	0
0	709.0000	0.0000	0	5	0.0000	0.0000	0.0000	0.0000	0	0
0	710.0000	0.0000	0	5	0.0000	0.0000	0.0000	0.0000	0	0
0	711.0000	0.0000	0	5	0.0000	0.0000	0.0000	0.0000	0	0
0	712.0000	0.0000	0	5	0.0000	0.0000	0.0000	0.0000	0	0
0	713.0000	0.0000	0	5	0.0000	0.0000	0.0000	0.0000	0	0
0	714.0000	0.0000	0	5	0.0000	0.0000	0.0000	0.0000	0	0
0	715.0000	0.0000	0	5	0.0000	0.0000	0.0000	0.0000	0	0
0	716.0000	0.0000	0	5	0.0000	0.0000	0.0000	0.0000	0	0
0	717.0000	0.0000	0	5	0.0000	0.0000	0.0000	0.0000	0	0
0	718.0000	0.0000	0	5	0.0000	0.0000	0.0000	0.0000	0	0
0	719.0000	0.0000	0	5	0.0000	0.0000	0.0000	0.0000	0	0
0	720.0000	0.0000	0	5	0.0000	0.0000	0.0000	0.0000	0	0
0	721.0000	0.0000	0	5	0.0000	0.0000	0.0000	0.0000	0	0
0	722.0000	0.0000	0	5	0.0000	0.0000	0.0000	0.0000	0	0
0	723.0000	0.0000	0	5	0.0000	0.0000	0.0000	0.0000	0	0
0	724.0000	0.0000	0	5	0.0000	0.0000	0.0000	0.0000	0	0
0	725.0000	0.0000	0	5	0.0000	0.0000	0.0000	0.0000	0	0
0	726.0000	0.0000	0	5	0.0000	0.0000	0.0000	0.0000	0	0
0	727.0000	0.0000	0	5	0.0000	0.0000	0.0000	0.0000	0	0
0	728.0000	0.0000	0	5	0.0000	0.0000	0.0000	0.0000	0	0
0	729.0000	0.0000	0	5	0.0000	0.0000	0.0000	0.0000	0	0
0	730.0000	0.0000	0	5	0.0000	0.0000	0.0000	0.0000	0	0
0	731.0000	0.0000	0	5	0.0000	0.0000	0.0000	0.0000	0	0
0	732.0000	0.0000	0	5	0.0000	0.0000	0.0000	0.0000	0	0
0	733.0000	0.0000	0	5	0.0000	0.0000	0.0000	0.0000	0	0
0	734.0000	0.0000	0	5	0.0000	0.0000	0.0000	0.0000	0	0
0	735.0000	0.0000	0	5	0.0000	0.0000	0.0000	0.0000	0	0
0	736.0000	0.0000	0	5	0.0000	0.0000	0.0000	0.0000	0	0
0	737.0000	0.0000	0	5	0.0000	0.0000	0.0000	0.0000	0	0
0	738.0000	0.0000	0	5	0.0000	0.0000	0.0000	0.0000	0	0
0	739.0000	0.0000	0	5	0.0000	0.0000	0.0000	0.0000	0	0
0	740.0000	0.0000	0	5	0.0000	0.0000	0.0000	0.0000	0	0
0	741.0000	0.0000	0	5	0.0000	0.0000	0.0000	0.0000	0	0
0	742.0000	0.0000	0	5	0.0000	0.0000	0.0000	0.0000	0	0
0	743.0000	0.0000	0	5	0.0000	0.0000	0.0000	0.0000	0	0
0	744.0000	0.0000	0	5	0.0000	0.0000	0.0000	0.0000	0	0
0	745.0000	0.0000	0	5	0.0000	0.0000	0.0000	0.0000	0	0
0	746.0000	0.0000	0	5	0.0000	0.0000	0.0000	0.0000	0	0
0	747.0000	0.0000	0	5	0.0000	0.0000	0.0000	0.0000	0	0
0	748.0000	0.0000	0	5	0.0000	0.0000	0.0000	0.0000	0	0
0	749.0000	0.0000	0	5	0.0000	0.0000	0.0000	0.0000	0	0
0	750.0000	0.0000	0	5	0.0000	0.0000	0.0000	0.0000	0	0
0	751.0000	0.0000	0	5	0.0000	0.0000	0.0000	0.0000	0	0
0	752.0000	0.0000	0	5	0.0000	0.0000	0.0000	0.0000	0	0
0	753.0000	0.0000	0	5	0.0000	0.0000	0.0000	0.0000	0	0
0	754.0000	0.0000	0	5	0.0000	0.0000	0.0000	0.0000	0	0
0	755.0000	0.0000	0	5	0.0000	0.0000	0.0000	0.0000	0	0
0	756.0000	0.0000	0	5	0.0000	0.0000	0.0000	0.0000	0	0
0	757.0000	0.0000	0	5	0.0000	0.0000	0.0000	0.0000	0	0
0	758.0000	0.0000	0	5	0.0000	0.0000	0.0000	0.0000	0	0
0	759.0000	0.0000	0	5	0.0000	0.0000	0.0000	0.0000	0	0
0	760.0000	0.0000	0	5	0.0000	0.0000	0.0000	0.0000	0	0
0	761.0000	0.0000	0	5	0.0000	0.0000	0.0000	0.0000	0	0
0	762.0000	0.0000	0	5	0.0000	0.0000	0.0000	0.0000	0	0
0	763.0000	0.0000	0	5	0.0000	0.0000	0.0000	0.0000	0	0
0	764.0000	0.0000	0	5	0.0000	0.0000	0.0000	0.0000	0	0
0	765.0000	0.0000	0	5	0.0000	0.0000	0.0000	0.0000	0	0
0	766.0000	0.0000	0	5	0.0000	0.0000	0.0000	0.0000	0	0
0	767.0000	0.0000	0	5	0.0000	0.0000	0.0000	0.0000	0	0
0	768.0000	0.0000	0	5	0.0000	0.0000	0.0000	0.0000	0	0
0	769.0000	0.0000	0	5	0.0000	0.0000	0.0000	0.0000	0	0
0	770.0000	0.0000	0	5	0.0000	0.0000	0.0000	0.0000	0	0
0	771.0000	0.0000	0	5	0.0000	0.0000	0.0000	0.0000	0	0
0	772.0000	0.0000	0	5	0.0000	0.0000	0.0000	0.0000	0	0
0	773.0000	0.0000	0	5	0.0000	0.0000	0.0000	0.0000	0	0
0	774.0000	0.0000	0	5	0.0000	0.0000	0.0000	0.0000	0	0
0	775.0000	0.0000	0	5	0.0000	0.0000	0.0000	0.0000	0	0
0	776.0000	0.0000	0	5	0.0000	0.0000	0.0000	0.0000	0	0
0	777.0000	0.0000	0	5	0.0000	0.0000	0.0000	0.0000	0	0
0	778.0000	0.0000	0	5	0.0000	0.0000	0.0000	0.0000	0	0
0	779.0000	0.0000	0	5	0.0000	0.0000	0.0000	0.0000	0	0
0	780.0000	0.0000	0	5	0.0000	0.0000	0.0000	0.0000	0	0
0	781.0000	0.0000	0	5	0.0000	0.0000	0.0000	0.0000	0	0
0	782.0000	0.0000	0	5	0.0000	0.0000	0.0000	0.0000	0	0
0	783.0000	0.0000	0	5	0.0000	0.0000	0.0000	0.0000	0	0
0	784.0000	0.0000	0	5	0.0000	0.0000	0.0000	0.0000	0	0
0	785.0000	0.0000	0	5	0.0000	0.0000	0.0000	0.0000	0	0
0	786.0000	0.0000	0	5	0.0000	0.0000	0.0000	0.0000	0	0
0	787.0000	0.0000	0	5	0.0000	0.0000	0.0000	0.0000	0	0
0	788.0000	0.0000	0	5	0.0000	0.0000	0.0000	0.0000	0	0
0	789.0000	0.0000	0	5	0.0000	0.0000	0.0000	0.0000	0	0
0	790.0000	0.0000	0	5	0.0000	0.0000	0.0000	0.0000	0	0
0	791.0000	0.0000	0	5	0.0000	0.0000	0.0000	0.0000	0	0
0	792.0000	0.0000	0	5	0.0000	0.0000	0.0000	0.0000	0	0
0	793.0000	0.0000	0	5	0.0000	0.0000	0.0000	0.0000	0	0
0	794.0000	0.0000	0	5	0.0000	0.0000	0.0000	0.0000	0	0
0	795.0000	0.0000	0	5	0.0000	0.0000	0.0000	0.0000	0	0
0	796.0000	0.0000	0	5	0.0000	0.0000	0.0000	0.0000	0	0
0	797.0000	0.0000	0	5	0.0000	0.0000	0.0000	0.0000	0	0
0	798.0000	0.0000	0	5	0.0000	0.0000	0.0000	0.0000	0	0
0	799.0000	0.0000	0	5	0.0000	0.0000	0.0000	0.0000	0	0
0	800.0000	0.0000	0	5	0.0000	0.0000	0.0000	0.0000	0	0
0	801.0000	0.0000	0	5	0.0000	0.0000	0.0000	0.0000	0	0
0	802.0000	0.0000	0	5	0.0000	0.0000	0.0000	0.0000	0	0
0	803.0000	0.0000	0	5	0.0000	0.0000	0.0000	0.0000	0	0
0	804.0000	0.0000	0	5	0.0000	0.0000	0.0000	0.0000	0	0
0	805.0000	0.0000	0	5	0.0000	0.0000	0.0000	0.0000	0	0
0	806.0000	0.0000	0	5	0.0000	0.0000	0.0000	0.0000	0	0
0	807.0000	0.0000	0	5	0.0000	0.0000	0.0000	0.0000	0	0
0	808.0000	0.0000	0	5	0.0000	0.0000	0.0000	0.0000	0	0
0	809.0000	0.0000	0	5	0.0000	0.0000	0.0000	0.0000	0	0
0	810.0000	0.0000	0	5	0.0000	0.0000	0.0000	0.0000	0	0
0	811.0000	0.0000	0	5	0.0000	0.0000	0.0000	0.0000	0	0
0	812.0000	0.0000	0	5	0.0000	0.0000	0.0000	0.0000	0	0
0	813.0000	0.0000	0	5	0.0000	0.0000	0.0000	0.0000	0	0
0	814.0000	0.0000	0	5	0.0000	0.0000	0.0000	0.0000	0	0
0	815.0000	0.0000	0	5	0.0000	0.0000	0.0000	0.0000	0	0
0	816.0000	0.0000	0	5	0.0000	0.0000	0.0000	0.0000	0	0
0	817.0000	0.0000	0	5	0.0000	0.0000	0.0000	0.0000	0	0
0	818.0000	0.0000	0	5	0.0000	0.0000	0.0000	0.0000	0	0
0	819.0000	0.0000	0	5	0.0000	0.0000	0.0000	0.0000	0	0
0	820.0000	0.0000	0	5	0.0000	0.0000	0.0000	0.0000	0	0
0	821.0000	0.0000	0	5	0.0000	0.0000	0.0000	0.0000	0	0
0	822.0000	0.0000	0	5	0.0000	0.0000	0.0000	0.0000	0	0
0	823.0000	0.0000	0	5	0.0000	0.0000	0.0000	0.0000	0	0
0	824.0000	0.0000	0	5	0.0000	0.0000	0.0000	0.0000	0	0
0	825.0000	0.0000	0	5	0.0000	0.0000	0.0000	0.0000	0	0
0	826.0000	0.0000	0	5	0.0000	0.0000	0.0000	0.0000	0	0
0	827.0000	0.0000	0	5	0.0000	0.0000	0.0000	0.0000	0	0
0	828.0000	0.0000	0	5	0.0000	0.0000	0.0000	0.0000	0	0
0	829.0000	0.0000	0	5	0.0000	0.0000	0.0000	0.0000	0	0
0	830.0000	0.0000	0	5	0.0000	0.0000	0.0000	0.0000	0	0
0	831.0000	0.0000	0	5	0.0000	0.0000	0.0000	0.0000	0	0
0	832.0000	0.0000	0	5	0.0000	0.0000	0.0000	0.0000	0	0
0	833.0000	0.0000	0	5	0.0000	0.0000	0.0000	0.0000	0	0
0	834.0000	0.0000	0	5	0.0000	0.0000	0.0000	0.0000	0	0
0	835.0000	0.0000	0	5	0.0000	0.0000	0.0000	0.0000	0	0
0	836.0000	0.0000	0	5	0.0000	0.0000	0.0000	0.0000	0	0
0	837.0000	0.0000	0	5	0.0000	0.0000	0.0000	0.0000	0	0
0	838.0000	0.0000	0	5	0.0000	0.0000	0.0000	0.0000	0	0
0	839.0000	0.0000	0	5	0.0000	0.0000	0.0000	0.0000	0	0
0	840.0000	0.0000	0	5	0.0000	0.0000	0.0000	0.0000	0	0
0	841.0000	0.0000	0	5	0.0000	0.0000	0.0000	0.0000	0	0
0	842.0000	0.0000	0	5	0.0000	0.0000	0.0000	0.0000	0	0
0	843.0000	0.0000	0	5	0.0000	0.0000	0.0000	0.0000	0	0
0	844.0000	0.0000	0	5	0.0000	0.0000	0.0000	0.0000	0	0
0	845.0000	0.0000	0	5	0.0000	0.0000	0.0000	0.0000	0	0
0	846.0000	0.0000	0	5	0.0000	0.0000	0.0000	0.0000	0	0
0	847.0000	0.0000	0	5	0.0000	0.0000	0.0000	0.0000	0	0
0	848.0000	0.0000	0	5	0.0000	0.0000	0.0000	0.0000	0	0
0	849.0000	0.0000	0	5	0.0000	0.0000	0.0000	0.0000	0	0
0	850.0000	0.0000	0	5	0.0000	0.0000	0.0000	0.0000	0	0
0	851.0000	0.0000	0	5	0.0000	0.0000	0.0000	0.0000	0	0
0	852.0000	0.0000	0	5	0.0000	0.0000	0.0000	0.0000	0	0
0	853.0000	0.0000	0	5	0.0000	0.0000	0.0000	0.0000	0	0
0	854.0000	0.0000	0	5	0.0000	0.0000	0.0000	0.0000	0	0
0	855.0000	0.0000	0	5	0.0000	0.0000	0.0000	0.0000	0	0
0	856.0000	0.0000	0	5	0.0000	0.0000	0.0000	0.0000	0	0
0	857.0000	0.0000	0	5	0.0000	0.0000	0.0000	0.0000	0	0
0	858.0000	0.0000	0	5	0.0000	0.0000	0.0000	0.0000	0	0
0	859.0000	0.0000	0	5	0.0000	0.0000	0.0000	0.0000	0	0
0	860.0000	0.0000	0	5	0.0000	0.0000	0.0000	0.0000	0	0
0	861.0000	0.0000	0	5	0.0000	0.0000	0.0000	0.0000	0	0
0	862.0000	0.0000	0	5	0.0000	0.0000	0.0000	0.0000	0	0
0	863.0000	0.0000	0	5	0.0000	0.0000	0.0000	0.0000	0	0
0	864.0000	0.0000	0	5	0.0000	0.0000	0.0000	0.0000	0	0
0	865.0000	0.0000	0	5	0.0000	0.0000	0.0000	0.0000	0	0
0	866.0000	0.0000	0	5	0.0000	0.0000	0.0000	0.0000	0	0
0	867.0000	0.0000	0	5	0.0000	0.0000	0.0000	0.0000	0	0
0	868.0000	0.0000	0	5	0.0000	0.0000	0.0000	0.0000	0	0
0	869.0000	0.0000	0	5	0.0000	0.0000	0.0000	0.0000	0	0
0	870.0000	0.0000	0	5	0.0000	0.0000	0.0000	0.0000	0	0
0	871.0000	0.0000	0	5	0.0000	0.0000	0.0000	0.0000	0	0
0	872.0000	0.0000	0	5	0.0000	0.0000	0.0000	0.0000	0	0
0	873.0000	0.0000	0	5	0.0000	0.0000	0.0000	0.0000	0	0
0	874.0000	0.0000	0	5	0.0000	0.0000	0.0000	0.0000	0	0
0	875.0000	0.0000	0	5	0.0000	0.0000	0.0000	0.0000	0	0
0	876.0000	0.0000	0	5	0.0000	0.0000	0.0000	0.0000	0	0
0	877.0000	0.0000	0	5	0.0000	0.0000	0.0000	0.0000	0	0
0	878.0000	0.0000	0	5	0.0000	0.0000	0.0000	0.0000	0	0
0	879.0000	0.0000	0	5	0.0000	0.0000	0.0000	0.0000	0	0
0	880.0000	0.0000	0	5	0.0000	0.0000	0.0000	0.0000	0	0
0	881.0000	0.0000	0	5	0.0000	0.0000	0.0000	0.0000	0	0
0	882.0000	0.0000	0	5	0.0000	0.0000	0.0000	0.0000	0	0
0	883.0000	0.0000	0	5	0.0000	0.0000	0.0000	0.0000	0	0
0	884.0000	0.0000	0	5	0.0000	0.0000	0.0000	0.0000	0	0
0	885.0000	0.0000	0	5	0.0000	0.0000	0.0000	0.0000	0	0
0	886.0000	0.0000	0	5	0.0000	0.0000	0.0000	0.0000	0	0
0	887.0000	0.0000	0	5	0.0000	0.0000	0.0000	0.0000	0	0
0	888.0000	0.0000	0	5	0.0000	0.0000	0.0000	0.0000	0	0
0	889.0000	0.0000	0	5	0.0000	0.0000	0.0000	0.0000	0	0
0	890.0000	0.0000	0	5	0.0000	0.0000	0.0000	0.0000	0	0
0	891.0000	0.0000	0	5	0.0000	0.0000	0.0000	0.0000	0	0
0	892.0000	0.0000	0	5	0.0000	0.0000	0.0000	0.0000	0	0
0	893.0000	0.0000	0	5	0.0000	0.0000	0.0000	0.0000	0	0
0	894.0000	0.0000	0	5	0.0000	0.0000	0.0000	0.0000	0	0
0	895.0000	0.0000	0	5	0.0000	0.0000	0.0000	0.0000	0	0
0	896.0000	0.0000	0	5	0.0000	0.0000	0.0000	0.0000	0	0
0	897.0000	0.0000	0	5	0.0000	0.0000	0.0000	0.0000	0	0
0	898.0000	0.0000	0	5	0.0000	0.0000	0.0000	0.0000	0	0
0	899.0000	0.0000	0	5	0.0000	0.0000	0.0000	0.0000	0	0
0	900.0000	0.0000	0	5	0.0000	0.0000	0.0000	0.0000	0	0
0	901.0000	0.0000	0	5	0.0000	0.0000	0.0000	0.0000	0	0
0	902.0000	0.0000	0	5	0.0000	0.0000	0.0000	0.0000	0	0
0	903.0000	0.0000	0	5	0.0000	0.0000	0.0000	0.0000	0	0
0	904.0000	0.0000	0	5	0.0000	0.0000	0.0000	0.0000	0	0
0	905.0000	0.0000	0	5	0.0000	0.0000	0.0000	0.0000	0	0
0	906.0000	0.0000	0	5	0.0000	0.0000	0.0000	0.0000	0	0
0	907.0000	0.0000	0	5	0.0000	0.0000	0.0000	0.0000	0	0
0	908.0000	0.0000	0	5	0.0000	0.0000	0.0000	0.0000	0	0
0	909.0000	0.0000	0	5	0.0000	0.0000	0.0000	0.0000	0	0
0	910.0000	0.0000	0	5	0.0000	0.0000	0.0000	0.0000	0	0
0	911.0000	0.0000	0	5	0.0000	0.0000	0.0000	0.0000	0	0
0	912.0000	0.0000	0	5	0.0000	0.0000	0.0000	0.0000	0	0
0	913.0000	0.0000	0	5	0.0000	0.0000	0.0000	0.0000	0	0
0	914.0000	0.0000	0	5	0.0000	0.0000	0.0000	0.0000	0	0
0	915.0000	0.0000	0	5	0.0000	0.0000	0.0000	0.0000	0	0
0	916.0000	0.0000	0	5	0.0000	0.0000	0.0000	0.0000	0	0
0	917.0000	0.0000	0	5	0.0000	0.0000	0.0000	0.0000	0	0
0	918.0000	0.0000	0	5	0.0000	0.0000	0.0000	0.0000	0	0
0	919.0000	0.0000	0	5	0.0000	0.0000	0.0000	0.0000	0	0
0	920.0000	0.0000	0	5	0.0000	0.0000	0.0000	0.0000	0	0
0	921.0000	0.0000	0	5	0.0000	0.0000	0.0000	0.0000	0	0
0	922.0000	0.0000	0	5	0.0000	0.0000	0.0000	0.0000	0	0
0	923.0000	0.0000	0	5	0.0000	0.0000	0.0000	0.0000	0	0
0	924.0000	0.0000	0	5	0.0000	0.0000	0.0000	0.0000	0	0
0	925.0000	0.0000	0	5	0.0000	0.0000	0.0000	0.0000	0	0
0	926.0000	0.0000	0	5	0.0000	0.0000	0.0000	0.0000	0	0
0	927.0000	0.0000	0	5	0.0000	0.0000	0.0000	0.0000	0	0
0	928.0000	0.0000	0	5	0.0000	0.0000	0.0000	0.0000	0	0
0	929.0000	0.0000	0	5	0.0000	0.0000	0.0000	0.0000	0	0
0	930.0000	0.0000	0	5	0.0000	0.0000	0.0000	0.0000	0	0
0	931.0000	0.0000	0	5	0.0000	0.0000	0.0000	0.0000	0	0
0	932.0000	0.0000	0	5	0.0000	0.0000	0.0000	0.0000	0	0
0	933.0000	0.0000	0	5	0.0000	0.0000	0.0000	0.0000	0	0
0	934.0000	0.0000	0	5	0.0000	0.0000	0.0000	0.0000	0	0
0	935.0000	0.0000	0	5	0.0000	0.0000	0.0000	0.0000	0	0
0	936.0000	0.0000	0	5	0.0000	0.0000	0.0000	0.0000	0	0
0	937.0000	0.0000	0	5	0.0000	0.0000	0.0000	0.0000	0	0
0	938.0000	0.0000	0	5	0.0000	0.0000	0.0000	0.0000	0	0
0	939.0000	0.0000	0	5	0.0000	0.0000	0.0000	0.0000	0	0
0	940.0000	0.0000	0	5	0.0000	0.0000	0.0000	0.0000	0	0
0	941.0000	0.0000	0	5	0.0000	0.0000	0.0000	0.0000	0	0
0	942.0000	0.0000	0	5	0.0000	0.0000	0.0000	0.0000	0	0
0	943.0000	0.0000	0	5	0.0000	0.0000	0.0000	0.0000	0	0
0	944.0000	0.0000	0	5	0.0000	0.0000	0.0000	0.0000	0	0
0	945.0000	0.0000	0	5	0.0000	0.0000	0.0000	0.0000	0	0
0	946.0000	0.0000	0	5	0.0000	0.0000	0.0000	0.0000	0	0
0	947.0000	0.0000	0	5	0.0000	0.0000	0.0000	0.0000	0	0
0	948.0000	0.0000	0	5	0.0000	0.0000	0.0000	0.0000	0	0
0	949.0000	0.0000	0	5	0.0000	0.0000	0.0000	0.0000	0	0
0	950.0000	0.0000	0	5	0.0000	0.0000	0.0000	0.0000	0	0
0	951.0000	0.0000	0	5	0.0000	0.0000	0.0000	0.0000	0	0
0	952.0000	0.0000	0	5	0.0000	0.0000	0.0000	0.0000	0	0
0	953.0000	0.0000	0	5	0.0000	0.0000	0.0000	0.0000	0	0
0	954.0000	0.0000	0	5	0.0000	0.0000	0.0000	0.0000	0	0
0	955.0000	0.0000	0	5	0.0000	0.0000	0.0000	0.0000	0	0
0	956.0000	0.0000	0	5	0.0000	0.0000	0.0000	0.0000	0	0
0	957.0000	0.0000	0	5	0.0000	0.0000	0.0000	0.0000	0	0
0	958.0000	0.0000	0	5	0.0000	0.0000	0.0000	0.0000	0	0
0	959.0000	0.0000	0	5	0.0000	0.0000	0.0000	0.0000	0	0
0	960.0000	0.0000	0	5	0.0000	0.0000	0.0000	0.0000	0	0
0	961.0000	0.0000	0	5	0.0000	0.0000	0.0000	0.0000	0	0
0	962.0000	0.0000	0	5	0.0000	0.0000	0.0000	0.0000	0	0
0	963.0000	0.0000	0	5	0.0000	0.0000	0.0000	0.0000	0	0
0	964.0000	0.0000	0	5	0.0000	0.0000	0.0000	0.0000	0	0
0	965.0000	0.0000	0	5	0.0000	0.0000	0.0000	0.0000	0	0
0	966.0000	0.0000	0	5	0.0000	0.0000	0.0000	0.0000	0	0
0	967.0000	0.0000	0	5	0.0000	0.0000	0.0000	0.0000	0	0
0	968.0000	0.0000	0	5	0.0000	0.0000	0.0000	0.0000	0	0
0	969.0000	0.0000	0	5	0.0000	0.0000	0.0000	0.0000	0	0
0	970.0000	0.0000	0	5	0.0000	0.0000	0.0000	0.0000	0	0
0	971.0000	0.0000	0	5	0.0000	0.0000	0.0000	0.0000	0	0
0	972.0000	0.0000	0	5	0.0000	0.0000	0.0000	0.0000	0	0
0	973.0000	0.0000	0	5	0.0000	0.0000	0.0000	0.0000	0	0
0	974.0000	0.0000	0	5	0.0000	0.0000	0.0000	0.0000	0	0
0	975.0000	0.0000	0	5	0.0000	0.0000	0.0000	0.0000	0	0
0	976.0000	0.0000	0	5	0.0000	0.0000	0.0000	0.0000	0	0
0	977.0000	0.0000	0	5	0.0000	0.0000	0.0000	0.0000	0	0
0	978.0000	0.0000	0	5	0.0000	0.0000	0.0000	0.0000	0	0
0	979.0000	0.0000	0	5	0.0000	0.0000	0.0000	0.0000	0	0
0	980.0000	0.0000	0	5	0.0000	0.0000	0.0000	0.0000	0	0
0	981.0000	0.0000	0	5	0.0000	0.0000	0.0000	0.0000	0	0
0	982.0000	0.0000	0	5	0.0000	0.0000	0.0000	0.0000	0	0
0	983.0000	0.0000	0	5	0.0000	0.0000	0.0000	0.0000	0	0
1	984.0000	0.0000	7	0	70.0470	126.5436	32.9294	0.1683	92	87
0	985.0000	0.0000	0	3	0.0000	0.0000	0.0000	0.0000	100	90
0	986.0000	0.0000	0	3	0.0000	0.0000	0.0000	0.0000	94	88
1	987.0000	0.0000	9	0	69.4138	126.8321	24.9637	0.4144	95	97
1	988.0000	0.0000	9	0	69.0811	126.6502	24.8879	0.4528	96	97
0	989.0000	0.0000	0	5	0.0000	0.0000	0.0000	0.0000	0	0
0	990.0000	0.0000	0	5	0.0000	0.0000	0.0000	0.0000	0	0
0	991.0000	0.0000	0	5	0.0000	0.0000	0.0000	0.0000	0	0
0	992.0000	0.0000	0	5	0.0000	0.0000	0.0000	0.0000	0	0
0	993.0000	0.0000	0	5	0.0000	0.0000	0.0000	0.0000	0	0
0	994.0000	0.0000	0	5	0.0000	0.0000	0.0000	0.0000	0	0
0	995.0000	0.0000	0	5	0.0000	0.0000	0.0000	0.0000	0	0
0	996.0000	0.0000	0	5	0.0000	0.0000	0.0000	0.0000	0	0
0	997.0000	0.0000	0	5	0.0000	0.0000	0.0000	0.0000	0	0
0	998.0000	0.0000	0	5	0.0000	0.0000	0.0000	0.0000	0	0
0	999.0000	0.0000	0	5	0.0000	0.0000	0.0000	0.0000	0	0
0	1000.0000	0.0000	0	5	0.0000	0.0000	0.0000	0.0000	0	0
0	1001.0000	0.0000	0	5	0.0000	0.0000	0.0000	0.0000	0	0
0	1002.0000	0.0000	0	5	0.0000	0.0000	0.0000	0.0000	0	0
0	1003.0000	0.0000	0	5	0.0000	0.0000	0.0000	0.0000	0	0
0	1004.0000	0.0000	0	5	0.0000	0.0000	0.0000	0.0000	0	0
0	1005.0000	0.0000	0	5	0.0000	0.0000	0.0000	0.0000	0	0
0	1006.0000	0.0000	0	5	0.0000	0.0000	0.0000	0.0000	0	0
0	1007.0000	0.0000	0	5	0.0000	0.0000	0.0000	0.0000	0	0
0	1008.0000	0.0000	0	5	0.0000	0.0000	0.0000	0.0000	0	0
0	1009.0000	0.0000	0	5	0.0000	0.0000	0.0000	0.0000	0	0
0	1010.0000	0.0000	0	5	0.0000	0.0000	0.0000	0.0000	0	0
0	1011.0000	0.0000	0	5	0.0000	0.0000	0.0000	0.0000	0	0
0	1012.0000	0.0000	0	5	0.0000	0.0000	0.0000	0.0000	0	0
0	1013.0000	0.0000	0	5	0.0000	0.0000	0.0000	0.0000	0	0
0	1014.0000	0.0000	0	5	0.0000	0.0000	0.0000	0.0000	0	0
0	1015.0000	0.0000	0	5	0.0000	0.0000	0.0000	0.0000	0	0
0	1016.0000	0.0000	0	5	0.0000	0.0000	0.0000	0.0000	0	0
0	1017.0000	0.0000	0	5	0.0000	0.0000	0.0000	0.0000	0	0
0	1018.0000	0.0000	0	5	0.0000	0.0000	0.0000	0.0000	0	0
0	1019.0000	0.0000	0	5	0.0000	0.0000	0.0000	0.0000	0	0
0	1020.0000	0.0000	0	5	0.0000	0.0000	0.0000	0.0000	0	0
0	1021.0000	0.0000	0	5	0.0000	0.0000	0.0000	0.0000	0	0
0	1022.0000	0.0000	0	5	0.0000	0.0000	0.0000	0.0000	0	0
0	1023.0000	0.0000	0	5	0.0000	0.0000	0.0000	0.0000	0	0
0	1024.0000	0.0000	0	5	0.0000	0.0000	0.0000	0.0000	0	0
0	1025.0000	0.0000	0	5	0.0000	0.0000	0.0000	0.0000	0	0
0	1026.0000	0.0000	0	5	0.0000	0.0000	0.0000	0.0000	0	0
0	1027.0000	0.0000	0	5	0.0000	0.0000	0.0000	0.0000	0	0
0	1028.0000	0.0000	0	5	0.0000	0.0000	0.0000	0.0000	0	0
0	1029.0000	0.0000	0	5	0.0000	0.0000	0.0000	0.0000	0	0
0	1030.0000	0.0000	0	5	0.0000	0.0000	0.0000	0.0000	0	0
0	1031.0000	0.0000	0	5	0.0000	0.0000	0.0000	0.0000	0	0
0	1032.0000	0.0000	0	5	0.0000	0.0000	0.0000	0.0000	0	0
0	1033.0000	0.0000	0	5	0.0000	0.0000	0.0000	0.0000	0	0
0	1034.0000	0.0000	0	5	0.0000	0.0000	0.0000	0.0000	0	0
0	1035.0000	0.0000	0	5	0.0000	0.0000	0.0000	0.0000	0	0
0	1036.0000	0.0000	0	5	0.0000	0.0000	0.0000	0.0000	0	0
0	1037.0000	0.0000	0	5	0.0000	0.0000	0.0000	0.0000	0	0
0	1038.0000	0.0000	0	5	0.0000	0.0000	0.0000	0.0000	0	0
0	1039.0000	0.0000	0	5	0.0000	0.0000	0.0000	0.0000	0	0
0	1040.0000	0.0000	0	5	0.0000	0.0000	0.0000	0.0000	0	0
0	1041.0000	0.0000	0	5	0.0000	0.0000	0.0000	0.0000	0	0
0	1042.0000	0.0000	0	5	0.0000	0.0000	0.0000	0.0000	0	0
0	1043.0000	0.0000	0	5	0.0000	0.0000	0.0000	0.0000	0	0
0	1044.0000	0.0000	0	5	0.0000	0.0000	0.0000	0.0000	0	0
0	1045.0000	0.0000	0	5	0.0000	0.0000	0.0000	0.0000	0	0
0	1046.0000	0.0000	0	5	0.0000	0.0000	0.0000	0.0000	0	0
0	1047.0000	0.0000	0	5	0.0000	0.0000	0.0000	0.0000	0	0
0	1048.0000	0.0000	0	5	0.0000	0.0000	0.0000	0.0000	0	0
0	1049.0000	0.0000	0	5	0.0000	0.0000	0.0000	0.0000	0	0
0	1050.0000	0.0000	0	5	0.0000	0.0000	0.0000	0.0000	0	0
0	1051.0000	0.0000	0	5	0.0000	0.0000	0.0000	0.0000	0	0
0	1052.0000	0.0000	0	5	0.0000	0.0000	0.0000	0.0000	0	0
0	1053.0000	0.0000	0	5	0.0000	0.0000	0.0000	0.0000	0	0
0	1054.0000	0.0000	0	5	0.0000	0.0000	0.0000	0.0000	0	0
0	1055.0000	0.0000	0	5	0.0000	0.0000	0.0000	0.0000	0	0
0	1056.0000	0.0000	0	5	0.0000	0.0000	0.0000	0.0000	0	0
0	1057.0000	0.0000	0	5	0.0000	0.0000	0.0000	0.0000	0	0
0	1058.0000	0.0000	0	5	0.0000	0.0000	0.0000	0.0000	0	0
0	1059.0000	0.0000	0	5	0.0000	0.0000	0.0000	0.0000	0	0
0	1060.0000	0.0000	0	5	0.0000	0.0000	0.0000	0.0000	0	0
0	1061.0000	0.0000	0	5	0.0000	0.0000	0.0000	0.0000	0	0
0	1062.0000	0.0000	0	5	0.0000	0.0000	0.0000	0.0000	0	0
0	1063.0000	0.0000	0	5	0.0000	0.0000	0.0000	0.0000	0	0
0	1064.0000	0.0000	0	5	0.0000	0.0000	0.0000	0.0000	0	0
0	1065.0000	0.0000	0	5	0.0000	0.0000	0.0000	0.0000	0	0
0	1066.0000	0.0000	0	5	0.0000	0.0000	0.0000	0.0000	0	0
0	1067.0000	0.0000	0	5	0.0000	0.0000	0.0000	0.0000	0	0
0	1068.0000	0.0000	0	5	0.0000	0.0000	0.0000	0.0000	0	0
0	1069.0000	0.0000	0	5	0.0000	0.0000	0.0000	0.0000	0	0
0	1070.0000	0.0000	0	5	0.0000	0.0000	0.0000	0.0000	0	0
0	1071.0000	0.0000	0	5	0.0000	0.0000	0.0000	0.0000	0	0
0	1072.0000	0.0000	0	5	0.0000	0.0000	0.0000	0.0000	0	0
0	1073.0000	0.0000	0	5	0.0000	0.0000	0.0000	0.0000	0	0
0	1074.0000	0.0000	0	5	0.0000	0.0000	0.0000	0.0000	0	0
0	1075.0000	0.0000	0	5	0.0000	0.0000	0.0000	0.0000	0	0
0	1076.0000	0.0000	0	5	0.0000	0.0000	0.0000	0.0000	0	0
0	1077.0000	0.0000	0	5	0.0000	0.0000	0.0000	0.0000	0	0
0	1078.0000	0.0000	0	5	0.0000	0.0000	0.0000	0.0000	0	0
0	1079.0000	0.0000	0	5	0.0000	0.0000	0.0000	0.0000	0	0
0	1080.0000	0.0000	0	5	0.0000	0.0000	0.0000	0.0000	0	0
0	1081.0000	0.0000	0	5	0.0000	0.0000	0.0000	0.0000	0	0
0	1082.0000	0.0000	0	5	0.0000	0.0000	0.0000	0.0000	0	0
0	1083.0000	0.0000	0	5	0.0000	0.0000	0.0000	0.0000	0	0
0	1084.0000	0.0000	0	5	0.0000	0.0000	0.0000	0.0000	0	0
0	1085.0000	0.0000	0	5	0.0000	0.0000	0.0000	0.0000	0	0
0	1086.0000	0.0000	0	5	0.0000	0.0000	0.0000	0.0000	0	0
0	1087.0000	0.0000	0	5	0.0000	0.0000	0.0000	0.0000	0	0
0	1088.0000	0.0000	0	5	0.0000	0.0000	0.0000	0.0000	0	0
0	1089.0000	0.0000	0	5	0.0000	0.0000	0.0000	0.0000	0	0
0	1090.0000	0.0000	0	5	0.0000	0.0000	0.0000	0.0000	0	0
0	1091.0000	0.0000	0	5	0.0000	0.0000	0.0000	0.0000	0	0
0	1092.0000	0.0000	0	5	0.0000	0.0000	0.0000	0.0000	0	0
0	1093.0000	0.0000	0	5	0.0000	0.0000	0.0000	0.0000	0	0
0	1094.0000	0.0000	0	5	0.0000	0.0000	0.0000	0.0000	0	0
0	1095.0000	0.0000	0	5	0.0000	0.0000	0.0000	0.0000	0	0
0	1096.0000	0.0000	0	5	0.0000	0.0000	0.0000	0.0000	0	0
0	1097.0000	0.0000	0	5	0.0000	0.0000	0.0000	0.0000	0	0
0	1098.0000	0.0000	0	5	0.0000	0.0000	0.0000	0.0000	0	0
0	1099.0000	0.0000	0	5	0.0000	0.0000	0.0000	0.0000	0	0
0	1100.0000	0.0000	0	5	0.0000	0.0000	0.0000	0.0000	0	0
0	1101.0000	0.0000	0	5	0.0000	0.0000	0.0000	0.0000	0	0
0	1102.0000	0.0000	0	5	0.0000	0.0000	0.0000	0.0000	0	0
0	1103.0000	0.0000	0	5	0.0000	0.0000	0.0000	0.0000	0	0
0	1104.0000	0.0000	0	5	0.0000	0.0000	0.0000	0.0000	0	0
0	1105.0000	0.0000	0	5	0.0000	0.0000	0.0000	0.0000	0	0
0	1106.0000	0.0000	0	5	0.0000	0.0000	0.0000	0.0000	0	0
0	1107.0000	0.0000	0	5	0.0000	0.0000	0.0000	0.0000	0	0
0	1108.0000	0.0000	0	5	0.0000	0.0000	0.0000	0.0000	0	0
0	1109.0000	0.0000	0	5	0.0000	0.0000	0.0000	0.0000	0	0
0	1110.0000	0.0000	0	5	0.0000	0.0000	0.0000	0.0000	0	0
0	1111.0000	0.0000	0	5	0.0000	0.0000	0.0000	0.0000	0	0
0	1112.0000	0.0000	0	5	0.0000	0.0000	0.0000	0.0000	0	0
0	1113.0000	0.0000	0	5	0.0000	0.0000	0.0000	0.0000	0	0
0	1114.0000	0.0000	0	5	0.0000	0.0000	0.0000	0.0000	0	0
0	1115.0000	0.0000	0	5	0.0000	0.0000	0.0000	0.0000	0	0
0	1116.0000	0.0000	0	5	0.0000	0.0000	0.0000	0.0000	0	0
0	1117.0000	0.0000	0	5	0.0000	0.0000	0.0000	0.0000	0	0
0	1118.0000	0.0000	0	5	0.0000	0.0000	0.0000	0.0000	0	0
0	1119.0000	0.0000	0	5	0.0000	0.0000	0.0000	0.0000	0	0
0	1120.0000	0.0000	0	5	0.0000	0.0000	0.0000	0.0000	0	0
0	1121.0000	0.0000	0	5	0.0000	0.0000	0.0000	0.0000	0	0
0	1122.0000	0.0000	0	5	0.0000	0.0000	0.0000	0.0000	0	0
0	1123.0000	0.0000	0	5	0.0000	0.0000	0.0000	0.0000	0	0
0	1124.0000	0.0000	0	5	0.0000	0.0000	0.0000	0.0000	0	0
0	1125.0000	0.0000	0	5	0.0000	0.0000	0.0000	0.0000	0	0
0	1126.0000	0.0000	0	5	0.0000	0.0000	0.0000	0.0000	0	0
0	1127.0000	0.0000	0	5	0.0000	0.0000	0.0000	0.0000	0	0
0	1128.0000	0.0000	0	5	0.0000	0.0000	0.0000	0.0000	0	0
0	1129.0000	0.0000	0	5	0.0000	0.0000	0.0000	0.0000	0	0
0	1130.0000	0.0000	0	5	0.0000	0.0000	0.0000	0.0000	0	0
0	1131.0000	0.0000	0	5	0.0000	0.0000	0.0000	0.0000	0	0
0	1132.0000	0.0000	0	5	0.0000	0.0000	0.0000	0.0000	0	0
0	1133.0000	0.0000	0	5	0.0000	0.0000	0.0000	0.0000	0	0
0	1134.0000	0.0000	0	5	0.0000	0.0000	0.0000	0.0000	0	0
0	1135.0000	0.0000	0	5	0.0000	0.0000	0.0000	0.0000	0	0
0	1136.0000	0.0000	0	5	0.0000	0.0000	0.0000	0.0000	0	0
0	1137.0000	0.0000	0	5	0.0000	0.0000	0.0000	0.0000	0	0
0	1138.0000	0.0000	0	5	0.0000	0.0000	0.0000	0.0000	0	0
0	1139.0000	0.0000	0	5	0.0000	0.0000	0.0000	0.0000	0	0
0	1140.0000	0.0000	0	5	0.0000	0.0000	0.0000	0.0000	0	0
0	1141.0000	0.0000	0	5	0.0000	0.0000	0.0000	0.0000	0	0
0	1142.0000	0.0000	0	5	0.0000	0.0000	0.0000	0.0000	0	0
0	1143.0000	0.0000	0	5	0.0000	0.0000	0.0000	0.0000	0	0
0	1144.0000	0.0000	0	5	0.0000	0.0000	0.0000	0.0000	0	0
0	1145.0000	0.0000	0	5	0.0000	0.0000	0.0000	0.0000	0	0
0	1146.0000	0.0000	0	5	0.0000	0.0000	0.0000	0.0000	0	0
0	1147.0000	0.0000	0	5	0.0000	0.0000	0.0000	0.0000	0	0
0	1148.0000	0.0000	0	5	0.0000	0.0000	0.0000	0.0000	0	0
0	1149.0000	0.0000	0	5	0.0000	0.0000	0.0000	0.0000	0	0
0	1150.0000	0.0000	0	5	0.0000	0.0000	0.0000	0.0000	0	0
0	1151.0000	0.0000	0	5	0.0000	0.0000	0.0000	0.0000	0	0
0	1152.0000	0.0000	0	5	0.0000	0.0000	0.0000	0.0000	0	0
0	1153.0000	0.0000	0	5	0.0000	0.0000	0.0000	0.0000	0	0
0	1154.0000	0.0000	0	5	0.0000	0.0000	0.0000	0.0000	0	0
0	1155.0000	0.0000	0	5	0.0000	0.0000	0.0000	0.0000	0	0
0	1156.0000	0.0000	0	5	0.0000	0.0000	0.0000	0.0000	0	0
0	1157.0000	0.0000	0	5	0.0000	0.0000	0.0000	0.0000	0	0
0	1158.0000	0.0000	0	5	0.0000	0.0000	0.0000	0.0000	0	0
0	1159.0000	0.0000	0	5	0.0000	0.0000	0.0000	0.0000	0	0
0	1160.0000	0.0000	0	5	0.0000	0.0000	0.0000	0.0000	0	0
0	1161.0000	0.0000	0	5	0.0000	0.0000	0.0000	0.0000	0	0
0	1162.0000	0.0000	0	5	0.0000	0.0000	0.0000	0.0000	0	0
0	1163.0000	0.0000	0	5	0.0000	0.0000	0.0000	0.0000	0	0
0	1164.0000	0.0000	0	5	0.0000	0.0000	0.0000	0.0000	0	0
0	1165.0000	0.0000	0	5	0.0000	0.0000	0.0000	0.0000	0	0
0	1166.0000	0.0000	0	5	0.0000	0.0000	0.0000	0.0000	0	0
0	1167.0000	0.0000	0	5	0.0000	0.0000	0.0000	0.0000	0	0
0	1168.0000	0.0000	0	5	0.0000	0.0000	0.0000	0.0000	0	0
0	1169.0000	0.0000	0	5	0.0000	0.0000	0.0000	0.0000	0	0
0	1170.0000	0.0000	0	5	0.0000	0.0000	0.0000	0.0000	0	0
0	1171.0000	0.0000	0	5	0.0000	0.0000	0.0000	0.0000	0	0
0	1172.0000	0.0000	0	5	0.0000	0.0000	0.0000	0.0000	0	0
0	1173.0000	0.0000	0	5	0.0000	0.0000	0.0000	0.0000	0	0
0	1174.0000	0.0000	0	5	0.0000	0.0000	0.0000	0.0000	0	0
0	1175.0000	0.0000	0	5	0.0000	0.0000	0.0000	0.0000	0	0
0	1176.0000	0.0000	0	5	0.0000	0.0000	0.0000	0.0000	0	0
0	1177.0000	0.0000	0	5	0.0000	0.0000	0.0000	0.0000	0	0
0	1178.0000	0.0000	0	5	0.0000	0.0000	0.0000	0.0000	0	0
0	1179.0000	0.0000	0	5	0.0000	0.0000	0.0000	0.0000	0	0
0	1180.0000	0.0000	0	5	0.0000	0.0000	0.0000	0.0000	0	0
0	1181.0000	0.0000	0	5	0.0000	0.0000	0.0000	0.0000	0	0
0	1182.0000	0.0000	0	5	0.0000	0.0000	0.0000	0.0000	0	0
0	1183.0000	0.0000	0	5	0.0000	0.0000	0.0000	0.0000	0	0
0	1184.0000	0.0000	0	5	0.0000	0.0000	0.0000	0.0000	0	0
0	1185.0000	0.0000	0	5	0.0000	0.0000	0.0000	0.0000	0	0
0	1186.0000	0.0000	0	5	0.0000	0.0000	0.0000	0.0000	0	0
0	1187.0000	0.0000	0	5	0.0000	0.0000	0.0000	0.0000	0	0
0	1188.0000	0.0000	0	5	0.0000	0.0000	0.0000	0.0000	0	0
0	1189.0000	0.0000	0	5	0.0000	0.0000	0.0000	0.0000	0	0
0	1190.0000	0.0000	0	5	0.0000	0.0000	0.0000	0.0000	0	0
0	1191.0000	0.0000	0	5	0.0000	0.0000	0.0000	0.0000	0	0
0	1192.0000	0.0000	0	5	0.0000	0.0000	0.0000	0.0000	0	0
0	1193.0000	0.0000	0	5	0.0000	0.0000	0.0000	0.0000	0	0
0	1194.0000	0.0000	0	5	0.0000	0.0000	0.0000	0.0000	0	0
0	1195.0000	0.0000	0	5	0.0000	0.0000	0.0000	0.0000	0	0
0	1196.0000	0.0000	0	5	0.0000	0.0000	0.0000	0.0000	0	0
0	1197.0000	0.0000	0	5	0.0000	0.0000	0.0000	0.0000	0	0
0	1198.0000	0.0000	0	5	0.0000	0.0000	0.0000	0.0000	0	0
0	1199.0000	0.0000	0	5	0.0000	0.0000	0.0000	0.0000	0	0
0	1200.0000	0.0000	0	5	0.0000	0.0000	0.0000	0.0000	0	0
0	1201.0000	0.0000	0	5	0.0000	0.0000	0.0000	0.0000	0	0
0	1202.0000	0.0000	0	5	0.0000	0.0000	0.0000	0.0000	0	0
0	1203.0000	0.0000	0	5	0.0000	0.0000	0.0000	0.0000	0	0
0	1204.0000	0.0000	0	5	0.0000	0.0000	0.0000	0.0000	0	0
0	1205.0000	0.0000	0	5	0.0000	0.0000	0.0000	0.0000	0	0
0	1206.0000	0.0000	0	5	0.0000	0.0000	0.0000	0.0000	0	0
0	1207.0000	0.0000	0	5	0.0000	0.0000	0.0000	0.0000	0	0
0	1208.0000	0.0000	0	5	0.0000	0.0000	0.0000	0.0000	0	0
0	1209.0000	0.0000	0	5	0.0000	0.0000	0.0000	0.0000	0	0
0	1210.0000	0.0000	0	5	0.0000	0.0000	0.0000	0.0000	0	0
0	1211.0000	0.0000	0	5	0.0000	0.0000	0.0000	0.0000	0	0
0	1212.0000	0.0000	0	5	0.0000	0.0000	0.0000	0.0000	0	0
0	1213.0000	0.0000	0	5	0.0000	0.0000	0.0000	0.0000	0	0
0	1214.0000	0.0000	0	5	0.0000	0.0000	0.0000	0.0000	0	0
0	1215.0000	0.0000	0	5	0.0000	0.0000	0.0000	0.0000	0	0
0	1216.0000	0.0000	0	5	0.0000	0.0000	0.0000	0.0000	0	0
0	1217.0000	0.0000	0	5	0.0000	0.0000	0.0000	0.0000	0	0
0	1218.0000	0.0000	0	5	0.0000	0.0000	0.0000	0.0000	0	0
0	1219.0000	0.0000	0	5	0.0000	0.0000	0.0000	0.0000	0	0
0	1220.0000	0.0000	0	5	0.0000	0.0000	0.0000	0.0000	0	0
0	1221.0000	0.0000	0	5	0.0000	0.0000	0.0000	0.0000	0	0
0	1222.0000	0.0000	0	5	0.0000	0.0000	0.0000	0.0000	0	0
0	1223.0000	0.0000	0	5	0.0000	0.0000	0.0000	0.0000	0	0
0	1224.0000	0.0000	0	5	0.0000	0.0000	0.0000	0.0000	0	0
0	1225.0000	0.0000	0	5	0.0000	0.0000	0.0000	0.0000	0	0
0	1226.0000	0.0000	0	5	0.0000	0.0000	0.0000	0.0000	0	0
0	1227.0000	0.0000	0	5	0.0000	0.0000	0.0000	0.0000	0	0
0	1228.0000	0.0000	0	5	0.0000	0.0000	0.0000	0.0000	0	0
0	1229.0000	0.0000	0	5	0.0000	0.0000	0.0000	0.0000	0	0
0	1230.0000	0.0000	0	5	0.0000	0.0000	0.0000	0.0000	0	0
0	1231.0000	0.0000	0	5	0.0000	0.0000	0.0000	0.0000	0	0
0	1232.0000	0.0000	0	5	0.0000	0.0000	0.0000	0.0000	0	0
0	1233.0000	0.0000	0	5	0.0000	0.0000	0.0000	0.0000	0	0
0	1234.0000	0.0000	0	5	0.0000	0.0000	0.0000	0.0000	0	0
0	1235.0000	0.0000	0	5	0.0000	0.0000	0.0000	0.0000	0	0
0	1236.0000	0.0000	0	5	0.0000	0.0000	0.0000	0.0000	0	0
0	1237.0000	0.0000	0	5	0.0000	0.0000	0.0000	0.0000	0	0
0	1238.0000	0.0000	0	5	0.0000	0.0000	0.0000	0.0000	0	0
0	1239.0000	0.0000	0	5	0.0000	0.0000	0.0000	0.0000	0	0
0	1240.0000	0.0000	0	5	0.0000	0.0000	0.0000	0.0000	0	0
0	0.0000	1.0000	0	5	0.0000	0.0000	0.0000	0.0000	0	0
0	1.0000	1.0000	0	5	0.0000	0.0000	0.0000	0.0000	0	0
0	2.0000	1.0000	0	5	0.0000	0.0000	0.0000	0.0000	0	0
0	3.0000	1.0000	0	5	0.0000	0.0000	0.0000	0.0000	0	0
0	4.0000	1.0000	0	5	0.0000	0.0000	0.0000	0.0000	0	0
0	5.0000	1.0000	0	5	0.0000	0.0000	0.0000	0.0000	0	0
0	6.0000	1.0000	0	5	0.0000	0.0000	0.0000	0.0000	0	0
0	7.0000	1.0000	0	5	0.0000	0.0000	0.0000	0.0000	0	0
0	8.0000	1.0000	0	5	0.0000	0.0000	0.0000	0.0000	0	0
0	9.0000	1.0000	0	5	0.0000	0.0000	0.0000	0.0000	0	0
0	10.0000	1.0000	0	5	0.0000	0.0000	0.0000	0.0000	0	0
0	11.0000	1.0000	0	5	0.0000	0.0000	0.0000	0.0000	0	0
0	12.0000	1.0000	0	5	0.0000	0.0000	0.0000	0.0000	0	0
0	13.0000	1.0000	0	5	0.0000	0.0000	0.0000	0.0000	0	0
0	14.0000	1.0000	0	5	0.0000	0.0000	0.0000	0.0000	0	0
0	15.0000	1.0000	0	5	0.0000	0.0000	0.0000	0.0000	0	0
0	16.0000	1.0000	0	5	0.0000	0.0000	0.0000	0.0000	0	0
0	17.0000	1.0000	0	5	0.0000	0.0000	0.0000	0.0000	0	0
0	18.0000	1.0000	0	5	0.0000	0.0000	0.0000	0.0000	0	0
0	19.0000	1.0000	0	5	0.0000	0.0000	0.0000	0.0000	0	0
0	20.0000	1.0000	0	5	0.0000	0.0000	0.0000	0.0000	0	0
0	21.0000	1.0000	0	5	0.0000	0.0000	0.0000	0.0000	0	0
0	22.0000	1.0000	0	5	0.0000	0.0000	0.0000	0.0000	0	0
0	23.0000	1.0000	0	5	0.0000	0.0000	0.0000	0.0000	0	0
0	24.0000	1.0000	0	5	0.0000	0.0000	0.0000	0.0000	0	0
0	25.0000	1.0000	0	5	0.0000	0.0000	0.0000	0.0000	0	0
0	26.0000	1.0000	0	5	0.0000	0.0000	0.0000	0.0000	0	0
0	27.0000	1.0000	0	5	0.0000	0.0000	0.0000	0.0000	0	0
0	28.0000	1.0000	0	5	0.0000	0.0000	0.0000	0.0000	0	0
0	29.0000	1.0000	0	5	0.0000	0.0000	0.0000	0.0000	0	0
0	30.0000	1.0000	0	5	0.0000	0.0000	0.0000	0.0000	0	0
0	31.0000	1.0000	0	5	0.0000	0.0000	0.0000	0.0000	0	0
0	32.0000	1.0000	0	5	0.0000	0.0000	0.0000	0.0000	0	0
0	33.0000	1.0000	0	5	0.0000	0.0000	0.0000	0.0000	0	0
0	34.0000	1.0000	0	5	0.0000	0.0000	0.0000	0.0000	0	0
0	35.0000	1.0000	0	5	0.0000	0.0000	0.0000	0.0000	0	0
0	36.0000	1.0000	0	5	0.0000	0.0000	0.0000	0.0000	0	0
0	37.0000	1.0000	0	5	0.0000	0.0000	0.0000	0.0000	0	0
0	38.0000	1.0000	0	5	0.0000	0.0000	0.0000	0.0000	0	0
0	39.0000	1.0000	0	5	0.0000	0.0000	0.0000	0.0000	0	0
0	40.0000	1.0000	0	5	0.0000	0.0000	0.0000	0.0000	0	0
0	41.0000	1.0000	0	5	0.0000	0.0000	0.0000	0.0000	0	0
0	42.0000	1.0000	0	5	0.0000	0.0000	0.0000	0.0000	0	0
0	43.0000	1.0000	0	5	0.0000	0.0000	0.0000	0.0000	0	0
0	44.0000	1.0000	0	5	0.0000	0.0000	0.0000	0.0000	0	0
0	45.0000	1.0000	0	5	0.0000	0.0000	0.0000	0.0000	0	0
0	46.0000	1.0000	0	5	0.0000	0.0000	0.0000	0.0000	0	0
0	47.0000	1.0000	0	5	0.0000	0.0000	0.0000	0.0000	0	0
0	48.0000	1.0000	0	5	0.0000	0.0000	0.0000	0.0000	0	0
0	49.0000	1.0000	0	5	0.0000	0.0000	0.0000	0.0000	0	0
0	50.0000	1.0000	0	5	0.0000	0.0000	0.0000	0.0000	0	0
0	51.0000	1.0000	0	5	0.0000	0.0000	0.0000	0.0000	0	0
0	52.0000	1.0000	0	5	0.0000	0.0000	0.0000	0.0000	0	0
0	53.0000	1.0000	0	5	0.0000	0.0000	0.0000	0.0000	0	0
0	54.0000	1.0000	0	5	0.0000	0.0000	0.0000	0.0000	0	0
0	55.0000	1.0000	0	5	0.0000	0.0000	0.0000	0.0000	0	0
0	56.0000	1.0000	0	5	0.0000	0.0000	0.0000	0.0000	0	0
0	57.0000	1.0000	0	5	0.0000	0.0000	0.0000	0.0000	0	0
0	58.0000	1.0000	0	5	0.0000	0.0000	0.0000	0.0000	0	0
0	59.0000	1.0000	0	5	0.0000	0.0000	0.0000	0.0000	0	0
0	60.0000	1.0000	0	5	0.0000	0.0000	0.0000	0.0000	0	0
0	61.0000	1.0000	0	5	0.0000	0.0000	0.0000	0.0000	0	0
0	62.0000	1.0000	0	5	0.0000	0.0000	0.0000	0.0000	0	0
0	63.0000	1.0000	0	5	0.0000	0.0000	0.0000	0.0000	0	0
0	64.0000	1.0000	0	5	0.0000	0.0000	0.0000	0.0000	0	0
0	65.0000	1.0000	0	5	0.0000	0.0000	0.0000	0.0000	0	0
0	66.0000	1.0000	0	5	0.0000	0.0000	0.0000	0.0000	0	0
0	67.0000	1.0000	0	5	0.0000	0.0000	0.0000	0.0000	0	0
0	68.0000	1.0000	0	5	0.0000	0.0000	0.0000	0.0000	0	0
0	69.0000	1.0000	0	5	0.0000	0.0000	0.0000	0.0000	0	0
0	70.0000	1.0000	0	5	0.0000	0.0000	0.0000	0.0000	0	0
0	71.0000	1.0000	0	5	0.0000	0.0000	0.0000	0.0000	0	0
0	72.0000	1.0000	0	5	0.0000	0.0000	0.0000	0.0000	0	0
0	73.0000	1.0000	0	5	0.0000	0.0000	0.0000	0.0000	0	0
0	74.0000	1.0000	0	5	0.0000	0.0000	0.0000	0.0000	0	0
0	75.0000	1.0000	0	5	0.0000	0.0000	0.0000	0.0000	0	0
0	76.0000	1.0000	0	5	0.0000	0.0000	0.0000	0.0000	0	0
0	77.0000	1.0000	0	5	0.0000	0.0000	0.0000	0.0000	0	0
0	78.0000	1.0000	0	5	0.0000	0.0000	0.0000	0.0000	0	0
0	79.0000	1.0000	0	5	0.0000	0.0000	0.0000	0.0000	0	0
0	80.0000	1.0000	0	5	0.0000	0.0000	0.0000	0.0000	0	0
0	81.0000	1.0000	0	5	0.0000	0.0000	0.0000	0.0000	0	0
0	82.0000	1.0000	0	5	0.0000	0.0000	0.0000	0.0000	0	0
0	83.0000	1.0000	0	5	0.0000	0.0000	0.0000	0.0000	0	0
0	84.0000	1.0000	0	5	0.0000	0.0000	0.0000	0.0000	0	0
0	85.0000	1.0000	0	5	0.0000	0.0000	0.0000	0.0000	0	0
0	86.0000	1.0000	0	5	0.0000	0.0000	0.0000	0.0000	0	0
0	87.0000	1.0000	0	5	0.0000	0.0000	0.0000	0.0000	0	0
0	88.0000	1.0000	0	5	0.0000	0.0000	0.0000	0.0000	0	0
0	89.0000	1.0000	0	5	0.0000	0.0000	0.0000	0.0000	0	0
0	90.0000	1.0000	0	5	0.0000	0.0000	0.0000	0.0000	0	0
0	91.0000	1.0000	0	5	0.0000	0.0000	0.0000	0.0000	0	0
0	92.0000	1.0000	0	5	0.0000	0.0000	0.0000	0.0000	0	0
0	93.0000	1.0000	0	5	0.0000	0.0000	0.0000	0.0000	0	0
0	94.0000	1.0000	0	5	0.0000	0.0000	0.0000	0.0000	0	0
0	95.0000	1.0000	0	5	0.0000	0.0000	0.0000	0.0000	0	0
0	96.0000	1.0000	0	5	0.0000	0.0000	0.0000	0.0000	0	0
0	97.0000	1.0000	0	5	0.0000	0.0000	0.0000	0.0000	0	0
0	98.0000	1.0000	0	5	0.0000	0.0000	0.0000	0.0000	0	0
0	99.0000	1.0000	0	5	0.0000	0.0000	0.0000	0.0000	0	0
0	100.0000	1.0000	0	5	0.0000	0.0000	0.0000	0.0000	0	0
0	101.0000	1.0000	0	5	0.0000	0.0000	0.0000	0.0000	0	0
0	102.0000	1.0000	0	5	0.0000	0.0000	0.0000	0.0000	0	0
0	103.0000	1.0000	0	5	0.0000	0.0000	0.0000	0.0000	0	0
0	104.0000	1.0000	0	5	0.0000	0.0000	0.0000	0.0000	0	0
0	105.0000	1.0000	0	5	0.0000	0.0000	0.0000	0.0000	0	0
0	106.0000	1.0000	0	5	0.0000	0.0000	0.0000	0.0000	0	0
0	107.0000	1.0000	0	5	0.0000	0.0000	0.0000	0.0000	0	0
0	108.0000	1.0000	0	5	0.0000	0.0000	0.0000	0.0000	0	0
0	109.0000	1.0000	0	5	0.0000	0.0000	0.0000	0.0000	0	0
0	110.0000	1.0000	0	5	0.0000	0.0000	0.0000	0.0000	0	0
0	111.0000	1.0000	0	5	0.0000	0.0000	0.0000	0.0000	0	0
0	112.0000	1.0000	0	5	0.0000	0.0000	0.0000	0.0000	0	0
0	113.0000	1.0000	0	5	0.0000	0.0000	0.0000	0.0000	0	0
0	114.0000	1.0000	0	5	0.0000	0.0000	0.0000	0.0000	0	0
0	115.0000	1.0000	0	5	0.0000	0.0000	0.0000	0.0000	0	0
0	116.0000	1.0000	0	5	0.0000	0.0000	0.0000	0.0000	0	0
0	117.0000	1.0000	0	5	0.0000	0.0000	0.0000	0.0000	0	0
0	118.0000	1.0000	0	5	0.0000	0.0000	0.0000	0.0000	0	0
0	119.0000	1.0000	0	5	0.0000	0.0000	0.0000	0.0000	0	0
0	120.0000	1.0000	0	5	0.0000	0.0000	0.0000	0.0000	0	0
0	121.0000	1.0000	0	5	0.0000	0.0000	0.0000	0.0000	0	0
0	122.0000	1.0000	0	5	0.0000	0.0000	0.0000	0.0000	0	0
0	123.0000	1.0000	0	5	0.0000	0.0000	0.0000	0.0000	0	0
0	124.0000	1.0000	0	5	0.0000	0.0000	0.0000	0.0000	0	0
0	125.0000	1.0000	0	5	0.0000	0.0000	0.0000	0.0000	0	0
0	126.0000	1.0000	0	5	0.0000	0.0000	0.0000	0.0000	0	0
0	127.0000	1.0000	0	5	0.0000	0.0000	0.0000	0.0000	0	0
0	128.0000	1.0000	0	5	0.0000	0.0000	0.0000	0.0000	0	0
0	129.0000	1.0000	0	5	0.0000	0.0000	0.0000	0.0000	0	0
0	130.0000	1.0000	0	5	0.0000	0.0000	0.0000	0.0000	0	0
0	131.0000	1.0000	0	5	0.0000	0.0000	0.0000	0.0000	0	0
0	132.0000	1.0000	0	5	0.0000	0.0000	0.0000	0.0000	0	0
0	133.0000	1.0000	0	5	0.0000	0.0000	0.0000	0.0000	0	0
0	134.0000	1.0000	0	5	0.0000	0.0000	0.0000	0.0000	0	0
0	135.0000	1.0000	0	5	0.0000	0.0000	0.0000	0.0000	0	0
0	136.0000	1.0000	0	5	0.0000	0.0000	0.0000	0.0000	0	0
0	137.0000	1.0000	0	5	0.0000	0.0000	0.0000	0.0000	0	0
0	138.0000	1.0000	0	5	0.0000	0.0000	0.0000	0.0000	0	0
0	139.0000	1.0000	0	5	0.0000	0.0000	0.0000	0.0000	0	0
0	140.0000	1.0000	0	5	0.0000	0.0000	0.0000	0.0000	0	0
0	141.0000	1.0000	0	5	0.0000	0.0000	0.0000	0.0000	0	0
0	142.0000	1.0000	0	5	0.0000	0.0000	0.0000	0.0000	0	0
0	143.0000	1.0000	0	5	0.0000	0.0000	0.0000	0.0000	0	0
0	144.0000	1.0000	0	5	0.0000	0.0000	0.0000	0.0000	0	0
0	145.0000	1.0000	0	5	0.0000	0.0000	0.0000	0.0000	0	0
0	146.0000	1.0000	0	5	0.0000	0.0000	0.0000	0.0000	0	0
0	147.0000	1.0000	0	5	0.0000	0.0000	0.0000	0.0000	0	0
0	148.0000	1.0000	0	5	0.0000	0.0000	0.0000	0.0000	0	0
0	149.0000	1.0000	0	5	0.0000	0.0000	0.0000	0.0000	0	0
0	150.0000	1.0000	0	5	0.0000	0.0000	0.0000	0.0000	0	0
0	151.0000	1.0000	0	5	0.0000	0.0000	0.0000	0.0000	0	0
0	152.0000	1.0000	0	5	0.0000	0.0000	0.0000	0.0000	0	0
0	153.0000	1.0000	0	5	0.0000	0.0000	0.0000	0.0000	0	0
0	154.0000	1.0000	0	5	0.0000	0.0000	0.0000	0.0000	0	0
0	155.0000	1.0000	0	5	0.0000	0.0000	0.0000	0.0000	0	0
0	156.0000	1.0000	0	5	0.0000	0.0000	0.0000	0.0000	0	0
0	157.0000	1.0000	0	5	0.0000	0.0000	0.0000	0.0000	0	0
0	158.0000	1.0000	0	5	0.0000	0.0000	0.0000	0.0000	0	0
0	159.0000	1.0000	0	5	0.0000	0.0000	0.0000	0.0000	0	0
0	160.0000	1.0000	0	5	0.0000	0.0000	0.0000	0.0000	0	0
0	161.0000	1.0000	0	5	0.0000	0.0000	0.0000	0.0000	0	0
0	162.0000	1.0000	0	5	0.0000	0.0000	0.0000	0.0000	0	0
0	163.0000	1.0000	0	5	0.0000	0.0000	0.0000	0.0000	0	0
0	164.0000	1.0000	0	5	0.0000	0.0000	0.0000	0.0000	0	0
0	165.0000	1.0000	0	5	0.0000	0.0000	0.0000	0.0000	0	0
0	166.0000	1.0000	0	5	0.0000	0.0000	0.0000	0.0000	0	0
0	167.0000	1.0000	0	5	0.0000	0.0000	0.0000	0.0000	0	0
0	168.0000	1.0000	0	5	0.0000	0.0000	0.0000	0.0000	0	0
0	169.0000	1.0000	0	5	0.0000	0.0000	0.0000	0.0000	0	0
0	170.0000	1.0000	0	5	0.0000	0.0000	0.0000	0.0000	0	0
0	171.0000	1.0000	0	5	0.0000	0.0000	0.0000	0.0000	0	0
0	172.0000	1.0000	0	5	0.0000	0.0000	0.0000	0.0000	0	0
0	173.0000	1.0000	0	5	0.0000	0.0000	0.0000	0.0000	0	0
0	174.0000	1.0000	0	5	0.0000	0.0000	0.0000	0.0000	0	0
0	175.0000	1.0000	0	5	0.0000	0.0000	0.0000	0.0000	0	0
0	176.0000	1.0000	0	5	0.0000	0.0000	0.0000	0.0000	0	0
0	177.0000	1.0000	0	5	0.0000	0.0000	0.0000	0.0000	0	0
0	178.0000	1.0000	0	5	0.0000	0.0000	0.0000	0.0000	0	0
0	179.0000	1.0000	0	5	0.0000	0.0000	0.0000	0.0000	0	0
0	180.0000	1.0000	0	5	0.0000	0.0000	0.0000	0.0000	0	0
0	181.0000	1.0000	0	5	0.0000	0.0000	0.0000	0.0000	0	0
0	182.0000	1.0000	0	5	0.0000	0.0000	0.0000	0.0000	0	0
0	183.0000	1.0000	0	5	0.0000	0.0000	0.0000	0.0000	0	0
0	184.0000	1.0000	0	5	0.0000	0.0000	0.0000	0.0000	0	0
0	185.0000	1.0000	0	5	0.0000	0.0000	0.0000	0.0000	0	0
0	186.0000	1.0000	0	5	0.0000	0.0000	0.0000	0.0000	0	0
0	187.0000	1.0000	0	5	0.0000	0.0000	0.0000	0.0000	0	0
0	188.0000	1.0000	0	5	0.0000	0.0000	0.0000	0.0000	0	0
0	189.0000	1.0000	0	5	0.0000	0.0000	0.0000	0.0000	0	0
0	190.0000	1.0000	0	5	0.0000	0.0000	0.0000	0.0000	0	0
0	191.0000	1.0000	0	5	0.0000	0.0000	0.0000	0.0000	0	0
0	192.0000	1.0000	0	5	0.0000	0.0000	0.0000	0.0000	0	0
0	193.0000	1.0000	0	5	0.0000	0.0000	0.0000	0.0000	0	0
0	194.0000	1.0000	0	5	0.0000	0.0000	0.0000	0.0000	0	0
0	195.0000	1.0000	0	5	0.0000	0.0000	0.0000	0.0000	0	0
0	196.0000	1.0000	0	5	0.0000	0.0000	0.0000	0.0000	0	0
0	197.0000	1.0000	0	5	0.0000	0.0000	0.0000	0.0000	0	0
0	198.0000	1.0000	0	5	0.0000	0.0000	0.0000	0.0000	0	0
0	199.0000	1.0000	0	5	0.0000	0.0000	0.0000	0.0000	0	0
0	200.0000	1.0000	0	5	0.0000	0.0000	0.0000	0.0000	0	0
0	201.0000	1.0000	0	5	0.0000	0.0000	0.0000	0.0000	0	0
0	202.0000	1.0000	0	5	0.0000	0.0000	0.0000	0.0000	0	0
0	203.0000	1.0000	0	5	0.0000	0.0000	0.0000	0.0000	0	0
0	204.0000	1.0000	0	5	0.0000	0.0000	0.0000	0.0000	0	0
0	205.0000	1.0000	0	5	0.0000	0.0000	0.0000	0.0000	0	0
0	206.0000	1.0000	0	5	0.0000	0.0000	0.0000	0.0000	0	0
0	207.0000	1.0000	0	5	0.0000	0.0000	0.0000	0.0000	0	0
0	208.0000	1.0000	0	5	0.0000	0.0000	0.0000	0.0000	0	0
0	209.0000	1.0000	0	5	0.0000	0.0000	0.0000	0.0000	0	0
0	210.0000	1.0000	0	5	0.0000	0.0000	0.0000	0.0000	0	0
0	211.0000	1.0000	0	5	0.0000	0.0000	0.0000	0.0000	0	0
0	212.0000	1.0000	0	5	0.0000	0.0000	0.0000	0.0000	0	0
0	213.0000	1.0000	0	5	0.0000	0.0000	0.0000	0.0000	0	0
0	214.0000	1.0000	0	5	0.0000	0.0000	0.0000	0.0000	0	0
0	215.0000	1.0000	0	5	0.0000	0.0000	0.0000	0.0000	0	0
0	216.0000	1.0000	0	5	0.0000	0.0000	0.0000	0.0000	0	0
0	217.0000	1.0000	0	5	0.0000	0.0000	0.0000	0.0000	0	0
0	218.0000	1.0000	0	5	0.0000	0.0000	0.0000	0.0000	0	0
0	219.0000	1.0000	0	5	0.0000	0.0000	0.0000	0.0000	0	0
0	220.0000	1.0000	0	5	0.0000	0.0000	0.0000	0.0000	0	0
0	221.0000	1.0000	0	5	0.0000	0.0000	0.0000	0.0000	0	0
0	222.0000	1.0000	0	5	0.0000	0.0000	0.0000	0.0000	0	0
0	223.0000	1.0000	0	5	0.0000	0.0000	0.0000	0.0000	0	0
0	224.0000	1.0000	0	5	0.0000	0.0000	0.0000	0.0000	0	0
0	225.0000	1.0000	0	5	0.0000	0.0000	0.0000	0.0000	0	0
0	226.0000	1.0000	0	5	0.0000	0.0000	0.0000	0.0000	0	0
0	227.0000	1.0000	0	5	0.0000	0.0000	0.0000	0.0000	0	0
0	228.0000	1.0000	0	5	0.0000	0.0000	0.0000	0.0000	0	0
0	229.0000	1.0000	0	5	0.0000	0.0000	0.0000	0.0000	0	0
0	230.0000	1.0000	0	5	0.0000	0.0000	0.0000	0.0000	0	0
0	231.0000	1.0000	0	5	0.0000	0.0000	0.0000	0.0000	0	0
0	232.0000	1.0000	0	5	0.0000	0.0000	0.0000	0.0000	0	0
0	233.0000	1.0000	0	5	0.0000	0.0000	0.0000	0.0000	0	0
0	234.0000	1.0000	0	5	0.0000	0.0000	0.0000	0.0000	0	0
0	235.0000	1.0000	0	5	0.0000	0.0000	0.0000	0.0000	0	0
0	236.0000	1.0000	0	5	0.0000	0.0000	0.0000	0.0000	0	0
0	237.0000	1.0000	0	5	0.0000	0.0000	0.0000	0.0000	0	0
0	238.0000	1.0000	0	5	0.0000	0.0000	0.0000	0.0000	0	0
0	239.0000	1.0000	0	5	0.0000	0.0000	0.0000	0.0000	0	0
0	240.0000	1.0000	0	5	0.0000	0.0000	0.0000	0.0000	0	0
0	241.0000	1.0000	0	5	0.0000	0.0000	0.0000	0.0000	0	0
0	242.0000	1.0000	0	5	0.0000	0.0000	0.0000	0.0000	0	0
0	243.0000	1.0000	0	5	0.0000	0.0000	0.0000	0.0000	0	0
0	244.0000	1.0000	0	5	0.0000	0.0000	0.0000	0.0000	0	0
0	245.0000	1.0000	0	5	0.0000	0.0000	0.0000	0.0000	0	0
0	246.0000	1.0000	0	5	0.0000	0.0000	0.0000	0.0000	0	0
0	247.0000	1.0000	0	5	0.0000	0.0000	0.0000	0.0000	0	0
0	248.0000	1.0000	0	5	0.0000	0.0000	0.0000	0.0000	0	0
0	249.0000	1.0000	0	5	0.0000	0.0000	0.0000	0.0000	0	0
0	250.0000	1.0000	0	5	0.0000	0.0000	0.0000	0.0000	0	0
0	251.0000	1.0000	0	5	0.0000	0.0000	0.0000	0.0000	0	0
0	252.0000	1.0000	0	5	0.0000	0.0000	0.0000	0.0000	0	0
0	253.0000	1.0000	0	5	0.0000	0.0000	0.0000	0.0000	0	0
0	254.0000	1.0000	0	5	0.0000	0.0000	0.0000	0.0000	0	0
0	255.0000	1.0000	0	5	0.0000	0.0000	0.0000	0.0000	0	0
0	256.0000	1.0000	0	5	0.0000	0.0000	0.0000	0.0000	0	0
0	257.0000	1.0000	0	5	0.0000	0.0000	0.0000	0.0000	0	0
0	258.0000	1.0000	0	5	0.0000	0.0000	0.0000	0.0000	0	0
0	259.0000	1.0000	0	5	0.0000	0.0000	0.0000	0.0000	0	0
0	260.0000	1.0000	0	5	0.0000	0.0000	0.0000	0.0000	0	0
0	261.0000	1.0000	0	5	0.0000	0.0000	0.0000	0.0000	0	0
0	262.0000	1.0000	0	5	0.0000	0.0000	0.0000	0.0000	0	0
0	263.0000	1.0000	0	5	0.0000	0.0000	0.0000	0.0000	0	0
0	264.0000	1.0000	0	5	0.0000	0.0000	0.0000	0.0000	0	0
0	265.0000	1.0000	0	5	0.0000	0.0000	0.0000	0.0000	0	0
0	266.0000	1.0000	0	5	0.0000	0.0000	0.0000	0.0000	0	0
0	267.0000	1.0000	0	5	0.0000	0.0000	0.0000	0.0000	0	0
0	268.0000	1.0000	0	5	0.0000	0.0000	0.0000	0.0000	0	0
0	269.0000	1.0000	0	5	0.0000	0.0000	0.0000	0.0000	0	0
0	270.0000	1.0000	0	5	0.0000	0.0000	0.0000	0.0000	0	0
0	271.0000	1.0000	0	5	0.0000	0.0000	0.0000	0.0000	0	0
0	272.0000	1.0000	0	5	0.0000	0.0000	0.0000	0.0000	0	0
0	273.0000	1.0000	0	5	0.0000	0.0000	0.0000	0.0000	0	0
0	274.0000	1.0000	0	5	0.0000	0.0000	0.0000	0.0000	0	0
0	275.0000	1.0000	0	5	0.0000	0.0000	0.0000	0.0000	0	0
0	276.0000	1.0000	0	5	0.0000	0.0000	0.0000	0.0000	0	0
0	277.0000	1.0000	0	5	0.0000	0.0000	0.0000	0.0000	0	0
0	278.0000	1.0000	0	5	0.0000	0.0000	0.0000	0.0000	0	0
0	279.0000	1.0000	0	5	0.0000	0.0000	0.0000	0.0000	0	0
0	280.0000	1.0000	0	5	0.0000	0.0000	0.0000	0.0000	0	0
0	281.0000	1.0000	0	5	0.0000	0.0000	0.0000	0.0000	0	0
0	282.0000	1.0000	0	5	0.0000	0.0000	0.0000	0.0000	0	0
0	283.0000	1.0000	0	5	0.0000	0.0000	0.0000	0.0000	0	0
0	284.0000	1.0000	0	5	0.0000	0.0000	0.0000	0.0000	0	0
0	285.0000	1.0000	0	5	0.0000	0.0000	0.0000	0.0000	0	0
0	286.0000	1.0000	0	5	0.0000	0.0000	0.0000	0.0000	0	0
0	287.0000	1.0000	0	5	0.0000	0.0000	0.0000	0.0000	0	0
0	288.0000	1.0000	0	5	0.0000	0.0000	0.0000	0.0000	0	0
0	289.0000	1.0000	0	5	0.0000	0.0000	0.0000	0.0000	0	0
0	290.0000	1.0000	0	5	0.0000	0.0000	0.0000	0.0000	0	0
0	291.0000	1.0000	0	5	0.0000	0.0000	0.0000	0.0000	0	0
0	292.0000	1.0000	0	5	0.0000	0.0000	0.0000	0.0000	0	0
0	293.0000	1.0000	0	5	0.0000	0.0000	0.0000	0.0000	0	0
0	294.0000	1.0000	0	5	0.0000	0.0000	0.0000	0.0000	0	0
0	295.0000	1.0000	0	5	0.0000	0.0000	0.0000	0.0000	0	0
0	296.0000	1.0000	0	5	0.0000	0.0000	0.0000	0.0000	0	0
0	297.0000	1.0000	0	5	0.0000	0.0000	0.0000	0.0000	0	0
0	298.0000	1.0000	0	5	0.0000	0.0000	0.0000	0.0000	0	0
0	299.0000	1.0000	0	5	0.0000	0.0000	0.0000	0.0000	0	0
0	300.0000	1.0000	0	5	0.0000	0.0000	0.0000	0.0000	0	0
0	301.0000	1.0000	0	5	0.0000	0.0000	0.0000	0.0000	0	0
0	302.0000	1.0000	0	5	0.0000	0.0000	0.0000	0.0000	0	0
0	303.0000	1.0000	0	5	0.0000	0.0000	0.0000	0.0000	0	0
0	304.0000	1.0000	0	5	0.0000	0.0000	0.0000	0.0000	0	0
0	305.0000	1.0000	0	5	0.0000	0.0000	0.0000	0.0000	0	0
0	306.0000	1.0000	0	5	0.0000	0.0000	0.0000	0.0000	0	0
0	307.0000	1.0000	0	5	0.0000	0.0000	0.0000	0.0000	0	0
0	308.0000	1.0000	0	5	0.0000	0.0000	0.0000	0.0000	0	0
0	309.0000	1.0000	0	5	0.0000	0.0000	0.0000	0.0000	0	0
0	310.0000	1.0000	0	5	0.0000	0.0000	0.0000	0.0000	0	0
0	311.0000	1.0000	0	5	0.0000	0.0000	0.0000	0.0000	0	0
0	312.0000	1.0000	0	5	0.0000	0.0000	0.0000	0.0000	0	0
0	313.0000	1.0000	0	5	0.0000	0.0000	0.0000	0.0000	0	0
0	314.0000	1.0000	0	5	0.0000	0.0000	0.0000	0.0000	0	0
0	315.0000	1.0000	0	5	0.0000	0.0000	0.0000	0.0000	0	0
0	316.0000	1.0000	0	5	0.0000	0.0000	0.0000	0.0000	0	0
0	317.0000	1.0000	0	5	0.0000	0.0000	0.0000	0.0000	0	0
0	318.0000	1.0000	0	5	0.0000	0.0000	0.0000	0.0000	0	0
0	319.0000	1.0000	0	5	0.0000	0.0000	0.0000	0.0000	0	0
0	320.0000	1.0000	0	5	0.0000	0.0000	0.0000	0.0000	0	0
0	321.0000	1.0000	0	5	0.0000	0.0000	0.0000	0.0000	0	0
0	322.0000	1.0000	0	5	0.0000	0.0000	0.0000	0.0000	0	0
0	323.0000	1.0000	0	5	0.0000	0.0000	0.0000	0.0000	0	0
0	324.0000	1.0000	0	5	0.0000	0.0000	0.0000	0.0000	0	0
0	325.0000	1.0000	0	5	0.0000	0.0000	0.0000	0.0000	0	0
0	326.0000	1.0000	0	5	0.0000	0.0000	0.0000	0.0000	0	0
0	327.0000	1.0000	0	5	0.0000	0.0000	0.0000	0.0000	0	0
0	328.0000	1.0000	0	5	0.0000	0.0000	0.0000	0.0000	0	0
0	329.0000	1.0000	0	5	0.0000	0.0000	0.0000	0.0000	0	0
0	330.0000	1.0000	0	5	0.0000	0.0000	0.0000	0.0000	0	0
0	331.0000	1.0000	0	5	0.0000	0.0000	0.0000	0.0000	0	0
0	332.0000	1.0000	0	5	0.0000	0.0000	0.0000	0.0000	0	0
0	333.0000	1.0000	0	5	0.0000	0.0000	0.0000	0.0000	0	0
0	334.0000	1.0000	0	5	0.0000	0.0000	0.0000	0.0000	0	0
0	335.0000	1.0000	0	5	0.0000	0.0000	0.0000	0.0000	0	0
0	336.0000	1.0000	0	5	0.0000	0.0000	0.0000	0.0000	0	0
0	337.0000	1.0000	0	5	0.0000	0.0000	0.0000	0.0000	0	0
0	338.0000	1.0000	0	5	0.0000	0.0000	0.0000	0.0000	0	0
0	339.0000	1.0000	0	5	0.0000	0.0000	0.0000	0.0000	0	0
0	340.0000	1.0000	0	5	0.0000	0.0000	0.0000	0.0000	0	0
0	341.0000	1.0000	0	5	0.0000	0.0000	0.0000	0.0000	0	0
0	342.0000	1.0000	0	5	0.0000	0.0000	0.0000	0.0000	0	0
0	343.0000	1.0000	0	5	0.0000	0.0000	0.0000	0.0000	0	0
0	344.0000	1.0000	0	5	0.0000	0.0000	0.0000	0.0000	0	0
0	345.0000	1.0000	0	5	0.0000	0.0000	0.0000	0.0000	0	0
0	346.0000	1.0000	0	5	0.0000	0.0000	0.0000	0.0000	0	0
0	347.0000	1.0000	0	5	0.0000	0.0000	0.0000	0.0000	0	0
0	348.0000	1.0000	0	5	0.0000	0.0000	0.0000	0.0000	0	0
0	349.0000	1.0000	0	5	0.0000	0.0000	0.0000	0.0000	0	0
0	350.0000	1.0000	0	5	0.0000	0.0000	0.0000	0.0000	0	0
0	351.0000	1.0000	0	5	0.0000	0.0000	0.0000	0.0000	0	0
0	352.0000	1.0000	0	5	0.0000	0.0000	0.0000	0.0000	0	0
0	353.0000	1.0000	0	5	0.0000	0.0000	0.0000	0.0000	0	0
0	354.0000	1.0000	0	5	0.0000	0.0000	0.0000	0.0000	0	0
0	355.0000	1.0000	0	5	0.0000	0.0000	0.0000	0.0000	0	0
0	356.0000	1.0000	0	5	0.0000	0.0000	0.0000	0.0000	0	0
0	357.0000	1.0000	0	5	0.0000	0.0000	0.0000	0.0000	0	0
0	358.0000	1.0000	0	5	0.0000	0.0000	0.0000	0.0000	0	0
0	359.0000	1.0000	0	5	0.0000	0.0000	0.0000	0.0000	0	0
0	360.0000	1.0000	0	5	0.0000	0.0000	0.0000	0.0000	0	0
0	361.0000	1.0000	0	5	0.0000	0.0000	0.0000	0.0000	0	0
0	362.0000	1.0000	0	5	0.0000	0.0000	0.0000	0.0000	0	0
0	363.0000	1.0000	0	5	0.0000	0.0000	0.0000	0.0000	0	0
0	364.0000	1.0000	0	5	0.0000	0.0000	0.0000	0.0000	0	0
0	365.0000	1.0000	0	5	0.0000	0.0000	0.0000	0.0000	0	0
0	366.0000	1.0000	0	5	0.0000	0.0000	0.0000	0.0000	0	0
0	367.0000	1.0000	0	5	0.0000	0.0000	0.0000	0.0000	0	0
0	368.0000	1.0000	0	5	0.0000	0.0000	0.0000	0.0000	0	0
0	369.0000	1.0000	0	5	0.0000	0.0000	0.0000	0.0000	0	0
0	370.0000	1.0000	0	5	0.0000	0.0000	0.0000	0.0000	0	0
0	371.0000	1.0000	0	5	0.0000	0.0000	0.0000	0.0000	0	0
0	372.0000	1.0000	0	5	0.0000	0.0000	0.0000	0.0000	0	0
0	373.0000	1.0000	0	5	0.0000	0.0000	0.0000	0.0000	0	0
0	374.0000	1.0000	0	5	0.0000	0.0000	0.0000	0.0000	0	0
0	375.0000	1.0000	0	5	0.0000	0.0000	0.0000	0.0000	0	0
0	376.0000	1.0000	0	5	0.0000	0.0000	0.0000	0.0000	0	0
0	377.0000	1.0000	0	5	0.0000	0.0000	0.0000	0.0000	0	0
0	378.0000	1.0000	0	5	0.0000	0.0000	0.0000	0.0000	0	0
0	379.0000	1.0000	0	5	0.0000	0.0000	0.0000	0.0000	0	0
0	380.0000	1.0000	0	5	0.0000	0.0000	0.0000	0.0000	0	0
0	381.0000	1.0000	0	5	0.0000	0.0000	0.0000	0.0000	0	0
0	382.0000	1.0000	0	5	0.0000	0.0000	0.0000	0.0000	0	0
0	383.0000	1.0000	0	5	0.0000	0.0000	0.0000	0.0000	0	0
0	384.0000	1.0000	0	5	0.0000	0.0000	0.0000	0.0000	0	0
0	385.0000	1.0000	0	5	0.0000	0.0000	0.0000	0.0000	0	0
0	386.0000	1.0000	0	5	0.0000	0.0000	0.0000	0.0000	0	0
0	387.0000	1.0000	0	5	0.0000	0.0000	0.0000	0.0000	0	0
0	388.0000	1.0000	0	5	0.0000	0.0000	0.0000	0.0000	0	0
0	389.0000	1.0000	0	5	0.0000	0.0000	0.0000	0.0000	0	0
0	390.0000	1.0000	0	5	0.0000	0.0000	0.0000	0.0000	0	0
0	391.0000	1.0000	0	5	0.0000	0.0000	0.0000	0.0000	0	0
0	392.0000	1.0000	0	5	0.0000	0.0000	0.0000	0.0000	0	0
0	393.0000	1.0000	0	5	0.0000	0.0000	0.0000	0.0000	0	0
0	394.0000	1.0000	0	5	0.0000	0.0000	0.0000	0.0000	0	0
0	395.0000	1.0000	0	5	0.0000	0.0000	0.0000	0.0000	0	0
0	396.0000	1.0000	0	5	0.0000	0.0000	0.0000	0.0000	0	0
0	397.0000	1.0000	0	5	0.0000	0.0000	0.0000	0.0000	0	0
0	398.0000	1.0000	0	5	0.0000	0.0000	0.0000	0.0000	0	0
0	399.0000	1.0000	0	5	0.0000	0.0000	0.0000	0.0000	0	0
0	400.0000	1.0000	0	5	0.0000	0.0000	0.0000	0.0000	0	0
0	401.0000	1.0000	0	5	0.0000	0.0000	0.0000	0.0000	0	0
0	402.0000	1.0000	0	5	0.0000	0.0000	0.0000	0.0000	0	0
0	403.0000	1.0000	0	5	0.0000	0.0000	0.0000	0.0000	0	0
0	404.0000	1.0000	0	5	0.0000	0.0000	0.0000	0.0000	0	0
0	405.0000	1.0000	0	5	0.0000	0.0000	0.0000	0.0000	0	0
0	406.0000	1.0000	0	5	0.0000	0.0000	0.0000	0.0000	0	0
0	407.0000	1.0000	0	5	0.0000	0.0000	0.0000	0.0000	0	0
0	408.0000	1.0000	0	5	0.0000	0.0000	0.0000	0.0000	0	0
0	409.0000	1.0000	0	5	0.0000	0.0000	0.0000	0.0000	0	0
0	410.0000	1.0000	0	5	0.0000	0.0000	0.0000	0.0000	0	0
0	411.0000	1.0000	0	5	0.0000	0.0000	0.0000	0.0000	0	0
0	412.0000	1.0000	0	5	0.0000	0.0000	0.0000	0.0000	0	0
0	413.0000	1.0000	0	5	0.0000	0.0000	0.0000	0.0000	0	0
0	414.0000	1.0000	0	5	0.0000	0.0000	0.0000	0.0000	0	0
0	415.0000	1.0000	0	5	0.0000	0.0000	0.0000	0.0000	0	0
0	416.0000	1.0000	0	5	0.0000	0.0000	0.0000	0.0000	0	0
0	417.0000	1.0000	0	5	0.0000	0.0000	0.0000	0.0000	0	0
0	418.0000	1.0000	0	5	0.0000	0.0000	0.0000	0.0000	0	0
0	419.0000	1.0000	0	5	0.0000	0.0000	0.0000	0.0000	0	0
0	420.0000	1.0000	0	5	0.0000	0.0000	0.0000	0.0000	0	0
0	421.0000	1.0000	0	5	0.0000	0.0000	0.0000	0.0000	0	0
0	422.0000	1.0000	0	5	0.0000	0.0000	0.0000	0.0000	0	0
0	423.0000	1.0000	0	5	0.0000	0.0000	0.0000	0.0000	0	0
0	424.0000	1.0000	0	5	0.0000	0.0000	0.0000	0.0000	0	0
0	425.0000	1.0000	0	5	0.0000	0.0000	0.0000	0.0000	0	0
0	426.0000	1.0000	0	5	0.0000	0.0000	0.0000	0.0000	0	0
0	427.0000	1.0000	0	5	0.0000	0.0000	0.0000	0.0000	0	0
0	428.0000	1.0000	0	5	0.0000	0.0000	0.0000	0.0000	0	0
0	429.0000	1.0000	0	5	0.0000	0.0000	0.0000	0.0000	0	0
0	430.0000	1.0000	0	5	0.0000	0.0000	0.0000	0.0000	0	0
0	431.0000	1.0000	0	5	0.0000	0.0000	0.0000	0.0000	0	0
0	432.0000	1.0000	0	5	0.0000	0.0000	0.0000	0.0000	0	0
0	433.0000	1.0000	0	5	0.0000	0.0000	0.0000	0.0000	0	0
0	434.0000	1.0000	0	5	0.0000	0.0000	0.0000	0.0000	0	0
0	435.0000	1.0000	0	5	0.0000	0.0000	0.0000	0.0000	0	0
0	436.0000	1.0000	0	5	0.0000	0.0000	0.0000	0.0000	0	0
0	437.0000	1.0000	0	5	0.0000	0.0000	0.0000	0.0000	0	0
0	438.0000	1.0000	0	5	0.0000	0.0000	0.0000	0.0000	0	0
0	439.0000	1.0000	0	5	0.0000	0.0000	0.0000	0.0000	0	0
0	440.0000	1.0000	0	5	0.0000	0.0000	0.0000	0.0000	0	0
0	441.0000	1.0000	0	5	0.0000	0.0000	0.0000	0.0000	0	0
0	442.0000	1.0000	0	5	0.0000	0.0000	0.0000	0.0000	0	0
0	443.0000	1.0000	0	5	0.0000	0.0000	0.0000	0.0000	0	0
0	444.0000	1.0000	0	5	0.0000	0.0000	0.0000	0.0000	0	0
0	445.0000	1.0000	0	5	0.0000	0.0000	0.0000	0.0000	0	0
0	446.0000	1.0000	0	5	0.0000	0.0000	0.0000	0.0000	0	0
0	447.0000	1.0000	0	5	0.0000	0.0000	0.0000	0.0000	0	0
0	448.0000	1.0000	0	5	0.0000	0.0000	0.0000	0.0000	0	0
0	449.0000	1.0000	0	5	0.0000	0.0000	0.0000	0.0000	0	0
0	450.0000	1.0000	0	5	0.0000	0.0000	0.0000	0.0000	0	0
0	451.0000	1.0000	0	5	0.0000	0.0000	0.0000	0.0000	0	0
0	452.0000	1.0000	0	5	0.0000	0.0000	0.0000	0.0000	0	0
0	453.0000	1.0000	0	5	0.0000	0.0000	0.0000	0.0000	0	0
0	454.0000	1.0000	0	5	0.0000	0.0000	0.0000	0.0000	0	0
0	455.0000	1.0000	0	5	0.0000	0.0000	0.0000	0.0000	0	0
0	456.0000	1.0000	0	5	0.0000	0.0000	0.0000	0.0000	0	0
0	457.0000	1.0000	0	5	0.0000	0.0000	0.0000	0.0000	0	0
0	458.0000	1.0000	0	5	0.0000	0.0000	0.0000	0.0000	0	0
0	459.0000	1.0000	0	5	0.0000	0.0000	0.0000	0.0000	0	0
0	460.0000	1.0000	0	5	0.0000	0.0000	0.0000	0.0000	0	0
0	461.0000	1.0000	0	5	0.0000	0.0000	0.0000	0.0000	0	0
0	462.0000	1.0000	0	5	0.0000	0.0000	0.0000	0.0000	0	0
0	463.0000	1.0000	0	5	0.0000	0.0000	0.0000	0.0000	0	0
0	464.0000	1.0000	0	5	0.0000	0.0000	0.0000	0.0000	0	0
0	465.0000	1.0000	0	5	0.0000	0.0000	0.0000	0.0000	0	0
0	466.0000	1.0000	0	5	0.0000	0.0000	0.0000	0.0000	0	0
0	467.0000	1.0000	0	5	0.0000	0.0000	0.0000	0.0000	0	0
0	468.0000	1.0000	0	5	0.0000	0.0000	0.0000	0.0000	0	0
0	469.0000	1.0000	0	5	0.0000	0.0000	0.0000	0.0000	0	0
0	470.0000	1.0000	0	5	0.0000	0.0000	0.0000	0.0000	0	0
0	471.0000	1.0000	0	5	0.0000	0.0000	0.0000	0.0000	0	0
0	472.0000	1.0000	0	5	0.0000	0.0000	0.0000	0.0000	0	0
0	473.0000	1.0000	0	5	0.0000	0.0000	0.0000	0.0000	0	0
0	474.0000	1.0000	0	5	0.0000	0.0000	0.0000	0.0000	0	0
0	475.0000	1.0000	0	5	0.0000	0.0000	0.0000	0.0000	0	0
0	476.0000	1.0000	0	5	0.0000	0.0000	0.0000	0.0000	0	0
0	477.0000	1.0000	0	5	0.0000	0.0000	0.0000	0.0000	0	0
0	478.0000	1.0000	0	5	0.0000	0.0000	0.0000	0.0000	0	0
0	479.0000	1.0000	0	5	0.0000	0.0000	0.0000	0.0000	0	0
0	480.0000	1.0000	0	5	0.0000	0.0000	0.0000	0.0000	0	0
0	481.0000	1.0000	0	5	0.0000	0.0000	0.0000	0.0000	0	0
0	482.0000	1.0000	0	5	0.0000	0.0000	0.0000	0.0000	0	0
0	483.0000	1.0000	0	5	0.0000	0.0000	0.0000	0.0000	0	0
0	484.0000	1.0000	0	5	0.0000	0.0000	0.0000	0.0000	0	0
0	485.0000	1.0000	0	5	0.0000	0.0000	0.0000	0.0000	0	0
0	486.0000	1.0000	0	5	0.0000	0.0000	0.0000	0.0000	0	0
0	487.0000	1.0000	0	5	0.0000	0.0000	0.0000	0.0000	0	0
0	488.0000	1.0000	0	5	0.0000	0.0000	0.0000	0.0000	0	0
0	489.0000	1.0000	0	5	0.0000	0.0000	0.0000	0.0000	0	0
0	490.0000	1.0000	0	5	0.0000	0.0000	0.0000	0.0000	0	0
0	491.0000	1.0000	0	5	0.0000	0.0000	0.0000	0.0000	0	0
0	492.0000	1.0000	0	5	0.0000	0.0000	0.0000	0.0000	0	0
0	493.0000	1.0000	0	5	0.0000	0.0000	0.0000	0.0000	0	0
0	494.0000	1.0000	0	5	0.0000	0.0000	0.0000	0.0000	0	0
0	495.0000	1.0000	0	5	0.0000	0.0000	0.0000	0.0000	0	0
0	496.0000	1.0000	0	5	0.0000	0.0000	0.0000	0.0000	0	0
0	497.0000	1.0000	0	5	0.0000	0.0000	0.0000	0.0000	0	0
0	498.0000	1.0000	0	5	0.0000	0.0000	0.0000	0.0000	0	0
0	499.0000	1.0000	0	5	0.0000	0.0000	0.0000	0.0000	0	0
0	500.0000	1.0000	0	5	0.0000	0.0000	0.0000	0.0000	0	0
0	501.0000	1.0000	0	5	0.0000	0.0000	0.0000	0.0000	0	0
0	502.0000	1.0000	0	5	0.0000	0.0000	0.0000	0.0000	0	0
0	503.0000	1.0000	0	5	0.0000	0.0000	0.0000	0.0000	0	0
0	504.0000	1.0000	0	5	0.0000	0.0000	0.0000	0.0000	0	0
0	505.0000	1.0000	0	5	0.0000	0.0000	0.0000	0.0000	0	0
0	506.0000	1.0000	0	5	0.0000	0.0000	0.0000	0.0000	0	0
0	507.0000	1.0000	0	5	0.0000	0.0000	0.0000	0.0000	0	0
0	508.0000	1.0000	0	5	0.0000	0.0000	0.0000	0.0000	0	0
0	509.0000	1.0000	0	5	0.0000	0.0000	0.0000	0.0000	0	0
0	510.0000	1.0000	0	5	0.0000	0.0000	0.0000	0.0000	0	0
0	511.0000	1.0000	0	5	0.0000	0.0000	0.0000	0.0000	0	0
0	512.0000	1.0000	0	5	0.0000	0.0000	0.0000	0.0000	0	0
0	513.0000	1.0000	0	5	0.0000	0.0000	0.0000	0.0000	0	0
0	514.0000	1.0000	0	5	0.0000	0.0000	0.0000	0.0000	0	0
0	515.0000	1.0000	0	5	0.0000	0.0000	0.0000	0.0000	0	0
0	516.0000	1.0000	0	5	0.0000	0.0000	0.0000	0.0000	0	0
0	517.0000	1.0000	0	5	0.0000	0.0000	0.0000	0.0000	0	0
0	518.0000	1.0000	0	5	0.0000	0.0000	0.0000	0.0000	0	0
0	519.0000	1.0000	0	5	0.0000	0.0000	0.0000	0.0000	0	0
0	520.0000	1.0000	0	5	0.0000	0.0000	0.0000	0.0000	0	0
0	521.0000	1.0000	0	5	0.0000	0.0000	0.0000	0.0000	0	0
0	522.0000	1.0000	0	5	0.0000	0.0000	0.0000	0.0000	0	0
0	523.0000	1.0000	0	5	0.0000	0.0000	0.0000	0.0000	0	0
0	524.0000	1.0000	0	5	0.0000	0.0000	0.0000	0.0000	0	0
0	525.0000	1.0000	0	5	0.0000	0.0000	0.0000	0.0000	0	0
0	526.0000	1.0000	0	5	0.0000	0.0000	0.0000	0.0000	0	0
0	527.0000	1.0000	0	5	0.0000	0.0000	0.0000	0.0000	0	0
0	528.0000	1.0000	0	5	0.0000	0.0000	0.0000	0.0000	0	0
0	529.0000	1.0000	0	5	0.0000	0.0000	0.0000	0.0000	0	0
0	530.0000	1.0000	0	5	0.0000	0.0000	0.0000	0.0000	0	0
0	531.0000	1.0000	0	5	0.0000	0.0000	0.0000	0.0000	0	0
0	532.0000	1.0000	0	5	0.0000	0.0000	0.0000	0.0000	0	0
0	533.0000	1.0000	0	5	0.0000	0.0000	0.0000	0.0000	0	0
0	534.0000	1.0000	0	5	0.0000	0.0000	0.0000	0.0000	0	0
0	535.0000	1.0000	0	5	0.0000	0.0000	0.0000	0.0000	0	0
0	536.0000	1.0000	0	5	0.0000	0.0000	0.0000	0.0000	0	0
0	537.0000	1.0000	0	5	0.0000	0.0000	0.0000	0.0000	0	0
0	538.0000	1.0000	0	5	0.0000	0.0000	0.0000	0.0000	0	0
0	539.0000	1.0000	0	5	0.0000	0.0000	0.0000	0.0000	0	0
0	540.0000	1.0000	0	5	0.0000	0.0000	0.0000	0.0000	0	0
0	541.0000	1.0000	0	5	0.0000	0.0000	0.0000	0.0000	0	0
0	542.0000	1.0000	0	5	0.0000	0.0000	0.0000	0.0000	0	0
0	543.0000	1.0000	0	5	0.0000	0.0000	0.0000	0.0000	0	0
0	544.0000	1.0000	0	5	0.0000	0.0000	0.0000	0.0000	0	0
0	545.0000	1.0000	0	5	0.0000	0.0000	0.0000	0.0000	0	0
0	546.0000	1.0000	0	5	0.0000	0.0000	0.0000	0.0000	0	0
0	547.0000	1.0000	0	5	0.0000	0.0000	0.0000	0.0000	0	0
0	548.0000	1.0000	0	5	0.0000	0.0000	0.0000	0.0000	0	0
0	549.0000	1.0000	0	5	0.0000	0.0000	0.0000	0.0000	0	0
0	550.0000	1.0000	0	5	0.0000	0.0000	0.0000	0.0000	0	0
0	551.0000	1.0000	0	5	0.0000	0.0000	0.0000	0.0000	0	0
0	552.0000	1.0000	0	5	0.0000	0.0000	0.0000	0.0000	0	0
0	553.0000	1.0000	0	5	0.0000	0.0000	0.0000	0.0000	0	0
0	554.0000	1.0000	0	5	0.0000	0.0000	0.0000	0.0000	0	0
0	555.0000	1.0000	0	5	0.0000	0.0000	0.0000	0.0000	0	0
0	556.0000	1.0000	0	5	0.0000	0.0000	0.0000	0.0000	0	0
0	557.0000	1.0000	0	5	0.0000	0.0000	0.0000	0.0000	0	0
0	558.0000	1.0000	0	5	0.0000	0.0000	0.0000	0.0000	0	0
0	559.0000	1.0000	0	5	0.0000	0.0000	0.0000	0.0000	0	0
0	560.0000	1.0000	0	5	0.0000	0.0000	0.0000	0.0000	0	0
0	561.0000	1.0000	0	5	0.0000	0.0000	0.0000	0.0000	0	0
0	562.0000	1.0000	0	5	0.0000	0.0000	0.0000	0.0000	0	0
0	563.0000	1.0000	0	5	0.0000	0.0000	0.0000	0.0000	0	0
0	564.0000	1.0000	0	5	0.0000	0.0000	0.0000	0.0000	0	0
0	565.0000	1.0000	0	5	0.0000	0.0000	0.0000	0.0000	0	0
0	566.0000	1.0000	0	5	0.0000	0.0000	0.0000	0.0000	0	0
0	567.0000	1.0000	0	5	0.0000	0.0000	0.0000	0.0000	0	0
0	568.0000	1.0000	0	5	0.0000	0.0000	0.0000	0.0000	0	0
0	569.0000	1.0000	0	5	0.0000	0.0000	0.0000	0.0000	0	0
0	570.0000	1.0000	0	5	0.0000	0.0000	0.0000	0.0000	0	0
0	571.0000	1.0000	0	5	0.0000	0.0000	0.0000	0.0000	0	0
0	572.0000	1.0000	0	5	0.0000	0.0000	0.0000	0.0000	0	0
0	573.0000	1.0000	0	5	0.0000	0.0000	0.0000	0.0000	0	0
0	574.0000	1.0000	0	5	0.0000	0.0000	0.0000	0.0000	0	0
0	575.0000	1.0000	0	5	0.0000	0.0000	0.0000	0.0000	0	0
0	576.0000	1.0000	0	5	0.0000	0.0000	0.0000	0.0000	0	0
0	577.0000	1.0000	0	5	0.0000	0.0000	0.0000	0.0000	0	0
0	578.0000	1.0000	0	5	0.0000	0.0000	0.0000	0.0000	0	0
0	579.0000	1.0000	0	5	0.0000	0.0000	0.0000	0.0000	0	0
0	580.0000	1.0000	0	5	0.0000	0.0000	0.0000	0.0000	0	0
0	581.0000	1.0000	0	5	0.0000	0.0000	0.0000	0.0000	0	0
0	582.0000	1.0000	0	5	0.0000	0.0000	0.0000	0.0000	0	0
0	583.0000	1.0000	0	5	0.0000	0.0000	0.0000	0.0000	0	0
0	584.0000	1.0000	0	5	0.0000	0.0000	0.0000	0.0000	0	0
0	585.0000	1.0000	0	5	0.0000	0.0000	0.0000	0.0000	0	0
0	586.0000	1.0000	0	5	0.0000	0.0000	0.0000	0.0000	0	0
0	587.0000	1.0000	0	5	0.0000	0.0000	0.0000	0.0000	0	0
0	588.0000	1.0000	0	5	0.0000	0.0000	0.0000	0.0000	0	0
0	589.0000	1.0000	0	5	0.0000	0.0000	0.0000	0.0000	0	0
0	590.0000	1.0000	0	5	0.0000	0.0000	0.0000	0.0000	0	0
0	591.0000	1.0000	0	5	0.0000	0.0000	0.0000	0.0000	0	0
0	592.0000	1.0000	0	5	0.0000	0.0000	0.0000	0.0000	0	0
0	593.0000	1.0000	0	5	0.0000	0.0000	0.0000	0.0000	0	0
0	594.0000	1.0000	0	5	0.0000	0.0000	0.0000	0.0000	0	0
0	595.0000	1.0000	0	5	0.0000	0.0000	0.0000	0.0000	0	0
0	596.0000	1.0000	0	5	0.0000	0.0000	0.0000	0.0000	0	0
0	597.0000	1.0000	0	5	0.0000	0.0000	0.0000	0.0000	0	0
0	598.0000	1.0000	0	5	0.0000	0.0000	0.0000	0.0000	0	0
0	599.0000	1.0000	0	5	0.0000	0.0000	0.0000	0.0000	0	0
0	600.0000	1.0000	0	5	0.0000	0.0000	0.0000	0.0000	0	0
0	601.0000	1.0000	0	5	0.0000	0.0000	0.0000	0.0000	0	0
0	602.0000	1.0000	0	5	0.0000	0.0000	0.0000	0.0000	0	0
0	603.0000	1.0000	0	5	0.0000	0.0000	0.0000	0.0000	0	0
0	604.0000	1.0000	0	5	0.0000	0.0000	0.0000	0.0000	0	0
0	605.0000	1.0000	0	5	0.0000	0.0000	0.0000	0.0000	0	0
0	606.0000	1.0000	0	5	0.0000	0.0000	0.0000	0.0000	0	0
0	607.0000	1.0000	0	5	0.0000	0.0000	0.0000	0.0000	0	0
0	608.0000	1.0000	0	5	0.0000	0.0000	0.0000	0.0000	0	0
0	609.0000	1.0000	0	5	0.0000	0.0000	0.0000	0.0000	0	0
0	610.0000	1.0000	0	5	0.0000	0.0000	0.0000	0.0000	0	0
0	611.0000	1.0000	0	5	0.0000	0.0000	0.0000	0.0000	0	0
0	612.0000	1.0000	0	5	0.0000	0.0000	0.0000	0.0000	0	0
0	613.0000	1.0000	0	5	0.0000	0.0000	0.0000	0.0000	0	0
0	614.0000	1.0000	0	5	0.0000	0.0000	0.0000	0.0000	0	0
0	615.0000	1.0000	0	5	0.0000	0.0000	0.0000	0.0000	0	0
0	616.0000	1.0000	0	5	0.0000	0.0000	0.0000	0.0000	0	0
0	617.0000	1.0000	0	5	0.0000	0.0000	0.0000	0.0000	0	0
0	618.0000	1.0000	0	5	0.0000	0.0000	0.0000	0.0000	0	0
0	619.0000	1.0000	0	5	0.0000	0.0000	0.0000	0.0000	0	0
0	620.0000	1.0000	0	5	0.0000	0.0000	0.0000	0.0000	0	0
0	621.0000	1.0000	0	5	0.0000	0.0000	0.0000	0.0000	0	0
0	622.0000	1.0000	0	5	0.0000	0.0000	0.0000	0.0000	0	0
0	623.0000	1.0000	0	5	0.0000	0.0000	0.0000	0.0000	0	0
0	624.0000	1.0000	0	5	0.0000	0.0000	0.0000	0.0000	0	0
0	625.0000	1.0000	0	5	0.0000	0.0000	0.0000	0.0000	0	0
0	626.0000	1.0000	0	5	0.0000	0.0000	0.0000	0.0000	0	0
0	627.0000	1.0000	0	5	0.0000	0.0000	0.0000	0.0000	0	0
0	628.0000	1.0000	0	5	0.0000	0.0000	0.0000	0.0000	0	0
0	629.0000	1.0000	0	5	0.0000	0.0000	0.0000	0.0000	0	0
0	630.0000	1.0000	0	5	0.0000	0.0000	0.0000	0.0000	0	0
0	631.0000	1.0000	0	5	0.0000	0.0000	0.0000	0.0000	0	0
0	632.0000	1.0000	0	5	0.0000	0.0000	0.0000	0.0000	0	0
0	633.0000	1.0000	0	5	0.0000	0.0000	0.0000	0.0000	0	0
0	634.0000	1.0000	0	5	0.0000	0.0000	0.0000	0.0000	0	0
0	635.0000	1.0000	0	5	0.0000	0.0000	0.0000	0.0000	0	0
0	636.0000	1.0000	0	5	0.0000	0.0000	0.0000	0.0000	0	0
0	637.0000	1.0000	0	5	0.0000	0.0000	0.0000	0.0000	0	0
0	638.0000	1.0000	0	5	0.0000	0.0000	0.0000	0.0000	0	0
0	639.0000	1.0000	0	5	0.0000	0.0000	0.0000	0.0000	0	0
0	640.0000	1.0000	0	5	0.0000	0.0000	0.0000	0.0000	0	0
0	641.0000	1.0000	0	5	0.0000	0.0000	0.0000	0.0000	0	0
0	642.0000	1.0000	0	5	0.0000	0.0000	0.0000	0.0000	0	0
0	643.0000	1.0000	0	5	0.0000	0.0000	0.0000	0.0000	0	0
0	644.0000	1.0000	0	5	0.0000	0.0000	0.0000	0.0000	0	0
0	645.0000	1.0000	0	5	0.0000	0.0000	0.0000	0.0000	0	0
0	646.0000	1.0000	0	5	0.0000	0.0000	0.0000	0.0000	0	0
0	647.0000	1.0000	0	5	0.0000	0.0000	0.0000	0.0000	0	0
0	648.0000	1.0000	0	5	0.0000	0.0000	0.0000	0.0000	0	0
0	649.0000	1.0000	0	5	0.0000	0.0000	0.0000	0.0000	0	0
0	650.0000	1.0000	0	5	0.0000	0.0000	0.0000	0.0000	0	0
0	651.0000	1.0000	0	5	0.0000	0.0000	0.0000	0.0000	0	0
0	652.0000	1.0000	0	5	0.0000	0.0000	0.0000	0.0000	0	0
0	653.0000	1.0000	0	5	0.0000	0.0000	0.0000	0.0000	0	0
0	654.0000	1.0000	0	5	0.0000	0.0000	0.0000	0.0000	0	0
0	655.0000	1.0000	0	5	0.0000	0.0000	0.0000	0.0000	0	0
0	656.0000	1.0000	0	5	0.0000	0.0000	0.0000	0.0000	0	0
0	657.0000	1.0000	0	5	0.0000	0.0000	0.0000	0.0000	0	0
0	658.0000	1.0000	0	5	0.0000	0.0000	0.0000	0.0000	0	0
0	659.0000	1.0000	0	5	0.0000	0.0000	0.0000	0.0000	0	0
0	660.0000	1.0000	0	5	0.0000	0.0000	0.0000	0.0000	0	0
0	661.0000	1.0000	0	5	0.0000	0.0000	0.0000	0.0000	0	0
0	662.0000	1.0000	0	5	0.0000	0.0000	0.0000	0.0000	0	0
0	663.0000	1.0000	0	5	0.0000	0.0000	0.0000	0.0000	0	0
0	664.0000	1.0000	0	5	0.0000	0.0000	0.0000	0.0000	0	0
0	665.0000	1.0000	0	5	0.0000	0.0000	0.0000	0.0000	0	0
0	666.0000	1.0000	0	5	0.0000	0.0000	0.0000	0.0000	0	0
0	667.0000	1.0000	0	5	0.0000	0.0000	0.0000	0.0000	0	0
0	668.0000	1.0000	0	5	0.0000	0.0000	0.0000	0.0000	0	0
0	669.0000	1.0000	0	5	0.0000	0.0000	0.0000	0.0000	0	0
0	670.0000	1.0000	0	5	0.0000	0.0000	0.0000	0.0000	0	0
0	671.0000	1.0000	0	5	0.0000	0.0000	0.0000	0.0000	0	0
0	672.0000	1.0000	0	5	0.0000	0.0000	0.0000	0.0000	0	0
0	673.0000	1.0000	0	5	0.0000	0.0000	0.0000	0.0000	0	0
0	674.0000	1.0000	0	5	0.0000	0.0000	0.0000	0.0000	0	0
0	675.0000	1.0000	0	5	0.0000	0.0000	0.0000	0.0000	0	0
0	676.0000	1.0000	0	5	0.0000	0.0000	0.0000	0.0000	0	0
0	677.0000	1.0000	0	5	0.0000	0.0000	0.0000	0.0000	0	0
0	678.0000	1.0000	0	5	0.0000	0.0000	0.0000	0.0000	0	0
0	679.0000	1.0000	0	5	0.0000	0.0000	0.0000	0.0000	0	0
0	680.0000	1.0000	0	5	0.0000	0.0000	0.0000	0.0000	0	0
0	681.0000	1.0000	0	5	0.0000	0.0000	0.0000	0.0000	0	0
0	682.0000	1.0000	0	5	0.0000	0.0000	0.0000	0.0000	0	0
0	683.0000	1.0000	0	5	0.0000	0.0000	0.0000	0.0000	0	0
0	684.0000	1.0000	0	5	0.0000	0.0000	0.0000	0.0000	0	0
0	685.0000	1.0000	0	5	0.0000	0.0000	0.0000	0.0000	0	0
0	686.0000	1.0000	0	5	0.0000	0.0000	0.0000	0.0000	0	0
0	687.0000	1.0000	0	5	0.0000	0.0000	0.0000	0.0000	0	0
0	688.0000	1.0000	0	5	0.0000	0.0000	0.0000	0.0000	0	0
0	689.0000	1.0000	0	5	0.0000	0.0000	0.0000	0.0000	0	0
0	690.0000	1.0000	0	5	0.0000	0.0000	0.0000	0.0000	0	0
0	691.0000	1.0000	0	5	0.0000	0.0000	0.0000	0.0000	0	0
0	692.0000	1.0000	0	5	0.0000	0.0000	0.0000	0.0000	0	0
0	693.0000	1.0000	0	5	0.0000	0.0000	0.0000	0.0000	0	0
0	694.0000	1.0000	0	5	0.0000	0.0000	0.0000	0.0000	0	0
0	695.0000	1.0000	0	5	0.0000	0.0000	0.0000	0.0000	0	0
0	696.0000	1.0000	0	5	0.0000	0.0000	0.0000	0.0000	0	0
0	697.0000	1.0000	0	5	0.0000	0.0000	0.0000	0.0000	0	0
0	698.0000	1.0000	0	5	0.0000	0.0000	0.0000	0.0000	0	0
0	699.0000	1.0000	0	5	0.0000	0.0000	0.0000	0.0000	0	0
0	700.0000	1.0000	0	5	0.0000	0.0000	0.0000	0.0000	0	0
0	701.0000	1.0000	0	5	0.0000	0.0000	0.0000	0.0000	0	0
0	702.0000	1.0000	0	5	0.0000	0.0000	0.0000	0.0000	0	0
0	703.0000	1.0000	0	5	0.0000	0.0000	0.0000	0.0000	0	0
0	704.0000	1.0000	0	5	0.0000	0.0000	0.0000	0.0000	0	0
0	705.0000	1.0000	0	5	0.0000	0.0000	0.0000	0.0000	0	0
0	706.0000	1.0000	0	5	0.0000	0.0000	0.0000	0.0000	0	0
0	707.0000	1.0000	0	5	0.0000	0.0000	0.0000	0.0000	0	0
0	708.0000	1.0000	0	5	0.0000	0.0000	0.0000	0.0000	0	0
0	709.0000	1.0000	0	5	0.0000	0.0000	0.0000	0.0000	0	0
0	710.0000	1.0000	0	5	0.0000	0.0000	0.0000	0.0000	0	0
0	711.0000	1.0000	0	5	0.0000	0.0000	0.0000	0.0000	0	0
0	712.0000	1.0000	0	5	0.0000	0.0000	0.0000	0.0000	0	0
0	713.0000	1.0000	0	5	0.0000	0.0000	0.0000	0.0000	0	0
0	714.0000	1.0000	0	5	0.0000	0.0000	0.0000	0.0000	0	0
0	715.0000	1.0000	0	5	0.0000	0.0000	0.0000	0.0000	0	0
0	716.0000	1.0000	0	5	0.0000	0.0000	0.0000	0.0000	0	0
0	717.0000	1.0000	0	5	0.0000	0.0000	0.0000	0.0000	0	0
0	718.0000	1.0000	0	5	0.0000	0.0000	0.0000	0.0000	0	0
0	719.0000	1.0000	0	5	0.0000	0.0000	0.0000	0.0000	0	0
0	720.0000	1.0000	0	5	0.0000	0.0000	0.0000	0.0000	0	0
0	721.0000	1.0000	0	5	0.0000	0.0000	0.0000	0.0000	0	0
0	722.0000	1.0000	0	5	0.0000	0.0000	0.0000	0.0000	0	0
0	723.0000	1.0000	0	5	0.0000	0.0000	0.0000	0.0000	0	0
0	724.0000	1.0000	0	5	0.0000	0.0000	0.0000	0.0000	0	0
0	725.0000	1.0000	0	5	0.0000	0.0000	0.0000	0.0000	0	0
0	726.0000	1.0000	0	5	0.0000	0.0000	0.0000	0.0000	0	0
0	727.0000	1.0000	0	5	0.0000	0.0000	0.0000	0.0000	0	0
0	728.0000	1.0000	0	5	0.0000	0.0000	0.0000	0.0000	0	0
0	729.0000	1.0000	0	5	0.0000	0.0000	0.0000	0.0000	0	0
0	730.0000	1.0000	0	5	0.0000	0.0000	0.0000	0.0000	0	0
0	731.0000	1.0000	0	5	0.0000	0.0000	0.0000	0.0000	0	0
0	732.0000	1.0000	0	5	0.0000	0.0000	0.0000	0.0000	0	0
0	733.0000	1.0000	0	5	0.0000	0.0000	0.0000	0.0000	0	0
0	734.0000	1.0000	0	5	0.0000	0.0000	0.0000	0.0000	0	0
0	735.0000	1.0000	0	5	0.0000	0.0000	0.0000	0.0000	0	0
0	736.0000	1.0000	0	5	0.0000	0.0000	0.0000	0.0000	0	0
0	737.0000	1.0000	0	5	0.0000	0.0000	0.0000	0.0000	0	0
0	738.0000	1.0000	0	5	0.0000	0.0000	0.0000	0.0000	0	0
0	739.0000	1.0000	0	5	0.0000	0.0000	0.0000	0.0000	0	0
0	740.0000	1.0000	0	5	0.0000	0.0000	0.0000	0.0000	0	0
0	741.0000	1.0000	0	5	0.0000	0.0000	0.0000	0.0000	0	0
0	742.0000	1.0000	0	5	0.0000	0.0000	0.0000	0.0000	0	0
0	743.0000	1.0000	0	5	0.0000	0.0000	0.0000	0.0000	0	0
0	744.0000	1.0000	0	5	0.0000	0.0000	0.0000	0.0000	0	0
0	745.0000	1.0000	0	5	0.0000	0.0000	0.0000	0.0000	0	0
0	746.0000	1.0000	0	5	0.0000	0.0000	0.0000	0.0000	0	0
0	747.0000	1.0000	0	5	0.0000	0.0000	0.0000	0.0000	0	0
0	748.0000	1.0000	0	5	0.0000	0.0000	0.0000	0.0000	0	0
0	749.0000	1.0000	0	5	0.0000	0.0000	0.0000	0.0000	0	0
0	750.0000	1.0000	0	5	0.0000	0.0000	0.0000	0.0000	0	0
0	751.0000	1.0000	0	5	0.0000	0.0000	0.0000	0.0000	0	0
0	752.0000	1.0000	0	5	0.0000	0.0000	0.0000	0.0000	0	0
0	753.0000	1.0000	0	5	0.0000	0.0000	0.0000	0.0000	0	0
0	754.0000	1.0000	0	5	0.0000	0.0000	0.0000	0.0000	0	0
0	755.0000	1.0000	0	5	0.0000	0.0000	0.0000	0.0000	0	0
0	756.0000	1.0000	0	5	0.0000	0.0000	0.0000	0.0000	0	0
0	757.0000	1.0000	0	5	0.0000	0.0000	0.0000	0.0000	0	0
0	758.0000	1.0000	0	5	0.0000	0.0000	0.0000	0.0000	0	0
0	759.0000	1.0000	0	5	0.0000	0.0000	0.0000	0.0000	0	0
0	760.0000	1.0000	0	5	0.0000	0.0000	0.0000	0.0000	0	0
0	761.0000	1.0000	0	5	0.0000	0.0000	0.0000	0.0000	0	0
0	762.0000	1.0000	0	5	0.0000	0.0000	0.0000	0.0000	0	0
0	763.0000	1.0000	0	5	0.0000	0.0000	0.0000	0.0000	0	0
0	764.0000	1.0000	0	5	0.0000	0.0000	0.0000	0.0000	0	0
0	765.0000	1.0000	0	5	0.0000	0.0000	0.0000	0.0000	0	0
0	766.0000	1.0000	0	5	0.0000	0.0000	0.0000	0.0000	0	0
0	767.0000	1.0000	0	5	0.0000	0.0000	0.0000	0.0000	0	0
0	768.0000	1.0000	0	5	0.0000	0.0000	0.0000	0.0000	0	0
0	769.0000	1.0000	0	5	0.0000	0.0000	0.0000	0.0000	0	0
0	770.0000	1.0000	0	5	0.0000	0.0000	0.0000	0.0000	0	0
0	771.0000	1.0000	0	5	0.0000	0.0000	0.0000	0.0000	0	0
0	772.0000	1.0000	0	5	0.0000	0.0000	0.0000	0.0000	0	0
0	773.0000	1.0000	0	5	0.0000	0.0000	0.0000	0.0000	0	0
0	774.0000	1.0000	0	5	0.0000	0.0000	0.0000	0.0000	0	0
0	775.0000	1.0000	0	5	0.0000	0.0000	0.0000	0.0000	0	0
0	776.0000	1.0000	0	5	0.0000	0.0000	0.0000	0.0000	0	0
0	777.0000	1.0000	0	5	0.0000	0.0000	0.0000	0.0000	0	0
0	778.0000	1.0000	0	5	0.0000	0.0000	0.0000	0.0000	0	0
0	779.0000	1.0000	0	5	0.0000	0.0000	0.0000	0.0000	0	0
0	780.0000	1.0000	0	5	0.0000	0.0000	0.0000	0.0000	0	0
0	781.0000	1.0000	0	5	0.0000	0.0000	0.0000	0.0000	0	0
0	782.0000	1.0000	0	5	0.0000	0.0000	0.0000	0.0000	0	0
0	783.0000	1.0000	0	5	0.0000	0.0000	0.0000	0.0000	0	0
0	784.0000	1.0000	0	5	0.0000	0.0000	0.0000	0.0000	0	0
0	785.0000	1.0000	0	5	0.0000	0.0000	0.0000	0.0000	0	0
0	786.0000	1.0000	0	5	0.0000	0.0000	0.0000	0.0000	0	0
0	787.0000	1.0000	0	5	0.0000	0.0000	0.0000	0.0000	0	0
0	788.0000	1.0000	0	5	0.0000	0.0000	0.0000	0.0000	0	0
0	789.0000	1.0000	0	5	0.0000	0.0000	0.0000	0.0000	0	0
0	790.0000	1.0000	0	5	0.0000	0.0000	0.0000	0.0000	0	0
0	791.0000	1.0000	0	5	0.0000	0.0000	0.0000	0.0000	0	0
0	792.0000	1.0000	0	5	0.0000	0.0000	0.0000	0.0000	0	0
0	793.0000	1.0000	0	5	0.0000	0.0000	0.0000	0.0000	0	0
0	794.0000	1.0000	0	5	0.0000	0.0000	0.0000	0.0000	0	0
0	795.0000	1.0000	0	5	0.0000	0.0000	0.0000	0.0000	0	0
0	796.0000	1.0000	0	5	0.0000	0.0000	0.0000	0.0000	0	0
0	797.0000	1.0000	0	5	0.0000	0.0000	0.0000	0.0000	0	0
0	798.0000	1.0000	0	5	0.0000	0.0000	0.0000	0.0000	0	0
0	799.0000	1.0000	0	5	0.0000	0.0000	0.0000	0.0000	0	0
0	800.0000	1.0000	0	5	0.0000	0.0000	0.0000	0.0000	0	0
0	801.0000	1.0000	0	5	0.0000	0.0000	0.0000	0.0000	0	0
0	802.0000	1.0000	0	5	0.0000	0.0000	0.0000	0.0000	0	0
0	803.0000	1.0000	0	5	0.0000	0.0000	0.0000	0.0000	0	0
0	804.0000	1.0000	0	5	0.0000	0.0000	0.0000	0.0000	0	0
0	805.0000	1.0000	0	5	0.0000	0.0000	0.0000	0.0000	0	0
0	806.0000	1.0000	0	5	0.0000	0.0000	0.0000	0.0000	0	0
0	807.0000	1.0000	0	5	0.0000	0.0000	0.0000	0.0000	0	0
0	808.0000	1.0000	0	5	0.0000	0.0000	0.0000	0.0000	0	0
0	809.0000	1.0000	0	5	0.0000	0.0000	0.0000	0.0000	0	0
0	810.0000	1.0000	0	5	0.0000	0.0000	0.0000	0.0000	0	0
0	811.0000	1.0000	0	5	0.0000	0.0000	0.0000	0.0000	0	0
0	812.0000	1.0000	0	5	0.0000	0.0000	0.0000	0.0000	0	0
0	813.0000	1.0000	0	5	0.0000	0.0000	0.0000	0.0000	0	0
0	814.0000	1.0000	0	5	0.0000	0.0000	0.0000	0.0000	0	0
0	815.0000	1.0000	0	5	0.0000	0.0000	0.0000	0.0000	0	0
0	816.0000	1.0000	0	5	0.0000	0.0000	0.0000	0.0000	0	0
0	817.0000	1.0000	0	5	0.0000	0.0000	0.0000	0.0000	0	0
0	818.0000	1.0000	0	5	0.0000	0.0000	0.0000	0.0000	0	0
0	819.0000	1.0000	0	5	0.0000	0.0000	0.0000	0.0000	0	0
0	820.0000	1.0000	0	5	0.0000	0.0000	0.0000	0.0000	0	0
0	821.0000	1.0000	0	5	0.0000	0.0000	0.0000	0.0000	0	0
0	822.0000	1.0000	0	5	0.0000	0.0000	0.0000	0.0000	0	0
0	823.0000	1.0000	0	5	0.0000	0.0000	0.0000	0.0000	0	0
0	824.0000	1.0000	0	5	0.0000	0.0000	0.0000	0.0000	0	0
0	825.0000	1.0000	0	5	0.0000	0.0000	0.0000	0.0000	0	0
0	826.0000	1.0000	0	5	0.0000	0.0000	0.0000	0.0000	0	0
0	827.0000	1.0000	0	5	0.0000	0.0000	0.0000	0.0000	0	0
0	828.0000	1.0000	0	5	0.0000	0.0000	0.0000	0.0000	0	0
0	829.0000	1.0000	0	5	0.0000	0.0000	0.0000	0.0000	0	0
0	830.0000	1.0000	0	5	0.0000	0.0000	0.0000	0.0000	0	0
0	831.0000	1.0000	0	5	0.0000	0.0000	0.0000	0.0000	0	0
0	832.0000	1.0000	0	5	0.0000	0.0000	0.0000	0.0000	0	0
0	833.0000	1.0000	0	5	0.0000	0.0000	0.0000	0.0000	0	0
0	834.0000	1.0000	0	5	0.0000	0.0000	0.0000	0.0000	0	0
0	835.0000	1.0000	0	5	0.0000	0.0000	0.0000	0.0000	0	0
0	836.0000	1.0000	0	5	0.0000	0.0000	0.0000	0.0000	0	0
0	837.0000	1.0000	0	5	0.0000	0.0000	0.0000	0.0000	0	0
0	838.0000	1.0000	0	5	0.0000	0.0000	0.0000	0.0000	0	0
0	839.0000	1.0000	0	5	0.0000	0.0000	0.0000	0.0000	0	0
0	840.0000	1.0000	0	5	0.0000	0.0000	0.0000	0.0000	0	0
0	841.0000	1.0000	0	5	0.0000	0.0000	0.0000	0.0000	0	0
0	842.0000	1.0000	0	5	0.0000	0.0000	0.0000	0.0000	0	0
0	843.0000	1.0000	0	5	0.0000	0.0000	0.0000	0.0000	0	0
0	844.0000	1.0000	0	5	0.0000	0.0000	0.0000	0.0000	0	0
0	845.0000	1.0000	0	5	0.0000	0.0000	0.0000	0.0000	0	0
0	846.0000	1.0000	0	5	0.0000	0.0000	0.0000	0.0000	0	0
0	847.0000	1.0000	0	5	0.0000	0.0000	0.0000	0.0000	0	0
0	848.0000	1.0000	0	5	0.0000	0.0000	0.0000	0.0000	0	0
0	849.0000	1.0000	0	5	0.0000	0.0000	0.0000	0.0000	0	0
0	850.0000	1.0000	0	5	0.0000	0.0000	0.0000	0.0000	0	0
0	851.0000	1.0000	0	5	0.0000	0.0000	0.0000	0.0000	0	0
0	852.0000	1.0000	0	5	0.0000	0.0000	0.0000	0.0000	0	0
0	853.0000	1.0000	0	5	0.0000	0.0000	0.0000	0.0000	0	0
0	854.0000	1.0000	0	5	0.0000	0.0000	0.0000	0.0000	0	0
0	855.0000	1.0000	0	5	0.0000	0.0000	0.0000	0.0000	0	0
0	856.0000	1.0000	0	5	0.0000	0.0000	0.0000	0.0000	0	0
0	857.0000	1.0000	0	5	0.0000	0.0000	0.0000	0.0000	0	0
0	858.0000	1.0000	0	5	0.0000	0.0000	0.0000	0.0000	0	0
0	859.0000	1.0000	0	5	0.0000	0.0000	0.0000	0.0000	0	0
0	860.0000	1.0000	0	5	0.0000	0.0000	0.0000	0.0000	0	0
0	861.0000	1.0000	0	5	0.0000	0.0000	0.0000	0.0000	0	0
0	862.0000	1.0000	0	5	0.0000	0.0000	0.0000	0.0000	0	0
0	863.0000	1.0000	0	5	0.0000	0.0000	0.0000	0.0000	0	0
0	864.0000	1.0000	0	5	0.0000	0.0000	0.0000	0.0000	0	0
0	865.0000	1.0000	0	5	0.0000	0.0000	0.0000	0.0000	0	0
0	866.0000	1.0000	0	5	0.0000	0.0000	0.0000	0.0000	0	0
0	867.0000	1.0000	0	5	0.0000	0.0000	0.0000	0.0000	0	0
0	868.0000	1.0000	0	5	0.0000	0.0000	0.0000	0.0000	0	0
0	869.0000	1.0000	0	5	0.0000	0.0000	0.0000	0.0000	0	0
0	870.0000	1.0000	0	5	0.0000	0.0000	0.0000	0.0000	0	0
0	871.0000	1.0000	0	5	0.0000	0.0000	0.0000	0.0000	0	0
0	872.0000	1.0000	0	5	0.0000	0.0000	0.0000	0.0000	0	0
0	873.0000	1.0000	0	5	0.0000	0.0000	0.0000	0.0000	0	0
0	874.0000	1.0000	0	5	0.0000	0.0000	0.0000	0.0000	0	0
0	875.0000	1.0000	0	5	0.0000	0.0000	0.0000	0.0000	0	0
0	876.0000	1.0000	0	5	0.0000	0.0000	0.0000	0.0000	0	0
0	877.0000	1.0000	0	5	0.0000	0.0000	0.0000	0.0000	0	0
0	878.0000	1.0000	0	5	0.0000	0.0000	0.0000	0.0000	0	0
0	879.0000	1.0000	0	5	0.0000	0.0000	0.0000	0.0000	0	0
0	880.0000	1.0000	0	5	0.0000	0.0000	0.0000	0.0000	0	0
0	881.0000	1.0000	0	5	0.0000	0.0000	0.0000	0.0000	0	0
0	882.0000	1.0000	0	5	0.0000	0.0000	0.0000	0.0000	0	0
0	883.0000	1.0000	0	5	0.0000	0.0000	0.0000	0.0000	0	0
0	884.0000	1.0000	0	5	0.0000	0.0000	0.0000	0.0000	0	0
0	885.0000	1.0000	0	5	0.0000	0.0000	0.0000	0.0000	0	0
0	886.0000	1.0000	0	5	0.0000	0.0000	0.0000	0.0000	0	0
0	887.0000	1.0000	0	5	0.0000	0.0000	0.0000	0.0000	0	0
0	888.0000	1.0000	0	5	0.0000	0.0000	0.0000	0.0000	0	0
0	889.0000	1.0000	0	5	0.0000	0.0000	0.0000	0.0000	0	0
0	890.0000	1.0000	0	5	0.0000	0.0000	0.0000	0.0000	0	0
0	891.0000	1.0000	0	5	0.0000	0.0000	0.0000	0.0000	0	0
0	892.0000	1.0000	0	5	0.0000	0.0000	0.0000	0.0000	0	0
0	893.0000	1.0000	0	5	0.0000	0.0000	0.0000	0.0000	0	0
0	894.0000	1.0000	0	5	0.0000	0.0000	0.0000	0.0000	0	0
0	895.0000	1.0000	0	5	0.0000	0.0000	0.0000	0.0000	0	0
0	896.0000	1.0000	0	5	0.0000	0.0000	0.0000	0.0000	0	0
0	897.0000	1.0000	0	5	0.0000	0.0000	0.0000	0.0000	0	0
0	898.0000	1.0000	0	5	0.0000	0.0000	0.0000	0.0000	0	0
0	899.0000	1.0000	0	5	0.0000	0.0000	0.0000	0.0000	0	0
0	900.0000	1.0000	0	5	0.0000	0.0000	0.0000	0.0000	0	0
0	901.0000	1.0000	0	5	0.0000	0.0000	0.0000	0.0000	0	0
0	902.0000	1.0000	0	5	0.0000	0.0000	0.0000	0.0000	0	0
0	903.0000	1.0000	0	5	0.0000	0.0000	0.0000	0.0000	0	0
0	904.0000	1.0000	0	5	0.0000	0.0000	0.0000	0.0000	0	0
0	905.0000	1.0000	0	5	0.0000	0.0000	0.0000	0.0000	0	0
0	906.0000	1.0000	0	5	0.0000	0.0000	0.0000	0.0000	0	0
0	907.0000	1.0000	0	5	0.0000	0.0000	0.0000	0.0000	0	0
0	908.0000	1.0000	0	5	0.0000	0.0000	0.0000	0.0000	0	0
0	909.0000	1.0000	0	5	0.0000	0.0000	0.0000	0.0000	0	0
0	910.0000	1.0000	0	5	0.0000	0.0000	0.0000	0.0000	0	0
0	911.0000	1.0000	0	5	0.0000	0.0000	0.0000	0.0000	0	0
0	912.0000	1.0000	0	5	0.0000	0.0000	0.0000	0.0000	0	0
0	913.0000	1.0000	0	5	0.0000	0.0000	0.0000	0.0000	0	0
0	914.0000	1.0000	0	5	0.0000	0.0000	0.0000	0.0000	0	0
0	915.0000	1.0000	0	5	0.0000	0.0000	0.0000	0.0000	0	0
0	916.0000	1.0000	0	5	0.0000	0.0000	0.0000	0.0000	0	0
0	917.0000	1.0000	0	5	0.0000	0.0000	0.0000	0.0000	0	0
0	918.0000	1.0000	0	5	0.0000	0.0000	0.0000	0.0000	0	0
0	919.0000	1.0000	0	5	0.0000	0.0000	0.0000	0.0000	0	0
0	920.0000	1.0000	0	5	0.0000	0.0000	0.0000	0.0000	0	0
0	921.0000	1.0000	0	5	0.0000	0.0000	0.0000	0.0000	0	0
0	922.0000	1.0000	0	5	0.0000	0.0000	0.0000	0.0000	0	0
0	923.0000	1.0000	0	5	0.0000	0.0000	0.0000	0.0000	0	0
0	924.0000	1.0000	0	5	0.0000	0.0000	0.0000	0.0000	0	0
0	925.0000	1.0000	0	5	0.0000	0.0000	0.0000	0.0000	0	0
0	926.0000	1.0000	0	5	0.0000	0.0000	0.0000	0.0000	0	0
0	927.0000	1.0000	0	5	0.0000	0.0000	0.0000	0.0000	0	0
0	928.0000	1.0000	0	5	0.0000	0.0000	0.0000	0.0000	0	0
0	929.0000	1.0000	0	5	0.0000	0.0000	0.0000	0.0000	0	0
0	930.0000	1.0000	0	5	0.0000	0.0000	0.0000	0.0000	0	0
0	931.0000	1.0000	0	5	0.0000	0.0000	0.0000	0.0000	0	0
0	932.0000	1.0000	0	5	0.0000	0.0000	0.0000	0.0000	0	0
0	933.0000	1.0000	0	5	0.0000	0.0000	0.0000	0.0000	0	0
0	934.0000	1.0000	0	5	0.0000	0.0000	0.0000	0.0000	0	0
0	935.0000	1.0000	0	5	0.0000	0.0000	0.0000	0.0000	0	0
0	936.0000	1.0000	0	5	0.0000	0.0000	0.0000	0.0000	0	0
0	937.0000	1.0000	0	5	0.0000	0.0000	0.0000	0.0000	0	0
0	938.0000	1.0000	0	5	0.0000	0.0000	0.0000	0.0000	0	0
0	939.0000	1.0000	0	5	0.0000	0.0000	0.0000	0.0000	0	0
0	940.0000	1.0000	0	5	0.0000	0.0000	0.0000	0.0000	0	0
0	941.0000	1.0000	0	5	0.0000	0.0000	0.0000	0.0000	0	0
0	942.0000	1.0000	0	5	0.0000	0.0000	0.0000	0.0000	0	0
0	943.0000	1.0000	0	5	0.0000	0.0000	0.0000	0.0000	0	0
0	944.0000	1.0000	0	5	0.0000	0.0000	0.0000	0.0000	0	0
0	945.0000	1.0000	0	5	0.0000	0.0000	0.0000	0.0000	0	0
0	946.0000	1.0000	0	5	0.0000	0.0000	0.0000	0.0000	0	0
0	947.0000	1.0000	0	5	0.0000	0.0000	0.0000	0.0000	0	0
0	948.0000	1.0000	0	5	0.0000	0.0000	0.0000	0.0000	0	0
0	949.0000	1.0000	0	5	0.0000	0.0000	0.0000	0.0000	0	0
0	950.0000	1.0000	0	5	0.0000	0.0000	0.0000	0.0000	0	0
0	951.0000	1.0000	0	5	0.0000	0.0000	0.0000	0.0000	0	0
0	952.0000	1.0000	0	5	0.0000	0.0000	0.0000	0.0000	0	0
0	953.0000	1.0000	0	5	0.0000	0.0000	0.0000	0.0000	0	0
0	954.0000	1.0000	0	5	0.0000	0.0000	0.0000	0.0000	0	0
0	955.0000	1.0000	0	5	0.0000	0.0000	0.0000	0.0000	0	0
0	956.0000	1.0000	0	5	0.0000	0.0000	0.0000	0.0000	0	0
0	957.0000	1.0000	0	5	0.0000	0.0000	0.0000	0.0000	0	0
0	958.0000	1.0000	0	5	0.0000	0.0000	0.0000	0.0000	0	0
0	959.0000	1.0000	0	5	0.0000	0.0000	0.0000	0.0000	0	0
0	960.0000	1.0000	0	5	0.0000	0.0000	0.0000	0.0000	0	0
0	961.0000	1.0000	0	5	0.0000	0.0000	0.0000	0.0000	0	0
0	962.0000	1.0000	0	5	0.0000	0.0000	0.0000	0.0000	0	0
0	963.0000	1.0000	0	5	0.0000	0.0000	0.0000	0.0000	0	0
0	964.0000	1.0000	0	5	0.0000	0.0000	0.0000	0.0000	0	0
0	965.0000	1.0000	0	5	0.0000	0.0000	0.0000	0.0000	0	0
0	966.0000	1.0000	0	5	0.0000	0.0000	0.0000	0.0000	0	0
0	967.0000	1.0000	0	5	0.0000	0.0000	0.0000	0.0000	0	0
0	968.0000	1.0000	0	5	0.0000	0.0000	0.0000	0.0000	0	0
0	969.0000	1.0000	0	5	0.0000	0.0000	0.0000	0.0000	0	0
0	970.0000	1.0000	0	5	0.0000	0.0000	0.0000	0.0000	0	0
0	971.0000	1.0000	0	5	0.0000	0.0000	0.0000	0.0000	0	0
0	972.0000	1.0000	0	5	0.0000	0.0000	0.0000	0.0000	0	0
0	973.0000	1.0000	0	5	0.0000	0.0000	0.0000	0.0000	0	0
0	974.0000	1.0000	0	5	0.0000	0.0000	0.0000	0.0000	0	0
0	975.0000	1.0000	0	5	0.0000	0.0000	0.0000	0.0000	0	0
0	976.0000	1.0000	0	5	0.0000	0.0000	0.0000	0.0000	0	0
0	977.0000	1.0000	0	5	0.0000	0.0000	0.0000	0.0000	0	0
0	978.0000	1.0000	0	5	0.0000	0.0000	0.0000	0.0000	0	0
0	979.0000	1.0000	0	5	0.0000	0.0000	0.0000	0.0000	0	0
0	980.0000	1.0000	0	5	0.0000	0.0000	0.0000	0.0000	0	0
0	981.0000	1.0000	0	5	0.0000	0.0000	0.0000	0.0000	0	0
0	982.0000	1.0000	0	5	0.0000	0.0000	0.0000	0.0000	0	0
1	983.0000	1.0000	10	0	69.7829	126.6798	32.8824	0.2601	115	105
1	984.0000	1.0000	9	0	69.7329	126.6379	32.8274	0.2634	106	99
1	985.0000	1.0000	7	0	70.0522	126.6827	32.7478	0.3114	96	93
1	986.0000	1.0000	7	0	70.5962	128.1727	31.5589	1.4109	97	86
0	987.0000	1.0000	0	3	0.0000	0.0000	0.0000	0.0000	95	87
1	988.0000	1.0000	8	0	69.8228	126.4760	25.3963	0.9763	100	89
1	989.0000	1.0000	8	0	69.4880	126.7985	25.2395	0.4299	113	97
1	990.0000	1.0000	9	0	69.1549	126.8672	25.0117	0.2218	118	107
1	991.0000	1.0000	9	0	69.1432	126.8921	25.1700	0.2616	133	104
0	992.0000	1.0000	0	5	0.0000	0.0000	0.0000	0.0000	0	0
0	993.0000	1.0000	0	5	0.0000	0.0000	0.0000	0.0000	0	0
0	994.0000	1.0000	0	5	0.0000	0.0000	0.0000	0.0000	0	0
0	995.0000	1.0000	0	5	0.0000	0.0000	0.0000	0.0000	0	0
0	996.0000	1.0000	0	5	0.0000	0.0000	0.0000	0.0000	0	0
0	997.0000	1.0000	0	5	0.0000	0.0000	0.0000	0.0000	0	0
0	998.0000	1.0000	0	5	0.0000	0.0000	0.0000	0.0000	0	0
0	999.0000	1.0000	0	5	0.0000	0.0000	0.0000	0.0000	0	0
0	1000.0000	1.0000	0	5	0.0000	0.0000	0.0000	0.0000	0	0
0	1001.0000	1.0000	0	5	0.0000	0.0000	0.0000	0.0000	0	0
0	1002.0000	1.0000	0	5	0.0000	0.0000	0.0000	0.0000	0	0
0	1003.0000	1.0000	0	5	0.0000	0.0000	0.0000	0.0000	0	0
0	1004.0000	1.0000	0	5	0.0000	0.0000	0.0000	0.0000	0	0
0	1005.0000	1.0000	0	5	0.0000	0.0000	0.0000	0.0000	0	0
0	1006.0000	1.0000	0	5	0.0000	0.0000	0.0000	0.0000	0	0
0	1007.0000	1.0000	0	5	0.0000	0.0000	0.0000	0.0000	0	0
0	1008.0000	1.0000	0	5	0.0000	0.0000	0.0000	0.0000	0	0
0	1009.0000	1.0000	0	5	0.0000	0.0000	0.0000	0.0000	0	0
0	1010.0000	1.0000	0	5	0.0000	0.0000	0.0000	0.0000	0	0
0	1011.0000	1.0000	0	5	0.0000	0.0000	0.0000	0.0000	0	0
0	1012.0000	1.0000	0	5	0.0000	0.0000	0.0000	0.0000	0	0
0	1013.0000	1.0000	0	5	0.0000	0.0000	0.0000	0.0000	0	0
0	1014.0000	1.0000	0	5	0.0000	0.0000	0.0000	0.0000	0	0
0	1015.0000	1.0000	0	5	0.0000	0.0000	0.0000	0.0000	0	0
0	1016.0000	1.0000	0	5	0.0000	0.0000	0.0000	0.0000	0	0
0	1017.0000	1.0000	0	5	0.0000	0.0000	0.0000	0.0000	0	0
0	1018.0000	1.0000	0	5	0.0000	0.0000	0.0000	0.0000	0	0
0	1019.0000	1.0000	0	5	0.0000	0.0000	0.0000	0.0000	0	0
0	1020.0000	1.0000	0	5	0.0000	0.0000	0.0000	0.0000	0	0
0	1021.0000	1.0000	0	5	0.0000	0.0000	0.0000	0.0000	0	0
0	1022.0000	1.0000	0	5	0.0000	0.0000	0.0000	0.0000	0	0
0	1023.0000	1.0000	0	5	0.0000	0.0000	0.0000	0.0000	0	0
0	1024.0000	1.0000	0	5	0.0000	0.0000	0.0000	0.0000	0	0
0	1025.0000	1.0000	0	5	0.0000	0.0000	0.0000	0.0000	0	0
0	1026.0000	1.0000	0	5	0.0000	0.0000	0.0000	0.0000	0	0
0	1027.0000	1.0000	0	5	0.0000	0.0000	0.0000	0.0000	0	0
0	1028.0000	1.0000	0	5	0.0000	0.0000	0.0000	0.0000	0	0
0	1029.0000	1.0000	0	5	0.0000	0.0000	0.0000	0.0000	0	0
0	1030.0000	1.0000	0	5	0.0000	0.0000	0.0000	0.0000	0	0
0	1031.0000	1.0000	0	5	0.0000	0.0000	0.0000	0.0000	0	0
0	1032.0000	1.0000	0	5	0.0000	0.0000	0.0000	0.0000	0	0
0	1033.0000	1.0000	0	5	0.0000	0.0000	0.0000	0.0000	0	0
0	1034.0000	1.0000	0	5	0.0000	0.0000	0.0000	0.0000	0	0
0	1035.0000	1.0000	0	5	0.0000	0.0000	0.0000	0.0000	0	0
0	1036.0000	1.0000	0	5	0.0000	0.0000	0.0000	0.0000	0	0
0	1037.0000	1.0000	0	5	0.0000	0.0000	0.0000	0.0000	0	0
0	1038.0000	1.0000	0	5	0.0000	0.0000	0.0000	0.0000	0	0
0	1039.0000	1.0000	0	5	0.0000	0.0000	0.0000	0.0000	0	0
0	1040.0000	1.0000	0	5	0.0000	0.0000	0.0000	0.0000	0	0
0	1041.0000	1.0000	0	5	0.0000	0.0000	0.0000	0.0000	0	0
0	1042.0000	1.0000	0	5	0.0000	0.0000	0.0000	0.0000	0	0
0	1043.0000	1.0000	0	5	0.0000	0.0000	0.0000	0.0000	0	0
0	1044.0000	1.0000	0	5	0.0000	0.0000	0.0000	0.0000	0	0
0	1045.0000	1.0000	0	5	0.0000	0.0000	0.0000	0.0000	0	0
0	1046.0000	1.0000	0	5	0.0000	0.0000	0.0000	0.0000	0	0
0	1047.0000	1.0000	0	5	0.0000	0.0000	0.0000	0.0000	0	0
0	1048.0000	1.0000	0	5	0.0000	0.0000	0.0000	0.0000	0	0
0	1049.0000	1.0000	0	5	0.0000	0.0000	0.0000	0.0000	0	0
0	1050.0000	1.0000	0	5	0.0000	0.0000	0.0000	0.0000	0	0
0	1051.0000	1.0000	0	5	0.0000	0.0000	0.0000	0.0000	0	0
0	1052.0000	1.0000	0	5	0.0000	0.0000	0.0000	0.0000	0	0
0	1053.0000	1.0000	0	5	0.0000	0.0000	0.0000	0.0000	0	0
0	1054.0000	1.0000	0	5	0.0000	0.0000	0.0000	0.0000	0	0
0	1055.0000	1.0000	0	5	0.0000	0.0000	0.0000	0.0000	0	0
0	1056.0000	1.0000	0	5	0.0000	0.0000	0.0000	0.0000	0	0
0	1057.0000	1.0000	0	5	0.0000	0.0000	0.0000	0.0000	0	0
0	1058.0000	1.0000	0	5	0.0000	0.0000	0.0000	0.0000	0	0
0	1059.0000	1.0000	0	5	0.0000	0.0000	0.0000	0.0000	0	0
0	1060.0000	1.0000	0	5	0.0000	0.0000	0.0000	0.0000	0	0
0	1061.0000	1.0000	0	5	0.0000	0.0000	0.0000	0.0000	0	0
0	1062.0000	1.0000	0	5	0.0000	0.0000	0.0000	0.0000	0	0
0	1063.0000	1.0000	0	5	0.0000	0.0000	0.0000	0.0000	0	0
0	1064.0000	1.0000	0	5	0.0000	0.0000	0.0000	0.0000	0	0
0	1065.0000	1.0000	0	5	0.0000	0.0000	0.0000	0.0000	0	0
0	1066.0000	1.0000	0	5	0.0000	0.0000	0.0000	0.0000	0	0
0	1067.0000	1.0000	0	5	0.0000	0.0000	0.0000	0.0000	0	0
0	1068.0000	1.0000	0	5	0.0000	0.0000	0.0000	0.0000	0	0
0	1069.0000	1.0000	0	5	0.0000	0.0000	0.0000	0.0000	0	0
0	1070.0000	1.0000	0	5	0.0000	0.0000	0.0000	0.0000	0	0
0	1071.0000	1.0000	0	5	0.0000	0.0000	0.0000	0.0000	0	0
0	1072.0000	1.0000	0	5	0.0000	0.0000	0.0000	0.0000	0	0
0	1073.0000	1.0000	0	5	0.0000	0.0000	0.0000	0.0000	0	0
0	1074.0000	1.0000	0	5	0.0000	0.0000	0.0000	0.0000	0	0
0	1075.0000	1.0000	0	5	0.0000	0.0000	0.0000	0.0000	0	0
0	1076.0000	1.0000	0	5	0.0000	0.0000	0.0000	0.0000	0	0
0	1077.0000	1.0000	0	5	0.0000	0.0000	0.0000	0.0000	0	0
0	1078.0000	1.0000	0	5	0.0000	0.0000	0.0000	0.0000	0	0
0	1079.0000	1.0000	0	5	0.0000	0.0000	0.0000	0.0000	0	0
0	1080.0000	1.0000	0	5	0.0000	0.0000	0.0000	0.0000	0	0
0	1081.0000	1.0000	0	5	0.0000	0.0000	0.0000	0.0000	0	0
0	1082.0000	1.0000	0	5	0.0000	0.0000	0.0000	0.0000	0	0
0	1083.0000	1.0000	0	5	0.0000	0.0000	0.0000	0.0000	0	0
0	1084.0000	1.0000	0	5	0.0000	0.0000	0.0000	0.0000	0	0
0	1085.0000	1.0000	0	5	0.0000	0.0000	0.0000	0.0000	0	0
0	1086.0000	1.0000	0	5	0.0000	0.0000	0.0000	0.0000	0	0
0	1087.0000	1.0000	0	5	0.0000	0.0000	0.0000	0.0000	0	0
0	1088.0000	1.0000	0	5	0.0000	0.0000	0.0000	0.0000	0	0
0	1089.0000	1.0000	0	5	0.0000	0.0000	0.0000	0.0000	0	0
0	1090.0000	1.0000	0	5	0.0000	0.0000	0.0000	0.0000	0	0
0	1091.0000	1.0000	0	5	0.0000	0.0000	0.0000	0.0000	0	0
0	1092.0000	1.0000	0	5	0.0000	0.0000	0.0000	0.0000	0	0
0	1093.0000	1.0000	0	5	0.0000	0.0000	0.0000	0.0000	0	0
0	1094.0000	1.0000	0	5	0.0000	0.0000	0.0000	0.0000	0	0
0	1095.0000	1.0000	0	5	0.0000	0.0000	0.0000	0.0000	0	0
0	1096.0000	1.0000	0	5	0.0000	0.0000	0.0000	0.0000	0	0
0	1097.0000	1.0000	0	5	0.0000	0.0000	0.0000	0.0000	0	0
0	1098.0000	1.0000	0	5	0.0000	0.0000	0.0000	0.0000	0	0
0	1099.0000	1.0000	0	5	0.0000	0.0000	0.0000	0.0000	0	0
0	1100.0000	1.0000	0	5	0.0000	0.0000	0.0000	0.0000	0	0
0	1101.0000	1.0000	0	5	0.0000	0.0000	0.0000	0.0000	0	0
0	1102.0000	1.0000	0	5	0.0000	0.0000	0.0000	0.0000	0	0
0	1103.0000	1.0000	0	5	0.0000	0.0000	0.0000	0.0000	0	0
0	1104.0000	1.0000	0	5	0.0000	0.0000	0.0000	0.0000	0	0
0	1105.0000	1.0000	0	5	0.0000	0.0000	0.0000	0.0000	0	0
0	1106.0000	1.0000	0	5	0.0000	0.0000	0.0000	0.0000	0	0
0	1107.0000	1.0000	0	5	0.0000	0.0000	0.0000	0.0000	0	0
0	1108.0000	1.0000	0	5	0.0000	0.0000	0.0000	0.0000	0	0
0	1109.0000	1.0000	0	5	0.0000	0.0000	0.0000	0.0000	0	0
0	1110.0000	1.0000	0	5	0.0000	0.0000	0.0000	0.0000	0	0
0	1111.0000	1.0000	0	5	0.0000	0.0000	0.0000	0.0000	0	0
0	1112.0000	1.0000	0	5	0.0000	0.0000	0.0000	0.0000	0	0
0	1113.0000	1.0000	0	5	0.0000	0.0000	0.0000	0.0000	0	0
0	1114.0000	1.0000	0	5	0.0000	0.0000	0.0000	0.0000	0	0
0	1115.0000	1.0000	0	5	0.0000	0.0000	0.0000	0.0000	0	0
0	1116.0000	1.0000	0	5	0.0000	0.0000	0.0000	0.0000	0	0
0	1117.0000	1.0000	0	5	0.0000	0.0000	0.0000	0.0000	0	0
0	1118.0000	1.0000	0	5	0.0000	0.0000	0.0000	0.0000	0	0
0	1119.0000	1.0000	0	5	0.0000	0.0000	0.0000	0.0000	0	0
0	1120.0000	1.0000	0	5	0.0000	0.0000	0.0000	0.0000	0	0
0	1121.0000	1.0000	0	5	0.0000	0.0000	0.0000	0.0000	0	0
0	1122.0000	1.0000	0	5	0.0000	0.0000	0.0000	0.0000	0	0
0	1123.0000	1.0000	0	5	0.0000	0.0000	0.0000	0.0000	0	0
0	1124.0000	1.0000	0	5	0.0000	0.0000	0.0000	0.0000	0	0
0	1125.0000	1.0000	0	5	0.0000	0.0000	0.0000	0.0000	0	0
0	1126.0000	1.0000	0	5	0.0000	0.0000	0.0000	0.0000	0	0
0	1127.0000	1.0000	0	5	0.0000	0.0000	0.0000	0.0000	0	0
0	1128.0000	1.0000	0	5	0.0000	0.0000	0.0000	0.0000	0	0
0	1129.0000	1.0000	0	5	0.0000	0.0000	0.0000	0.0000	0	0
0	1130.0000	1.0000	0	5	0.0000	0.0000	0.0000	0.0000	0	0
0	1131.0000	1.0000	0	5	0.0000	0.0000	0.0000	0.0000	0	0
0	1132.0000	1.0000	0	5	0.0000	0.0000	0.0000	0.0000	0	0
0	1133.0000	1.0000	0	5	0.0000	0.0000	0.0000	0.0000	0	0
0	1134.0000	1.0000	0	5	0.0000	0.0000	0.0000	0.0000	0	0
0	1135.0000	1.0000	0	5	0.0000	0.0000	0.0000	0.0000	0	0
0	1136.0000	1.0000	0	5	0.0000	0.0000	0.0000	0.0000	0	0
0	1137.0000	1.0000	0	5	0.0000	0.0000	0.0000	0.0000	0	0
0	1138.0000	1.0000	0	5	0.0000	0.0000	0.0000	0.0000	0	0
0	1139.0000	1.0000	0	5	0.0000	0.0000	0.0000	0.0000	0	0
0	1140.0000	1.0000	0	5	0.0000	0.0000	0.0000	0.0000	0	0
0	1141.0000	1.0000	0	5	0.0000	0.0000	0.0000	0.0000	0	0
0	1142.0000	1.0000	0	5	0.0000	0.0000	0.0000	0.0000	0	0
0	1143.0000	1.0000	0	5	0.0000	0.0000	0.0000	0.0000	0	0
0	1144.0000	1.0000	0	5	0.0000	0.0000	0.0000	0.0000	0	0
0	1145.0000	1.0000	0	5	0.0000	0.0000	0.0000	0.0000	0	0
0	1146.0000	1.0000	0	5	0.0000	0.0000	0.0000	0.0000	0	0
0	1147.0000	1.0000	0	5	0.0000	0.0000	0.0000	0.0000	0	0
0	1148.0000	1.0000	0	5	0.0000	0.0000	0.0000	0.0000	0	0
0	1149.0000	1.0000	0	5	0.0000	0.0000	0.0000	0.0000	0	0
0	1150.0000	1.0000	0	5	0.0000	0.0000	0.0000	0.0000	0	0
0	1151.0000	1.0000	0	5	0.0000	0.0000	0.0000	0.0000	0	0
0	1152.0000	1.0000	0	5	0.0000	0.0000	0.0000	0.0000	0	0
0	1153.0000	1.0000	0	5	0.0000	0.0000	0.0000	0.0000	0	0
0	1154.0000	1.0000	0	5	0.0000	0.0000	0.0000	0.0000	0	0
0	1155.0000	1.0000	0	5	0.0000	0.0000	0.0000	0.0000	0	0
0	1156.0000	1.0000	0	5	0.0000	0.0000	0.0000	0.0000	0	0
0	1157.0000	1.0000	0	5	0.0000	0.0000	0.0000	0.0000	0	0
0	1158.0000	1.0000	0	5	0.0000	0.0000	0.0000	0.0000	0	0
0	1159.0000	1.0000	0	5	0.0000	0.0000	0.0000	0.0000	0	0
0	1160.0000	1.0000	0	5	0.0000	0.0000	0.0000	0.0000	0	0
0	1161.0000	1.0000	0	5	0.0000	0.0000	0.0000	0.0000	0	0
0	1162.0000	1.0000	0	5	0.0000	0.0000	0.0000	0.0000	0	0
0	1163.0000	1.0000	0	5	0.0000	0.0000	0.0000	0.0000	0	0
0	1164.0000	1.0000	0	5	0.0000	0.0000	0.0000	0.0000	0	0
0	1165.0000	1.0000	0	5	0.0000	0.0000	0.0000	0.0000	0	0
0	1166.0000	1.0000	0	5	0.0000	0.0000	0.0000	0.0000	0	0
0	1167.0000	1.0000	0	5	0.0000	0.0000	0.0000	0.0000	0	0
0	1168.0000	1.0000	0	5	0.0000	0.0000	0.0000	0.0000	0	0
0	1169.0000	1.0000	0	5	0.0000	0.0000	0.0000	0.0000	0	0
0	1170.0000	1.0000	0	5	0.0000	0.0000	0.0000	0.0000	0	0
0	1171.0000	1.0000	0	5	0.0000	0.0000	0.0000	0.0000	0	0
0	1172.0000	1.0000	0	5	0.0000	0.0000	0.0000	0.0000	0	0
0	1173.0000	1.0000	0	5	0.0000	0.0000	0.0000	0.0000	0	0
0	1174.0000	1.0000	0	5	0.0000	0.0000	0.0000	0.0000	0	0
0	1175.0000	1.0000	0	5	0.0000	0.0000	0.0000	0.0000	0	0
0	1176.0000	1.0000	0	5	0.0000	0.0000	0.0000	0.0000	0	0
0	1177.0000	1.0000	0	5	0.0000	0.0000	0.0000	0.0000	0	0
0	1178.0000	1.0000	0	5	0.0000	0.0000	0.0000	0.0000	0	0
0	1179.0000	1.0000	0	5	0.0000	0.0000	0.0000	0.0000	0	0
0	1180.0000	1.0000	0	5	0.0000	0.0000	0.0000	0.0000	0	0
0	1181.0000	1.0000	0	5	0.0000	0.0000	0.0000	0.0000	0	0
0	1182.0000	1.0000	0	5	0.0000	0.0000	0.0000	0.0000	0	0
0	1183.0000	1.0000	0	5	0.0000	0.0000	0.0000	0.0000	0	0
0	1184.0000	1.0000	0	5	0.0000	0.0000	0.0000	0.0000	0	0
0	1185.0000	1.0000	0	5	0.0000	0.0000	0.0000	0.0000	0	0
0	1186.0000	1.0000	0	5	0.0000	0.0000	0.0000	0.0000	0	0
0	1187.0000	1.0000	0	5	0.0000	0.0000	0.0000	0.0000	0	0
0	1188.0000	1.0000	0	5	0.0000	0.0000	0.0000	0.0000	0	0
0	1189.0000	1.0000	0	5	0.0000	0.0000	0.0000	0.0000	0	0
0	1190.0000	1.0000	0	5	0.0000	0.0000	0.0000	0.0000	0	0
0	1191.0000	1.0000	0	5	0.0000	0.0000	0.0000	0.0000	0	0
0	1192.0000	1.0000	0	5	0.0000	0.0000	0.0000	0.0000	0	0
0	1193.0000	1.0000	0	5	0.0000	0.0000	0.0000	0.0000	0	0
0	1194.0000	1.0000	0	5	0.0000	0.0000	0.0000	0.0000	0	0
0	1195.0000	1.0000	0	5	0.0000	0.0000	0.0000	0.0000	0	0
0	1196.0000	1.0000	0	5	0.0000	0.0000	0.0000	0.0000	0	0
0	1197.0000	1.0000	0	5	0.0000	0.0000	0.0000	0.0000	0	0
0	1198.0000	1.0000	0	5	0.0000	0.0000	0.0000	0.0000	0	0
0	1199.0000	1.0000	0	5	0.0000	0.0000	0.0000	0.0000	0	0
0	1200.0000	1.0000	0	5	0.0000	0.0000	0.0000	0.0000	0	0
0	1201.0000	1.0000	0	5	0.0000	0.0000	0.0000	0.0000	0	0
0	1202.0000	1.0000	0	5	0.0000	0.0000	0.0000	0.0000	0	0
0	1203.0000	1.0000	0	5	0.0000	0.0000	0.0000	0.0000	0	0
0	1204.0000	1.0000	0	5	0.0000	0.0000	0.0000	0.0000	0	0
0	1205.0000	1.0000	0	5	0.0000	0.0000	0.0000	0.0000	0	0
0	1206.0000	1.0000	0	5	0.0000	0.0000	0.0000	0.0000	0	0
0	1207.0000	1.0000	0	5	0.0000	0.0000	0.0000	0.0000	0	0
0	1208.0000	1.0000	0	5	0.0000	0.0000	0.0000	0.0000	0	0
0	1209.0000	1.0000	0	5	0.0000	0.0000	0.0000	0.0000	0	0
0	1210.0000	1.0000	0	5	0.0000	0.0000	0.0000	0.0000	0	0
0	1211.0000	1.0000	0	5	0.0000	0.0000	0.0000	0.0000	0	0
0	1212.0000	1.0000	0	5	0.0000	0.0000	0.0000	0.0000	0	0
0	1213.0000	1.0000	0	5	0.0000	0.0000	0.0000	0.0000	0	0
0	1214.0000	1.0000	0	5	0.0000	0.0000	0.0000	0.0000	0	0
0	1215.0000	1.0000	0	5	0.0000	0.0000	0.0000	0.0000	0	0
0	1216.0000	1.0000	0	5	0.0000	0.0000	0.0000	0.0000	0	0
0	1217.0000	1.0000	0	5	0.0000	0.0000	0.0000	0.0000	0	0
0	1218.0000	1.0000	0	5	0.0000	0.0000	0.0000	0.0000	0	0
0	1219.0000	1.0000	0	5	0.0000	0.0000	0.0000	0.0000	0	0
0	1220.0000	1.0000	0	5	0.0000	0.0000	0.0000	0.0000	0	0
0	1221.0000	1.0000	0	5	0.0000	0.0000	0.0000	0.0000	0	0
0	1222.0000	1.0000	0	5	0.0000	0.0000	0.0000	0.0000	0	0
0	1223.0000	1.0000	0	5	0.0000	0.0000	0.0000	0.0000	0	0
0	1224.0000	1.0000	0	5	0.0000	0.0000	0.0000	0.0000	0	0
0	1225.0000	1.0000	0	5	0.0000	0.0000	0.0000	0.0000	0	0
0	1226.0000	1.0000	0	5	0.0000	0.0000	0.0000	0.0000	0	0
0	1227.0000	1.0000	0	5	0.0000	0.0000	0.0000	0.0000	0	0
0	1228.0000	1.0000	0	5	0.0000	0.0000	0.0000	0.0000	0	0
0	1229.0000	1.0000	0	5	0.0000	0.0000	0.0000	0.0000	0	0
0	1230.0000	1.0000	0	5	0.0000	0.0000	0.0000	0.0000	0	0
0	1231.0000	1.0000	0	5	0.0000	0.0000	0.0000	0.0000	0	0
0	1232.0000	1.0000	0	5	0.0000	0.0000	0.0000	0.0000	0	0
0	1233.0000	1.0000	0	5	0.0000	0.0000	0.0000	0.0000	0	0
0	1234.0000	1.0000	0	5	0.0000	0.0000	0.0000	0.0000	0	0
0	1235.0000	1.0000	0	5	0.0000	0.0000	0.0000	0.0000	0	0
0	1236.0000	1.0000	0	5	0.0000	0.0000	0.0000	0.0000	0	0
0	1237.0000	1.0000	0	5	0.0000	0.0000	0.0000	0.0000	0	0
0	1238.0000	1.0000	0	5	0.0000	0.0000	0.0000	0.0000	0	0
0	1239.0000	1.0000	0	5	0.0000	0.0000	0.0000	0.0000	0	0
0	1240.0000	1.0000	0	5	0.0000	0.0000	0.0000	0.0000	0	0
0	0.0000	2.0000	0	5	0.0000	0.0000	0.0000	0.0000	0	0
0	1.0000	2.0000	0	5	0.0000	0.0000	0.0000	0.0000	0	0
0	2.0000	2.0000	0	5	0.0000	0.0000	0.0000	0.0000	0	0
0	3.0000	2.0000	0	5	0.0000	0.0000	0.0000	0.0000	0	0
0	4.0000	2.0000	0	5	0.0000	0.0000	0.0000	0.0000	0	0
0	5.0000	2.0000	0	5	0.0000	0.0000	0.0000	0.0000	0	0
0	6.0000	2.0000	0	5	0.0000	0.0000	0.0000	0.0000	0	0
0	7.0000	2.0000	0	5	0.0000	0.0000	0.0000	0.0000	0	0
0	8.0000	2.0000	0	5	0.0000	0.0000	0.0000	0.0000	0	0
0	9.0000	2.0000	0	5	0.0000	0.0000	0.0000	0.0000	0	0
0	10.0000	2.0000	0	5	0.0000	0.0000	0.0000	0.0000	0	0
0	11.0000	2.0000	0	5	0.0000	0.0000	0.0000	0.0000	0	0
0	12.0000	2.0000	0	5	0.0000	0.0000	0.0000	0.0000	0	0
0	13.0000	2.0000	0	5	0.0000	0.0000	0.0000	0.0000	0	0
0	14.0000	2.0000	0	5	0.0000	0.0000	0.0000	0.0000	0	0
0	15.0000	2.0000	0	5	0.0000	0.0000	0.0000	0.0000	0	0
0	16.0000	2.0000	0	5	0.0000	0.0000	0.0000	0.0000	0	0
0	17.0000	2.0000	0	5	0.0000	0.0000	0.0000	0.0000	0	0
0	18.0000	2.0000	0	5	0.0000	0.0000	0.0000	0.0000	0	0
0	19.0000	2.0000	0	5	0.0000	0.0000	0.0000	0.0000	0	0
0	20.0000	2.0000	0	5	0.0000	0.0000	0.0000	0.0000	0	0
0	21.0000	2.0000	0	5	0.0000	0.0000	0.0000	0.0000	0	0
0	22.0000	2.0000	0	5	0.0000	0.0000	0.0000	0.0000	0	0
0	23.0000	2.0000	0	5	0.0000	0.0000	0.0000	0.0000	0	0
0	24.0000	2.0000	0	5	0.0000	0.0000	0.0000	0.0000	0	0
0	25.0000	2.0000	0	5	0.0000	0.0000	0.0000	0.0000	0	0
0	26.0000	2.0000	0	5	0.0000	0.0000	0.0000	0.0000	0	0
0	27.0000	2.0000	0	5	0.0000	0.0000	0.0000	0.0000	0	0
0	28.0000	2.0000	0	5	0.0000	0.0000	0.0000	0.0000	0	0
0	29.0000	2.0000	0	5	0.0000	0.0000	0.0000	0.0000	0	0
0	30.0000	2.0000	0	5	0.0000	0.0000	0.0000	0.0000	0	0
0	31.0000	2.0000	0	5	0.0000	0.0000	0.0000	0.0000	0	0
0	32.0000	2.0000	0	5	0.0000	0.0000	0.0000	0.0000	0	0
0	33.0000	2.0000	0	5	0.0000	0.0000	0.0000	0.0000	0	0
0	34.0000	2.0000	0	5	0.0000	0.0000	0.0000	0.0000	0	0
0	35.0000	2.0000	0	5	0.0000	0.0000	0.0000	0.0000	0	0
0	36.0000	2.0000	0	5	0.0000	0.0000	0.0000	0.0000	0	0
0	37.0000	2.0000	0	5	0.0000	0.0000	0.0000	0.0000	0	0
0	38.0000	2.0000	0	5	0.0000	0.0000	0.0000	0.0000	0	0
0	39.0000	2.0000	0	5	0.0000	0.0000	0.0000	0.0000	0	0
0	40.0000	2.0000	0	5	0.0000	0.0000	0.0000	0.0000	0	0
0	41.0000	2.0000	0	5	0.0000	0.0000	0.0000	0.0000	0	0
0	42.0000	2.0000	0	5	0.0000	0.0000	0.0000	0.0000	0	0
0	43.0000	2.0000	0	5	0.0000	0.0000	0.0000	0.0000	0	0
0	44.0000	2.0000	0	5	0.0000	0.0000	0.0000	0.0000	0	0
0	45.0000	2.0000	0	5	0.0000	0.0000	0.0000	0.0000	0	0
0	46.0000	2.0000	0	5	0.0000	0.0000	0.0000	0.0000	0	0
0	47.0000	2.0000	0	5	0.0000	0.0000	0.0000	0.0000	0	0
0	48.0000	2.0000	0	5	0.0000	0.0000	0.0000	0.0000	0	0
0	49.0000	2.0000	0	5	0.0000	0.0000	0.0000	0.0000	0	0
0	50.0000	2.0000	0	5	0.0000	0.0000	0.0000	0.0000	0	0
0	51.0000	2.0000	0	5	0.0000	0.0000	0.0000	0.0000	0	0
0	52.0000	2.0000	0	5	0.0000	0.0000	0.0000	0.0000	0	0
0	53.0000	2.0000	0	5	0.0000	0.0000	0.0000	0.0000	0	0
0	54.0000	2.0000	0	5	0.0000	0.0000	0.0000	0.0000	0	0
0	55.0000	2.0000	0	5	0.0000	0.0000	0.0000	0.0000	0	0
0	56.0000	2.0000	0	5	0.0000	0.0000	0.0000	0.0000	0	0
0	57.0000	2.0000	0	5	0.0000	0.0000	0.0000	0.0000	0	0
0	58.0000	2.0000	0	5	0.0000	0.0000	0.0000	0.0000	0	0
0	59.0000	2.0000	0	5	0.0000	0.0000	0.0000	0.0000	0	0
0	60.0000	2.0000	0	5	0.0000	0.0000	0.0000	0.0000	0	0
0	61.0000	2.0000	0	5	0.0000	0.0000	0.0000	0.0000	0	0
0	62.0000	2.0000	0	5	0.0000	0.0000	0.0000	0.0000	0	0
0	63.0000	2.0000	0	5	0.0000	0.0000	0.0000	0.0000	0	0
0	64.0000	2.0000	0	5	0.0000	0.0000	0.0000	0.0000	0	0
0	65.0000	2.0000	0	5	0.0000	0.0000	0.0000	0.0000	0	0
0	66.0000	2.0000	0	5	0.0000	0.0000	0.0000	0.0000	0	0
0	67.0000	2.0000	0	5	0.0000	0.0000	0.0000	0.0000	0	0
0	68.0000	2.0000	0	5	0.0000	0.0000	0.0000	0.0000	0	0
0	69.0000	2.0000	0	5	0.0000	0.0000	0.0000	0.0000	0	0
0	70.0000	2.0000	0	5	0.0000	0.0000	0.0000	0.0000	0	0
0	71.0000	2.0000	0	5	0.0000	0.0000	0.0000	0.0000	0	0
0	72.0000	2.0000	0	5	0.0000	0.0000	0.0000	0.0000	0	0
0	73.0000	2.0000	0	5	0.0000	0.0000	0.0000	0.0000	0	0
0	74.0000	2.0000	0	5	0.0000	0.0000	0.0000	0.0000	0	0
0	75.0000	2.0000	0	5	0.0000	0.0000	0.0000	0.0000	0	0
0	76.0000	2.0000	0	5	0.0000	0.0000	0.0000	0.0000	0	0
0	77.0000	2.0000	0	5	0.0000	0.0000	0.0000	0.0000	0	0
0	78.0000	2.0000	0	5	0.0000	0.0000	0.0000	0.0000	0	0
0	79.0000	2.0000	0	5	0.0000	0.0000	0.0000	0.0000	0	0
0	80.0000	2.0000	0	5	0.0000	0.0000	0.0000	0.0000	0	0
0	81.0000	2.0000	0	5	0.0000	0.0000	0.0000	0.0000	0	0
0	82.0000	2.0000	0	5	0.0000	0.0000	0.0000	0.0000	0	0
0	83.0000	2.0000	0	5	0.0000	0.0000	0.0000	0.0000	0	0
0	84.0000	2.0000	0	5	0.0000	0.0000	0.0000	0.0000	0	0
0	85.0000	2.0000	0	5	0.0000	0.0000	0.0000	0.0000	0	0
0	86.0000	2.0000	0	5	0.0000	0.0000	0.0000	0.0000	0	0
0	87.0000	2.0000	0	5	0.0000	0.0000	0.0000	0.0000	0	0
0	88.0000	2.0000	0	5	0.0000	0.0000	0.0000	0.0000	0	0
0	89.0000	2.0000	0	5	0.0000	0.0000	0.0000	0.0000	0	0
0	90.0000	2.0000	0	5	0.0000	0.0000	0.0000	0.0000	0	0
0	91.0000	2.0000	0	5	0.0000	0.0000	0.0000	0.0000	0	0
0	92.0000	2.0000	0	5	0.0000	0.0000	0.0000	0.0000	0	0
0	93.0000	2.0000	0	5	0.0000	0.0000	0.0000	0.0000	0	0
0	94.0000	2.0000	0	5	0.0000	0.0000	0.0000	0.0000	0	0
0	95.0000	2.0000	0	5	0.0000	0.0000	0.0000	0.0000	0	0
0	96.0000	2.0000	0	5	0.0000	0.0000	0.0000	0.0000	0	0
0	97.0000	2.0000	0	5	0.0000	0.0000	0.0000	0.0000	0	0
0	98.0000	2.0000	0	5	0.0000	0.0000	0.0000	0.0000	0	0
0	99.0000	2.0000	0	5	0.0000	0.0000	0.0000	0.0000	0	0
0	100.0000	2.0000	0	5	0.0000	0.0000	0.0000	0.0000	0	0
0	101.0000	2.0000	0	5	0.0000	0.0000	0.0000	0.0000	0	0
0	102.0000	2.0000	0	5	0.0000	0.0000	0.0000	0.0000	0	0
0	103.0000	2.0000	0	5	0.0000	0.0000	0.0000	0.0000	0	0
0	104.0000	2.0000	0	5	0.0000	0.0000	0.0000	0.0000	0	0
0	105.0000	2.0000	0	5	0.0000	0.0000	0.0000	0.0000	0	0
0	106.0000	2.0000	0	5	0.0000	0.0000	0.0000	0.0000	0	0
0	107.0000	2.0000	0	5	0.0000	0.0000	0.0000	0.0000	0	0
0	108.0000	2.0000	0	5	0.0000	0.0000	0.0000	0.0000	0	0
0	109.0000	2.0000	0	5	0.0000	0.0000	0.0000	0.0000	0	0
0	110.0000	2.0000	0	5	0.0000	0.0000	0.0000	0.0000	0	0
0	111.0000	2.0000	0	5	0.0000	0.0000	0.0000	0.0000	0	0
0	112.0000	2.0000	0	5	0.0000	0.0000	0.0000	0.0000	0	0
0	113.0000	2.0000	0	5	0.0000	0.0000	0.0000	0.0000	0	0
0	114.0000	2.0000	0	5	0.0000	0.0000	0.0000	0.0000	0	0
0	115.0000	2.0000	0	5	0.0000	0.0000	0.0000	0.0000	0	0
0	116.0000	2.0000	0	5	0.0000	0.0000	0.0000	0.0000	0	0
0	117.0000	2.0000	0	5	0.0000	0.0000	0.0000	0.0000	0	0
0	118.0000	2.0000	0	5	0.0000	0.0000	0.0000	0.0000	0	0
0	119.0000	2.0000	0	5	0.0000	0.0000	0.0000	0.0000	0	0
0	120.0000	2.0000	0	5	0.0000	0.0000	0.0000	0.0000	0	0
0	121.0000	2.0000	0	5	0.0000	0.0000	0.0000	0.0000	0	0
0	122.0000	2.0000	0	5	0.0000	0.0000	0.0000	0.0000	0	0
0	123.0000	2.0000	0	5	0.0000	0.0000	0.0000	0.0000	0	0
0	124.0000	2.0000	0	5	0.0000	0.0000	0.0000	0.0000	0	0
0	125.0000	2.0000	0	5	0.0000	0.0000	0.0000	0.0000	0	0
0	126.0000	2.0000	0	5	0.0000	0.0000	0.0000	0.0000	0	0
0	127.0000	2.0000	0	5	0.0000	0.0000	0.0000	0.0000	0	0
0	128.0000	2.0000	0	5	0.0000	0.0000	0.0000	0.0000	0	0
0	129.0000	2.0000	0	5	0.0000	0.0000	0.0000	0.0000	0	0
0	130.0000	2.0000	0	5	0.0000	0.0000	0.0000	0.0000	0	0
0	131.0000	2.0000	0	5	0.0000	0.0000	0.0000	0.0000	0	0
0	132.0000	2.0000	0	5	0.0000	0.0000	0.0000	0.0000	0	0
0	133.0000	2.0000	0	5	0.0000	0.0000	0.0000	0.0000	0	0
0	134.0000	2.0000	0	5	0.0000	0.0000	0.0000	0.0000	0	0
0	135.0000	2.0000	0	5	0.0000	0.0000	0.0000	0.0000	0	0
0	136.0000	2.0000	0	5	0.0000	0.0000	0.0000	0.0000	0	0
0	137.0000	2.0000	0	5	0.0000	0.0000	0.0000	0.0000	0	0
0	138.0000	2.0000	0	5	0.0000	0.0000	0.0000	0.0000	0	0
0	139.0000	2.0000	0	5	0.0000	0.0000	0.0000	0.0000	0	0
0	140.0000	2.0000	0	5	0.0000	0.0000	0.0000	0.0000	0	0
0	141.0000	2.0000	0	5	0.0000	0.0000	0.0000	0.0000	0	0
0	142.0000	2.0000	0	5	0.0000	0.0000	0.0000	0.0000	0	0
0	143.0000	2.0000	0	5	0.0000	0.0000	0.0000	0.0000	0	0
0	144.0000	2.0000	0	5	0.0000	0.0000	0.0000	0.0000	0	0
0	145.0000	2.0000	0	5	0.0000	0.0000	0.0000	0.0000	0	0
0	146.0000	2.0000	0	5	0.0000	0.0000	0.0000	0.0000	0	0
0	147.0000	2.0000	0	5	0.0000	0.0000	0.0000	0.0000	0	0
0	148.0000	2.0000	0	5	0.0000	0.0000	0.0000	0.0000	0	0
0	149.0000	2.0000	0	5	0.0000	0.0000	0.0000	0.0000	0	0
0	150.0000	2.0000	0	5	0.0000	0.0000	0.0000	0.0000	0	0
0	151.0000	2.0000	0	5	0.0000	0.0000	0.0000	0.0000	0	0
0	152.0000	2.0000	0	5	0.0000	0.0000	0.0000	0.0000	0	0
0	153.0000	2.0000	0	5	0.0000	0.0000	0.0000	0.0000	0	0
0	154.0000	2.0000	0	5	0.0000	0.0000	0.0000	0.0000	0	0
0	155.0000	2.0000	0	5	0.0000	0.0000	0.0000	0.0000	0	0
0	156.0000	2.0000	0	5	0.0000	0.0000	0.0000	0.0000	0	0
0	157.0000	2.0000	0	5	0.0000	0.0000	0.0000	0.0000	0	0
0	158.0000	2.0000	0	5	0.0000	0.0000	0.0000	0.0000	0	0
0	159.0000	2.0000	0	5	0.0000	0.0000	0.0000	0.0000	0	0
0	160.0000	2.0000	0	5	0.0000	0.0000	0.0000	0.0000	0	0
0	161.0000	2.0000	0	5	0.0000	0.0000	0.0000	0.0000	0	0
0	162.0000	2.0000	0	5	0.0000	0.0000	0.0000	0.0000	0	0
0	163.0000	2.0000	0	5	0.0000	0.0000	0.0000	0.0000	0	0
0	164.0000	2.0000	0	5	0.0000	0.0000	0.0000	0.0000	0	0
0	165.0000	2.0000	0	5	0.0000	0.0000	0.0000	0.0000	0	0
0	166.0000	2.0000	0	5	0.0000	0.0000	0.0000	0.0000	0	0
0	167.0000	2.0000	0	5	0.0000	0.0000	0.0000	0.0000	0	0
0	168.0000	2.0000	0	5	0.0000	0.0000	0.0000	0.0000	0	0
0	169.0000	2.0000	0	5	0.0000	0.0000	0.0000	0.0000	0	0
0	170.0000	2.0000	0	5	0.0000	0.0000	0.0000	0.0000	0	0
0	171.0000	2.0000	0	5	0.0000	0.0000	0.0000	0.0000	0	0
0	172.0000	2.0000	0	5	0.0000	0.0000	0.0000	0.0000	0	0
0	173.0000	2.0000	0	5	0.0000	0.0000	0.0000	0.0000	0	0
0	174.0000	2.0000	0	5	0.0000	0.0000	0.0000	0.0000	0	0
0	175.0000	2.0000	0	5	0.0000	0.0000	0.0000	0.0000	0	0
0	176.0000	2.0000	0	5	0.0000	0.0000	0.0000	0.0000	0	0
0	177.0000	2.0000	0	5	0.0000	0.0000	0.0000	0.0000	0	0
0	178.0000	2.0000	0	5	0.0000	0.0000	0.0000	0.0000	0	0
0	179.0000	2.0000	0	5	0.0000	0.0000	0.0000	0.0000	0	0
0	180.0000	2.0000	0	5	0.0000	0.0000	0.0000	0.0000	0	0
0	181.0000	2.0000	0	5	0.0000	0.0000	0.0000	0.0000	0	0
0	182.0000	2.0000	0	5	0.0000	0.0000	0.0000	0.0000	0	0
0	183.0000	2.0000	0	5	0.0000	0.0000	0.0000	0.0000	0	0
0	184.0000	2.0000	0	5	0.0000	0.0000	0.0000	0.0000	0	0
0	185.0000	2.0000	0	5	0.0000	0.0000	0.0000	0.0000	0	0
0	186.0000	2.0000	0	5	0.0000	0.0000	0.0000	0.0000	0	0
0	187.0000	2.0000	0	5	0.0000	0.0000	0.0000	0.0000	0	0
0	188.0000	2.0000	0	5	0.0000	0.0000	0.0000	0.0000	0	0
0	189.0000	2.0000	0	5	0.0000	0.0000	0.0000	0.0000	0	0
0	190.0000	2.0000	0	5	0.0000	0.0000	0.0000	0.0000	0	0
0	191.0000	2.0000	0	5	0.0000	0.0000	0.0000	0.0000	0	0
0	192.0000	2.0000	0	5	0.0000	0.0000	0.0000	0.0000	0	0
0	193.0000	2.0000	0	5	0.0000	0.0000	0.0000	0.0000	0	0
0	194.0000	2.0000	0	5	0.0000	0.0000	0.0000	0.0000	0	0
0	195.0000	2.0000	0	5	0.0000	0.0000	0.0000	0.0000	0	0
0	196.0000	2.0000	0	5	0.0000	0.0000	0.0000	0.0000	0	0
0	197.0000	2.0000	0	5	0.0000	0.0000	0.0000	0.0000	0	0
0	198.0000	2.0000	0	5	0.0000	0.0000	0.0000	0.0000	0	0
0	199.0000	2.0000	0	5	0.0000	0.0000	0.0000	0.0000	0	0
0	200.0000	2.0000	0	5	0.0000	0.0000	0.0000	0.0000	0	0
0	201.0000	2.0000	0	5	0.0000	0.0000	0.0000	0.0000	0	0
0	202.0000	2.0000	0	5	0.0000	0.0000	0.0000	0.0000	0	0
0	203.0000	2.0000	0	5	0.0000	0.0000	0.0000	0.0000	0	0
0	204.0000	2.0000	0	5	0.0000	0.0000	0.0000	0.0000	0	0
0	205.0000	2.0000	0	5	0.0000	0.0000	0.0000	0.0000	0	0
0	206.0000	2.0000	0	5	0.0000	0.0000	0.0000	0.0000	0	0
0	207.0000	2.0000	0	5	0.0000	0.0000	0.0000	0.0000	0	0
0	208.0000	2.0000	0	5	0.0000	0.0000	0.0000	0.0000	0	0
0	209.0000	2.0000	0	5	0.0000	0.0000	0.0000	0.0000	0	0
0	210.0000	2.0000	0	5	0.0000	0.0000	0.0000	0.0000	0	0
0	211.0000	2.0000	0	5	0.0000	0.0000	0.0000	0.0000	0	0
0	212.0000	2.0000	0	5	0.0000	0.0000	0.0000	0.0000	0	0
0	213.0000	2.0000	0	5	0.0000	0.0000	0.0000	0.0000	0	0
0	214.0000	2.0000	0	5	0.0000	0.0000	0.0000	0.0000	0	0
0	215.0000	2.0000	0	5	0.0000	0.0000	0.0000	0.0000	0	0
0	216.0000	2.0000	0	5	0.0000	0.0000	0.0000	0.0000	0	0
0	217.0000	2.0000	0	5	0.0000	0.0000	0.0000	0.0000	0	0
0	218.0000	2.0000	0	5	0.0000	0.0000	0.0000	0.0000	0	0
0	219.0000	2.0000	0	5	0.0000	0.0000	0.0000	0.0000	0	0
0	220.0000	2.0000	0	5	0.0000	0.0000	0.0000	0.0000	0	0
0	221.0000	2.0000	0	5	0.0000	0.0000	0.0000	0.0000	0	0
0	222.0000	2.0000	0	5	0.0000	0.0000	0.0000	0.0000	0	0
0	223.0000	2.0000	0	5	0.0000	0.0000	0.0000	0.0000	0	0
0	224.0000	2.0000	0	5	0.0000	0.0000	0.0000	0.0000	0	0
0	225.0000	2.0000	0	5	0.0000	0.0000	0.0000	0.0000	0	0
0	226.0000	2.0000	0	5	0.0000	0.0000	0.0000	0.0000	0	0
0	227.0000	2.0000	0	5	0.0000	0.0000	0.0000	0.0000	0	0
0	228.0000	2.0000	0	5	0.0000	0.0000	0.0000	0.0000	0	0
0	229.0000	2.0000	0	5	0.0000	0.0000	0.0000	0.0000	0	0
0	230.0000	2.0000	0	5	0.0000	0.0000	0.0000	0.0000	0	0
0	231.0000	2.0000	0	5	0.0000	0.0000	0.0000	0.0000	0	0
0	232.0000	2.0000	0	5	0.0000	0.0000	0.0000	0.0000	0	0
0	233.0000	2.0000	0	5	0.0000	0.0000	0.0000	0.0000	0	0
0	234.0000	2.0000	0	5	0.0000	0.0000	0.0000	0.0000	0	0
0	235.0000	2.0000	0	5	0.0000	0.0000	0.0000	0.0000	0	0
0	236.0000	2.0000	0	5	0.0000	0.0000	0.0000	0.0000	0	0
0	237.0000	2.0000	0	5	0.0000	0.0000	0.0000	0.0000	0	0
0	238.0000	2.0000	0	5	0.0000	0.0000	0.0000	0.0000	0	0
0	239.0000	2.0000	0	5	0.0000	0.0000	0.0000	0.0000	0	0
0	240.0000	2.0000	0	5	0.0000	0.0000	0.0000	0.0000	0	0
0	241.0000	2.0000	0	5	0.0000	0.0000	0.0000	0.0000	0	0
0	242.0000	2.0000	0	5	0.0000	0.0000	0.0000	0.0000	0	0
0	243.0000	2.0000	0	5	0.0000	0.0000	0.0000	0.0000	0	0
0	244.0000	2.0000	0	5	0.0000	0.0000	0.0000	0.0000	0	0
0	245.0000	2.0000	0	5	0.0000	0.0000	0.0000	0.0000	0	0
0	246.0000	2.0000	0	5	0.0000	0.0000	0.0000	0.0000	0	0
0	247.0000	2.0000	0	5	0.0000	0.0000	0.0000	0.0000	0	0
0	248.0000	2.0000	0	5	0.0000	0.0000	0.0000	0.0000	0	0
0	249.0000	2.0000	0	5	0.0000	0.0000	0.0000	0.0000	0	0
0	250.0000	2.0000	0	5	0.0000	0.0000	0.0000	0.0000	0	0
0	251.0000	2.0000	0	5	0.0000	0.0000	0.0000	0.0000	0	0
0	252.0000	2.0000	0	5	0.0000	0.0000	0.0000	0.0000	0	0
0	253.0000	2.0000	0	5	0.0000	0.0000	0.0000	0.0000	0	0
0	254.0000	2.0000	0	5	0.0000	0.0000	0.0000	0.0000	0	0
0	255.0000	2.0000	0	5	0.0000	0.0000	0.0000	0.0000	0	0
0	256.0000	2.0000	0	5	0.0000	0.0000	0.0000	0.0000	0	0
0	257.0000	2.0000	0	5	0.0000	0.0000	0.0000	0.0000	0	0
0	258.0000	2.0000	0	5	0.0000	0.0000	0.0000	0.0000	0	0
0	259.0000	2.0000	0	5	0.0000	0.0000	0.0000	0.0000	0	0
0	260.0000	2.0000	0	5	0.0000	0.0000	0.0000	0.0000	0	0
0	261.0000	2.0000	0	5	0.0000	0.0000	0.0000	0.0000	0	0
0	262.0000	2.0000	0	5	0.0000	0.0000	0.0000	0.0000	0	0
0	263.0000	2.0000	0	5	0.0000	0.0000	0.0000	0.0000	0	0
0	264.0000	2.0000	0	5	0.0000	0.0000	0.0000	0.0000	0	0
0	265.0000	2.0000	0	5	0.0000	0.0000	0.0000	0.0000	0	0
0	266.0000	2.0000	0	5	0.0000	0.0000	0.0000	0.0000	0	0
0	267.0000	2.0000	0	5	0.0000	0.0000	0.0000	0.0000	0	0
0	268.0000	2.0000	0	5	0.0000	0.0000	0.0000	0.0000	0	0
0	269.0000	2.0000	0	5	0.0000	0.0000	0.0000	0.0000	0	0
0	270.0000	2.0000	0	5	0.0000	0.0000	0.0000	0.0000	0	0
0	271.0000	2.0000	0	5	0.0000	0.0000	0.0000	0.0000	0	0
0	272.0000	2.0000	0	5	0.0000	0.0000	0.0000	0.0000	0	0
0	273.0000	2.0000	0	5	0.0000	0.0000	0.0000	0.0000	0	0
0	274.0000	2.0000	0	5	0.0000	0.0000	0.0000	0.0000	0	0
0	275.0000	2.0000	0	5	0.0000	0.0000	0.0000	0.0000	0	0
0	276.0000	2.0000	0	5	0.0000	0.0000	0.0000	0.0000	0	0
0	277.0000	2.0000	0	5	0.0000	0.0000	0.0000	0.0000	0	0
0	278.0000	2.0000	0	5	0.0000	0.0000	0.0000	0.0000	0	0
0	279.0000	2.0000	0	5	0.0000	0.0000	0.0000	0.0000	0	0
0	280.0000	2.0000	0	5	0.0000	0.0000	0.0000	0.0000	0	0
0	281.0000	2.0000	0	5	0.0000	0.0000	0.0000	0.0000	0	0
0	282.0000	2.0000	0	5	0.0000	0.0000	0.0000	0.0000	0	0
0	283.0000	2.0000	0	5	0.0000	0.0000	0.0000	0.0000	0	0
0	284.0000	2.0000	0	5	0.0000	0.0000	0.0000	0.0000	0	0
0	285.0000	2.0000	0	5	0.0000	0.0000	0.0000	0.0000	0	0
0	286.0000	2.0000	0	5	0.0000	0.0000	0.0000	0.0000	0	0
0	287.0000	2.0000	0	5	0.0000	0.0000	0.0000	0.0000	0	0
0	288.0000	2.0000	0	5	0.0000	0.0000	0.0000	0.0000	0	0
0	289.0000	2.0000	0	5	0.0000	0.0000	0.0000	0.0000	0	0
0	290.0000	2.0000	0	5	0.0000	0.0000	0.0000	0.0000	0	0
0	291.0000	2.0000	0	5	0.0000	0.0000	0.0000	0.0000	0	0
0	292.0000	2.0000	0	5	0.0000	0.0000	0.0000	0.0000	0	0
0	293.0000	2.0000	0	5	0.0000	0.0000	0.0000	0.0000	0	0
0	294.0000	2.0000	0	5	0.0000	0.0000	0.0000	0.0000	0	0
0	295.0000	2.0000	0	5	0.0000	0.0000	0.0000	0.0000	0	0
0	296.0000	2.0000	0	5	0.0000	0.0000	0.0000	0.0000	0	0
0	297.0000	2.0000	0	5	0.0000	0.0000	0.0000	0.0000	0	0
0	298.0000	2.0000	0	5	0.0000	0.0000	0.0000	0.0000	0	0
0	299.0000	2.0000	0	5	0.0000	0.0000	0.0000	0.0000	0	0
0	300.0000	2.0000	0	5	0.0000	0.0000	0.0000	0.0000	0	0
0	301.0000	2.0000	0	5	0.0000	0.0000	0.0000	0.0000	0	0
0	302.0000	2.0000	0	5	0.0000	0.0000	0.0000	0.0000	0	0
0	303.0000	2.0000	0	5	0.0000	0.0000	0.0000	0.0000	0	0
0	304.0000	2.0000	0	5	0.0000	0.0000	0.0000	0.0000	0	0
0	305.0000	2.0000	0	5	0.0000	0.0000	0.0000	0.0000	0	0
0	306.0000	2.0000	0	5	0.0000	0.0000	0.0000	0.0000	0	0
0	307.0000	2.0000	0	5	0.0000	0.0000	0.0000	0.0000	0	0
0	308.0000	2.0000	0	5	0.0000	0.0000	0.0000	0.0000	0	0
0	309.0000	2.0000	0	5	0.0000	0.0000	0.0000	0.0000	0	0
0	310.0000	2.0000	0	5	0.0000	0.0000	0.0000	0.0000	0	0
0	311.0000	2.0000	0	5	0.0000	0.0000	0.0000	0.0000	0	0
0	312.0000	2.0000	0	5	0.0000	0.0000	0.0000	0.0000	0	0
0	313.0000	2.0000	0	5	0.0000	0.0000	0.0000	0.0000	0	0
0	314.0000	2.0000	0	5	0.0000	0.0000	0.0000	0.0000	0	0
0	315.0000	2.0000	0	5	0.0000	0.0000	0.0000	0.0000	0	0
0	316.0000	2.0000	0	5	0.0000	0.0000	0.0000	0.0000	0	0
0	317.0000	2.0000	0	5	0.0000	0.0000	0.0000	0.0000	0	0
0	318.0000	2.0000	0	5	0.0000	0.0000	0.0000	0.0000	0	0
0	319.0000	2.0000	0	5	0.0000	0.0000	0.0000	0.0000	0	0
0	320.0000	2.0000	0	5	0.0000	0.0000	0.0000	0.0000	0	0
0	321.0000	2.0000	0	5	0.0000	0.0000	0.0000	0.0000	0	0
0	322.0000	2.0000	0	5	0.0000	0.0000	0.0000	0.0000	0	0
0	323.0000	2.0000	0	5	0.0000	0.0000	0.0000	0.0000	0	0
0	324.0000	2.0000	0	5	0.0000	0.0000	0.0000	0.0000	0	0
0	325.0000	2.0000	0	5	0.0000	0.0000	0.0000	0.0000	0	0
0	326.0000	2.0000	0	5	0.0000	0.0000	0.0000	0.0000	0	0
0	327.0000	2.0000	0	5	0.0000	0.0000	0.0000	0.0000	0	0
0	328.0000	2.0000	0	5	0.0000	0.0000	0.0000	0.0000	0	0
0	329.0000	2.0000	0	5	0.0000	0.0000	0.0000	0.0000	0	0
0	330.0000	2.0000	0	5	0.0000	0.0000	0.0000	0.0000	0	0
0	331.0000	2.0000	0	5	0.0000	0.0000	0.0000	0.0000	0	0
0	332.0000	2.0000	0	5	0.0000	0.0000	0.0000	0.0000	0	0
0	333.0000	2.0000	0	5	0.0000	0.0000	0.0000	0.0000	0	0
0	334.0000	2.0000	0	5	0.0000	0.0000	0.0000	0.0000	0	0
0	335.0000	2.0000	0	5	0.0000	0.0000	0.0000	0.0000	0	0
0	336.0000	2.0000	0	5	0.0000	0.0000	0.0000	0.0000	0	0
0	337.0000	2.0000	0	5	0.0000	0.0000	0.0000	0.0000	0	0
0	338.0000	2.0000	0	5	0.0000	0.0000	0.0000	0.0000	0	0
0	339.0000	2.0000	0	5	0.0000	0.0000	0.0000	0.0000	0	0
0	340.0000	2.0000	0	5	0.0000	0.0000	0.0000	0.0000	0	0
0	341.0000	2.0000	0	5	0.0000	0.0000	0.0000	0.0000	0	0
0	342.0000	2.0000	0	5	0.0000	0.0000	0.0000	0.0000	0	0
0	343.0000	2.0000	0	5	0.0000	0.0000	0.0000	0.0000	0	0
0	344.0000	2.0000	0	5	0.0000	0.0000	0.0000	0.0000	0	0
0	345.0000	2.0000	0	5	0.0000	0.0000	0.0000	0.0000	0	0
0	346.0000	2.0000	0	5	0.0000	0.0000	0.0000	0.0000	0	0
0	347.0000	2.0000	0	5	0.0000	0.0000	0.0000	0.0000	0	0
0	348.0000	2.0000	0	5	0.0000	0.0000	0.0000	0.0000	0	0
0	349.0000	2.0000	0	5	0.0000	0.0000	0.0000	0.0000	0	0
0	350.0000	2.0000	0	5	0.0000	0.0000	0.0000	0.0000	0	0
0	351.0000	2.0000	0	5	0.0000	0.0000	0.0000	0.0000	0	0
0	352.0000	2.0000	0	5	0.0000	0.0000	0.0000	0.0000	0	0
0	353.0000	2.0000	0	5	0.0000	0.0000	0.0000	0.0000	0	0
0	354.0000	2.0000	0	5	0.0000	0.0000	0.0000	0.0000	0	0
0	355.0000	2.0000	0	5	0.0000	0.0000	0.0000	0.0000	0	0
0	356.0000	2.0000	0	5	0.0000	0.0000	0.0000	0.0000	0	0
0	357.0000	2.0000	0	5	0.0000	0.0000	0.0000	0.0000	0	0
0	358.0000	2.0000	0	5	0.0000	0.0000	0.0000	0.0000	0	0
0	359.0000	2.0000	0	5	0.0000	0.0000	0.0000	0.0000	0	0
0	360.0000	2.0000	0	5	0.0000	0.0000	0.0000	0.0000	0	0
0	361.0000	2.0000	0	5	0.0000	0.0000	0.0000	0.0000	0	0
0	362.0000	2.0000	0	5	0.0000	0.0000	0.0000	0.0000	0	0
0	363.0000	2.0000	0	5	0.0000	0.0000	0.0000	0.0000	0	0
0	364.0000	2.0000	0	5	0.0000	0.0000	0.0000	0.0000	0	0
0	365.0000	2.0000	0	5	0.0000	0.0000	0.0000	0.0000	0	0
0	366.0000	2.0000	0	5	0.0000	0.0000	0.0000	0.0000	0	0
0	367.0000	2.0000	0	5	0.0000	0.0000	0.0000	0.0000	0	0
0	368.0000	2.0000	0	5	0.0000	0.0000	0.0000	0.0000	0	0
0	369.0000	2.0000	0	5	0.0000	0.0000	0.0000	0.0000	0	0
0	370.0000	2.0000	0	5	0.0000	0.0000	0.0000	0.0000	0	0
0	371.0000	2.0000	0	5	0.0000	0.0000	0.0000	0.0000	0	0
0	372.0000	2.0000	0	5	0.0000	0.0000	0.0000	0.0000	0	0
0	373.0000	2.0000	0	5	0.0000	0.0000	0.0000	0.0000	0	0
0	374.0000	2.0000	0	5	0.0000	0.0000	0.0000	0.0000	0	0
0	375.0000	2.0000	0	5	0.0000	0.0000	0.0000	0.0000	0	0
0	376.0000	2.0000	0	5	0.0000	0.0000	0.0000	0.0000	0	0
0	377.0000	2.0000	0	5	0.0000	0.0000	0.0000	0.0000	0	0
0	378.0000	2.0000	0	5	0.0000	0.0000	0.0000	0.0000	0	0
0	379.0000	2.0000	0	5	0.0000	0.0000	0.0000	0.0000	0	0
0	380.0000	2.0000	0	5	0.0000	0.0000	0.0000	0.0000	0	0
0	381.0000	2.0000	0	5	0.0000	0.0000	0.0000	0.0000	0	0
0	382.0000	2.0000	0	5	0.0000	0.0000	0.0000	0.0000	0	0
0	383.0000	2.0000	0	5	0.0000	0.0000	0.0000	0.0000	0	0
0	384.0000	2.0000	0	5	0.0000	0.0000	0.0000	0.0000	0	0
0	385.0000	2.0000	0	5	0.0000	0.0000	0.0000	0.0000	0	0
0	386.0000	2.0000	0	5	0.0000	0.0000	0.0000	0.0000	0	0
0	387.0000	2.0000	0	5	0.0000	0.0000	0.0000	0.0000	0	0
0	388.0000	2.0000	0	5	0.0000	0.0000	0.0000	0.0000	0	0
0	389.0000	2.0000	0	5	0.0000	0.0000	0.0000	0.0000	0	0
0	390.0000	2.0000	0	5	0.0000	0.0000	0.0000	0.0000	0	0
0	391.0000	2.0000	0	5	0.0000	0.0000	0.0000	0.0000	0	0
0	392.0000	2.0000	0	5	0.0000	0.0000	0.0000	0.0000	0	0
0	393.0000	2.0000	0	5	0.0000	0.0000	0.0000	0.0000	0	0
0	394.0000	2.0000	0	5	0.0000	0.0000	0.0000	0.0000	0	0
0	395.0000	2.0000	0	5	0.0000	0.0000	0.0000	0.0000	0	0
0	396.0000	2.0000	0	5	0.0000	0.0000	0.0000	0.0000	0	0
0	397.0000	2.0000	0	5	0.0000	0.0000	0.0000	0.0000	0	0
0	398.0000	2.0000	0	5	0.0000	0.0000	0.0000	0.0000	0	0
0	399.0000	2.0000	0	5	0.0000	0.0000	0.0000	0.0000	0	0
0	400.0000	2.0000	0	5	0.0000	0.0000	0.0000	0.0000	0	0
0	401.0000	2.0000	0	5	0.0000	0.0000	0.0000	0.0000	0	0
0	402.0000	2.0000	0	5	0.0000	0.0000	0.0000	0.0000	0	0
0	403.0000	2.0000	0	5	0.0000	0.0000	0.0000	0.0000	0	0
0	404.0000	2.0000	0	5	0.0000	0.0000	0.0000	0.0000	0	0
0	405.0000	2.0000	0	5	0.0000	0.0000	0.0000	0.0000	0	0
0	406.0000	2.0000	0	5	0.0000	0.0000	0.0000	0.0000	0	0
0	407.0000	2.0000	0	5	0.0000	0.0000	0.0000	0.0000	0	0
0	408.0000	2.0000	0	5	0.0000	0.0000	0.0000	0.0000	0	0
0	409.0000	2.0000	0	5	0.0000	0.0000	0.0000	0.0000	0	0
0	410.0000	2.0000	0	5	0.0000	0.0000	0.0000	0.0000	0	0
0	411.0000	2.0000	0	5	0.0000	0.0000	0.0000	0.0000	0	0
0	412.0000	2.0000	0	5	0.0000	0.0000	0.0000	0.0000	0	0
0	413.0000	2.0000	0	5	0.0000	0.0000	0.0000	0.0000	0	0
0	414.0000	2.0000	0	5	0.0000	0.0000	0.0000	0.0000	0	0
0	415.0000	2.0000	0	5	0.0000	0.0000	0.0000	0.0000	0	0
0	416.0000	2.0000	0	5	0.0000	0.0000	0.0000	0.0000	0	0
0	417.0000	2.0000	0	5	0.0000	0.0000	0.0000	0.0000	0	0
0	418.0000	2.0000	0	5	0.0000	0.0000	0.0000	0.0000	0	0
0	419.0000	2.0000	0	5	0.0000	0.0000	0.0000	0.0000	0	0
0	420.0000	2.0000	0	5	0.0000	0.0000	0.0000	0.0000	0	0
0	421.0000	2.0000	0	5	0.0000	0.0000	0.0000	0.0000	0	0
0	422.0000	2.0000	0	5	0.0000	0.0000	0.0000	0.0000	0	0
0	423.0000	2.0000	0	5	0.0000	0.0000	0.0000	0.0000	0	0
0	424.0000	2.0000	0	5	0.0000	0.0000	0.0000	0.0000	0	0
0	425.0000	2.0000	0	5	0.0000	0.0000	0.0000	0.0000	0	0
0	426.0000	2.0000	0	5	0.0000	0.0000	0.0000	0.0000	0	0
0	427.0000	2.0000	0	5	0.0000	0.0000	0.0000	0.0000	0	0
0	428.0000	2.0000	0	5	0.0000	0.0000	0.0000	0.0000	0	0
0	429.0000	2.0000	0	5	0.0000	0.0000	0.0000	0.0000	0	0
0	430.0000	2.0000	0	5	0.0000	0.0000	0.0000	0.0000	0	0
0	431.0000	2.0000	0	5	0.0000	0.0000	0.0000	0.0000	0	0
0	432.0000	2.0000	0	5	0.0000	0.0000	0.0000	0.0000	0	0
0	433.0000	2.0000	0	5	0.0000	0.0000	0.0000	0.0000	0	0
0	434.0000	2.0000	0	5	0.0000	0.0000	0.0000	0.0000	0	0
0	435.0000	2.0000	0	5	0.0000	0.0000	0.0000	0.0000	0	0
0	436.0000	2.0000	0	5	0.0000	0.0000	0.0000	0.0000	0	0
0	437.0000	2.0000	0	5	0.0000	0.0000	0.0000	0.0000	0	0
0	438.0000	2.0000	0	5	0.0000	0.0000	0.0000	0.0000	0	0
0	439.0000	2.0000	0	5	0.0000	0.0000	0.0000	0.0000	0	0
0	440.0000	2.0000	0	5	0.0000	0.0000	0.0000	0.0000	0	0
0	441.0000	2.0000	0	5	0.0000	0.0000	0.0000	0.0000	0	0
0	442.0000	2.0000	0	5	0.0000	0.0000	0.0000	0.0000	0	0
0	443.0000	2.0000	0	5	0.0000	0.0000	0.0000	0.0000	0	0
0	444.0000	2.0000	0	5	0.0000	0.0000	0.0000	0.0000	0	0
0	445.0000	2.0000	0	5	0.0000	0.0000	0.0000	0.0000	0	0
0	446.0000	2.0000	0	5	0.0000	0.0000	0.0000	0.0000	0	0
0	447.0000	2.0000	0	5	0.0000	0.0000	0.0000	0.0000	0	0
0	448.0000	2.0000	0	5	0.0000	0.0000	0.0000	0.0000	0	0
0	449.0000	2.0000	0	5	0.0000	0.0000	0.0000	0.0000	0	0
0	450.0000	2.0000	0	5	0.0000	0.0000	0.0000	0.0000	0	0
0	451.0000	2.0000	0	5	0.0000	0.0000	0.0000	0.0000	0	0
0	452.0000	2.0000	0	5	0.0000	0.0000	0.0000	0.0000	0	0
0	453.0000	2.0000	0	5	0.0000	0.0000	0.0000	0.0000	0	0
0	454.0000	2.0000	0	5	0.0000	0.0000	0.0000	0.0000	0	0
0	455.0000	2.0000	0	5	0.0000	0.0000	0.0000	0.0000	0	0
0	456.0000	2.0000	0	5	0.0000	0.0000	0.0000	0.0000	0	0
0	457.0000	2.0000	0	5	0.0000	0.0000	0.0000	0.0000	0	0
0	458.0000	2.0000	0	5	0.0000	0.0000	0.0000	0.0000	0	0
0	459.0000	2.0000	0	5	0.0000	0.0000	0.0000	0.0000	0	0
0	460.0000	2.0000	0	5	0.0000	0.0000	0.0000	0.0000	0	0
0	461.0000	2.0000	0	5	0.0000	0.0000	0.0000	0.0000	0	0
0	462.0000	2.0000	0	5	0.0000	0.0000	0.0000	0.0000	0	0
0	463.0000	2.0000	0	5	0.0000	0.0000	0.0000	0.0000	0	0
0	464.0000	2.0000	0	5	0.0000	0.0000	0.0000	0.0000	0	0
0	465.0000	2.0000	0	5	0.0000	0.0000	0.0000	0.0000	0	0
0	466.0000	2.0000	0	5	0.0000	0.0000	0.0000	0.0000	0	0
0	467.0000	2.0000	0	5	0.0000	0.0000	0.0000	0.0000	0	0
0	468.0000	2.0000	0	5	0.0000	0.0000	0.0000	0.0000	0	0
0	469.0000	2.0000	0	5	0.0000	0.0000	0.0000	0.0000	0	0
0	470.0000	2.0000	0	5	0.0000	0.0000	0.0000	0.0000	0	0
0	471.0000	2.0000	0	5	0.0000	0.0000	0.0000	0.0000	0	0
0	472.0000	2.0000	0	5	0.0000	0.0000	0.0000	0.0000	0	0
0	473.0000	2.0000	0	5	0.0000	0.0000	0.0000	0.0000	0	0
0	474.0000	2.0000	0	5	0.0000	0.0000	0.0000	0.0000	0	0
0	475.0000	2.0000	0	5	0.0000	0.0000	0.0000	0.0000	0	0
0	476.0000	2.0000	0	5	0.0000	0.0000	0.0000	0.0000	0	0
0	477.0000	2.0000	0	5	0.0000	0.0000	0.0000	0.0000	0	0
0	478.0000	2.0000	0	5	0.0000	0.0000	0.0000	0.0000	0	0
0	479.0000	2.0000	0	5	0.0000	0.0000	0.0000	0.0000	0	0
0	480.0000	2.0000	0	5	0.0000	0.0000	0.0000	0.0000	0	0
0	481.0000	2.0000	0	5	0.0000	0.0000	0.0000	0.0000	0	0
0	482.0000	2.0000	0	5	0.0000	0.0000	0.0000	0.0000	0	0
0	483.0000	2.0000	0	5	0.0000	0.0000	0.0000	0.0000	0	0
0	484.0000	2.0000	0	5	0.0000	0.0000	0.0000	0.0000	0	0
0	485.0000	2.0000	0	5	0.0000	0.0000	0.0000	0.0000	0	0
0	486.0000	2.0000	0	5	0.0000	0.0000	0.0000	0.0000	0	0
0	487.0000	2.0000	0	5	0.0000	0.0000	0.0000	0.0000	0	0
0	488.0000	2.0000	0	5	0.0000	0.0000	0.0000	0.0000	0	0
0	489.0000	2.0000	0	5	0.0000	0.0000	0.0000	0.0000	0	0
0	490.0000	2.0000	0	5	0.0000	0.0000	0.0000	0.0000	0	0
0	491.0000	2.0000	0	5	0.0000	0.0000	0.0000	0.0000	0	0
0	492.0000	2.0000	0	5	0.0000	0.0000	0.0000	0.0000	0	0
0	493.0000	2.0000	0	5	0.0000	0.0000	0.0000	0.0000	0	0
0	494.0000	2.0000	0	5	0.0000	0.0000	0.0000	0.0000	0	0
0	495.0000	2.0000	0	5	0.0000	0.0000	0.0000	0.0000	0	0
0	496.0000	2.0000	0	5	0.0000	0.0000	0.0000	0.0000	0	0
0	497.0000	2.0000	0	5	0.0000	0.0000	0.0000	0.0000	0	0
0	498.0000	2.0000	0	5	0.0000	0.0000	0.0000	0.0000	0	0
0	499.0000	2.0000	0	5	0.0000	0.0000	0.0000	0.0000	0	0
0	500.0000	2.0000	0	5	0.0000	0.0000	0.0000	0.0000	0	0
0	501.0000	2.0000	0	5	0.0000	0.0000	0.0000	0.0000	0	0
0	502.0000	2.0000	0	5	0.0000	0.0000	0.0000	0.0000	0	0
0	503.0000	2.0000	0	5	0.0000	0.0000	0.0000	0.0000	0	0
0	504.0000	2.0000	0	5	0.0000	0.0000	0.0000	0.0000	0	0
0	505.0000	2.0000	0	5	0.0000	0.0000	0.0000	0.0000	0	0
0	506.0000	2.0000	0	5	0.0000	0.0000	0.0000	0.0000	0	0
0	507.0000	2.0000	0	5	0.0000	0.0000	0.0000	0.0000	0	0
0	508.0000	2.0000	0	5	0.0000	0.0000	0.0000	0.0000	0	0
0	509.0000	2.0000	0	5	0.0000	0.0000	0.0000	0.0000	0	0
0	510.0000	2.0000	0	5	0.0000	0.0000	0.0000	0.0000	0	0
0	511.0000	2.0000	0	5	0.0000	0.0000	0.0000	0.0000	0	0
0	512.0000	2.0000	0	5	0.0000	0.0000	0.0000	0.0000	0	0
0	513.0000	2.0000	0	5	0.0000	0.0000	0.0000	0.0000	0	0
0	514.0000	2.0000	0	5	0.0000	0.0000	0.0000	0.0000	0	0
0	515.0000	2.0000	0	5	0.0000	0.0000	0.0000	0.0000	0	0
0	516.0000	2.0000	0	5	0.0000	0.0000	0.0000	0.0000	0	0
0	517.0000	2.0000	0	5	0.0000	0.0000	0.0000	0.0000	0	0
0	518.0000	2.0000	0	5	0.0000	0.0000	0.0000	0.0000	0	0
0	519.0000	2.0000	0	5	0.0000	0.0000	0.0000	0.0000	0	0
0	520.0000	2.0000	0	5	0.0000	0.0000	0.0000	0.0000	0	0
0	521.0000	2.0000	0	5	0.0000	0.0000	0.0000	0.0000	0	0
0	522.0000	2.0000	0	5	0.0000	0.0000	0.0000	0.0000	0	0
0	523.0000	2.0000	0	5	0.0000	0.0000	0.0000	0.0000	0	0
0	524.0000	2.0000	0	5	0.0000	0.0000	0.0000	0.0000	0	0
0	525.0000	2.0000	0	5	0.0000	0.0000	0.0000	0.0000	0	0
0	526.0000	2.0000	0	5	0.0000	0.0000	0.0000	0.0000	0	0
0	527.0000	2.0000	0	5	0.0000	0.0000	0.0000	0.0000	0	0
0	528.0000	2.0000	0	5	0.0000	0.0000	0.0000	0.0000	0	0
0	529.0000	2.0000	0	5	0.0000	0.0000	0.0000	0.0000	0	0
0	530.0000	2.0000	0	5	0.0000	0.0000	0.0000	0.0000	0	0
0	531.0000	2.0000	0	5	0.0000	0.0000	0.0000	0.0000	0	0
0	532.0000	2.0000	0	5	0.0000	0.0000	0.0000	0.0000	0	0
0	533.0000	2.0000	0	5	0.0000	0.0000	0.0000	0.0000	0	0
0	534.0000	2.0000	0	5	0.0000	0.0000	0.0000	0.0000	0	0
0	535.0000	2.0000	0	5	0.0000	0.0000	0.0000	0.0000	0	0
0	536.0000	2.0000	0	5	0.0000	0.0000	0.0000	0.0000	0	0
0	537.0000	2.0000	0	5	0.0000	0.0000	0.0000	0.0000	0	0
0	538.0000	2.0000	0	5	0.0000	0.0000	0.0000	0.0000	0	0
0	539.0000	2.0000	0	5	0.0000	0.0000	0.0000	0.0000	0	0
0	540.0000	2.0000	0	5	0.0000	0.0000	0.0000	0.0000	0	0
0	541.0000	2.0000	0	5	0.0000	0.0000	0.0000	0.0000	0	0
0	542.0000	2.0000	0	5	0.0000	0.0000	0.0000	0.0000	0	0
0	543.0000	2.0000	0	5	0.0000	0.0000	0.0000	0.0000	0	0
0	544.0000	2.0000	0	5	0.0000	0.0000	0.0000	0.0000	0	0
0	545.0000	2.0000	0	5	0.0000	0.0000	0.0000	0.0000	0	0
0	546.0000	2.0000	0	5	0.0000	0.0000	0.0000	0.0000	0	0
0	547.0000	2.0000	0	5	0.0000	0.0000	0.0000	0.0000	0	0
0	548.0000	2.0000	0	5	0.0000	0.0000	0.0000	0.0000	0	0
0	549.0000	2.0000	0	5	0.0000	0.0000	0.0000	0.0000	0	0
0	550.0000	2.0000	0	5	0.0000	0.0000	0.0000	0.0000	0	0
0	551.0000	2.0000	0	5	0.0000	0.0000	0.0000	0.0000	0	0
0	552.0000	2.0000	0	5	0.0000	0.0000	0.0000	0.0000	0	0
0	553.0000	2.0000	0	5	0.0000	0.0000	0.0000	0.0000	0	0
0	554.0000	2.0000	0	5	0.0000	0.0000	0.0000	0.0000	0	0
0	555.0000	2.0000	0	5	0.0000	0.0000	0.0000	0.0000	0	0
0	556.0000	2.0000	0	5	0.0000	0.0000	0.0000	0.0000	0	0
0	557.0000	2.0000	0	5	0.0000	0.0000	0.0000	0.0000	0	0
0	558.0000	2.0000	0	5	0.0000	0.0000	0.0000	0.0000	0	0
0	559.0000	2.0000	0	5	0.0000	0.0000	0.0000	0.0000	0	0
0	560.0000	2.0000	0	5	0.0000	0.0000	0.0000	0.0000	0	0
0	561.0000	2.0000	0	5	0.0000	0.0000	0.0000	0.0000	0	0
0	562.0000	2.0000	0	5	0.0000	0.0000	0.0000	0.0000	0	0
0	563.0000	2.0000	0	5	0.0000	0.0000	0.0000	0.0000	0	0
0	564.0000	2.0000	0	5	0.0000	0.0000	0.0000	0.0000	0	0
0	565.0000	2.0000	0	5	0.0000	0.0000	0.0000	0.0000	0	0
0	566.0000	2.0000	0	5	0.0000	0.0000	0.0000	0.0000	0	0
0	567.0000	2.0000	0	5	0.0000	0.0000	0.0000	0.0000	0	0
0	568.0000	2.0000	0	5	0.0000	0.0000	0.0000	0.0000	0	0
0	569.0000	2.0000	0	5	0.0000	0.0000	0.0000	0.0000	0	0
0	570.0000	2.0000	0	5	0.0000	0.0000	0.0000	0.0000	0	0
0	571.0000	2.0000	0	5	0.0000	0.0000	0.0000	0.0000	0	0
0	572.0000	2.0000	0	5	0.0000	0.0000	0.0000	0.0000	0	0
0	573.0000	2.0000	0	5	0.0000	0.0000	0.0000	0.0000	0	0
0	574.0000	2.0000	0	5	0.0000	0.0000	0.0000	0.0000	0	0
0	575.0000	2.0000	0	5	0.0000	0.0000	0.0000	0.0000	0	0
0	576.0000	2.0000	0	5	0.0000	0.0000	0.0000	0.0000	0	0
0	577.0000	2.0000	0	5	0.0000	0.0000	0.0000	0.0000	0	0
0	578.0000	2.0000	0	5	0.0000	0.0000	0.0000	0.0000	0	0
0	579.0000	2.0000	0	5	0.0000	0.0000	0.0000	0.0000	0	0
0	580.0000	2.0000	0	5	0.0000	0.0000	0.0000	0.0000	0	0
0	581.0000	2.0000	0	5	0.0000	0.0000	0.0000	0.0000	0	0
0	582.0000	2.0000	0	5	0.0000	0.0000	0.0000	0.0000	0	0
0	583.0000	2.0000	0	5	0.0000	0.0000	0.0000	0.0000	0	0
0	584.0000	2.0000	0	5	0.0000	0.0000	0.0000	0.0000	0	0
0	585.0000	2.0000	0	5	0.0000	0.0000	0.0000	0.0000	0	0
0	586.0000	2.0000	0	5	0.0000	0.0000	0.0000	0.0000	0	0
0	587.0000	2.0000	0	5	0.0000	0.0000	0.0000	0.0000	0	0
0	588.0000	2.0000	0	5	0.0000	0.0000	0.0000	0.0000	0	0
0	589.0000	2.0000	0	5	0.0000	0.0000	0.0000	0.0000	0	0
0	590.0000	2.0000	0	5	0.0000	0.0000	0.0000	0.0000	0	0
0	591.0000	2.0000	0	5	0.0000	0.0000	0.0000	0.0000	0	0
0	592.0000	2.0000	0	5	0.0000	0.0000	0.0000	0.0000	0	0
0	593.0000	2.0000	0	5	0.0000	0.0000	0.0000	0.0000	0	0
0	594.0000	2.0000	0	5	0.0000	0.0000	0.0000	0.0000	0	0
0	595.0000	2.0000	0	5	0.0000	0.0000	0.0000	0.0000	0	0
0	596.0000	2.0000	0	5	0.0000	0.0000	0.0000	0.0000	0	0
0	597.0000	2.0000	0	5	0.0000	0.0000	0.0000	0.0000	0	0
0	598.0000	2.0000	0	5	0.0000	0.0000	0.0000	0.0000	0	0
0	599.0000	2.0000	0	5	0.0000	0.0000	0.0000	0.0000	0	0
0	600.0000	2.0000	0	5	0.0000	0.0000	0.0000	0.0000	0	0
0	601.0000	2.0000	0	5	0.0000	0.0000	0.0000	0.0000	0	0
0	602.0000	2.0000	0	5	0.0000	0.0000	0.0000	0.0000	0	0
0	603.0000	2.0000	0	5	0.0000	0.0000	0.0000	0.0000	0	0
0	604.0000	2.0000	0	5	0.0000	0.0000	0.0000	0.0000	0	0
0	605.0000	2.0000	0	5	0.0000	0.0000	0.0000	0.0000	0	0
0	606.0000	2.0000	0	5	0.0000	0.0000	0.0000	0.0000	0	0
0	607.0000	2.0000	0	5	0.0000	0.0000	0.0000	0.0000	0	0
0	608.0000	2.0000	0	5	0.0000	0.0000	0.0000	0.0000	0	0
0	609.0000	2.0000	0	5	0.0000	0.0000	0.0000	0.0000	0	0
0	610.0000	2.0000	0	5	0.0000	0.0000	0.0000	0.0000	0	0
0	611.0000	2.0000	0	5	0.0000	0.0000	0.0000	0.0000	0	0
0	612.0000	2.0000	0	5	0.0000	0.0000	0.0000	0.0000	0	0
0	613.0000	2.0000	0	5	0.0000	0.0000	0.0000	0.0000	0	0
0	614.0000	2.0000	0	5	0.0000	0.0000	0.0000	0.0000	0	0
0	615.0000	2.0000	0	5	0.0000	0.0000	0.0000	0.0000	0	0
0	616.0000	2.0000	0	5	0.0000	0.0000	0.0000	0.0000	0	0
0	617.0000	2.0000	0	5	0.0000	0.0000	0.0000	0.0000	0	0
0	618.0000	2.0000	0	5	0.0000	0.0000	0.0000	0.0000	0	0
0	619.0000	2.0000	0	5	0.0000	0.0000	0.0000	0.0000	0	0
0	620.0000	2.0000	0	5	0.0000	0.0000	0.0000	0.0000	0	0
0	621.0000	2.0000	0	5	0.0000	0.0000	0.0000	0.0000	0	0
0	622.0000	2.0000	0	5	0.0000	0.0000	0.0000	0.0000	0	0
0	623.0000	2.0000	0	5	0.0000	0.0000	0.0000	0.0000	0	0
0	624.0000	2.0000	0	5	0.0000	0.0000	0.0000	0.0000	0	0
0	625.0000	2.0000	0	5	0.0000	0.0000	0.0000	0.0000	0	0
0	626.0000	2.0000	0	5	0.0000	0.0000	0.0000	0.0000	0	0
0	627.0000	2.0000	0	5	0.0000	0.0000	0.0000	0.0000	0	0
0	628.0000	2.0000	0	5	0.0000	0.0000	0.0000	0.0000	0	0
0	629.0000	2.0000	0	5	0.0000	0.0000	0.0000	0.0000	0	0
0	630.0000	2.0000	0	5	0.0000	0.0000	0.0000	0.0000	0	0
0	631.0000	2.0000	0	5	0.0000	0.0000	0.0000	0.0000	0	0
0	632.0000	2.0000	0	5	0.0000	0.0000	0.0000	0.0000	0	0
0	633.0000	2.0000	0	5	0.0000	0.0000	0.0000	0.0000	0	0
0	634.0000	2.0000	0	5	0.0000	0.0000	0.0000	0.0000	0	0
0	635.0000	2.0000	0	5	0.0000	0.0000	0.0000	0.0000	0	0
0	636.0000	2.0000	0	5	0.0000	0.0000	0.0000	0.0000	0	0
0	637.0000	2.0000	0	5	0.0000	0.0000	0.0000	0.0000	0	0
0	638.0000	2.0000	0	5	0.0000	0.0000	0.0000	0.0000	0	0
0	639.0000	2.0000	0	5	0.0000	0.0000	0.0000	0.0000	0	0
0	640.0000	2.0000	0	5	0.0000	0.0000	0.0000	0.0000	0	0
0	641.0000	2.0000	0	5	0.0000	0.0000	0.0000	0.0000	0	0
0	642.0000	2.0000	0	5	0.0000	0.0000	0.0000	0.0000	0	0
0	643.0000	2.0000	0	5	0.0000	0.0000	0.0000	0.0000	0	0
0	644.0000	2.0000	0	5	0.0000	0.0000	0.0000	0.0000	0	0
0	645.0000	2.0000	0	5	0.0000	0.0000	0.0000	0.0000	0	0
0	646.0000	2.0000	0	5	0.0000	0.0000	0.0000	0.0000	0	0
0	647.0000	2.0000	0	5	0.0000	0.0000	0.0000	0.0000	0	0
0	648.0000	2.0000	0	5	0.0000	0.0000	0.0000	0.0000	0	0
0	649.0000	2.0000	0	5	0.0000	0.0000	0.0000	0.0000	0	0
0	650.0000	2.0000	0	5	0.0000	0.0000	0.0000	0.0000	0	0
0	651.0000	2.0000	0	5	0.0000	0.0000	0.0000	0.0000	0	0
0	652.0000	2.0000	0	5	0.0000	0.0000	0.0000	0.0000	0	0
0	653.0000	2.0000	0	5	0.0000	0.0000	0.0000	0.0000	0	0
0	654.0000	2.0000	0	5	0.0000	0.0000	0.0000	0.0000	0	0
0	655.0000	2.0000	0	5	0.0000	0.0000	0.0000	0.0000	0	0
0	656.0000	2.0000	0	5	0.0000	0.0000	0.0000	0.0000	0	0
0	657.0000	2.0000	0	5	0.0000	0.0000	0.0000	0.0000	0	0
0	658.0000	2.0000	0	5	0.0000	0.0000	0.0000	0.0000	0	0
0	659.0000	2.0000	0	5	0.0000	0.0000	0.0000	0.0000	0	0
0	660.0000	2.0000	0	5	0.0000	0.0000	0.0000	0.0000	0	0
0	661.0000	2.0000	0	5	0.0000	0.0000	0.0000	0.0000	0	0
0	662.0000	2.0000	0	5	0.0000	0.0000	0.0000	0.0000	0	0
0	663.0000	2.0000	0	5	0.0000	0.0000	0.0000	0.0000	0	0
0	664.0000	2.0000	0	5	0.0000	0.0000	0.0000	0.0000	0	0
0	665.0000	2.0000	0	5	0.0000	0.0000	0.0000	0.0000	0	0
0	666.0000	2.0000	0	5	0.0000	0.0000	0.0000	0.0000	0	0
0	667.0000	2.0000	0	5	0.0000	0.0000	0.0000	0.0000	0	0
0	668.0000	2.0000	0	5	0.0000	0.0000	0.0000	0.0000	0	0
0	669.0000	2.0000	0	5	0.0000	0.0000	0.0000	0.0000	0	0
0	670.0000	2.0000	0	5	0.0000	0.0000	0.0000	0.0000	0	0
0	671.0000	2.0000	0	5	0.0000	0.0000	0.0000	0.0000	0	0
0	672.0000	2.0000	0	5	0.0000	0.0000	0.0000	0.0000	0	0
0	673.0000	2.0000	0	5	0.0000	0.0000	0.0000	0.0000	0	0
0	674.0000	2.0000	0	5	0.0000	0.0000	0.0000	0.0000	0	0
0	675.0000	2.0000	0	5	0.0000	0.0000	0.0000	0.0000	0	0
0	676.0000	2.0000	0	5	0.0000	0.0000	0.0000	0.0000	0	0
0	677.0000	2.0000	0	5	0.0000	0.0000	0.0000	0.0000	0	0
0	678.0000	2.0000	0	5	0.0000	0.0000	0.0000	0.0000	0	0
0	679.0000	2.0000	0	5	0.0000	0.0000	0.0000	0.0000	0	0
0	680.0000	2.0000	0	5	0.0000	0.0000	0.0000	0.0000	0	0
0	681.0000	2.0000	0	5	0.0000	0.0000	0.0000	0.0000	0	0
0	682.0000	2.0000	0	5	0.0000	0.0000	0.0000	0.0000	0	0
0	683.0000	2.0000	0	5	0.0000	0.0000	0.0000	0.0000	0	0
0	684.0000	2.0000	0	5	0.0000	0.0000	0.0000	0.0000	0	0
0	685.0000	2.0000	0	5	0.0000	0.0000	0.0000	0.0000	0	0
0	686.0000	2.0000	0	5	0.0000	0.0000	0.0000	0.0000	0	0
0	687.0000	2.0000	0	5	0.0000	0.0000	0.0000	0.0000	0	0
0	688.0000	2.0000	0	5	0.0000	0.0000	0.0000	0.0000	0	0
0	689.0000	2.0000	0	5	0.0000	0.0000	0.0000	0.0000	0	0
0	690.0000	2.0000	0	5	0.0000	0.0000	0.0000	0.0000	0	0
0	691.0000	2.0000	0	5	0.0000	0.0000	0.0000	0.0000	0	0
0	692.0000	2.0000	0	5	0.0000	0.0000	0.0000	0.0000	0	0
0	693.0000	2.0000	0	5	0.0000	0.0000	0.0000	0.0000	0	0
0	694.0000	2.0000	0	5	0.0000	0.0000	0.0000	0.0000	0	0
0	695.0000	2.0000	0	5	0.0000	0.0000	0.0000	0.0000	0	0
0	696.0000	2.0000	0	5	0.0000	0.0000	0.0000	0.0000	0	0
0	697.0000	2.0000	0	5	0.0000	0.0000	0.0000	0.0000	0	0
0	698.0000	2.0000	0	5	0.0000	0.0000	0.0000	0.0000	0	0
0	699.0000	2.0000	0	5	0.0000	0.0000	0.0000	0.0000	0	0
0	700.0000	2.0000	0	5	0.0000	0.0000	0.0000	0.0000	0	0
0	701.0000	2.0000	0	5	0.0000	0.0000	0.0000	0.0000	0	0
0	702.0000	2.0000	0	5	0.0000	0.0000	0.0000	0.0000	0	0
0	703.0000	2.0000	0	5	0.0000	0.0000	0.0000	0.0000	0	0
0	704.0000	2.0000	0	5	0.0000	0.0000	0.0000	0.0000	0	0
0	705.0000	2.0000	0	5	0.0000	0.0000	0.0000	0.0000	0	0
0	706.0000	2.0000	0	5	0.0000	0.0000	0.0000	0.0000	0	0
0	707.0000	2.0000	0	5	0.0000	0.0000	0.0000	0.0000	0	0
0	708.0000	2.0000	0	5	0.0000	0.0000	0.0000	0.0000	0	0
0	709.0000	2.0000	0	5	0.0000	0.0000	0.0000	0.0000	0	0
0	710.0000	2.0000	0	5	0.0000	0.0000	0.0000	0.0000	0	0
0	711.0000	2.0000	0	5	0.0000	0.0000	0.0000	0.0000	0	0
0	712.0000	2.0000	0	5	0.0000	0.0000	0.0000	0.0000	0	0
0	713.0000	2.0000	0	5	0.0000	0.0000	0.0000	0.0000	0	0
0	714.0000	2.0000	0	5	0.0000	0.0000	0.0000	0.0000	0	0
0	715.0000	2.0000	0	5	0.0000	0.0000	0.0000	0.0000	0	0
0	716.0000	2.0000	0	5	0.0000	0.0000	0.0000	0.0000	0	0
0	717.0000	2.0000	0	5	0.0000	0.0000	0.0000	0.0000	0	0
0	718.0000	2.0000	0	5	0.0000	0.0000	0.0000	0.0000	0	0
0	719.0000	2.0000	0	5	0.0000	0.0000	0.0000	0.0000	0	0
0	720.0000	2.0000	0	5	0.0000	0.0000	0.0000	0.0000	0	0
0	721.0000	2.0000	0	5	0.0000	0.0000	0.0000	0.0000	0	0
0	722.0000	2.0000	0	5	0.0000	0.0000	0.0000	0.0000	0	0
0	723.0000	2.0000	0	5	0.0000	0.0000	0.0000	0.0000	0	0
0	724.0000	2.0000	0	5	0.0000	0.0000	0.0000	0.0000	0	0
0	725.0000	2.0000	0	5	0.0000	0.0000	0.0000	0.0000	0	0
0	726.0000	2.0000	0	5	0.0000	0.0000	0.0000	0.0000	0	0
0	727.0000	2.0000	0	5	0.0000	0.0000	0.0000	0.0000	0	0
0	728.0000	2.0000	0	5	0.0000	0.0000	0.0000	0.0000	0	0
0	729.0000	2.0000	0	5	0.0000	0.0000	0.0000	0.0000	0	0
0	730.0000	2.0000	0	5	0.0000	0.0000	0.0000	0.0000	0	0
0	731.0000	2.0000	0	5	0.0000	0.0000	0.0000	0.0000	0	0
0	732.0000	2.0000	0	5	0.0000	0.0000	0.0000	0.0000	0	0
0	733.0000	2.0000	0	5	0.0000	0.0000	0.0000	0.0000	0	0
0	734.0000	2.0000	0	5	0.0000	0.0000	0.0000	0.0000	0	0
0	735.0000	2.0000	0	5	0.0000	0.0000	0.0000	0.0000	0	0
0	736.0000	2.0000	0	5	0.0000	0.0000	0.0000	0.0000	0	0
0	737.0000	2.0000	0	5	0.0000	0.0000	0.0000	0.0000	0	0
0	738.0000	2.0000	0	5	0.0000	0.0000	0.0000	0.0000	0	0
0	739.0000	2.0000	0	5	0.0000	0.0000	0.0000	0.0000	0	0
0	740.0000	2.0000	0	5	0.0000	0.0000	0.0000	0.0000	0	0
0	741.0000	2.0000	0	5	0.0000	0.0000	0.0000	0.0000	0	0
0	742.0000	2.0000	0	5	0.0000	0.0000	0.0000	0.0000	0	0
0	743.0000	2.0000	0	5	0.0000	0.0000	0.0000	0.0000	0	0
0	744.0000	2.0000	0	5	0.0000	0.0000	0.0000	0.0000	0	0
0	745.0000	2.0000	0	5	0.0000	0.0000	0.0000	0.0000	0	0
0	746.0000	2.0000	0	5	0.0000	0.0000	0.0000	0.0000	0	0
0	747.0000	2.0000	0	5	0.0000	0.0000	0.0000	0.0000	0	0
0	748.0000	2.0000	0	5	0.0000	0.0000	0.0000	0.0000	0	0
0	749.0000	2.0000	0	5	0.0000	0.0000	0.0000	0.0000	0	0
0	750.0000	2.0000	0	5	0.0000	0.0000	0.0000	0.0000	0	0
0	751.0000	2.0000	0	5	0.0000	0.0000	0.0000	0.0000	0	0
0	752.0000	2.0000	0	5	0.0000	0.0000	0.0000	0.0000	0	0
0	753.0000	2.0000	0	5	0.0000	0.0000	0.0000	0.0000	0	0
0	754.0000	2.0000	0	5	0.0000	0.0000	0.0000	0.0000	0	0
0	755.0000	2.0000	0	5	0.0000	0.0000	0.0000	0.0000	0	0
0	756.0000	2.0000	0	5	0.0000	0.0000	0.0000	0.0000	0	0
0	757.0000	2.0000	0	5	0.0000	0.0000	0.0000	0.0000	0	0
0	758.0000	2.0000	0	5	0.0000	0.0000	0.0000	0.0000	0	0
0	759.0000	2.0000	0	5	0.0000	0.0000	0.0000	0.0000	0	0
0	760.0000	2.0000	0	5	0.0000	0.0000	0.0000	0.0000	0	0
0	761.0000	2.0000	0	5	0.0000	0.0000	0.0000	0.0000	0	0
0	762.0000	2.0000	0	5	0.0000	0.0000	0.0000	0.0000	0	0
0	763.0000	2.0000	0	5	0.0000	0.0000	0.0000	0.0000	0	0
0	764.0000	2.0000	0	5	0.0000	0.0000	0.0000	0.0000	0	0
0	765.0000	2.0000	0	5	0.0000	0.0000	0.0000	0.0000	0	0
0	766.0000	2.0000	0	5	0.0000	0.0000	0.0000	0.0000	0	0
0	767.0000	2.0000	0	5	0.0000	0.0000	0.0000	0.0000	0	0
0	768.0000	2.0000	0	5	0.0000	0.0000	0.0000	0.0000	0	0
0	769.0000	2.0000	0	5	0.0000	0.0000	0.0000	0.0000	0	0
0	770.0000	2.0000	0	5	0.0000	0.0000	0.0000	0.0000	0	0
0	771.0000	2.0000	0	5	0.0000	0.0000	0.0000	0.0000	0	0
0	772.0000	2.0000	0	5	0.0000	0.0000	0.0000	0.0000	0	0
0	773.0000	2.0000	0	5	0.0000	0.0000	0.0000	0.0000	0	0
0	774.0000	2.0000	0	5	0.0000	0.0000	0.0000	0.0000	0	0
0	775.0000	2.0000	0	5	0.0000	0.0000	0.0000	0.0000	0	0
0	776.0000	2.0000	0	5	0.0000	0.0000	0.0000	0.0000	0	0
0	777.0000	2.0000	0	5	0.0000	0.0000	0.0000	0.0000	0	0
0	778.0000	2.0000	0	5	0.0000	0.0000	0.0000	0.0000	0	0
0	779.0000	2.0000	0	5	0.0000	0.0000	0.0000	0.0000	0	0
0	780.0000	2.0000	0	5	0.0000	0.0000	0.0000	0.0000	0	0
0	781.0000	2.0000	0	5	0.0000	0.0000	0.0000	0.0000	0	0
0	782.0000	2.0000	0	5	0.0000	0.0000	0.0000	0.0000	0	0
0	783.0000	2.0000	0	5	0.0000	0.0000	0.0000	0.0000	0	0
0	784.0000	2.0000	0	5	0.0000	0.0000	0.0000	0.0000	0	0
0	785.0000	2.0000	0	5	0.0000	0.0000	0.0000	0.0000	0	0
0	786.0000	2.0000	0	5	0.0000	0.0000	0.0000	0.0000	0	0
0	787.0000	2.0000	0	5	0.0000	0.0000	0.0000	0.0000	0	0
0	788.0000	2.0000	0	5	0.0000	0.0000	0.0000	0.0000	0	0
0	789.0000	2.0000	0	5	0.0000	0.0000	0.0000	0.0000	0	0
0	790.0000	2.0000	0	5	0.0000	0.0000	0.0000	0.0000	0	0
0	791.0000	2.0000	0	5	0.0000	0.0000	0.0000	0.0000	0	0
0	792.0000	2.0000	0	5	0.0000	0.0000	0.0000	0.0000	0	0
0	793.0000	2.0000	0	5	0.0000	0.0000	0.0000	0.0000	0	0
0	794.0000	2.0000	0	5	0.0000	0.0000	0.0000	0.0000	0	0
0	795.0000	2.0000	0	5	0.0000	0.0000	0.0000	0.0000	0	0
0	796.0000	2.0000	0	5	0.0000	0.0000	0.0000	0.0000	0	0
0	797.0000	2.0000	0	5	0.0000	0.0000	0.0000	0.0000	0	0
0	798.0000	2.0000	0	5	0.0000	0.0000	0.0000	0.0000	0	0
0	799.0000	2.0000	0	5	0.0000	0.0000	0.0000	0.0000	0	0
0	800.0000	2.0000	0	5	0.0000	0.0000	0.0000	0.0000	0	0
0	801.0000	2.0000	0	5	0.0000	0.0000	0.0000	0.0000	0	0
0	802.0000	2.0000	0	5	0.0000	0.0000	0.0000	0.0000	0	0
0	803.0000	2.0000	0	5	0.0000	0.0000	0.0000	0.0000	0	0
0	804.0000	2.0000	0	5	0.0000	0.0000	0.0000	0.0000	0	0
0	805.0000	2.0000	0	5	0.0000	0.0000	0.0000	0.0000	0	0
0	806.0000	2.0000	0	5	0.0000	0.0000	0.0000	0.0000	0	0
0	807.0000	2.0000	0	5	0.0000	0.0000	0.0000	0.0000	0	0
0	808.0000	2.0000	0	5	0.0000	0.0000	0.0000	0.0000	0	0
0	809.0000	2.0000	0	5	0.0000	0.0000	0.0000	0.0000	0	0
0	810.0000	2.0000	0	5	0.0000	0.0000	0.0000	0.0000	0	0
0	811.0000	2.0000	0	5	0.0000	0.0000	0.0000	0.0000	0	0
0	812.0000	2.0000	0	5	0.0000	0.0000	0.0000	0.0000	0	0
0	813.0000	2.0000	0	5	0.0000	0.0000	0.0000	0.0000	0	0
0	814.0000	2.0000	0	5	0.0000	0.0000	0.0000	0.0000	0	0
0	815.0000	2.0000	0	5	0.0000	0.0000	0.0000	0.0000	0	0
0	816.0000	2.0000	0	5	0.0000	0.0000	0.0000	0.0000	0	0
0	817.0000	2.0000	0	5	0.0000	0.0000	0.0000	0.0000	0	0
0	818.0000	2.0000	0	5	0.0000	0.0000	0.0000	0.0000	0	0
0	819.0000	2.0000	0	5	0.0000	0.0000	0.0000	0.0000	0	0
0	820.0000	2.0000	0	5	0.0000	0.0000	0.0000	0.0000	0	0
0	821.0000	2.0000	0	5	0.0000	0.0000	0.0000	0.0000	0	0
0	822.0000	2.0000	0	5	0.0000	0.0000	0.0000	0.0000	0	0
0	823.0000	2.0000	0	5	0.0000	0.0000	0.0000	0.0000	0	0
0	824.0000	2.0000	0	5	0.0000	0.0000	0.0000	0.0000	0	0
0	825.0000	2.0000	0	5	0.0000	0.0000	0.0000	0.0000	0	0
0	826.0000	2.0000	0	5	0.0000	0.0000	0.0000	0.0000	0	0
0	827.0000	2.0000	0	5	0.0000	0.0000	0.0000	0.0000	0	0
0	828.0000	2.0000	0	5	0.0000	0.0000	0.0000	0.0000	0	0
0	829.0000	2.0000	0	5	0.0000	0.0000	0.0000	0.0000	0	0
0	830.0000	2.0000	0	5	0.0000	0.0000	0.0000	0.0000	0	0
0	831.0000	2.0000	0	5	0.0000	0.0000	0.0000	0.0000	0	0
0	832.0000	2.0000	0	5	0.0000	0.0000	0.0000	0.0000	0	0
0	833.0000	2.0000	0	5	0.0000	0.0000	0.0000	0.0000	0	0
0	834.0000	2.0000	0	5	0.0000	0.0000	0.0000	0.0000	0	0
0	835.0000	2.0000	0	5	0.0000	0.0000	0.0000	0.0000	0	0
0	836.0000	2.0000	0	5	0.0000	0.0000	0.0000	0.0000	0	0
0	837.0000	2.0000	0	5	0.0000	0.0000	0.0000	0.0000	0	0
0	838.0000	2.0000	0	5	0.0000	0.0000	0.0000	0.0000	0	0
0	839.0000	2.0000	0	5	0.0000	0.0000	0.0000	0.0000	0	0
0	840.0000	2.0000	0	5	0.0000	0.0000	0.0000	0.0000	0	0
0	841.0000	2.0000	0	5	0.0000	0.0000	0.0000	0.0000	0	0
0	842.0000	2.0000	0	5	0.0000	0.0000	0.0000	0.0000	0	0
0	843.0000	2.0000	0	5	0.0000	0.0000	0.0000	0.0000	0	0
0	844.0000	2.0000	0	5	0.0000	0.0000	0.0000	0.0000	0	0
0	845.0000	2.0000	0	5	0.0000	0.0000	0.0000	0.0000	0	0
0	846.0000	2.0000	0	5	0.0000	0.0000	0.0000	0.0000	0	0
0	847.0000	2.0000	0	5	0.0000	0.0000	0.0000	0.0000	0	0
0	848.0000	2.0000	0	5	0.0000	0.0000	0.0000	0.0000	0	0
0	849.0000	2.0000	0	5	0.0000	0.0000	0.0000	0.0000	0	0
0	850.0000	2.0000	0	5	0.0000	0.0000	0.0000	0.0000	0	0
0	851.0000	2.0000	0	5	0.0000	0.0000	0.0000	0.0000	0	0
0	852.0000	2.0000	0	5	0.0000	0.0000	0.0000	0.0000	0	0
0	853.0000	2.0000	0	5	0.0000	0.0000	0.0000	0.0000	0	0
0	854.0000	2.0000	0	5	0.0000	0.0000	0.0000	0.0000	0	0
0	855.0000	2.0000	0	5	0.0000	0.0000	0.0000	0.0000	0	0
0	856.0000	2.0000	0	5	0.0000	0.0000	0.0000	0.0000	0	0
0	857.0000	2.0000	0	5	0.0000	0.0000	0.0000	0.0000	0	0
0	858.0000	2.0000	0	5	0.0000	0.0000	0.0000	0.0000	0	0
0	859.0000	2.0000	0	5	0.0000	0.0000	0.0000	0.0000	0	0
0	860.0000	2.0000	0	5	0.0000	0.0000	0.0000	0.0000	0	0
0	861.0000	2.0000	0	5	0.0000	0.0000	0.0000	0.0000	0	0
0	862.0000	2.0000	0	5	0.0000	0.0000	0.0000	0.0000	0	0
0	863.0000	2.0000	0	5	0.0000	0.0000	0.0000	0.0000	0	0
0	864.0000	2.0000	0	5	0.0000	0.0000	0.0000	0.0000	0	0
0	865.0000	2.0000	0	5	0.0000	0.0000	0.0000	0.0000	0	0
0	866.0000	2.0000	0	5	0.0000	0.0000	0.0000	0.0000	0	0
0	867.0000	2.0000	0	5	0.0000	0.0000	0.0000	0.0000	0	0
0	868.0000	2.0000	0	5	0.0000	0.0000	0.0000	0.0000	0	0
0	869.0000	2.0000	0	5	0.0000	0.0000	0.0000	0.0000	0	0
0	870.0000	2.0000	0	5	0.0000	0.0000	0.0000	0.0000	0	0
0	871.0000	2.0000	0	5	0.0000	0.0000	0.0000	0.0000	0	0
0	872.0000	2.0000	0	5	0.0000	0.0000	0.0000	0.0000	0	0
0	873.0000	2.0000	0	5	0.0000	0.0000	0.0000	0.0000	0	0
0	874.0000	2.0000	0	5	0.0000	0.0000	0.0000	0.0000	0	0
0	875.0000	2.0000	0	5	0.0000	0.0000	0.0000	0.0000	0	0
0	876.0000	2.0000	0	5	0.0000	0.0000	0.0000	0.0000	0	0
0	877.0000	2.0000	0	5	0.0000	0.0000	0.0000	0.0000	0	0
0	878.0000	2.0000	0	5	0.0000	0.0000	0.0000	0.0000	0	0
0	879.0000	2.0000	0	5	0.0000	0.0000	0.0000	0.0000	0	0
0	880.0000	2.0000	0	5	0.0000	0.0000	0.0000	0.0000	0	0
0	881.0000	2.0000	0	5	0.0000	0.0000	0.0000	0.0000	0	0
0	882.0000	2.0000	0	5	0.0000	0.0000	0.0000	0.0000	0	0
0	883.0000	2.0000	0	5	0.0000	0.0000	0.0000	0.0000	0	0
0	884.0000	2.0000	0	5	0.0000	0.0000	0.0000	0.0000	0	0
0	885.0000	2.0000	0	5	0.0000	0.0000	0.0000	0.0000	0	0
0	886.0000	2.0000	0	5	0.0000	0.0000	0.0000	0.0000	0	0
0	887.0000	2.0000	0	5	0.0000	0.0000	0.0000	0.0000	0	0
0	888.0000	2.0000	0	5	0.0000	0.0000	0.0000	0.0000	0	0
0	889.0000	2.0000	0	5	0.0000	0.0000	0.0000	0.0000	0	0
0	890.0000	2.0000	0	5	0.0000	0.0000	0.0000	0.0000	0	0
0	891.0000	2.0000	0	5	0.0000	0.0000	0.0000	0.0000	0	0
0	892.0000	2.0000	0	5	0.0000	0.0000	0.0000	0.0000	0	0
0	893.0000	2.0000	0	5	0.0000	0.0000	0.0000	0.0000	0	0
0	894.0000	2.0000	0	5	0.0000	0.0000	0.0000	0.0000	0	0
0	895.0000	2.0000	0	5	0.0000	0.0000	0.0000	0.0000	0	0
0	896.0000	2.0000	0	5	0.0000	0.0000	0.0000	0.0000	0	0
0	897.0000	2.0000	0	5	0.0000	0.0000	0.0000	0.0000	0	0
0	898.0000	2.0000	0	5	0.0000	0.0000	0.0000	0.0000	0	0
0	899.0000	2.0000	0	5	0.0000	0.0000	0.0000	0.0000	0	0
0	900.0000	2.0000	0	5	0.0000	0.0000	0.0000	0.0000	0	0
0	901.0000	2.0000	0	5	0.0000	0.0000	0.0000	0.0000	0	0
0	902.0000	2.0000	0	5	0.0000	0.0000	0.0000	0.0000	0	0
0	903.0000	2.0000	0	5	0.0000	0.0000	0.0000	0.0000	0	0
0	904.0000	2.0000	0	5	0.0000	0.0000	0.0000	0.0000	0	0
0	905.0000	2.0000	0	5	0.0000	0.0000	0.0000	0.0000	0	0
0	906.0000	2.0000	0	5	0.0000	0.0000	0.0000	0.0000	0	0
0	907.0000	2.0000	0	5	0.0000	0.0000	0.0000	0.0000	0	0
0	908.0000	2.0000	0	5	0.0000	0.0000	0.0000	0.0000	0	0
0	909.0000	2.0000	0	5	0.0000	0.0000	0.0000	0.0000	0	0
0	910.0000	2.0000	0	5	0.0000	0.0000	0.0000	0.0000	0	0
0	911.0000	2.0000	0	5	0.0000	0.0000	0.0000	0.0000	0	0
0	912.0000	2.0000	0	5	0.0000	0.0000	0.0000	0.0000	0	0
0	913.0000	2.0000	0	5	0.0000	0.0000	0.0000	0.0000	0	0
0	914.0000	2.0000	0	5	0.0000	0.0000	0.0000	0.0000	0	0
0	915.0000	2.0000	0	5	0.0000	0.0000	0.0000	0.0000	0	0
0	916.0000	2.0000	0	5	0.0000	0.0000	0.0000	0.0000	0	0
0	917.0000	2.0000	0	5	0.0000	0.0000	0.0000	0.0000	0	0
0	918.0000	2.0000	0	5	0.0000	0.0000	0.0000	0.0000	0	0
0	919.0000	2.0000	0	5	0.0000	0.0000	0.0000	0.0000	0	0
0	920.0000	2.0000	0	5	0.0000	0.0000	0.0000	0.0000	0	0
0	921.0000	2.0000	0	5	0.0000	0.0000	0.0000	0.0000	0	0
0	922.0000	2.0000	0	5	0.0000	0.0000	0.0000	0.0000	0	0
0	923.0000	2.0000	0	5	0.0000	0.0000	0.0000	0.0000	0	0
0	924.0000	2.0000	0	5	0.0000	0.0000	0.0000	0.0000	0	0
0	925.0000	2.0000	0	5	0.0000	0.0000	0.0000	0.0000	0	0
0	926.0000	2.0000	0	5	0.0000	0.0000	0.0000	0.0000	0	0
0	927.0000	2.0000	0	5	0.0000	0.0000	0.0000	0.0000	0	0
0	928.0000	2.0000	0	5	0.0000	0.0000	0.0000	0.0000	0	0
0	929.0000	2.0000	0	5	0.0000	0.0000	0.0000	0.0000	0	0
0	930.0000	2.0000	0	5	0.0000	0.0000	0.0000	0.0000	0	0
0	931.0000	2.0000	0	5	0.0000	0.0000	0.0000	0.0000	0	0
0	932.0000	2.0000	0	5	0.0000	0.0000	0.0000	0.0000	0	0
0	933.0000	2.0000	0	5	0.0000	0.0000	0.0000	0.0000	0	0
0	934.0000	2.0000	0	5	0.0000	0.0000	0.0000	0.0000	0	0
0	935.0000	2.0000	0	5	0.0000	0.0000	0.0000	0.0000	0	0
0	936.0000	2.0000	0	5	0.0000	0.0000	0.0000	0.0000	0	0
0	937.0000	2.0000	0	5	0.0000	0.0000	0.0000	0.0000	0	0
0	938.0000	2.0000	0	5	0.0000	0.0000	0.0000	0.0000	0	0
0	939.0000	2.0000	0	5	0.0000	0.0000	0.0000	0.0000	0	0
0	940.0000	2.0000	0	5	0.0000	0.0000	0.0000	0.0000	0	0
0	941.0000	2.0000	0	5	0.0000	0.0000	0.0000	0.0000	0	0
0	942.0000	2.0000	0	5	0.0000	0.0000	0.0000	0.0000	0	0
0	943.0000	2.0000	0	5	0.0000	0.0000	0.0000	0.0000	0	0
0	944.0000	2.0000	0	5	0.0000	0.0000	0.0000	0.0000	0	0
0	945.0000	2.0000	0	5	0.0000	0.0000	0.0000	0.0000	0	0
0	946.0000	2.0000	0	5	0.0000	0.0000	0.0000	0.0000	0	0
0	947.0000	2.0000	0	5	0.0000	0.0000	0.0000	0.0000	0	0
0	948.0000	2.0000	0	5	0.0000	0.0000	0.0000	0.0000	0	0
0	949.0000	2.0000	0	5	0.0000	0.0000	0.0000	0.0000	0	0
0	950.0000	2.0000	0	5	0.0000	0.0000	0.0000	0.0000	0	0
0	951.0000	2.0000	0	5	0.0000	0.0000	0.0000	0.0000	0	0
0	952.0000	2.0000	0	5	0.0000	0.0000	0.0000	0.0000	0	0
0	953.0000	2.0000	0	5	0.0000	0.0000	0.0000	0.0000	0	0
0	954.0000	2.0000	0	5	0.0000	0.0000	0.0000	0.0000	0	0
0	955.0000	2.0000	0	5	0.0000	0.0000	0.0000	0.0000	0	0
0	956.0000	2.0000	0	5	0.0000	0.0000	0.0000	0.0000	0	0
0	957.0000	2.0000	0	5	0.0000	0.0000	0.0000	0.0000	0	0
0	958.0000	2.0000	0	5	0.0000	0.0000	0.0000	0.0000	0	0
0	959.0000	2.0000	0	5	0.0000	0.0000	0.0000	0.0000	0	0
0	960.0000	2.0000	0	5	0.0000	0.0000	0.0000	0.0000	0	0
0	961.0000	2.0000	0	5	0.0000	0.0000	0.0000	0.0000	0	0
0	962.0000	2.0000	0	5	0.0000	0.0000	0.0000	0.0000	0	0
0	963.0000	2.0000	0	5	0.0000	0.0000	0.0000	0.0000	0	0
0	964.0000	2.0000	0	5	0.0000	0.0000	0.0000	0.0000	0	0
0	965.0000	2.0000	0	5	0.0000	0.0000	0.0000	0.0000	0	0
0	966.0000	2.0000	0	5	0.0000	0.0000	0.0000	0.0000	0	0
0	967.0000	2.0000	0	5	0.0000	0.0000	0.0000	0.0000	0	0
0	968.0000	2.0000	0	5	0.0000	0.0000	0.0000	0.0000	0	0
0	969.0000	2.0000	0	5	0.0000	0.0000	0.0000	0.0000	0	0
0	970.0000	2.0000	0	5	0.0000	0.0000	0.0000	0.0000	0	0
0	971.0000	2.0000	0	5	0.0000	0.0000	0.0000	0.0000	0	0
0	972.0000	2.0000	0	5	0.0000	0.0000	0.0000	0.0000	0	0
0	973.0000	2.0000	0	5	0.0000	0.0000	0.0000	0.0000	0	0
0	974.0000	2.0000	0	5	0.0000	0.0000	0.0000	0.0000	0	0
0	975.0000	2.0000	0	5	0.0000	0.0000	0.0000	0.0000	0	0
0	976.0000	2.0000	0	5	0.0000	0.0000	0.0000	0.0000	0	0
0	977.0000	2.0000	0	5	0.0000	0.0000	0.0000	0.0000	0	0
0	978.0000	2.0000	0	5	0.0000	0.0000	0.0000	0.0000	0	0
0	979.0000	2.0000	0	5	0.0000	0.0000	0.0000	0.0000	0	0
0	980.0000	2.0000	0	5	0.0000	0.0000	0.0000	0.0000	0	0
1	981.0000	2.0000	10	0	69.7478	126.6459	32.9392	0.3630	127	117
1	982.0000	2.0000	10	0	69.8990	126.6005	32.8970	0.2800	134	111
1	983.0000	2.0000	9	0	69.5471	126.6801	32.9696	0.4526	132	104
1	984.0000	2.0000	10	0	69.7206	126.6487	32.8584	0.3345	116	108
1	985.0000	2.0000	10	0	69.4899	126.5429	32.8016	0.5358	117	94
1	986.0000	2.0000	9	0	69.9263	126.6401	32.9613	0.3361	108	91
3	987.0000	2.0000	7	0	154.4139	156.8962	12.0968	1.5971	87	86
7	988.0000	2.0000	6	0	39.4421	64.2120	117.4396	1.4551	97	84
0	989.0000	2.0000	0	3	0.0000	0.0000	0.0000	0.0000	101	85
1	990.0000	2.0000	9	0	69.1572	126.8315	25.2594	0.3848	105	100
1	991.0000	2.0000	8	0	69.1676	126.8313	25.0815	0.2144	109	105
1	992.0000	2.0000	8	0	69.2237	126.8127	25.0323	0.1776	113	105
1	993.0000	2.0000	9	0	69.1566	126.8448	25.1749	0.3366	123	106
1	994.0000	2.0000	9	0	69.2374	126.8789	25.1495	0.2541	122	104
0	995.0000	2.0000	0	5	0.0000	0.0000	0.0000	0.0000	0	0
0	996.0000	2.0000	0	5	0.0000	0.0000	0.0000	0.0000	0	0
0	997.0000	2.0000	0	5	0.0000	0.0000	0.0000	0.0000	0	0
0	998.0000	2.0000	0	5	0.0000	0.0000	0.0000	0.0000	0	0
0	999.0000	2.0000	0	5	0.0000	0.0000	0.0000	0.0000	0	0
0	1000.0000	2.0000	0	5	0.0000	0.0000	0.0000	0.0000	0	0
0	1001.0000	2.0000	0	5	0.0000	0.0000	0.0000	0.0000	0	0
0	1002.0000	2.0000	0	5	0.0000	0.0000	0.0000	0.0000	0	0
0	1003.0000	2.0000	0	5	0.0000	0.0000	0.0000	0.0000	0	0
0	1004.0000	2.0000	0	5	0.0000	0.0000	0.0000	0.0000	0	0
0	1005.0000	2.0000	0	5	0.0000	0.0000	0.0000	0.0000	0	0
0	1006.0000	2.0000	0	5	0.0000	0.0000	0.0000	0.0000	0	0
0	1007.0000	2.0000	0	5	0.0000	0.0000	0.0000	0.0000	0	0
0	1008.0000	2.0000	0	5	0.0000	0.0000	0.0000	0.0000	0	0
0	1009.0000	2.0000	0	5	0.0000	0.0000	0.0000	0.0000	0	0
0	1010.0000	2.0000	0	5	0.0000	0.0000	0.0000	0.0000	0	0
0	1011.0000	2.0000	0	5	0.0000	0.0000	0.0000	0.0000	0	0
0	1012.0000	2.0000	0	5	0.0000	0.0000	0.0000	0.0000	0	0
0	1013.0000	2.0000	0	5	0.0000	0.0000	0.0000	0.0000	0	0
0	1014.0000	2.0000	0	5	0.0000	0.0000	0.0000	0.0000	0	0
0	1015.0000	2.0000	0	5	0.0000	0.0000	0.0000	0.0000	0	0
0	1016.0000	2.0000	0	5	0.0000	0.0000	0.0000	0.0000	0	0
0	1017.0000	2.0000	0	5	0.0000	0.0000	0.0000	0.0000	0	0
0	1018.0000	2.0000	0	5	0.0000	0.0000	0.0000	0.0000	0	0
0	1019.0000	2.0000	0	5	0.0000	0.0000	0.0000	0.0000	0	0
0	1020.0000	2.0000	0	5	0.0000	0.0000	0.0000	0.0000	0	0
0	1021.0000	2.0000	0	5	0.0000	0.0000	0.0000	0.0000	0	0
0	1022.0000	2.0000	0	5	0.0000	0.0000	0.0000	0.0000	0	0
0	1023.0000	2.0000	0	5	0.0000	0.0000	0.0000	0.0000	0	0
0	1024.0000	2.0000	0	5	0.0000	0.0000	0.0000	0.0000	0	0
0	1025.0000	2.0000	0	5	0.0000	0.0000	0.0000	0.0000	0	0
0	1026.0000	2.0000	0	5	0.0000	0.0000	0.0000	0.0000	0	0
0	1027.0000	2.0000	0	5	0.0000	0.0000	0.0000	0.0000	0	0
0	1028.0000	2.0000	0	5	0.0000	0.0000	0.0000	0.0000	0	0
0	1029.0000	2.0000	0	5	0.0000	0.0000	0.0000	0.0000	0	0
0	1030.0000	2.0000	0	5	0.0000	0.0000	0.0000	0.0000	0	0
0	1031.0000	2.0000	0	5	0.0000	0.0000	0.0000	0.0000	0	0
0	1032.0000	2.0000	0	5	0.0000	0.0000	0.0000	0.0000	0	0
0	1033.0000	2.0000	0	5	0.0000	0.0000	0.0000	0.0000	0	0
0	1034.0000	2.0000	0	5	0.0000	0.0000	0.0000	0.0000	0	0
0	1035.0000	2.0000	0	5	0.0000	0.0000	0.0000	0.0000	0	0
0	1036.0000	2.0000	0	5	0.0000	0.0000	0.0000	0.0000	0	0
0	1037.0000	2.0000	0	5	0.0000	0.0000	0.0000	0.0000	0	0
0	1038.0000	2.0000	0	5	0.0000	0.0000	0.0000	0.0000	0	0
0	1039.0000	2.0000	0	5	0.0000	0.0000	0.0000	0.0000	0	0
0	1040.0000	2.0000	0	5	0.0000	0.0000	0.0000	0.0000	0	0
0	1041.0000	2.0000	0	5	0.0000	0.0000	0.0000	0.0000	0	0
0	1042.0000	2.0000	0	5	0.0000	0.0000	0.0000	0.0000	0	0
0	1043.0000	2.0000	0	5	0.0000	0.0000	0.0000	0.0000	0	0
0	1044.0000	2.0000	0	5	0.0000	0.0000	0.0000	0.0000	0	0
0	1045.0000	2.0000	0	5	0.0000	0.0000	0.0000	0.0000	0	0
0	1046.0000	2.0000	0	5	0.0000	0.0000	0.0000	0.0000	0	0
0	1047.0000	2.0000	0	5	0.0000	0.0000	0.0000	0.0000	0	0
0	1048.0000	2.0000	0	5	0.0000	0.0000	0.0000	0.0000	0	0
0	1049.0000	2.0000	0	5	0.0000	0.0000	0.0000	0.0000	0	0
0	1050.0000	2.0000	0	5	0.0000	0.0000	0.0000	0.0000	0	0
0	1051.0000	2.0000	0	5	0.0000	0.0000	0.0000	0.0000	0	0
0	1052.0000	2.0000	0	5	0.0000	0.0000	0.0000	0.0000	0	0
0	1053.0000	2.0000	0	5	0.0000	0.0000	0.0000	0.0000	0	0
0	1054.0000	2.0000	0	5	0.0000	0.0000	0.0000	0.0000	0	0
0	1055.0000	2.0000	0	5	0.0000	0.0000	0.0000	0.0000	0	0
0	1056.0000	2.0000	0	5	0.0000	0.0000	0.0000	0.0000	0	0
0	1057.0000	2.0000	0	5	0.0000	0.0000	0.0000	0.0000	0	0
0	1058.0000	2.0000	0	5	0.0000	0.0000	0.0000	0.0000	0	0
0	1059.0000	2.0000	0	5	0.0000	0.0000	0.0000	0.0000	0	0
0	1060.0000	2.0000	0	5	0.0000	0.0000	0.0000	0.0000	0	0
0	1061.0000	2.0000	0	5	0.0000	0.0000	0.0000	0.0000	0	0
0	1062.0000	2.0000	0	5	0.0000	0.0000	0.0000	0.0000	0	0
0	1063.0000	2.0000	0	5	0.0000	0.0000	0.0000	0.0000	0	0
0	1064.0000	2.0000	0	5	0.0000	0.0000	0.0000	0.0000	0	0
0	1065.0000	2.0000	0	5	0.0000	0.0000	0.0000	0.0000	0	0
0	1066.0000	2.0000	0	5	0.0000	0.0000	0.0000	0.0000	0	0
0	1067.0000	2.0000	0	5	0.0000	0.0000	0.0000	0.0000	0	0
0	1068.0000	2.0000	0	5	0.0000	0.0000	0.0000	0.0000	0	0
0	1069.0000	2.0000	0	5	0.0000	0.0000	0.0000	0.0000	0	0
0	1070.0000	2.0000	0	5	0.0000	0.0000	0.0000	0.0000	0	0
0	1071.0000	2.0000	0	5	0.0000	0.0000	0.0000	0.0000	0	0
0	1072.0000	2.0000	0	5	0.0000	0.0000	0.0000	0.0000	0	0
0	1073.0000	2.0000	0	5	0.0000	0.0000	0.0000	0.0000	0	0
0	1074.0000	2.0000	0	5	0.0000	0.0000	0.0000	0.0000	0	0
0	1075.0000	2.0000	0	5	0.0000	0.0000	0.0000	0.0000	0	0
0	1076.0000	2.0000	0	5	0.0000	0.0000	0.0000	0.0000	0	0
0	1077.0000	2.0000	0	5	0.0000	0.0000	0.0000	0.0000	0	0
0	1078.0000	2.0000	0	5	0.0000	0.0000	0.0000	0.0000	0	0
0	1079.0000	2.0000	0	5	0.0000	0.0000	0.0000	0.0000	0	0
0	1080.0000	2.0000	0	5	0.0000	0.0000	0.0000	0.0000	0	0
0	1081.0000	2.0000	0	5	0.0000	0.0000	0.0000	0.0000	0	0
0	1082.0000	2.0000	0	5	0.0000	0.0000	0.0000	0.0000	0	0
0	1083.0000	2.0000	0	5	0.0000	0.0000	0.0000	0.0000	0	0
0	1084.0000	2.0000	0	5	0.0000	0.0000	0.0000	0.0000	0	0
0	1085.0000	2.0000	0	5	0.0000	0.0000	0.0000	0.0000	0	0
0	1086.0000	2.0000	0	5	0.0000	0.0000	0.0000	0.0000	0	0
0	1087.0000	2.0000	0	5	0.0000	0.0000	0.0000	0.0000	0	0
0	1088.0000	2.0000	0	5	0.0000	0.0000	0.0000	0.0000	0	0
0	1089.0000	2.0000	0	5	0.0000	0.0000	0.0000	0.0000	0	0
0	1090.0000	2.0000	0	5	0.0000	0.0000	0.0000	0.0000	0	0
0	1091.0000	2.0000	0	5	0.0000	0.0000	0.0000	0.0000	0	0
0	1092.0000	2.0000	0	5	0.0000	0.0000	0.0000	0.0000	0	0
0	1093.0000	2.0000	0	5	0.0000	0.0000	0.0000	0.0000	0	0
0	1094.0000	2.0000	0	5	0.0000	0.0000	0.0000	0.0000	0	0
0	1095.0000	2.0000	0	5	0.0000	0.0000	0.0000	0.0000	0	0
0	1096.0000	2.0000	0	5	0.0000	0.0000	0.0000	0.0000	0	0
0	1097.0000	2.0000	0	5	0.0000	0.0000	0.0000	0.0000	0	0
0	1098.0000	2.0000	0	5	0.0000	0.0000	0.0000	0.0000	0	0
0	1099.0000	2.0000	0	5	0.0000	0.0000	0.0000	0.0000	0	0
0	1100.0000	2.0000	0	5	0.0000	0.0000	0.0000	0.0000	0	0
0	1101.0000	2.0000	0	5	0.0000	0.0000	0.0000	0.0000	0	0
0	1102.0000	2.0000	0	5	0.0000	0.0000	0.0000	0.0000	0	0
0	1103.0000	2.0000	0	5	0.0000	0.0000	0.0000	0.0000	0	0
0	1104.0000	2.0000	0	5	0.0000	0.0000	0.0000	0.0000	0	0
0	1105.0000	2.0000	0	5	0.0000	0.0000	0.0000	0.0000	0	0
0	1106.0000	2.0000	0	5	0.0000	0.0000	0.0000	0.0000	0	0
0	1107.0000	2.0000	0	5	0.0000	0.0000	0.0000	0.0000	0	0
0	1108.0000	2.0000	0	5	0.0000	0.0000	0.0000	0.0000	0	0
0	1109.0000	2.0000	0	5	0.0000	0.0000	0.0000	0.0000	0	0
0	1110.0000	2.0000	0	5	0.0000	0.0000	0.0000	0.0000	0	0
0	1111.0000	2.0000	0	5	0.0000	0.0000	0.0000	0.0000	0	0
0	1112.0000	2.0000	0	5	0.0000	0.0000	0.0000	0.0000	0	0
0	1113.0000	2.0000	0	5	0.0000	0.0000	0.0000	0.0000	0	0
0	1114.0000	2.0000	0	5	0.0000	0.0000	0.0000	0.0000	0	0
0	1115.0000	2.0000	0	5	0.0000	0.0000	0.0000	0.0000	0	0
0	1116.0000	2.0000	0	5	0.0000	0.0000	0.0000	0.0000	0	0
0	1117.0000	2.0000	0	5	0.0000	0.0000	0.0000	0.0000	0	0
0	1118.0000	2.0000	0	5	0.0000	0.0000	0.0000	0.0000	0	0
0	1119.0000	2.0000	0	5	0.0000	0.0000	0.0000	0.0000	0	0
0	1120.0000	2.0000	0	5	0.0000	0.0000	0.0000	0.0000	0	0
0	1121.0000	2.0000	0	5	0.0000	0.0000	0.0000	0.0000	0	0
0	1122.0000	2.0000	0	5	0.0000	0.0000	0.0000	0.0000	0	0
0	1123.0000	2.0000	0	5	0.0000	0.0000	0.0000	0.0000	0	0
0	1124.0000	2.0000	0	5	0.0000	0.0000	0.0000	0.0000	0	0
0	1125.0000	2.0000	0	5	0.0000	0.0000	0.0000	0.0000	0	0
0	1126.0000	2.0000	0	5	0.0000	0.0000	0.0000	0.0000	0	0
0	1127.0000	2.0000	0	5	0.0000	0.0000	0.0000	0.0000	0	0
0	1128.0000	2.0000	0	5	0.0000	0.0000	0.0000	0.0000	0	0
0	1129.0000	2.0000	0	5	0.0000	0.0000	0.0000	0.0000	0	0
0	1130.0000	2.0000	0	5	0.0000	0.0000	0.0000	0.0000	0	0
0	1131.0000	2.0000	0	5	0.0000	0.0000	0.0000	0.0000	0	0
0	1132.0000	2.0000	0	5	0.0000	0.0000	0.0000	0.0000	0	0
0	1133.0000	2.0000	0	5	0.0000	0.0000	0.0000	0.0000	0	0
0	1134.0000	2.0000	0	5	0.0000	0.0000	0.0000	0.0000	0	0
0	1135.0000	2.0000	0	5	0.0000	0.0000	0.0000	0.0000	0	0
0	1136.0000	2.0000	0	5	0.0000	0.0000	0.0000	0.0000	0	0
0	1137.0000	2.0000	0	5	0.0000	0.0000	0.0000	0.0000	0	0
0	1138.0000	2.0000	0	5	0.0000	0.0000	0.0000	0.0000	0	0
0	1139.0000	2.0000	0	5	0.0000	0.0000	0.0000	0.0000	0	0
0	1140.0000	2.0000	0	5	0.0000	0.0000	0.0000	0.0000	0	0
0	1141.0000	2.0000	0	5	0.0000	0.0000	0.0000	0.0000	0	0
0	1142.0000	2.0000	0	5	0.0000	0.0000	0.0000	0.0000	0	0
0	1143.0000	2.0000	0	5	0.0000	0.0000	0.0000	0.0000	0	0
0	1144.0000	2.0000	0	5	0.0000	0.0000	0.0000	0.0000	0	0
0	1145.0000	2.0000	0	5	0.0000	0.0000	0.0000	0.0000	0	0
0	1146.0000	2.0000	0	5	0.0000	0.0000	0.0000	0.0000	0	0
0	1147.0000	2.0000	0	5	0.0000	0.0000	0.0000	0.0000	0	0
0	1148.0000	2.0000	0	5	0.0000	0.0000	0.0000	0.0000	0	0
0	1149.0000	2.0000	0	5	0.0000	0.0000	0.0000	0.0000	0	0
0	1150.0000	2.0000	0	5	0.0000	0.0000	0.0000	0.0000	0	0
0	1151.0000	2.0000	0	5	0.0000	0.0000	0.0000	0.0000	0	0
0	1152.0000	2.0000	0	5	0.0000	0.0000	0.0000	0.0000	0	0
0	1153.0000	2.0000	0	5	0.0000	0.0000	0.0000	0.0000	0	0
0	1154.0000	2.0000	0	5	0.0000	0.0000	0.0000	0.0000	0	0
0	1155.0000	2.0000	0	5	0.0000	0.0000	0.0000	0.0000	0	0
0	1156.0000	2.0000	0	5	0.0000	0.0000	0.0000	0.0000	0	0
0	1157.0000	2.0000	0	5	0.0000	0.0000	0.0000	0.0000	0	0
0	1158.0000	2.0000	0	5	0.0000	0.0000	0.0000	0.0000	0	0
0	1159.0000	2.0000	0	5	0.0000	0.0000	0.0000	0.0000	0	0
0	1160.0000	2.0000	0	5	0.0000	0.0000	0.0000	0.0000	0	0
0	1161.0000	2.0000	0	5	0.0000	0.0000	0.0000	0.0000	0	0
0	1162.0000	2.0000	0	5	0.0000	0.0000	0.0000	0.0000	0	0
0	1163.0000	2.0000	0	5	0.0000	0.0000	0.0000	0.0000	0	0
0	1164.0000	2.0000	0	5	0.0000	0.0000	0.0000	0.0000	0	0
0	1165.0000	2.0000	0	5	0.0000	0.0000	0.0000	0.0000	0	0
0	1166.0000	2.0000	0	5	0.0000	0.0000	0.0000	0.0000	0	0
0	1167.0000	2.0000	0	5	0.0000	0.0000	0.0000	0.0000	0	0
0	1168.0000	2.0000	0	5	0.0000	0.0000	0.0000	0.0000	0	0
0	1169.0000	2.0000	0	5	0.0000	0.0000	0.0000	0.0000	0	0
0	1170.0000	2.0000	0	5	0.0000	0.0000	0.0000	0.0000	0	0
0	1171.0000	2.0000	0	5	0.0000	0.0000	0.0000	0.0000	0	0
0	1172.0000	2.0000	0	5	0.0000	0.0000	0.0000	0.0000	0	0
0	1173.0000	2.0000	0	5	0.0000	0.0000	0.0000	0.0000	0	0
0	1174.0000	2.0000	0	5	0.0000	0.0000	0.0000	0.0000	0	0
0	1175.0000	2.0000	0	5	0.0000	0.0000	0.0000	0.0000	0	0
0	1176.0000	2.0000	0	5	0.0000	0.0000	0.0000	0.0000	0	0
0	1177.0000	2.0000	0	5	0.0000	0.0000	0.0000	0.0000	0	0
0	1178.0000	2.0000	0	5	0.0000	0.0000	0.0000	0.0000	0	0
0	1179.0000	2.0000	0	5	0.0000	0.0000	0.0000	0.0000	0	0
0	1180.0000	2.0000	0	5	0.0000	0.0000	0.0000	0.0000	0	0
0	1181.0000	2.0000	0	5	0.0000	0.0000	0.0000	0.0000	0	0
0	1182.0000	2.0000	0	5	0.0000	0.0000	0.0000	0.0000	0	0
0	1183.0000	2.0000	0	5	0.0000	0.0000	0.0000	0.0000	0	0
0	1184.0000	2.0000	0	5	0.0000	0.0000	0.0000	0.0000	0	0
0	1185.0000	2.0000	0	5	0.0000	0.0000	0.0000	0.0000	0	0
0	1186.0000	2.0000	0	5	0.0000	0.0000	0.0000	0.0000	0	0
0	1187.0000	2.0000	0	5	0.0000	0.0000	0.0000	0.0000	0	0
0	1188.0000	2.0000	0	5	0.0000	0.0000	0.0000	0.0000	0	0
0	1189.0000	2.0000	0	5	0.0000	0.0000	0.0000	0.0000	0	0
0	1190.0000	2.0000	0	5	0.0000	0.0000	0.0000	0.0000	0	0
0	1191.0000	2.0000	0	5	0.0000	0.0000	0.0000	0.0000	0	0
0	1192.0000	2.0000	0	5	0.0000	0.0000	0.0000	0.0000	0	0
0	1193.0000	2.0000	0	5	0.0000	0.0000	0.0000	0.0000	0	0
0	1194.0000	2.0000	0	5	0.0000	0.0000	0.0000	0.0000	0	0
0	1195.0000	2.0000	0	5	0.0000	0.0000	0.0000	0.0000	0	0
0	1196.0000	2.0000	0	5	0.0000	0.0000	0.0000	0.0000	0	0
0	1197.0000	2.0000	0	5	0.0000	0.0000	0.0000	0.0000	0	0
0	1198.0000	2.0000	0	5	0.0000	0.0000	0.0000	0.0000	0	0
0	1199.0000	2.0000	0	5	0.0000	0.0000	0.0000	0.0000	0	0
0	1200.0000	2.0000	0	5	0.0000	0.0000	0.0000	0.0000	0	0
0	1201.0000	2.0000	0	5	0.0000	0.0000	0.0000	0.0000	0	0
0	1202.0000	2.0000	0	5	0.0000	0.0000	0.0000	0.0000	0	0
0	1203.0000	2.0000	0	5	0.0000	0.0000	0.0000	0.0000	0	0
0	1204.0000	2.0000	0	5	0.0000	0.0000	0.0000	0.0000	0	0
0	1205.0000	2.0000	0	5	0.0000	0.0000	0.0000	0.0000	0	0
0	1206.0000	2.0000	0	5	0.0000	0.0000	0.0000	0.0000	0	0
0	1207.0000	2.0000	0	5	0.0000	0.0000	0.0000	0.0000	0	0
0	1208.0000	2.0000	0	5	0.0000	0.0000	0.0000	0.0000	0	0
0	1209.0000	2.0000	0	5	0.0000	0.0000	0.0000	0.0000	0	0
0	1210.0000	2.0000	0	5	0.0000	0.0000	0.0000	0.0000	0	0
0	1211.0000	2.0000	0	5	0.0000	0.0000	0.0000	0.0000	0	0
0	1212.0000	2.0000	0	5	0.0000	0.0000	0.0000	0.0000	0	0
0	1213.0000	2.0000	0	5	0.0000	0.0000	0.0000	0.0000	0	0
0	1214.0000	2.0000	0	5	0.0000	0.0000	0.0000	0.0000	0	0
0	1215.0000	2.0000	0	5	0.0000	0.0000	0.0000	0.0000	0	0
0	1216.0000	2.0000	0	5	0.0000	0.0000	0.0000	0.0000	0	0
0	1217.0000	2.0000	0	5	0.0000	0.0000	0.0000	0.0000	0	0
0	1218.0000	2.0000	0	5	0.0000	0.0000	0.0000	0.0000	0	0
0	1219.0000	2.0000	0	5	0.0000	0.0000	0.0000	0.0000	0	0
0	1220.0000	2.0000	0	5	0.0000	0.0000	0.0000	0.0000	0	0
0	1221.0000	2.0000	0	5	0.0000	0.0000	0.0000	0.0000	0	0
0	1222.0000	2.0000	0	5	0.0000	0.0000	0.0000	0.0000	0	0
0	1223.0000	2.0000	0	5	0.0000	0.0000	0.0000	0.0000	0	0
0	1224.0000	2.0000	0	5	0.0000	0.0000	0.0000	0.0000	0	0
0	1225.0000	2.0000	0	5	0.0000	0.0000	0.0000	0.0000	0	0
0	1226.0000	2.0000	0	5	0.0000	0.0000	0.0000	0.0000	0	0
0	1227.0000	2.0000	0	5	0.0000	0.0000	0.0000	0.0000	0	0
0	1228.0000	2.0000	0	5	0.0000	0.0000	0.0000	0.0000	0	0
0	1229.0000	2.0000	0	5	0.0000	0.0000	0.0000	0.0000	0	0
0	1230.0000	2.0000	0	5	0.0000	0.0000	0.0000	0.0000	0	0
0	1231.0000	2.0000	0	5	0.0000	0.0000	0.0000	0.0000	0	0
0	1232.0000	2.0000	0	5	0.0000	0.0000	0.0000	0.0000	0	0
0	1233.0000	2.0000	0	5	0.0000	0.0000	0.0000	0.0000	0	0
0	1234.0000	2.0000	0	5	0.0000	0.0000	0.0000	0.0000	0	0
0	1235.0000	2.0000	0	5	0.0000	0.0000	0.0000	0.0000	0	0
0	1236.0000	2.0000	0	5	0.0000	0.0000	0.0000	0.0000	0	0
0	1237.0000	2.0000	0	5	0.0000	0.0000	0.0000	0.0000	0	0
0	1238.0000	2.0000	0	5	0.0000	0.0000	0.0000	0.0000	0	0
0	1239.0000	2.0000	0	5	0.0000	0.0000	0.0000	0.0000	0	0
0	1240.0000	2.0000	0	5	0.0000	0.0000	0.0000	0.0000	0	0
0	0.0000	3.0000	0	5	0.0000	0.0000	0.0000	0.0000	0	0
0	1.0000	3.0000	0	5	0.0000	0.0000	0.0000	0.0000	0	0
0	2.0000	3.0000	0	5	0.0000	0.0000	0.0000	0.0000	0	0
0	3.0000	3.0000	0	5	0.0000	0.0000	0.0000	0.0000	0	0
0	4.0000	3.0000	0	5	0.0000	0.0000	0.0000	0.0000	0	0
0	5.0000	3.0000	0	5	0.0000	0.0000	0.0000	0.0000	0	0
0	6.0000	3.0000	0	5	0.0000	0.0000	0.0000	0.0000	0	0
0	7.0000	3.0000	0	5	0.0000	0.0000	0.0000	0.0000	0	0
0	8.0000	3.0000	0	5	0.0000	0.0000	0.0000	0.0000	0	0
0	9.0000	3.0000	0	5	0.0000	0.0000	0.0000	0.0000	0	0
0	10.0000	3.0000	0	5	0.0000	0.0000	0.0000	0.0000	0	0
0	11.0000	3.0000	0	5	0.0000	0.0000	0.0000	0.0000	0	0
0	12.0000	3.0000	0	5	0.0000	0.0000	0.0000	0.0000	0	0
0	13.0000	3.0000	0	5	0.0000	0.0000	0.0000	0.0000	0	0
0	14.0000	3.0000	0	5	0.0000	0.0000	0.0000	0.0000	0	0
0	15.0000	3.0000	0	5	0.0000	0.0000	0.0000	0.0000	0	0
0	16.0000	3.0000	0	5	0.0000	0.0000	0.0000	0.0000	0	0
0	17.0000	3.0000	0	5	0.0000	0.0000	0.0000	0.0000	0	0
0	18.0000	3.0000	0	5	0.0000	0.0000	0.0000	0.0000	0	0
0	19.0000	3.0000	0	5	0.0000	0.0000	0.0000	0.0000	0	0
0	20.0000	3.0000	0	5	0.0000	0.0000	0.0000	0.0000	0	0
0	21.0000	3.0000	0	5	0.0000	0.0000	0.0000	0.0000	0	0
0	22.0000	3.0000	0	5	0.0000	0.0000	0.0000	0.0000	0	0
0	23.0000	3.0000	0	5	0.0000	0.0000	0.0000	0.0000	0	0
0	24.0000	3.0000	0	5	0.0000	0.0000	0.0000	0.0000	0	0
0	25.0000	3.0000	0	5	0.0000	0.0000	0.0000	0.0000	0	0
0	26.0000	3.0000	0	5	0.0000	0.0000	0.0000	0.0000	0	0
0	27.0000	3.0000	0	5	0.0000	0.0000	0.0000	0.0000	0	0
0	28.0000	3.0000	0	5	0.0000	0.0000	0.0000	0.0000	0	0
0	29.0000	3.0000	0	5	0.0000	0.0000	0.0000	0.0000	0	0
0	30.0000	3.0000	0	5	0.0000	0.0000	0.0000	0.0000	0	0
0	31.0000	3.0000	0	5	0.0000	0.0000	0.0000	0.0000	0	0
0	32.0000	3.0000	0	5	0.0000	0.0000	0.0000	0.0000	0	0
0	33.0000	3.0000	0	5	0.0000	0.0000	0.0000	0.0000	0	0
0	34.0000	3.0000	0	5	0.0000	0.0000	0.0000	0.0000	0	0
0	35.0000	3.0000	0	5	0.0000	0.0000	0.0000	0.0000	0	0
0	36.0000	3.0000	0	5	0.0000	0.0000	0.0000	0.0000	0	0
0	37.0000	3.0000	0	5	0.0000	0.0000	0.0000	0.0000	0	0
0	38.0000	3.0000	0	5	0.0000	0.0000	0.0000	0.0000	0	0
0	39.0000	3.0000	0	5	0.0000	0.0000	0.0000	0.0000	0	0
0	40.0000	3.0000	0	5	0.0000	0.0000	0.0000	0.0000	0	0
0	41.0000	3.0000	0	5	0.0000	0.0000	0.0000	0.0000	0	0
0	42.0000	3.0000	0	5	0.0000	0.0000	0.0000	0.0000	0	0
0	43.0000	3.0000	0	5	0.0000	0.0000	0.0000	0.0000	0	0
0	44.0000	3.0000	0	5	0.0000	0.0000	0.0000	0.0000	0	0
0	45.0000	3.0000	0	5	0.0000	0.0000	0.0000	0.0000	0	0
0	46.0000	3.0000	0	5	0.0000	0.0000	0.0000	0.0000	0	0
0	47.0000	3.0000	0	5	0.0000	0.0000	0.0000	0.0000	0	0
0	48.0000	3.0000	0	5	0.0000	0.0000	0.0000	0.0000	0	0
0	49.0000	3.0000	0	5	0.0000	0.0000	0.0000	0.0000	0	0
0	50.0000	3.0000	0	5	0.0000	0.0000	0.0000	0.0000	0	0
0	51.0000	3.0000	0	5	0.0000	0.0000	0.0000	0.0000	0	0
0	52.0000	3.0000	0	5	0.0000	0.0000	0.0000	0.0000	0	0
0	53.0000	3.0000	0	5	0.0000	0.0000	0.0000	0.0000	0	0
0	54.0000	3.0000	0	5	0.0000	0.0000	0.0000	0.0000	0	0
0	55.0000	3.0000	0	5	0.0000	0.0000	0.0000	0.0000	0	0
0	56.0000	3.0000	0	5	0.0000	0.0000	0.0000	0.0000	0	0
0	57.0000	3.0000	0	5	0.0000	0.0000	0.0000	0.0000	0	0
0	58.0000	3.0000	0	5	0.0000	0.0000	0.0000	0.0000	0	0
0	59.0000	3.0000	0	5	0.0000	0.0000	0.0000	0.0000	0	0
0	60.0000	3.0000	0	5	0.0000	0.0000	0.0000	0.0000	0	0
0	61.0000	3.0000	0	5	0.0000	0.0000	0.0000	0.0000	0	0
0	62.0000	3.0000	0	5	0.0000	0.0000	0.0000	0.0000	0	0
0	63.0000	3.0000	0	5	0.0000	0.0000	0.0000	0.0000	0	0
0	64.0000	3.0000	0	5	0.0000	0.0000	0.0000	0.0000	0	0
0	65.0000	3.0000	0	5	0.0000	0.0000	0.0000	0.0000	0	0
0	66.0000	3.0000	0	5	0.0000	0.0000	0.0000	0.0000	0	0
0	67.0000	3.0000	0	5	0.0000	0.0000	0.0000	0.0000	0	0
0	68.0000	3.0000	0	5	0.0000	0.0000	0.0000	0.0000	0	0
0	69.0000	3.0000	0	5	0.0000	0.0000	0.0000	0.0000	0	0
0	70.0000	3.0000	0	5	0.0000	0.0000	0.0000	0.0000	0	0
0	71.0000	3.0000	0	5	0.0000	0.0000	0.0000	0.0000	0	0
0	72.0000	3.0000	0	5	0.0000	0.0000	0.0000	0.0000	0	0
0	73.0000	3.0000	0	5	0.0000	0.0000	0.0000	0.0000	0	0
0	74.0000	3.0000	0	5	0.0000	0.0000	0.0000	0.0000	0	0
0	75.0000	3.0000	0	5	0.0000	0.0000	0.0000	0.0000	0	0
0	76.0000	3.0000	0	5	0.0000	0.0000	0.0000	0.0000	0	0
0	77.0000	3.0000	0	5	0.0000	0.0000	0.0000	0.0000	0	0
0	78.0000	3.0000	0	5	0.0000	0.0000	0.0000	0.0000	0	0
0	79.0000	3.0000	0	5	0.0000	0.0000	0.0000	0.0000	0	0
0	80.0000	3.0000	0	5	0.0000	0.0000	0.0000	0.0000	0	0
0	81.0000	3.0000	0	5	0.0000	0.0000	0.0000	0.0000	0	0
0	82.0000	3.0000	0	5	0.0000	0.0000	0.0000	0.0000	0	0
0	83.0000	3.0000	0	5	0.0000	0.0000	0.0000	0.0000	0	0
0	84.0000	3.0000	0	5	0.0000	0.0000	0.0000	0.0000	0	0
0	85.0000	3.0000	0	5	0.0000	0.0000	0.0000	0.0000	0	0
0	86.0000	3.0000	0	5	0.0000	0.0000	0.0000	0.0000	0	0
0	87.0000	3.0000	0	5	0.0000	0.0000	0.0000	0.0000	0	0
0	88.0000	3.0000	0	5	0.0000	0.0000	0.0000	0.0000	0	0
0	89.0000	3.0000	0	5	0.0000	0.0000	0.0000	0.0000	0	0
0	90.0000	3.0000	0	5	0.0000	0.0000	0.0000	0.0000	0	0
0	91.0000	3.0000	0	5	0.0000	0.0000	0.0000	0.0000	0	0
0	92.0000	3.0000	0	5	0.0000	0.0000	0.0000	0.0000	0	0
0	93.0000	3.0000	0	5	0.0000	0.0000	0.0000	0.0000	0	0
0	94.0000	3.0000	0	5	0.0000	0.0000	0.0000	0.0000	0	0
0	95.0000	3.0000	0	5	0.0000	0.0000	0.0000	0.0000	0	0
0	96.0000	3.0000	0	5	0.0000	0.0000	0.0000	0.0000	0	0
0	97.0000	3.0000	0	5	0.0000	0.0000	0.0000	0.0000	0	0
0	98.0000	3.0000	0	5	0.0000	0.0000	0.0000	0.0000	0	0
0	99.0000	3.0000	0	5	0.0000	0.0000	0.0000	0.0000	0	0
0	100.0000	3.0000	0	5	0.0000	0.0000	0.0000	0.0000	0	0
0	101.0000	3.0000	0	5	0.0000	0.0000	0.0000	0.0000	0	0
0	102.0000	3.0000	0	5	0.0000	0.0000	0.0000	0.0000	0	0
0	103.0000	3.0000	0	5	0.0000	0.0000	0.0000	0.0000	0	0
0	104.0000	3.0000	0	5	0.0000	0.0000	0.0000	0.0000	0	0
0	105.0000	3.0000	0	5	0.0000	0.0000	0.0000	0.0000	0	0
0	106.0000	3.0000	0	5	0.0000	0.0000	0.0000	0.0000	0	0
0	107.0000	3.0000	0	5	0.0000	0.0000	0.0000	0.0000	0	0
0	108.0000	3.0000	0	5	0.0000	0.0000	0.0000	0.0000	0	0
0	109.0000	3.0000	0	5	0.0000	0.0000	0.0000	0.0000	0	0
0	110.0000	3.0000	0	5	0.0000	0.0000	0.0000	0.0000	0	0
0	111.0000	3.0000	0	5	0.0000	0.0000	0.0000	0.0000	0	0
0	112.0000	3.0000	0	5	0.0000	0.0000	0.0000	0.0000	0	0
0	113.0000	3.0000	0	5	0.0000	0.0000	0.0000	0.0000	0	0
0	114.0000	3.0000	0	5	0.0000	0.0000	0.0000	0.0000	0	0
0	115.0000	3.0000	0	5	0.0000	0.0000	0.0000	0.0000	0	0
0	116.0000	3.0000	0	5	0.0000	0.0000	0.0000	0.0000	0	0
0	117.0000	3.0000	0	5	0.0000	0.0000	0.0000	0.0000	0	0
0	118.0000	3.0000	0	5	0.0000	0.0000	0.0000	0.0000	0	0
0	119.0000	3.0000	0	5	0.0000	0.0000	0.0000	0.0000	0	0
0	120.0000	3.0000	0	5	0.0000	0.0000	0.0000	0.0000	0	0
0	121.0000	3.0000	0	5	0.0000	0.0000	0.0000	0.0000	0	0
0	122.0000	3.0000	0	5	0.0000	0.0000	0.0000	0.0000	0	0
0	123.0000	3.0000	0	5	0.0000	0.0000	0.0000	0.0000	0	0
0	124.0000	3.0000	0	5	0.0000	0.0000	0.0000	0.0000	0	0
0	125.0000	3.0000	0	5	0.0000	0.0000	0.0000	0.0000	0	0
0	126.0000	3.0000	0	5	0.0000	0.0000	0.0000	0.0000	0	0
0	127.0000	3.0000	0	5	0.0000	0.0000	0.0000	0.0000	0	0
0	128.0000	3.0000	0	5	0.0000	0.0000	0.0000	0.0000	0	0
0	129.0000	3.0000	0	5	0.0000	0.0000	0.0000	0.0000	0	0
0	130.0000	3.0000	0	5	0.0000	0.0000	0.0000	0.0000	0	0
0	131.0000	3.0000	0	5	0.0000	0.0000	0.0000	0.0000	0	0
0	132.0000	3.0000	0	5	0.0000	0.0000	0.0000	0.0000	0	0
0	133.0000	3.0000	0	5	0.0000	0.0000	0.0000	0.0000	0	0
0	134.0000	3.0000	0	5	0.0000	0.0000	0.0000	0.0000	0	0
0	135.0000	3.0000	0	5	0.0000	0.0000	0.0000	0.0000	0	0
0	136.0000	3.0000	0	5	0.0000	0.0000	0.0000	0.0000	0	0
0	137.0000	3.0000	0	5	0.0000	0.0000	0.0000	0.0000	0	0
0	138.0000	3.0000	0	5	0.0000	0.0000	0.0000	0.0000	0	0
0	139.0000	3.0000	0	5	0.0000	0.0000	0.0000	0.0000	0	0
0	140.0000	3.0000	0	5	0.0000	0.0000	0.0000	0.0000	0	0
0	141.0000	3.0000	0	5	0.0000	0.0000	0.0000	0.0000	0	0
0	142.0000	3.0000	0	5	0.0000	0.0000	0.0000	0.0000	0	0
0	143.0000	3.0000	0	5	0.0000	0.0000	0.0000	0.0000	0	0
0	144.0000	3.0000	0	5	0.0000	0.0000	0.0000	0.0000	0	0
0	145.0000	3.0000	0	5	0.0000	0.0000	0.0000	0.0000	0	0
0	146.0000	3.0000	0	5	0.0000	0.0000	0.0000	0.0000	0	0
0	147.0000	3.0000	0	5	0.0000	0.0000	0.0000	0.0000	0	0
0	148.0000	3.0000	0	5	0.0000	0.0000	0.0000	0.0000	0	0
0	149.0000	3.0000	0	5	0.0000	0.0000	0.0000	0.0000	0	0
0	150.0000	3.0000	0	5	0.0000	0.0000	0.0000	0.0000	0	0
0	151.0000	3.0000	0	5	0.0000	0.0000	0.0000	0.0000	0	0
0	152.0000	3.0000	0	5	0.0000	0.0000	0.0000	0.0000	0	0
0	153.0000	3.0000	0	5	0.0000	0.0000	0.0000	0.0000	0	0
0	154.0000	3.0000	0	5	0.0000	0.0000	0.0000	0.0000	0	0
0	155.0000	3.0000	0	5	0.0000	0.0000	0.0000	0.0000	0	0
0	156.0000	3.0000	0	5	0.0000	0.0000	0.0000	0.0000	0	0
0	157.0000	3.0000	0	5	0.0000	0.0000	0.0000	0.0000	0	0
0	158.0000	3.0000	0	5	0.0000	0.0000	0.0000	0.0000	0	0
0	159.0000	3.0000	0	5	0.0000	0.0000	0.0000	0.0000	0	0
0	160.0000	3.0000	0	5	0.0000	0.0000	0.0000	0.0000	0	0
0	161.0000	3.0000	0	5	0.0000	0.0000	0.0000	0.0000	0	0
0	162.0000	3.0000	0	5	0.0000	0.0000	0.0000	0.0000	0	0
0	163.0000	3.0000	0	5	0.0000	0.0000	0.0000	0.0000	0	0
0	164.0000	3.0000	0	5	0.0000	0.0000	0.0000	0.0000	0	0
0	165.0000	3.0000	0	5	0.0000	0.0000	0.0000	0.0000	0	0
0	166.0000	3.0000	0	5	0.0000	0.0000	0.0000	0.0000	0	0
0	167.0000	3.0000	0	5	0.0000	0.0000	0.0000	0.0000	0	0
0	168.0000	3.0000	0	5	0.0000	0.0000	0.0000	0.0000	0	0
0	169.0000	3.0000	0	5	0.0000	0.0000	0.0000	0.0000	0	0
0	170.0000	3.0000	0	5	0.0000	0.0000	0.0000	0.0000	0	0
0	171.0000	3.0000	0	5	0.0000	0.0000	0.0000	0.0000	0	0
0	172.0000	3.0000	0	5	0.0000	0.0000	0.0000	0.0000	0	0
0	173.0000	3.0000	0	5	0.0000	0.0000	0.0000	0.0000	0	0
0	174.0000	3.0000	0	5	0.0000	0.0000	0.0000	0.0000	0	0
0	175.0000	3.0000	0	5	0.0000	0.0000	0.0000	0.0000	0	0
0	176.0000	3.0000	0	5	0.0000	0.0000	0.0000	0.0000	0	0
0	177.0000	3.0000	0	5	0.0000	0.0000	0.0000	0.0000	0	0
0	178.0000	3.0000	0	5	0.0000	0.0000	0.0000	0.0000	0	0
0	179.0000	3.0000	0	5	0.0000	0.0000	0.0000	0.0000	0	0
0	180.0000	3.0000	0	5	0.0000	0.0000	0.0000	0.0000	0	0
0	181.0000	3.0000	0	5	0.0000	0.0000	0.0000	0.0000	0	0
0	182.0000	3.0000	0	5	0.0000	0.0000	0.0000	0.0000	0	0
0	183.0000	3.0000	0	5	0.0000	0.0000	0.0000	0.0000	0	0
0	184.0000	3.0000	0	5	0.0000	0.0000	0.0000	0.0000	0	0
0	185.0000	3.0000	0	5	0.0000	0.0000	0.0000	0.0000	0	0
0	186.0000	3.0000	0	5	0.0000	0.0000	0.0000	0.0000	0	0
0	187.0000	3.0000	0	5	0.0000	0.0000	0.0000	0.0000	0	0
0	188.0000	3.0000	0	5	0.0000	0.0000	0.0000	0.0000	0	0
0	189.0000	3.0000	0	5	0.0000	0.0000	0.0000	0.0000	0	0
0	190.0000	3.0000	0	5	0.0000	0.0000	0.0000	0.0000	0	0
0	191.0000	3.0000	0	5	0.0000	0.0000	0.0000	0.0000	0	0
0	192.0000	3.0000	0	5	0.0000	0.0000	0.0000	0.0000	0	0
0	193.0000	3.0000	0	5	0.0000	0.0000	0.0000	0.0000	0	0
0	194.0000	3.0000	0	5	0.0000	0.0000	0.0000	0.0000	0	0
0	195.0000	3.0000	0	5	0.0000	0.0000	0.0000	0.0000	0	0
0	196.0000	3.0000	0	5	0.0000	0.0000	0.0000	0.0000	0	0
0	197.0000	3.0000	0	5	0.0000	0.0000	0.0000	0.0000	0	0
0	198.0000	3.0000	0	5	0.0000	0.0000	0.0000	0.0000	0	0
0	199.0000	3.0000	0	5	0.0000	0.0000	0.0000	0.0000	0	0
0	200.0000	3.0000	0	5	0.0000	0.0000	0.0000	0.0000	0	0
0	201.0000	3.0000	0	5	0.0000	0.0000	0.0000	0.0000	0	0
0	202.0000	3.0000	0	5	0.0000	0.0000	0.0000	0.0000	0	0
0	203.0000	3.0000	0	5	0.0000	0.0000	0.0000	0.0000	0	0
0	204.0000	3.0000	0	5	0.0000	0.0000	0.0000	0.0000	0	0
0	205.0000	3.0000	0	5	0.0000	0.0000	0.0000	0.0000	0	0
0	206.0000	3.0000	0	5	0.0000	0.0000	0.0000	0.0000	0	0
0	207.0000	3.0000	0	5	0.0000	0.0000	0.0000	0.0000	0	0
0	208.0000	3.0000	0	5	0.0000	0.0000	0.0000	0.0000	0	0
0	209.0000	3.0000	0	5	0.0000	0.0000	0.0000	0.0000	0	0
0	210.0000	3.0000	0	5	0.0000	0.0000	0.0000	0.0000	0	0
0	211.0000	3.0000	0	5	0.0000	0.0000	0.0000	0.0000	0	0
0	212.0000	3.0000	0	5	0.0000	0.0000	0.0000	0.0000	0	0
0	213.0000	3.0000	0	5	0.0000	0.0000	0.0000	0.0000	0	0
0	214.0000	3.0000	0	5	0.0000	0.0000	0.0000	0.0000	0	0
0	215.0000	3.0000	0	5	0.0000	0.0000	0.0000	0.0000	0	0
0	216.0000	3.0000	0	5	0.0000	0.0000	0.0000	0.0000	0	0
0	217.0000	3.0000	0	5	0.0000	0.0000	0.0000	0.0000	0	0
0	218.0000	3.0000	0	5	0.0000	0.0000	0.0000	0.0000	0	0
0	219.0000	3.0000	0	5	0.0000	0.0000	0.0000	0.0000	0	0
0	220.0000	3.0000	0	5	0.0000	0.0000	0.0000	0.0000	0	0
0	221.0000	3.0000	0	5	0.0000	0.0000	0.0000	0.0000	0	0
0	222.0000	3.0000	0	5	0.0000	0.0000	0.0000	0.0000	0	0
0	223.0000	3.0000	0	5	0.0000	0.0000	0.0000	0.0000	0	0
0	224.0000	3.0000	0	5	0.0000	0.0000	0.0000	0.0000	0	0
0	225.0000	3.0000	0	5	0.0000	0.0000	0.0000	0.0000	0	0
0	226.0000	3.0000	0	5	0.0000	0.0000	0.0000	0.0000	0	0
0	227.0000	3.0000	0	5	0.0000	0.0000	0.0000	0.0000	0	0
0	228.0000	3.0000	0	5	0.0000	0.0000	0.0000	0.0000	0	0
0	229.0000	3.0000	0	5	0.0000	0.0000	0.0000	0.0000	0	0
0	230.0000	3.0000	0	5	0.0000	0.0000	0.0000	0.0000	0	0
0	231.0000	3.0000	0	5	0.0000	0.0000	0.0000	0.0000	0	0
0	232.0000	3.0000	0	5	0.0000	0.0000	0.0000	0.0000	0	0
0	233.0000	3.0000	0	5	0.0000	0.0000	0.0000	0.0000	0	0
0	234.0000	3.0000	0	5	0.0000	0.0000	0.0000	0.0000	0	0
0	235.0000	3.0000	0	5	0.0000	0.0000	0.0000	0.0000	0	0
0	236.0000	3.0000	0	5	0.0000	0.0000	0.0000	0.0000	0	0
0	237.0000	3.0000	0	5	0.0000	0.0000	0.0000	0.0000	0	0
0	238.0000	3.0000	0	5	0.0000	0.0000	0.0000	0.0000	0	0
0	239.0000	3.0000	0	5	0.0000	0.0000	0.0000	0.0000	0	0
0	240.0000	3.0000	0	5	0.0000	0.0000	0.0000	0.0000	0	0
0	241.0000	3.0000	0	5	0.0000	0.0000	0.0000	0.0000	0	0
0	242.0000	3.0000	0	5	0.0000	0.0000	0.0000	0.0000	0	0
0	243.0000	3.0000	0	5	0.0000	0.0000	0.0000	0.0000	0	0
0	244.0000	3.0000	0	5	0.0000	0.0000	0.0000	0.0000	0	0
0	245.0000	3.0000	0	5	0.0000	0.0000	0.0000	0.0000	0	0
0	246.0000	3.0000	0	5	0.0000	0.0000	0.0000	0.0000	0	0
0	247.0000	3.0000	0	5	0.0000	0.0000	0.0000	0.0000	0	0
0	248.0000	3.0000	0	5	0.0000	0.0000	0.0000	0.0000	0	0
0	249.0000	3.0000	0	5	0.0000	0.0000	0.0000	0.0000	0	0
0	250.0000	3.0000	0	5	0.0000	0.0000	0.0000	0.0000	0	0
0	251.0000	3.0000	0	5	0.0000	0.0000	0.0000	0.0000	0	0
0	252.0000	3.0000	0	5	0.0000	0.0000	0.0000	0.0000	0	0
0	253.0000	3.0000	0	5	0.0000	0.0000	0.0000	0.0000	0	0
0	254.0000	3.0000	0	5	0.0000	0.0000	0.0000	0.0000	0	0
0	255.0000	3.0000	0	5	0.0000	0.0000	0.0000	0.0000	0	0
0	256.0000	3.0000	0	5	0.0000	0.0000	0.0000	0.0000	0	0
0	257.0000	3.0000	0	5	0.0000	0.0000	0.0000	0.0000	0	0
0	258.0000	3.0000	0	5	0.0000	0.0000	0.0000	0.0000	0	0
0	259.0000	3.0000	0	5	0.0000	0.0000	0.0000	0.0000	0	0
0	260.0000	3.0000	0	5	0.0000	0.0000	0.0000	0.0000	0	0
0	261.0000	3.0000	0	5	0.0000	0.0000	0.0000	0.0000	0	0
0	262.0000	3.0000	0	5	0.0000	0.0000	0.0000	0.0000	0	0
0	263.0000	3.0000	0	5	0.0000	0.0000	0.0000	0.0000	0	0
0	264.0000	3.0000	0	5	0.0000	0.0000	0.0000	0.0000	0	0
0	265.0000	3.0000	0	5	0.0000	0.0000	0.0000	0.0000	0	0
0	266.0000	3.0000	0	5	0.0000	0.0000	0.0000	0.0000	0	0
0	267.0000	3.0000	0	5	0.0000	0.0000	0.0000	0.0000	0	0
0	268.0000	3.0000	0	5	0.0000	0.0000	0.0000	0.0000	0	0
0	269.0000	3.0000	0	5	0.0000	0.0000	0.0000	0.0000	0	0
0	270.0000	3.0000	0	5	0.0000	0.0000	0.0000	0.0000	0	0
0	271.0000	3.0000	0	5	0.0000	0.0000	0.0000	0.0000	0	0
0	272.0000	3.0000	0	5	0.0000	0.0000	0.0000	0.0000	0	0
0	273.0000	3.0000	0	5	0.0000	0.0000	0.0000	0.0000	0	0
0	274.0000	3.0000	0	5	0.0000	0.0000	0.0000	0.0000	0	0
0	275.0000	3.0000	0	5	0.0000	0.0000	0.0000	0.0000	0	0
0	276.0000	3.0000	0	5	0.0000	0.0000	0.0000	0.0000	0	0
0	277.0000	3.0000	0	5	0.0000	0.0000	0.0000	0.0000	0	0
0	278.0000	3.0000	0	5	0.0000	0.0000	0.0000	0.0000	0	0
0	279.0000	3.0000	0	5	0.0000	0.0000	0.0000	0.0000	0	0
0	280.0000	3.0000	0	5	0.0000	0.0000	0.0000	0.0000	0	0
0	281.0000	3.0000	0	5	0.0000	0.0000	0.0000	0.0000	0	0
0	282.0000	3.0000	0	5	0.0000	0.0000	0.0000	0.0000	0	0
0	283.0000	3.0000	0	5	0.0000	0.0000	0.0000	0.0000	0	0
0	284.0000	3.0000	0	5	0.0000	0.0000	0.0000	0.0000	0	0
0	285.0000	3.0000	0	5	0.0000	0.0000	0.0000	0.0000	0	0
0	286.0000	3.0000	0	5	0.0000	0.0000	0.0000	0.0000	0	0
0	287.0000	3.0000	0	5	0.0000	0.0000	0.0000	0.0000	0	0
0	288.0000	3.0000	0	5	0.0000	0.0000	0.0000	0.0000	0	0
0	289.0000	3.0000	0	5	0.0000	0.0000	0.0000	0.0000	0	0
0	290.0000	3.0000	0	5	0.0000	0.0000	0.0000	0.0000	0	0
0	291.0000	3.0000	0	5	0.0000	0.0000	0.0000	0.0000	0	0
0	292.0000	3.0000	0	5	0.0000	0.0000	0.0000	0.0000	0	0
0	293.0000	3.0000	0	5	0.0000	0.0000	0.0000	0.0000	0	0
0	294.0000	3.0000	0	5	0.0000	0.0000	0.0000	0.0000	0	0
0	295.0000	3.0000	0	5	0.0000	0.0000	0.0000	0.0000	0	0
0	296.0000	3.0000	0	5	0.0000	0.0000	0.0000	0.0000	0	0
0	297.0000	3.0000	0	5	0.0000	0.0000	0.0000	0.0000	0	0
0	298.0000	3.0000	0	5	0.0000	0.0000	0.0000	0.0000	0	0
0	299.0000	3.0000	0	5	0.0000	0.0000	0.0000	0.0000	0	0
0	300.0000	3.0000	0	5	0.0000	0.0000	0.0000	0.0000	0	0
0	301.0000	3.0000	0	5	0.0000	0.0000	0.0000	0.0000	0	0
0	302.0000	3.0000	0	5	0.0000	0.0000	0.0000	0.0000	0	0
0	303.0000	3.0000	0	5	0.0000	0.0000	0.0000	0.0000	0	0
0	304.0000	3.0000	0	5	0.0000	0.0000	0.0000	0.0000	0	0
0	305.0000	3.0000	0	5	0.0000	0.0000	0.0000	0.0000	0	0
0	306.0000	3.0000	0	5	0.0000	0.0000	0.0000	0.0000	0	0
0	307.0000	3.0000	0	5	0.0000	0.0000	0.0000	0.0000	0	0
0	308.0000	3.0000	0	5	0.0000	0.0000	0.0000	0.0000	0	0
0	309.0000	3.0000	0	5	0.0000	0.0000	0.0000	0.0000	0	0
0	310.0000	3.0000	0	5	0.0000	0.0000	0.0000	0.0000	0	0
0	311.0000	3.0000	0	5	0.0000	0.0000	0.0000	0.0000	0	0
0	312.0000	3.0000	0	5	0.0000	0.0000	0.0000	0.0000	0	0
0	313.0000	3.0000	0	5	0.0000	0.0000	0.0000	0.0000	0	0
0	314.0000	3.0000	0	5	0.0000	0.0000	0.0000	0.0000	0	0
0	315.0000	3.0000	0	5	0.0000	0.0000	0.0000	0.0000	0	0
0	316.0000	3.0000	0	5	0.0000	0.0000	0.0000	0.0000	0	0
0	317.0000	3.0000	0	5	0.0000	0.0000	0.0000	0.0000	0	0
0	318.0000	3.0000	0	5	0.0000	0.0000	0.0000	0.0000	0	0
0	319.0000	3.0000	0	5	0.0000	0.0000	0.0000	0.0000	0	0
0	320.0000	3.0000	0	5	0.0000	0.0000	0.0000	0.0000	0	0
0	321.0000	3.0000	0	5	0.0000	0.0000	0.0000	0.0000	0	0
0	322.0000	3.0000	0	5	0.0000	0.0000	0.0000	0.0000	0	0
0	323.0000	3.0000	0	5	0.0000	0.0000	0.0000	0.0000	0	0
0	324.0000	3.0000	0	5	0.0000	0.0000	0.0000	0.0000	0	0
0	325.0000	3.0000	0	5	0.0000	0.0000	0.0000	0.0000	0	0
0	326.0000	3.0000	0	5	0.0000	0.0000	0.0000	0.0000	0	0
0	327.0000	3.0000	0	5	0.0000	0.0000	0.0000	0.0000	0	0
0	328.0000	3.0000	0	5	0.0000	0.0000	0.0000	0.0000	0	0
0	329.0000	3.0000	0	5	0.0000	0.0000	0.0000	0.0000	0	0
0	330.0000	3.0000	0	5	0.0000	0.0000	0.0000	0.0000	0	0
0	331.0000	3.0000	0	5	0.0000	0.0000	0.0000	0.0000	0	0
0	332.0000	3.0000	0	5	0.0000	0.0000	0.0000	0.0000	0	0
0	333.0000	3.0000	0	5	0.0000	0.0000	0.0000	0.0000	0	0
0	334.0000	3.0000	0	5	0.0000	0.0000	0.0000	0.0000	0	0
0	335.0000	3.0000	0	5	0.0000	0.0000	0.0000	0.0000	0	0
0	336.0000	3.0000	0	5	0.0000	0.0000	0.0000	0.0000	0	0
0	337.0000	3.0000	0	5	0.0000	0.0000	0.0000	0.0000	0	0
0	338.0000	3.0000	0	5	0.0000	0.0000	0.0000	0.0000	0	0
0	339.0000	3.0000	0	5	0.0000	0.0000	0.0000	0.0000	0	0
0	340.0000	3.0000	0	5	0.0000	0.0000	0.0000	0.0000	0	0
0	341.0000	3.0000	0	5	0.0000	0.0000	0.0000	0.0000	0	0
0	342.0000	3.0000	0	5	0.0000	0.0000	0.0000	0.0000	0	0
0	343.0000	3.0000	0	5	0.0000	0.0000	0.0000	0.0000	0	0
0	344.0000	3.0000	0	5	0.0000	0.0000	0.0000	0.0000	0	0
0	345.0000	3.0000	0	5	0.0000	0.0000	0.0000	0.0000	0	0
0	346.0000	3.0000	0	5	0.0000	0.0000	0.0000	0.0000	0	0
0	347.0000	3.0000	0	5	0.0000	0.0000	0.0000	0.0000	0	0
0	348.0000	3.0000	0	5	0.0000	0.0000	0.0000	0.0000	0	0
0	349.0000	3.0000	0	5	0.0000	0.0000	0.0000	0.0000	0	0
0	350.0000	3.0000	0	5	0.0000	0.0000	0.0000	0.0000	0	0
0	351.0000	3.0000	0	5	0.0000	0.0000	0.0000	0.0000	0	0
0	352.0000	3.0000	0	5	0.0000	0.0000	0.0000	0.0000	0	0
0	353.0000	3.0000	0	5	0.0000	0.0000	0.0000	0.0000	0	0
0	354.0000	3.0000	0	5	0.0000	0.0000	0.0000	0.0000	0	0
0	355.0000	3.0000	0	5	0.0000	0.0000	0.0000	0.0000	0	0
0	356.0000	3.0000	0	5	0.0000	0.0000	0.0000	0.0000	0	0
0	357.0000	3.0000	0	5	0.0000	0.0000	0.0000	0.0000	0	0
0	358.0000	3.0000	0	5	0.0000	0.0000	0.0000	0.0000	0	0
0	359.0000	3.0000	0	5	0.0000	0.0000	0.0000	0.0000	0	0
0	360.0000	3.0000	0	5	0.0000	0.0000	0.0000	0.0000	0	0
0	361.0000	3.0000	0	5	0.0000	0.0000	0.0000	0.0000	0	0
0	362.0000	3.0000	0	5	0.0000	0.0000	0.0000	0.0000	0	0
0	363.0000	3.0000	0	5	0.0000	0.0000	0.0000	0.0000	0	0
0	364.0000	3.0000	0	5	0.0000	0.0000	0.0000	0.0000	0	0
0	365.0000	3.0000	0	5	0.0000	0.0000	0.0000	0.0000	0	0
0	366.0000	3.0000	0	5	0.0000	0.0000	0.0000	0.0000	0	0
0	367.0000	3.0000	0	5	0.0000	0.0000	0.0000	0.0000	0	0
0	368.0000	3.0000	0	5	0.0000	0.0000	0.0000	0.0000	0	0
0	369.0000	3.0000	0	5	0.0000	0.0000	0.0000	0.0000	0	0
0	370.0000	3.0000	0	5	0.0000	0.0000	0.0000	0.0000	0	0
0	371.0000	3.0000	0	5	0.0000	0.0000	0.0000	0.0000	0	0
0	372.0000	3.0000	0	5	0.0000	0.0000	0.0000	0.0000	0	0
0	373.0000	3.0000	0	5	0.0000	0.0000	0.0000	0.0000	0	0
0	374.0000	3.0000	0	5	0.0000	0.0000	0.0000	0.0000	0	0
0	375.0000	3.0000	0	5	0.0000	0.0000	0.0000	0.0000	0	0
0	376.0000	3.0000	0	5	0.0000	0.0000	0.0000	0.0000	0	0
0	377.0000	3.0000	0	5	0.0000	0.0000	0.0000	0.0000	0	0
0	378.0000	3.0000	0	5	0.0000	0.0000	0.0000	0.0000	0	0
0	379.0000	3.0000	0	5	0.0000	0.0000	0.0000	0.0000	0	0
0	380.0000	3.0000	0	5	0.0000	0.0000	0.0000	0.0000	0	0
0	381.0000	3.0000	0	5	0.0000	0.0000	0.0000	0.0000	0	0
0	382.0000	3.0000	0	5	0.0000	0.0000	0.0000	0.0000	0	0
0	383.0000	3.0000	0	5	0.0000	0.0000	0.0000	0.0000	0	0
0	384.0000	3.0000	0	5	0.0000	0.0000	0.0000	0.0000	0	0
0	385.0000	3.0000	0	5	0.0000	0.0000	0.0000	0.0000	0	0
0	386.0000	3.0000	0	5	0.0000	0.0000	0.0000	0.0000	0	0
0	387.0000	3.0000	0	5	0.0000	0.0000	0.0000	0.0000	0	0
0	388.0000	3.0000	0	5	0.0000	0.0000	0.0000	0.0000	0	0
0	389.0000	3.0000	0	5	0.0000	0.0000	0.0000	0.0000	0	0
0	390.0000	3.0000	0	5	0.0000	0.0000	0.0000	0.0000	0	0
0	391.0000	3.0000	0	5	0.0000	0.0000	0.0000	0.0000	0	0
0	392.0000	3.0000	0	5	0.0000	0.0000	0.0000	0.0000	0	0
0	393.0000	3.0000	0	5	0.0000	0.0000	0.0000	0.0000	0	0
0	394.0000	3.0000	0	5	0.0000	0.0000	0.0000	0.0000	0	0
0	395.0000	3.0000	0	5	0.0000	0.0000	0.0000	0.0000	0	0
0	396.0000	3.0000	0	5	0.0000	0.0000	0.0000	0.0000	0	0
0	397.0000	3.0000	0	5	0.0000	0.0000	0.0000	0.0000	0	0
0	398.0000	3.0000	0	5	0.0000	0.0000	0.0000	0.0000	0	0
0	399.0000	3.0000	0	5	0.0000	0.0000	0.0000	0.0000	0	0
0	400.0000	3.0000	0	5	0.0000	0.0000	0.0000	0.0000	0	0
0	401.0000	3.0000	0	5	0.0000	0.0000	0.0000	0.0000	0	0
0	402.0000	3.0000	0	5	0.0000	0.0000	0.0000	0.0000	0	0
0	403.0000	3.0000	0	5	0.0000	0.0000	0.0000	0.0000	0	0
0	404.0000	3.0000	0	5	0.0000	0.0000	0.0000	0.0000	0	0
0	405.0000	3.0000	0	5	0.0000	0.0000	0.0000	0.0000	0	0
0	406.0000	3.0000	0	5	0.0000	0.0000	0.0000	0.0000	0	0
0	407.0000	3.0000	0	5	0.0000	0.0000	0.0000	0.0000	0	0
0	408.0000	3.0000	0	5	0.0000	0.0000	0.0000	0.0000	0	0
0	409.0000	3.0000	0	5	0.0000	0.0000	0.0000	0.0000	0	0
0	410.0000	3.0000	0	5	0.0000	0.0000	0.0000	0.0000	0	0
0	411.0000	3.0000	0	5	0.0000	0.0000	0.0000	0.0000	0	0
0	412.0000	3.0000	0	5	0.0000	0.0000	0.0000	0.0000	0	0
0	413.0000	3.0000	0	5	0.0000	0.0000	0.0000	0.0000	0	0
0	414.0000	3.0000	0	5	0.0000	0.0000	0.0000	0.0000	0	0
0	415.0000	3.0000	0	5	0.0000	0.0000	0.0000	0.0000	0	0
0	416.0000	3.0000	0	5	0.0000	0.0000	0.0000	0.0000	0	0
0	417.0000	3.0000	0	5	0.0000	0.0000	0.0000	0.0000	0	0
0	418.0000	3.0000	0	5	0.0000	0.0000	0.0000	0.0000	0	0
0	419.0000	3.0000	0	5	0.0000	0.0000	0.0000	0.0000	0	0
0	420.0000	3.0000	0	5	0.0000	0.0000	0.0000	0.0000	0	0
0	421.0000	3.0000	0	5	0.0000	0.0000	0.0000	0.0000	0	0
0	422.0000	3.0000	0	5	0.0000	0.0000	0.0000	0.0000	0	0
0	423.0000	3.0000	0	5	0.0000	0.0000	0.0000	0.0000	0	0
0	424.0000	3.0000	0	5	0.0000	0.0000	0.0000	0.0000	0	0
0	425.0000	3.0000	0	5	0.0000	0.0000	0.0000	0.0000	0	0
0	426.0000	3.0000	0	5	0.0000	0.0000	0.0000	0.0000	0	0
0	427.0000	3.0000	0	5	0.0000	0.0000	0.0000	0.0000	0	0
0	428.0000	3.0000	0	5	0.0000	0.0000	0.0000	0.0000	0	0
0	429.0000	3.0000	0	5	0.0000	0.0000	0.0000	0.0000	0	0
0	430.0000	3.0000	0	5	0.0000	0.0000	0.0000	0.0000	0	0
0	431.0000	3.0000	0	5	0.0000	0.0000	0.0000	0.0000	0	0
0	432.0000	3.0000	0	5	0.0000	0.0000	0.0000	0.0000	0	0
0	433.0000	3.0000	0	5	0.0000	0.0000	0.0000	0.0000	0	0
0	434.0000	3.0000	0	5	0.0000	0.0000	0.0000	0.0000	0	0
0	435.0000	3.0000	0	5	0.0000	0.0000	0.0000	0.0000	0	0
0	436.0000	3.0000	0	5	0.0000	0.0000	0.0000	0.0000	0	0
0	437.0000	3.0000	0	5	0.0000	0.0000	0.0000	0.0000	0	0
0	438.0000	3.0000	0	5	0.0000	0.0000	0.0000	0.0000	0	0
0	439.0000	3.0000	0	5	0.0000	0.0000	0.0000	0.0000	0	0
0	440.0000	3.0000	0	5	0.0000	0.0000	0.0000	0.0000	0	0
0	441.0000	3.0000	0	5	0.0000	0.0000	0.0000	0.0000	0	0
0	442.0000	3.0000	0	5	0.0000	0.0000	0.0000	0.0000	0	0
0	443.0000	3.0000	0	5	0.0000	0.0000	0.0000	0.0000	0	0
0	444.0000	3.0000	0	5	0.0000	0.0000	0.0000	0.0000	0	0
0	445.0000	3.0000	0	5	0.0000	0.0000	0.0000	0.0000	0	0
0	446.0000	3.0000	0	5	0.0000	0.0000	0.0000	0.0000	0	0
0	447.0000	3.0000	0	5	0.0000	0.0000	0.0000	0.0000	0	0
0	448.0000	3.0000	0	5	0.0000	0.0000	0.0000	0.0000	0	0
0	449.0000	3.0000	0	5	0.0000	0.0000	0.0000	0.0000	0	0
0	450.0000	3.0000	0	5	0.0000	0.0000	0.0000	0.0000	0	0
0	451.0000	3.0000	0	5	0.0000	0.0000	0.0000	0.0000	0	0
0	452.0000	3.0000	0	5	0.0000	0.0000	0.0000	0.0000	0	0
0	453.0000	3.0000	0	5	0.0000	0.0000	0.0000	0.0000	0	0
0	454.0000	3.0000	0	5	0.0000	0.0000	0.0000	0.0000	0	0
0	455.0000	3.0000	0	5	0.0000	0.0000	0.0000	0.0000	0	0
0	456.0000	3.0000	0	5	0.0000	0.0000	0.0000	0.0000	0	0
0	457.0000	3.0000	0	5	0.0000	0.0000	0.0000	0.0000	0	0
0	458.0000	3.0000	0	5	0.0000	0.0000	0.0000	0.0000	0	0
0	459.0000	3.0000	0	5	0.0000	0.0000	0.0000	0.0000	0	0
0	460.0000	3.0000	0	5	0.0000	0.0000	0.0000	0.0000	0	0
0	461.0000	3.0000	0	5	0.0000	0.0000	0.0000	0.0000	0	0
0	462.0000	3.0000	0	5	0.0000	0.0000	0.0000	0.0000	0	0
0	463.0000	3.0000	0	5	0.0000	0.0000	0.0000	0.0000	0	0
0	464.0000	3.0000	0	5	0.0000	0.0000	0.0000	0.0000	0	0
0	465.0000	3.0000	0	5	0.0000	0.0000	0.0000	0.0000	0	0
0	466.0000	3.0000	0	5	0.0000	0.0000	0.0000	0.0000	0	0
0	467.0000	3.0000	0	5	0.0000	0.0000	0.0000	0.0000	0	0
0	468.0000	3.0000	0	5	0.0000	0.0000	0.0000	0.0000	0	0
0	469.0000	3.0000	0	5	0.0000	0.0000	0.0000	0.0000	0	0
0	470.0000	3.0000	0	5	0.0000	0.0000	0.0000	0.0000	0	0
0	471.0000	3.0000	0	5	0.0000	0.0000	0.0000	0.0000	0	0
0	472.0000	3.0000	0	5	0.0000	0.0000	0.0000	0.0000	0	0
0	473.0000	3.0000	0	5	0.0000	0.0000	0.0000	0.0000	0	0
0	474.0000	3.0000	0	5	0.0000	0.0000	0.0000	0.0000	0	0
0	475.0000	3.0000	0	5	0.0000	0.0000	0.0000	0.0000	0	0
0	476.0000	3.0000	0	5	0.0000	0.0000	0.0000	0.0000	0	0
0	477.0000	3.0000	0	5	0.0000	0.0000	0.0000	0.0000	0	0
0	478.0000	3.0000	0	5	0.0000	0.0000	0.0000	0.0000	0	0
0	479.0000	3.0000	0	5	0.0000	0.0000	0.0000	0.0000	0	0
0	480.0000	3.0000	0	5	0.0000	0.0000	0.0000	0.0000	0	0
0	481.0000	3.0000	0	5	0.0000	0.0000	0.0000	0.0000	0	0
0	482.0000	3.0000	0	5	0.0000	0.0000	0.0000	0.0000	0	0
0	483.0000	3.0000	0	5	0.0000	0.0000	0.0000	0.0000	0	0
0	484.0000	3.0000	0	5	0.0000	0.0000	0.0000	0.0000	0	0
0	485.0000	3.0000	0	5	0.0000	0.0000	0.0000	0.0000	0	0
0	486.0000	3.0000	0	5	0.0000	0.0000	0.0000	0.0000	0	0
0	487.0000	3.0000	0	5	0.0000	0.0000	0.0000	0.0000	0	0
0	488.0000	3.0000	0	5	0.0000	0.0000	0.0000	0.0000	0	0
0	489.0000	3.0000	0	5	0.0000	0.0000	0.0000	0.0000	0	0
0	490.0000	3.0000	0	5	0.0000	0.0000	0.0000	0.0000	0	0
0	491.0000	3.0000	0	5	0.0000	0.0000	0.0000	0.0000	0	0
0	492.0000	3.0000	0	5	0.0000	0.0000	0.0000	0.0000	0	0
0	493.0000	3.0000	0	5	0.0000	0.0000	0.0000	0.0000	0	0
0	494.0000	3.0000	0	5	0.0000	0.0000	0.0000	0.0000	0	0
0	495.0000	3.0000	0	5	0.0000	0.0000	0.0000	0.0000	0	0
0	496.0000	3.0000	0	5	0.0000	0.0000	0.0000	0.0000	0	0
0	497.0000	3.0000	0	5	0.0000	0.0000	0.0000	0.0000	0	0
0	498.0000	3.0000	0	5	0.0000	0.0000	0.0000	0.0000	0	0
0	499.0000	3.0000	0	5	0.0000	0.0000	0.0000	0.0000	0	0
0	500.0000	3.0000	0	5	0.0000	0.0000	0.0000	0.0000	0	0
0	501.0000	3.0000	0	5	0.0000	0.0000	0.0000	0.0000	0	0
0	502.0000	3.0000	0	5	0.0000	0.0000	0.0000	0.0000	0	0
0	503.0000	3.0000	0	5	0.0000	0.0000	0.0000	0.0000	0	0
0	504.0000	3.0000	0	5	0.0000	0.0000	0.0000	0.0000	0	0
0	505.0000	3.0000	0	5	0.0000	0.0000	0.0000	0.0000	0	0
0	506.0000	3.0000	0	5	0.0000	0.0000	0.0000	0.0000	0	0
0	507.0000	3.0000	0	5	0.0000	0.0000	0.0000	0.0000	0	0
0	508.0000	3.0000	0	5	0.0000	0.0000	0.0000	0.0000	0	0
0	509.0000	3.0000	0	5	0.0000	0.0000	0.0000	0.0000	0	0
0	510.0000	3.0000	0	5	0.0000	0.0000	0.0000	0.0000	0	0
0	511.0000	3.0000	0	5	0.0000	0.0000	0.0000	0.0000	0	0
0	512.0000	3.0000	0	5	0.0000	0.0000	0.0000	0.0000	0	0
0	513.0000	3.0000	0	5	0.0000	0.0000	0.0000	0.0000	0	0
0	514.0000	3.0000	0	5	0.0000	0.0000	0.0000	0.0000	0	0
0	515.0000	3.0000	0	5	0.0000	0.0000	0.0000	0.0000	0	0
0	516.0000	3.0000	0	5	0.0000	0.0000	0.0000	0.0000	0	0
0	517.0000	3.0000	0	5	0.0000	0.0000	0.0000	0.0000	0	0
0	518.0000	3.0000	0	5	0.0000	0.0000	0.0000	0.0000	0	0
0	519.0000	3.0000	0	5	0.0000	0.0000	0.0000	0.0000	0	0
0	520.0000	3.0000	0	5	0.0000	0.0000	0.0000	0.0000	0	0
0	521.0000	3.0000	0	5	0.0000	0.0000	0.0000	0.0000	0	0
0	522.0000	3.0000	0	5	0.0000	0.0000	0.0000	0.0000	0	0
0	523.0000	3.0000	0	5	0.0000	0.0000	0.0000	0.0000	0	0
0	524.0000	3.0000	0	5	0.0000	0.0000	0.0000	0.0000	0	0
0	525.0000	3.0000	0	5	0.0000	0.0000	0.0000	0.0000	0	0
0	526.0000	3.0000	0	5	0.0000	0.0000	0.0000	0.0000	0	0
0	527.0000	3.0000	0	5	0.0000	0.0000	0.0000	0.0000	0	0
0	528.0000	3.0000	0	5	0.0000	0.0000	0.0000	0.0000	0	0
0	529.0000	3.0000	0	5	0.0000	0.0000	0.0000	0.0000	0	0
0	530.0000	3.0000	0	5	0.0000	0.0000	0.0000	0.0000	0	0
0	531.0000	3.0000	0	5	0.0000	0.0000	0.0000	0.0000	0	0
0	532.0000	3.0000	0	5	0.0000	0.0000	0.0000	0.0000	0	0
0	533.0000	3.0000	0	5	0.0000	0.0000	0.0000	0.0000	0	0
0	534.0000	3.0000	0	5	0.0000	0.0000	0.0000	0.0000	0	0
0	535.0000	3.0000	0	5	0.0000	0.0000	0.0000	0.0000	0	0
0	536.0000	3.0000	0	5	0.0000	0.0000	0.0000	0.0000	0	0
0	537.0000	3.0000	0	5	0.0000	0.0000	0.0000	0.0000	0	0
0	538.0000	3.0000	0	5	0.0000	0.0000	0.0000	0.0000	0	0
0	539.0000	3.0000	0	5	0.0000	0.0000	0.0000	0.0000	0	0
0	540.0000	3.0000	0	5	0.0000	0.0000	0.0000	0.0000	0	0
0	541.0000	3.0000	0	5	0.0000	0.0000	0.0000	0.0000	0	0
0	542.0000	3.0000	0	5	0.0000	0.0000	0.0000	0.0000	0	0
0	543.0000	3.0000	0	5	0.0000	0.0000	0.0000	0.0000	0	0
0	544.0000	3.0000	0	5	0.0000	0.0000	0.0000	0.0000	0	0
0	545.0000	3.0000	0	5	0.0000	0.0000	0.0000	0.0000	0	0
0	546.0000	3.0000	0	5	0.0000	0.0000	0.0000	0.0000	0	0
0	547.0000	3.0000	0	5	0.0000	0.0000	0.0000	0.0000	0	0
0	548.0000	3.0000	0	5	0.0000	0.0000	0.0000	0.0000	0	0
0	549.0000	3.0000	0	5	0.0000	0.0000	0.0000	0.0000	0	0
0	550.0000	3.0000	0	5	0.0000	0.0000	0.0000	0.0000	0	0
0	551.0000	3.0000	0	5	0.0000	0.0000	0.0000	0.0000	0	0
0	552.0000	3.0000	0	5	0.0000	0.0000	0.0000	0.0000	0	0
0	553.0000	3.0000	0	5	0.0000	0.0000	0.0000	0.0000	0	0
0	554.0000	3.0000	0	5	0.0000	0.0000	0.0000	0.0000	0	0
0	555.0000	3.0000	0	5	0.0000	0.0000	0.0000	0.0000	0	0
0	556.0000	3.0000	0	5	0.0000	0.0000	0.0000	0.0000	0	0
0	557.0000	3.0000	0	5	0.0000	0.0000	0.0000	0.0000	0	0
0	558.0000	3.0000	0	5	0.0000	0.0000	0.0000	0.0000	0	0
0	559.0000	3.0000	0	5	0.0000	0.0000	0.0000	0.0000	0	0
0	560.0000	3.0000	0	5	0.0000	0.0000	0.0000	0.0000	0	0
0	561.0000	3.0000	0	5	0.0000	0.0000	0.0000	0.0000	0	0
0	562.0000	3.0000	0	5	0.0000	0.0000	0.0000	0.0000	0	0
0	563.0000	3.0000	0	5	0.0000	0.0000	0.0000	0.0000	0	0
0	564.0000	3.0000	0	5	0.0000	0.0000	0.0000	0.0000	0	0
0	565.0000	3.0000	0	5	0.0000	0.0000	0.0000	0.0000	0	0
0	566.0000	3.0000	0	5	0.0000	0.0000	0.0000	0.0000	0	0
0	567.0000	3.0000	0	5	0.0000	0.0000	0.0000	0.0000	0	0
0	568.0000	3.0000	0	5	0.0000	0.0000	0.0000	0.0000	0	0
0	569.0000	3.0000	0	5	0.0000	0.0000	0.0000	0.0000	0	0
0	570.0000	3.0000	0	5	0.0000	0.0000	0.0000	0.0000	0	0
0	571.0000	3.0000	0	5	0.0000	0.0000	0.0000	0.0000	0	0
0	572.0000	3.0000	0	5	0.0000	0.0000	0.0000	0.0000	0	0
0	573.0000	3.0000	0	5	0.0000	0.0000	0.0000	0.0000	0	0
0	574.0000	3.0000	0	5	0.0000	0.0000	0.0000	0.0000	0	0
0	575.0000	3.0000	0	5	0.0000	0.0000	0.0000	0.0000	0	0
0	576.0000	3.0000	0	5	0.0000	0.0000	0.0000	0.0000	0	0
0	577.0000	3.0000	0	5	0.0000	0.0000	0.0000	0.0000	0	0
0	578.0000	3.0000	0	5	0.0000	0.0000	0.0000	0.0000	0	0
0	579.0000	3.0000	0	5	0.0000	0.0000	0.0000	0.0000	0	0
0	580.0000	3.0000	0	5	0.0000	0.0000	0.0000	0.0000	0	0
0	581.0000	3.0000	0	5	0.0000	0.0000	0.0000	0.0000	0	0
0	582.0000	3.0000	0	5	0.0000	0.0000	0.0000	0.0000	0	0
0	583.0000	3.0000	0	5	0.0000	0.0000	0.0000	0.0000	0	0
0	584.0000	3.0000	0	5	0.0000	0.0000	0.0000	0.0000	0	0
0	585.0000	3.0000	0	5	0.0000	0.0000	0.0000	0.0000	0	0
0	586.0000	3.0000	0	5	0.0000	0.0000	0.0000	0.0000	0	0
0	587.0000	3.0000	0	5	0.0000	0.0000	0.0000	0.0000	0	0
0	588.0000	3.0000	0	5	0.0000	0.0000	0.0000	0.0000	0	0
0	589.0000	3.0000	0	5	0.0000	0.0000	0.0000	0.0000	0	0
0	590.0000	3.0000	0	5	0.0000	0.0000	0.0000	0.0000	0	0
0	591.0000	3.0000	0	5	0.0000	0.0000	0.0000	0.0000	0	0
0	592.0000	3.0000	0	5	0.0000	0.0000	0.0000	0.0000	0	0
0	593.0000	3.0000	0	5	0.0000	0.0000	0.0000	0.0000	0	0
0	594.0000	3.0000	0	5	0.0000	0.0000	0.0000	0.0000	0	0
0	595.0000	3.0000	0	5	0.0000	0.0000	0.0000	0.0000	0	0
0	596.0000	3.0000	0	5	0.0000	0.0000	0.0000	0.0000	0	0
0	597.0000	3.0000	0	5	0.0000	0.0000	0.0000	0.0000	0	0
0	598.0000	3.0000	0	5	0.0000	0.0000	0.0000	0.0000	0	0
0	599.0000	3.0000	0	5	0.0000	0.0000	0.0000	0.0000	0	0
0	600.0000	3.0000	0	5	0.0000	0.0000	0.0000	0.0000	0	0
0	601.0000	3.0000	0	5	0.0000	0.0000	0.0000	0.0000	0	0
0	602.0000	3.0000	0	5	0.0000	0.0000	0.0000	0.0000	0	0
0	603.0000	3.0000	0	5	0.0000	0.0000	0.0000	0.0000	0	0
0	604.0000	3.0000	0	5	0.0000	0.0000	0.0000	0.0000	0	0
0	605.0000	3.0000	0	5	0.0000	0.0000	0.0000	0.0000	0	0
0	606.0000	3.0000	0	5	0.0000	0.0000	0.0000	0.0000	0	0
0	607.0000	3.0000	0	5	0.0000	0.0000	0.0000	0.0000	0	0
0	608.0000	3.0000	0	5	0.0000	0.0000	0.0000	0.0000	0	0
0	609.0000	3.0000	0	5	0.0000	0.0000	0.0000	0.0000	0	0
0	610.0000	3.0000	0	5	0.0000	0.0000	0.0000	0.0000	0	0
0	611.0000	3.0000	0	5	0.0000	0.0000	0.0000	0.0000	0	0
0	612.0000	3.0000	0	5	0.0000	0.0000	0.0000	0.0000	0	0
0	613.0000	3.0000	0	5	0.0000	0.0000	0.0000	0.0000	0	0
0	614.0000	3.0000	0	5	0.0000	0.0000	0.0000	0.0000	0	0
0	615.0000	3.0000	0	5	0.0000	0.0000	0.0000	0.0000	0	0
0	616.0000	3.0000	0	5	0.0000	0.0000	0.0000	0.0000	0	0
0	617.0000	3.0000	0	5	0.0000	0.0000	0.0000	0.0000	0	0
0	618.0000	3.0000	0	5	0.0000	0.0000	0.0000	0.0000	0	0
0	619.0000	3.0000	0	5	0.0000	0.0000	0.0000	0.0000	0	0
0	620.0000	3.0000	0	5	0.0000	0.0000	0.0000	0.0000	0	0
0	621.0000	3.0000	0	5	0.0000	0.0000	0.0000	0.0000	0	0
0	622.0000	3.0000	0	5	0.0000	0.0000	0.0000	0.0000	0	0
0	623.0000	3.0000	0	5	0.0000	0.0000	0.0000	0.0000	0	0
0	624.0000	3.0000	0	5	0.0000	0.0000	0.0000	0.0000	0	0
0	625.0000	3.0000	0	5	0.0000	0.0000	0.0000	0.0000	0	0
0	626.0000	3.0000	0	5	0.0000	0.0000	0.0000	0.0000	0	0
0	627.0000	3.0000	0	5	0.0000	0.0000	0.0000	0.0000	0	0
0	628.0000	3.0000	0	5	0.0000	0.0000	0.0000	0.0000	0	0
0	629.0000	3.0000	0	5	0.0000	0.0000	0.0000	0.0000	0	0
0	630.0000	3.0000	0	5	0.0000	0.0000	0.0000	0.0000	0	0
0	631.0000	3.0000	0	5	0.0000	0.0000	0.0000	0.0000	0	0
0	632.0000	3.0000	0	5	0.0000	0.0000	0.0000	0.0000	0	0
0	633.0000	3.0000	0	5	0.0000	0.0000	0.0000	0.0000	0	0
0	634.0000	3.0000	0	5	0.0000	0.0000	0.0000	0.0000	0	0
0	635.0000	3.0000	0	5	0.0000	0.0000	0.0000	0.0000	0	0
0	636.0000	3.0000	0	5	0.0000	0.0000	0.0000	0.0000	0	0
0	637.0000	3.0000	0	5	0.0000	0.0000	0.0000	0.0000	0	0
0	638.0000	3.0000	0	5	0.0000	0.0000	0.0000	0.0000	0	0
0	639.0000	3.0000	0	5	0.0000	0.0000	0.0000	0.0000	0	0
0	640.0000	3.0000	0	5	0.0000	0.0000	0.0000	0.0000	0	0
0	641.0000	3.0000	0	5	0.0000	0.0000	0.0000	0.0000	0	0
0	642.0000	3.0000	0	5	0.0000	0.0000	0.0000	0.0000	0	0
0	643.0000	3.0000	0	5	0.0000	0.0000	0.0000	0.0000	0	0
0	644.0000	3.0000	0	5	0.0000	0.0000	0.0000	0.0000	0	0
0	645.0000	3.0000	0	5	0.0000	0.0000	0.0000	0.0000	0	0
0	646.0000	3.0000	0	5	0.0000	0.0000	0.0000	0.0000	0	0
0	647.0000	3.0000	0	5	0.0000	0.0000	0.0000	0.0000	0	0
0	648.0000	3.0000	0	5	0.0000	0.0000	0.0000	0.0000	0	0
0	649.0000	3.0000	0	5	0.0000	0.0000	0.0000	0.0000	0	0
0	650.0000	3.0000	0	5	0.0000	0.0000	0.0000	0.0000	0	0
0	651.0000	3.0000	0	5	0.0000	0.0000	0.0000	0.0000	0	0
0	652.0000	3.0000	0	5	0.0000	0.0000	0.0000	0.0000	0	0
0	653.0000	3.0000	0	5	0.0000	0.0000	0.0000	0.0000	0	0
0	654.0000	3.0000	0	5	0.0000	0.0000	0.0000	0.0000	0	0
0	655.0000	3.0000	0	5	0.0000	0.0000	0.0000	0.0000	0	0
0	656.0000	3.0000	0	5	0.0000	0.0000	0.0000	0.0000	0	0
0	657.0000	3.0000	0	5	0.0000	0.0000	0.0000	0.0000	0	0
0	658.0000	3.0000	0	5	0.0000	0.0000	0.0000	0.0000	0	0
0	659.0000	3.0000	0	5	0.0000	0.0000	0.0000	0.0000	0	0
0	660.0000	3.0000	0	5	0.0000	0.0000	0.0000	0.0000	0	0
0	661.0000	3.0000	0	5	0.0000	0.0000	0.0000	0.0000	0	0
0	662.0000	3.0000	0	5	0.0000	0.0000	0.0000	0.0000	0	0
0	663.0000	3.0000	0	5	0.0000	0.0000	0.0000	0.0000	0	0
0	664.0000	3.0000	0	5	0.0000	0.0000	0.0000	0.0000	0	0
0	665.0000	3.0000	0	5	0.0000	0.0000	0.0000	0.0000	0	0
0	666.0000	3.0000	0	5	0.0000	0.0000	0.0000	0.0000	0	0
0	667.0000	3.0000	0	5	0.0000	0.0000	0.0000	0.0000	0	0
0	668.0000	3.0000	0	5	0.0000	0.0000	0.0000	0.0000	0	0
0	669.0000	3.0000	0	5	0.0000	0.0000	0.0000	0.0000	0	0
0	670.0000	3.0000	0	5	0.0000	0.0000	0.0000	0.0000	0	0
0	671.0000	3.0000	0	5	0.0000	0.0000	0.0000	0.0000	0	0
0	672.0000	3.0000	0	5	0.0000	0.0000	0.0000	0.0000	0	0
0	673.0000	3.0000	0	5	0.0000	0.0000	0.0000	0.0000	0	0
0	674.0000	3.0000	0	5	0.0000	0.0000	0.0000	0.0000	0	0
0	675.0000	3.0000	0	5	0.0000	0.0000	0.0000	0.0000	0	0
0	676.0000	3.0000	0	5	0.0000	0.0000	0.0000	0.0000	0	0
0	677.0000	3.0000	0	5	0.0000	0.0000	0.0000	0.0000	0	0
0	678.0000	3.0000	0	5	0.0000	0.0000	0.0000	0.0000	0	0
0	679.0000	3.0000	0	5	0.0000	0.0000	0.0000	0.0000	0	0
0	680.0000	3.0000	0	5	0.0000	0.0000	0.0000	0.0000	0	0
0	681.0000	3.0000	0	5	0.0000	0.0000	0.0000	0.0000	0	0
0	682.0000	3.0000	0	5	0.0000	0.0000	0.0000	0.0000	0	0
0	683.0000	3.0000	0	5	0.0000	0.0000	0.0000	0.0000	0	0
0	684.0000	3.0000	0	5	0.0000	0.0000	0.0000	0.0000	0	0
0	685.0000	3.0000	0	5	0.0000	0.0000	0.0000	0.0000	0	0
0	686.0000	3.0000	0	5	0.0000	0.0000	0.0000	0.0000	0	0
0	687.0000	3.0000	0	5	0.0000	0.0000	0.0000	0.0000	0	0
0	688.0000	3.0000	0	5	0.0000	0.0000	0.0000	0.0000	0	0
0	689.0000	3.0000	0	5	0.0000	0.0000	0.0000	0.0000	0	0
0	690.0000	3.0000	0	5	0.0000	0.0000	0.0000	0.0000	0	0
0	691.0000	3.0000	0	5	0.0000	0.0000	0.0000	0.0000	0	0
0	692.0000	3.0000	0	5	0.0000	0.0000	0.0000	0.0000	0	0
0	693.0000	3.0000	0	5	0.0000	0.0000	0.0000	0.0000	0	0
0	694.0000	3.0000	0	5	0.0000	0.0000	0.0000	0.0000	0	0
0	695.0000	3.0000	0	5	0.0000	0.0000	0.0000	0.0000	0	0
0	696.0000	3.0000	0	5	0.0000	0.0000	0.0000	0.0000	0	0
0	697.0000	3.0000	0	5	0.0000	0.0000	0.0000	0.0000	0	0
0	698.0000	3.0000	0	5	0.0000	0.0000	0.0000	0.0000	0	0
0	699.0000	3.0000	0	5	0.0000	0.0000	0.0000	0.0000	0	0
0	700.0000	3.0000	0	5	0.0000	0.0000	0.0000	0.0000	0	0
0	701.0000	3.0000	0	5	0.0000	0.0000	0.0000	0.0000	0	0
0	702.0000	3.0000	0	5	0.0000	0.0000	0.0000	0.0000	0	0
0	703.0000	3.0000	0	5	0.0000	0.0000	0.0000	0.0000	0	0
0	704.0000	3.0000	0	5	0.0000	0.0000	0.0000	0.0000	0	0
0	705.0000	3.0000	0	5	0.0000	0.0000	0.0000	0.0000	0	0
0	706.0000	3.0000	0	5	0.0000	0.0000	0.0000	0.0000	0	0
0	707.0000	3.0000	0	5	0.0000	0.0000	0.0000	0.0000	0	0
0	708.0000	3.0000	0	5	0.0000	0.0000	0.0000	0.0000	0	0
0	709.0000	3.0000	0	5	0.0000	0.0000	0.0000	0.0000	0	0
0	710.0000	3.0000	0	5	0.0000	0.0000	0.0000	0.0000	0	0
0	711.0000	3.0000	0	5	0.0000	0.0000	0.0000	0.0000	0	0
0	712.0000	3.0000	0	5	0.0000	0.0000	0.0000	0.0000	0	0
0	713.0000	3.0000	0	5	0.0000	0.0000	0.0000	0.0000	0	0
0	714.0000	3.0000	0	5	0.0000	0.0000	0.0000	0.0000	0	0
0	715.0000	3.0000	0	5	0.0000	0.0000	0.0000	0.0000	0	0
0	716.0000	3.0000	0	5	0.0000	0.0000	0.0000	0.0000	0	0
0	717.0000	3.0000	0	5	0.0000	0.0000	0.0000	0.0000	0	0
0	718.0000	3.0000	0	5	0.0000	0.0000	0.0000	0.0000	0	0
0	719.0000	3.0000	0	5	0.0000	0.0000	0.0000	0.0000	0	0
0	720.0000	3.0000	0	5	0.0000	0.0000	0.0000	0.0000	0	0
0	721.0000	3.0000	0	5	0.0000	0.0000	0.0000	0.0000	0	0
0	722.0000	3.0000	0	5	0.0000	0.0000	0.0000	0.0000	0	0
0	723.0000	3.0000	0	5	0.0000	0.0000	0.0000	0.0000	0	0
0	724.0000	3.0000	0	5	0.0000	0.0000	0.0000	0.0000	0	0
0	725.0000	3.0000	0	5	0.0000	0.0000	0.0000	0.0000	0	0
0	726.0000	3.0000	0	5	0.0000	0.0000	0.0000	0.0000	0	0
0	727.0000	3.0000	0	5	0.0000	0.0000	0.0000	0.0000	0	0
0	728.0000	3.0000	0	5	0.0000	0.0000	0.0000	0.0000	0	0
0	729.0000	3.0000	0	5	0.0000	0.0000	0.0000	0.0000	0	0
0	730.0000	3.0000	0	5	0.0000	0.0000	0.0000	0.0000	0	0
0	731.0000	3.0000	0	5	0.0000	0.0000	0.0000	0.0000	0	0
0	732.0000	3.0000	0	5	0.0000	0.0000	0.0000	0.0000	0	0
0	733.0000	3.0000	0	5	0.0000	0.0000	0.0000	0.0000	0	0
0	734.0000	3.0000	0	5	0.0000	0.0000	0.0000	0.0000	0	0
0	735.0000	3.0000	0	5	0.0000	0.0000	0.0000	0.0000	0	0
0	736.0000	3.0000	0	5	0.0000	0.0000	0.0000	0.0000	0	0
0	737.0000	3.0000	0	5	0.0000	0.0000	0.0000	0.0000	0	0
0	738.0000	3.0000	0	5	0.0000	0.0000	0.0000	0.0000	0	0
0	739.0000	3.0000	0	5	0.0000	0.0000	0.0000	0.0000	0	0
0	740.0000	3.0000	0	5	0.0000	0.0000	0.0000	0.0000	0	0
0	741.0000	3.0000	0	5	0.0000	0.0000	0.0000	0.0000	0	0
0	742.0000	3.0000	0	5	0.0000	0.0000	0.0000	0.0000	0	0
0	743.0000	3.0000	0	5	0.0000	0.0000	0.0000	0.0000	0	0
0	744.0000	3.0000	0	5	0.0000	0.0000	0.0000	0.0000	0	0
0	745.0000	3.0000	0	5	0.0000	0.0000	0.0000	0.0000	0	0
0	746.0000	3.0000	0	5	0.0000	0.0000	0.0000	0.0000	0	0
0	747.0000	3.0000	0	5	0.0000	0.0000	0.0000	0.0000	0	0
0	748.0000	3.0000	0	5	0.0000	0.0000	0.0000	0.0000	0	0
0	749.0000	3.0000	0	5	0.0000	0.0000	0.0000	0.0000	0	0
0	750.0000	3.0000	0	5	0.0000	0.0000	0.0000	0.0000	0	0
0	751.0000	3.0000	0	5	0.0000	0.0000	0.0000	0.0000	0	0
0	752.0000	3.0000	0	5	0.0000	0.0000	0.0000	0.0000	0	0
0	753.0000	3.0000	0	5	0.0000	0.0000	0.0000	0.0000	0	0
0	754.0000	3.0000	0	5	0.0000	0.0000	0.0000	0.0000	0	0
0	755.0000	3.0000	0	5	0.0000	0.0000	0.0000	0.0000	0	0
0	756.0000	3.0000	0	5	0.0000	0.0000	0.0000	0.0000	0	0
0	757.0000	3.0000	0	5	0.0000	0.0000	0.0000	0.0000	0	0
0	758.0000	3.0000	0	5	0.0000	0.0000	0.0000	0.0000	0	0
0	759.0000	3.0000	0	5	0.0000	0.0000	0.0000	0.0000	0	0
0	760.0000	3.0000	0	5	0.0000	0.0000	0.0000	0.0000	0	0
0	761.0000	3.0000	0	5	0.0000	0.0000	0.0000	0.0000	0	0
0	762.0000	3.0000	0	5	0.0000	0.0000	0.0000	0.0000	0	0
0	763.0000	3.0000	0	5	0.0000	0.0000	0.0000	0.0000	0	0
0	764.0000	3.0000	0	5	0.0000	0.0000	0.0000	0.0000	0	0
0	765.0000	3.0000	0	5	0.0000	0.0000	0.0000	0.0000	0	0
0	766.0000	3.0000	0	5	0.0000	0.0000	0.0000	0.0000	0	0
0	767.0000	3.0000	0	5	0.0000	0.0000	0.0000	0.0000	0	0
0	768.0000	3.0000	0	5	0.0000	0.0000	0.0000	0.0000	0	0
0	769.0000	3.0000	0	5	0.0000	0.0000	0.0000	0.0000	0	0
0	770.0000	3.0000	0	5	0.0000	0.0000	0.0000	0.0000	0	0
0	771.0000	3.0000	0	5	0.0000	0.0000	0.0000	0.0000	0	0
0	772.0000	3.0000	0	5	0.0000	0.0000	0.0000	0.0000	0	0
0	773.0000	3.0000	0	5	0.0000	0.0000	0.0000	0.0000	0	0
0	774.0000	3.0000	0	5	0.0000	0.0000	0.0000	0.0000	0	0
0	775.0000	3.0000	0	5	0.0000	0.0000	0.0000	0.0000	0	0
0	776.0000	3.0000	0	5	0.0000	0.0000	0.0000	0.0000	0	0
0	777.0000	3.0000	0	5	0.0000	0.0000	0.0000	0.0000	0	0
0	778.0000	3.0000	0	5	0.0000	0.0000	0.0000	0.0000	0	0
0	779.0000	3.0000	0	5	0.0000	0.0000	0.0000	0.0000	0	0
0	780.0000	3.0000	0	5	0.0000	0.0000	0.0000	0.0000	0	0
0	781.0000	3.0000	0	5	0.0000	0.0000	0.0000	0.0000	0	0
0	782.0000	3.0000	0	5	0.0000	0.0000	0.0000	0.0000	0	0
0	783.0000	3.0000	0	5	0.0000	0.0000	0.0000	0.0000	0	0
0	784.0000	3.0000	0	5	0.0000	0.0000	0.0000	0.0000	0	0
0	785.0000	3.0000	0	5	0.0000	0.0000	0.0000	0.0000	0	0
0	786.0000	3.0000	0	5	0.0000	0.0000	0.0000	0.0000	0	0
0	787.0000	3.0000	0	5	0.0000	0.0000	0.0000	0.0000	0	0
0	788.0000	3.0000	0	5	0.0000	0.0000	0.0000	0.0000	0	0
0	789.0000	3.0000	0	5	0.0000	0.0000	0.0000	0.0000	0	0
0	790.0000	3.0000	0	5	0.0000	0.0000	0.0000	0.0000	0	0
0	791.0000	3.0000	0	5	0.0000	0.0000	0.0000	0.0000	0	0
0	792.0000	3.0000	0	5	0.0000	0.0000	0.0000	0.0000	0	0
0	793.0000	3.0000	0	5	0.0000	0.0000	0.0000	0.0000	0	0
0	794.0000	3.0000	0	5	0.0000	0.0000	0.0000	0.0000	0	0
0	795.0000	3.0000	0	5	0.0000	0.0000	0.0000	0.0000	0	0
0	796.0000	3.0000	0	5	0.0000	0.0000	0.0000	0.0000	0	0
0	797.0000	3.0000	0	5	0.0000	0.0000	0.0000	0.0000	0	0
0	798.0000	3.0000	0	5	0.0000	0.0000	0.0000	0.0000	0	0
0	799.0000	3.0000	0	5	0.0000	0.0000	0.0000	0.0000	0	0
0	800.0000	3.0000	0	5	0.0000	0.0000	0.0000	0.0000	0	0
0	801.0000	3.0000	0	5	0.0000	0.0000	0.0000	0.0000	0	0
0	802.0000	3.0000	0	5	0.0000	0.0000	0.0000	0.0000	0	0
0	803.0000	3.0000	0	5	0.0000	0.0000	0.0000	0.0000	0	0
0	804.0000	3.0000	0	5	0.0000	0.0000	0.0000	0.0000	0	0
0	805.0000	3.0000	0	5	0.0000	0.0000	0.0000	0.0000	0	0
0	806.0000	3.0000	0	5	0.0000	0.0000	0.0000	0.0000	0	0
0	807.0000	3.0000	0	5	0.0000	0.0000	0.0000	0.0000	0	0
0	808.0000	3.0000	0	5	0.0000	0.0000	0.0000	0.0000	0	0
0	809.0000	3.0000	0	5	0.0000	0.0000	0.0000	0.0000	0	0
0	810.0000	3.0000	0	5	0.0000	0.0000	0.0000	0.0000	0	0
0	811.0000	3.0000	0	5	0.0000	0.0000	0.0000	0.0000	0	0
0	812.0000	3.0000	0	5	0.0000	0.0000	0.0000	0.0000	0	0
0	813.0000	3.0000	0	5	0.0000	0.0000	0.0000	0.0000	0	0
0	814.0000	3.0000	0	5	0.0000	0.0000	0.0000	0.0000	0	0
0	815.0000	3.0000	0	5	0.0000	0.0000	0.0000	0.0000	0	0
0	816.0000	3.0000	0	5	0.0000	0.0000	0.0000	0.0000	0	0
0	817.0000	3.0000	0	5	0.0000	0.0000	0.0000	0.0000	0	0
0	818.0000	3.0000	0	5	0.0000	0.0000	0.0000	0.0000	0	0
0	819.0000	3.0000	0	5	0.0000	0.0000	0.0000	0.0000	0	0
0	820.0000	3.0000	0	5	0.0000	0.0000	0.0000	0.0000	0	0
0	821.0000	3.0000	0	5	0.0000	0.0000	0.0000	0.0000	0	0
0	822.0000	3.0000	0	5	0.0000	0.0000	0.0000	0.0000	0	0
0	823.0000	3.0000	0	5	0.0000	0.0000	0.0000	0.0000	0	0
0	824.0000	3.0000	0	5	0.0000	0.0000	0.0000	0.0000	0	0
0	825.0000	3.0000	0	5	0.0000	0.0000	0.0000	0.0000	0	0
0	826.0000	3.0000	0	5	0.0000	0.0000	0.0000	0.0000	0	0
0	827.0000	3.0000	0	5	0.0000	0.0000	0.0000	0.0000	0	0
0	828.0000	3.0000	0	5	0.0000	0.0000	0.0000	0.0000	0	0
0	829.0000	3.0000	0	5	0.0000	0.0000	0.0000	0.0000	0	0
0	830.0000	3.0000	0	5	0.0000	0.0000	0.0000	0.0000	0	0
0	831.0000	3.0000	0	5	0.0000	0.0000	0.0000	0.0000	0	0
0	832.0000	3.0000	0	5	0.0000	0.0000	0.0000	0.0000	0	0
0	833.0000	3.0000	0	5	0.0000	0.0000	0.0000	0.0000	0	0
0	834.0000	3.0000	0	5	0.0000	0.0000	0.0000	0.0000	0	0
0	835.0000	3.0000	0	5	0.0000	0.0000	0.0000	0.0000	0	0
0	836.0000	3.0000	0	5	0.0000	0.0000	0.0000	0.0000	0	0
0	837.0000	3.0000	0	5	0.0000	0.0000	0.0000	0.0000	0	0
0	838.0000	3.0000	0	5	0.0000	0.0000	0.0000	0.0000	0	0
0	839.0000	3.0000	0	5	0.0000	0.0000	0.0000	0.0000	0	0
0	840.0000	3.0000	0	5	0.0000	0.0000	0.0000	0.0000	0	0
0	841.0000	3.0000	0	5	0.0000	0.0000	0.0000	0.0000	0	0
0	842.0000	3.0000	0	5	0.0000	0.0000	0.0000	0.0000	0	0
0	843.0000	3.0000	0	5	0.0000	0.0000	0.0000	0.0000	0	0
0	844.0000	3.0000	0	5	0.0000	0.0000	0.0000	0.0000	0	0
0	845.0000	3.0000	0	5	0.0000	0.0000	0.0000	0.0000	0	0
0	846.0000	3.0000	0	5	0.0000	0.0000	0.0000	0.0000	0	0
0	847.0000	3.0000	0	5	0.0000	0.0000	0.0000	0.0000	0	0
0	848.0000	3.0000	0	5	0.0000	0.0000	0.0000	0.0000	0	0
0	849.0000	3.0000	0	5	0.0000	0.0000	0.0000	0.0000	0	0
0	850.0000	3.0000	0	5	0.0000	0.0000	0.0000	0.0000	0	0
0	851.0000	3.0000	0	5	0.0000	0.0000	0.0000	0.0000	0	0
0	852.0000	3.0000	0	5	0.0000	0.0000	0.0000	0.0000	0	0
0	853.0000	3.0000	0	5	0.0000	0.0000	0.0000	0.0000	0	0
0	854.0000	3.0000	0	5	0.0000	0.0000	0.0000	0.0000	0	0
0	855.0000	3.0000	0	5	0.0000	0.0000	0.0000	0.0000	0	0
0	856.0000	3.0000	0	5	0.0000	0.0000	0.0000	0.0000	0	0
0	857.0000	3.0000	0	5	0.0000	0.0000	0.0000	0.0000	0	0
0	858.0000	3.0000	0	5	0.0000	0.0000	0.0000	0.0000	0	0
0	859.0000	3.0000	0	5	0.0000	0.0000	0.0000	0.0000	0	0
0	860.0000	3.0000	0	5	0.0000	0.0000	0.0000	0.0000	0	0
0	861.0000	3.0000	0	5	0.0000	0.0000	0.0000	0.0000	0	0
0	862.0000	3.0000	0	5	0.0000	0.0000	0.0000	0.0000	0	0
0	863.0000	3.0000	0	5	0.0000	0.0000	0.0000	0.0000	0	0
0	864.0000	3.0000	0	5	0.0000	0.0000	0.0000	0.0000	0	0
0	865.0000	3.0000	0	5	0.0000	0.0000	0.0000	0.0000	0	0
0	866.0000	3.0000	0	5	0.0000	0.0000	0.0000	0.0000	0	0
0	867.0000	3.0000	0	5	0.0000	0.0000	0.0000	0.0000	0	0
0	868.0000	3.0000	0	5	0.0000	0.0000	0.0000	0.0000	0	0
0	869.0000	3.0000	0	5	0.0000	0.0000	0.0000	0.0000	0	0
0	870.0000	3.0000	0	5	0.0000	0.0000	0.0000	0.0000	0	0
0	871.0000	3.0000	0	5	0.0000	0.0000	0.0000	0.0000	0	0
0	872.0000	3.0000	0	5	0.0000	0.0000	0.0000	0.0000	0	0
0	873.0000	3.0000	0	5	0.0000	0.0000	0.0000	0.0000	0	0
0	874.0000	3.0000	0	5	0.0000	0.0000	0.0000	0.0000	0	0
0	875.0000	3.0000	0	5	0.0000	0.0000	0.0000	0.0000	0	0
0	876.0000	3.0000	0	5	0.0000	0.0000	0.0000	0.0000	0	0
0	877.0000	3.0000	0	5	0.0000	0.0000	0.0000	0.0000	0	0
0	878.0000	3.0000	0	5	0.0000	0.0000	0.0000	0.0000	0	0
0	879.0000	3.0000	0	5	0.0000	0.0000	0.0000	0.0000	0	0
0	880.0000	3.0000	0	5	0.0000	0.0000	0.0000	0.0000	0	0
0	881.0000	3.0000	0	5	0.0000	0.0000	0.0000	0.0000	0	0
0	882.0000	3.0000	0	5	0.0000	0.0000	0.0000	0.0000	0	0
0	883.0000	3.0000	0	5	0.0000	0.0000	0.0000	0.0000	0	0
0	884.0000	3.0000	0	5	0.0000	0.0000	0.0000	0.0000	0	0
0	885.0000	3.0000	0	5	0.0000	0.0000	0.0000	0.0000	0	0
0	886.0000	3.0000	0	5	0.0000	0.0000	0.0000	0.0000	0	0
0	887.0000	3.0000	0	5	0.0000	0.0000	0.0000	0.0000	0	0
0	888.0000	3.0000	0	5	0.0000	0.0000	0.0000	0.0000	0	0
0	889.0000	3.0000	0	5	0.0000	0.0000	0.0000	0.0000	0	0
0	890.0000	3.0000	0	5	0.0000	0.0000	0.0000	0.0000	0	0
0	891.0000	3.0000	0	5	0.0000	0.0000	0.0000	0.0000	0	0
0	892.0000	3.0000	0	5	0.0000	0.0000	0.0000	0.0000	0	0
0	893.0000	3.0000	0	5	0.0000	0.0000	0.0000	0.0000	0	0
0	894.0000	3.0000	0	5	0.0000	0.0000	0.0000	0.0000	0	0
0	895.0000	3.0000	0	5	0.0000	0.0000	0.0000	0.0000	0	0
0	896.0000	3.0000	0	5	0.0000	0.0000	0.0000	0.0000	0	0
0	897.0000	3.0000	0	5	0.0000	0.0000	0.0000	0.0000	0	0
0	898.0000	3.0000	0	5	0.0000	0.0000	0.0000	0.0000	0	0
0	899.0000	3.0000	0	5	0.0000	0.0000	0.0000	0.0000	0	0
0	900.0000	3.0000	0	5	0.0000	0.0000	0.0000	0.0000	0	0
0	901.0000	3.0000	0	5	0.0000	0.0000	0.0000	0.0000	0	0
0	902.0000	3.0000	0	5	0.0000	0.0000	0.0000	0.0000	0	0
0	903.0000	3.0000	0	5	0.0000	0.0000	0.0000	0.0000	0	0
0	904.0000	3.0000	0	5	0.0000	0.0000	0.0000	0.0000	0	0
0	905.0000	3.0000	0	5	0.0000	0.0000	0.0000	0.0000	0	0
0	906.0000	3.0000	0	5	0.0000	0.0000	0.0000	0.0000	0	0
0	907.0000	3.0000	0	5	0.0000	0.0000	0.0000	0.0000	0	0
0	908.0000	3.0000	0	5	0.0000	0.0000	0.0000	0.0000	0	0
0	909.0000	3.0000	0	5	0.0000	0.0000	0.0000	0.0000	0	0
0	910.0000	3.0000	0	5	0.0000	0.0000	0.0000	0.0000	0	0
0	911.0000	3.0000	0	5	0.0000	0.0000	0.0000	0.0000	0	0
0	912.0000	3.0000	0	5	0.0000	0.0000	0.0000	0.0000	0	0
0	913.0000	3.0000	0	5	0.0000	0.0000	0.0000	0.0000	0	0
0	914.0000	3.0000	0	5	0.0000	0.0000	0.0000	0.0000	0	0
0	915.0000	3.0000	0	5	0.0000	0.0000	0.0000	0.0000	0	0
0	916.0000	3.0000	0	5	0.0000	0.0000	0.0000	0.0000	0	0
0	917.0000	3.0000	0	5	0.0000	0.0000	0.0000	0.0000	0	0
0	918.0000	3.0000	0	5	0.0000	0.0000	0.0000	0.0000	0	0
0	919.0000	3.0000	0	5	0.0000	0.0000	0.0000	0.0000	0	0
0	920.0000	3.0000	0	5	0.0000	0.0000	0.0000	0.0000	0	0
0	921.0000	3.0000	0	5	0.0000	0.0000	0.0000	0.0000	0	0
0	922.0000	3.0000	0	5	0.0000	0.0000	0.0000	0.0000	0	0
0	923.0000	3.0000	0	5	0.0000	0.0000	0.0000	0.0000	0	0
0	924.0000	3.0000	0	5	0.0000	0.0000	0.0000	0.0000	0	0
0	925.0000	3.0000	0	5	0.0000	0.0000	0.0000	0.0000	0	0
0	926.0000	3.0000	0	5	0.0000	0.0000	0.0000	0.0000	0	0
0	927.0000	3.0000	0	5	0.0000	0.0000	0.0000	0.0000	0	0
0	928.0000	3.0000	0	5	0.0000	0.0000	0.0000	0.0000	0	0
0	929.0000	3.0000	0	5	0.0000	0.0000	0.0000	0.0000	0	0
0	930.0000	3.0000	0	5	0.0000	0.0000	0.0000	0.0000	0	0
0	931.0000	3.0000	0	5	0.0000	0.0000	0.0000	0.0000	0	0
0	932.0000	3.0000	0	5	0.0000	0.0000	0.0000	0.0000	0	0
0	933.0000	3.0000	0	5	0.0000	0.0000	0.0000	0.0000	0	0
0	934.0000	3.0000	0	5	0.0000	0.0000	0.0000	0.0000	0	0
0	935.0000	3.0000	0	5	0.0000	0.0000	0.0000	0.0000	0	0
0	936.0000	3.0000	0	5	0.0000	0.0000	0.0000	0.0000	0	0
0	937.0000	3.0000	0	5	0.0000	0.0000	0.0000	0.0000	0	0
0	938.0000	3.0000	0	5	0.0000	0.0000	0.0000	0.0000	0	0
0	939.0000	3.0000	0	5	0.0000	0.0000	0.0000	0.0000	0	0
0	940.0000	3.0000	0	5	0.0000	0.0000	0.0000	0.0000	0	0
0	941.0000	3.0000	0	5	0.0000	0.0000	0.0000	0.0000	0	0
0	942.0000	3.0000	0	5	0.0000	0.0000	0.0000	0.0000	0	0
0	943.0000	3.0000	0	5	0.0000	0.0000	0.0000	0.0000	0	0
0	944.0000	3.0000	0	5	0.0000	0.0000	0.0000	0.0000	0	0
0	945.0000	3.0000	0	5	0.0000	0.0000	0.0000	0.0000	0	0
0	946.0000	3.0000	0	5	0.0000	0.0000	0.0000	0.0000	0	0
0	947.0000	3.0000	0	5	0.0000	0.0000	0.0000	0.0000	0	0
0	948.0000	3.0000	0	5	0.0000	0.0000	0.0000	0.0000	0	0
0	949.0000	3.0000	0	5	0.0000	0.0000	0.0000	0.0000	0	0
0	950.0000	3.0000	0	5	0.0000	0.0000	0.0000	0.0000	0	0
0	951.0000	3.0000	0	5	0.0000	0.0000	0.0000	0.0000	0	0
0	952.0000	3.0000	0	5	0.0000	0.0000	0.0000	0.0000	0	0
0	953.0000	3.0000	0	5	0.0000	0.0000	0.0000	0.0000	0	0
0	954.0000	3.0000	0	5	0.0000	0.0000	0.0000	0.0000	0	0
0	955.0000	3.0000	0	5	0.0000	0.0000	0.0000	0.0000	0	0
0	956.0000	3.0000	0	5	0.0000	0.0000	0.0000	0.0000	0	0
0	957.0000	3.0000	0	5	0.0000	0.0000	0.0000	0.0000	0	0
0	958.0000	3.0000	0	5	0.0000	0.0000	0.0000	0.0000	0	0
0	959.0000	3.0000	0	5	0.0000	0.0000	0.0000	0.0000	0	0
0	960.0000	3.0000	0	5	0.0000	0.0000	0.0000	0.0000	0	0
0	961.0000	3.0000	0	5	0.0000	0.0000	0.0000	0.0000	0	0
0	962.0000	3.0000	0	5	0.0000	0.0000	0.0000	0.0000	0	0
0	963.0000	3.0000	0	5	0.0000	0.0000	0.0000	0.0000	0	0
0	964.0000	3.0000	0	5	0.0000	0.0000	0.0000	0.0000	0	0
0	965.0000	3.0000	0	5	0.0000	0.0000	0.0000	0.0000	0	0
0	966.0000	3.0000	0	5	0.0000	0.0000	0.0000	0.0000	0	0
0	967.0000	3.0000	0	5	0.0000	0.0000	0.0000	0.0000	0	0
0	968.0000	3.0000	0	5	0.0000	0.0000	0.0000	0.0000	0	0
0	969.0000	3.0000	0	5	0.0000	0.0000	0.0000	0.0000	0	0
0	970.0000	3.0000	0	5	0.0000	0.0000	0.0000	0.0000	0	0
0	971.0000	3.0000	0	5	0.0000	0.0000	0.0000	0.0000	0	0
0	972.0000	3.0000	0	5	0.0000	0.0000	0.0000	0.0000	0	0
0	973.0000	3.0000	0	5	0.0000	0.0000	0.0000	0.0000	0	0
0	974.0000	3.0000	0	5	0.0000	0.0000	0.0000	0.0000	0	0
0	975.0000	3.0000	0	5	0.0000	0.0000	0.0000	0.0000	0	0
0	976.0000	3.0000	0	5	0.0000	0.0000	0.0000	0.0000	0	0
0	977.0000	3.0000	0	5	0.0000	0.0000	0.0000	0.0000	0	0
0	978.0000	3.0000	0	5	0.0000	0.0000	0.0000	0.0000	0	0
1	979.0000	3.0000	10	0	69.6318	126.7536	32.8210	0.3660	131	114
1	980.0000	3.0000	10	0	69.6967	126.7240	32.9337	0.3377	140	114
1	981.0000	3.0000	10	0	69.6604	126.7225	32.8364	0.3241	127	116
1	982.0000	3.0000	9	0	69.6416	126.6581	32.8828	0.3982	137	117
1	983.0000	3.0000	10	0	69.6229	126.6270	32.7903	0.2659	142	116
1	984.0000	3.0000	9	0	69.6746	126.6071	33.0262	0.4600	136	111
1	985.0000	3.0000	9	0	69.7981	126.5439	32.9647	0.4405	124	104
1	986.0000	3.0000	8	0	69.9280	126.6765	32.6575	0.1992	124	94
1	987.0000	3.0000	7	0	69.7968	126.5142	32.9128	0.4005	100	93
1	988.0000	3.0000	7	0	69.5825	126.4218	32.8961	0.4786	92	85
0	989.0000	3.0000	0	3	0.0000	0.0000	0.0000	0.0000	95	86
1	990.0000	3.0000	7	0	69.4126	126.6128	24.8569	0.4516	93	91
1	991.0000	3.0000	7	0	69.2814	126.7600	25.0591	0.2404	105	95
1	992.0000	3.0000	9	0	69.2033	126.7456	24.9780	0.3142	120	104
1	993.0000	3.0000	9	0	69.2112	126.7837	25.0497	0.2978	118	104
1	994.0000	3.0000	9	0	69.1117	126.7928	25.0984	0.3170	116	106
1	995.0000	3.0000	8	0	69.0996	126.9396	24.9121	0.2717	118	107
1	996.0000	3.0000	8	0	69.1437	126.8459	25.0199	0.2341	115	107
1	997.0000	3.0000	8	0	69.2088	126.8137	25.3548	0.3453	129	111
0	998.0000	3.0000	0	5	0.0000	0.0000	0.0000	0.0000	0	0
0	999.0000	3.0000	0	5	0.0000	0.0000	0.0000	0.0000	0	0
0	1000.0000	3.0000	0	5	0.0000	0.0000	0.0000	0.0000	0	0
0	1001.0000	3.0000	0	5	0.0000	0.0000	0.0000	0.0000	0	0
0	1002.0000	3.0000	0	5	0.0000	0.0000	0.0000	0.0000	0	0
0	1003.0000	3.0000	0	5	0.0000	0.0000	0.0000	0.0000	0	0
0	1004.0000	3.0000	0	5	0.0000	0.0000	0.0000	0.0000	0	0
0	1005.0000	3.0000	0	5	0.0000	0.0000	0.0000	0.0000	0	0
0	1006.0000	3.0000	0	5	0.0000	0.0000	0.0000	0.0000	0	0
0	1007.0000	3.0000	0	5	0.0000	0.0000	0.0000	0.0000	0	0
0	1008.0000	3.0000	0	5	0.0000	0.0000	0.0000	0.0000	0	0
0	1009.0000	3.0000	0	5	0.0000	0.0000	0.0000	0.0000	0	0
0	1010.0000	3.0000	0	5	0.0000	0.0000	0.0000	0.0000	0	0
0	1011.0000	3.0000	0	5	0.0000	0.0000	0.0000	0.0000	0	0
0	1012.0000	3.0000	0	5	0.0000	0.0000	0.0000	0.0000	0	0
0	1013.0000	3.0000	0	5	0.0000	0.0000	0.0000	0.0000	0	0
0	1014.0000	3.0000	0	5	0.0000	0.0000	0.0000	0.0000	0	0
0	1015.0000	3.0000	0	5	0.0000	0.0000	0.0000	0.0000	0	0
0	1016.0000	3.0000	0	5	0.0000	0.0000	0.0000	0.0000	0	0
0	1017.0000	3.0000	0	5	0.0000	0.0000	0.0000	0.0000	0	0
0	1018.0000	3.0000	0	5	0.0000	0.0000	0.0000	0.0000	0	0
0	1019.0000	3.0000	0	5	0.0000	0.0000	0.0000	0.0000	0	0
0	1020.0000	3.0000	0	5	0.0000	0.0000	0.0000	0.0000	0	0
0	1021.0000	3.0000	0	5	0.0000	0.0000	0.0000	0.0000	0	0
0	1022.0000	3.0000	0	5	0.0000	0.0000	0.0000	0.0000	0	0
0	1023.0000	3.0000	0	5	0.0000	0.0000	0.0000	0.0000	0	0
0	1024.0000	3.0000	0	5	0.0000	0.0000	0.0000	0.0000	0	0
0	1025.0000	3.0000	0	5	0.0000	0.0000	0.0000	0.0000	0	0
0	1026.0000	3.0000	0	5	0.0000	0.0000	0.0000	0.0000	0	0
0	1027.0000	3.0000	0	5	0.0000	0.0000	0.0000	0.0000	0	0
0	1028.0000	3.0000	0	5	0.0000	0.0000	0.0000	0.0000	0	0
0	1029.0000	3.0000	0	5	0.0000	0.0000	0.0000	0.0000	0	0
0	1030.0000	3.0000	0	5	0.0000	0.0000	0.0000	0.0000	0	0
0	1031.0000	3.0000	0	5	0.0000	0.0000	0.0000	0.0000	0	0
0	1032.0000	3.0000	0	5	0.0000	0.0000	0.0000	0.0000	0	0
0	1033.0000	3.0000	0	5	0.0000	0.0000	0.0000	0.0000	0	0
0	1034.0000	3.0000	0	5	0.0000	0.0000	0.0000	0.0000	0	0
0	1035.0000	3.0000	0	5	0.0000	0.0000	0.0000	0.0000	0	0
0	1036.0000	3.0000	0	5	0.0000	0.0000	0.0000	0.0000	0	0
0	1037.0000	3.0000	0	5	0.0000	0.0000	0.0000	0.0000	0	0
0	1038.0000	3.0000	0	5	0.0000	0.0000	0.0000	0.0000	0	0
0	1039.0000	3.0000	0	5	0.0000	0.0000	0.0000	0.0000	0	0
0	1040.0000	3.0000	0	5	0.0000	0.0000	0.0000	0.0000	0	0
0	1041.0000	3.0000	0	5	0.0000	0.0000	0.0000	0.0000	0	0
0	1042.0000	3.0000	0	5	0.0000	0.0000	0.0000	0.0000	0	0
0	1043.0000	3.0000	0	5	0.0000	0.0000	0.0000	0.0000	0	0
0	1044.0000	3.0000	0	5	0.0000	0.0000	0.0000	0.0000	0	0
0	1045.0000	3.0000	0	5	0.0000	0.0000	0.0000	0.0000	0	0
0	1046.0000	3.0000	0	5	0.0000	0.0000	0.0000	0.0000	0	0
0	1047.0000	3.0000	0	5	0.0000	0.0000	0.0000	0.0000	0	0
0	1048.0000	3.0000	0	5	0.0000	0.0000	0.0000	0.0000	0	0
0	1049.0000	3.0000	0	5	0.0000	0.0000	0.0000	0.0000	0	0
0	1050.0000	3.0000	0	5	0.0000	0.0000	0.0000	0.0000	0	0
0	1051.0000	3.0000	0	5	0.0000	0.0000	0.0000	0.0000	0	0
0	1052.0000	3.0000	0	5	0.0000	0.0000	0.0000	0.0000	0	0
0	1053.0000	3.0000	0	5	0.0000	0.0000	0.0000	0.0000	0	0
0	1054.0000	3.0000	0	5	0.0000	0.0000	0.0000	0.0000	0	0
0	1055.0000	3.0000	0	5	0.0000	0.0000	0.0000	0.0000	0	0
0	1056.0000	3.0000	0	5	0.0000	0.0000	0.0000	0.0000	0	0
0	1057.0000	3.0000	0	5	0.0000	0.0000	0.0000	0.0000	0	0
0	1058.0000	3.0000	0	5	0.0000	0.0000	0.0000	0.0000	0	0
0	1059.0000	3.0000	0	5	0.0000	0.0000	0.0000	0.0000	0	0
0	1060.0000	3.0000	0	5	0.0000	0.0000	0.0000	0.0000	0	0
0	1061.0000	3.0000	0	5	0.0000	0.0000	0.0000	0.0000	0	0
0	1062.0000	3.0000	0	5	0.0000	0.0000	0.0000	0.0000	0	0
0	1063.0000	3.0000	0	5	0.0000	0.0000	0.0000	0.0000	0	0
0	1064.0000	3.0000	0	5	0.0000	0.0000	0.0000	0.0000	0	0
0	1065.0000	3.0000	0	5	0.0000	0.0000	0.0000	0.0000	0	0
0	1066.0000	3.0000	0	5	0.0000	0.0000	0.0000	0.0000	0	0
0	1067.0000	3.0000	0	5	0.0000	0.0000	0.0000	0.0000	0	0
0	1068.0000	3.0000	0	5	0.0000	0.0000	0.0000	0.0000	0	0
0	1069.0000	3.0000	0	5	0.0000	0.0000	0.0000	0.0000	0	0
0	1070.0000	3.0000	0	5	0.0000	0.0000	0.0000	0.0000	0	0
0	1071.0000	3.0000	0	5	0.0000	0.0000	0.0000	0.0000	0	0
0	1072.0000	3.0000	0	5	0.0000	0.0000	0.0000	0.0000	0	0
0	1073.0000	3.0000	0	5	0.0000	0.0000	0.0000	0.0000	0	0
0	1074.0000	3.0000	0	5	0.0000	0.0000	0.0000	0.0000	0	0
0	1075.0000	3.0000	0	5	0.0000	0.0000	0.0000	0.0000	0	0
0	1076.0000	3.0000	0	5	0.0000	0.0000	0.0000	0.0000	0	0
0	1077.0000	3.0000	0	5	0.0000	0.0000	0.0000	0.0000	0	0
0	1078.0000	3.0000	0	5	0.0000	0.0000	0.0000	0.0000	0	0
0	1079.0000	3.0000	0	5	0.0000	0.0000	0.0000	0.0000	0	0
0	1080.0000	3.0000	0	5	0.0000	0.0000	0.0000	0.0000	0	0
0	1081.0000	3.0000	0	5	0.0000	0.0000	0.0000	0.0000	0	0
0	1082.0000	3.0000	0	5	0.0000	0.0000	0.0000	0.0000	0	0
0	1083.0000	3.0000	0	5	0.0000	0.0000	0.0000	0.0000	0	0
0	1084.0000	3.0000	0	5	0.0000	0.0000	0.0000	0.0000	0	0
0	1085.0000	3.0000	0	5	0.0000	0.0000	0.0000	0.0000	0	0
0	1086.0000	3.0000	0	5	0.0000	0.0000	0.0000	0.0000	0	0
0	1087.0000	3.0000	0	5	0.0000	0.0000	0.0000	0.0000	0	0
0	1088.0000	3.0000	0	5	0.0000	0.0000	0.0000	0.0000	0	0
0	1089.0000	3.0000	0	5	0.0000	0.0000	0.0000	0.0000	0	0
0	1090.0000	3.0000	0	5	0.0000	0.0000	0.0000	0.0000	0	0
0	1091.0000	3.0000	0	5	0.0000	0.0000	0.0000	0.0000	0	0
0	1092.0000	3.0000	0	5	0.0000	0.0000	0.0000	0.0000	0	0
0	1093.0000	3.0000	0	5	0.0000	0.0000	0.0000	0.0000	0	0
0	1094.0000	3.0000	0	5	0.0000	0.0000	0.0000	0.0000	0	0
0	1095.0000	3.0000	0	5	0.0000	0.0000	0.0000	0.0000	0	0
0	1096.0000	3.0000	0	5	0.0000	0.0000	0.0000	0.0000	0	0
0	1097.0000	3.0000	0	5	0.0000	0.0000	0.0000	0.0000	0	0
0	1098.0000	3.0000	0	5	0.0000	0.0000	0.0000	0.0000	0	0
0	1099.0000	3.0000	0	5	0.0000	0.0000	0.0000	0.0000	0	0
0	1100.0000	3.0000	0	5	0.0000	0.0000	0.0000	0.0000	0	0
0	1101.0000	3.0000	0	5	0.0000	0.0000	0.0000	0.0000	0	0
0	1102.0000	3.0000	0	5	0.0000	0.0000	0.0000	0.0000	0	0
0	1103.0000	3.0000	0	5	0.0000	0.0000	0.0000	0.0000	0	0
0	1104.0000	3.0000	0	5	0.0000	0.0000	0.0000	0.0000	0	0
0	1105.0000	3.0000	0	5	0.0000	0.0000	0.0000	0.0000	0	0
0	1106.0000	3.0000	0	5	0.0000	0.0000	0.0000	0.0000	0	0
0	1107.0000	3.0000	0	5	0.0000	0.0000	0.0000	0.0000	0	0
0	1108.0000	3.0000	0	5	0.0000	0.0000	0.0000	0.0000	0	0
0	1109.0000	3.0000	0	5	0.0000	0.0000	0.0000	0.0000	0	0
0	1110.0000	3.0000	0	5	0.0000	0.0000	0.0000	0.0000	0	0
0	1111.0000	3.0000	0	5	0.0000	0.0000	0.0000	0.0000	0	0
0	1112.0000	3.0000	0	5	0.0000	0.0000	0.0000	0.0000	0	0
0	1113.0000	3.0000	0	5	0.0000	0.0000	0.0000	0.0000	0	0
0	1114.0000	3.0000	0	5	0.0000	0.0000	0.0000	0.0000	0	0
0	1115.0000	3.0000	0	5	0.0000	0.0000	0.0000	0.0000	0	0
0	1116.0000	3.0000	0	5	0.0000	0.0000	0.0000	0.0000	0	0
0	1117.0000	3.0000	0	5	0.0000	0.0000	0.0000	0.0000	0	0
0	1118.0000	3.0000	0	5	0.0000	0.0000	0.0000	0.0000	0	0
0	1119.0000	3.0000	0	5	0.0000	0.0000	0.0000	0.0000	0	0
0	1120.0000	3.0000	0	5	0.0000	0.0000	0.0000	0.0000	0	0
0	1121.0000	3.0000	0	5	0.0000	0.0000	0.0000	0.0000	0	0
0	1122.0000	3.0000	0	5	0.0000	0.0000	0.0000	0.0000	0	0
0	1123.0000	3.0000	0	5	0.0000	0.0000	0.0000	0.0000	0	0
0	1124.0000	3.0000	0	5	0.0000	0.0000	0.0000	0.0000	0	0
0	1125.0000	3.0000	0	5	0.0000	0.0000	0.0000	0.0000	0	0
0	1126.0000	3.0000	0	5	0.0000	0.0000	0.0000	0.0000	0	0
0	1127.0000	3.0000	0	5	0.0000	0.0000	0.0000	0.0000	0	0
0	1128.0000	3.0000	0	5	0.0000	0.0000	0.0000	0.0000	0	0
0	1129.0000	3.0000	0	5	0.0000	0.0000	0.0000	0.0000	0	0
0	1130.0000	3.0000	0	5	0.0000	0.0000	0.0000	0.0000	0	0
0	1131.0000	3.0000	0	5	0.0000	0.0000	0.0000	0.0000	0	0
0	1132.0000	3.0000	0	5	0.0000	0.0000	0.0000	0.0000	0	0
0	1133.0000	3.0000	0	5	0.0000	0.0000	0.0000	0.0000	0	0
0	1134.0000	3.0000	0	5	0.0000	0.0000	0.0000	0.0000	0	0
0	1135.0000	3.0000	0	5	0.0000	0.0000	0.0000	0.0000	0	0
0	1136.0000	3.0000	0	5	0.0000	0.0000	0.0000	0.0000	0	0
0	1137.0000	3.0000	0	5	0.0000	0.0000	0.0000	0.0000	0	0
0	1138.0000	3.0000	0	5	0.0000	0.0000	0.0000	0.0000	0	0
0	1139.0000	3.0000	0	5	0.0000	0.0000	0.0000	0.0000	0	0
0	1140.0000	3.0000	0	5	0.0000	0.0000	0.0000	0.0000	0	0
0	1141.0000	3.0000	0	5	0.0000	0.0000	0.0000	0.0000	0	0
0	1142.0000	3.0000	0	5	0.0000	0.0000	0.0000	0.0000	0	0
0	1143.0000	3.0000	0	5	0.0000	0.0000	0.0000	0.0000	0	0
0	1144.0000	3.0000	0	5	0.0000	0.0000	0.0000	0.0000	0	0
0	1145.0000	3.0000	0	5	0.0000	0.0000	0.0000	0.0000	0	0
0	1146.0000	3.0000	0	5	0.0000	0.0000	0.0000	0.0000	0	0
0	1147.0000	3.0000	0	5	0.0000	0.0000	0.0000	0.0000	0	0
0	1148.0000	3.0000	0	5	0.0000	0.0000	0.0000	0.0000	0	0
0	1149.0000	3.0000	0	5	0.0000	0.0000	0.0000	0.0000	0	0
0	1150.0000	3.0000	0	5	0.0000	0.0000	0.0000	0.0000	0	0
0	1151.0000	3.0000	0	5	0.0000	0.0000	0.0000	0.0000	0	0
0	1152.0000	3.0000	0	5	0.0000	0.0000	0.0000	0.0000	0	0
0	1153.0000	3.0000	0	5	0.0000	0.0000	0.0000	0.0000	0	0
0	1154.0000	3.0000	0	5	0.0000	0.0000	0.0000	0.0000	0	0
0	1155.0000	3.0000	0	5	0.0000	0.0000	0.0000	0.0000	0	0
0	1156.0000	3.0000	0	5	0.0000	0.0000	0.0000	0.0000	0	0
0	1157.0000	3.0000	0	5	0.0000	0.0000	0.0000	0.0000	0	0
0	1158.0000	3.0000	0	5	0.0000	0.0000	0.0000	0.0000	0	0
0	1159.0000	3.0000	0	5	0.0000	0.0000	0.0000	0.0000	0	0
0	1160.0000	3.0000	0	5	0.0000	0.0000	0.0000	0.0000	0	0
0	1161.0000	3.0000	0	5	0.0000	0.0000	0.0000	0.0000	0	0
0	1162.0000	3.0000	0	5	0.0000	0.0000	0.0000	0.0000	0	0
0	1163.0000	3.0000	0	5	0.0000	0.0000	0.0000	0.0000	0	0
0	1164.0000	3.0000	0	5	0.0000	0.0000	0.0000	0.0000	0	0
0	1165.0000	3.0000	0	5	0.0000	0.0000	0.0000	0.0000	0	0
0	1166.0000	3.0000	0	5	0.0000	0.0000	0.0000	0.0000	0	0
0	1167.0000	3.0000	0	5	0.0000	0.0000	0.0000	0.0000	0	0
0	1168.0000	3.0000	0	5	0.0000	0.0000	0.0000	0.0000	0	0
0	1169.0000	3.0000	0	5	0.0000	0.0000	0.0000	0.0000	0	0
0	1170.0000	3.0000	0	5	0.0000	0.0000	0.0000	0.0000	0	0
0	1171.0000	3.0000	0	5	0.0000	0.0000	0.0000	0.0000	0	0
0	1172.0000	3.0000	0	5	0.0000	0.0000	0.0000	0.0000	0	0
0	1173.0000	3.0000	0	5	0.0000	0.0000	0.0000	0.0000	0	0
0	1174.0000	3.0000	0	5	0.0000	0.0000	0.0000	0.0000	0	0
0	1175.0000	3.0000	0	5	0.0000	0.0000	0.0000	0.0000	0	0
0	1176.0000	3.0000	0	5	0.0000	0.0000	0.0000	0.0000	0	0
0	1177.0000	3.0000	0	5	0.0000	0.0000	0.0000	0.0000	0	0
0	1178.0000	3.0000	0	5	0.0000	0.0000	0.0000	0.0000	0	0
0	1179.0000	3.0000	0	5	0.0000	0.0000	0.0000	0.0000	0	0
0	1180.0000	3.0000	0	5	0.0000	0.0000	0.0000	0.0000	0	0
0	1181.0000	3.0000	0	5	0.0000	0.0000	0.0000	0.0000	0	0
0	1182.0000	3.0000	0	5	0.0000	0.0000	0.0000	0.0000	0	0
0	1183.0000	3.0000	0	5	0.0000	0.0000	0.0000	0.0000	0	0
0	1184.0000	3.0000	0	5	0.0000	0.0000	0.0000	0.0000	0	0
0	1185.0000	3.0000	0	5	0.0000	0.0000	0.0000	0.0000	0	0
0	1186.0000	3.0000	0	5	0.0000	0.0000	0.0000	0.0000	0	0
0	1187.0000	3.0000	0	5	0.0000	0.0000	0.0000	0.0000	0	0
0	1188.0000	3.0000	0	5	0.0000	0.0000	0.0000	0.0000	0	0
0	1189.0000	3.0000	0	5	0.0000	0.0000	0.0000	0.0000	0	0
0	1190.0000	3.0000	0	5	0.0000	0.0000	0.0000	0.0000	0	0
0	1191.0000	3.0000	0	5	0.0000	0.0000	0.0000	0.0000	0	0
0	1192.0000	3.0000	0	5	0.0000	0.0000	0.0000	0.0000	0	0
0	1193.0000	3.0000	0	5	0.0000	0.0000	0.0000	0.0000	0	0
0	1194.0000	3.0000	0	5	0.0000	0.0000	0.0000	0.0000	0	0
0	1195.0000	3.0000	0	5	0.0000	0.0000	0.0000	0.0000	0	0
0	1196.0000	3.0000	0	5	0.0000	0.0000	0.0000	0.0000	0	0
0	1197.0000	3.0000	0	5	0.0000	0.0000	0.0000	0.0000	0	0
0	1198.0000	3.0000	0	5	0.0000	0.0000	0.0000	0.0000	0	0
0	1199.0000	3.0000	0	5	0.0000	0.0000	0.0000	0.0000	0	0
0	1200.0000	3.0000	0	5	0.0000	0.0000	0.0000	0.0000	0	0
0	1201.0000	3.0000	0	5	0.0000	0.0000	0.0000	0.0000	0	0
0	1202.0000	3.0000	0	5	0.0000	0.0000	0.0000	0.0000	0	0
0	1203.0000	3.0000	0	5	0.0000	0.0000	0.0000	0.0000	0	0
0	1204.0000	3.0000	0	5	0.0000	0.0000	0.0000	0.0000	0	0
0	1205.0000	3.0000	0	5	0.0000	0.0000	0.0000	0.0000	0	0
0	1206.0000	3.0000	0	5	0.0000	0.0000	0.0000	0.0000	0	0
0	1207.0000	3.0000	0	5	0.0000	0.0000	0.0000	0.0000	0	0
0	1208.0000	3.0000	0	5	0.0000	0.0000	0.0000	0.0000	0	0
0	1209.0000	3.0000	0	5	0.0000	0.0000	0.0000	0.0000	0	0
0	1210.0000	3.0000	0	5	0.0000	0.0000	0.0000	0.0000	0	0
0	1211.0000	3.0000	0	5	0.0000	0.0000	0.0000	0.0000	0	0
0	1212.0000	3.0000	0	5	0.0000	0.0000	0.0000	0.0000	0	0
0	1213.0000	3.0000	0	5	0.0000	0.0000	0.0000	0.0000	0	0
0	1214.0000	3.0000	0	5	0.0000	0.0000	0.0000	0.0000	0	0
0	1215.0000	3.0000	0	5	0.0000	0.0000	0.0000	0.0000	0	0
0	1216.0000	3.0000	0	5	0.0000	0.0000	0.0000	0.0000	0	0
0	1217.0000	3.0000	0	5	0.0000	0.0000	0.0000	0.0000	0	0
0	1218.0000	3.0000	0	5	0.0000	0.0000	0.0000	0.0000	0	0
0	1219.0000	3.0000	0	5	0.0000	0.0000	0.0000	0.0000	0	0
0	1220.0000	3.0000	0	5	0.0000	0.0000	0.0000	0.0000	0	0
0	1221.0000	3.0000	0	5	0.0000	0.0000	0.0000	0.0000	0	0
0	1222.0000	3.0000	0	5	0.0000	0.0000	0.0000	0.0000	0	0
0	1223.0000	3.0000	0	5	0.0000	0.0000	0.0000	0.0000	0	0
0	1224.0000	3.0000	0	5	0.0000	0.0000	0.0000	0.0000	0	0
0	1225.0000	3.0000	0	5	0.0000	0.0000	0.0000	0.0000	0	0
0	1226.0000	3.0000	0	5	0.0000	0.0000	0.0000	0.0000	0	0
0	1227.0000	3.0000	0	5	0.0000	0.0000	0.0000	0.0000	0	0
0	1228.0000	3.0000	0	5	0.0000	0.0000	0.0000	0.0000	0	0
0	1229.0000	3.0000	0	5	0.0000	0.0000	0.0000	0.0000	0	0
0	1230.0000	3.0000	0	5	0.0000	0.0000	0.0000	0.0000	0	0
0	1231.0000	3.0000	0	5	0.0000	0.0000	0.0000	0.0000	0	0
0	1232.0000	3.0000	0	5	0.0000	0.0000	0.0000	0.0000	0	0
0	1233.0000	3.0000	0	5	0.0000	0.0000	0.0000	0.0000	0	0
0	1234.0000	3.0000	0	5	0.0000	0.0000	0.0000	0.0000	0	0
0	1235.0000	3.0000	0	5	0.0000	0.0000	0.0000	0.0000	0	0
0	1236.0000	3.0000	0	5	0.0000	0.0000	0.0000	0.0000	0	0
0	1237.0000	3.0000	0	5	0.0000	0.0000	0.0000	0.0000	0	0
0	1238.0000	3.0000	0	5	0.0000	0.0000	0.0000	0.0000	0	0
0	1239.0000	3.0000	0	5	0.0000	0.0000	0.0000	0.0000	0	0
0	1240.0000	3.0000	0	5	0.0000	0.0000	0.0000	0.0000	0	0
0	0.0000	4.0000	0	5	0.0000	0.0000	0.0000	0.0000	0	0
0	1.0000	4.0000	0	5	0.0000	0.0000	0.0000	0.0000	0	0
0	2.0000	4.0000	0	5	0.0000	0.0000	0.0000	0.0000	0	0
0	3.0000	4.0000	0	5	0.0000	0.0000	0.0000	0.0000	0	0
0	4.0000	4.0000	0	5	0.0000	0.0000	0.0000	0.0000	0	0
0	5.0000	4.0000	0	5	0.0000	0.0000	0.0000	0.0000	0	0
0	6.0000	4.0000	0	5	0.0000	0.0000	0.0000	0.0000	0	0
0	7.0000	4.0000	0	5	0.0000	0.0000	0.0000	0.0000	0	0
0	8.0000	4.0000	0	5	0.0000	0.0000	0.0000	0.0000	0	0
0	9.0000	4.0000	0	5	0.0000	0.0000	0.0000	0.0000	0	0
0	10.0000	4.0000	0	5	0.0000	0.0000	0.0000	0.0000	0	0
0	11.0000	4.0000	0	5	0.0000	0.0000	0.0000	0.0000	0	0
0	12.0000	4.0000	0	5	0.0000	0.0000	0.0000	0.0000	0	0
0	13.0000	4.0000	0	5	0.0000	0.0000	0.0000	0.0000	0	0
0	14.0000	4.0000	0	5	0.0000	0.0000	0.0000	0.0000	0	0
0	15.0000	4.0000	0	5	0.0000	0.0000	0.0000	0.0000	0	0
0	16.0000	4.0000	0	5	0.0000	0.0000	0.0000	0.0000	0	0
0	17.0000	4.0000	0	5	0.0000	0.0000	0.0000	0.0000	0	0
0	18.0000	4.0000	0	5	0.0000	0.0000	0.0000	0.0000	0	0
0	19.0000	4.0000	0	5	0.0000	0.0000	0.0000	0.0000	0	0
0	20.0000	4.0000	0	5	0.0000	0.0000	0.0000	0.0000	0	0
0	21.0000	4.0000	0	5	0.0000	0.0000	0.0000	0.0000	0	0
0	22.0000	4.0000	0	5	0.0000	0.0000	0.0000	0.0000	0	0
0	23.0000	4.0000	0	5	0.0000	0.0000	0.0000	0.0000	0	0
0	24.0000	4.0000	0	5	0.0000	0.0000	0.0000	0.0000	0	0
0	25.0000	4.0000	0	5	0.0000	0.0000	0.0000	0.0000	0	0
0	26.0000	4.0000	0	5	0.0000	0.0000	0.0000	0.0000	0	0
0	27.0000	4.0000	0	5	0.0000	0.0000	0.0000	0.0000	0	0
0	28.0000	4.0000	0	5	0.0000	0.0000	0.0000	0.0000	0	0
0	29.0000	4.0000	0	5	0.0000	0.0000	0.0000	0.0000	0	0
0	30.0000	4.0000	0	5	0.0000	0.0000	0.0000	0.0000	0	0
0	31.0000	4.0000	0	5	0.0000	0.0000	0.0000	0.0000	0	0
0	32.0000	4.0000	0	5	0.0000	0.0000	0.0000	0.0000	0	0
0	33.0000	4.0000	0	5	0.0000	0.0000	0.0000	0.0000	0	0
0	34.0000	4.0000	0	5	0.0000	0.0000	0.0000	0.0000	0	0
0	35.0000	4.0000	0	5	0.0000	0.0000	0.0000	0.0000	0	0
0	36.0000	4.0000	0	5	0.0000	0.0000	0.0000	0.0000	0	0
0	37.0000	4.0000	0	5	0.0000	0.0000	0.0000	0.0000	0	0
0	38.0000	4.0000	0	5	0.0000	0.0000	0.0000	0.0000	0	0
0	39.0000	4.0000	0	5	0.0000	0.0000	0.0000	0.0000	0	0
0	40.0000	4.0000	0	5	0.0000	0.0000	0.0000	0.0000	0	0
0	41.0000	4.0000	0	5	0.0000	0.0000	0.0000	0.0000	0	0
0	42.0000	4.0000	0	5	0.0000	0.0000	0.0000	0.0000	0	0
0	43.0000	4.0000	0	5	0.0000	0.0000	0.0000	0.0000	0	0
0	44.0000	4.0000	0	5	0.0000	0.0000	0.0000	0.0000	0	0
0	45.0000	4.0000	0	5	0.0000	0.0000	0.0000	0.0000	0	0
0	46.0000	4.0000	0	5	0.0000	0.0000	0.0000	0.0000	0	0
0	47.0000	4.0000	0	5	0.0000	0.0000	0.0000	0.0000	0	0
0	48.0000	4.0000	0	5	0.0000	0.0000	0.0000	0.0000	0	0
0	49.0000	4.0000	0	5	0.0000	0.0000	0.0000	0.0000	0	0
0	50.0000	4.0000	0	5	0.0000	0.0000	0.0000	0.0000	0	0
0	51.0000	4.0000	0	5	0.0000	0.0000	0.0000	0.0000	0	0
0	52.0000	4.0000	0	5	0.0000	0.0000	0.0000	0.0000	0	0
0	53.0000	4.0000	0	5	0.0000	0.0000	0.0000	0.0000	0	0
0	54.0000	4.0000	0	5	0.0000	0.0000	0.0000	0.0000	0	0
0	55.0000	4.0000	0	5	0.0000	0.0000	0.0000	0.0000	0	0
0	56.0000	4.0000	0	5	0.0000	0.0000	0.0000	0.0000	0	0
0	57.0000	4.0000	0	5	0.0000	0.0000	0.0000	0.0000	0	0
0	58.0000	4.0000	0	5	0.0000	0.0000	0.0000	0.0000	0	0
0	59.0000	4.0000	0	5	0.0000	0.0000	0.0000	0.0000	0	0
0	60.0000	4.0000	0	5	0.0000	0.0000	0.0000	0.0000	0	0
0	61.0000	4.0000	0	5	0.0000	0.0000	0.0000	0.0000	0	0
0	62.0000	4.0000	0	5	0.0000	0.0000	0.0000	0.0000	0	0
0	63.0000	4.0000	0	5	0.0000	0.0000	0.0000	0.0000	0	0
0	64.0000	4.0000	0	5	0.0000	0.0000	0.0000	0.0000	0	0
0	65.0000	4.0000	0	5	0.0000	0.0000	0.0000	0.0000	0	0
0	66.0000	4.0000	0	5	0.0000	0.0000	0.0000	0.0000	0	0
0	67.0000	4.0000	0	5	0.0000	0.0000	0.0000	0.0000	0	0
0	68.0000	4.0000	0	5	0.0000	0.0000	0.0000	0.0000	0	0
0	69.0000	4.0000	0	5	0.0000	0.0000	0.0000	0.0000	0	0
0	70.0000	4.0000	0	5	0.0000	0.0000	0.0000	0.0000	0	0
0	71.0000	4.0000	0	5	0.0000	0.0000	0.0000	0.0000	0	0
0	72.0000	4.0000	0	5	0.0000	0.0000	0.0000	0.0000	0	0
0	73.0000	4.0000	0	5	0.0000	0.0000	0.0000	0.0000	0	0
0	74.0000	4.0000	0	5	0.0000	0.0000	0.0000	0.0000	0	0
0	75.0000	4.0000	0	5	0.0000	0.0000	0.0000	0.0000	0	0
0	76.0000	4.0000	0	5	0.0000	0.0000	0.0000	0.0000	0	0
0	77.0000	4.0000	0	5	0.0000	0.0000	0.0000	0.0000	0	0
0	78.0000	4.0000	0	5	0.0000	0.0000	0.0000	0.0000	0	0
0	79.0000	4.0000	0	5	0.0000	0.0000	0.0000	0.0000	0	0
0	80.0000	4.0000	0	5	0.0000	0.0000	0.0000	0.0000	0	0
0	81.0000	4.0000	0	5	0.0000	0.0000	0.0000	0.0000	0	0
0	82.0000	4.0000	0	5	0.0000	0.0000	0.0000	0.0000	0	0
0	83.0000	4.0000	0	5	0.0000	0.0000	0.0000	0.0000	0	0
0	84.0000	4.0000	0	5	0.0000	0.0000	0.0000	0.0000	0	0
0	85.0000	4.0000	0	5	0.0000	0.0000	0.0000	0.0000	0	0
0	86.0000	4.0000	0	5	0.0000	0.0000	0.0000	0.0000	0	0
0	87.0000	4.0000	0	5	0.0000	0.0000	0.0000	0.0000	0	0
0	88.0000	4.0000	0	5	0.0000	0.0000	0.0000	0.0000	0	0
0	89.0000	4.0000	0	5	0.0000	0.0000	0.0000	0.0000	0	0
0	90.0000	4.0000	0	5	0.0000	0.0000	0.0000	0.0000	0	0
0	91.0000	4.0000	0	5	0.0000	0.0000	0.0000	0.0000	0	0
0	92.0000	4.0000	0	5	0.0000	0.0000	0.0000	0.0000	0	0
0	93.0000	4.0000	0	5	0.0000	0.0000	0.0000	0.0000	0	0
0	94.0000	4.0000	0	5	0.0000	0.0000	0.0000	0.0000	0	0
0	95.0000	4.0000	0	5	0.0000	0.0000	0.0000	0.0000	0	0
0	96.0000	4.0000	0	5	0.0000	0.0000	0.0000	0.0000	0	0
0	97.0000	4.0000	0	5	0.0000	0.0000	0.0000	0.0000	0	0
0	98.0000	4.0000	0	5	0.0000	0.0000	0.0000	0.0000	0	0
0	99.0000	4.0000	0	5	0.0000	0.0000	0.0000	0.0000	0	0
0	100.0000	4.0000	0	5	0.0000	0.0000	0.0000	0.0000	0	0
0	101.0000	4.0000	0	5	0.0000	0.0000	0.0000	0.0000	0	0
0	102.0000	4.0000	0	5	0.0000	0.0000	0.0000	0.0000	0	0
0	103.0000	4.0000	0	5	0.0000	0.0000	0.0000	0.0000	0	0
0	104.0000	4.0000	0	5	0.0000	0.0000	0.0000	0.0000	0	0
0	105.0000	4.0000	0	5	0.0000	0.0000	0.0000	0.0000	0	0
0	106.0000	4.0000	0	5	0.0000	0.0000	0.0000	0.0000	0	0
0	107.0000	4.0000	0	5	0.0000	0.0000	0.0000	0.0000	0	0
0	108.0000	4.0000	0	5	0.0000	0.0000	0.0000	0.0000	0	0
0	109.0000	4.0000	0	5	0.0000	0.0000	0.0000	0.0000	0	0
0	110.0000	4.0000	0	5	0.0000	0.0000	0.0000	0.0000	0	0
0	111.0000	4.0000	0	5	0.0000	0.0000	0.0000	0.0000	0	0
0	112.0000	4.0000	0	5	0.0000	0.0000	0.0000	0.0000	0	0
0	113.0000	4.0000	0	5	0.0000	0.0000	0.0000	0.0000	0	0
0	114.0000	4.0000	0	5	0.0000	0.0000	0.0000	0.0000	0	0
0	115.0000	4.0000	0	5	0.0000	0.0000	0.0000	0.0000	0	0
0	116.0000	4.0000	0	5	0.0000	0.0000	0.0000	0.0000	0	0
0	117.0000	4.0000	0	5	0.0000	0.0000	0.0000	0.0000	0	0
0	118.0000	4.0000	0	5	0.0000	0.0000	0.0000	0.0000	0	0
0	119.0000	4.0000	0	5	0.0000	0.0000	0.0000	0.0000	0	0
0	120.0000	4.0000	0	5	0.0000	0.0000	0.0000	0.0000	0	0
0	121.0000	4.0000	0	5	0.0000	0.0000	0.0000	0.0000	0	0
0	122.0000	4.0000	0	5	0.0000	0.0000	0.0000	0.0000	0	0
0	123.0000	4.0000	0	5	0.0000	0.0000	0.0000	0.0000	0	0
0	124.0000	4.0000	0	5	0.0000	0.0000	0.0000	0.0000	0	0
0	125.0000	4.0000	0	5	0.0000	0.0000	0.0000	0.0000	0	0
0	126.0000	4.0000	0	5	0.0000	0.0000	0.0000	0.0000	0	0
0	127.0000	4.0000	0	5	0.0000	0.0000	0.0000	0.0000	0	0
0	128.0000	4.0000	0	5	0.0000	0.0000	0.0000	0.0000	0	0
0	129.0000	4.0000	0	5	0.0000	0.0000	0.0000	0.0000	0	0
0	130.0000	4.0000	0	5	0.0000	0.0000	0.0000	0.0000	0	0
0	131.0000	4.0000	0	5	0.0000	0.0000	0.0000	0.0000	0	0
0	132.0000	4.0000	0	5	0.0000	0.0000	0.0000	0.0000	0	0
0	133.0000	4.0000	0	5	0.0000	0.0000	0.0000	0.0000	0	0
0	134.0000	4.0000	0	5	0.0000	0.0000	0.0000	0.0000	0	0
0	135.0000	4.0000	0	5	0.0000	0.0000	0.0000	0.0000	0	0
0	136.0000	4.0000	0	5	0.0000	0.0000	0.0000	0.0000	0	0
0	137.0000	4.0000	0	5	0.0000	0.0000	0.0000	0.0000	0	0
0	138.0000	4.0000	0	5	0.0000	0.0000	0.0000	0.0000	0	0
0	139.0000	4.0000	0	5	0.0000	0.0000	0.0000	0.0000	0	0
0	140.0000	4.0000	0	5	0.0000	0.0000	0.0000	0.0000	0	0
0	141.0000	4.0000	0	5	0.0000	0.0000	0.0000	0.0000	0	0
0	142.0000	4.0000	0	5	0.0000	0.0000	0.0000	0.0000	0	0
0	143.0000	4.0000	0	5	0.0000	0.0000	0.0000	0.0000	0	0
0	144.0000	4.0000	0	5	0.0000	0.0000	0.0000	0.0000	0	0
0	145.0000	4.0000	0	5	0.0000	0.0000	0.0000	0.0000	0	0
0	146.0000	4.0000	0	5	0.0000	0.0000	0.0000	0.0000	0	0
0	147.0000	4.0000	0	5	0.0000	0.0000	0.0000	0.0000	0	0
0	148.0000	4.0000	0	5	0.0000	0.0000	0.0000	0.0000	0	0
0	149.0000	4.0000	0	5	0.0000	0.0000	0.0000	0.0000	0	0
0	150.0000	4.0000	0	5	0.0000	0.0000	0.0000	0.0000	0	0
0	151.0000	4.0000	0	5	0.0000	0.0000	0.0000	0.0000	0	0
0	152.0000	4.0000	0	5	0.0000	0.0000	0.0000	0.0000	0	0
0	153.0000	4.0000	0	5	0.0000	0.0000	0.0000	0.0000	0	0
0	154.0000	4.0000	0	5	0.0000	0.0000	0.0000	0.0000	0	0
0	155.0000	4.0000	0	5	0.0000	0.0000	0.0000	0.0000	0	0
0	156.0000	4.0000	0	5	0.0000	0.0000	0.0000	0.0000	0	0
0	157.0000	4.0000	0	5	0.0000	0.0000	0.0000	0.0000	0	0
0	158.0000	4.0000	0	5	0.0000	0.0000	0.0000	0.0000	0	0
0	159.0000	4.0000	0	5	0.0000	0.0000	0.0000	0.0000	0	0
0	160.0000	4.0000	0	5	0.0000	0.0000	0.0000	0.0000	0	0
0	161.0000	4.0000	0	5	0.0000	0.0000	0.0000	0.0000	0	0
0	162.0000	4.0000	0	5	0.0000	0.0000	0.0000	0.0000	0	0
0	163.0000	4.0000	0	5	0.0000	0.0000	0.0000	0.0000	0	0
0	164.0000	4.0000	0	5	0.0000	0.0000	0.0000	0.0000	0	0
0	165.0000	4.0000	0	5	0.0000	0.0000	0.0000	0.0000	0	0
0	166.0000	4.0000	0	5	0.0000	0.0000	0.0000	0.0000	0	0
0	167.0000	4.0000	0	5	0.0000	0.0000	0.0000	0.0000	0	0
0	168.0000	4.0000	0	5	0.0000	0.0000	0.0000	0.0000	0	0
0	169.0000	4.0000	0	5	0.0000	0.0000	0.0000	0.0000	0	0
0	170.0000	4.0000	0	5	0.0000	0.0000	0.0000	0.0000	0	0
0	171.0000	4.0000	0	5	0.0000	0.0000	0.0000	0.0000	0	0
0	172.0000	4.0000	0	5	0.0000	0.0000	0.0000	0.0000	0	0
0	173.0000	4.0000	0	5	0.0000	0.0000	0.0000	0.0000	0	0
0	174.0000	4.0000	0	5	0.0000	0.0000	0.0000	0.0000	0	0
0	175.0000	4.0000	0	5	0.0000	0.0000	0.0000	0.0000	0	0
0	176.0000	4.0000	0	5	0.0000	0.0000	0.0000	0.0000	0	0
0	177.0000	4.0000	0	5	0.0000	0.0000	0.0000	0.0000	0	0
0	178.0000	4.0000	0	5	0.0000	0.0000	0.0000	0.0000	0	0
0	179.0000	4.0000	0	5	0.0000	0.0000	0.0000	0.0000	0	0
0	180.0000	4.0000	0	5	0.0000	0.0000	0.0000	0.0000	0	0
0	181.0000	4.0000	0	5	0.0000	0.0000	0.0000	0.0000	0	0
0	182.0000	4.0000	0	5	0.0000	0.0000	0.0000	0.0000	0	0
0	183.0000	4.0000	0	5	0.0000	0.0000	0.0000	0.0000	0	0
0	184.0000	4.0000	0	5	0.0000	0.0000	0.0000	0.0000	0	0
0	185.0000	4.0000	0	5	0.0000	0.0000	0.0000	0.0000	0	0
0	186.0000	4.0000	0	5	0.0000	0.0000	0.0000	0.0000	0	0
0	187.0000	4.0000	0	5	0.0000	0.0000	0.0000	0.0000	0	0
0	188.0000	4.0000	0	5	0.0000	0.0000	0.0000	0.0000	0	0
0	189.0000	4.0000	0	5	0.0000	0.0000	0.0000	0.0000	0	0
0	190.0000	4.0000	0	5	0.0000	0.0000	0.0000	0.0000	0	0
0	191.0000	4.0000	0	5	0.0000	0.0000	0.0000	0.0000	0	0
0	192.0000	4.0000	0	5	0.0000	0.0000	0.0000	0.0000	0	0
0	193.0000	4.0000	0	5	0.0000	0.0000	0.0000	0.0000	0	0
0	194.0000	4.0000	0	5	0.0000	0.0000	0.0000	0.0000	0	0
0	195.0000	4.0000	0	5	0.0000	0.0000	0.0000	0.0000	0	0
0	196.0000	4.0000	0	5	0.0000	0.0000	0.0000	0.0000	0	0
0	197.0000	4.0000	0	5	0.0000	0.0000	0.0000	0.0000	0	0
0	198.0000	4.0000	0	5	0.0000	0.0000	0.0000	0.0000	0	0
0	199.0000	4.0000	0	5	0.0000	0.0000	0.0000	0.0000	0	0
0	200.0000	4.0000	0	5	0.0000	0.0000	0.0000	0.0000	0	0
0	201.0000	4.0000	0	5	0.0000	0.0000	0.0000	0.0000	0	0
0	202.0000	4.0000	0	5	0.0000	0.0000	0.0000	0.0000	0	0
0	203.0000	4.0000	0	5	0.0000	0.0000	0.0000	0.0000	0	0
0	204.0000	4.0000	0	5	0.0000	0.0000	0.0000	0.0000	0	0
0	205.0000	4.0000	0	5	0.0000	0.0000	0.0000	0.0000	0	0
0	206.0000	4.0000	0	5	0.0000	0.0000	0.0000	0.0000	0	0
0	207.0000	4.0000	0	5	0.0000	0.0000	0.0000	0.0000	0	0
0	208.0000	4.0000	0	5	0.0000	0.0000	0.0000	0.0000	0	0
0	209.0000	4.0000	0	5	0.0000	0.0000	0.0000	0.0000	0	0
0	210.0000	4.0000	0	5	0.0000	0.0000	0.0000	0.0000	0	0
0	211.0000	4.0000	0	5	0.0000	0.0000	0.0000	0.0000	0	0
0	212.0000	4.0000	0	5	0.0000	0.0000	0.0000	0.0000	0	0
0	213.0000	4.0000	0	5	0.0000	0.0000	0.0000	0.0000	0	0
0	214.0000	4.0000	0	5	0.0000	0.0000	0.0000	0.0000	0	0
0	215.0000	4.0000	0	5	0.0000	0.0000	0.0000	0.0000	0	0
0	216.0000	4.0000	0	5	0.0000	0.0000	0.0000	0.0000	0	0
0	217.0000	4.0000	0	5	0.0000	0.0000	0.0000	0.0000	0	0
0	218.0000	4.0000	0	5	0.0000	0.0000	0.0000	0.0000	0	0
0	219.0000	4.0000	0	5	0.0000	0.0000	0.0000	0.0000	0	0
0	220.0000	4.0000	0	5	0.0000	0.0000	0.0000	0.0000	0	0
0	221.0000	4.0000	0	5	0.0000	0.0000	0.0000	0.0000	0	0
0	222.0000	4.0000	0	5	0.0000	0.0000	0.0000	0.0000	0	0
0	223.0000	4.0000	0	5	0.0000	0.0000	0.0000	0.0000	0	0
0	224.0000	4.0000	0	5	0.0000	0.0000	0.0000	0.0000	0	0
0	225.0000	4.0000	0	5	0.0000	0.0000	0.0000	0.0000	0	0
0	226.0000	4.0000	0	5	0.0000	0.0000	0.0000	0.0000	0	0
0	227.0000	4.0000	0	5	0.0000	0.0000	0.0000	0.0000	0	0
0	228.0000	4.0000	0	5	0.0000	0.0000	0.0000	0.0000	0	0
0	229.0000	4.0000	0	5	0.0000	0.0000	0.0000	0.0000	0	0
0	230.0000	4.0000	0	5	0.0000	0.0000	0.0000	0.0000	0	0
0	231.0000	4.0000	0	5	0.0000	0.0000	0.0000	0.0000	0	0
0	232.0000	4.0000	0	5	0.0000	0.0000	0.0000	0.0000	0	0
0	233.0000	4.0000	0	5	0.0000	0.0000	0.0000	0.0000	0	0
0	234.0000	4.0000	0	5	0.0000	0.0000	0.0000	0.0000	0	0
0	235.0000	4.0000	0	5	0.0000	0.0000	0.0000	0.0000	0	0
0	236.0000	4.0000	0	5	0.0000	0.0000	0.0000	0.0000	0	0
0	237.0000	4.0000	0	5	0.0000	0.0000	0.0000	0.0000	0	0
0	238.0000	4.0000	0	5	0.0000	0.0000	0.0000	0.0000	0	0
0	239.0000	4.0000	0	5	0.0000	0.0000	0.0000	0.0000	0	0
0	240.0000	4.0000	0	5	0.0000	0.0000	0.0000	0.0000	0	0
0	241.0000	4.0000	0	5	0.0000	0.0000	0.0000	0.0000	0	0
0	242.0000	4.0000	0	5	0.0000	0.0000	0.0000	0.0000	0	0
0	243.0000	4.0000	0	5	0.0000	0.0000	0.0000	0.0000	0	0
0	244.0000	4.0000	0	5	0.0000	0.0000	0.0000	0.0000	0	0
0	245.0000	4.0000	0	5	0.0000	0.0000	0.0000	0.0000	0	0
0	246.0000	4.0000	0	5	0.0000	0.0000	0.0000	0.0000	0	0
0	247.0000	4.0000	0	5	0.0000	0.0000	0.0000	0.0000	0	0
0	248.0000	4.0000	0	5	0.0000	0.0000	0.0000	0.0000	0	0
0	249.0000	4.0000	0	5	0.0000	0.0000	0.0000	0.0000	0	0
0	250.0000	4.0000	0	5	0.0000	0.0000	0.0000	0.0000	0	0
0	251.0000	4.0000	0	5	0.0000	0.0000	0.0000	0.0000	0	0
0	252.0000	4.0000	0	5	0.0000	0.0000	0.0000	0.0000	0	0
0	253.0000	4.0000	0	5	0.0000	0.0000	0.0000	0.0000	0	0
0	254.0000	4.0000	0	5	0.0000	0.0000	0.0000	0.0000	0	0
0	255.0000	4.0000	0	5	0.0000	0.0000	0.0000	0.0000	0	0
0	256.0000	4.0000	0	5	0.0000	0.0000	0.0000	0.0000	0	0
0	257.0000	4.0000	0	5	0.0000	0.0000	0.0000	0.0000	0	0
0	258.0000	4.0000	0	5	0.0000	0.0000	0.0000	0.0000	0	0
0	259.0000	4.0000	0	5	0.0000	0.0000	0.0000	0.0000	0	0
0	260.0000	4.0000	0	5	0.0000	0.0000	0.0000	0.0000	0	0
0	261.0000	4.0000	0	5	0.0000	0.0000	0.0000	0.0000	0	0
0	262.0000	4.0000	0	5	0.0000	0.0000	0.0000	0.0000	0	0
0	263.0000	4.0000	0	5	0.0000	0.0000	0.0000	0.0000	0	0
0	264.0000	4.0000	0	5	0.0000	0.0000	0.0000	0.0000	0	0
0	265.0000	4.0000	0	5	0.0000	0.0000	0.0000	0.0000	0	0
0	266.0000	4.0000	0	5	0.0000	0.0000	0.0000	0.0000	0	0
0	267.0000	4.0000	0	5	0.0000	0.0000	0.0000	0.0000	0	0
0	268.0000	4.0000	0	5	0.0000	0.0000	0.0000	0.0000	0	0
0	269.0000	4.0000	0	5	0.0000	0.0000	0.0000	0.0000	0	0
0	270.0000	4.0000	0	5	0.0000	0.0000	0.0000	0.0000	0	0
0	271.0000	4.0000	0	5	0.0000	0.0000	0.0000	0.0000	0	0
0	272.0000	4.0000	0	5	0.0000	0.0000	0.0000	0.0000	0	0
0	273.0000	4.0000	0	5	0.0000	0.0000	0.0000	0.0000	0	0
0	274.0000	4.0000	0	5	0.0000	0.0000	0.0000	0.0000	0	0
0	275.0000	4.0000	0	5	0.0000	0.0000	0.0000	0.0000	0	0
0	276.0000	4.0000	0	5	0.0000	0.0000	0.0000	0.0000	0	0
0	277.0000	4.0000	0	5	0.0000	0.0000	0.0000	0.0000	0	0
0	278.0000	4.0000	0	5	0.0000	0.0000	0.0000	0.0000	0	0
0	279.0000	4.0000	0	5	0.0000	0.0000	0.0000	0.0000	0	0
0	280.0000	4.0000	0	5	0.0000	0.0000	0.0000	0.0000	0	0
0	281.0000	4.0000	0	5	0.0000	0.0000	0.0000	0.0000	0	0
0	282.0000	4.0000	0	5	0.0000	0.0000	0.0000	0.0000	0	0
0	283.0000	4.0000	0	5	0.0000	0.0000	0.0000	0.0000	0	0
0	284.0000	4.0000	0	5	0.0000	0.0000	0.0000	0.0000	0	0
0	285.0000	4.0000	0	5	0.0000	0.0000	0.0000	0.0000	0	0
0	286.0000	4.0000	0	5	0.0000	0.0000	0.0000	0.0000	0	0
0	287.0000	4.0000	0	5	0.0000	0.0000	0.0000	0.0000	0	0
0	288.0000	4.0000	0	5	0.0000	0.0000	0.0000	0.0000	0	0
0	289.0000	4.0000	0	5	0.0000	0.0000	0.0000	0.0000	0	0
0	290.0000	4.0000	0	5	0.0000	0.0000	0.0000	0.0000	0	0
0	291.0000	4.0000	0	5	0.0000	0.0000	0.0000	0.0000	0	0
0	292.0000	4.0000	0	5	0.0000	0.0000	0.0000	0.0000	0	0
0	293.0000	4.0000	0	5	0.0000	0.0000	0.0000	0.0000	0	0
0	294.0000	4.0000	0	5	0.0000	0.0000	0.0000	0.0000	0	0
0	295.0000	4.0000	0	5	0.0000	0.0000	0.0000	0.0000	0	0
0	296.0000	4.0000	0	5	0.0000	0.0000	0.0000	0.0000	0	0
0	297.0000	4.0000	0	5	0.0000	0.0000	0.0000	0.0000	0	0
0	298.0000	4.0000	0	5	0.0000	0.0000	0.0000	0.0000	0	0
0	299.0000	4.0000	0	5	0.0000	0.0000	0.0000	0.0000	0	0
0	300.0000	4.0000	0	5	0.0000	0.0000	0.0000	0.0000	0	0
0	301.0000	4.0000	0	5	0.0000	0.0000	0.0000	0.0000	0	0
0	302.0000	4.0000	0	5	0.0000	0.0000	0.0000	0.0000	0	0
0	303.0000	4.0000	0	5	0.0000	0.0000	0.0000	0.0000	0	0
0	304.0000	4.0000	0	5	0.0000	0.0000	0.0000	0.0000	0	0
0	305.0000	4.0000	0	5	0.0000	0.0000	0.0000	0.0000	0	0
0	306.0000	4.0000	0	5	0.0000	0.0000	0.0000	0.0000	0	0
0	307.0000	4.0000	0	5	0.0000	0.0000	0.0000	0.0000	0	0
0	308.0000	4.0000	0	5	0.0000	0.0000	0.0000	0.0000	0	0
0	309.0000	4.0000	0	5	0.0000	0.0000	0.0000	0.0000	0	0
0	310.0000	4.0000	0	5	0.0000	0.0000	0.0000	0.0000	0	0
0	311.0000	4.0000	0	5	0.0000	0.0000	0.0000	0.0000	0	0
0	312.0000	4.0000	0	5	0.0000	0.0000	0.0000	0.0000	0	0
0	313.0000	4.0000	0	5	0.0000	0.0000	0.0000	0.0000	0	0
0	314.0000	4.0000	0	5	0.0000	0.0000	0.0000	0.0000	0	0
0	315.0000	4.0000	0	5	0.0000	0.0000	0.0000	0.0000	0	0
0	316.0000	4.0000	0	5	0.0000	0.0000	0.0000	0.0000	0	0
0	317.0000	4.0000	0	5	0.0000	0.0000	0.0000	0.0000	0	0
0	318.0000	4.0000	0	5	0.0000	0.0000	0.0000	0.0000	0	0
0	319.0000	4.0000	0	5	0.0000	0.0000	0.0000	0.0000	0	0
0	320.0000	4.0000	0	5	0.0000	0.0000	0.0000	0.0000	0	0
0	321.0000	4.0000	0	5	0.0000	0.0000	0.0000	0.0000	0	0
0	322.0000	4.0000	0	5	0.0000	0.0000	0.0000	0.0000	0	0
0	323.0000	4.0000	0	5	0.0000	0.0000	0.0000	0.0000	0	0
0	324.0000	4.0000	0	5	0.0000	0.0000	0.0000	0.0000	0	0
0	325.0000	4.0000	0	5	0.0000	0.0000	0.0000	0.0000	0	0
0	326.0000	4.0000	0	5	0.0000	0.0000	0.0000	0.0000	0	0
0	327.0000	4.0000	0	5	0.0000	0.0000	0.0000	0.0000	0	0
0	328.0000	4.0000	0	5	0.0000	0.0000	0.0000	0.0000	0	0
0	329.0000	4.0000	0	5	0.0000	0.0000	0.0000	0.0000	0	0
0	330.0000	4.0000	0	5	0.0000	0.0000	0.0000	0.0000	0	0
0	331.0000	4.0000	0	5	0.0000	0.0000	0.0000	0.0000	0	0
0	332.0000	4.0000	0	5	0.0000	0.0000	0.0000	0.0000	0	0
0	333.0000	4.0000	0	5	0.0000	0.0000	0.0000	0.0000	0	0
0	334.0000	4.0000	0	5	0.0000	0.0000	0.0000	0.0000	0	0
0	335.0000	4.0000	0	5	0.0000	0.0000	0.0000	0.0000	0	0
0	336.0000	4.0000	0	5	0.0000	0.0000	0.0000	0.0000	0	0
0	337.0000	4.0000	0	5	0.0000	0.0000	0.0000	0.0000	0	0
0	338.0000	4.0000	0	5	0.0000	0.0000	0.0000	0.0000	0	0
0	339.0000	4.0000	0	5	0.0000	0.0000	0.0000	0.0000	0	0
0	340.0000	4.0000	0	5	0.0000	0.0000	0.0000	0.0000	0	0
0	341.0000	4.0000	0	5	0.0000	0.0000	0.0000	0.0000	0	0
0	342.0000	4.0000	0	5	0.0000	0.0000	0.0000	0.0000	0	0
0	343.0000	4.0000	0	5	0.0000	0.0000	0.0000	0.0000	0	0
0	344.0000	4.0000	0	5	0.0000	0.0000	0.0000	0.0000	0	0
0	345.0000	4.0000	0	5	0.0000	0.0000	0.0000	0.0000	0	0
0	346.0000	4.0000	0	5	0.0000	0.0000	0.0000	0.0000	0	0
0	347.0000	4.0000	0	5	0.0000	0.0000	0.0000	0.0000	0	0
0	348.0000	4.0000	0	5	0.0000	0.0000	0.0000	0.0000	0	0
0	349.0000	4.0000	0	5	0.0000	0.0000	0.0000	0.0000	0	0
0	350.0000	4.0000	0	5	0.0000	0.0000	0.0000	0.0000	0	0
0	351.0000	4.0000	0	5	0.0000	0.0000	0.0000	0.0000	0	0
0	352.0000	4.0000	0	5	0.0000	0.0000	0.0000	0.0000	0	0
0	353.0000	4.0000	0	5	0.0000	0.0000	0.0000	0.0000	0	0
0	354.0000	4.0000	0	5	0.0000	0.0000	0.0000	0.0000	0	0
0	355.0000	4.0000	0	5	0.0000	0.0000	0.0000	0.0000	0	0
0	356.0000	4.0000	0	5	0.0000	0.0000	0.0000	0.0000	0	0
0	357.0000	4.0000	0	5	0.0000	0.0000	0.0000	0.0000	0	0
0	358.0000	4.0000	0	5	0.0000	0.0000	0.0000	0.0000	0	0
0	359.0000	4.0000	0	5	0.0000	0.0000	0.0000	0.0000	0	0
0	360.0000	4.0000	0	5	0.0000	0.0000	0.0000	0.0000	0	0
0	361.0000	4.0000	0	5	0.0000	0.0000	0.0000	0.0000	0	0
0	362.0000	4.0000	0	5	0.0000	0.0000	0.0000	0.0000	0	0
0	363.0000	4.0000	0	5	0.0000	0.0000	0.0000	0.0000	0	0
0	364.0000	4.0000	0	5	0.0000	0.0000	0.0000	0.0000	0	0
0	365.0000	4.0000	0	5	0.0000	0.0000	0.0000	0.0000	0	0
0	366.0000	4.0000	0	5	0.0000	0.0000	0.0000	0.0000	0	0
0	367.0000	4.0000	0	5	0.0000	0.0000	0.0000	0.0000	0	0
0	368.0000	4.0000	0	5	0.0000	0.0000	0.0000	0.0000	0	0
0	369.0000	4.0000	0	5	0.0000	0.0000	0.0000	0.0000	0	0
0	370.0000	4.0000	0	5	0.0000	0.0000	0.0000	0.0000	0	0
0	371.0000	4.0000	0	5	0.0000	0.0000	0.0000	0.0000	0	0
0	372.0000	4.0000	0	5	0.0000	0.0000	0.0000	0.0000	0	0
0	373.0000	4.0000	0	5	0.0000	0.0000	0.0000	0.0000	0	0
0	374.0000	4.0000	0	5	0.0000	0.0000	0.0000	0.0000	0	0
0	375.0000	4.0000	0	5	0.0000	0.0000	0.0000	0.0000	0	0
0	376.0000	4.0000	0	5	0.0000	0.0000	0.0000	0.0000	0	0
0	377.0000	4.0000	0	5	0.0000	0.0000	0.0000	0.0000	0	0
0	378.0000	4.0000	0	5	0.0000	0.0000	0.0000	0.0000	0	0
0	379.0000	4.0000	0	5	0.0000	0.0000	0.0000	0.0000	0	0
0	380.0000	4.0000	0	5	0.0000	0.0000	0.0000	0.0000	0	0
0	381.0000	4.0000	0	5	0.0000	0.0000	0.0000	0.0000	0	0
0	382.0000	4.0000	0	5	0.0000	0.0000	0.0000	0.0000	0	0
0	383.0000	4.0000	0	5	0.0000	0.0000	0.0000	0.0000	0	0
0	384.0000	4.0000	0	5	0.0000	0.0000	0.0000	0.0000	0	0
0	385.0000	4.0000	0	5	0.0000	0.0000	0.0000	0.0000	0	0
0	386.0000	4.0000	0	5	0.0000	0.0000	0.0000	0.0000	0	0
0	387.0000	4.0000	0	5	0.0000	0.0000	0.0000	0.0000	0	0
0	388.0000	4.0000	0	5	0.0000	0.0000	0.0000	0.0000	0	0
0	389.0000	4.0000	0	5	0.0000	0.0000	0.0000	0.0000	0	0
0	390.0000	4.0000	0	5	0.0000	0.0000	0.0000	0.0000	0	0
0	391.0000	4.0000	0	5	0.0000	0.0000	0.0000	0.0000	0	0
0	392.0000	4.0000	0	5	0.0000	0.0000	0.0000	0.0000	0	0
0	393.0000	4.0000	0	5	0.0000	0.0000	0.0000	0.0000	0	0
0	394.0000	4.0000	0	5	0.0000	0.0000	0.0000	0.0000	0	0
0	395.0000	4.0000	0	5	0.0000	0.0000	0.0000	0.0000	0	0
0	396.0000	4.0000	0	5	0.0000	0.0000	0.0000	0.0000	0	0
0	397.0000	4.0000	0	5	0.0000	0.0000	0.0000	0.0000	0	0
0	398.0000	4.0000	0	5	0.0000	0.0000	0.0000	0.0000	0	0
0	399.0000	4.0000	0	5	0.0000	0.0000	0.0000	0.0000	0	0
0	400.0000	4.0000	0	5	0.0000	0.0000	0.0000	0.0000	0	0
0	401.0000	4.0000	0	5	0.0000	0.0000	0.0000	0.0000	0	0
0	402.0000	4.0000	0	5	0.0000	0.0000	0.0000	0.0000	0	0
0	403.0000	4.0000	0	5	0.0000	0.0000	0.0000	0.0000	0	0
0	404.0000	4.0000	0	5	0.0000	0.0000	0.0000	0.0000	0	0
0	405.0000	4.0000	0	5	0.0000	0.0000	0.0000	0.0000	0	0
0	406.0000	4.0000	0	5	0.0000	0.0000	0.0000	0.0000	0	0
0	407.0000	4.0000	0	5	0.0000	0.0000	0.0000	0.0000	0	0
0	408.0000	4.0000	0	5	0.0000	0.0000	0.0000	0.0000	0	0
0	409.0000	4.0000	0	5	0.0000	0.0000	0.0000	0.0000	0	0
0	410.0000	4.0000	0	5	0.0000	0.0000	0.0000	0.0000	0	0
0	411.0000	4.0000	0	5	0.0000	0.0000	0.0000	0.0000	0	0
0	412.0000	4.0000	0	5	0.0000	0.0000	0.0000	0.0000	0	0
0	413.0000	4.0000	0	5	0.0000	0.0000	0.0000	0.0000	0	0
0	414.0000	4.0000	0	5	0.0000	0.0000	0.0000	0.0000	0	0
0	415.0000	4.0000	0	5	0.0000	0.0000	0.0000	0.0000	0	0
0	416.0000	4.0000	0	5	0.0000	0.0000	0.0000	0.0000	0	0
0	417.0000	4.0000	0	5	0.0000	0.0000	0.0000	0.0000	0	0
0	418.0000	4.0000	0	5	0.0000	0.0000	0.0000	0.0000	0	0
0	419.0000	4.0000	0	5	0.0000	0.0000	0.0000	0.0000	0	0
0	420.0000	4.0000	0	5	0.0000	0.0000	0.0000	0.0000	0	0
0	421.0000	4.0000	0	5	0.0000	0.0000	0.0000	0.0000	0	0
0	422.0000	4.0000	0	5	0.0000	0.0000	0.0000	0.0000	0	0
0	423.0000	4.0000	0	5	0.0000	0.0000	0.0000	0.0000	0	0
0	424.0000	4.0000	0	5	0.0000	0.0000	0.0000	0.0000	0	0
0	425.0000	4.0000	0	5	0.0000	0.0000	0.0000	0.0000	0	0
0	426.0000	4.0000	0	5	0.0000	0.0000	0.0000	0.0000	0	0
0	427.0000	4.0000	0	5	0.0000	0.0000	0.0000	0.0000	0	0
0	428.0000	4.0000	0	5	0.0000	0.0000	0.0000	0.0000	0	0
0	429.0000	4.0000	0	5	0.0000	0.0000	0.0000	0.0000	0	0
0	430.0000	4.0000	0	5	0.0000	0.0000	0.0000	0.0000	0	0
0	431.0000	4.0000	0	5	0.0000	0.0000	0.0000	0.0000	0	0
0	432.0000	4.0000	0	5	0.0000	0.0000	0.0000	0.0000	0	0
0	433.0000	4.0000	0	5	0.0000	0.0000	0.0000	0.0000	0	0
0	434.0000	4.0000	0	5	0.0000	0.0000	0.0000	0.0000	0	0
0	435.0000	4.0000	0	5	0.0000	0.0000	0.0000	0.0000	0	0
0	436.0000	4.0000	0	5	0.0000	0.0000	0.0000	0.0000	0	0
0	437.0000	4.0000	0	5	0.0000	0.0000	0.0000	0.0000	0	0
0	438.0000	4.0000	0	5	0.0000	0.0000	0.0000	0.0000	0	0
0	439.0000	4.0000	0	5	0.0000	0.0000	0.0000	0.0000	0	0
0	440.0000	4.0000	0	5	0.0000	0.0000	0.0000	0.0000	0	0
0	441.0000	4.0000	0	5	0.0000	0.0000	0.0000	0.0000	0	0
0	442.0000	4.0000	0	5	0.0000	0.0000	0.0000	0.0000	0	0
0	443.0000	4.0000	0	5	0.0000	0.0000	0.0000	0.0000	0	0
0	444.0000	4.0000	0	5	0.0000	0.0000	0.0000	0.0000	0	0
0	445.0000	4.0000	0	5	0.0000	0.0000	0.0000	0.0000	0	0
0	446.0000	4.0000	0	5	0.0000	0.0000	0.0000	0.0000	0	0
0	447.0000	4.0000	0	5	0.0000	0.0000	0.0000	0.0000	0	0
0	448.0000	4.0000	0	5	0.0000	0.0000	0.0000	0.0000	0	0
0	449.0000	4.0000	0	5	0.0000	0.0000	0.0000	0.0000	0	0
0	450.0000	4.0000	0	5	0.0000	0.0000	0.0000	0.0000	0	0
0	451.0000	4.0000	0	5	0.0000	0.0000	0.0000	0.0000	0	0
0	452.0000	4.0000	0	5	0.0000	0.0000	0.0000	0.0000	0	0
0	453.0000	4.0000	0	5	0.0000	0.0000	0.0000	0.0000	0	0
0	454.0000	4.0000	0	5	0.0000	0.0000	0.0000	0.0000	0	0
0	455.0000	4.0000	0	5	0.0000	0.0000	0.0000	0.0000	0	0
0	456.0000	4.0000	0	5	0.0000	0.0000	0.0000	0.0000	0	0
0	457.0000	4.0000	0	5	0.0000	0.0000	0.0000	0.0000	0	0
0	458.0000	4.0000	0	5	0.0000	0.0000	0.0000	0.0000	0	0
0	459.0000	4.0000	0	5	0.0000	0.0000	0.0000	0.0000	0	0
0	460.0000	4.0000	0	5	0.0000	0.0000	0.0000	0.0000	0	0
0	461.0000	4.0000	0	5	0.0000	0.0000	0.0000	0.0000	0	0
0	462.0000	4.0000	0	5	0.0000	0.0000	0.0000	0.0000	0	0
0	463.0000	4.0000	0	5	0.0000	0.0000	0.0000	0.0000	0	0
0	464.0000	4.0000	0	5	0.0000	0.0000	0.0000	0.0000	0	0
0	465.0000	4.0000	0	5	0.0000	0.0000	0.0000	0.0000	0	0
0	466.0000	4.0000	0	5	0.0000	0.0000	0.0000	0.0000	0	0
0	467.0000	4.0000	0	5	0.0000	0.0000	0.0000	0.0000	0	0
0	468.0000	4.0000	0	5	0.0000	0.0000	0.0000	0.0000	0	0
0	469.0000	4.0000	0	5	0.0000	0.0000	0.0000	0.0000	0	0
0	470.0000	4.0000	0	5	0.0000	0.0000	0.0000	0.0000	0	0
0	471.0000	4.0000	0	5	0.0000	0.0000	0.0000	0.0000	0	0
0	472.0000	4.0000	0	5	0.0000	0.0000	0.0000	0.0000	0	0
0	473.0000	4.0000	0	5	0.0000	0.0000	0.0000	0.0000	0	0
0	474.0000	4.0000	0	5	0.0000	0.0000	0.0000	0.0000	0	0
0	475.0000	4.0000	0	5	0.0000	0.0000	0.0000	0.0000	0	0
0	476.0000	4.0000	0	5	0.0000	0.0000	0.0000	0.0000	0	0
0	477.0000	4.0000	0	5	0.0000	0.0000	0.0000	0.0000	0	0
0	478.0000	4.0000	0	5	0.0000	0.0000	0.0000	0.0000	0	0
0	479.0000	4.0000	0	5	0.0000	0.0000	0.0000	0.0000	0	0
0	480.0000	4.0000	0	5	0.0000	0.0000	0.0000	0.0000	0	0
0	481.0000	4.0000	0	5	0.0000	0.0000	0.0000	0.0000	0	0
0	482.0000	4.0000	0	5	0.0000	0.0000	0.0000	0.0000	0	0
0	483.0000	4.0000	0	5	0.0000	0.0000	0.0000	0.0000	0	0
0	484.0000	4.0000	0	5	0.0000	0.0000	0.0000	0.0000	0	0
0	485.0000	4.0000	0	5	0.0000	0.0000	0.0000	0.0000	0	0
0	486.0000	4.0000	0	5	0.0000	0.0000	0.0000	0.0000	0	0
0	487.0000	4.0000	0	5	0.0000	0.0000	0.0000	0.0000	0	0
0	488.0000	4.0000	0	5	0.0000	0.0000	0.0000	0.0000	0	0
0	489.0000	4.0000	0	5	0.0000	0.0000	0.0000	0.0000	0	0
0	490.0000	4.0000	0	5	0.0000	0.0000	0.0000	0.0000	0	0
0	491.0000	4.0000	0	5	0.0000	0.0000	0.0000	0.0000	0	0
0	492.0000	4.0000	0	5	0.0000	0.0000	0.0000	0.0000	0	0
0	493.0000	4.0000	0	5	0.0000	0.0000	0.0000	0.0000	0	0
0	494.0000	4.0000	0	5	0.0000	0.0000	0.0000	0.0000	0	0
0	495.0000	4.0000	0	5	0.0000	0.0000	0.0000	0.0000	0	0
0	496.0000	4.0000	0	5	0.0000	0.0000	0.0000	0.0000	0	0
0	497.0000	4.0000	0	5	0.0000	0.0000	0.0000	0.0000	0	0
0	498.0000	4.0000	0	5	0.0000	0.0000	0.0000	0.0000	0	0
0	499.0000	4.0000	0	5	0.0000	0.0000	0.0000	0.0000	0	0
0	500.0000	4.0000	0	5	0.0000	0.0000	0.0000	0.0000	0	0
0	501.0000	4.0000	0	5	0.0000	0.0000	0.0000	0.0000	0	0
0	502.0000	4.0000	0	5	0.0000	0.0000	0.0000	0.0000	0	0
0	503.0000	4.0000	0	5	0.0000	0.0000	0.0000	0.0000	0	0
0	504.0000	4.0000	0	5	0.0000	0.0000	0.0000	0.0000	0	0
0	505.0000	4.0000	0	5	0.0000	0.0000	0.0000	0.0000	0	0
0	506.0000	4.0000	0	5	0.0000	0.0000	0.0000	0.0000	0	0
0	507.0000	4.0000	0	5	0.0000	0.0000	0.0000	0.0000	0	0
0	508.0000	4.0000	0	5	0.0000	0.0000	0.0000	0.0000	0	0
0	509.0000	4.0000	0	5	0.0000	0.0000	0.0000	0.0000	0	0
0	510.0000	4.0000	0	5	0.0000	0.0000	0.0000	0.0000	0	0
0	511.0000	4.0000	0	5	0.0000	0.0000	0.0000	0.0000	0	0
0	512.0000	4.0000	0	5	0.0000	0.0000	0.0000	0.0000	0	0
0	513.0000	4.0000	0	5	0.0000	0.0000	0.0000	0.0000	0	0
0	514.0000	4.0000	0	5	0.0000	0.0000	0.0000	0.0000	0	0
0	515.0000	4.0000	0	5	0.0000	0.0000	0.0000	0.0000	0	0
0	516.0000	4.0000	0	5	0.0000	0.0000	0.0000	0.0000	0	0
0	517.0000	4.0000	0	5	0.0000	0.0000	0.0000	0.0000	0	0
0	518.0000	4.0000	0	5	0.0000	0.0000	0.0000	0.0000	0	0
0	519.0000	4.0000	0	5	0.0000	0.0000	0.0000	0.0000	0	0
0	520.0000	4.0000	0	5	0.0000	0.0000	0.0000	0.0000	0	0
0	521.0000	4.0000	0	5	0.0000	0.0000	0.0000	0.0000	0	0
0	522.0000	4.0000	0	5	0.0000	0.0000	0.0000	0.0000	0	0
0	523.0000	4.0000	0	5	0.0000	0.0000	0.0000	0.0000	0	0
0	524.0000	4.0000	0	5	0.0000	0.0000	0.0000	0.0000	0	0
0	525.0000	4.0000	0	5	0.0000	0.0000	0.0000	0.0000	0	0
0	526.0000	4.0000	0	5	0.0000	0.0000	0.0000	0.0000	0	0
0	527.0000	4.0000	0	5	0.0000	0.0000	0.0000	0.0000	0	0
0	528.0000	4.0000	0	5	0.0000	0.0000	0.0000	0.0000	0	0
0	529.0000	4.0000	0	5	0.0000	0.0000	0.0000	0.0000	0	0
0	530.0000	4.0000	0	5	0.0000	0.0000	0.0000	0.0000	0	0
0	531.0000	4.0000	0	5	0.0000	0.0000	0.0000	0.0000	0	0
0	532.0000	4.0000	0	5	0.0000	0.0000	0.0000	0.0000	0	0
0	533.0000	4.0000	0	5	0.0000	0.0000	0.0000	0.0000	0	0
0	534.0000	4.0000	0	5	0.0000	0.0000	0.0000	0.0000	0	0
0	535.0000	4.0000	0	5	0.0000	0.0000	0.0000	0.0000	0	0
0	536.0000	4.0000	0	5	0.0000	0.0000	0.0000	0.0000	0	0
0	537.0000	4.0000	0	5	0.0000	0.0000	0.0000	0.0000	0	0
0	538.0000	4.0000	0	5	0.0000	0.0000	0.0000	0.0000	0	0
0	539.0000	4.0000	0	5	0.0000	0.0000	0.0000	0.0000	0	0
0	540.0000	4.0000	0	5	0.0000	0.0000	0.0000	0.0000	0	0
0	541.0000	4.0000	0	5	0.0000	0.0000	0.0000	0.0000	0	0
0	542.0000	4.0000	0	5	0.0000	0.0000	0.0000	0.0000	0	0
0	543.0000	4.0000	0	5	0.0000	0.0000	0.0000	0.0000	0	0
0	544.0000	4.0000	0	5	0.0000	0.0000	0.0000	0.0000	0	0
0	545.0000	4.0000	0	5	0.0000	0.0000	0.0000	0.0000	0	0
0	546.0000	4.0000	0	5	0.0000	0.0000	0.0000	0.0000	0	0
0	547.0000	4.0000	0	5	0.0000	0.0000	0.0000	0.0000	0	0
0	548.0000	4.0000	0	5	0.0000	0.0000	0.0000	0.0000	0	0
0	549.0000	4.0000	0	5	0.0000	0.0000	0.0000	0.0000	0	0
0	550.0000	4.0000	0	5	0.0000	0.0000	0.0000	0.0000	0	0
0	551.0000	4.0000	0	5	0.0000	0.0000	0.0000	0.0000	0	0
0	552.0000	4.0000	0	5	0.0000	0.0000	0.0000	0.0000	0	0
0	553.0000	4.0000	0	5	0.0000	0.0000	0.0000	0.0000	0	0
0	554.0000	4.0000	0	5	0.0000	0.0000	0.0000	0.0000	0	0
0	555.0000	4.0000	0	5	0.0000	0.0000	0.0000	0.0000	0	0
0	556.0000	4.0000	0	5	0.0000	0.0000	0.0000	0.0000	0	0
0	557.0000	4.0000	0	5	0.0000	0.0000	0.0000	0.0000	0	0
0	558.0000	4.0000	0	5	0.0000	0.0000	0.0000	0.0000	0	0
0	559.0000	4.0000	0	5	0.0000	0.0000	0.0000	0.0000	0	0
0	560.0000	4.0000	0	5	0.0000	0.0000	0.0000	0.0000	0	0
0	561.0000	4.0000	0	5	0.0000	0.0000	0.0000	0.0000	0	0
0	562.0000	4.0000	0	5	0.0000	0.0000	0.0000	0.0000	0	0
0	563.0000	4.0000	0	5	0.0000	0.0000	0.0000	0.0000	0	0
0	564.0000	4.0000	0	5	0.0000	0.0000	0.0000	0.0000	0	0
0	565.0000	4.0000	0	5	0.0000	0.0000	0.0000	0.0000	0	0
0	566.0000	4.0000	0	5	0.0000	0.0000	0.0000	0.0000	0	0
0	567.0000	4.0000	0	5	0.0000	0.0000	0.0000	0.0000	0	0
0	568.0000	4.0000	0	5	0.0000	0.0000	0.0000	0.0000	0	0
0	569.0000	4.0000	0	5	0.0000	0.0000	0.0000	0.0000	0	0
0	570.0000	4.0000	0	5	0.0000	0.0000	0.0000	0.0000	0	0
0	571.0000	4.0000	0	5	0.0000	0.0000	0.0000	0.0000	0	0
0	572.0000	4.0000	0	5	0.0000	0.0000	0.0000	0.0000	0	0
0	573.0000	4.0000	0	5	0.0000	0.0000	0.0000	0.0000	0	0
0	574.0000	4.0000	0	5	0.0000	0.0000	0.0000	0.0000	0	0
0	575.0000	4.0000	0	5	0.0000	0.0000	0.0000	0.0000	0	0
0	576.0000	4.0000	0	5	0.0000	0.0000	0.0000	0.0000	0	0
0	577.0000	4.0000	0	5	0.0000	0.0000	0.0000	0.0000	0	0
0	578.0000	4.0000	0	5	0.0000	0.0000	0.0000	0.0000	0	0
0	579.0000	4.0000	0	5	0.0000	0.0000	0.0000	0.0000	0	0
0	580.0000	4.0000	0	5	0.0000	0.0000	0.0000	0.0000	0	0
0	581.0000	4.0000	0	5	0.0000	0.0000	0.0000	0.0000	0	0
0	582.0000	4.0000	0	5	0.0000	0.0000	0.0000	0.0000	0	0
0	583.0000	4.0000	0	5	0.0000	0.0000	0.0000	0.0000	0	0
0	584.0000	4.0000	0	5	0.0000	0.0000	0.0000	0.0000	0	0
0	585.0000	4.0000	0	5	0.0000	0.0000	0.0000	0.0000	0	0
0	586.0000	4.0000	0	5	0.0000	0.0000	0.0000	0.0000	0	0
0	587.0000	4.0000	0	5	0.0000	0.0000	0.0000	0.0000	0	0
0	588.0000	4.0000	0	5	0.0000	0.0000	0.0000	0.0000	0	0
0	589.0000	4.0000	0	5	0.0000	0.0000	0.0000	0.0000	0	0
0	590.0000	4.0000	0	5	0.0000	0.0000	0.0000	0.0000	0	0
0	591.0000	4.0000	0	5	0.0000	0.0000	0.0000	0.0000	0	0
0	592.0000	4.0000	0	5	0.0000	0.0000	0.0000	0.0000	0	0
0	593.0000	4.0000	0	5	0.0000	0.0000	0.0000	0.0000	0	0
0	594.0000	4.0000	0	5	0.0000	0.0000	0.0000	0.0000	0	0
0	595.0000	4.0000	0	5	0.0000	0.0000	0.0000	0.0000	0	0
0	596.0000	4.0000	0	5	0.0000	0.0000	0.0000	0.0000	0	0
0	597.0000	4.0000	0	5	0.0000	0.0000	0.0000	0.0000	0	0
0	598.0000	4.0000	0	5	0.0000	0.0000	0.0000	0.0000	0	0
0	599.0000	4.0000	0	5	0.0000	0.0000	0.0000	0.0000	0	0
0	600.0000	4.0000	0	5	0.0000	0.0000	0.0000	0.0000	0	0
0	601.0000	4.0000	0	5	0.0000	0.0000	0.0000	0.0000	0	0
0	602.0000	4.0000	0	5	0.0000	0.0000	0.0000	0.0000	0	0
0	603.0000	4.0000	0	5	0.0000	0.0000	0.0000	0.0000	0	0
0	604.0000	4.0000	0	5	0.0000	0.0000	0.0000	0.0000	0	0
0	605.0000	4.0000	0	5	0.0000	0.0000	0.0000	0.0000	0	0
0	606.0000	4.0000	0	5	0.0000	0.0000	0.0000	0.0000	0	0
0	607.0000	4.0000	0	5	0.0000	0.0000	0.0000	0.0000	0	0
0	608.0000	4.0000	0	5	0.0000	0.0000	0.0000	0.0000	0	0
0	609.0000	4.0000	0	5	0.0000	0.0000	0.0000	0.0000	0	0
0	610.0000	4.0000	0	5	0.0000	0.0000	0.0000	0.0000	0	0
0	611.0000	4.0000	0	5	0.0000	0.0000	0.0000	0.0000	0	0
0	612.0000	4.0000	0	5	0.0000	0.0000	0.0000	0.0000	0	0
0	613.0000	4.0000	0	5	0.0000	0.0000	0.0000	0.0000	0	0
0	614.0000	4.0000	0	5	0.0000	0.0000	0.0000	0.0000	0	0
0	615.0000	4.0000	0	5	0.0000	0.0000	0.0000	0.0000	0	0
0	616.0000	4.0000	0	5	0.0000	0.0000	0.0000	0.0000	0	0
0	617.0000	4.0000	0	5	0.0000	0.0000	0.0000	0.0000	0	0
0	618.0000	4.0000	0	5	0.0000	0.0000	0.0000	0.0000	0	0
0	619.0000	4.0000	0	5	0.0000	0.0000	0.0000	0.0000	0	0
0	620.0000	4.0000	0	5	0.0000	0.0000	0.0000	0.0000	0	0
0	621.0000	4.0000	0	5	0.0000	0.0000	0.0000	0.0000	0	0
0	622.0000	4.0000	0	5	0.0000	0.0000	0.0000	0.0000	0	0
0	623.0000	4.0000	0	5	0.0000	0.0000	0.0000	0.0000	0	0
0	624.0000	4.0000	0	5	0.0000	0.0000	0.0000	0.0000	0	0
0	625.0000	4.0000	0	5	0.0000	0.0000	0.0000	0.0000	0	0
0	626.0000	4.0000	0	5	0.0000	0.0000	0.0000	0.0000	0	0
0	627.0000	4.0000	0	5	0.0000	0.0000	0.0000	0.0000	0	0
0	628.0000	4.0000	0	5	0.0000	0.0000	0.0000	0.0000	0	0
0	629.0000	4.0000	0	5	0.0000	0.0000	0.0000	0.0000	0	0
0	630.0000	4.0000	0	5	0.0000	0.0000	0.0000	0.0000	0	0
0	631.0000	4.0000	0	5	0.0000	0.0000	0.0000	0.0000	0	0
0	632.0000	4.0000	0	5	0.0000	0.0000	0.0000	0.0000	0	0
0	633.0000	4.0000	0	5	0.0000	0.0000	0.0000	0.0000	0	0
0	634.0000	4.0000	0	5	0.0000	0.0000	0.0000	0.0000	0	0
0	635.0000	4.0000	0	5	0.0000	0.0000	0.0000	0.0000	0	0
0	636.0000	4.0000	0	5	0.0000	0.0000	0.0000	0.0000	0	0
0	637.0000	4.0000	0	5	0.0000	0.0000	0.0000	0.0000	0	0
0	638.0000	4.0000	0	5	0.0000	0.0000	0.0000	0.0000	0	0
0	639.0000	4.0000	0	5	0.0000	0.0000	0.0000	0.0000	0	0
0	640.0000	4.0000	0	5	0.0000	0.0000	0.0000	0.0000	0	0
0	641.0000	4.0000	0	5	0.0000	0.0000	0.0000	0.0000	0	0
0	642.0000	4.0000	0	5	0.0000	0.0000	0.0000	0.0000	0	0
0	643.0000	4.0000	0	5	0.0000	0.0000	0.0000	0.0000	0	0
0	644.0000	4.0000	0	5	0.0000	0.0000	0.0000	0.0000	0	0
0	645.0000	4.0000	0	5	0.0000	0.0000	0.0000	0.0000	0	0
0	646.0000	4.0000	0	5	0.0000	0.0000	0.0000	0.0000	0	0
0	647.0000	4.0000	0	5	0.0000	0.0000	0.0000	0.0000	0	0
0	648.0000	4.0000	0	5	0.0000	0.0000	0.0000	0.0000	0	0
0	649.0000	4.0000	0	5	0.0000	0.0000	0.0000	0.0000	0	0
0	650.0000	4.0000	0	5	0.0000	0.0000	0.0000	0.0000	0	0
0	651.0000	4.0000	0	5	0.0000	0.0000	0.0000	0.0000	0	0
0	652.0000	4.0000	0	5	0.0000	0.0000	0.0000	0.0000	0	0
0	653.0000	4.0000	0	5	0.0000	0.0000	0.0000	0.0000	0	0
0	654.0000	4.0000	0	5	0.0000	0.0000	0.0000	0.0000	0	0
0	655.0000	4.0000	0	5	0.0000	0.0000	0.0000	0.0000	0	0
0	656.0000	4.0000	0	5	0.0000	0.0000	0.0000	0.0000	0	0
0	657.0000	4.0000	0	5	0.0000	0.0000	0.0000	0.0000	0	0
0	658.0000	4.0000	0	5	0.0000	0.0000	0.0000	0.0000	0	0
0	659.0000	4.0000	0	5	0.0000	0.0000	0.0000	0.0000	0	0
0	660.0000	4.0000	0	5	0.0000	0.0000	0.0000	0.0000	0	0
0	661.0000	4.0000	0	5	0.0000	0.0000	0.0000	0.0000	0	0
0	662.0000	4.0000	0	5	0.0000	0.0000	0.0000	0.0000	0	0
0	663.0000	4.0000	0	5	0.0000	0.0000	0.0000	0.0000	0	0
0	664.0000	4.0000	0	5	0.0000	0.0000	0.0000	0.0000	0	0
0	665.0000	4.0000	0	5	0.0000	0.0000	0.0000	0.0000	0	0
0	666.0000	4.0000	0	5	0.0000	0.0000	0.0000	0.0000	0	0
0	667.0000	4.0000	0	5	0.0000	0.0000	0.0000	0.0000	0	0
0	668.0000	4.0000	0	5	0.0000	0.0000	0.0000	0.0000	0	0
0	669.0000	4.0000	0	5	0.0000	0.0000	0.0000	0.0000	0	0
0	670.0000	4.0000	0	5	0.0000	0.0000	0.0000	0.0000	0	0
0	671.0000	4.0000	0	5	0.0000	0.0000	0.0000	0.0000	0	0
0	672.0000	4.0000	0	5	0.0000	0.0000	0.0000	0.0000	0	0
0	673.0000	4.0000	0	5	0.0000	0.0000	0.0000	0.0000	0	0
0	674.0000	4.0000	0	5	0.0000	0.0000	0.0000	0.0000	0	0
0	675.0000	4.0000	0	5	0.0000	0.0000	0.0000	0.0000	0	0
0	676.0000	4.0000	0	5	0.0000	0.0000	0.0000	0.0000	0	0
0	677.0000	4.0000	0	5	0.0000	0.0000	0.0000	0.0000	0	0
0	678.0000	4.0000	0	5	0.0000	0.0000	0.0000	0.0000	0	0
0	679.0000	4.0000	0	5	0.0000	0.0000	0.0000	0.0000	0	0
0	680.0000	4.0000	0	5	0.0000	0.0000	0.0000	0.0000	0	0
0	681.0000	4.0000	0	5	0.0000	0.0000	0.0000	0.0000	0	0
0	682.0000	4.0000	0	5	0.0000	0.0000	0.0000	0.0000	0	0
0	683.0000	4.0000	0	5	0.0000	0.0000	0.0000	0.0000	0	0
0	684.0000	4.0000	0	5	0.0000	0.0000	0.0000	0.0000	0	0
0	685.0000	4.0000	0	5	0.0000	0.0000	0.0000	0.0000	0	0
0	686.0000	4.0000	0	5	0.0000	0.0000	0.0000	0.0000	0	0
0	687.0000	4.0000	0	5	0.0000	0.0000	0.0000	0.0000	0	0
0	688.0000	4.0000	0	5	0.0000	0.0000	0.0000	0.0000	0	0
0	689.0000	4.0000	0	5	0.0000	0.0000	0.0000	0.0000	0	0
0	690.0000	4.0000	0	5	0.0000	0.0000	0.0000	0.0000	0	0
0	691.0000	4.0000	0	5	0.0000	0.0000	0.0000	0.0000	0	0
0	692.0000	4.0000	0	5	0.0000	0.0000	0.0000	0.0000	0	0
0	693.0000	4.0000	0	5	0.0000	0.0000	0.0000	0.0000	0	0
0	694.0000	4.0000	0	5	0.0000	0.0000	0.0000	0.0000	0	0
0	695.0000	4.0000	0	5	0.0000	0.0000	0.0000	0.0000	0	0
0	696.0000	4.0000	0	5	0.0000	0.0000	0.0000	0.0000	0	0
0	697.0000	4.0000	0	5	0.0000	0.0000	0.0000	0.0000	0	0
0	698.0000	4.0000	0	5	0.0000	0.0000	0.0000	0.0000	0	0
0	699.0000	4.0000	0	5	0.0000	0.0000	0.0000	0.0000	0	0
0	700.0000	4.0000	0	5	0.0000	0.0000	0.0000	0.0000	0	0
0	701.0000	4.0000	0	5	0.0000	0.0000	0.0000	0.0000	0	0
0	702.0000	4.0000	0	5	0.0000	0.0000	0.0000	0.0000	0	0
0	703.0000	4.0000	0	5	0.0000	0.0000	0.0000	0.0000	0	0
0	704.0000	4.0000	0	5	0.0000	0.0000	0.0000	0.0000	0	0
0	705.0000	4.0000	0	5	0.0000	0.0000	0.0000	0.0000	0	0
0	706.0000	4.0000	0	5	0.0000	0.0000	0.0000	0.0000	0	0
0	707.0000	4.0000	0	5	0.0000	0.0000	0.0000	0.0000	0	0
0	708.0000	4.0000	0	5	0.0000	0.0000	0.0000	0.0000	0	0
0	709.0000	4.0000	0	5	0.0000	0.0000	0.0000	0.0000	0	0
0	710.0000	4.0000	0	5	0.0000	0.0000	0.0000	0.0000	0	0
0	711.0000	4.0000	0	5	0.0000	0.0000	0.0000	0.0000	0	0
0	712.0000	4.0000	0	5	0.0000	0.0000	0.0000	0.0000	0	0
0	713.0000	4.0000	0	5	0.0000	0.0000	0.0000	0.0000	0	0
0	714.0000	4.0000	0	5	0.0000	0.0000	0.0000	0.0000	0	0
0	715.0000	4.0000	0	5	0.0000	0.0000	0.0000	0.0000	0	0
0	716.0000	4.0000	0	5	0.0000	0.0000	0.0000	0.0000	0	0
0	717.0000	4.0000	0	5	0.0000	0.0000	0.0000	0.0000	0	0
0	718.0000	4.0000	0	5	0.0000	0.0000	0.0000	0.0000	0	0
0	719.0000	4.0000	0	5	0.0000	0.0000	0.0000	0.0000	0	0
0	720.0000	4.0000	0	5	0.0000	0.0000	0.0000	0.0000	0	0
0	721.0000	4.0000	0	5	0.0000	0.0000	0.0000	0.0000	0	0
0	722.0000	4.0000	0	5	0.0000	0.0000	0.0000	0.0000	0	0
0	723.0000	4.0000	0	5	0.0000	0.0000	0.0000	0.0000	0	0
0	724.0000	4.0000	0	5	0.0000	0.0000	0.0000	0.0000	0	0
0	725.0000	4.0000	0	5	0.0000	0.0000	0.0000	0.0000	0	0
0	726.0000	4.0000	0	5	0.0000	0.0000	0.0000	0.0000	0	0
0	727.0000	4.0000	0	5	0.0000	0.0000	0.0000	0.0000	0	0
0	728.0000	4.0000	0	5	0.0000	0.0000	0.0000	0.0000	0	0
0	729.0000	4.0000	0	5	0.0000	0.0000	0.0000	0.0000	0	0
0	730.0000	4.0000	0	5	0.0000	0.0000	0.0000	0.0000	0	0
0	731.0000	4.0000	0	5	0.0000	0.0000	0.0000	0.0000	0	0
0	732.0000	4.0000	0	5	0.0000	0.0000	0.0000	0.0000	0	0
0	733.0000	4.0000	0	5	0.0000	0.0000	0.0000	0.0000	0	0
0	734.0000	4.0000	0	5	0.0000	0.0000	0.0000	0.0000	0	0
0	735.0000	4.0000	0	5	0.0000	0.0000	0.0000	0.0000	0	0
0	736.0000	4.0000	0	5	0.0000	0.0000	0.0000	0.0000	0	0
0	737.0000	4.0000	0	5	0.0000	0.0000	0.0000	0.0000	0	0
0	738.0000	4.0000	0	5	0.0000	0.0000	0.0000	0.0000	0	0
0	739.0000	4.0000	0	5	0.0000	0.0000	0.0000	0.0000	0	0
0	740.0000	4.0000	0	5	0.0000	0.0000	0.0000	0.0000	0	0
0	741.0000	4.0000	0	5	0.0000	0.0000	0.0000	0.0000	0	0
0	742.0000	4.0000	0	5	0.0000	0.0000	0.0000	0.0000	0	0
0	743.0000	4.0000	0	5	0.0000	0.0000	0.0000	0.0000	0	0
0	744.0000	4.0000	0	5	0.0000	0.0000	0.0000	0.0000	0	0
0	745.0000	4.0000	0	5	0.0000	0.0000	0.0000	0.0000	0	0
0	746.0000	4.0000	0	5	0.0000	0.0000	0.0000	0.0000	0	0
0	747.0000	4.0000	0	5	0.0000	0.0000	0.0000	0.0000	0	0
0	748.0000	4.0000	0	5	0.0000	0.0000	0.0000	0.0000	0	0
0	749.0000	4.0000	0	5	0.0000	0.0000	0.0000	0.0000	0	0
0	750.0000	4.0000	0	5	0.0000	0.0000	0.0000	0.0000	0	0
0	751.0000	4.0000	0	5	0.0000	0.0000	0.0000	0.0000	0	0
0	752.0000	4.0000	0	5	0.0000	0.0000	0.0000	0.0000	0	0
0	753.0000	4.0000	0	5	0.0000	0.0000	0.0000	0.0000	0	0
0	754.0000	4.0000	0	5	0.0000	0.0000	0.0000	0.0000	0	0
0	755.0000	4.0000	0	5	0.0000	0.0000	0.0000	0.0000	0	0
0	756.0000	4.0000	0	5	0.0000	0.0000	0.0000	0.0000	0	0
0	757.0000	4.0000	0	5	0.0000	0.0000	0.0000	0.0000	0	0
0	758.0000	4.0000	0	5	0.0000	0.0000	0.0000	0.0000	0	0
0	759.0000	4.0000	0	5	0.0000	0.0000	0.0000	0.0000	0	0
0	760.0000	4.0000	0	5	0.0000	0.0000	0.0000	0.0000	0	0
0	761.0000	4.0000	0	5	0.0000	0.0000	0.0000	0.0000	0	0
0	762.0000	4.0000	0	5	0.0000	0.0000	0.0000	0.0000	0	0
0	763.0000	4.0000	0	5	0.0000	0.0000	0.0000	0.0000	0	0
0	764.0000	4.0000	0	5	0.0000	0.0000	0.0000	0.0000	0	0
0	765.0000	4.0000	0	5	0.0000	0.0000	0.0000	0.0000	0	0
0	766.0000	4.0000	0	5	0.0000	0.0000	0.0000	0.0000	0	0
0	767.0000	4.0000	0	5	0.0000	0.0000	0.0000	0.0000	0	0
0	768.0000	4.0000	0	5	0.0000	0.0000	0.0000	0.0000	0	0
0	769.0000	4.0000	0	5	0.0000	0.0000	0.0000	0.0000	0	0
0	770.0000	4.0000	0	5	0.0000	0.0000	0.0000	0.0000	0	0
0	771.0000	4.0000	0	5	0.0000	0.0000	0.0000	0.0000	0	0
0	772.0000	4.0000	0	5	0.0000	0.0000	0.0000	0.0000	0	0
0	773.0000	4.0000	0	5	0.0000	0.0000	0.0000	0.0000	0	0
0	774.0000	4.0000	0	5	0.0000	0.0000	0.0000	0.0000	0	0
0	775.0000	4.0000	0	5	0.0000	0.0000	0.0000	0.0000	0	0
0	776.0000	4.0000	0	5	0.0000	0.0000	0.0000	0.0000	0	0
0	777.0000	4.0000	0	5	0.0000	0.0000	0.0000	0.0000	0	0
0	778.0000	4.0000	0	5	0.0000	0.0000	0.0000	0.0000	0	0
0	779.0000	4.0000	0	5	0.0000	0.0000	0.0000	0.0000	0	0
0	780.0000	4.0000	0	5	0.0000	0.0000	0.0000	0.0000	0	0
0	781.0000	4.0000	0	5	0.0000	0.0000	0.0000	0.0000	0	0
0	782.0000	4.0000	0	5	0.0000	0.0000	0.0000	0.0000	0	0
0	783.0000	4.0000	0	5	0.0000	0.0000	0.0000	0.0000	0	0
0	784.0000	4.0000	0	5	0.0000	0.0000	0.0000	0.0000	0	0
0	785.0000	4.0000	0	5	0.0000	0.0000	0.0000	0.0000	0	0
0	786.0000	4.0000	0	5	0.0000	0.0000	0.0000	0.0000	0	0
0	787.0000	4.0000	0	5	0.0000	0.0000	0.0000	0.0000	0	0
0	788.0000	4.0000	0	5	0.0000	0.0000	0.0000	0.0000	0	0
0	789.0000	4.0000	0	5	0.0000	0.0000	0.0000	0.0000	0	0
0	790.0000	4.0000	0	5	0.0000	0.0000	0.0000	0.0000	0	0
0	791.0000	4.0000	0	5	0.0000	0.0000	0.0000	0.0000	0	0
0	792.0000	4.0000	0	5	0.0000	0.0000	0.0000	0.0000	0	0
0	793.0000	4.0000	0	5	0.0000	0.0000	0.0000	0.0000	0	0
0	794.0000	4.0000	0	5	0.0000	0.0000	0.0000	0.0000	0	0
0	795.0000	4.0000	0	5	0.0000	0.0000	0.0000	0.0000	0	0
0	796.0000	4.0000	0	5	0.0000	0.0000	0.0000	0.0000	0	0
0	797.0000	4.0000	0	5	0.0000	0.0000	0.0000	0.0000	0	0
0	798.0000	4.0000	0	5	0.0000	0.0000	0.0000	0.0000	0	0
0	799.0000	4.0000	0	5	0.0000	0.0000	0.0000	0.0000	0	0
0	800.0000	4.0000	0	5	0.0000	0.0000	0.0000	0.0000	0	0
0	801.0000	4.0000	0	5	0.0000	0.0000	0.0000	0.0000	0	0
0	802.0000	4.0000	0	5	0.0000	0.0000	0.0000	0.0000	0	0
0	803.0000	4.0000	0	5	0.0000	0.0000	0.0000	0.0000	0	0
0	804.0000	4.0000	0	5	0.0000	0.0000	0.0000	0.0000	0	0
0	805.0000	4.0000	0	5	0.0000	0.0000	0.0000	0.0000	0	0
0	806.0000	4.0000	0	5	0.0000	0.0000	0.0000	0.0000	0	0
0	807.0000	4.0000	0	5	0.0000	0.0000	0.0000	0.0000	0	0
0	808.0000	4.0000	0	5	0.0000	0.0000	0.0000	0.0000	0	0
0	809.0000	4.0000	0	5	0.0000	0.0000	0.0000	0.0000	0	0
0	810.0000	4.0000	0	5	0.0000	0.0000	0.0000	0.0000	0	0
0	811.0000	4.0000	0	5	0.0000	0.0000	0.0000	0.0000	0	0
0	812.0000	4.0000	0	5	0.0000	0.0000	0.0000	0.0000	0	0
0	813.0000	4.0000	0	5	0.0000	0.0000	0.0000	0.0000	0	0
0	814.0000	4.0000	0	5	0.0000	0.0000	0.0000	0.0000	0	0
0	815.0000	4.0000	0	5	0.0000	0.0000	0.0000	0.0000	0	0
0	816.0000	4.0000	0	5	0.0000	0.0000	0.0000	0.0000	0	0
0	817.0000	4.0000	0	5	0.0000	0.0000	0.0000	0.0000	0	0
0	818.0000	4.0000	0	5	0.0000	0.0000	0.0000	0.0000	0	0
0	819.0000	4.0000	0	5	0.0000	0.0000	0.0000	0.0000	0	0
0	820.0000	4.0000	0	5	0.0000	0.0000	0.0000	0.0000	0	0
0	821.0000	4.0000	0	5	0.0000	0.0000	0.0000	0.0000	0	0
0	822.0000	4.0000	0	5	0.0000	0.0000	0.0000	0.0000	0	0
0	823.0000	4.0000	0	5	0.0000	0.0000	0.0000	0.0000	0	0
0	824.0000	4.0000	0	5	0.0000	0.0000	0.0000	0.0000	0	0
0	825.0000	4.0000	0	5	0.0000	0.0000	0.0000	0.0000	0	0
0	826.0000	4.0000	0	5	0.0000	0.0000	0.0000	0.0000	0	0
0	827.0000	4.0000	0	5	0.0000	0.0000	0.0000	0.0000	0	0
0	828.0000	4.0000	0	5	0.0000	0.0000	0.0000	0.0000	0	0
0	829.0000	4.0000	0	5	0.0000	0.0000	0.0000	0.0000	0	0
0	830.0000	4.0000	0	5	0.0000	0.0000	0.0000	0.0000	0	0
0	831.0000	4.0000	0	5	0.0000	0.0000	0.0000	0.0000	0	0
0	832.0000	4.0000	0	5	0.0000	0.0000	0.0000	0.0000	0	0
0	833.0000	4.0000	0	5	0.0000	0.0000	0.0000	0.0000	0	0
0	834.0000	4.0000	0	5	0.0000	0.0000	0.0000	0.0000	0	0
0	835.0000	4.0000	0	5	0.0000	0.0000	0.0000	0.0000	0	0
0	836.0000	4.0000	0	5	0.0000	0.0000	0.0000	0.0000	0	0
0	837.0000	4.0000	0	5	0.0000	0.0000	0.0000	0.0000	0	0
0	838.0000	4.0000	0	5	0.0000	0.0000	0.0000	0.0000	0	0
0	839.0000	4.0000	0	5	0.0000	0.0000	0.0000	0.0000	0	0
0	840.0000	4.0000	0	5	0.0000	0.0000	0.0000	0.0000	0	0
0	841.0000	4.0000	0	5	0.0000	0.0000	0.0000	0.0000	0	0
0	842.0000	4.0000	0	5	0.0000	0.0000	0.0000	0.0000	0	0
0	843.0000	4.0000	0	5	0.0000	0.0000	0.0000	0.0000	0	0
0	844.0000	4.0000	0	5	0.0000	0.0000	0.0000	0.0000	0	0
0	845.0000	4.0000	0	5	0.0000	0.0000	0.0000	0.0000	0	0
0	846.0000	4.0000	0	5	0.0000	0.0000	0.0000	0.0000	0	0
0	847.0000	4.0000	0	5	0.0000	0.0000	0.0000	0.0000	0	0
0	848.0000	4.0000	0	5	0.0000	0.0000	0.0000	0.0000	0	0
0	849.0000	4.0000	0	5	0.0000	0.0000	0.0000	0.0000	0	0
0	850.0000	4.0000	0	5	0.0000	0.0000	0.0000	0.0000	0	0
0	851.0000	4.0000	0	5	0.0000	0.0000	0.0000	0.0000	0	0
0	852.0000	4.0000	0	5	0.0000	0.0000	0.0000	0.0000	0	0
0	853.0000	4.0000	0	5	0.0000	0.0000	0.0000	0.0000	0	0
0	854.0000	4.0000	0	5	0.0000	0.0000	0.0000	0.0000	0	0
0	855.0000	4.0000	0	5	0.0000	0.0000	0.0000	0.0000	0	0
0	856.0000	4.0000	0	5	0.0000	0.0000	0.0000	0.0000	0	0
0	857.0000	4.0000	0	5	0.0000	0.0000	0.0000	0.0000	0	0
0	858.0000	4.0000	0	5	0.0000	0.0000	0.0000	0.0000	0	0
0	859.0000	4.0000	0	5	0.0000	0.0000	0.0000	0.0000	0	0
0	860.0000	4.0000	0	5	0.0000	0.0000	0.0000	0.0000	0	0
0	861.0000	4.0000	0	5	0.0000	0.0000	0.0000	0.0000	0	0
0	862.0000	4.0000	0	5	0.0000	0.0000	0.0000	0.0000	0	0
0	863.0000	4.0000	0	5	0.0000	0.0000	0.0000	0.0000	0	0
0	864.0000	4.0000	0	5	0.0000	0.0000	0.0000	0.0000	0	0
0	865.0000	4.0000	0	5	0.0000	0.0000	0.0000	0.0000	0	0
0	866.0000	4.0000	0	5	0.0000	0.0000	0.0000	0.0000	0	0
0	867.0000	4.0000	0	5	0.0000	0.0000	0.0000	0.0000	0	0
0	868.0000	4.0000	0	5	0.0000	0.0000	0.0000	0.0000	0	0
0	869.0000	4.0000	0	5	0.0000	0.0000	0.0000	0.0000	0	0
0	870.0000	4.0000	0	5	0.0000	0.0000	0.0000	0.0000	0	0
0	871.0000	4.0000	0	5	0.0000	0.0000	0.0000	0.0000	0	0
0	872.0000	4.0000	0	5	0.0000	0.0000	0.0000	0.0000	0	0
0	873.0000	4.0000	0	5	0.0000	0.0000	0.0000	0.0000	0	0
0	874.0000	4.0000	0	5	0.0000	0.0000	0.0000	0.0000	0	0
0	875.0000	4.0000	0	5	0.0000	0.0000	0.0000	0.0000	0	0
0	876.0000	4.0000	0	5	0.0000	0.0000	0.0000	0.0000	0	0
0	877.0000	4.0000	0	5	0.0000	0.0000	0.0000	0.0000	0	0
0	878.0000	4.0000	0	5	0.0000	0.0000	0.0000	0.0000	0	0
0	879.0000	4.0000	0	5	0.0000	0.0000	0.0000	0.0000	0	0
0	880.0000	4.0000	0	5	0.0000	0.0000	0.0000	0.0000	0	0
0	881.0000	4.0000	0	5	0.0000	0.0000	0.0000	0.0000	0	0
0	882.0000	4.0000	0	5	0.0000	0.0000	0.0000	0.0000	0	0
0	883.0000	4.0000	0	5	0.0000	0.0000	0.0000	0.0000	0	0
0	884.0000	4.0000	0	5	0.0000	0.0000	0.0000	0.0000	0	0
0	885.0000	4.0000	0	5	0.0000	0.0000	0.0000	0.0000	0	0
0	886.0000	4.0000	0	5	0.0000	0.0000	0.0000	0.0000	0	0
0	887.0000	4.0000	0	5	0.0000	0.0000	0.0000	0.0000	0	0
0	888.0000	4.0000	0	5	0.0000	0.0000	0.0000	0.0000	0	0
0	889.0000	4.0000	0	5	0.0000	0.0000	0.0000	0.0000	0	0
0	890.0000	4.0000	0	5	0.0000	0.0000	0.0000	0.0000	0	0
0	891.0000	4.0000	0	5	0.0000	0.0000	0.0000	0.0000	0	0
0	892.0000	4.0000	0	5	0.0000	0.0000	0.0000	0.0000	0	0
0	893.0000	4.0000	0	5	0.0000	0.0000	0.0000	0.0000	0	0
0	894.0000	4.0000	0	5	0.0000	0.0000	0.0000	0.0000	0	0
0	895.0000	4.0000	0	5	0.0000	0.0000	0.0000	0.0000	0	0
0	896.0000	4.0000	0	5	0.0000	0.0000	0.0000	0.0000	0	0
0	897.0000	4.0000	0	5	0.0000	0.0000	0.0000	0.0000	0	0
0	898.0000	4.0000	0	5	0.0000	0.0000	0.0000	0.0000	0	0
0	899.0000	4.0000	0	5	0.0000	0.0000	0.0000	0.0000	0	0
0	900.0000	4.0000	0	5	0.0000	0.0000	0.0000	0.0000	0	0
0	901.0000	4.0000	0	5	0.0000	0.0000	0.0000	0.0000	0	0
0	902.0000	4.0000	0	5	0.0000	0.0000	0.0000	0.0000	0	0
0	903.0000	4.0000	0	5	0.0000	0.0000	0.0000	0.0000	0	0
0	904.0000	4.0000	0	5	0.0000	0.0000	0.0000	0.0000	0	0
0	905.0000	4.0000	0	5	0.0000	0.0000	0.0000	0.0000	0	0
0	906.0000	4.0000	0	5	0.0000	0.0000	0.0000	0.0000	0	0
0	907.0000	4.0000	0	5	0.0000	0.0000	0.0000	0.0000	0	0
0	908.0000	4.0000	0	5	0.0000	0.0000	0.0000	0.0000	0	0
0	909.0000	4.0000	0	5	0.0000	0.0000	0.0000	0.0000	0	0
0	910.0000	4.0000	0	5	0.0000	0.0000	0.0000	0.0000	0	0
0	911.0000	4.0000	0	5	0.0000	0.0000	0.0000	0.0000	0	0
0	912.0000	4.0000	0	5	0.0000	0.0000	0.0000	0.0000	0	0
0	913.0000	4.0000	0	5	0.0000	0.0000	0.0000	0.0000	0	0
0	914.0000	4.0000	0	5	0.0000	0.0000	0.0000	0.0000	0	0
0	915.0000	4.0000	0	5	0.0000	0.0000	0.0000	0.0000	0	0
0	916.0000	4.0000	0	5	0.0000	0.0000	0.0000	0.0000	0	0
0	917.0000	4.0000	0	5	0.0000	0.0000	0.0000	0.0000	0	0
0	918.0000	4.0000	0	5	0.0000	0.0000	0.0000	0.0000	0	0
0	919.0000	4.0000	0	5	0.0000	0.0000	0.0000	0.0000	0	0
0	920.0000	4.0000	0	5	0.0000	0.0000	0.0000	0.0000	0	0
0	921.0000	4.0000	0	5	0.0000	0.0000	0.0000	0.0000	0	0
0	922.0000	4.0000	0	5	0.0000	0.0000	0.0000	0.0000	0	0
0	923.0000	4.0000	0	5	0.0000	0.0000	0.0000	0.0000	0	0
0	924.0000	4.0000	0	5	0.0000	0.0000	0.0000	0.0000	0	0
0	925.0000	4.0000	0	5	0.0000	0.0000	0.0000	0.0000	0	0
0	926.0000	4.0000	0	5	0.0000	0.0000	0.0000	0.0000	0	0
0	927.0000	4.0000	0	5	0.0000	0.0000	0.0000	0.0000	0	0
0	928.0000	4.0000	0	5	0.0000	0.0000	0.0000	0.0000	0	0
0	929.0000	4.0000	0	5	0.0000	0.0000	0.0000	0.0000	0	0
0	930.0000	4.0000	0	5	0.0000	0.0000	0.0000	0.0000	0	0
0	931.0000	4.0000	0	5	0.0000	0.0000	0.0000	0.0000	0	0
0	932.0000	4.0000	0	5	0.0000	0.0000	0.0000	0.0000	0	0
0	933.0000	4.0000	0	5	0.0000	0.0000	0.0000	0.0000	0	0
0	934.0000	4.0000	0	5	0.0000	0.0000	0.0000	0.0000	0	0
0	935.0000	4.0000	0	5	0.0000	0.0000	0.0000	0.0000	0	0
0	936.0000	4.0000	0	5	0.0000	0.0000	0.0000	0.0000	0	0
0	937.0000	4.0000	0	5	0.0000	0.0000	0.0000	0.0000	0	0
0	938.0000	4.0000	0	5	0.0000	0.0000	0.0000	0.0000	0	0
0	939.0000	4.0000	0	5	0.0000	0.0000	0.0000	0.0000	0	0
0	940.0000	4.0000	0	5	0.0000	0.0000	0.0000	0.0000	0	0
0	941.0000	4.0000	0	5	0.0000	0.0000	0.0000	0.0000	0	0
0	942.0000	4.0000	0	5	0.0000	0.0000	0.0000	0.0000	0	0
0	943.0000	4.0000	0	5	0.0000	0.0000	0.0000	0.0000	0	0
0	944.0000	4.0000	0	5	0.0000	0.0000	0.0000	0.0000	0	0
0	945.0000	4.0000	0	5	0.0000	0.0000	0.0000	0.0000	0	0
0	946.0000	4.0000	0	5	0.0000	0.0000	0.0000	0.0000	0	0
0	947.0000	4.0000	0	5	0.0000	0.0000	0.0000	0.0000	0	0
0	948.0000	4.0000	0	5	0.0000	0.0000	0.0000	0.0000	0	0
0	949.0000	4.0000	0	5	0.0000	0.0000	0.0000	0.0000	0	0
0	950.0000	4.0000	0	5	0.0000	0.0000	0.0000	0.0000	0	0
0	951.0000	4.0000	0	5	0.0000	0.0000	0.0000	0.0000	0	0
0	952.0000	4.0000	0	5	0.0000	0.0000	0.0000	0.0000	0	0
0	953.0000	4.0000	0	5	0.0000	0.0000	0.0000	0.0000	0	0
0	954.0000	4.0000	0	5	0.0000	0.0000	0.0000	0.0000	0	0
0	955.0000	4.0000	0	5	0.0000	0.0000	0.0000	0.0000	0	0
0	956.0000	4.0000	0	5	0.0000	0.0000	0.0000	0.0000	0	0
0	957.0000	4.0000	0	5	0.0000	0.0000	0.0000	0.0000	0	0
0	958.0000	4.0000	0	5	0.0000	0.0000	0.0000	0.0000	0	0
0	959.0000	4.0000	0	5	0.0000	0.0000	0.0000	0.0000	0	0
0	960.0000	4.0000	0	5	0.0000	0.0000	0.0000	0.0000	0	0
0	961.0000	4.0000	0	5	0.0000	0.0000	0.0000	0.0000	0	0
0	962.0000	4.0000	0	5	0.0000	0.0000	0.0000	0.0000	0	0
0	963.0000	4.0000	0	5	0.0000	0.0000	0.0000	0.0000	0	0
0	964.0000	4.0000	0	5	0.0000	0.0000	0.0000	0.0000	0	0
0	965.0000	4.0000	0	5	0.0000	0.0000	0.0000	0.0000	0	0
0	966.0000	4.0000	0	5	0.0000	0.0000	0.0000	0.0000	0	0
0	967.0000	4.0000	0	5	0.0000	0.0000	0.0000	0.0000	0	0
0	968.0000	4.0000	0	5	0.0000	0.0000	0.0000	0.0000	0	0
0	969.0000	4.0000	0	5	0.0000	0.0000	0.0000	0.0000	0	0
0	970.0000	4.0000	0	5	0.0000	0.0000	0.0000	0.0000	0	0
0	971.0000	4.0000	0	5	0.0000	0.0000	0.0000	0.0000	0	0
0	972.0000	4.0000	0	5	0.0000	0.0000	0.0000	0.0000	0	0
0	973.0000	4.0000	0	5	0.0000	0.0000	0.0000	0.0000	0	0
0	974.0000	4.0000	0	5	0.0000	0.0000	0.0000	0.0000	0	0
0	975.0000	4.0000	0	5	0.0000	0.0000	0.0000	0.0000	0	0
0	976.0000	4.0000	0	5	0.0000	0.0000	0.0000	0.0000	0	0
1	977.0000	4.0000	8	0	69.6186	126.6779	32.7194	0.1942	109	88
1	978.0000	4.0000	10	0	69.7748	126.6953	32.7782	0.2797	114	111
1	979.0000	4.0000	10	0	69.8138	126.5704	32.9095	0.2583	124	115
1	980.0000	4.0000	9	0	69.5232	126.7416	32.7209	0.3468	130	111
1	981.0000	4.0000	10	0	69.6739	126.6778	32.8108	0.3101	140	121
1	982.0000	4.0000	10	0	69.7164	126.7299	32.8309	0.2447	145	114
1	983.0000	4.0000	10	0	69.3433	126.6522	32.9049	0.5282	134	114
1	984.0000	4.0000	10	0	69.5170	126.4558	32.4147	0.6474	137	114
1	985.0000	4.0000	10	0	69.6009	126.6652	32.7835	0.3156	126	110
1	986.0000	4.0000	10	0	69.7982	126.6265	32.8082	0.3308	118	107
1	987.0000	4.0000	9	0	69.7375	126.6664	32.8572	0.4060	116	93
1	988.0000	4.0000	9	0	69.8745	126.6122	32.6920	0.2607	105	91
1	989.0000	4.0000	7	0	69.8363	126.5698	32.8106	0.2290	98	90
0	990.0000	4.0000	0	3	0.0000	0.0000	0.0000	0.0000	93	85
1	991.0000	4.0000	7	0	69.4296	126.5183	25.0031	0.5387	89	93
1	992.0000	4.0000	9	0	68.9702	127.0607	25.1903	0.8488	97	94
1	993.0000	4.0000	8	0	69.2831	126.7723	25.1085	0.2646	116	98
1	994.0000	4.0000	9	0	69.1495	126.8281	25.0605	0.2557	112	103
1	995.0000	4.0000	8	0	69.1929	126.8338	25.2222	0.4465	113	106
1	996.0000	4.0000	8	0	69.2780	126.8067	25.0999	0.2458	127	103
1	997.0000	4.0000	8	0	69.2208	126.8158	25.1213	0.2327	120	108
1	998.0000	4.0000	8	0	69.1703	126.7900	25.0258	0.2085	126	111
1	999.0000	4.0000	10	0	69.0758	126.8021	25.1985	0.3500	129	110
1	1000.0000	4.0000	9	0	68.9630	126.8037	24.9155	0.1697	132	112
0	1001.0000	4.0000	0	5	0.0000	0.0000	0.0000	0.0000	0	0
0	1002.0000	4.0000	0	5	0.0000	0.0000	0.0000	0.0000	0	0
0	1003.0000	4.0000	0	5	0.0000	0.0000	0.0000	0.0000	0	0
0	1004.0000	4.0000	0	5	0.0000	0.0000	0.0000	0.0000	0	0
0	1005.0000	4.0000	0	5	0.0000	0.0000	0.0000	0.0000	0	0
0	1006.0000	4.0000	0	5	0.0000	0.0000	0.0000	0.0000	0	0
0	1007.0000	4.0000	0	5	0.0000	0.0000	0.0000	0.0000	0	0
0	1008.0000	4.0000	0	5	0.0000	0.0000	0.0000	0.0000	0	0
0	1009.0000	4.0000	0	5	0.0000	0.0000	0.0000	0.0000	0	0
0	1010.0000	4.0000	0	5	0.0000	0.0000	0.0000	0.0000	0	0
0	1011.0000	4.0000	0	5	0.0000	0.0000	0.0000	0.0000	0	0
0	1012.0000	4.0000	0	5	0.0000	0.0000	0.0000	0.0000	0	0
0	1013.0000	4.0000	0	5	0.0000	0.0000	0.0000	0.0000	0	0
0	1014.0000	4.0000	0	5	0.0000	0.0000	0.0000	0.0000	0	0
0	1015.0000	4.0000	0	5	0.0000	0.0000	0.0000	0.0000	0	0
0	1016.0000	4.0000	0	5	0.0000	0.0000	0.0000	0.0000	0	0
0	1017.0000	4.0000	0	5	0.0000	0.0000	0.0000	0.0000	0	0
0	1018.0000	4.0000	0	5	0.0000	0.0000	0.0000	0.0000	0	0
0	1019.0000	4.0000	0	5	0.0000	0.0000	0.0000	0.0000	0	0
0	1020.0000	4.0000	0	5	0.0000	0.0000	0.0000	0.0000	0	0
0	1021.0000	4.0000	0	5	0.0000	0.0000	0.0000	0.0000	0	0
0	1022.0000	4.0000	0	5	0.0000	0.0000	0.0000	0.0000	0	0
0	1023.0000	4.0000	0	5	0.0000	0.0000	0.0000	0.0000	0	0
0	1024.0000	4.0000	0	5	0.0000	0.0000	0.0000	0.0000	0	0
0	1025.0000	4.0000	0	5	0.0000	0.0000	0.0000	0.0000	0	0
0	1026.0000	4.0000	0	5	0.0000	0.0000	0.0000	0.0000	0	0
0	1027.0000	4.0000	0	5	0.0000	0.0000	0.0000	0.0000	0	0
0	1028.0000	4.0000	0	5	0.0000	0.0000	0.0000	0.0000	0	0
0	1029.0000	4.0000	0	5	0.0000	0.0000	0.0000	0.0000	0	0
0	1030.0000	4.0000	0	5	0.0000	0.0000	0.0000	0.0000	0	0
0	1031.0000	4.0000	0	5	0.0000	0.0000	0.0000	0.0000	0	0
0	1032.0000	4.0000	0	5	0.0000	0.0000	0.0000	0.0000	0	0
0	1033.0000	4.0000	0	5	0.0000	0.0000	0.0000	0.0000	0	0
0	1034.0000	4.0000	0	5	0.0000	0.0000	0.0000	0.0000	0	0
0	1035.0000	4.0000	0	5	0.0000	0.0000	0.0000	0.0000	0	0
0	1036.0000	4.0000	0	5	0.0000	0.0000	0.0000	0.0000	0	0
0	1037.0000	4.0000	0	5	0.0000	0.0000	0.0000	0.0000	0	0
0	1038.0000	4.0000	0	5	0.0000	0.0000	0.0000	0.0000	0	0
0	1039.0000	4.0000	0	5	0.0000	0.0000	0.0000	0.0000	0	0
0	1040.0000	4.0000	0	5	0.0000	0.0000	0.0000	0.0000	0	0
0	1041.0000	4.0000	0	5	0.0000	0.0000	0.0000	0.0000	0	0
0	1042.0000	4.0000	0	5	0.0000	0.0000	0.0000	0.0000	0	0
0	1043.0000	4.0000	0	5	0.0000	0.0000	0.0000	0.0000	0	0
0	1044.0000	4.0000	0	5	0.0000	0.0000	0.0000	0.0000	0	0
0	1045.0000	4.0000	0	5	0.0000	0.0000	0.0000	0.0000	0	0
0	1046.0000	4.0000	0	5	0.0000	0.0000	0.0000	0.0000	0	0
0	1047.0000	4.0000	0	5	0.0000	0.0000	0.0000	0.0000	0	0
0	1048.0000	4.0000	0	5	0.0000	0.0000	0.0000	0.0000	0	0
0	1049.0000	4.0000	0	5	0.0000	0.0000	0.0000	0.0000	0	0
0	1050.0000	4.0000	0	5	0.0000	0.0000	0.0000	0.0000	0	0
0	1051.0000	4.0000	0	5	0.0000	0.0000	0.0000	0.0000	0	0
0	1052.0000	4.0000	0	5	0.0000	0.0000	0.0000	0.0000	0	0
0	1053.0000	4.0000	0	5	0.0000	0.0000	0.0000	0.0000	0	0
0	1054.0000	4.0000	0	5	0.0000	0.0000	0.0000	0.0000	0	0
0	1055.0000	4.0000	0	5	0.0000	0.0000	0.0000	0.0000	0	0
0	1056.0000	4.0000	0	5	0.0000	0.0000	0.0000	0.0000	0	0
0	1057.0000	4.0000	0	5	0.0000	0.0000	0.0000	0.0000	0	0
0	1058.0000	4.0000	0	5	0.0000	0.0000	0.0000	0.0000	0	0
0	1059.0000	4.0000	0	5	0.0000	0.0000	0.0000	0.0000	0	0
0	1060.0000	4.0000	0	5	0.0000	0.0000	0.0000	0.0000	0	0
0	1061.0000	4.0000	0	5	0.0000	0.0000	0.0000	0.0000	0	0
0	1062.0000	4.0000	0	5	0.0000	0.0000	0.0000	0.0000	0	0
0	1063.0000	4.0000	0	5	0.0000	0.0000	0.0000	0.0000	0	0
0	1064.0000	4.0000	0	5	0.0000	0.0000	0.0000	0.0000	0	0
0	1065.0000	4.0000	0	5	0.0000	0.0000	0.0000	0.0000	0	0
0	1066.0000	4.0000	0	5	0.0000	0.0000	0.0000	0.0000	0	0
0	1067.0000	4.0000	0	5	0.0000	0.0000	0.0000	0.0000	0	0
0	1068.0000	4.0000	0	5	0.0000	0.0000	0.0000	0.0000	0	0
0	1069.0000	4.0000	0	5	0.0000	0.0000	0.0000	0.0000	0	0
0	1070.0000	4.0000	0	5	0.0000	0.0000	0.0000	0.0000	0	0
0	1071.0000	4.0000	0	5	0.0000	0.0000	0.0000	0.0000	0	0
0	1072.0000	4.0000	0	5	0.0000	0.0000	0.0000	0.0000	0	0
0	1073.0000	4.0000	0	5	0.0000	0.0000	0.0000	0.0000	0	0
0	1074.0000	4.0000	0	5	0.0000	0.0000	0.0000	0.0000	0	0
0	1075.0000	4.0000	0	5	0.0000	0.0000	0.0000	0.0000	0	0
0	1076.0000	4.0000	0	5	0.0000	0.0000	0.0000	0.0000	0	0
0	1077.0000	4.0000	0	5	0.0000	0.0000	0.0000	0.0000	0	0
0	1078.0000	4.0000	0	5	0.0000	0.0000	0.0000	0.0000	0	0
0	1079.0000	4.0000	0	5	0.0000	0.0000	0.0000	0.0000	0	0
0	1080.0000	4.0000	0	5	0.0000	0.0000	0.0000	0.0000	0	0
0	1081.0000	4.0000	0	5	0.0000	0.0000	0.0000	0.0000	0	0
0	1082.0000	4.0000	0	5	0.0000	0.0000	0.0000	0.0000	0	0
0	1083.0000	4.0000	0	5	0.0000	0.0000	0.0000	0.0000	0	0
0	1084.0000	4.0000	0	5	0.0000	0.0000	0.0000	0.0000	0	0
0	1085.0000	4.0000	0	5	0.0000	0.0000	0.0000	0.0000	0	0
0	1086.0000	4.0000	0	5	0.0000	0.0000	0.0000	0.0000	0	0
0	1087.0000	4.0000	0	5	0.0000	0.0000	0.0000	0.0000	0	0
0	1088.0000	4.0000	0	5	0.0000	0.0000	0.0000	0.0000	0	0
0	1089.0000	4.0000	0	5	0.0000	0.0000	0.0000	0.0000	0	0
0	1090.0000	4.0000	0	5	0.0000	0.0000	0.0000	0.0000	0	0
0	1091.0000	4.0000	0	5	0.0000	0.0000	0.0000	0.0000	0	0
0	1092.0000	4.0000	0	5	0.0000	0.0000	0.0000	0.0000	0	0
0	1093.0000	4.0000	0	5	0.0000	0.0000	0.0000	0.0000	0	0
0	1094.0000	4.0000	0	5	0.0000	0.0000	0.0000	0.0000	0	0
0	1095.0000	4.0000	0	5	0.0000	0.0000	0.0000	0.0000	0	0
0	1096.0000	4.0000	0	5	0.0000	0.0000	0.0000	0.0000	0	0
0	1097.0000	4.0000	0	5	0.0000	0.0000	0.0000	0.0000	0	0
0	1098.0000	4.0000	0	5	0.0000	0.0000	0.0000	0.0000	0	0
0	1099.0000	4.0000	0	5	0.0000	0.0000	0.0000	0.0000	0	0
0	1100.0000	4.0000	0	5	0.0000	0.0000	0.0000	0.0000	0	0
0	1101.0000	4.0000	0	5	0.0000	0.0000	0.0000	0.0000	0	0
0	1102.0000	4.0000	0	5	0.0000	0.0000	0.0000	0.0000	0	0
0	1103.0000	4.0000	0	5	0.0000	0.0000	0.0000	0.0000	0	0
0	1104.0000	4.0000	0	5	0.0000	0.0000	0.0000	0.0000	0	0
0	1105.0000	4.0000	0	5	0.0000	0.0000	0.0000	0.0000	0	0
0	1106.0000	4.0000	0	5	0.0000	0.0000	0.0000	0.0000	0	0
0	1107.0000	4.0000	0	5	0.0000	0.0000	0.0000	0.0000	0	0
0	1108.0000	4.0000	0	5	0.0000	0.0000	0.0000	0.0000	0	0
0	1109.0000	4.0000	0	5	0.0000	0.0000	0.0000	0.0000	0	0
0	1110.0000	4.0000	0	5	0.0000	0.0000	0.0000	0.0000	0	0
0	1111.0000	4.0000	0	5	0.0000	0.0000	0.0000	0.0000	0	0
0	1112.0000	4.0000	0	5	0.0000	0.0000	0.0000	0.0000	0	0
0	1113.0000	4.0000	0	5	0.0000	0.0000	0.0000	0.0000	0	0
0	1114.0000	4.0000	0	5	0.0000	0.0000	0.0000	0.0000	0	0
0	1115.0000	4.0000	0	5	0.0000	0.0000	0.0000	0.0000	0	0
0	1116.0000	4.0000	0	5	0.0000	0.0000	0.0000	0.0000	0	0
0	1117.0000	4.0000	0	5	0.0000	0.0000	0.0000	0.0000	0	0
0	1118.0000	4.0000	0	5	0.0000	0.0000	0.0000	0.0000	0	0
0	1119.0000	4.0000	0	5	0.0000	0.0000	0.0000	0.0000	0	0
0	1120.0000	4.0000	0	5	0.0000	0.0000	0.0000	0.0000	0	0
0	1121.0000	4.0000	0	5	0.0000	0.0000	0.0000	0.0000	0	0
0	1122.0000	4.0000	0	5	0.0000	0.0000	0.0000	0.0000	0	0
0	1123.0000	4.0000	0	5	0.0000	0.0000	0.0000	0.0000	0	0
0	1124.0000	4.0000	0	5	0.0000	0.0000	0.0000	0.0000	0	0
0	1125.0000	4.0000	0	5	0.0000	0.0000	0.0000	0.0000	0	0
0	1126.0000	4.0000	0	5	0.0000	0.0000	0.0000	0.0000	0	0
0	1127.0000	4.0000	0	5	0.0000	0.0000	0.0000	0.0000	0	0
0	1128.0000	4.0000	0	5	0.0000	0.0000	0.0000	0.0000	0	0
0	1129.0000	4.0000	0	5	0.0000	0.0000	0.0000	0.0000	0	0
0	1130.0000	4.0000	0	5	0.0000	0.0000	0.0000	0.0000	0	0
0	1131.0000	4.0000	0	5	0.0000	0.0000	0.0000	0.0000	0	0
0	1132.0000	4.0000	0	5	0.0000	0.0000	0.0000	0.0000	0	0
0	1133.0000	4.0000	0	5	0.0000	0.0000	0.0000	0.0000	0	0
0	1134.0000	4.0000	0	5	0.0000	0.0000	0.0000	0.0000	0	0
0	1135.0000	4.0000	0	5	0.0000	0.0000	0.0000	0.0000	0	0
0	1136.0000	4.0000	0	5	0.0000	0.0000	0.0000	0.0000	0	0
0	1137.0000	4.0000	0	5	0.0000	0.0000	0.0000	0.0000	0	0
0	1138.0000	4.0000	0	5	0.0000	0.0000	0.0000	0.0000	0	0
0	1139.0000	4.0000	0	5	0.0000	0.0000	0.0000	0.0000	0	0
0	1140.0000	4.0000	0	5	0.0000	0.0000	0.0000	0.0000	0	0
0	1141.0000	4.0000	0	5	0.0000	0.0000	0.0000	0.0000	0	0
0	1142.0000	4.0000	0	5	0.0000	0.0000	0.0000	0.0000	0	0
0	1143.0000	4.0000	0	5	0.0000	0.0000	0.0000	0.0000	0	0
0	1144.0000	4.0000	0	5	0.0000	0.0000	0.0000	0.0000	0	0
0	1145.0000	4.0000	0	5	0.0000	0.0000	0.0000	0.0000	0	0
0	1146.0000	4.0000	0	5	0.0000	0.0000	0.0000	0.0000	0	0
0	1147.0000	4.0000	0	5	0.0000	0.0000	0.0000	0.0000	0	0
0	1148.0000	4.0000	0	5	0.0000	0.0000	0.0000	0.0000	0	0
0	1149.0000	4.0000	0	5	0.0000	0.0000	0.0000	0.0000	0	0
0	1150.0000	4.0000	0	5	0.0000	0.0000	0.0000	0.0000	0	0
0	1151.0000	4.0000	0	5	0.0000	0.0000	0.0000	0.0000	0	0
0	1152.0000	4.0000	0	5	0.0000	0.0000	0.0000	0.0000	0	0
0	1153.0000	4.0000	0	5	0.0000	0.0000	0.0000	0.0000	0	0
0	1154.0000	4.0000	0	5	0.0000	0.0000	0.0000	0.0000	0	0
0	1155.0000	4.0000	0	5	0.0000	0.0000	0.0000	0.0000	0	0
0	1156.0000	4.0000	0	5	0.0000	0.0000	0.0000	0.0000	0	0
0	1157.0000	4.0000	0	5	0.0000	0.0000	0.0000	0.0000	0	0
0	1158.0000	4.0000	0	5	0.0000	0.0000	0.0000	0.0000	0	0
0	1159.0000	4.0000	0	5	0.0000	0.0000	0.0000	0.0000	0	0
0	1160.0000	4.0000	0	5	0.0000	0.0000	0.0000	0.0000	0	0
0	1161.0000	4.0000	0	5	0.0000	0.0000	0.0000	0.0000	0	0
0	1162.0000	4.0000	0	5	0.0000	0.0000	0.0000	0.0000	0	0
0	1163.0000	4.0000	0	5	0.0000	0.0000	0.0000	0.0000	0	0
0	1164.0000	4.0000	0	5	0.0000	0.0000	0.0000	0.0000	0	0
0	1165.0000	4.0000	0	5	0.0000	0.0000	0.0000	0.0000	0	0
0	1166.0000	4.0000	0	5	0.0000	0.0000	0.0000	0.0000	0	0
0	1167.0000	4.0000	0	5	0.0000	0.0000	0.0000	0.0000	0	0
0	1168.0000	4.0000	0	5	0.0000	0.0000	0.0000	0.0000	0	0
0	1169.0000	4.0000	0	5	0.0000	0.0000	0.0000	0.0000	0	0
0	1170.0000	4.0000	0	5	0.0000	0.0000	0.0000	0.0000	0	0
0	1171.0000	4.0000	0	5	0.0000	0.0000	0.0000	0.0000	0	0
0	1172.0000	4.0000	0	5	0.0000	0.0000	0.0000	0.0000	0	0
0	1173.0000	4.0000	0	5	0.0000	0.0000	0.0000	0.0000	0	0
0	1174.0000	4.0000	0	5	0.0000	0.0000	0.0000	0.0000	0	0
0	1175.0000	4.0000	0	5	0.0000	0.0000	0.0000	0.0000	0	0
0	1176.0000	4.0000	0	5	0.0000	0.0000	0.0000	0.0000	0	0
0	1177.0000	4.0000	0	5	0.0000	0.0000	0.0000	0.0000	0	0
0	1178.0000	4.0000	0	5	0.0000	0.0000	0.0000	0.0000	0	0
0	1179.0000	4.0000	0	5	0.0000	0.0000	0.0000	0.0000	0	0
0	1180.0000	4.0000	0	5	0.0000	0.0000	0.0000	0.0000	0	0
0	1181.0000	4.0000	0	5	0.0000	0.0000	0.0000	0.0000	0	0
0	1182.0000	4.0000	0	5	0.0000	0.0000	0.0000	0.0000	0	0
0	1183.0000	4.0000	0	5	0.0000	0.0000	0.0000	0.0000	0	0
0	1184.0000	4.0000	0	5	0.0000	0.0000	0.0000	0.0000	0	0
0	1185.0000	4.0000	0	5	0.0000	0.0000	0.0000	0.0000	0	0
0	1186.0000	4.0000	0	5	0.0000	0.0000	0.0000	0.0000	0	0
0	1187.0000	4.0000	0	5	0.0000	0.0000	0.0000	0.0000	0	0
0	1188.0000	4.0000	0	5	0.0000	0.0000	0.0000	0.0000	0	0
0	1189.0000	4.0000	0	5	0.0000	0.0000	0.0000	0.0000	0	0
0	1190.0000	4.0000	0	5	0.0000	0.0000	0.0000	0.0000	0	0
0	1191.0000	4.0000	0	5	0.0000	0.0000	0.0000	0.0000	0	0
0	1192.0000	4.0000	0	5	0.0000	0.0000	0.0000	0.0000	0	0
0	1193.0000	4.0000	0	5	0.0000	0.0000	0.0000	0.0000	0	0
0	1194.0000	4.0000	0	5	0.0000	0.0000	0.0000	0.0000	0	0
0	1195.0000	4.0000	0	5	0.0000	0.0000	0.0000	0.0000	0	0
0	1196.0000	4.0000	0	5	0.0000	0.0000	0.0000	0.0000	0	0
0	1197.0000	4.0000	0	5	0.0000	0.0000	0.0000	0.0000	0	0
0	1198.0000	4.0000	0	5	0.0000	0.0000	0.0000	0.0000	0	0
0	1199.0000	4.0000	0	5	0.0000	0.0000	0.0000	0.0000	0	0
0	1200.0000	4.0000	0	5	0.0000	0.0000	0.0000	0.0000	0	0
0	1201.0000	4.0000	0	5	0.0000	0.0000	0.0000	0.0000	0	0
0	1202.0000	4.0000	0	5	0.0000	0.0000	0.0000	0.0000	0	0
0	1203.0000	4.0000	0	5	0.0000	0.0000	0.0000	0.0000	0	0
0	1204.0000	4.0000	0	5	0.0000	0.0000	0.0000	0.0000	0	0
0	1205.0000	4.0000	0	5	0.0000	0.0000	0.0000	0.0000	0	0
0	1206.0000	4.0000	0	5	0.0000	0.0000	0.0000	0.0000	0	0
0	1207.0000	4.0000	0	5	0.0000	0.0000	0.0000	0.0000	0	0
0	1208.0000	4.0000	0	5	0.0000	0.0000	0.0000	0.0000	0	0
0	1209.0000	4.0000	0	5	0.0000	0.0000	0.0000	0.0000	0	0
0	1210.0000	4.0000	0	5	0.0000	0.0000	0.0000	0.0000	0	0
0	1211.0000	4.0000	0	5	0.0000	0.0000	0.0000	0.0000	0	0
0	1212.0000	4.0000	0	5	0.0000	0.0000	0.0000	0.0000	0	0
0	1213.0000	4.0000	0	5	0.0000	0.0000	0.0000	0.0000	0	0
0	1214.0000	4.0000	0	5	0.0000	0.0000	0.0000	0.0000	0	0
0	1215.0000	4.0000	0	5	0.0000	0.0000	0.0000	0.0000	0	0
0	1216.0000	4.0000	0	5	0.0000	0.0000	0.0000	0.0000	0	0
0	1217.0000	4.0000	0	5	0.0000	0.0000	0.0000	0.0000	0	0
0	1218.0000	4.0000	0	5	0.0000	0.0000	0.0000	0.0000	0	0
0	1219.0000	4.0000	0	5	0.0000	0.0000	0.0000	0.0000	0	0
0	1220.0000	4.0000	0	5	0.0000	0.0000	0.0000	0.0000	0	0
0	1221.0000	4.0000	0	5	0.0000	0.0000	0.0000	0.0000	0	0
0	1222.0000	4.0000	0	5	0.0000	0.0000	0.0000	0.0000	0	0
0	1223.0000	4.0000	0	5	0.0000	0.0000	0.0000	0.0000	0	0
0	1224.0000	4.0000	0	5	0.0000	0.0000	0.0000	0.0000	0	0
0	1225.0000	4.0000	0	5	0.0000	0.0000	0.0000	0.0000	0	0
0	1226.0000	4.0000	0	5	0.0000	0.0000	0.0000	0.0000	0	0
0	1227.0000	4.0000	0	5	0.0000	0.0000	0.0000	0.0000	0	0
0	1228.0000	4.0000	0	5	0.0000	0.0000	0.0000	0.0000	0	0
0	1229.0000	4.0000	0	5	0.0000	0.0000	0.0000	0.0000	0	0
0	1230.0000	4.0000	0	5	0.0000	0.0000	0.0000	0.0000	0	0
0	1231.0000	4.0000	0	5	0.0000	0.0000	0.0000	0.0000	0	0
0	1232.0000	4.0000	0	5	0.0000	0.0000	0.0000	0.0000	0	0
0	1233.0000	4.0000	0	5	0.0000	0.0000	0.0000	0.0000	0	0
0	1234.0000	4.0000	0	5	0.0000	0.0000	0.0000	0.0000	0	0
0	1235.0000	4.0000	0	5	0.0000	0.0000	0.0000	0.0000	0	0
0	1236.0000	4.0000	0	5	0.0000	0.0000	0.0000	0.0000	0	0
0	1237.0000	4.0000	0	5	0.0000	0.0000	0.0000	0.0000	0	0
0	1238.0000	4.0000	0	5	0.0000	0.0000	0.0000	0.0000	0	0
0	1239.0000	4.0000	0	5	0.0000	0.0000	0.0000	0.0000	0	0
0	1240.0000	4.0000	0	5	0.0000	0.0000	0.0000	0.0000	0	0
0	0.0000	5.0000	0	5	0.0000	0.0000	0.0000	0.0000	0	0
0	1.0000	5.0000	0	5	0.0000	0.0000	0.0000	0.0000	0	0
0	2.0000	5.0000	0	5	0.0000	0.0000	0.0000	0.0000	0	0
0	3.0000	5.0000	0	5	0.0000	0.0000	0.0000	0.0000	0	0
0	4.0000	5.0000	0	5	0.0000	0.0000	0.0000	0.0000	0	0
0	5.0000	5.0000	0	5	0.0000	0.0000	0.0000	0.0000	0	0
0	6.0000	5.0000	0	5	0.0000	0.0000	0.0000	0.0000	0	0
0	7.0000	5.0000	0	5	0.0000	0.0000	0.0000	0.0000	0	0
0	8.0000	5.0000	0	5	0.0000	0.0000	0.0000	0.0000	0	0
0	9.0000	5.0000	0	5	0.0000	0.0000	0.0000	0.0000	0	0
0	10.0000	5.0000	0	5	0.0000	0.0000	0.0000	0.0000	0	0
0	11.0000	5.0000	0	5	0.0000	0.0000	0.0000	0.0000	0	0
0	12.0000	5.0000	0	5	0.0000	0.0000	0.0000	0.0000	0	0
0	13.0000	5.0000	0	5	0.0000	0.0000	0.0000	0.0000	0	0
0	14.0000	5.0000	0	5	0.0000	0.0000	0.0000	0.0000	0	0
0	15.0000	5.0000	0	5	0.0000	0.0000	0.0000	0.0000	0	0
0	16.0000	5.0000	0	5	0.0000	0.0000	0.0000	0.0000	0	0
0	17.0000	5.0000	0	5	0.0000	0.0000	0.0000	0.0000	0	0
0	18.0000	5.0000	0	5	0.0000	0.0000	0.0000	0.0000	0	0
0	19.0000	5.0000	0	5	0.0000	0.0000	0.0000	0.0000	0	0
0	20.0000	5.0000	0	5	0.0000	0.0000	0.0000	0.0000	0	0
0	21.0000	5.0000	0	5	0.0000	0.0000	0.0000	0.0000	0	0
0	22.0000	5.0000	0	5	0.0000	0.0000	0.0000	0.0000	0	0
0	23.0000	5.0000	0	5	0.0000	0.0000	0.0000	0.0000	0	0
0	24.0000	5.0000	0	5	0.0000	0.0000	0.0000	0.0000	0	0
0	25.0000	5.0000	0	5	0.0000	0.0000	0.0000	0.0000	0	0
0	26.0000	5.0000	0	5	0.0000	0.0000	0.0000	0.0000	0	0
0	27.0000	5.0000	0	5	0.0000	0.0000	0.0000	0.0000	0	0
0	28.0000	5.0000	0	5	0.0000	0.0000	0.0000	0.0000	0	0
0	29.0000	5.0000	0	5	0.0000	0.0000	0.0000	0.0000	0	0
0	30.0000	5.0000	0	5	0.0000	0.0000	0.0000	0.0000	0	0
0	31.0000	5.0000	0	5	0.0000	0.0000	0.0000	0.0000	0	0
0	32.0000	5.0000	0	5	0.0000	0.0000	0.0000	0.0000	0	0
0	33.0000	5.0000	0	5	0.0000	0.0000	0.0000	0.0000	0	0
0	34.0000	5.0000	0	5	0.0000	0.0000	0.0000	0.0000	0	0
0	35.0000	5.0000	0	5	0.0000	0.0000	0.0000	0.0000	0	0
0	36.0000	5.0000	0	5	0.0000	0.0000	0.0000	0.0000	0	0
0	37.0000	5.0000	0	5	0.0000	0.0000	0.0000	0.0000	0	0
0	38.0000	5.0000	0	5	0.0000	0.0000	0.0000	0.0000	0	0
0	39.0000	5.0000	0	5	0.0000	0.0000	0.0000	0.0000	0	0
0	40.0000	5.0000	0	5	0.0000	0.0000	0.0000	0.0000	0	0
0	41.0000	5.0000	0	5	0.0000	0.0000	0.0000	0.0000	0	0
0	42.0000	5.0000	0	5	0.0000	0.0000	0.0000	0.0000	0	0
0	43.0000	5.0000	0	5	0.0000	0.0000	0.0000	0.0000	0	0
0	44.0000	5.0000	0	5	0.0000	0.0000	0.0000	0.0000	0	0
0	45.0000	5.0000	0	5	0.0000	0.0000	0.0000	0.0000	0	0
0	46.0000	5.0000	0	5	0.0000	0.0000	0.0000	0.0000	0	0
0	47.0000	5.0000	0	5	0.0000	0.0000	0.0000	0.0000	0	0
0	48.0000	5.0000	0	5	0.0000	0.0000	0.0000	0.0000	0	0
0	49.0000	5.0000	0	5	0.0000	0.0000	0.0000	0.0000	0	0
0	50.0000	5.0000	0	5	0.0000	0.0000	0.0000	0.0000	0	0
0	51.0000	5.0000	0	5	0.0000	0.0000	0.0000	0.0000	0	0
0	52.0000	5.0000	0	5	0.0000	0.0000	0.0000	0.0000	0	0
0	53.0000	5.0000	0	5	0.0000	0.0000	0.0000	0.0000	0	0
0	54.0000	5.0000	0	5	0.0000	0.0000	0.0000	0.0000	0	0
0	55.0000	5.0000	0	5	0.0000	0.0000	0.0000	0.0000	0	0
0	56.0000	5.0000	0	5	0.0000	0.0000	0.0000	0.0000	0	0
0	57.0000	5.0000	0	5	0.0000	0.0000	0.0000	0.0000	0	0
0	58.0000	5.0000	0	5	0.0000	0.0000	0.0000	0.0000	0	0
0	59.0000	5.0000	0	5	0.0000	0.0000	0.0000	0.0000	0	0
0	60.0000	5.0000	0	5	0.0000	0.0000	0.0000	0.0000	0	0
0	61.0000	5.0000	0	5	0.0000	0.0000	0.0000	0.0000	0	0
0	62.0000	5.0000	0	5	0.0000	0.0000	0.0000	0.0000	0	0
0	63.0000	5.0000	0	5	0.0000	0.0000	0.0000	0.0000	0	0
0	64.0000	5.0000	0	5	0.0000	0.0000	0.0000	0.0000	0	0
0	65.0000	5.0000	0	5	0.0000	0.0000	0.0000	0.0000	0	0
0	66.0000	5.0000	0	5	0.0000	0.0000	0.0000	0.0000	0	0
0	67.0000	5.0000	0	5	0.0000	0.0000	0.0000	0.0000	0	0
0	68.0000	5.0000	0	5	0.0000	0.0000	0.0000	0.0000	0	0
0	69.0000	5.0000	0	5	0.0000	0.0000	0.0000	0.0000	0	0
0	70.0000	5.0000	0	5	0.0000	0.0000	0.0000	0.0000	0	0
0	71.0000	5.0000	0	5	0.0000	0.0000	0.0000	0.0000	0	0
0	72.0000	5.0000	0	5	0.0000	0.0000	0.0000	0.0000	0	0
0	73.0000	5.0000	0	5	0.0000	0.0000	0.0000	0.0000	0	0
0	74.0000	5.0000	0	5	0.0000	0.0000	0.0000	0.0000	0	0
0	75.0000	5.0000	0	5	0.0000	0.0000	0.0000	0.0000	0	0
0	76.0000	5.0000	0	5	0.0000	0.0000	0.0000	0.0000	0	0
0	77.0000	5.0000	0	5	0.0000	0.0000	0.0000	0.0000	0	0
0	78.0000	5.0000	0	5	0.0000	0.0000	0.0000	0.0000	0	0
0	79.0000	5.0000	0	5	0.0000	0.0000	0.0000	0.0000	0	0
0	80.0000	5.0000	0	5	0.0000	0.0000	0.0000	0.0000	0	0
0	81.0000	5.0000	0	5	0.0000	0.0000	0.0000	0.0000	0	0
0	82.0000	5.0000	0	5	0.0000	0.0000	0.0000	0.0000	0	0
0	83.0000	5.0000	0	5	0.0000	0.0000	0.0000	0.0000	0	0
0	84.0000	5.0000	0	5	0.0000	0.0000	0.0000	0.0000	0	0
0	85.0000	5.0000	0	5	0.0000	0.0000	0.0000	0.0000	0	0
0	86.0000	5.0000	0	5	0.0000	0.0000	0.0000	0.0000	0	0
0	87.0000	5.0000	0	5	0.0000	0.0000	0.0000	0.0000	0	0
0	88.0000	5.0000	0	5	0.0000	0.0000	0.0000	0.0000	0	0
0	89.0000	5.0000	0	5	0.0000	0.0000	0.0000	0.0000	0	0
0	90.0000	5.0000	0	5	0.0000	0.0000	0.0000	0.0000	0	0
0	91.0000	5.0000	0	5	0.0000	0.0000	0.0000	0.0000	0	0
0	92.0000	5.0000	0	5	0.0000	0.0000	0.0000	0.0000	0	0
0	93.0000	5.0000	0	5	0.0000	0.0000	0.0000	0.0000	0	0
0	94.0000	5.0000	0	5	0.0000	0.0000	0.0000	0.0000	0	0
0	95.0000	5.0000	0	5	0.0000	0.0000	0.0000	0.0000	0	0
0	96.0000	5.0000	0	5	0.0000	0.0000	0.0000	0.0000	0	0
0	97.0000	5.0000	0	5	0.0000	0.0000	0.0000	0.0000	0	0
0	98.0000	5.0000	0	5	0.0000	0.0000	0.0000	0.0000	0	0
0	99.0000	5.0000	0	5	0.0000	0.0000	0.0000	0.0000	0	0
0	100.0000	5.0000	0	5	0.0000	0.0000	0.0000	0.0000	0	0
0	101.0000	5.0000	0	5	0.0000	0.0000	0.0000	0.0000	0	0
0	102.0000	5.0000	0	5	0.0000	0.0000	0.0000	0.0000	0	0
0	103.0000	5.0000	0	5	0.0000	0.0000	0.0000	0.0000	0	0
0	104.0000	5.0000	0	5	0.0000	0.0000	0.0000	0.0000	0	0
0	105.0000	5.0000	0	5	0.0000	0.0000	0.0000	0.0000	0	0
0	106.0000	5.0000	0	5	0.0000	0.0000	0.0000	0.0000	0	0
0	107.0000	5.0000	0	5	0.0000	0.0000	0.0000	0.0000	0	0
0	108.0000	5.0000	0	5	0.0000	0.0000	0.0000	0.0000	0	0
0	109.0000	5.0000	0	5	0.0000	0.0000	0.0000	0.0000	0	0
0	110.0000	5.0000	0	5	0.0000	0.0000	0.0000	0.0000	0	0
0	111.0000	5.0000	0	5	0.0000	0.0000	0.0000	0.0000	0	0
0	112.0000	5.0000	0	5	0.0000	0.0000	0.0000	0.0000	0	0
0	113.0000	5.0000	0	5	0.0000	0.0000	0.0000	0.0000	0	0
0	114.0000	5.0000	0	5	0.0000	0.0000	0.0000	0.0000	0	0
0	115.0000	5.0000	0	5	0.0000	0.0000	0.0000	0.0000	0	0
0	116.0000	5.0000	0	5	0.0000	0.0000	0.0000	0.0000	0	0
0	117.0000	5.0000	0	5	0.0000	0.0000	0.0000	0.0000	0	0
0	118.0000	5.0000	0	5	0.0000	0.0000	0.0000	0.0000	0	0
0	119.0000	5.0000	0	5	0.0000	0.0000	0.0000	0.0000	0	0
0	120.0000	5.0000	0	5	0.0000	0.0000	0.0000	0.0000	0	0
0	121.0000	5.0000	0	5	0.0000	0.0000	0.0000	0.0000	0	0
0	122.0000	5.0000	0	5	0.0000	0.0000	0.0000	0.0000	0	0
0	123.0000	5.0000	0	5	0.0000	0.0000	0.0000	0.0000	0	0
0	124.0000	5.0000	0	5	0.0000	0.0000	0.0000	0.0000	0	0
0	125.0000	5.0000	0	5	0.0000	0.0000	0.0000	0.0000	0	0
0	126.0000	5.0000	0	5	0.0000	0.0000	0.0000	0.0000	0	0
0	127.0000	5.0000	0	5	0.0000	0.0000	0.0000	0.0000	0	0
0	128.0000	5.0000	0	5	0.0000	0.0000	0.0000	0.0000	0	0
0	129.0000	5.0000	0	5	0.0000	0.0000	0.0000	0.0000	0	0
0	130.0000	5.0000	0	5	0.0000	0.0000	0.0000	0.0000	0	0
0	131.0000	5.0000	0	5	0.0000	0.0000	0.0000	0.0000	0	0
0	132.0000	5.0000	0	5	0.0000	0.0000	0.0000	0.0000	0	0
0	133.0000	5.0000	0	5	0.0000	0.0000	0.0000	0.0000	0	0
0	134.0000	5.0000	0	5	0.0000	0.0000	0.0000	0.0000	0	0
0	135.0000	5.0000	0	5	0.0000	0.0000	0.0000	0.0000	0	0
0	136.0000	5.0000	0	5	0.0000	0.0000	0.0000	0.0000	0	0
0	137.0000	5.0000	0	5	0.0000	0.0000	0.0000	0.0000	0	0
0	138.0000	5.0000	0	5	0.0000	0.0000	0.0000	0.0000	0	0
0	139.0000	5.0000	0	5	0.0000	0.0000	0.0000	0.0000	0	0
0	140.0000	5.0000	0	5	0.0000	0.0000	0.0000	0.0000	0	0
0	141.0000	5.0000	0	5	0.0000	0.0000	0.0000	0.0000	0	0
0	142.0000	5.0000	0	5	0.0000	0.0000	0.0000	0.0000	0	0
0	143.0000	5.0000	0	5	0.0000	0.0000	0.0000	0.0000	0	0
0	144.0000	5.0000	0	5	0.0000	0.0000	0.0000	0.0000	0	0
0	145.0000	5.0000	0	5	0.0000	0.0000	0.0000	0.0000	0	0
0	146.0000	5.0000	0	5	0.0000	0.0000	0.0000	0.0000	0	0
0	147.0000	5.0000	0	5	0.0000	0.0000	0.0000	0.0000	0	0
0	148.0000	5.0000	0	5	0.0000	0.0000	0.0000	0.0000	0	0
0	149.0000	5.0000	0	5	0.0000	0.0000	0.0000	0.0000	0	0
0	150.0000	5.0000	0	5	0.0000	0.0000	0.0000	0.0000	0	0
0	151.0000	5.0000	0	5	0.0000	0.0000	0.0000	0.0000	0	0
0	152.0000	5.0000	0	5	0.0000	0.0000	0.0000	0.0000	0	0
0	153.0000	5.0000	0	5	0.0000	0.0000	0.0000	0.0000	0	0
0	154.0000	5.0000	0	5	0.0000	0.0000	0.0000	0.0000	0	0
0	155.0000	5.0000	0	5	0.0000	0.0000	0.0000	0.0000	0	0
0	156.0000	5.0000	0	5	0.0000	0.0000	0.0000	0.0000	0	0
0	157.0000	5.0000	0	5	0.0000	0.0000	0.0000	0.0000	0	0
0	158.0000	5.0000	0	5	0.0000	0.0000	0.0000	0.0000	0	0
0	159.0000	5.0000	0	5	0.0000	0.0000	0.0000	0.0000	0	0
0	160.0000	5.0000	0	5	0.0000	0.0000	0.0000	0.0000	0	0
0	161.0000	5.0000	0	5	0.0000	0.0000	0.0000	0.0000	0	0
0	162.0000	5.0000	0	5	0.0000	0.0000	0.0000	0.0000	0	0
0	163.0000	5.0000	0	5	0.0000	0.0000	0.0000	0.0000	0	0
0	164.0000	5.0000	0	5	0.0000	0.0000	0.0000	0.0000	0	0
0	165.0000	5.0000	0	5	0.0000	0.0000	0.0000	0.0000	0	0
0	166.0000	5.0000	0	5	0.0000	0.0000	0.0000	0.0000	0	0
0	167.0000	5.0000	0	5	0.0000	0.0000	0.0000	0.0000	0	0
0	168.0000	5.0000	0	5	0.0000	0.0000	0.0000	0.0000	0	0
0	169.0000	5.0000	0	5	0.0000	0.0000	0.0000	0.0000	0	0
0	170.0000	5.0000	0	5	0.0000	0.0000	0.0000	0.0000	0	0
0	171.0000	5.0000	0	5	0.0000	0.0000	0.0000	0.0000	0	0
0	172.0000	5.0000	0	5	0.0000	0.0000	0.0000	0.0000	0	0
0	173.0000	5.0000	0	5	0.0000	0.0000	0.0000	0.0000	0	0
0	174.0000	5.0000	0	5	0.0000	0.0000	0.0000	0.0000	0	0
0	175.0000	5.0000	0	5	0.0000	0.0000	0.0000	0.0000	0	0
0	176.0000	5.0000	0	5	0.0000	0.0000	0.0000	0.0000	0	0
0	177.0000	5.0000	0	5	0.0000	0.0000	0.0000	0.0000	0	0
0	178.0000	5.0000	0	5	0.0000	0.0000	0.0000	0.0000	0	0
0	179.0000	5.0000	0	5	0.0000	0.0000	0.0000	0.0000	0	0
0	180.0000	5.0000	0	5	0.0000	0.0000	0.0000	0.0000	0	0
0	181.0000	5.0000	0	5	0.0000	0.0000	0.0000	0.0000	0	0
0	182.0000	5.0000	0	5	0.0000	0.0000	0.0000	0.0000	0	0
0	183.0000	5.0000	0	5	0.0000	0.0000	0.0000	0.0000	0	0
0	184.0000	5.0000	0	5	0.0000	0.0000	0.0000	0.0000	0	0
0	185.0000	5.0000	0	5	0.0000	0.0000	0.0000	0.0000	0	0
0	186.0000	5.0000	0	5	0.0000	0.0000	0.0000	0.0000	0	0
0	187.0000	5.0000	0	5	0.0000	0.0000	0.0000	0.0000	0	0
0	188.0000	5.0000	0	5	0.0000	0.0000	0.0000	0.0000	0	0
0	189.0000	5.0000	0	5	0.0000	0.0000	0.0000	0.0000	0	0
0	190.0000	5.0000	0	5	0.0000	0.0000	0.0000	0.0000	0	0
0	191.0000	5.0000	0	5	0.0000	0.0000	0.0000	0.0000	0	0
0	192.0000	5.0000	0	5	0.0000	0.0000	0.0000	0.0000	0	0
0	193.0000	5.0000	0	5	0.0000	0.0000	0.0000	0.0000	0	0
0	194.0000	5.0000	0	5	0.0000	0.0000	0.0000	0.0000	0	0
0	195.0000	5.0000	0	5	0.0000	0.0000	0.0000	0.0000	0	0
0	196.0000	5.0000	0	5	0.0000	0.0000	0.0000	0.0000	0	0
0	197.0000	5.0000	0	5	0.0000	0.0000	0.0000	0.0000	0	0
0	198.0000	5.0000	0	5	0.0000	0.0000	0.0000	0.0000	0	0
0	199.0000	5.0000	0	5	0.0000	0.0000	0.0000	0.0000	0	0
0	200.0000	5.0000	0	5	0.0000	0.0000	0.0000	0.0000	0	0
0	201.0000	5.0000	0	5	0.0000	0.0000	0.0000	0.0000	0	0
0	202.0000	5.0000	0	5	0.0000	0.0000	0.0000	0.0000	0	0
0	203.0000	5.0000	0	5	0.0000	0.0000	0.0000	0.0000	0	0
0	204.0000	5.0000	0	5	0.0000	0.0000	0.0000	0.0000	0	0
0	205.0000	5.0000	0	5	0.0000	0.0000	0.0000	0.0000	0	0
0	206.0000	5.0000	0	5	0.0000	0.0000	0.0000	0.0000	0	0
0	207.0000	5.0000	0	5	0.0000	0.0000	0.0000	0.0000	0	0
0	208.0000	5.0000	0	5	0.0000	0.0000	0.0000	0.0000	0	0
0	209.0000	5.0000	0	5	0.0000	0.0000	0.0000	0.0000	0	0
0	210.0000	5.0000	0	5	0.0000	0.0000	0.0000	0.0000	0	0
0	211.0000	5.0000	0	5	0.0000	0.0000	0.0000	0.0000	0	0
0	212.0000	5.0000	0	5	0.0000	0.0000	0.0000	0.0000	0	0
0	213.0000	5.0000	0	5	0.0000	0.0000	0.0000	0.0000	0	0
0	214.0000	5.0000	0	5	0.0000	0.0000	0.0000	0.0000	0	0
0	215.0000	5.0000	0	5	0.0000	0.0000	0.0000	0.0000	0	0
0	216.0000	5.0000	0	5	0.0000	0.0000	0.0000	0.0000	0	0
0	217.0000	5.0000	0	5	0.0000	0.0000	0.0000	0.0000	0	0
0	218.0000	5.0000	0	5	0.0000	0.0000	0.0000	0.0000	0	0
0	219.0000	5.0000	0	5	0.0000	0.0000	0.0000	0.0000	0	0
0	220.0000	5.0000	0	5	0.0000	0.0000	0.0000	0.0000	0	0
0	221.0000	5.0000	0	5	0.0000	0.0000	0.0000	0.0000	0	0
0	222.0000	5.0000	0	5	0.0000	0.0000	0.0000	0.0000	0	0
0	223.0000	5.0000	0	5	0.0000	0.0000	0.0000	0.0000	0	0
0	224.0000	5.0000	0	5	0.0000	0.0000	0.0000	0.0000	0	0
0	225.0000	5.0000	0	5	0.0000	0.0000	0.0000	0.0000	0	0
0	226.0000	5.0000	0	5	0.0000	0.0000	0.0000	0.0000	0	0
0	227.0000	5.0000	0	5	0.0000	0.0000	0.0000	0.0000	0	0
0	228.0000	5.0000	0	5	0.0000	0.0000	0.0000	0.0000	0	0
0	229.0000	5.0000	0	5	0.0000	0.0000	0.0000	0.0000	0	0
0	230.0000	5.0000	0	5	0.0000	0.0000	0.0000	0.0000	0	0
0	231.0000	5.0000	0	5	0.0000	0.0000	0.0000	0.0000	0	0
0	232.0000	5.0000	0	5	0.0000	0.0000	0.0000	0.0000	0	0
0	233.0000	5.0000	0	5	0.0000	0.0000	0.0000	0.0000	0	0
0	234.0000	5.0000	0	5	0.0000	0.0000	0.0000	0.0000	0	0
0	235.0000	5.0000	0	5	0.0000	0.0000	0.0000	0.0000	0	0
0	236.0000	5.0000	0	5	0.0000	0.0000	0.0000	0.0000	0	0
0	237.0000	5.0000	0	5	0.0000	0.0000	0.0000	0.0000	0	0
0	238.0000	5.0000	0	5	0.0000	0.0000	0.0000	0.0000	0	0
0	239.0000	5.0000	0	5	0.0000	0.0000	0.0000	0.0000	0	0
0	240.0000	5.0000	0	5	0.0000	0.0000	0.0000	0.0000	0	0
0	241.0000	5.0000	0	5	0.0000	0.0000	0.0000	0.0000	0	0
0	242.0000	5.0000	0	5	0.0000	0.0000	0.0000	0.0000	0	0
0	243.0000	5.0000	0	5	0.0000	0.0000	0.0000	0.0000	0	0
0	244.0000	5.0000	0	5	0.0000	0.0000	0.0000	0.0000	0	0
0	245.0000	5.0000	0	5	0.0000	0.0000	0.0000	0.0000	0	0
0	246.0000	5.0000	0	5	0.0000	0.0000	0.0000	0.0000	0	0
0	247.0000	5.0000	0	5	0.0000	0.0000	0.0000	0.0000	0	0
0	248.0000	5.0000	0	5	0.0000	0.0000	0.0000	0.0000	0	0
0	249.0000	5.0000	0	5	0.0000	0.0000	0.0000	0.0000	0	0
0	250.0000	5.0000	0	5	0.0000	0.0000	0.0000	0.0000	0	0
0	251.0000	5.0000	0	5	0.0000	0.0000	0.0000	0.0000	0	0
0	252.0000	5.0000	0	5	0.0000	0.0000	0.0000	0.0000	0	0
0	253.0000	5.0000	0	5	0.0000	0.0000	0.0000	0.0000	0	0
0	254.0000	5.0000	0	5	0.0000	0.0000	0.0000	0.0000	0	0
0	255.0000	5.0000	0	5	0.0000	0.0000	0.0000	0.0000	0	0
0	256.0000	5.0000	0	5	0.0000	0.0000	0.0000	0.0000	0	0
0	257.0000	5.0000	0	5	0.0000	0.0000	0.0000	0.0000	0	0
0	258.0000	5.0000	0	5	0.0000	0.0000	0.0000	0.0000	0	0
0	259.0000	5.0000	0	5	0.0000	0.0000	0.0000	0.0000	0	0
0	260.0000	5.0000	0	5	0.0000	0.0000	0.0000	0.0000	0	0
0	261.0000	5.0000	0	5	0.0000	0.0000	0.0000	0.0000	0	0
0	262.0000	5.0000	0	5	0.0000	0.0000	0.0000	0.0000	0	0
0	263.0000	5.0000	0	5	0.0000	0.0000	0.0000	0.0000	0	0
0	264.0000	5.0000	0	5	0.0000	0.0000	0.0000	0.0000	0	0
0	265.0000	5.0000	0	5	0.0000	0.0000	0.0000	0.0000	0	0
0	266.0000	5.0000	0	5	0.0000	0.0000	0.0000	0.0000	0	0
0	267.0000	5.0000	0	5	0.0000	0.0000	0.0000	0.0000	0	0
0	268.0000	5.0000	0	5	0.0000	0.0000	0.0000	0.0000	0	0
0	269.0000	5.0000	0	5	0.0000	0.0000	0.0000	0.0000	0	0
0	270.0000	5.0000	0	5	0.0000	0.0000	0.0000	0.0000	0	0
0	271.0000	5.0000	0	5	0.0000	0.0000	0.0000	0.0000	0	0
0	272.0000	5.0000	0	5	0.0000	0.0000	0.0000	0.0000	0	0
0	273.0000	5.0000	0	5	0.0000	0.0000	0.0000	0.0000	0	0
0	274.0000	5.0000	0	5	0.0000	0.0000	0.0000	0.0000	0	0
0	275.0000	5.0000	0	5	0.0000	0.0000	0.0000	0.0000	0	0
0	276.0000	5.0000	0	5	0.0000	0.0000	0.0000	0.0000	0	0
0	277.0000	5.0000	0	5	0.0000	0.0000	0.0000	0.0000	0	0
0	278.0000	5.0000	0	5	0.0000	0.0000	0.0000	0.0000	0	0
0	279.0000	5.0000	0	5	0.0000	0.0000	0.0000	0.0000	0	0
0	280.0000	5.0000	0	5	0.0000	0.0000	0.0000	0.0000	0	0
0	281.0000	5.0000	0	5	0.0000	0.0000	0.0000	0.0000	0	0
0	282.0000	5.0000	0	5	0.0000	0.0000	0.0000	0.0000	0	0
0	283.0000	5.0000	0	5	0.0000	0.0000	0.0000	0.0000	0	0
0	284.0000	5.0000	0	5	0.0000	0.0000	0.0000	0.0000	0	0
0	285.0000	5.0000	0	5	0.0000	0.0000	0.0000	0.0000	0	0
0	286.0000	5.0000	0	5	0.0000	0.0000	0.0000	0.0000	0	0
0	287.0000	5.0000	0	5	0.0000	0.0000	0.0000	0.0000	0	0
0	288.0000	5.0000	0	5	0.0000	0.0000	0.0000	0.0000	0	0
0	289.0000	5.0000	0	5	0.0000	0.0000	0.0000	0.0000	0	0
0	290.0000	5.0000	0	5	0.0000	0.0000	0.0000	0.0000	0	0
0	291.0000	5.0000	0	5	0.0000	0.0000	0.0000	0.0000	0	0
0	292.0000	5.0000	0	5	0.0000	0.0000	0.0000	0.0000	0	0
0	293.0000	5.0000	0	5	0.0000	0.0000	0.0000	0.0000	0	0
0	294.0000	5.0000	0	5	0.0000	0.0000	0.0000	0.0000	0	0
0	295.0000	5.0000	0	5	0.0000	0.0000	0.0000	0.0000	0	0
0	296.0000	5.0000	0	5	0.0000	0.0000	0.0000	0.0000	0	0
0	297.0000	5.0000	0	5	0.0000	0.0000	0.0000	0.0000	0	0
0	298.0000	5.0000	0	5	0.0000	0.0000	0.0000	0.0000	0	0
0	299.0000	5.0000	0	5	0.0000	0.0000	0.0000	0.0000	0	0
0	300.0000	5.0000	0	5	0.0000	0.0000	0.0000	0.0000	0	0
0	301.0000	5.0000	0	5	0.0000	0.0000	0.0000	0.0000	0	0
0	302.0000	5.0000	0	5	0.0000	0.0000	0.0000	0.0000	0	0
0	303.0000	5.0000	0	5	0.0000	0.0000	0.0000	0.0000	0	0
0	304.0000	5.0000	0	5	0.0000	0.0000	0.0000	0.0000	0	0
0	305.0000	5.0000	0	5	0.0000	0.0000	0.0000	0.0000	0	0
0	306.0000	5.0000	0	5	0.0000	0.0000	0.0000	0.0000	0	0
0	307.0000	5.0000	0	5	0.0000	0.0000	0.0000	0.0000	0	0
0	308.0000	5.0000	0	5	0.0000	0.0000	0.0000	0.0000	0	0
0	309.0000	5.0000	0	5	0.0000	0.0000	0.0000	0.0000	0	0
0	310.0000	5.0000	0	5	0.0000	0.0000	0.0000	0.0000	0	0
0	311.0000	5.0000	0	5	0.0000	0.0000	0.0000	0.0000	0	0
0	312.0000	5.0000	0	5	0.0000	0.0000	0.0000	0.0000	0	0
0	313.0000	5.0000	0	5	0.0000	0.0000	0.0000	0.0000	0	0
0	314.0000	5.0000	0	5	0.0000	0.0000	0.0000	0.0000	0	0
0	315.0000	5.0000	0	5	0.0000	0.0000	0.0000	0.0000	0	0
0	316.0000	5.0000	0	5	0.0000	0.0000	0.0000	0.0000	0	0
0	317.0000	5.0000	0	5	0.0000	0.0000	0.0000	0.0000	0	0
0	318.0000	5.0000	0	5	0.0000	0.0000	0.0000	0.0000	0	0
0	319.0000	5.0000	0	5	0.0000	0.0000	0.0000	0.0000	0	0
0	320.0000	5.0000	0	5	0.0000	0.0000	0.0000	0.0000	0	0
0	321.0000	5.0000	0	5	0.0000	0.0000	0.0000	0.0000	0	0
0	322.0000	5.0000	0	5	0.0000	0.0000	0.0000	0.0000	0	0
0	323.0000	5.0000	0	5	0.0000	0.0000	0.0000	0.0000	0	0
0	324.0000	5.0000	0	5	0.0000	0.0000	0.0000	0.0000	0	0
0	325.0000	5.0000	0	5	0.0000	0.0000	0.0000	0.0000	0	0
0	326.0000	5.0000	0	5	0.0000	0.0000	0.0000	0.0000	0	0
0	327.0000	5.0000	0	5	0.0000	0.0000	0.0000	0.0000	0	0
0	328.0000	5.0000	0	5	0.0000	0.0000	0.0000	0.0000	0	0
0	329.0000	5.0000	0	5	0.0000	0.0000	0.0000	0.0000	0	0
0	330.0000	5.0000	0	5	0.0000	0.0000	0.0000	0.0000	0	0
0	331.0000	5.0000	0	5	0.0000	0.0000	0.0000	0.0000	0	0
0	332.0000	5.0000	0	5	0.0000	0.0000	0.0000	0.0000	0	0
0	333.0000	5.0000	0	5	0.0000	0.0000	0.0000	0.0000	0	0
0	334.0000	5.0000	0	5	0.0000	0.0000	0.0000	0.0000	0	0
0	335.0000	5.0000	0	5	0.0000	0.0000	0.0000	0.0000	0	0
0	336.0000	5.0000	0	5	0.0000	0.0000	0.0000	0.0000	0	0
0	337.0000	5.0000	0	5	0.0000	0.0000	0.0000	0.0000	0	0
0	338.0000	5.0000	0	5	0.0000	0.0000	0.0000	0.0000	0	0
0	339.0000	5.0000	0	5	0.0000	0.0000	0.0000	0.0000	0	0
0	340.0000	5.0000	0	5	0.0000	0.0000	0.0000	0.0000	0	0
0	341.0000	5.0000	0	5	0.0000	0.0000	0.0000	0.0000	0	0
0	342.0000	5.0000	0	5	0.0000	0.0000	0.0000	0.0000	0	0
0	343.0000	5.0000	0	5	0.0000	0.0000	0.0000	0.0000	0	0
0	344.0000	5.0000	0	5	0.0000	0.0000	0.0000	0.0000	0	0
0	345.0000	5.0000	0	5	0.0000	0.0000	0.0000	0.0000	0	0
0	346.0000	5.0000	0	5	0.0000	0.0000	0.0000	0.0000	0	0
0	347.0000	5.0000	0	5	0.0000	0.0000	0.0000	0.0000	0	0
0	348.0000	5.0000	0	5	0.0000	0.0000	0.0000	0.0000	0	0
0	349.0000	5.0000	0	5	0.0000	0.0000	0.0000	0.0000	0	0
0	350.0000	5.0000	0	5	0.0000	0.0000	0.0000	0.0000	0	0
0	351.0000	5.0000	0	5	0.0000	0.0000	0.0000	0.0000	0	0
0	352.0000	5.0000	0	5	0.0000	0.0000	0.0000	0.0000	0	0
0	353.0000	5.0000	0	5	0.0000	0.0000	0.0000	0.0000	0	0
0	354.0000	5.0000	0	5	0.0000	0.0000	0.0000	0.0000	0	0
0	355.0000	5.0000	0	5	0.0000	0.0000	0.0000	0.0000	0	0
0	356.0000	5.0000	0	5	0.0000	0.0000	0.0000	0.0000	0	0
0	357.0000	5.0000	0	5	0.0000	0.0000	0.0000	0.0000	0	0
0	358.0000	5.0000	0	5	0.0000	0.0000	0.0000	0.0000	0	0
0	359.0000	5.0000	0	5	0.0000	0.0000	0.0000	0.0000	0	0
0	360.0000	5.0000	0	5	0.0000	0.0000	0.0000	0.0000	0	0
0	361.0000	5.0000	0	5	0.0000	0.0000	0.0000	0.0000	0	0
0	362.0000	5.0000	0	5	0.0000	0.0000	0.0000	0.0000	0	0
0	363.0000	5.0000	0	5	0.0000	0.0000	0.0000	0.0000	0	0
0	364.0000	5.0000	0	5	0.0000	0.0000	0.0000	0.0000	0	0
0	365.0000	5.0000	0	5	0.0000	0.0000	0.0000	0.0000	0	0
0	366.0000	5.0000	0	5	0.0000	0.0000	0.0000	0.0000	0	0
0	367.0000	5.0000	0	5	0.0000	0.0000	0.0000	0.0000	0	0
0	368.0000	5.0000	0	5	0.0000	0.0000	0.0000	0.0000	0	0
0	369.0000	5.0000	0	5	0.0000	0.0000	0.0000	0.0000	0	0
0	370.0000	5.0000	0	5	0.0000	0.0000	0.0000	0.0000	0	0
0	371.0000	5.0000	0	5	0.0000	0.0000	0.0000	0.0000	0	0
0	372.0000	5.0000	0	5	0.0000	0.0000	0.0000	0.0000	0	0
0	373.0000	5.0000	0	5	0.0000	0.0000	0.0000	0.0000	0	0
0	374.0000	5.0000	0	5	0.0000	0.0000	0.0000	0.0000	0	0
0	375.0000	5.0000	0	5	0.0000	0.0000	0.0000	0.0000	0	0
0	376.0000	5.0000	0	5	0.0000	0.0000	0.0000	0.0000	0	0
0	377.0000	5.0000	0	5	0.0000	0.0000	0.0000	0.0000	0	0
0	378.0000	5.0000	0	5	0.0000	0.0000	0.0000	0.0000	0	0
0	379.0000	5.0000	0	5	0.0000	0.0000	0.0000	0.0000	0	0
0	380.0000	5.0000	0	5	0.0000	0.0000	0.0000	0.0000	0	0
0	381.0000	5.0000	0	5	0.0000	0.0000	0.0000	0.0000	0	0
0	382.0000	5.0000	0	5	0.0000	0.0000	0.0000	0.0000	0	0
0	383.0000	5.0000	0	5	0.0000	0.0000	0.0000	0.0000	0	0
0	384.0000	5.0000	0	5	0.0000	0.0000	0.0000	0.0000	0	0
0	385.0000	5.0000	0	5	0.0000	0.0000	0.0000	0.0000	0	0
0	386.0000	5.0000	0	5	0.0000	0.0000	0.0000	0.0000	0	0
0	387.0000	5.0000	0	5	0.0000	0.0000	0.0000	0.0000	0	0
0	388.0000	5.0000	0	5	0.0000	0.0000	0.0000	0.0000	0	0
0	389.0000	5.0000	0	5	0.0000	0.0000	0.0000	0.0000	0	0
0	390.0000	5.0000	0	5	0.0000	0.0000	0.0000	0.0000	0	0
0	391.0000	5.0000	0	5	0.0000	0.0000	0.0000	0.0000	0	0
0	392.0000	5.0000	0	5	0.0000	0.0000	0.0000	0.0000	0	0
0	393.0000	5.0000	0	5	0.0000	0.0000	0.0000	0.0000	0	0
0	394.0000	5.0000	0	5	0.0000	0.0000	0.0000	0.0000	0	0
0	395.0000	5.0000	0	5	0.0000	0.0000	0.0000	0.0000	0	0
0	396.0000	5.0000	0	5	0.0000	0.0000	0.0000	0.0000	0	0
0	397.0000	5.0000	0	5	0.0000	0.0000	0.0000	0.0000	0	0
0	398.0000	5.0000	0	5	0.0000	0.0000	0.0000	0.0000	0	0
0	399.0000	5.0000	0	5	0.0000	0.0000	0.0000	0.0000	0	0
0	400.0000	5.0000	0	5	0.0000	0.0000	0.0000	0.0000	0	0
0	401.0000	5.0000	0	5	0.0000	0.0000	0.0000	0.0000	0	0
0	402.0000	5.0000	0	5	0.0000	0.0000	0.0000	0.0000	0	0
0	403.0000	5.0000	0	5	0.0000	0.0000	0.0000	0.0000	0	0
0	404.0000	5.0000	0	5	0.0000	0.0000	0.0000	0.0000	0	0
0	405.0000	5.0000	0	5	0.0000	0.0000	0.0000	0.0000	0	0
0	406.0000	5.0000	0	5	0.0000	0.0000	0.0000	0.0000	0	0
0	407.0000	5.0000	0	5	0.0000	0.0000	0.0000	0.0000	0	0
0	408.0000	5.0000	0	5	0.0000	0.0000	0.0000	0.0000	0	0
0	409.0000	5.0000	0	5	0.0000	0.0000	0.0000	0.0000	0	0
0	410.0000	5.0000	0	5	0.0000	0.0000	0.0000	0.0000	0	0
0	411.0000	5.0000	0	5	0.0000	0.0000	0.0000	0.0000	0	0
0	412.0000	5.0000	0	5	0.0000	0.0000	0.0000	0.0000	0	0
0	413.0000	5.0000	0	5	0.0000	0.0000	0.0000	0.0000	0	0
0	414.0000	5.0000	0	5	0.0000	0.0000	0.0000	0.0000	0	0
0	415.0000	5.0000	0	5	0.0000	0.0000	0.0000	0.0000	0	0
0	416.0000	5.0000	0	5	0.0000	0.0000	0.0000	0.0000	0	0
0	417.0000	5.0000	0	5	0.0000	0.0000	0.0000	0.0000	0	0
0	418.0000	5.0000	0	5	0.0000	0.0000	0.0000	0.0000	0	0
0	419.0000	5.0000	0	5	0.0000	0.0000	0.0000	0.0000	0	0
0	420.0000	5.0000	0	5	0.0000	0.0000	0.0000	0.0000	0	0
0	421.0000	5.0000	0	5	0.0000	0.0000	0.0000	0.0000	0	0
0	422.0000	5.0000	0	5	0.0000	0.0000	0.0000	0.0000	0	0
0	423.0000	5.0000	0	5	0.0000	0.0000	0.0000	0.0000	0	0
0	424.0000	5.0000	0	5	0.0000	0.0000	0.0000	0.0000	0	0
0	425.0000	5.0000	0	5	0.0000	0.0000	0.0000	0.0000	0	0
0	426.0000	5.0000	0	5	0.0000	0.0000	0.0000	0.0000	0	0
0	427.0000	5.0000	0	5	0.0000	0.0000	0.0000	0.0000	0	0
0	428.0000	5.0000	0	5	0.0000	0.0000	0.0000	0.0000	0	0
0	429.0000	5.0000	0	5	0.0000	0.0000	0.0000	0.0000	0	0
0	430.0000	5.0000	0	5	0.0000	0.0000	0.0000	0.0000	0	0
0	431.0000	5.0000	0	5	0.0000	0.0000	0.0000	0.0000	0	0
0	432.0000	5.0000	0	5	0.0000	0.0000	0.0000	0.0000	0	0
0	433.0000	5.0000	0	5	0.0000	0.0000	0.0000	0.0000	0	0
0	434.0000	5.0000	0	5	0.0000	0.0000	0.0000	0.0000	0	0
0	435.0000	5.0000	0	5	0.0000	0.0000	0.0000	0.0000	0	0
0	436.0000	5.0000	0	5	0.0000	0.0000	0.0000	0.0000	0	0
0	437.0000	5.0000	0	5	0.0000	0.0000	0.0000	0.0000	0	0
0	438.0000	5.0000	0	5	0.0000	0.0000	0.0000	0.0000	0	0
0	439.0000	5.0000	0	5	0.0000	0.0000	0.0000	0.0000	0	0
0	440.0000	5.0000	0	5	0.0000	0.0000	0.0000	0.0000	0	0
0	441.0000	5.0000	0	5	0.0000	0.0000	0.0000	0.0000	0	0
0	442.0000	5.0000	0	5	0.0000	0.0000	0.0000	0.0000	0	0
0	443.0000	5.0000	0	5	0.0000	0.0000	0.0000	0.0000	0	0
0	444.0000	5.0000	0	5	0.0000	0.0000	0.0000	0.0000	0	0
0	445.0000	5.0000	0	5	0.0000	0.0000	0.0000	0.0000	0	0
0	446.0000	5.0000	0	5	0.0000	0.0000	0.0000	0.0000	0	0
0	447.0000	5.0000	0	5	0.0000	0.0000	0.0000	0.0000	0	0
0	448.0000	5.0000	0	5	0.0000	0.0000	0.0000	0.0000	0	0
0	449.0000	5.0000	0	5	0.0000	0.0000	0.0000	0.0000	0	0
0	450.0000	5.0000	0	5	0.0000	0.0000	0.0000	0.0000	0	0
0	451.0000	5.0000	0	5	0.0000	0.0000	0.0000	0.0000	0	0
0	452.0000	5.0000	0	5	0.0000	0.0000	0.0000	0.0000	0	0
0	453.0000	5.0000	0	5	0.0000	0.0000	0.0000	0.0000	0	0
0	454.0000	5.0000	0	5	0.0000	0.0000	0.0000	0.0000	0	0
0	455.0000	5.0000	0	5	0.0000	0.0000	0.0000	0.0000	0	0
0	456.0000	5.0000	0	5	0.0000	0.0000	0.0000	0.0000	0	0
0	457.0000	5.0000	0	5	0.0000	0.0000	0.0000	0.0000	0	0
0	458.0000	5.0000	0	5	0.0000	0.0000	0.0000	0.0000	0	0
0	459.0000	5.0000	0	5	0.0000	0.0000	0.0000	0.0000	0	0
0	460.0000	5.0000	0	5	0.0000	0.0000	0.0000	0.0000	0	0
0	461.0000	5.0000	0	5	0.0000	0.0000	0.0000	0.0000	0	0
0	462.0000	5.0000	0	5	0.0000	0.0000	0.0000	0.0000	0	0
0	463.0000	5.0000	0	5	0.0000	0.0000	0.0000	0.0000	0	0
0	464.0000	5.0000	0	5	0.0000	0.0000	0.0000	0.0000	0	0
0	465.0000	5.0000	0	5	0.0000	0.0000	0.0000	0.0000	0	0
0	466.0000	5.0000	0	5	0.0000	0.0000	0.0000	0.0000	0	0
0	467.0000	5.0000	0	5	0.0000	0.0000	0.0000	0.0000	0	0
0	468.0000	5.0000	0	5	0.0000	0.0000	0.0000	0.0000	0	0
0	469.0000	5.0000	0	5	0.0000	0.0000	0.0000	0.0000	0	0
0	470.0000	5.0000	0	5	0.0000	0.0000	0.0000	0.0000	0	0
0	471.0000	5.0000	0	5	0.0000	0.0000	0.0000	0.0000	0	0
0	472.0000	5.0000	0	5	0.0000	0.0000	0.0000	0.0000	0	0
0	473.0000	5.0000	0	5	0.0000	0.0000	0.0000	0.0000	0	0
0	474.0000	5.0000	0	5	0.0000	0.0000	0.0000	0.0000	0	0
0	475.0000	5.0000	0	5	0.0000	0.0000	0.0000	0.0000	0	0
0	476.0000	5.0000	0	5	0.0000	0.0000	0.0000	0.0000	0	0
0	477.0000	5.0000	0	5	0.0000	0.0000	0.0000	0.0000	0	0
0	478.0000	5.0000	0	5	0.0000	0.0000	0.0000	0.0000	0	0
0	479.0000	5.0000	0	5	0.0000	0.0000	0.0000	0.0000	0	0
0	480.0000	5.0000	0	5	0.0000	0.0000	0.0000	0.0000	0	0
0	481.0000	5.0000	0	5	0.0000	0.0000	0.0000	0.0000	0	0
0	482.0000	5.0000	0	5	0.0000	0.0000	0.0000	0.0000	0	0
0	483.0000	5.0000	0	5	0.0000	0.0000	0.0000	0.0000	0	0
0	484.0000	5.0000	0	5	0.0000	0.0000	0.0000	0.0000	0	0
0	485.0000	5.0000	0	5	0.0000	0.0000	0.0000	0.0000	0	0
0	486.0000	5.0000	0	5	0.0000	0.0000	0.0000	0.0000	0	0
0	487.0000	5.0000	0	5	0.0000	0.0000	0.0000	0.0000	0	0
0	488.0000	5.0000	0	5	0.0000	0.0000	0.0000	0.0000	0	0
0	489.0000	5.0000	0	5	0.0000	0.0000	0.0000	0.0000	0	0
0	490.0000	5.0000	0	5	0.0000	0.0000	0.0000	0.0000	0	0
0	491.0000	5.0000	0	5	0.0000	0.0000	0.0000	0.0000	0	0
0	492.0000	5.0000	0	5	0.0000	0.0000	0.0000	0.0000	0	0
0	493.0000	5.0000	0	5	0.0000	0.0000	0.0000	0.0000	0	0
0	494.0000	5.0000	0	5	0.0000	0.0000	0.0000	0.0000	0	0
0	495.0000	5.0000	0	5	0.0000	0.0000	0.0000	0.0000	0	0
0	496.0000	5.0000	0	5	0.0000	0.0000	0.0000	0.0000	0	0
0	497.0000	5.0000	0	5	0.0000	0.0000	0.0000	0.0000	0	0
0	498.0000	5.0000	0	5	0.0000	0.0000	0.0000	0.0000	0	0
0	499.0000	5.0000	0	5	0.0000	0.0000	0.0000	0.0000	0	0
0	500.0000	5.0000	0	5	0.0000	0.0000	0.0000	0.0000	0	0
0	501.0000	5.0000	0	5	0.0000	0.0000	0.0000	0.0000	0	0
0	502.0000	5.0000	0	5	0.0000	0.0000	0.0000	0.0000	0	0
0	503.0000	5.0000	0	5	0.0000	0.0000	0.0000	0.0000	0	0
0	504.0000	5.0000	0	5	0.0000	0.0000	0.0000	0.0000	0	0
0	505.0000	5.0000	0	5	0.0000	0.0000	0.0000	0.0000	0	0
0	506.0000	5.0000	0	5	0.0000	0.0000	0.0000	0.0000	0	0
0	507.0000	5.0000	0	5	0.0000	0.0000	0.0000	0.0000	0	0
0	508.0000	5.0000	0	5	0.0000	0.0000	0.0000	0.0000	0	0
0	509.0000	5.0000	0	5	0.0000	0.0000	0.0000	0.0000	0	0
0	510.0000	5.0000	0	5	0.0000	0.0000	0.0000	0.0000	0	0
0	511.0000	5.0000	0	5	0.0000	0.0000	0.0000	0.0000	0	0
0	512.0000	5.0000	0	5	0.0000	0.0000	0.0000	0.0000	0	0
0	513.0000	5.0000	0	5	0.0000	0.0000	0.0000	0.0000	0	0
0	514.0000	5.0000	0	5	0.0000	0.0000	0.0000	0.0000	0	0
0	515.0000	5.0000	0	5	0.0000	0.0000	0.0000	0.0000	0	0
0	516.0000	5.0000	0	5	0.0000	0.0000	0.0000	0.0000	0	0
0	517.0000	5.0000	0	5	0.0000	0.0000	0.0000	0.0000	0	0
0	518.0000	5.0000	0	5	0.0000	0.0000	0.0000	0.0000	0	0
0	519.0000	5.0000	0	5	0.0000	0.0000	0.0000	0.0000	0	0
0	520.0000	5.0000	0	5	0.0000	0.0000	0.0000	0.0000	0	0
0	521.0000	5.0000	0	5	0.0000	0.0000	0.0000	0.0000	0	0
0	522.0000	5.0000	0	5	0.0000	0.0000	0.0000	0.0000	0	0
0	523.0000	5.0000	0	5	0.0000	0.0000	0.0000	0.0000	0	0
0	524.0000	5.0000	0	5	0.0000	0.0000	0.0000	0.0000	0	0
0	525.0000	5.0000	0	5	0.0000	0.0000	0.0000	0.0000	0	0
0	526.0000	5.0000	0	5	0.0000	0.0000	0.0000	0.0000	0	0
0	527.0000	5.0000	0	5	0.0000	0.0000	0.0000	0.0000	0	0
0	528.0000	5.0000	0	5	0.0000	0.0000	0.0000	0.0000	0	0
0	529.0000	5.0000	0	5	0.0000	0.0000	0.0000	0.0000	0	0
0	530.0000	5.0000	0	5	0.0000	0.0000	0.0000	0.0000	0	0
0	531.0000	5.0000	0	5	0.0000	0.0000	0.0000	0.0000	0	0
0	532.0000	5.0000	0	5	0.0000	0.0000	0.0000	0.0000	0	0
0	533.0000	5.0000	0	5	0.0000	0.0000	0.0000	0.0000	0	0
0	534.0000	5.0000	0	5	0.0000	0.0000	0.0000	0.0000	0	0
0	535.0000	5.0000	0	5	0.0000	0.0000	0.0000	0.0000	0	0
0	536.0000	5.0000	0	5	0.0000	0.0000	0.0000	0.0000	0	0
0	537.0000	5.0000	0	5	0.0000	0.0000	0.0000	0.0000	0	0
0	538.0000	5.0000	0	5	0.0000	0.0000	0.0000	0.0000	0	0
0	539.0000	5.0000	0	5	0.0000	0.0000	0.0000	0.0000	0	0
0	540.0000	5.0000	0	5	0.0000	0.0000	0.0000	0.0000	0	0
0	541.0000	5.0000	0	5	0.0000	0.0000	0.0000	0.0000	0	0
0	542.0000	5.0000	0	5	0.0000	0.0000	0.0000	0.0000	0	0
0	543.0000	5.0000	0	5	0.0000	0.0000	0.0000	0.0000	0	0
0	544.0000	5.0000	0	5	0.0000	0.0000	0.0000	0.0000	0	0
0	545.0000	5.0000	0	5	0.0000	0.0000	0.0000	0.0000	0	0
0	546.0000	5.0000	0	5	0.0000	0.0000	0.0000	0.0000	0	0
0	547.0000	5.0000	0	5	0.0000	0.0000	0.0000	0.0000	0	0
0	548.0000	5.0000	0	5	0.0000	0.0000	0.0000	0.0000	0	0
0	549.0000	5.0000	0	5	0.0000	0.0000	0.0000	0.0000	0	0
0	550.0000	5.0000	0	5	0.0000	0.0000	0.0000	0.0000	0	0
0	551.0000	5.0000	0	5	0.0000	0.0000	0.0000	0.0000	0	0
0	552.0000	5.0000	0	5	0.0000	0.0000	0.0000	0.0000	0	0
0	553.0000	5.0000	0	5	0.0000	0.0000	0.0000	0.0000	0	0
0	554.0000	5.0000	0	5	0.0000	0.0000	0.0000	0.0000	0	0
0	555.0000	5.0000	0	5	0.0000	0.0000	0.0000	0.0000	0	0
0	556.0000	5.0000	0	5	0.0000	0.0000	0.0000	0.0000	0	0
0	557.0000	5.0000	0	5	0.0000	0.0000	0.0000	0.0000	0	0
0	558.0000	5.0000	0	5	0.0000	0.0000	0.0000	0.0000	0	0
0	559.0000	5.0000	0	5	0.0000	0.0000	0.0000	0.0000	0	0
0	560.0000	5.0000	0	5	0.0000	0.0000	0.0000	0.0000	0	0
0	561.0000	5.0000	0	5	0.0000	0.0000	0.0000	0.0000	0	0
0	562.0000	5.0000	0	5	0.0000	0.0000	0.0000	0.0000	0	0
0	563.0000	5.0000	0	5	0.0000	0.0000	0.0000	0.0000	0	0
0	564.0000	5.0000	0	5	0.0000	0.0000	0.0000	0.0000	0	0
0	565.0000	5.0000	0	5	0.0000	0.0000	0.0000	0.0000	0	0
0	566.0000	5.0000	0	5	0.0000	0.0000	0.0000	0.0000	0	0
0	567.0000	5.0000	0	5	0.0000	0.0000	0.0000	0.0000	0	0
0	568.0000	5.0000	0	5	0.0000	0.0000	0.0000	0.0000	0	0
0	569.0000	5.0000	0	5	0.0000	0.0000	0.0000	0.0000	0	0
0	570.0000	5.0000	0	5	0.0000	0.0000	0.0000	0.0000	0	0
0	571.0000	5.0000	0	5	0.0000	0.0000	0.0000	0.0000	0	0
0	572.0000	5.0000	0	5	0.0000	0.0000	0.0000	0.0000	0	0
0	573.0000	5.0000	0	5	0.0000	0.0000	0.0000	0.0000	0	0
0	574.0000	5.0000	0	5	0.0000	0.0000	0.0000	0.0000	0	0
0	575.0000	5.0000	0	5	0.0000	0.0000	0.0000	0.0000	0	0
0	576.0000	5.0000	0	5	0.0000	0.0000	0.0000	0.0000	0	0
0	577.0000	5.0000	0	5	0.0000	0.0000	0.0000	0.0000	0	0
0	578.0000	5.0000	0	5	0.0000	0.0000	0.0000	0.0000	0	0
0	579.0000	5.0000	0	5	0.0000	0.0000	0.0000	0.0000	0	0
0	580.0000	5.0000	0	5	0.0000	0.0000	0.0000	0.0000	0	0
0	581.0000	5.0000	0	5	0.0000	0.0000	0.0000	0.0000	0	0
0	582.0000	5.0000	0	5	0.0000	0.0000	0.0000	0.0000	0	0
0	583.0000	5.0000	0	5	0.0000	0.0000	0.0000	0.0000	0	0
0	584.0000	5.0000	0	5	0.0000	0.0000	0.0000	0.0000	0	0
0	585.0000	5.0000	0	5	0.0000	0.0000	0.0000	0.0000	0	0
0	586.0000	5.0000	0	5	0.0000	0.0000	0.0000	0.0000	0	0
0	587.0000	5.0000	0	5	0.0000	0.0000	0.0000	0.0000	0	0
0	588.0000	5.0000	0	5	0.0000	0.0000	0.0000	0.0000	0	0
0	589.0000	5.0000	0	5	0.0000	0.0000	0.0000	0.0000	0	0
0	590.0000	5.0000	0	5	0.0000	0.0000	0.0000	0.0000	0	0
0	591.0000	5.0000	0	5	0.0000	0.0000	0.0000	0.0000	0	0
0	592.0000	5.0000	0	5	0.0000	0.0000	0.0000	0.0000	0	0
0	593.0000	5.0000	0	5	0.0000	0.0000	0.0000	0.0000	0	0
0	594.0000	5.0000	0	5	0.0000	0.0000	0.0000	0.0000	0	0
0	595.0000	5.0000	0	5	0.0000	0.0000	0.0000	0.0000	0	0
0	596.0000	5.0000	0	5	0.0000	0.0000	0.0000	0.0000	0	0
0	597.0000	5.0000	0	5	0.0000	0.0000	0.0000	0.0000	0	0
0	598.0000	5.0000	0	5	0.0000	0.0000	0.0000	0.0000	0	0
0	599.0000	5.0000	0	5	0.0000	0.0000	0.0000	0.0000	0	0
0	600.0000	5.0000	0	5	0.0000	0.0000	0.0000	0.0000	0	0
0	601.0000	5.0000	0	5	0.0000	0.0000	0.0000	0.0000	0	0
0	602.0000	5.0000	0	5	0.0000	0.0000	0.0000	0.0000	0	0
0	603.0000	5.0000	0	5	0.0000	0.0000	0.0000	0.0000	0	0
0	604.0000	5.0000	0	5	0.0000	0.0000	0.0000	0.0000	0	0
0	605.0000	5.0000	0	5	0.0000	0.0000	0.0000	0.0000	0	0
0	606.0000	5.0000	0	5	0.0000	0.0000	0.0000	0.0000	0	0
0	607.0000	5.0000	0	5	0.0000	0.0000	0.0000	0.0000	0	0
0	608.0000	5.0000	0	5	0.0000	0.0000	0.0000	0.0000	0	0
0	609.0000	5.0000	0	5	0.0000	0.0000	0.0000	0.0000	0	0
0	610.0000	5.0000	0	5	0.0000	0.0000	0.0000	0.0000	0	0
0	611.0000	5.0000	0	5	0.0000	0.0000	0.0000	0.0000	0	0
0	612.0000	5.0000	0	5	0.0000	0.0000	0.0000	0.0000	0	0
0	613.0000	5.0000	0	5	0.0000	0.0000	0.0000	0.0000	0	0
0	614.0000	5.0000	0	5	0.0000	0.0000	0.0000	0.0000	0	0
0	615.0000	5.0000	0	5	0.0000	0.0000	0.0000	0.0000	0	0
0	616.0000	5.0000	0	5	0.0000	0.0000	0.0000	0.0000	0	0
0	617.0000	5.0000	0	5	0.0000	0.0000	0.0000	0.0000	0	0
0	618.0000	5.0000	0	5	0.0000	0.0000	0.0000	0.0000	0	0
0	619.0000	5.0000	0	5	0.0000	0.0000	0.0000	0.0000	0	0
0	620.0000	5.0000	0	5	0.0000	0.0000	0.0000	0.0000	0	0
0	621.0000	5.0000	0	5	0.0000	0.0000	0.0000	0.0000	0	0
0	622.0000	5.0000	0	5	0.0000	0.0000	0.0000	0.0000	0	0
0	623.0000	5.0000	0	5	0.0000	0.0000	0.0000	0.0000	0	0
0	624.0000	5.0000	0	5	0.0000	0.0000	0.0000	0.0000	0	0
0	625.0000	5.0000	0	5	0.0000	0.0000	0.0000	0.0000	0	0
0	626.0000	5.0000	0	5	0.0000	0.0000	0.0000	0.0000	0	0
0	627.0000	5.0000	0	5	0.0000	0.0000	0.0000	0.0000	0	0
0	628.0000	5.0000	0	5	0.0000	0.0000	0.0000	0.0000	0	0
0	629.0000	5.0000	0	5	0.0000	0.0000	0.0000	0.0000	0	0
0	630.0000	5.0000	0	5	0.0000	0.0000	0.0000	0.0000	0	0
0	631.0000	5.0000	0	5	0.0000	0.0000	0.0000	0.0000	0	0
0	632.0000	5.0000	0	5	0.0000	0.0000	0.0000	0.0000	0	0
0	633.0000	5.0000	0	5	0.0000	0.0000	0.0000	0.0000	0	0
0	634.0000	5.0000	0	5	0.0000	0.0000	0.0000	0.0000	0	0
0	635.0000	5.0000	0	5	0.0000	0.0000	0.0000	0.0000	0	0
0	636.0000	5.0000	0	5	0.0000	0.0000	0.0000	0.0000	0	0
0	637.0000	5.0000	0	5	0.0000	0.0000	0.0000	0.0000	0	0
0	638.0000	5.0000	0	5	0.0000	0.0000	0.0000	0.0000	0	0
0	639.0000	5.0000	0	5	0.0000	0.0000	0.0000	0.0000	0	0
0	640.0000	5.0000	0	5	0.0000	0.0000	0.0000	0.0000	0	0
0	641.0000	5.0000	0	5	0.0000	0.0000	0.0000	0.0000	0	0
0	642.0000	5.0000	0	5	0.0000	0.0000	0.0000	0.0000	0	0
0	643.0000	5.0000	0	5	0.0000	0.0000	0.0000	0.0000	0	0
0	644.0000	5.0000	0	5	0.0000	0.0000	0.0000	0.0000	0	0
0	645.0000	5.0000	0	5	0.0000	0.0000	0.0000	0.0000	0	0
0	646.0000	5.0000	0	5	0.0000	0.0000	0.0000	0.0000	0	0
0	647.0000	5.0000	0	5	0.0000	0.0000	0.0000	0.0000	0	0
0	648.0000	5.0000	0	5	0.0000	0.0000	0.0000	0.0000	0	0
0	649.0000	5.0000	0	5	0.0000	0.0000	0.0000	0.0000	0	0
0	650.0000	5.0000	0	5	0.0000	0.0000	0.0000	0.0000	0	0
0	651.0000	5.0000	0	5	0.0000	0.0000	0.0000	0.0000	0	0
0	652.0000	5.0000	0	5	0.0000	0.0000	0.0000	0.0000	0	0
0	653.0000	5.0000	0	5	0.0000	0.0000	0.0000	0.0000	0	0
0	654.0000	5.0000	0	5	0.0000	0.0000	0.0000	0.0000	0	0
0	655.0000	5.0000	0	5	0.0000	0.0000	0.0000	0.0000	0	0
0	656.0000	5.0000	0	5	0.0000	0.0000	0.0000	0.0000	0	0
0	657.0000	5.0000	0	5	0.0000	0.0000	0.0000	0.0000	0	0
0	658.0000	5.0000	0	5	0.0000	0.0000	0.0000	0.0000	0	0
0	659.0000	5.0000	0	5	0.0000	0.0000	0.0000	0.0000	0	0
0	660.0000	5.0000	0	5	0.0000	0.0000	0.0000	0.0000	0	0
0	661.0000	5.0000	0	5	0.0000	0.0000	0.0000	0.0000	0	0
0	662.0000	5.0000	0	5	0.0000	0.0000	0.0000	0.0000	0	0
0	663.0000	5.0000	0	5	0.0000	0.0000	0.0000	0.0000	0	0
0	664.0000	5.0000	0	5	0.0000	0.0000	0.0000	0.0000	0	0
0	665.0000	5.0000	0	5	0.0000	0.0000	0.0000	0.0000	0	0
0	666.0000	5.0000	0	5	0.0000	0.0000	0.0000	0.0000	0	0
0	667.0000	5.0000	0	5	0.0000	0.0000	0.0000	0.0000	0	0
0	668.0000	5.0000	0	5	0.0000	0.0000	0.0000	0.0000	0	0
0	669.0000	5.0000	0	5	0.0000	0.0000	0.0000	0.0000	0	0
0	670.0000	5.0000	0	5	0.0000	0.0000	0.0000	0.0000	0	0
0	671.0000	5.0000	0	5	0.0000	0.0000	0.0000	0.0000	0	0
0	672.0000	5.0000	0	5	0.0000	0.0000	0.0000	0.0000	0	0
0	673.0000	5.0000	0	5	0.0000	0.0000	0.0000	0.0000	0	0
0	674.0000	5.0000	0	5	0.0000	0.0000	0.0000	0.0000	0	0
0	675.0000	5.0000	0	5	0.0000	0.0000	0.0000	0.0000	0	0
0	676.0000	5.0000	0	5	0.0000	0.0000	0.0000	0.0000	0	0
0	677.0000	5.0000	0	5	0.0000	0.0000	0.0000	0.0000	0	0
0	678.0000	5.0000	0	5	0.0000	0.0000	0.0000	0.0000	0	0
0	679.0000	5.0000	0	5	0.0000	0.0000	0.0000	0.0000	0	0
0	680.0000	5.0000	0	5	0.0000	0.0000	0.0000	0.0000	0	0
0	681.0000	5.0000	0	5	0.0000	0.0000	0.0000	0.0000	0	0
0	682.0000	5.0000	0	5	0.0000	0.0000	0.0000	0.0000	0	0
0	683.0000	5.0000	0	5	0.0000	0.0000	0.0000	0.0000	0	0
0	684.0000	5.0000	0	5	0.0000	0.0000	0.0000	0.0000	0	0
0	685.0000	5.0000	0	5	0.0000	0.0000	0.0000	0.0000	0	0
0	686.0000	5.0000	0	5	0.0000	0.0000	0.0000	0.0000	0	0
0	687.0000	5.0000	0	5	0.0000	0.0000	0.0000	0.0000	0	0
0	688.0000	5.0000	0	5	0.0000	0.0000	0.0000	0.0000	0	0
0	689.0000	5.0000	0	5	0.0000	0.0000	0.0000	0.0000	0	0
0	690.0000	5.0000	0	5	0.0000	0.0000	0.0000	0.0000	0	0
0	691.0000	5.0000	0	5	0.0000	0.0000	0.0000	0.0000	0	0
0	692.0000	5.0000	0	5	0.0000	0.0000	0.0000	0.0000	0	0
0	693.0000	5.0000	0	5	0.0000	0.0000	0.0000	0.0000	0	0
0	694.0000	5.0000	0	5	0.0000	0.0000	0.0000	0.0000	0	0
0	695.0000	5.0000	0	5	0.0000	0.0000	0.0000	0.0000	0	0
0	696.0000	5.0000	0	5	0.0000	0.0000	0.0000	0.0000	0	0
0	697.0000	5.0000	0	5	0.0000	0.0000	0.0000	0.0000	0	0
0	698.0000	5.0000	0	5	0.0000	0.0000	0.0000	0.0000	0	0
0	699.0000	5.0000	0	5	0.0000	0.0000	0.0000	0.0000	0	0
0	700.0000	5.0000	0	5	0.0000	0.0000	0.0000	0.0000	0	0
0	701.0000	5.0000	0	5	0.0000	0.0000	0.0000	0.0000	0	0
0	702.0000	5.0000	0	5	0.0000	0.0000	0.0000	0.0000	0	0
0	703.0000	5.0000	0	5	0.0000	0.0000	0.0000	0.0000	0	0
0	704.0000	5.0000	0	5	0.0000	0.0000	0.0000	0.0000	0	0
0	705.0000	5.0000	0	5	0.0000	0.0000	0.0000	0.0000	0	0
0	706.0000	5.0000	0	5	0.0000	0.0000	0.0000	0.0000	0	0
0	707.0000	5.0000	0	5	0.0000	0.0000	0.0000	0.0000	0	0
0	708.0000	5.0000	0	5	0.0000	0.0000	0.0000	0.0000	0	0
0	709.0000	5.0000	0	5	0.0000	0.0000	0.0000	0.0000	0	0
0	710.0000	5.0000	0	5	0.0000	0.0000	0.0000	0.0000	0	0
0	711.0000	5.0000	0	5	0.0000	0.0000	0.0000	0.0000	0	0
0	712.0000	5.0000	0	5	0.0000	0.0000	0.0000	0.0000	0	0
0	713.0000	5.0000	0	5	0.0000	0.0000	0.0000	0.0000	0	0
0	714.0000	5.0000	0	5	0.0000	0.0000	0.0000	0.0000	0	0
0	715.0000	5.0000	0	5	0.0000	0.0000	0.0000	0.0000	0	0
0	716.0000	5.0000	0	5	0.0000	0.0000	0.0000	0.0000	0	0
0	717.0000	5.0000	0	5	0.0000	0.0000	0.0000	0.0000	0	0
0	718.0000	5.0000	0	5	0.0000	0.0000	0.0000	0.0000	0	0
0	719.0000	5.0000	0	5	0.0000	0.0000	0.0000	0.0000	0	0
0	720.0000	5.0000	0	5	0.0000	0.0000	0.0000	0.0000	0	0
0	721.0000	5.0000	0	5	0.0000	0.0000	0.0000	0.0000	0	0
0	722.0000	5.0000	0	5	0.0000	0.0000	0.0000	0.0000	0	0
0	723.0000	5.0000	0	5	0.0000	0.0000	0.0000	0.0000	0	0
0	724.0000	5.0000	0	5	0.0000	0.0000	0.0000	0.0000	0	0
0	725.0000	5.0000	0	5	0.0000	0.0000	0.0000	0.0000	0	0
0	726.0000	5.0000	0	5	0.0000	0.0000	0.0000	0.0000	0	0
0	727.0000	5.0000	0	5	0.0000	0.0000	0.0000	0.0000	0	0
0	728.0000	5.0000	0	5	0.0000	0.0000	0.0000	0.0000	0	0
0	729.0000	5.0000	0	5	0.0000	0.0000	0.0000	0.0000	0	0
0	730.0000	5.0000	0	5	0.0000	0.0000	0.0000	0.0000	0	0
0	731.0000	5.0000	0	5	0.0000	0.0000	0.0000	0.0000	0	0
0	732.0000	5.0000	0	5	0.0000	0.0000	0.0000	0.0000	0	0
0	733.0000	5.0000	0	5	0.0000	0.0000	0.0000	0.0000	0	0
0	734.0000	5.0000	0	5	0.0000	0.0000	0.0000	0.0000	0	0
0	735.0000	5.0000	0	5	0.0000	0.0000	0.0000	0.0000	0	0
0	736.0000	5.0000	0	5	0.0000	0.0000	0.0000	0.0000	0	0
0	737.0000	5.0000	0	5	0.0000	0.0000	0.0000	0.0000	0	0
0	738.0000	5.0000	0	5	0.0000	0.0000	0.0000	0.0000	0	0
0	739.0000	5.0000	0	5	0.0000	0.0000	0.0000	0.0000	0	0
0	740.0000	5.0000	0	5	0.0000	0.0000	0.0000	0.0000	0	0
0	741.0000	5.0000	0	5	0.0000	0.0000	0.0000	0.0000	0	0
0	742.0000	5.0000	0	5	0.0000	0.0000	0.0000	0.0000	0	0
0	743.0000	5.0000	0	5	0.0000	0.0000	0.0000	0.0000	0	0
0	744.0000	5.0000	0	5	0.0000	0.0000	0.0000	0.0000	0	0
0	745.0000	5.0000	0	5	0.0000	0.0000	0.0000	0.0000	0	0
0	746.0000	5.0000	0	5	0.0000	0.0000	0.0000	0.0000	0	0
0	747.0000	5.0000	0	5	0.0000	0.0000	0.0000	0.0000	0	0
0	748.0000	5.0000	0	5	0.0000	0.0000	0.0000	0.0000	0	0
0	749.0000	5.0000	0	5	0.0000	0.0000	0.0000	0.0000	0	0
0	750.0000	5.0000	0	5	0.0000	0.0000	0.0000	0.0000	0	0
0	751.0000	5.0000	0	5	0.0000	0.0000	0.0000	0.0000	0	0
0	752.0000	5.0000	0	5	0.0000	0.0000	0.0000	0.0000	0	0
0	753.0000	5.0000	0	5	0.0000	0.0000	0.0000	0.0000	0	0
0	754.0000	5.0000	0	5	0.0000	0.0000	0.0000	0.0000	0	0
0	755.0000	5.0000	0	5	0.0000	0.0000	0.0000	0.0000	0	0
0	756.0000	5.0000	0	5	0.0000	0.0000	0.0000	0.0000	0	0
0	757.0000	5.0000	0	5	0.0000	0.0000	0.0000	0.0000	0	0
0	758.0000	5.0000	0	5	0.0000	0.0000	0.0000	0.0000	0	0
0	759.0000	5.0000	0	5	0.0000	0.0000	0.0000	0.0000	0	0
0	760.0000	5.0000	0	5	0.0000	0.0000	0.0000	0.0000	0	0
0	761.0000	5.0000	0	5	0.0000	0.0000	0.0000	0.0000	0	0
0	762.0000	5.0000	0	5	0.0000	0.0000	0.0000	0.0000	0	0
0	763.0000	5.0000	0	5	0.0000	0.0000	0.0000	0.0000	0	0
0	764.0000	5.0000	0	5	0.0000	0.0000	0.0000	0.0000	0	0
0	765.0000	5.0000	0	5	0.0000	0.0000	0.0000	0.0000	0	0
0	766.0000	5.0000	0	5	0.0000	0.0000	0.0000	0.0000	0	0
0	767.0000	5.0000	0	5	0.0000	0.0000	0.0000	0.0000	0	0
0	768.0000	5.0000	0	5	0.0000	0.0000	0.0000	0.0000	0	0
0	769.0000	5.0000	0	5	0.0000	0.0000	0.0000	0.0000	0	0
0	770.0000	5.0000	0	5	0.0000	0.0000	0.0000	0.0000	0	0
0	771.0000	5.0000	0	5	0.0000	0.0000	0.0000	0.0000	0	0
0	772.0000	5.0000	0	5	0.0000	0.0000	0.0000	0.0000	0	0
0	773.0000	5.0000	0	5	0.0000	0.0000	0.0000	0.0000	0	0
0	774.0000	5.0000	0	5	0.0000	0.0000	0.0000	0.0000	0	0
0	775.0000	5.0000	0	5	0.0000	0.0000	0.0000	0.0000	0	0
0	776.0000	5.0000	0	5	0.0000	0.0000	0.0000	0.0000	0	0
0	777.0000	5.0000	0	5	0.0000	0.0000	0.0000	0.0000	0	0
0	778.0000	5.0000	0	5	0.0000	0.0000	0.0000	0.0000	0	0
0	779.0000	5.0000	0	5	0.0000	0.0000	0.0000	0.0000	0	0
0	780.0000	5.0000	0	5	0.0000	0.0000	0.0000	0.0000	0	0
0	781.0000	5.0000	0	5	0.0000	0.0000	0.0000	0.0000	0	0
0	782.0000	5.0000	0	5	0.0000	0.0000	0.0000	0.0000	0	0
0	783.0000	5.0000	0	5	0.0000	0.0000	0.0000	0.0000	0	0
0	784.0000	5.0000	0	5	0.0000	0.0000	0.0000	0.0000	0	0
0	785.0000	5.0000	0	5	0.0000	0.0000	0.0000	0.0000	0	0
0	786.0000	5.0000	0	5	0.0000	0.0000	0.0000	0.0000	0	0
0	787.0000	5.0000	0	5	0.0000	0.0000	0.0000	0.0000	0	0
0	788.0000	5.0000	0	5	0.0000	0.0000	0.0000	0.0000	0	0
0	789.0000	5.0000	0	5	0.0000	0.0000	0.0000	0.0000	0	0
0	790.0000	5.0000	0	5	0.0000	0.0000	0.0000	0.0000	0	0
0	791.0000	5.0000	0	5	0.0000	0.0000	0.0000	0.0000	0	0
0	792.0000	5.0000	0	5	0.0000	0.0000	0.0000	0.0000	0	0
0	793.0000	5.0000	0	5	0.0000	0.0000	0.0000	0.0000	0	0
0	794.0000	5.0000	0	5	0.0000	0.0000	0.0000	0.0000	0	0
0	795.0000	5.0000	0	5	0.0000	0.0000	0.0000	0.0000	0	0
0	796.0000	5.0000	0	5	0.0000	0.0000	0.0000	0.0000	0	0
0	797.0000	5.0000	0	5	0.0000	0.0000	0.0000	0.0000	0	0
0	798.0000	5.0000	0	5	0.0000	0.0000	0.0000	0.0000	0	0
0	799.0000	5.0000	0	5	0.0000	0.0000	0.0000	0.0000	0	0
0	800.0000	5.0000	0	5	0.0000	0.0000	0.0000	0.0000	0	0
0	801.0000	5.0000	0	5	0.0000	0.0000	0.0000	0.0000	0	0
0	802.0000	5.0000	0	5	0.0000	0.0000	0.0000	0.0000	0	0
0	803.0000	5.0000	0	5	0.0000	0.0000	0.0000	0.0000	0	0
0	804.0000	5.0000	0	5	0.0000	0.0000	0.0000	0.0000	0	0
0	805.0000	5.0000	0	5	0.0000	0.0000	0.0000	0.0000	0	0
0	806.0000	5.0000	0	5	0.0000	0.0000	0.0000	0.0000	0	0
0	807.0000	5.0000	0	5	0.0000	0.0000	0.0000	0.0000	0	0
0	808.0000	5.0000	0	5	0.0000	0.0000	0.0000	0.0000	0	0
0	809.0000	5.0000	0	5	0.0000	0.0000	0.0000	0.0000	0	0
0	810.0000	5.0000	0	5	0.0000	0.0000	0.0000	0.0000	0	0
0	811.0000	5.0000	0	5	0.0000	0.0000	0.0000	0.0000	0	0
0	812.0000	5.0000	0	5	0.0000	0.0000	0.0000	0.0000	0	0
0	813.0000	5.0000	0	5	0.0000	0.0000	0.0000	0.0000	0	0
0	814.0000	5.0000	0	5	0.0000	0.0000	0.0000	0.0000	0	0
0	815.0000	5.0000	0	5	0.0000	0.0000	0.0000	0.0000	0	0
0	816.0000	5.0000	0	5	0.0000	0.0000	0.0000	0.0000	0	0
0	817.0000	5.0000	0	5	0.0000	0.0000	0.0000	0.0000	0	0
0	818.0000	5.0000	0	5	0.0000	0.0000	0.0000	0.0000	0	0
0	819.0000	5.0000	0	5	0.0000	0.0000	0.0000	0.0000	0	0
0	820.0000	5.0000	0	5	0.0000	0.0000	0.0000	0.0000	0	0
0	821.0000	5.0000	0	5	0.0000	0.0000	0.0000	0.0000	0	0
0	822.0000	5.0000	0	5	0.0000	0.0000	0.0000	0.0000	0	0
0	823.0000	5.0000	0	5	0.0000	0.0000	0.0000	0.0000	0	0
0	824.0000	5.0000	0	5	0.0000	0.0000	0.0000	0.0000	0	0
0	825.0000	5.0000	0	5	0.0000	0.0000	0.0000	0.0000	0	0
0	826.0000	5.0000	0	5	0.0000	0.0000	0.0000	0.0000	0	0
0	827.0000	5.0000	0	5	0.0000	0.0000	0.0000	0.0000	0	0
0	828.0000	5.0000	0	5	0.0000	0.0000	0.0000	0.0000	0	0
0	829.0000	5.0000	0	5	0.0000	0.0000	0.0000	0.0000	0	0
0	830.0000	5.0000	0	5	0.0000	0.0000	0.0000	0.0000	0	0
0	831.0000	5.0000	0	5	0.0000	0.0000	0.0000	0.0000	0	0
0	832.0000	5.0000	0	5	0.0000	0.0000	0.0000	0.0000	0	0
0	833.0000	5.0000	0	5	0.0000	0.0000	0.0000	0.0000	0	0
0	834.0000	5.0000	0	5	0.0000	0.0000	0.0000	0.0000	0	0
0	835.0000	5.0000	0	5	0.0000	0.0000	0.0000	0.0000	0	0
0	836.0000	5.0000	0	5	0.0000	0.0000	0.0000	0.0000	0	0
0	837.0000	5.0000	0	5	0.0000	0.0000	0.0000	0.0000	0	0
0	838.0000	5.0000	0	5	0.0000	0.0000	0.0000	0.0000	0	0
0	839.0000	5.0000	0	5	0.0000	0.0000	0.0000	0.0000	0	0
0	840.0000	5.0000	0	5	0.0000	0.0000	0.0000	0.0000	0	0
0	841.0000	5.0000	0	5	0.0000	0.0000	0.0000	0.0000	0	0
0	842.0000	5.0000	0	5	0.0000	0.0000	0.0000	0.0000	0	0
0	843.0000	5.0000	0	5	0.0000	0.0000	0.0000	0.0000	0	0
0	844.0000	5.0000	0	5	0.0000	0.0000	0.0000	0.0000	0	0
0	845.0000	5.0000	0	5	0.0000	0.0000	0.0000	0.0000	0	0
0	846.0000	5.0000	0	5	0.0000	0.0000	0.0000	0.0000	0	0
0	847.0000	5.0000	0	5	0.0000	0.0000	0.0000	0.0000	0	0
0	848.0000	5.0000	0	5	0.0000	0.0000	0.0000	0.0000	0	0
0	849.0000	5.0000	0	5	0.0000	0.0000	0.0000	0.0000	0	0
0	850.0000	5.0000	0	5	0.0000	0.0000	0.0000	0.0000	0	0
0	851.0000	5.0000	0	5	0.0000	0.0000	0.0000	0.0000	0	0
0	852.0000	5.0000	0	5	0.0000	0.0000	0.0000	0.0000	0	0
0	853.0000	5.0000	0	5	0.0000	0.0000	0.0000	0.0000	0	0
0	854.0000	5.0000	0	5	0.0000	0.0000	0.0000	0.0000	0	0
0	855.0000	5.0000	0	5	0.0000	0.0000	0.0000	0.0000	0	0
0	856.0000	5.0000	0	5	0.0000	0.0000	0.0000	0.0000	0	0
0	857.0000	5.0000	0	5	0.0000	0.0000	0.0000	0.0000	0	0
0	858.0000	5.0000	0	5	0.0000	0.0000	0.0000	0.0000	0	0
0	859.0000	5.0000	0	5	0.0000	0.0000	0.0000	0.0000	0	0
0	860.0000	5.0000	0	5	0.0000	0.0000	0.0000	0.0000	0	0
0	861.0000	5.0000	0	5	0.0000	0.0000	0.0000	0.0000	0	0
0	862.0000	5.0000	0	5	0.0000	0.0000	0.0000	0.0000	0	0
0	863.0000	5.0000	0	5	0.0000	0.0000	0.0000	0.0000	0	0
0	864.0000	5.0000	0	5	0.0000	0.0000	0.0000	0.0000	0	0
0	865.0000	5.0000	0	5	0.0000	0.0000	0.0000	0.0000	0	0
0	866.0000	5.0000	0	5	0.0000	0.0000	0.0000	0.0000	0	0
0	867.0000	5.0000	0	5	0.0000	0.0000	0.0000	0.0000	0	0
0	868.0000	5.0000	0	5	0.0000	0.0000	0.0000	0.0000	0	0
0	869.0000	5.0000	0	5	0.0000	0.0000	0.0000	0.0000	0	0
0	870.0000	5.0000	0	5	0.0000	0.0000	0.0000	0.0000	0	0
0	871.0000	5.0000	0	5	0.0000	0.0000	0.0000	0.0000	0	0
0	872.0000	5.0000	0	5	0.0000	0.0000	0.0000	0.0000	0	0
0	873.0000	5.0000	0	5	0.0000	0.0000	0.0000	0.0000	0	0
0	874.0000	5.0000	0	5	0.0000	0.0000	0.0000	0.0000	0	0
0	875.0000	5.0000	0	5	0.0000	0.0000	0.0000	0.0000	0	0
0	876.0000	5.0000	0	5	0.0000	0.0000	0.0000	0.0000	0	0
0	877.0000	5.0000	0	5	0.0000	0.0000	0.0000	0.0000	0	0
0	878.0000	5.0000	0	5	0.0000	0.0000	0.0000	0.0000	0	0
0	879.0000	5.0000	0	5	0.0000	0.0000	0.0000	0.0000	0	0
0	880.0000	5.0000	0	5	0.0000	0.0000	0.0000	0.0000	0	0
0	881.0000	5.0000	0	5	0.0000	0.0000	0.0000	0.0000	0	0
0	882.0000	5.0000	0	5	0.0000	0.0000	0.0000	0.0000	0	0
0	883.0000	5.0000	0	5	0.0000	0.0000	0.0000	0.0000	0	0
0	884.0000	5.0000	0	5	0.0000	0.0000	0.0000	0.0000	0	0
0	885.0000	5.0000	0	5	0.0000	0.0000	0.0000	0.0000	0	0
0	886.0000	5.0000	0	5	0.0000	0.0000	0.0000	0.0000	0	0
0	887.0000	5.0000	0	5	0.0000	0.0000	0.0000	0.0000	0	0
0	888.0000	5.0000	0	5	0.0000	0.0000	0.0000	0.0000	0	0
0	889.0000	5.0000	0	5	0.0000	0.0000	0.0000	0.0000	0	0
0	890.0000	5.0000	0	5	0.0000	0.0000	0.0000	0.0000	0	0
0	891.0000	5.0000	0	5	0.0000	0.0000	0.0000	0.0000	0	0
0	892.0000	5.0000	0	5	0.0000	0.0000	0.0000	0.0000	0	0
0	893.0000	5.0000	0	5	0.0000	0.0000	0.0000	0.0000	0	0
0	894.0000	5.0000	0	5	0.0000	0.0000	0.0000	0.0000	0	0
0	895.0000	5.0000	0	5	0.0000	0.0000	0.0000	0.0000	0	0
0	896.0000	5.0000	0	5	0.0000	0.0000	0.0000	0.0000	0	0
0	897.0000	5.0000	0	5	0.0000	0.0000	0.0000	0.0000	0	0
0	898.0000	5.0000	0	5	0.0000	0.0000	0.0000	0.0000	0	0
0	899.0000	5.0000	0	5	0.0000	0.0000	0.0000	0.0000	0	0
0	900.0000	5.0000	0	5	0.0000	0.0000	0.0000	0.0000	0	0
0	901.0000	5.0000	0	5	0.0000	0.0000	0.0000	0.0000	0	0
0	902.0000	5.0000	0	5	0.0000	0.0000	0.0000	0.0000	0	0
0	903.0000	5.0000	0	5	0.0000	0.0000	0.0000	0.0000	0	0
0	904.0000	5.0000	0	5	0.0000	0.0000	0.0000	0.0000	0	0
0	905.0000	5.0000	0	5	0.0000	0.0000	0.0000	0.0000	0	0
0	906.0000	5.0000	0	5	0.0000	0.0000	0.0000	0.0000	0	0
0	907.0000	5.0000	0	5	0.0000	0.0000	0.0000	0.0000	0	0
0	908.0000	5.0000	0	5	0.0000	0.0000	0.0000	0.0000	0	0
0	909.0000	5.0000	0	5	0.0000	0.0000	0.0000	0.0000	0	0
0	910.0000	5.0000	0	5	0.0000	0.0000	0.0000	0.0000	0	0
0	911.0000	5.0000	0	5	0.0000	0.0000	0.0000	0.0000	0	0
0	912.0000	5.0000	0	5	0.0000	0.0000	0.0000	0.0000	0	0
0	913.0000	5.0000	0	5	0.0000	0.0000	0.0000	0.0000	0	0
0	914.0000	5.0000	0	5	0.0000	0.0000	0.0000	0.0000	0	0
0	915.0000	5.0000	0	5	0.0000	0.0000	0.0000	0.0000	0	0
0	916.0000	5.0000	0	5	0.0000	0.0000	0.0000	0.0000	0	0
0	917.0000	5.0000	0	5	0.0000	0.0000	0.0000	0.0000	0	0
0	918.0000	5.0000	0	5	0.0000	0.0000	0.0000	0.0000	0	0
0	919.0000	5.0000	0	5	0.0000	0.0000	0.0000	0.0000	0	0
0	920.0000	5.0000	0	5	0.0000	0.0000	0.0000	0.0000	0	0
0	921.0000	5.0000	0	5	0.0000	0.0000	0.0000	0.0000	0	0
0	922.0000	5.0000	0	5	0.0000	0.0000	0.0000	0.0000	0	0
0	923.0000	5.0000	0	5	0.0000	0.0000	0.0000	0.0000	0	0
0	924.0000	5.0000	0	5	0.0000	0.0000	0.0000	0.0000	0	0
0	925.0000	5.0000	0	5	0.0000	0.0000	0.0000	0.0000	0	0
0	926.0000	5.0000	0	5	0.0000	0.0000	0.0000	0.0000	0	0
0	927.0000	5.0000	0	5	0.0000	0.0000	0.0000	0.0000	0	0
0	928.0000	5.0000	0	5	0.0000	0.0000	0.0000	0.0000	0	0
0	929.0000	5.0000	0	5	0.0000	0.0000	0.0000	0.0000	0	0
0	930.0000	5.0000	0	5	0.0000	0.0000	0.0000	0.0000	0	0
0	931.0000	5.0000	0	5	0.0000	0.0000	0.0000	0.0000	0	0
0	932.0000	5.0000	0	5	0.0000	0.0000	0.0000	0.0000	0	0
0	933.0000	5.0000	0	5	0.0000	0.0000	0.0000	0.0000	0	0
0	934.0000	5.0000	0	5	0.0000	0.0000	0.0000	0.0000	0	0
0	935.0000	5.0000	0	5	0.0000	0.0000	0.0000	0.0000	0	0
0	936.0000	5.0000	0	5	0.0000	0.0000	0.0000	0.0000	0	0
0	937.0000	5.0000	0	5	0.0000	0.0000	0.0000	0.0000	0	0
0	938.0000	5.0000	0	5	0.0000	0.0000	0.0000	0.0000	0	0
0	939.0000	5.0000	0	5	0.0000	0.0000	0.0000	0.0000	0	0
0	940.0000	5.0000	0	5	0.0000	0.0000	0.0000	0.0000	0	0
0	941.0000	5.0000	0	5	0.0000	0.0000	0.0000	0.0000	0	0
0	942.0000	5.0000	0	5	0.0000	0.0000	0.0000	0.0000	0	0
0	943.0000	5.0000	0	5	0.0000	0.0000	0.0000	0.0000	0	0
0	944.0000	5.0000	0	5	0.0000	0.0000	0.0000	0.0000	0	0
0	945.0000	5.0000	0	5	0.0000	0.0000	0.0000	0.0000	0	0
0	946.0000	5.0000	0	5	0.0000	0.0000	0.0000	0.0000	0	0
0	947.0000	5.0000	0	5	0.0000	0.0000	0.0000	0.0000	0	0
0	948.0000	5.0000	0	5	0.0000	0.0000	0.0000	0.0000	0	0
0	949.0000	5.0000	0	5	0.0000	0.0000	0.0000	0.0000	0	0
0	950.0000	5.0000	0	5	0.0000	0.0000	0.0000	0.0000	0	0
0	951.0000	5.0000	0	5	0.0000	0.0000	0.0000	0.0000	0	0
0	952.0000	5.0000	0	5	0.0000	0.0000	0.0000	0.0000	0	0
0	953.0000	5.0000	0	5	0.0000	0.0000	0.0000	0.0000	0	0
0	954.0000	5.0000	0	5	0.0000	0.0000	0.0000	0.0000	0	0
0	955.0000	5.0000	0	5	0.0000	0.0000	0.0000	0.0000	0	0
0	956.0000	5.0000	0	5	0.0000	0.0000	0.0000	0.0000	0	0
0	957.0000	5.0000	0	5	0.0000	0.0000	0.0000	0.0000	0	0
0	958.0000	5.0000	0	5	0.0000	0.0000	0.0000	0.0000	0	0
0	959.0000	5.0000	0	5	0.0000	0.0000	0.0000	0.0000	0	0
0	960.0000	5.0000	0	5	0.0000	0.0000	0.0000	0.0000	0	0
0	961.0000	5.0000	0	5	0.0000	0.0000	0.0000	0.0000	0	0
0	962.0000	5.0000	0	5	0.0000	0.0000	0.0000	0.0000	0	0
0	963.0000	5.0000	0	5	0.0000	0.0000	0.0000	0.0000	0	0
0	964.0000	5.0000	0	5	0.0000	0.0000	0.0000	0.0000	0	0
0	965.0000	5.0000	0	5	0.0000	0.0000	0.0000	0.0000	0	0
0	966.0000	5.0000	0	5	0.0000	0.0000	0.0000	0.0000	0	0
0	967.0000	5.0000	0	5	0.0000	0.0000	0.0000	0.0000	0	0
0	968.0000	5.0000	0	5	0.0000	0.0000	0.0000	0.0000	0	0
0	969.0000	5.0000	0	5	0.0000	0.0000	0.0000	0.0000	0	0
0	970.0000	5.0000	0	5	0.0000	0.0000	0.0000	0.0000	0	0
0	971.0000	5.0000	0	5	0.0000	0.0000	0.0000	0.0000	0	0
0	972.0000	5.0000	0	5	0.0000	0.0000	0.0000	0.0000	0	0
0	973.0000	5.0000	0	5	0.0000	0.0000	0.0000	0.0000	0	0
0	974.0000	5.0000	0	5	0.0000	0.0000	0.0000	0.0000	0	0
0	975.0000	5.0000	0	5	0.0000	0.0000	0.0000	0.0000	0	0
1	976.0000	5.0000	10	0	69.5410	126.6080	32.5978	0.3426	107	90
1	977.0000	5.0000	9	0	69.6582	126.5523	32.8027	0.3187	110	90
1	978.0000	5.0000	10	0	69.5132	126.6201	32.8463	0.4102	135	104
1	979.0000	5.0000	9	0	69.6701	126.6968	32.8421	0.2617	130	115
1	980.0000	5.0000	10	0	69.3483	126.7301	32.6674	0.2772	141	114
1	981.0000	5.0000	10	0	69.3838	126.6315	32.7652	0.4377	143	117
1	982.0000	5.0000	10	0	69.6693	126.6829	32.6618	0.2265	142	115
1	983.0000	5.0000	10	0	69.7702	126.5830	32.7306	0.3954	129	120
1	984.0000	5.0000	10	0	69.5484	126.3688	32.4188	0.5515	139	110
1	985.0000	5.0000	10	0	69.6702	126.5958	32.7438	0.4640	133	117
1	986.0000	5.0000	10	0	69.4745	126.5448	32.6846	0.5083	117	104
1	987.0000	5.0000	10	0	69.6144	126.6264	32.7152	0.2189	122	94
1	988.0000	5.0000	10	0	69.5193	126.6683	32.7030	0.4282	106	97
1	989.0000	5.0000	10	0	69.7514	126.4763	32.8147	0.3297	106	92
1	990.0000	5.0000	8	0	69.8038	126.6041	32.7813	0.2751	96	86
1	991.0000	5.0000	6	0	70.0126	126.5495	32.7805	0.3262	92	86
1	992.0000	5.0000	7	0	68.8872	127.1310	25.0452	0.9662	96	82
1	993.0000	5.0000	7	0	69.0652	127.0226	24.8994	0.5987	97	86
1	994.0000	5.0000	8	0	69.3605	126.7413	24.9617	0.3329	98	93
1	995.0000	5.0000	9	0	69.1165	126.9188	25.2071	0.4096	114	99
1	996.0000	5.0000	8	0	69.2474	126.8749	25.3518	0.5575	120	108
1	997.0000	5.0000	9	0	69.2150	126.9117	25.3276	0.3887	124	109
1	998.0000	5.0000	9	0	69.2474	126.8090	25.2365	0.3605	124	105
1	999.0000	5.0000	8	0	69.1638	126.8511	25.0753	0.2613	118	113
1	1000.0000	5.0000	8	0	69.1950	126.8385	25.0718	0.2997	127	110
1	1001.0000	5.0000	8	0	69.1676	126.8922	25.3311	0.3465	120	109
1	1002.0000	5.0000	9	0	69.1346	126.8993	25.0898	0.2522	130	114
1	1003.0000	5.0000	9	0	68.9837	126.9695	25.2409	0.4296	129	114
0	1004.0000	5.0000	0	5	0.0000	0.0000	0.0000	0.0000	0	0
0	1005.0000	5.0000	0	5	0.0000	0.0000	0.0000	0.0000	0	0
0	1006.0000	5.0000	0	5	0.0000	0.0000	0.0000	0.0000	0	0
0	1007.0000	5.0000	0	5	0.0000	0.0000	0.0000	0.0000	0	0
0	1008.0000	5.0000	0	5	0.0000	0.0000	0.0000	0.0000	0	0
0	1009.0000	5.0000	0	5	0.0000	0.0000	0.0000	0.0000	0	0
0	1010.0000	5.0000	0	5	0.0000	0.0000	0.0000	0.0000	0	0
0	1011.0000	5.0000	0	5	0.0000	0.0000	0.0000	0.0000	0	0
0	1012.0000	5.0000	0	5	0.0000	0.0000	0.0000	0.0000	0	0
0	1013.0000	5.0000	0	5	0.0000	0.0000	0.0000	0.0000	0	0
0	1014.0000	5.0000	0	5	0.0000	0.0000	0.0000	0.0000	0	0
0	1015.0000	5.0000	0	5	0.0000	0.0000	0.0000	0.0000	0	0
0	1016.0000	5.0000	0	5	0.0000	0.0000	0.0000	0.0000	0	0
0	1017.0000	5.0000	0	5	0.0000	0.0000	0.0000	0.0000	0	0
0	1018.0000	5.0000	0	5	0.0000	0.0000	0.0000	0.0000	0	0
0	1019.0000	5.0000	0	5	0.0000	0.0000	0.0000	0.0000	0	0
0	1020.0000	5.0000	0	5	0.0000	0.0000	0.0000	0.0000	0	0
0	1021.0000	5.0000	0	5	0.0000	0.0000	0.0000	0.0000	0	0
0	1022.0000	5.0000	0	5	0.0000	0.0000	0.0000	0.0000	0	0
0	1023.0000	5.0000	0	5	0.0000	0.0000	0.0000	0.0000	0	0
0	1024.0000	5.0000	0	5	0.0000	0.0000	0.0000	0.0000	0	0
0	1025.0000	5.0000	0	5	0.0000	0.0000	0.0000	0.0000	0	0
0	1026.0000	5.0000	0	5	0.0000	0.0000	0.0000	0.0000	0	0
0	1027.0000	5.0000	0	5	0.0000	0.0000	0.0000	0.0000	0	0
0	1028.0000	5.0000	0	5	0.0000	0.0000	0.0000	0.0000	0	0
0	1029.0000	5.0000	0	5	0.0000	0.0000	0.0000	0.0000	0	0
0	1030.0000	5.0000	0	5	0.0000	0.0000	0.0000	0.0000	0	0
0	1031.0000	5.0000	0	5	0.0000	0.0000	0.0000	0.0000	0	0
0	1032.0000	5.0000	0	5	0.0000	0.0000	0.0000	0.0000	0	0
0	1033.0000	5.0000	0	5	0.0000	0.0000	0.0000	0.0000	0	0
0	1034.0000	5.0000	0	5	0.0000	0.0000	0.0000	0.0000	0	0
0	1035.0000	5.0000	0	5	0.0000	0.0000	0.0000	0.0000	0	0
0	1036.0000	5.0000	0	5	0.0000	0.0000	0.0000	0.0000	0	0
0	1037.0000	5.0000	0	5	0.0000	0.0000	0.0000	0.0000	0	0
0	1038.0000	5.0000	0	5	0.0000	0.0000	0.0000	0.0000	0	0
0	1039.0000	5.0000	0	5	0.0000	0.0000	0.0000	0.0000	0	0
0	1040.0000	5.0000	0	5	0.0000	0.0000	0.0000	0.0000	0	0
0	1041.0000	5.0000	0	5	0.0000	0.0000	0.0000	0.0000	0	0
0	1042.0000	5.0000	0	5	0.0000	0.0000	0.0000	0.0000	0	0
0	1043.0000	5.0000	0	5	0.0000	0.0000	0.0000	0.0000	0	0
0	1044.0000	5.0000	0	5	0.0000	0.0000	0.0000	0.0000	0	0
0	1045.0000	5.0000	0	5	0.0000	0.0000	0.0000	0.0000	0	0
0	1046.0000	5.0000	0	5	0.0000	0.0000	0.0000	0.0000	0	0
0	1047.0000	5.0000	0	5	0.0000	0.0000	0.0000	0.0000	0	0
0	1048.0000	5.0000	0	5	0.0000	0.0000	0.0000	0.0000	0	0
0	1049.0000	5.0000	0	5	0.0000	0.0000	0.0000	0.0000	0	0
0	1050.0000	5.0000	0	5	0.0000	0.0000	0.0000	0.0000	0	0
0	1051.0000	5.0000	0	5	0.0000	0.0000	0.0000	0.0000	0	0
0	1052.0000	5.0000	0	5	0.0000	0.0000	0.0000	0.0000	0	0
0	1053.0000	5.0000	0	5	0.0000	0.0000	0.0000	0.0000	0	0
0	1054.0000	5.0000	0	5	0.0000	0.0000	0.0000	0.0000	0	0
0	1055.0000	5.0000	0	5	0.0000	0.0000	0.0000	0.0000	0	0
0	1056.0000	5.0000	0	5	0.0000	0.0000	0.0000	0.0000	0	0
0	1057.0000	5.0000	0	5	0.0000	0.0000	0.0000	0.0000	0	0
0	1058.0000	5.0000	0	5	0.0000	0.0000	0.0000	0.0000	0	0
0	1059.0000	5.0000	0	5	0.0000	0.0000	0.0000	0.0000	0	0
0	1060.0000	5.0000	0	5	0.0000	0.0000	0.0000	0.0000	0	0
0	1061.0000	5.0000	0	5	0.0000	0.0000	0.0000	0.0000	0	0
0	1062.0000	5.0000	0	5	0.0000	0.0000	0.0000	0.0000	0	0
0	1063.0000	5.0000	0	5	0.0000	0.0000	0.0000	0.0000	0	0
0	1064.0000	5.0000	0	5	0.0000	0.0000	0.0000	0.0000	0	0
0	1065.0000	5.0000	0	5	0.0000	0.0000	0.0000	0.0000	0	0
0	1066.0000	5.0000	0	5	0.0000	0.0000	0.0000	0.0000	0	0
0	1067.0000	5.0000	0	5	0.0000	0.0000	0.0000	0.0000	0	0
0	1068.0000	5.0000	0	5	0.0000	0.0000	0.0000	0.0000	0	0
0	1069.0000	5.0000	0	5	0.0000	0.0000	0.0000	0.0000	0	0
0	1070.0000	5.0000	0	5	0.0000	0.0000	0.0000	0.0000	0	0
0	1071.0000	5.0000	0	5	0.0000	0.0000	0.0000	0.0000	0	0
0	1072.0000	5.0000	0	5	0.0000	0.0000	0.0000	0.0000	0	0
0	1073.0000	5.0000	0	5	0.0000	0.0000	0.0000	0.0000	0	0
0	1074.0000	5.0000	0	5	0.0000	0.0000	0.0000	0.0000	0	0
0	1075.0000	5.0000	0	5	0.0000	0.0000	0.0000	0.0000	0	0
0	1076.0000	5.0000	0	5	0.0000	0.0000	0.0000	0.0000	0	0
0	1077.0000	5.0000	0	5	0.0000	0.0000	0.0000	0.0000	0	0
0	1078.0000	5.0000	0	5	0.0000	0.0000	0.0000	0.0000	0	0
0	1079.0000	5.0000	0	5	0.0000	0.0000	0.0000	0.0000	0	0
0	1080.0000	5.0000	0	5	0.0000	0.0000	0.0000	0.0000	0	0
0	1081.0000	5.0000	0	5	0.0000	0.0000	0.0000	0.0000	0	0
0	1082.0000	5.0000	0	5	0.0000	0.0000	0.0000	0.0000	0	0
0	1083.0000	5.0000	0	5	0.0000	0.0000	0.0000	0.0000	0	0
0	1084.0000	5.0000	0	5	0.0000	0.0000	0.0000	0.0000	0	0
0	1085.0000	5.0000	0	5	0.0000	0.0000	0.0000	0.0000	0	0
0	1086.0000	5.0000	0	5	0.0000	0.0000	0.0000	0.0000	0	0
0	1087.0000	5.0000	0	5	0.0000	0.0000	0.0000	0.0000	0	0
0	1088.0000	5.0000	0	5	0.0000	0.0000	0.0000	0.0000	0	0
0	1089.0000	5.0000	0	5	0.0000	0.0000	0.0000	0.0000	0	0
0	1090.0000	5.0000	0	5	0.0000	0.0000	0.0000	0.0000	0	0
0	1091.0000	5.0000	0	5	0.0000	0.0000	0.0000	0.0000	0	0
0	1092.0000	5.0000	0	5	0.0000	0.0000	0.0000	0.0000	0	0
0	1093.0000	5.0000	0	5	0.0000	0.0000	0.0000	0.0000	0	0
0	1094.0000	5.0000	0	5	0.0000	0.0000	0.0000	0.0000	0	0
0	1095.0000	5.0000	0	5	0.0000	0.0000	0.0000	0.0000	0	0
0	1096.0000	5.0000	0	5	0.0000	0.0000	0.0000	0.0000	0	0
0	1097.0000	5.0000	0	5	0.0000	0.0000	0.0000	0.0000	0	0
0	1098.0000	5.0000	0	5	0.0000	0.0000	0.0000	0.0000	0	0
0	1099.0000	5.0000	0	5	0.0000	0.0000	0.0000	0.0000	0	0
0	1100.0000	5.0000	0	5	0.0000	0.0000	0.0000	0.0000	0	0
0	1101.0000	5.0000	0	5	0.0000	0.0000	0.0000	0.0000	0	0
0	1102.0000	5.0000	0	5	0.0000	0.0000	0.0000	0.0000	0	0
0	1103.0000	5.0000	0	5	0.0000	0.0000	0.0000	0.0000	0	0
0	1104.0000	5.0000	0	5	0.0000	0.0000	0.0000	0.0000	0	0
0	1105.0000	5.0000	0	5	0.0000	0.0000	0.0000	0.0000	0	0
0	1106.0000	5.0000	0	5	0.0000	0.0000	0.0000	0.0000	0	0
0	1107.0000	5.0000	0	5	0.0000	0.0000	0.0000	0.0000	0	0
0	1108.0000	5.0000	0	5	0.0000	0.0000	0.0000	0.0000	0	0
0	1109.0000	5.0000	0	5	0.0000	0.0000	0.0000	0.0000	0	0
0	1110.0000	5.0000	0	5	0.0000	0.0000	0.0000	0.0000	0	0
0	1111.0000	5.0000	0	5	0.0000	0.0000	0.0000	0.0000	0	0
0	1112.0000	5.0000	0	5	0.0000	0.0000	0.0000	0.0000	0	0
0	1113.0000	5.0000	0	5	0.0000	0.0000	0.0000	0.0000	0	0
0	1114.0000	5.0000	0	5	0.0000	0.0000	0.0000	0.0000	0	0
0	1115.0000	5.0000	0	5	0.0000	0.0000	0.0000	0.0000	0	0
0	1116.0000	5.0000	0	5	0.0000	0.0000	0.0000	0.0000	0	0
0	1117.0000	5.0000	0	5	0.0000	0.0000	0.0000	0.0000	0	0
0	1118.0000	5.0000	0	5	0.0000	0.0000	0.0000	0.0000	0	0
0	1119.0000	5.0000	0	5	0.0000	0.0000	0.0000	0.0000	0	0
0	1120.0000	5.0000	0	5	0.0000	0.0000	0.0000	0.0000	0	0
0	1121.0000	5.0000	0	5	0.0000	0.0000	0.0000	0.0000	0	0
0	1122.0000	5.0000	0	5	0.0000	0.0000	0.0000	0.0000	0	0
0	1123.0000	5.0000	0	5	0.0000	0.0000	0.0000	0.0000	0	0
0	1124.0000	5.0000	0	5	0.0000	0.0000	0.0000	0.0000	0	0
0	1125.0000	5.0000	0	5	0.0000	0.0000	0.0000	0.0000	0	0
0	1126.0000	5.0000	0	5	0.0000	0.0000	0.0000	0.0000	0	0
0	1127.0000	5.0000	0	5	0.0000	0.0000	0.0000	0.0000	0	0
0	1128.0000	5.0000	0	5	0.0000	0.0000	0.0000	0.0000	0	0
0	1129.0000	5.0000	0	5	0.0000	0.0000	0.0000	0.0000	0	0
0	1130.0000	5.0000	0	5	0.0000	0.0000	0.0000	0.0000	0	0
0	1131.0000	5.0000	0	5	0.0000	0.0000	0.0000	0.0000	0	0
0	1132.0000	5.0000	0	5	0.0000	0.0000	0.0000	0.0000	0	0
0	1133.0000	5.0000	0	5	0.0000	0.0000	0.0000	0.0000	0	0
0	1134.0000	5.0000	0	5	0.0000	0.0000	0.0000	0.0000	0	0
0	1135.0000	5.0000	0	5	0.0000	0.0000	0.0000	0.0000	0	0
0	1136.0000	5.0000	0	5	0.0000	0.0000	0.0000	0.0000	0	0
0	1137.0000	5.0000	0	5	0.0000	0.0000	0.0000	0.0000	0	0
0	1138.0000	5.0000	0	5	0.0000	0.0000	0.0000	0.0000	0	0
0	1139.0000	5.0000	0	5	0.0000	0.0000	0.0000	0.0000	0	0
0	1140.0000	5.0000	0	5	0.0000	0.0000	0.0000	0.0000	0	0
0	1141.0000	5.0000	0	5	0.0000	0.0000	0.0000	0.0000	0	0
0	1142.0000	5.0000	0	5	0.0000	0.0000	0.0000	0.0000	0	0
0	1143.0000	5.0000	0	5	0.0000	0.0000	0.0000	0.0000	0	0
0	1144.0000	5.0000	0	5	0.0000	0.0000	0.0000	0.0000	0	0
0	1145.0000	5.0000	0	5	0.0000	0.0000	0.0000	0.0000	0	0
0	1146.0000	5.0000	0	5	0.0000	0.0000	0.0000	0.0000	0	0
0	1147.0000	5.0000	0	5	0.0000	0.0000	0.0000	0.0000	0	0
0	1148.0000	5.0000	0	5	0.0000	0.0000	0.0000	0.0000	0	0
0	1149.0000	5.0000	0	5	0.0000	0.0000	0.0000	0.0000	0	0
0	1150.0000	5.0000	0	5	0.0000	0.0000	0.0000	0.0000	0	0
0	1151.0000	5.0000	0	5	0.0000	0.0000	0.0000	0.0000	0	0
0	1152.0000	5.0000	0	5	0.0000	0.0000	0.0000	0.0000	0	0
0	1153.0000	5.0000	0	5	0.0000	0.0000	0.0000	0.0000	0	0
[truncated: 79,716,784 more chars]
