# Supplementary material for: Intracrystalline deformation microstructures in natural olivine with implications for stress estimation
Source: Sci Rep. 2022 Nov 22;12:20069. doi: 10.1038/s41598-022-24538-2 (PMC9681765; doi:10.1038/s41598-022-24538-2)
Supplement: Supplementary file 4 — Supplementary Information 4. [file 41598_2022_24538_MOESM4_ESM.zip › grain-11.ctf]

Channel Text File
Prj	grain-11
Author	
JobMode	Grid
XCells	909
YCells	821
XStep	1.0000
YStep	1.0000
AcqE1	0.0000
AcqE2	0.0000
AcqE3	0.0000
Euler angles refer to Sample Coordinate system (CS0)!	Mag	100.0000	Coverage	99	Device	0	KV	20.0000	TiltAngle	70.0000	TiltAxis	0	DetectorOrientationE1	359.9495	DetectorOrientationE2	94.1671	DetectorOrientationE3	0.0421	WorkingDistance	18.9214	InsertionDistance	193.0
Phases	7
4.756;10.207;5.980	90.000;90.000;90.000	Forsterite	3	0			[Forsteri.cry]
18.241;8.830;5.185	90.000;90.000;90.000	Enstatite  Opx AV77	3	0			[Enstatit.cry]
9.746;8.990;5.251	90.000;105.630;90.000	Diopside   CaMgSi2O6	2	0			[Diopside.cry]
8.206;8.206;8.206	90.000;90.000;90.000	Spinel - (Mg,Fe)2SiO4	11	227			American Mineralogist, (1993), vol. 78, 页面 1320-1323
9.922;18.219;5.360	90.000;104.810;90.000	Amphibole	2	12			American Mineralogist, (1993), vol. 78, 页面 746-752
11.507;11.507;11.507	90.000;90.000;90.000	Pyrope	11	230			American Mineralogist, (1975), vol. 60, 页面 218-228
8.194;12.897;14.190	92.980;115.820;91.150	Anorthite	1	2			American Mineralogist, (1973), vol. 58, 页面 665-675
Phase	X	Y	Bands	Error	Euler1	Euler2	Euler3	MAD	BC	BS
1	0.0000	0.0000	10	0	41.8465	106.9642	31.3787	0.3268	122	75
1	1.0000	0.0000	10	0	41.9003	107.1256	31.3351	0.3261	141	78
1	2.0000	0.0000	9	0	42.1144	106.9949	31.4758	0.1712	127	81
1	3.0000	0.0000	9	0	42.0974	107.0837	31.3950	0.1577	133	82
1	4.0000	0.0000	9	0	41.8646	106.9936	31.2942	0.2830	135	77
1	5.0000	0.0000	9	0	42.1229	107.0861	31.5122	0.1559	133	83
1	6.0000	0.0000	10	0	42.1262	107.0093	31.3593	0.3727	142	83
1	7.0000	0.0000	9	0	42.0070	107.1707	31.4207	0.3611	123	77
1	8.0000	0.0000	10	0	41.9399	107.0977	31.2496	0.3776	137	81
1	9.0000	0.0000	8	0	42.3379	107.0333	31.4008	0.3486	124	85
1	10.0000	0.0000	9	0	42.2322	107.0693	31.3185	0.2633	128	79
1	11.0000	0.0000	8	0	42.5076	106.9802	31.5315	0.2534	127	77
1	12.0000	0.0000	9	0	42.3196	107.0365	31.4563	0.2116	129	79
0	13.0000	0.0000	0	3	0.0000	0.0000	0.0000	0.0000	118	87
1	14.0000	0.0000	9	0	42.4368	106.8659	31.7147	0.2429	135	80
1	15.0000	0.0000	10	0	42.1551	106.6298	31.5254	0.6184	117	83
1	16.0000	0.0000	9	0	42.5108	106.7279	31.8115	0.2540	123	81
1	17.0000	0.0000	10	0	42.6422	106.7589	32.0133	0.2129	120	80
1	18.0000	0.0000	9	0	42.4724	106.8370	31.8349	0.2941	120	76
1	19.0000	0.0000	10	0	42.5141	106.9725	32.0220	0.5059	108	77
1	20.0000	0.0000	9	0	42.1280	107.0780	31.5499	0.4347	118	76
1	21.0000	0.0000	7	0	42.0980	107.2612	31.5800	0.3236	125	77
1	22.0000	0.0000	10	0	42.1647	107.0389	31.5131	0.2838	120	84
1	23.0000	0.0000	9	0	42.0425	107.3391	31.6923	0.2713	114	76
1	24.0000	0.0000	7	0	42.0346	107.3110	31.5271	0.2268	123	78
1	25.0000	0.0000	8	0	42.0943	107.3758	31.4800	0.1726	120	78
1	26.0000	0.0000	9	0	42.3674	107.3659	31.4346	0.4974	114	77
1	27.0000	0.0000	10	0	41.8099	107.3688	31.2975	0.3034	122	78
1	28.0000	0.0000	8	0	41.9926	107.4183	31.3135	0.1670	124	81
1	29.0000	0.0000	9	0	41.9775	107.4047	31.3112	0.1630	120	78
1	30.0000	0.0000	10	0	41.8595	107.3855	31.1426	0.2339	123	76
1	31.0000	0.0000	9	0	41.7421	107.5083	30.9931	0.3662	129	79
1	32.0000	0.0000	8	0	41.9568	107.5300	31.2252	0.2864	125	80
1	33.0000	0.0000	10	0	42.0286	107.5461	30.9431	0.3513	122	78
1	34.0000	0.0000	9	0	41.8627	107.6494	31.0166	0.2878	133	81
1	35.0000	0.0000	7	0	42.2623	107.5802	30.7949	0.4958	128	74
1	36.0000	0.0000	8	0	42.3432	107.4558	31.0648	0.6332	118	73
1	37.0000	0.0000	10	0	42.4944	107.2467	30.6098	0.5646	121	79
1	38.0000	0.0000	9	0	42.7874	107.3820	30.8554	0.3450	123	75
1	39.0000	0.0000	8	0	42.5882	107.4173	30.7119	0.2083	115	67
1	40.0000	0.0000	9	0	42.6823	107.0310	30.5541	0.9150	109	73
1	41.0000	0.0000	10	0	42.5167	107.4627	30.9256	0.5410	147	76
1	42.0000	0.0000	10	0	42.9966	107.4137	30.8891	0.3270	123	82
1	43.0000	0.0000	9	0	42.9562	107.5333	30.8562	0.2763	125	76
1	44.0000	0.0000	10	0	42.5555	107.4593	30.6028	0.4631	125	78
1	45.0000	0.0000	9	0	42.8065	107.5231	30.7209	0.7873	128	78
1	46.0000	0.0000	10	0	43.1325	107.6504	30.9914	0.3759	126	76
1	47.0000	0.0000	9	0	43.1454	107.6361	31.0438	0.4572	119	83
1	48.0000	0.0000	8	0	42.9536	107.4464	30.9960	0.2396	125	75
1	49.0000	0.0000	9	0	43.2445	107.4270	31.1073	0.2334	128	79
1	50.0000	0.0000	9	0	43.3642	107.5957	31.2323	0.4030	122	77
1	51.0000	0.0000	9	0	43.0321	107.6640	30.9378	0.2143	128	87
1	52.0000	0.0000	10	0	42.9237	107.5068	30.9685	0.4602	127	80
1	53.0000	0.0000	10	0	43.2593	107.7697	31.0520	0.3826	118	76
1	54.0000	0.0000	8	0	43.0379	107.7489	30.9671	0.2600	129	78
1	55.0000	0.0000	9	0	42.9887	107.6586	30.9814	0.3585	130	76
1	56.0000	0.0000	8	0	43.1468	107.7401	30.9745	0.2962	130	78
1	57.0000	0.0000	10	0	42.9692	107.9807	30.8453	0.4293	121	75
1	58.0000	0.0000	10	0	43.2546	107.8529	30.9846	0.4172	119	76
1	59.0000	0.0000	9	0	43.6277	107.9271	31.0674	0.7663	118	77
1	60.0000	0.0000	9	0	43.2282	107.7305	31.0570	0.2663	133	79
1	61.0000	0.0000	10	0	43.0247	107.7837	30.8104	0.5306	128	78
1	62.0000	0.0000	9	0	42.7782	107.7919	30.7539	0.5955	120	75
1	63.0000	0.0000	10	0	42.8532	107.6142	30.6473	0.6256	122	75
1	64.0000	0.0000	8	0	43.1537	107.8337	30.7891	0.3094	123	79
1	65.0000	0.0000	9	0	43.2417	107.9173	30.9592	0.2017	117	75
1	66.0000	0.0000	9	0	43.2609	107.8719	30.8814	0.3964	118	74
1	67.0000	0.0000	9	0	43.2519	107.8920	31.0388	0.3159	120	76
1	68.0000	0.0000	10	0	43.2316	107.9191	31.2714	0.3788	124	80
1	69.0000	0.0000	9	0	43.2629	107.8737	30.8892	0.3742	136	77
1	70.0000	0.0000	9	0	43.1452	107.9375	30.9705	0.2839	129	86
1	71.0000	0.0000	10	0	43.1566	107.8190	30.7896	0.4699	134	87
1	72.0000	0.0000	10	0	43.5960	107.9287	31.0743	0.2619	128	83
1	73.0000	0.0000	9	0	43.2754	107.8078	30.8668	0.4786	131	80
1	74.0000	0.0000	10	0	43.6520	107.5745	31.0305	0.4791	124	79
1	75.0000	0.0000	9	0	44.4138	107.8090	31.2531	0.6828	113	79
1	76.0000	0.0000	8	0	44.2695	107.5820	31.3499	0.2290	118	77
1	77.0000	0.0000	9	0	44.2026	107.5544	31.3395	0.1813	125	79
1	78.0000	0.0000	10	0	44.2864	107.5203	31.2562	0.4314	131	83
1	79.0000	0.0000	10	0	44.3882	107.4205	31.3754	0.3321	122	83
1	80.0000	0.0000	9	0	44.1104	107.5924	31.4714	0.3640	125	79
1	81.0000	0.0000	10	0	44.0794	107.6158	31.3103	0.3962	119	80
1	82.0000	0.0000	9	0	43.9466	107.8510	31.4277	0.5817	102	71
1	83.0000	0.0000	8	0	44.1839	107.6136	31.5680	0.3794	108	72
1	84.0000	0.0000	10	0	44.2123	107.8342	31.6411	0.5119	121	78
1	85.0000	0.0000	8	0	44.0815	107.6903	31.4067	0.2316	121	75
1	86.0000	0.0000	9	0	43.9179	107.6348	31.5402	0.3758	124	77
1	87.0000	0.0000	9	0	44.1282	107.5147	31.4922	0.3562	125	83
1	88.0000	0.0000	10	0	44.2068	107.6785	31.5433	0.2465	124	82
1	89.0000	0.0000	9	0	44.2573	107.7135	31.4803	0.2054	117	80
1	90.0000	0.0000	9	0	44.1959	107.6418	31.4791	0.3946	125	79
1	91.0000	0.0000	10	0	44.3446	107.5323	31.3555	0.4881	119	82
1	92.0000	0.0000	10	0	44.6065	107.6362	31.5879	0.2897	118	82
1	93.0000	0.0000	9	0	44.9726	107.1305	31.6332	0.7338	113	81
1	94.0000	0.0000	9	0	44.8687	107.4614	31.6031	0.3049	116	78
1	95.0000	0.0000	9	0	45.1273	107.2429	31.7578	0.5572	118	80
1	96.0000	0.0000	10	0	44.9904	107.3684	31.8183	0.4956	128	81
1	97.0000	0.0000	9	0	45.4262	107.3646	32.2456	0.1699	128	80
1	98.0000	0.0000	8	0	45.6143	107.2566	32.2613	0.3939	122	80
1	99.0000	0.0000	8	0	45.3195	107.2811	32.0931	0.3073	127	77
1	100.0000	0.0000	9	0	45.1615	107.2939	31.9895	0.4061	119	81
1	101.0000	0.0000	9	0	45.2348	107.3804	32.1493	0.2783	129	77
1	102.0000	0.0000	10	0	45.3643	107.4420	32.2690	0.2039	124	77
1	103.0000	0.0000	8	0	45.3470	107.4945	32.2320	0.1754	128	83
1	104.0000	0.0000	9	0	45.3523	107.4732	32.1500	0.3129	131	85
1	105.0000	0.0000	9	0	45.3010	107.4956	32.1843	0.2198	125	82
1	106.0000	0.0000	10	0	45.4008	107.5435	32.1221	0.4214	118	81
1	107.0000	0.0000	9	0	45.4117	107.4477	32.2527	0.2429	124	81
1	108.0000	0.0000	8	0	45.4821	107.5054	32.2645	0.1708	128	80
1	109.0000	0.0000	9	0	45.6044	107.4084	32.2360	0.2301	125	84
1	110.0000	0.0000	8	0	45.4091	107.4873	32.1651	0.2208	127	83
1	111.0000	0.0000	10	0	45.7579	107.4511	31.9188	0.4146	120	91
1	112.0000	0.0000	9	0	45.6030	107.4000	32.2522	0.1283	130	85
1	113.0000	0.0000	9	0	45.4282	107.3384	32.0714	0.3715	139	84
1	114.0000	0.0000	9	0	45.8021	107.0561	31.8828	0.6693	127	82
1	115.0000	0.0000	9	0	45.7388	107.2946	32.1920	0.2055	137	79
1	116.0000	0.0000	10	0	45.7577	107.1826	32.3157	0.3176	129	82
1	117.0000	0.0000	9	0	45.9556	107.1619	32.0702	0.6861	126	85
1	118.0000	0.0000	10	0	45.9262	107.2920	32.1809	0.5327	125	81
1	119.0000	0.0000	10	0	45.5459	107.2201	32.2215	0.4606	126	81
1	120.0000	0.0000	10	0	45.6765	107.0677	32.2852	0.4680	127	88
1	121.0000	0.0000	9	0	46.1839	107.3018	32.3993	0.3995	120	80
1	122.0000	0.0000	9	0	46.0676	107.0588	32.5622	0.2446	127	79
1	123.0000	0.0000	9	0	46.0259	107.0222	32.6385	0.2108	156	89
1	124.0000	0.0000	9	0	46.2562	107.0439	32.7025	0.2375	155	78
1	125.0000	0.0000	9	0	46.0441	106.9077	32.6422	0.1996	145	76
1	126.0000	0.0000	8	0	45.9865	106.9284	32.4732	0.3664	139	77
1	127.0000	0.0000	9	0	46.0870	106.9528	32.8397	0.1553	139	77
1	128.0000	0.0000	9	0	46.1267	107.0626	32.7614	0.2193	134	74
1	129.0000	0.0000	9	0	46.2944	107.1812	32.6295	0.5263	116	77
1	130.0000	0.0000	10	0	45.9225	107.1420	32.7390	0.4612	116	76
1	131.0000	0.0000	10	0	45.8514	107.0938	32.7544	0.3472	121	76
1	132.0000	0.0000	9	0	45.8318	106.8835	32.4941	0.6389	124	79
1	133.0000	0.0000	9	0	45.8203	107.1805	32.8364	0.2133	125	80
1	134.0000	0.0000	9	0	45.9015	107.0872	32.7592	0.4149	121	80
1	135.0000	0.0000	9	0	45.9397	107.2492	32.7480	0.3408	114	75
1	136.0000	0.0000	9	0	45.5797	107.3263	32.6965	0.3861	134	80
1	137.0000	0.0000	10	0	45.3483	107.2824	32.6712	0.6477	137	90
1	138.0000	0.0000	9	0	45.9181	107.3420	32.8654	0.2535	128	84
1	139.0000	0.0000	10	0	45.8229	107.3252	32.7959	0.2483	129	85
1	140.0000	0.0000	9	0	45.9679	107.3336	32.8957	0.1564	129	83
1	141.0000	0.0000	10	0	45.8947	107.3388	32.7817	0.1900	130	87
1	142.0000	0.0000	10	0	45.9858	107.2274	32.8039	0.3911	134	89
1	143.0000	0.0000	10	0	45.9567	107.2303	32.8200	0.2763	130	88
1	144.0000	0.0000	9	0	46.1529	107.2274	32.9216	0.3017	127	83
1	145.0000	0.0000	9	0	46.0113	107.2924	32.9016	0.3121	130	83
1	146.0000	0.0000	9	0	45.9575	107.3076	32.9033	0.1945	127	86
1	147.0000	0.0000	9	0	45.9448	107.3411	32.8876	0.2266	129	87
1	148.0000	0.0000	9	0	46.1040	107.2961	33.0093	0.3740	130	85
1	149.0000	0.0000	8	0	46.1860	107.3341	33.1449	0.1062	134	82
1	150.0000	0.0000	9	0	46.0064	107.3547	33.0875	0.2115	120	81
1	151.0000	0.0000	9	0	46.1070	107.2349	33.1015	0.3617	122	80
1	152.0000	0.0000	8	0	46.1057	107.3606	33.1806	0.1378	118	81
1	153.0000	0.0000	8	0	46.1175	107.3138	33.2415	0.2806	127	80
1	154.0000	0.0000	9	0	46.0791	107.3013	33.0467	0.2337	116	79
1	155.0000	0.0000	9	0	46.1284	107.3424	32.9680	0.4535	120	80
1	156.0000	0.0000	9	0	46.2981	107.2041	33.1398	0.2421	125	80
1	157.0000	0.0000	9	0	45.9270	107.1754	33.1874	0.4307	117	77
1	158.0000	0.0000	9	0	46.1987	107.2584	33.1135	0.2315	115	79
1	159.0000	0.0000	9	0	46.0518	107.3231	33.0995	0.2171	121	81
1	160.0000	0.0000	9	0	46.0164	107.3336	32.9037	0.5338	110	83
1	161.0000	0.0000	10	0	46.0765	107.3822	33.1686	0.3119	118	82
1	162.0000	0.0000	8	0	46.0362	107.4697	33.0694	0.4072	122	80
1	163.0000	0.0000	10	0	46.1427	107.2965	33.1969	0.2460	118	87
1	164.0000	0.0000	9	0	46.0221	107.2458	33.3934	0.2103	112	79
1	165.0000	0.0000	10	0	46.1354	107.2842	33.2625	0.2170	124	82
1	166.0000	0.0000	10	0	46.2233	107.2142	33.2588	0.2040	125	85
1	167.0000	0.0000	10	0	46.3591	106.8986	33.0887	0.4518	142	80
1	168.0000	0.0000	8	0	46.2790	107.1825	33.4357	0.1685	128	79
1	169.0000	0.0000	8	0	46.2118	107.2331	33.3625	0.1844	122	80
1	170.0000	0.0000	9	0	46.1363	107.2110	33.2116	0.3244	144	83
1	171.0000	0.0000	7	0	46.2831	107.2988	33.3485	0.1982	124	79
1	172.0000	0.0000	9	0	46.1812	107.2252	33.4027	0.2451	124	83
1	173.0000	0.0000	9	0	46.2687	107.1638	33.3875	0.2314	123	80
1	174.0000	0.0000	9	0	46.2782	107.1276	33.4703	0.3666	121	82
1	175.0000	0.0000	10	0	46.3441	107.1870	33.2682	0.3883	118	85
1	176.0000	0.0000	9	0	46.0124	107.1373	33.4667	0.3318	119	79
1	177.0000	0.0000	8	0	46.2315	107.1554	33.4681	0.3378	116	77
1	178.0000	0.0000	9	0	45.5880	106.7292	33.5919	1.0524	137	76
1	179.0000	0.0000	9	0	46.2964	106.9451	33.2558	0.6042	105	73
1	180.0000	0.0000	9	0	45.9599	107.2496	33.0751	0.4280	103	74
1	181.0000	0.0000	9	0	46.1287	107.2469	33.5118	0.4015	107	75
1	182.0000	0.0000	10	0	46.2699	107.0568	33.2378	0.6125	103	67
1	183.0000	0.0000	8	0	46.1324	106.9321	33.5018	0.5135	93	65
1	184.0000	0.0000	6	0	45.5139	106.7106	33.8014	0.3941	89	52
1	185.0000	0.0000	7	0	45.8888	106.6328	33.5279	0.7025	83	52
1	186.0000	0.0000	8	0	46.0639	107.4327	33.7453	0.5321	98	64
1	187.0000	0.0000	9	0	46.2742	107.2958	33.7880	0.2902	116	77
1	188.0000	0.0000	9	0	46.0185	107.3815	33.4788	0.2981	104	79
1	189.0000	0.0000	9	0	46.3827	107.3240	33.7312	0.2171	118	81
1	190.0000	0.0000	9	0	45.8282	107.3817	33.3155	0.6357	124	76
1	191.0000	0.0000	8	0	46.2457	107.5065	33.6051	0.1865	114	75
1	192.0000	0.0000	9	0	46.6076	107.6097	33.4242	0.4699	116	82
1	193.0000	0.0000	10	0	46.4232	107.4605	33.6068	0.2279	120	83
1	194.0000	0.0000	9	0	46.2117	107.6905	33.4950	0.3299	121	84
1	195.0000	0.0000	8	0	46.1205	107.6151	33.5999	0.4129	113	81
1	196.0000	0.0000	9	0	46.4062	107.5114	33.5612	0.4418	111	78
1	197.0000	0.0000	8	0	46.1277	107.5865	33.4366	0.3160	102	72
1	198.0000	0.0000	6	0	46.2731	107.3679	33.7826	0.6511	85	63
1	199.0000	0.0000	8	0	45.7634	107.7656	33.5119	0.4130	120	61
1	200.0000	0.0000	9	0	45.7900	107.7802	33.5588	0.5330	114	79
1	201.0000	0.0000	8	0	46.0663	107.8471	33.6894	0.2565	109	84
1	202.0000	0.0000	9	0	46.0527	107.8341	33.8396	0.2413	110	80
1	203.0000	0.0000	9	0	45.8718	107.6393	33.6073	0.6077	123	81
1	204.0000	0.0000	10	0	46.1665	108.0118	33.5392	0.4086	118	82
1	205.0000	0.0000	9	0	46.0930	107.9299	33.7143	0.2399	140	83
1	206.0000	0.0000	10	0	46.0472	107.9356	33.6719	0.2352	118	82
1	207.0000	0.0000	9	0	46.0655	107.8642	33.6692	0.3337	114	81
1	208.0000	0.0000	9	0	45.9937	107.9469	33.7286	0.2876	119	80
1	209.0000	0.0000	8	0	45.8661	107.9311	33.5623	0.3384	114	80
1	210.0000	0.0000	9	0	45.8541	107.8832	33.6642	0.3968	116	80
1	211.0000	0.0000	9	0	46.0271	107.8748	33.7071	0.2548	110	78
1	212.0000	0.0000	9	0	46.0628	107.6619	33.5672	0.4862	109	80
1	213.0000	0.0000	9	0	46.0358	107.9937	33.4319	0.7028	130	76
1	214.0000	0.0000	9	0	46.0869	107.7252	33.6102	0.7451	119	74
1	215.0000	0.0000	9	0	45.7425	107.7967	33.5604	0.3672	107	74
1	216.0000	0.0000	10	0	46.1450	107.3960	33.7648	0.5351	129	75
1	217.0000	0.0000	9	0	45.4736	107.3279	33.6242	0.7094	107	75
1	218.0000	0.0000	9	0	45.9597	107.1387	33.6364	0.6754	107	71
1	219.0000	0.0000	9	0	45.8908	107.4999	33.5284	0.5890	106	71
1	220.0000	0.0000	9	0	45.7734	107.3474	33.2839	0.4750	114	68
1	221.0000	0.0000	8	0	45.9923	106.8973	33.5564	0.5957	117	66
1	222.0000	0.0000	7	0	46.7034	107.9841	32.1259	1.4430	96	64
1	223.0000	0.0000	8	0	46.3201	106.5600	33.5052	0.7174	89	56
1	224.0000	0.0000	6	0	46.2298	107.0288	32.8245	0.9922	71	47
7	225.0000	0.0000	6	0	253.6462	143.7994	31.5024	0.9268	49	40
5	226.0000	0.0000	6	0	178.1238	117.0999	200.5892	0.6055	57	37
0	227.0000	0.0000	0	3	0.0000	0.0000	0.0000	0.0000	51	42
0	228.0000	0.0000	0	3	0.0000	0.0000	0.0000	0.0000	52	38
0	229.0000	0.0000	0	3	0.0000	0.0000	0.0000	0.0000	65	46
1	230.0000	0.0000	8	0	40.3369	69.3376	154.0576	1.0586	67	52
1	231.0000	0.0000	9	0	40.7863	69.2281	154.1141	0.3487	96	60
1	232.0000	0.0000	10	0	40.8704	69.0949	154.3462	0.4632	114	74
1	233.0000	0.0000	9	0	40.8397	69.1122	154.1712	0.2598	105	82
1	234.0000	0.0000	10	0	40.7540	69.0856	154.0912	0.2935	102	77
1	235.0000	0.0000	10	0	40.8286	69.2036	154.1893	0.3623	102	72
1	236.0000	0.0000	10	0	40.7565	69.2408	154.0081	0.2693	114	83
1	237.0000	0.0000	10	0	40.6090	69.2324	154.0630	0.3283	103	77
1	238.0000	0.0000	9	0	40.8748	69.2611	153.9620	0.2925	108	80
1	239.0000	0.0000	10	0	40.8471	69.2585	153.9256	0.2325	108	81
1	240.0000	0.0000	10	0	40.8486	69.1757	153.9765	0.1904	117	82
1	241.0000	0.0000	10	0	40.8105	69.2850	153.9117	0.2016	115	81
1	242.0000	0.0000	10	0	40.8703	69.3665	153.6455	0.5601	108	76
1	243.0000	0.0000	10	0	40.9903	69.2445	153.8827	0.2780	113	80
1	244.0000	0.0000	10	0	40.9089	69.2712	153.7123	0.2961	106	80
1	245.0000	0.0000	10	0	40.8410	69.4311	153.5564	0.4682	102	79
1	246.0000	0.0000	10	0	41.1455	69.3496	153.5738	0.2694	112	78
1	247.0000	0.0000	10	0	41.2650	69.3162	153.5091	0.2152	125	80
1	248.0000	0.0000	10	0	41.3259	69.4962	153.2347	0.3538	114	80
1	249.0000	0.0000	10	0	41.3741	69.3634	153.4137	0.3724	116	85
1	250.0000	0.0000	10	0	41.4269	69.4039	153.4406	0.1627	136	85
1	251.0000	0.0000	9	0	41.4363	69.4114	153.4196	0.3947	116	80
1	252.0000	0.0000	10	0	41.0627	69.5200	153.3383	0.5162	107	82
1	253.0000	0.0000	10	0	41.3837	69.4912	153.3060	0.4661	115	84
1	254.0000	0.0000	10	0	40.9554	69.3150	153.7064	0.5091	116	83
1	255.0000	0.0000	10	0	40.7079	69.4031	153.7696	0.4205	120	86
1	256.0000	0.0000	9	0	40.9165	69.2703	153.9380	0.5765	122	84
1	257.0000	0.0000	9	0	40.9430	69.5143	153.7350	0.4380	133	79
1	258.0000	0.0000	10	0	40.7835	69.2792	154.0160	0.2841	115	81
1	259.0000	0.0000	10	0	40.7844	69.2789	154.1195	0.2553	116	87
1	260.0000	0.0000	10	0	40.9795	69.2921	154.1961	0.1578	110	84
1	261.0000	0.0000	10	0	40.9458	69.3044	154.1664	0.1237	113	84
1	262.0000	0.0000	10	0	40.8369	69.3546	154.2027	0.2081	127	82
1	263.0000	0.0000	10	0	40.8504	69.2541	154.1189	0.2657	137	86
1	264.0000	0.0000	10	0	40.9486	69.3567	153.9277	0.5247	117	84
1	265.0000	0.0000	10	0	40.8532	69.2184	153.9508	0.4774	112	81
1	266.0000	0.0000	10	0	40.9307	69.2554	153.9218	0.5544	119	89
1	267.0000	0.0000	10	0	40.8710	69.3799	154.0229	0.2512	127	82
1	268.0000	0.0000	10	0	40.8352	69.3854	154.1652	0.2221	137	84
1	269.0000	0.0000	10	0	40.8096	69.3116	154.1264	0.2435	112	82
1	270.0000	0.0000	10	0	40.8608	69.3120	154.1791	0.2092	123	91
1	271.0000	0.0000	10	0	40.8464	69.3393	154.0506	0.1648	118	85
1	272.0000	0.0000	10	0	40.7466	69.2513	154.1331	0.3187	123	90
1	273.0000	0.0000	10	0	40.7922	69.2562	154.0963	0.3408	129	81
1	274.0000	0.0000	10	0	40.7818	69.1967	154.2950	0.1835	132	86
1	275.0000	0.0000	10	0	40.8079	69.1596	154.3043	0.3659	123	91
1	276.0000	0.0000	10	0	40.7804	69.1920	154.4047	0.2376	117	86
1	277.0000	0.0000	10	0	40.7076	69.1686	154.3955	0.3299	139	88
1	278.0000	0.0000	10	0	40.7606	69.1636	154.4489	0.1677	122	84
1	279.0000	0.0000	10	0	40.5735	69.2358	154.4557	0.3029	128	89
1	280.0000	0.0000	10	0	40.7417	69.1703	154.4480	0.2304	116	84
1	281.0000	0.0000	10	0	40.5980	69.1038	154.4491	0.2972	114	85
1	282.0000	0.0000	10	0	40.6568	69.1584	154.3899	0.2883	124	88
1	283.0000	0.0000	10	0	40.6093	69.1756	154.4816	0.2087	124	90
1	284.0000	0.0000	10	0	40.8408	69.1610	154.3242	0.3108	122	89
1	285.0000	0.0000	10	0	40.8794	69.0736	154.4084	0.3946	133	89
1	286.0000	0.0000	10	0	40.6577	69.1128	154.4754	0.2497	124	85
1	287.0000	0.0000	10	0	40.4044	68.8300	154.6488	0.4523	123	85
1	288.0000	0.0000	10	0	40.5847	69.1335	154.5493	0.2151	133	90
1	289.0000	0.0000	10	0	40.6600	69.1147	154.5642	0.3051	112	84
1	290.0000	0.0000	10	0	40.5871	69.0412	154.5550	0.2806	137	91
1	291.0000	0.0000	10	0	40.6208	69.1383	154.5738	0.1537	120	81
1	292.0000	0.0000	10	0	40.6442	69.0518	154.3744	0.3589	118	84
1	293.0000	0.0000	10	0	40.6781	69.1341	154.4754	0.2217	118	87
1	294.0000	0.0000	9	0	40.6168	69.1002	154.3493	0.2643	140	85
1	295.0000	0.0000	10	0	40.6747	69.1372	154.4527	0.1738	129	84
1	296.0000	0.0000	9	0	40.6841	69.0860	154.5063	0.2182	113	85
1	297.0000	0.0000	10	0	40.7254	69.0773	154.4034	0.2712	143	89
1	298.0000	0.0000	10	0	40.6679	69.1275	154.4347	0.1601	120	88
1	299.0000	0.0000	10	0	40.6100	69.1512	154.3823	0.1787	137	88
1	300.0000	0.0000	10	0	40.4841	69.1720	154.3966	0.2639	125	87
1	301.0000	0.0000	10	0	40.6405	69.1255	154.3551	0.2078	132	85
1	302.0000	0.0000	10	0	40.7369	69.0322	154.5066	0.1953	118	88
1	303.0000	0.0000	10	0	40.7103	69.1641	154.4090	0.1932	122	80
1	304.0000	0.0000	10	0	40.6429	69.0967	154.3306	0.2117	122	88
1	305.0000	0.0000	10	0	40.9127	69.0536	154.2764	0.3864	115	86
1	306.0000	0.0000	10	0	40.6396	69.1648	153.9391	0.5499	123	84
1	307.0000	0.0000	10	0	40.8465	69.2077	154.0978	0.2729	137	86
1	308.0000	0.0000	10	0	40.8232	69.1652	154.1822	0.2401	140	84
1	309.0000	0.0000	9	0	40.7252	69.3111	153.9703	0.2468	123	86
1	310.0000	0.0000	10	0	41.0036	69.1500	154.0028	0.2471	108	83
1	311.0000	0.0000	10	0	40.8194	69.2389	154.0362	0.3137	117	85
1	312.0000	0.0000	10	0	40.7008	69.4073	153.9211	0.3149	119	89
1	313.0000	0.0000	10	0	40.7604	69.1656	154.1205	0.3485	133	89
1	314.0000	0.0000	10	0	40.7866	69.1513	154.1340	0.5154	122	88
1	315.0000	0.0000	10	0	40.6522	69.0719	154.3381	0.3598	147	89
1	316.0000	0.0000	10	0	40.5876	69.0909	154.4740	0.1793	116	84
1	317.0000	0.0000	10	0	40.5907	69.1090	154.2973	0.2797	137	84
1	318.0000	0.0000	9	0	40.5540	68.9867	154.4679	0.2373	135	86
1	319.0000	0.0000	10	0	40.6168	69.0177	154.5164	0.2050	131	87
1	320.0000	0.0000	10	0	40.5298	69.0171	154.2862	0.2498	121	83
1	321.0000	0.0000	10	0	41.0311	68.9077	153.9692	0.5681	124	75
1	322.0000	0.0000	10	0	41.0293	68.9889	153.6020	0.5163	115	73
1	323.0000	0.0000	10	0	41.0435	69.0082	153.4706	0.3741	104	79
1	324.0000	0.0000	10	0	41.1810	69.0375	153.5496	0.1423	104	81
1	325.0000	0.0000	10	0	41.1615	69.1623	153.5415	0.1209	107	80
1	326.0000	0.0000	10	0	41.1405	69.1306	153.5253	0.1959	123	82
1	327.0000	0.0000	10	0	41.1945	69.1882	153.4952	0.1496	114	86
1	328.0000	0.0000	10	0	41.1989	69.0907	153.4562	0.2237	116	84
1	329.0000	0.0000	10	0	41.1727	69.0978	153.4575	0.2996	113	85
1	330.0000	0.0000	10	0	41.1930	69.2656	153.3688	0.2131	103	80
1	331.0000	0.0000	10	0	41.1028	69.2526	153.4941	0.3260	113	83
1	332.0000	0.0000	10	0	41.1297	69.1478	153.4106	0.2457	113	84
1	333.0000	0.0000	10	0	41.2334	69.1278	153.4839	0.1849	112	83
1	334.0000	0.0000	10	0	41.2035	69.1245	153.4981	0.3023	113	84
1	335.0000	0.0000	10	0	41.1950	69.0660	153.4838	0.4644	124	81
1	336.0000	0.0000	10	0	41.1881	69.2911	153.1440	0.4480	105	88
1	337.0000	0.0000	10	0	41.6460	69.4785	152.9204	0.2135	111	84
1	338.0000	0.0000	9	0	41.6871	69.4171	152.8469	0.4251	109	81
1	339.0000	0.0000	10	0	41.6154	69.4553	153.0079	0.2706	113	82
1	340.0000	0.0000	10	0	41.6672	69.4809	153.0244	0.2307	118	89
1	341.0000	0.0000	10	0	41.7669	69.3501	153.1470	0.1701	129	83
1	342.0000	0.0000	10	0	41.6346	69.3018	153.2556	0.2412	112	87
1	343.0000	0.0000	10	0	41.5013	69.2983	153.4020	0.2297	114	81
1	344.0000	0.0000	9	0	41.5617	69.3180	153.4051	0.1734	116	79
1	345.0000	0.0000	10	0	41.5746	69.3827	153.3434	0.2827	111	87
1	346.0000	0.0000	10	0	41.3998	69.3041	153.2819	0.3607	112	79
1	347.0000	0.0000	10	0	41.3701	69.2345	153.3529	0.1809	110	81
1	348.0000	0.0000	10	0	41.3808	69.2069	153.3660	0.2993	107	84
1	349.0000	0.0000	10	0	41.1702	69.1537	153.1491	0.6211	113	77
1	350.0000	0.0000	10	0	40.9929	68.8047	153.6357	0.5582	112	77
1	351.0000	0.0000	10	0	41.0370	68.8569	153.9056	0.5119	107	73
1	352.0000	0.0000	10	0	41.0388	68.7670	153.8893	0.4952	115	77
1	353.0000	0.0000	10	0	40.7093	69.1444	153.8301	0.5194	107	76
1	354.0000	0.0000	10	0	40.7309	68.9456	154.0082	0.2750	104	78
1	355.0000	0.0000	10	0	40.9546	68.8803	153.9950	0.3771	114	74
1	356.0000	0.0000	10	0	40.9225	68.9353	153.9467	0.2564	127	81
1	357.0000	0.0000	10	0	40.8367	68.9009	154.1122	0.1997	109	78
1	358.0000	0.0000	10	0	40.5457	68.4325	154.0053	0.6833	106	78
1	359.0000	0.0000	9	0	41.0569	68.8364	153.9585	0.2593	102	73
1	360.0000	0.0000	10	0	40.7795	68.8784	154.0643	0.3270	104	73
1	361.0000	0.0000	8	0	40.3935	68.4186	154.8014	0.7184	68	56
0	362.0000	0.0000	0	3	0.0000	0.0000	0.0000	0.0000	77	54
0	363.0000	0.0000	0	3	0.0000	0.0000	0.0000	0.0000	49	41
3	364.0000	0.0000	6	0	144.0479	93.1291	80.4342	1.4039	35	37
3	365.0000	0.0000	6	0	1.1104	137.0151	227.8720	1.7301	44	33
0	366.0000	0.0000	0	3	0.0000	0.0000	0.0000	0.0000	37	39
0	367.0000	0.0000	0	3	0.0000	0.0000	0.0000	0.0000	42	50
1	368.0000	0.0000	8	0	41.5150	69.2877	152.2110	0.9657	56	39
1	369.0000	0.0000	8	0	42.5016	69.4759	152.1600	0.9108	50	48
1	370.0000	0.0000	9	0	42.8066	69.7340	151.5571	0.3318	78	54
1	371.0000	0.0000	9	0	43.0136	69.7161	152.0362	0.2842	84	62
1	372.0000	0.0000	10	0	43.1653	69.5536	152.2114	0.4067	88	64
1	373.0000	0.0000	9	0	42.8430	69.8866	151.7660	0.6568	112	68
1	374.0000	0.0000	9	0	43.1398	69.6808	152.1033	0.2219	99	72
1	375.0000	0.0000	10	0	42.9752	69.6973	151.9395	0.3175	105	74
1	376.0000	0.0000	10	0	43.0254	69.6277	151.9397	0.3336	106	70
1	377.0000	0.0000	10	0	42.9747	69.6991	152.0146	0.2342	99	75
1	378.0000	0.0000	10	0	42.9918	69.7274	152.0262	0.2388	100	69
1	379.0000	0.0000	10	0	42.9512	69.5593	152.2424	0.3107	88	70
1	380.0000	0.0000	10	0	42.9106	69.7915	151.8913	0.3559	86	72
1	381.0000	0.0000	10	0	42.9074	69.8935	151.8959	0.3893	89	72
1	382.0000	0.0000	9	0	43.0606	69.7039	151.9095	0.2969	94	70
1	383.0000	0.0000	10	0	43.1250	69.6778	152.1186	0.3608	93	72
1	384.0000	0.0000	9	0	42.9741	69.7878	151.9457	0.3487	92	69
1	385.0000	0.0000	10	0	43.0491	69.8173	151.8784	0.1983	103	77
1	386.0000	0.0000	9	0	43.0503	69.7314	151.9406	0.2222	110	82
1	387.0000	0.0000	10	0	43.1006	69.7359	151.9937	0.1686	102	79
1	388.0000	0.0000	10	0	43.0389	69.7928	151.9216	0.2084	95	76
1	389.0000	0.0000	10	0	43.2002	69.8039	151.7721	0.2393	93	76
1	390.0000	0.0000	10	0	43.0068	69.7556	151.9622	0.2589	96	78
1	391.0000	0.0000	10	0	43.0848	69.7832	151.8266	0.1802	94	77
1	392.0000	0.0000	10	0	43.1138	69.7814	151.9227	0.2580	96	77
1	393.0000	0.0000	10	0	42.9126	69.9889	151.6574	0.4847	95	77
1	394.0000	0.0000	10	0	43.2054	69.7815	151.8578	0.2145	98	79
1	395.0000	0.0000	10	0	43.0906	69.6421	151.8886	0.2810	97	72
1	396.0000	0.0000	10	0	43.1942	69.7537	151.7389	0.1481	89	67
1	397.0000	0.0000	10	0	43.1664	69.7036	151.5397	0.3863	96	75
1	398.0000	0.0000	10	0	43.2416	69.7884	151.6197	0.3468	99	71
1	399.0000	0.0000	10	0	43.3370	69.8076	151.6627	0.2872	99	78
1	400.0000	0.0000	10	0	43.1384	69.8882	151.5071	0.3554	111	74
1	401.0000	0.0000	10	0	43.2218	69.7767	151.7105	0.2458	106	76
1	402.0000	0.0000	10	0	43.3145	69.8557	151.4083	0.2684	110	75
1	403.0000	0.0000	10	0	43.2566	69.8536	151.4890	0.2991	116	81
1	404.0000	0.0000	9	0	43.1952	69.9626	151.3797	0.2402	102	79
1	405.0000	0.0000	10	0	43.2867	69.9016	151.5850	0.2829	103	73
1	406.0000	0.0000	10	0	43.3070	69.8652	151.4809	0.3170	105	80
1	407.0000	0.0000	10	0	43.4506	69.8732	151.4938	0.2363	103	79
1	408.0000	0.0000	10	0	43.3414	69.8978	151.3767	0.3273	110	79
1	409.0000	0.0000	10	0	43.5175	69.8450	151.4763	0.3666	109	80
1	410.0000	0.0000	10	0	43.4782	69.9532	151.4285	0.2548	112	76
1	411.0000	0.0000	10	0	43.5345	69.9548	151.3555	0.2827	115	78
1	412.0000	0.0000	10	0	43.4164	69.9551	151.4400	0.2211	102	76
1	413.0000	0.0000	10	0	43.5648	69.9958	151.4424	0.3044	110	79
1	414.0000	0.0000	10	0	43.4813	70.0112	151.3344	0.3387	107	82
1	415.0000	0.0000	10	0	43.4568	69.9599	151.2547	0.3610	108	78
1	416.0000	0.0000	10	0	43.3909	70.0309	151.3133	0.2601	104	76
1	417.0000	0.0000	10	0	43.6800	69.9084	151.6458	0.2286	104	85
1	418.0000	0.0000	10	0	43.4399	69.9433	151.4358	0.3438	124	83
1	419.0000	0.0000	10	0	43.3973	70.0442	151.6114	0.4890	107	76
1	420.0000	0.0000	10	0	43.4614	69.9361	151.4481	0.3733	106	80
1	421.0000	0.0000	10	0	43.4594	70.1182	151.0608	0.6449	107	75
1	422.0000	0.0000	10	0	43.4267	70.0905	151.4348	0.3501	100	78
1	423.0000	0.0000	10	0	43.3600	70.0110	151.4948	0.2717	112	76
1	424.0000	0.0000	10	0	43.5577	69.9946	151.7636	0.2580	102	83
1	425.0000	0.0000	10	0	43.5234	69.8942	151.6677	0.2565	109	79
1	426.0000	0.0000	10	0	43.4067	69.9823	151.5588	0.2539	99	82
1	427.0000	0.0000	10	0	43.3836	69.9228	151.5504	0.2918	99	76
1	428.0000	0.0000	10	0	43.5998	69.9127	151.6340	0.2882	107	82
1	429.0000	0.0000	10	0	43.4828	70.0098	151.5639	0.2527	110	86
1	430.0000	0.0000	10	0	43.4810	70.0315	151.6219	0.2068	106	77
1	431.0000	0.0000	10	0	43.5709	69.9280	151.6368	0.1610	98	79
1	432.0000	0.0000	10	0	43.4536	69.9353	151.5698	0.4300	95	76
1	433.0000	0.0000	10	0	43.5294	69.9172	151.5742	0.2049	104	80
1	434.0000	0.0000	10	0	43.5426	69.9109	151.6044	0.3004	104	79
1	435.0000	0.0000	10	0	43.4523	69.8990	151.5960	0.1683	115	78
1	436.0000	0.0000	10	0	43.4751	69.9516	151.5502	0.2518	102	79
1	437.0000	0.0000	10	0	43.4343	69.9356	151.4408	0.3556	106	76
1	438.0000	0.0000	10	0	43.3984	69.9176	151.5605	0.2791	96	80
1	439.0000	0.0000	10	0	43.4417	69.9871	151.5590	0.2194	105	79
1	440.0000	0.0000	10	0	43.5668	70.0044	151.3026	0.3373	113	80
1	441.0000	0.0000	10	0	43.5517	70.0177	151.3567	0.3330	106	78
1	442.0000	0.0000	10	0	43.4663	69.9152	151.2797	0.4262	104	80
1	443.0000	0.0000	10	0	43.5935	69.8714	151.4916	0.2226	106	81
1	444.0000	0.0000	10	0	43.5303	69.9614	151.3522	0.2478	109	78
1	445.0000	0.0000	10	0	43.5876	70.0468	151.2300	0.3794	104	84
1	446.0000	0.0000	10	0	43.4413	70.0205	151.2351	0.3214	111	77
1	447.0000	0.0000	10	0	43.4052	70.0077	151.4629	0.3566	117	81
1	448.0000	0.0000	10	0	43.5239	70.0064	151.4095	0.2983	116	79
1	449.0000	0.0000	10	0	43.5612	69.9010	151.4521	0.1564	104	85
1	450.0000	0.0000	10	0	43.5845	69.8880	151.3445	0.3030	105	82
1	451.0000	0.0000	10	0	43.5530	69.9698	151.3698	0.2050	112	82
1	452.0000	0.0000	10	0	43.5595	69.8864	151.2731	0.2427	114	81
1	453.0000	0.0000	10	0	43.5863	69.9478	151.2674	0.1545	119	83
1	454.0000	0.0000	10	0	43.5238	69.9297	151.1972	0.2679	110	80
1	455.0000	0.0000	10	0	43.3564	69.8316	151.2820	0.3326	105	77
1	456.0000	0.0000	10	0	43.4071	69.7762	151.4982	0.3126	108	76
1	457.0000	0.0000	9	0	43.1883	69.8936	151.4030	0.3499	106	73
1	458.0000	0.0000	10	0	43.1002	69.6933	151.4176	0.3228	107	81
1	459.0000	0.0000	10	0	43.2530	69.7201	151.4748	0.2564	100	77
1	460.0000	0.0000	10	0	43.2585	69.7840	151.4839	0.2930	105	76
1	461.0000	0.0000	10	0	43.1487	69.8288	151.4087	0.4203	102	73
1	462.0000	0.0000	10	0	43.2020	69.8288	151.4827	0.2242	113	77
1	463.0000	0.0000	10	0	43.0642	69.7746	151.3871	0.2938	107	79
1	464.0000	0.0000	10	0	43.2571	69.8147	151.4635	0.1661	110	71
1	465.0000	0.0000	10	0	43.2663	69.8310	151.6148	0.2990	114	78
1	466.0000	0.0000	9	0	43.1761	69.7713	151.5636	0.2813	113	81
1	467.0000	0.0000	10	0	43.2176	69.7308	151.4134	0.3358	104	78
1	468.0000	0.0000	10	0	43.2743	69.7590	151.4195	0.2157	103	79
1	469.0000	0.0000	10	0	43.2815	69.8086	151.3786	0.2396	113	79
1	470.0000	0.0000	10	0	43.3063	69.8052	151.5450	0.3634	113	81
1	471.0000	0.0000	10	0	43.1806	69.7809	151.4047	0.2528	111	83
1	472.0000	0.0000	10	0	43.3310	69.8279	151.3199	0.2224	104	81
1	473.0000	0.0000	10	0	43.2135	69.8639	151.0942	0.3215	112	80
1	474.0000	0.0000	10	0	43.4082	69.6822	151.3216	0.2449	112	80
1	475.0000	0.0000	10	0	43.3457	69.7670	151.1727	0.2701	111	81
1	476.0000	0.0000	10	0	43.3683	69.7572	151.3367	0.2425	105	75
1	477.0000	0.0000	10	0	43.2233	69.7246	151.1342	0.4298	108	78
1	478.0000	0.0000	10	0	43.3404	69.7580	151.1414	0.2623	113	79
1	479.0000	0.0000	10	0	43.3203	69.7960	151.2058	0.2933	105	80
1	480.0000	0.0000	10	0	43.3461	69.6730	151.1810	0.2420	105	81
1	481.0000	0.0000	10	0	43.1988	69.7075	151.2621	0.2179	118	81
1	482.0000	0.0000	10	0	43.2907	69.8219	151.2093	0.2515	105	77
1	483.0000	0.0000	10	0	43.4401	69.6533	151.2162	0.4096	110	77
1	484.0000	0.0000	10	0	43.3255	69.8119	151.2514	0.2157	108	80
1	485.0000	0.0000	10	0	43.2158	69.7793	151.3386	0.3102	101	80
1	486.0000	0.0000	10	0	43.3301	69.7405	151.2840	0.1773	110	83
1	487.0000	0.0000	10	0	43.4096	69.7072	151.3498	0.1961	115	84
1	488.0000	0.0000	10	0	43.2876	69.7689	151.2170	0.1569	120	84
1	489.0000	0.0000	10	0	43.3730	69.7156	151.2672	0.2627	107	86
1	490.0000	0.0000	10	0	43.3057	69.5818	151.2845	0.3547	102	78
1	491.0000	0.0000	10	0	43.4484	69.6736	151.3913	0.2464	107	80
1	492.0000	0.0000	10	0	43.2066	69.6905	151.3497	0.2508	109	82
1	493.0000	0.0000	10	0	43.1977	69.7746	151.3689	0.2167	104	78
1	494.0000	0.0000	9	0	43.3296	69.6731	151.1834	0.3176	107	80
1	495.0000	0.0000	10	0	43.3661	69.7165	151.1176	0.3104	97	80
1	496.0000	0.0000	10	0	43.4581	69.6734	151.3218	0.2130	111	80
1	497.0000	0.0000	10	0	43.3306	69.6439	151.2369	0.2080	102	79
1	498.0000	0.0000	10	0	43.4001	69.6743	151.1345	0.3364	103	72
1	499.0000	0.0000	10	0	43.3389	69.6994	151.2173	0.3703	109	77
1	500.0000	0.0000	10	0	43.4538	69.5903	151.1919	0.2480	104	81
1	501.0000	0.0000	10	0	43.4093	69.6437	151.1786	0.2280	107	80
1	502.0000	0.0000	10	0	43.4132	69.6683	151.1054	0.1508	105	76
1	503.0000	0.0000	10	0	43.3830	69.6386	150.9315	0.4095	101	74
1	504.0000	0.0000	10	0	43.4643	69.7281	151.0463	0.2050	102	75
1	505.0000	0.0000	10	0	43.2441	69.7655	151.0336	0.2571	102	76
1	506.0000	0.0000	10	0	43.2933	69.6731	151.1529	0.3070	103	76
1	507.0000	0.0000	10	0	43.4672	69.6085	151.0432	0.2592	111	80
1	508.0000	0.0000	10	0	43.3129	69.6392	151.1763	0.2078	107	80
1	509.0000	0.0000	10	0	43.2819	69.6890	151.2584	0.1737	103	76
1	510.0000	0.0000	10	0	43.2461	69.6655	151.1806	0.2604	107	78
1	511.0000	0.0000	10	0	43.2542	69.6925	151.1427	0.2275	99	77
1	512.0000	0.0000	10	0	43.3591	69.6151	151.4318	0.2758	116	78
1	513.0000	0.0000	10	0	43.2135	69.6275	151.5003	0.1832	103	78
1	514.0000	0.0000	10	0	43.1578	69.6241	151.3177	0.3771	101	75
1	515.0000	0.0000	10	0	43.1819	69.6425	151.3958	0.2457	107	79
1	516.0000	0.0000	10	0	43.3539	69.5597	151.3863	0.2941	95	73
1	517.0000	0.0000	10	0	42.7575	69.2058	151.5825	0.7735	98	71
1	518.0000	0.0000	10	0	43.0882	69.5193	151.3721	0.3059	99	76
1	519.0000	0.0000	10	0	43.2015	69.6481	151.3670	0.2055	97	73
1	520.0000	0.0000	10	0	43.2541	69.6255	151.3761	0.4046	102	80
1	521.0000	0.0000	10	0	43.2322	69.5772	151.3874	0.2362	106	78
1	522.0000	0.0000	10	0	43.2166	69.6644	151.3144	0.2399	95	78
1	523.0000	0.0000	9	0	43.3510	69.8161	151.2385	0.2764	103	74
1	524.0000	0.0000	10	0	43.3061	69.6216	151.2719	0.2786	111	81
1	525.0000	0.0000	10	0	43.2256	69.6495	151.2808	0.2335	101	81
1	526.0000	0.0000	10	0	43.3615	69.6848	151.1874	0.2350	98	77
1	527.0000	0.0000	9	0	43.2380	69.7113	151.1906	0.3494	98	73
1	528.0000	0.0000	10	0	43.3146	69.6245	151.1839	0.3289	102	77
1	529.0000	0.0000	10	0	43.3848	69.6247	151.1851	0.1698	105	82
1	530.0000	0.0000	10	0	43.3266	69.6330	151.2264	0.1928	106	82
1	531.0000	0.0000	10	0	43.2869	69.6356	151.2888	0.2291	106	80
1	532.0000	0.0000	10	0	43.3635	69.5939	151.2849	0.2647	102	76
1	533.0000	0.0000	10	0	43.2967	69.5949	151.4046	0.1446	110	81
1	534.0000	0.0000	10	0	43.1652	69.5794	151.3749	0.1640	99	78
1	535.0000	0.0000	10	0	43.2858	69.6216	151.3651	0.2476	107	76
1	536.0000	0.0000	10	0	43.3283	69.5931	151.4463	0.1403	100	74
1	537.0000	0.0000	10	0	43.2645	69.5621	151.4471	0.1684	78	60
1	538.0000	0.0000	9	0	43.1365	69.6565	151.2073	0.5708	67	51
1	539.0000	0.0000	8	0	43.4098	69.7519	151.2353	0.4000	68	56
1	540.0000	0.0000	10	0	43.1598	69.6839	151.2169	0.4670	94	68
1	541.0000	0.0000	10	0	43.0721	69.7589	151.1877	0.6016	99	77
1	542.0000	0.0000	10	0	43.4522	69.5077	151.3810	0.2408	97	74
1	543.0000	0.0000	10	0	43.3459	69.5974	151.2190	0.2637	102	73
1	544.0000	0.0000	10	0	43.3110	69.6942	151.0866	0.2552	104	78
1	545.0000	0.0000	10	0	43.4155	69.7040	151.0656	0.1920	97	77
1	546.0000	0.0000	10	0	43.4959	69.6198	151.2658	0.2472	102	79
1	547.0000	0.0000	10	0	43.4501	69.6947	151.2379	0.1536	99	79
1	548.0000	0.0000	10	0	43.4577	69.6051	151.3862	0.2646	106	76
1	549.0000	0.0000	10	0	43.5576	69.6012	151.4257	0.2948	104	77
1	550.0000	0.0000	10	0	43.4058	69.6171	151.3868	0.3257	113	75
1	551.0000	0.0000	10	0	43.4300	69.6049	151.2491	0.2463	107	75
1	552.0000	0.0000	10	0	43.4026	69.6592	151.3064	0.2722	109	78
1	553.0000	0.0000	10	0	43.4081	69.6097	151.3902	0.2615	97	70
1	554.0000	0.0000	10	0	43.3638	69.5787	151.2608	0.3015	102	74
1	555.0000	0.0000	10	0	43.3993	69.6781	151.2808	0.1527	104	74
1	556.0000	0.0000	10	0	43.4392	69.7232	151.2289	0.1690	102	75
1	557.0000	0.0000	10	0	43.4848	69.6865	151.1740	0.2030	100	77
1	558.0000	0.0000	9	0	43.4729	69.6386	151.0788	0.4310	104	72
1	559.0000	0.0000	10	0	43.8654	69.8162	150.9327	0.1959	89	65
1	560.0000	0.0000	10	0	44.2165	69.8427	150.5091	0.5274	89	73
1	561.0000	0.0000	10	0	44.0422	69.8551	150.5976	0.3374	92	70
1	562.0000	0.0000	10	0	44.0133	69.9229	150.5280	0.2878	82	70
1	563.0000	0.0000	10	0	44.1301	69.8667	150.5840	0.2676	92	72
1	564.0000	0.0000	10	0	43.8934	69.9714	150.5546	0.2514	97	69
1	565.0000	0.0000	10	0	43.9780	69.9611	150.8995	0.2879	95	70
1	566.0000	0.0000	10	0	44.0692	69.7985	150.7220	0.3973	92	67
1	567.0000	0.0000	10	0	44.1493	69.6358	150.8411	0.4115	84	63
1	568.0000	0.0000	8	0	43.8830	69.7437	151.1924	0.6789	54	43
0	569.0000	0.0000	0	3	0.0000	0.0000	0.0000	0.0000	42	39
0	570.0000	0.0000	0	3	0.0000	0.0000	0.0000	0.0000	36	43
7	571.0000	0.0000	6	0	265.7092	74.7934	227.5553	1.9986	40	37
7	572.0000	0.0000	6	0	2.8438	88.3578	17.1589	1.4089	59	43
1	573.0000	0.0000	6	0	144.0723	134.2539	95.8250	1.1992	64	44
1	574.0000	0.0000	8	0	74.2880	114.2802	52.7563	0.2793	89	56
1	575.0000	0.0000	10	0	74.0062	114.4133	52.6610	0.6430	100	63
1	576.0000	0.0000	10	0	74.2691	114.4017	52.9892	0.2141	114	73
1	577.0000	0.0000	9	0	74.3142	114.3981	52.9264	0.2683	121	73
1	578.0000	0.0000	10	0	74.2085	114.3529	52.9004	0.3679	113	76
1	579.0000	0.0000	10	0	73.8409	114.3042	52.8282	0.5815	91	55
1	580.0000	0.0000	9	0	74.4229	114.4188	52.7419	0.8109	106	73
1	581.0000	0.0000	9	0	73.9342	114.3345	52.5752	0.6407	117	72
1	582.0000	0.0000	10	0	74.1964	114.4697	52.8633	0.2702	132	78
1	583.0000	0.0000	10	0	74.2198	114.4351	52.9388	0.2102	126	76
1	584.0000	0.0000	10	0	74.2284	114.4064	52.9784	0.2464	124	75
1	585.0000	0.0000	10	0	74.1801	114.4857	52.9430	0.1769	129	78
1	586.0000	0.0000	10	0	74.0813	114.4588	52.8125	0.3842	132	84
1	587.0000	0.0000	10	0	73.9102	114.5489	52.8389	0.3461	131	83
1	588.0000	0.0000	9	0	74.0804	114.5984	52.8885	0.2635	132	79
1	589.0000	0.0000	10	0	74.0743	114.4955	52.7768	0.3493	135	83
1	590.0000	0.0000	9	0	74.1389	114.3873	52.8482	0.3906	132	84
1	591.0000	0.0000	10	0	74.3447	114.3968	52.9837	0.2974	133	83
1	592.0000	0.0000	10	0	73.9071	114.4940	52.7947	0.4803	137	88
1	593.0000	0.0000	10	0	74.1098	114.5727	52.7900	0.2065	129	84
1	594.0000	0.0000	10	0	74.2275	114.4405	52.9266	0.2430	128	84
1	595.0000	0.0000	10	0	73.9687	114.6119	52.7703	0.2457	134	80
1	596.0000	0.0000	10	0	74.1873	114.7613	52.8120	0.4868	127	79
1	597.0000	0.0000	10	0	74.1376	114.5372	52.8115	0.3525	132	82
1	598.0000	0.0000	10	0	74.0306	114.6327	52.8238	0.2302	132	80
1	599.0000	0.0000	10	0	73.9022	114.5826	52.8246	0.2647	140	88
1	600.0000	0.0000	10	0	74.0294	114.6180	52.8411	0.2822	132	82
1	601.0000	0.0000	10	0	73.9271	114.6051	52.8534	0.2243	140	87
1	602.0000	0.0000	10	0	73.7224	114.5801	52.6989	0.4068	133	93
1	603.0000	0.0000	10	0	73.8240	114.6958	52.7575	0.2961	126	85
1	604.0000	0.0000	10	0	73.8819	114.6317	52.8400	0.2325	135	82
1	605.0000	0.0000	10	0	73.9869	114.6787	52.8512	0.2863	140	93
1	606.0000	0.0000	10	0	74.1055	114.5640	52.8422	0.3582	131	84
1	607.0000	0.0000	10	0	73.9996	114.7090	52.7618	0.3234	124	79
1	608.0000	0.0000	10	0	73.8761	114.6249	52.7719	0.2559	136	88
1	609.0000	0.0000	9	0	73.7384	114.6950	52.7796	0.2875	136	87
1	610.0000	0.0000	10	0	73.8714	114.7603	52.7990	0.2181	129	82
1	611.0000	0.0000	9	0	73.9222	114.6577	52.7173	0.2917	120	78
1	612.0000	0.0000	10	0	73.8980	114.6912	52.6104	0.3833	128	78
1	613.0000	0.0000	10	0	73.9479	114.6123	52.7829	0.3040	128	82
1	614.0000	0.0000	10	0	74.0758	114.7888	52.6979	0.3709	134	85
1	615.0000	0.0000	10	0	73.7602	114.5507	52.6953	0.3911	130	82
1	616.0000	0.0000	10	0	73.7448	114.7347	52.6774	0.3118	125	79
1	617.0000	0.0000	9	0	73.9241	114.6958	52.8241	0.2314	131	81
1	618.0000	0.0000	10	0	74.0731	114.4938	52.8804	0.2885	128	75
1	619.0000	0.0000	10	0	73.8746	114.3985	52.6959	0.5968	122	77
1	620.0000	0.0000	10	0	73.8815	114.5390	52.8302	0.2574	137	83
1	621.0000	0.0000	9	0	73.8829	114.0643	52.7180	0.3797	130	77
1	622.0000	0.0000	10	0	73.7841	114.4872	52.7492	0.3681	135	82
1	623.0000	0.0000	9	0	73.9167	114.6282	52.8241	0.2558	138	86
1	624.0000	0.0000	10	0	73.9272	114.5838	52.8337	0.2137	136	89
1	625.0000	0.0000	10	0	73.8563	114.4897	52.7311	0.3434	131	88
1	626.0000	0.0000	10	0	73.7534	114.5018	52.7630	0.3306	133	84
1	627.0000	0.0000	10	0	74.2020	114.8970	52.4067	0.6055	130	85
1	628.0000	0.0000	10	0	73.6466	114.3115	52.8269	0.6098	131	81
1	629.0000	0.0000	10	0	73.8356	114.5808	52.8370	0.2773	129	79
1	630.0000	0.0000	9	0	73.7070	114.2449	52.6631	0.5638	119	74
1	631.0000	0.0000	10	0	73.8805	114.3685	52.8282	0.5076	113	73
1	632.0000	0.0000	10	0	73.7404	114.5945	52.7158	0.3132	130	79
1	633.0000	0.0000	10	0	73.7612	114.5084	52.8629	0.3728	130	80
1	634.0000	0.0000	10	0	73.8116	114.2528	52.7315	0.4728	129	84
1	635.0000	0.0000	10	0	73.8328	114.5006	52.8970	0.3330	133	84
1	636.0000	0.0000	10	0	73.9593	114.3401	52.9751	0.3186	135	85
1	637.0000	0.0000	9	0	74.0552	114.2476	52.8837	0.3351	132	90
1	638.0000	0.0000	9	0	73.8885	114.3146	52.9644	0.4008	133	77
1	639.0000	0.0000	10	0	73.9390	114.5158	53.0551	0.4931	151	82
1	640.0000	0.0000	9	0	74.0645	114.2649	52.9797	0.4099	134	78
1	641.0000	0.0000	9	0	73.6850	114.0589	52.7440	0.6915	127	74
1	642.0000	0.0000	9	0	73.7867	113.9558	52.8323	0.4325	132	77
1	643.0000	0.0000	9	0	73.9811	114.0478	52.9131	0.4711	132	80
1	644.0000	0.0000	10	0	74.3841	114.1906	53.2596	0.4384	151	84
1	645.0000	0.0000	10	0	73.9602	114.0073	53.2973	0.5551	144	85
1	646.0000	0.0000	10	0	73.9355	114.0584	53.3842	0.4646	131	82
1	647.0000	0.0000	10	0	74.0144	113.9784	53.4095	0.3234	149	84
1	648.0000	0.0000	10	0	74.1696	113.7679	53.4080	0.4987	134	80
1	649.0000	0.0000	10	0	73.6816	113.6423	53.4315	0.7983	134	80
1	650.0000	0.0000	10	0	74.2626	113.9609	53.3073	0.5607	134	79
1	651.0000	0.0000	10	0	73.9798	113.7256	53.4226	0.6764	136	76
1	652.0000	0.0000	10	0	74.0897	114.1159	53.2413	0.5575	132	78
1	653.0000	0.0000	10	0	74.1425	113.6817	53.5771	0.6345	138	84
1	654.0000	0.0000	10	0	74.0198	114.0920	53.3395	0.5442	129	80
1	655.0000	0.0000	10	0	74.2358	113.7421	53.4732	0.4417	132	84
1	656.0000	0.0000	10	0	74.2426	113.9121	53.2095	0.6647	126	76
1	657.0000	0.0000	9	0	74.0128	114.1396	53.3640	0.8775	145	79
1	658.0000	0.0000	10	0	74.2732	114.0329	53.5268	0.2610	149	82
1	659.0000	0.0000	10	0	74.2038	113.9906	53.4664	0.2082	128	83
1	660.0000	0.0000	9	0	74.5503	114.0302	53.6401	0.2979	138	84
1	661.0000	0.0000	10	0	74.0878	113.8433	53.5676	0.5521	130	77
1	662.0000	0.0000	10	0	74.2838	113.7953	53.4597	0.4826	127	78
1	663.0000	0.0000	10	0	74.0455	113.9800	53.4883	0.5059	136	87
1	664.0000	0.0000	10	0	74.3218	114.0324	53.3594	0.4248	133	84
1	665.0000	0.0000	10	0	74.4489	113.9351	53.5540	0.2797	144	86
1	666.0000	0.0000	10	0	74.4135	113.7968	53.5867	0.3880	128	80
1	667.0000	0.0000	10	0	73.9114	113.5581	53.3041	0.6644	132	77
1	668.0000	0.0000	10	0	74.2262	113.9275	53.4529	0.4305	131	78
1	669.0000	0.0000	10	0	74.1563	114.0617	53.4285	0.2227	141	86
1	670.0000	0.0000	9	0	74.1927	113.9317	53.3566	0.3742	134	78
1	671.0000	0.0000	10	0	74.2574	113.9659	53.0659	0.8167	138	80
1	672.0000	0.0000	10	0	74.5459	114.0373	53.3734	0.2604	133	84
1	673.0000	0.0000	10	0	74.2418	113.7096	53.4805	0.3837	132	84
1	674.0000	0.0000	10	0	74.3722	113.7021	53.4243	0.3765	136	84
1	675.0000	0.0000	10	0	74.5181	113.7000	53.5048	0.4079	141	86
1	676.0000	0.0000	10	0	74.5975	113.9552	53.4960	0.3159	163	80
1	677.0000	0.0000	10	0	74.4483	113.8148	53.2270	0.6360	140	84
1	678.0000	0.0000	9	0	74.1180	114.1615	53.2500	0.5387	143	81
1	679.0000	0.0000	10	0	74.3684	113.8239	53.5256	0.3993	143	90
1	680.0000	0.0000	10	0	74.5478	113.9157	53.4361	0.4212	140	81
1	681.0000	0.0000	10	0	74.5567	113.9322	53.4897	0.3600	148	82
1	682.0000	0.0000	9	0	74.3791	114.0707	53.5140	0.1915	145	86
1	683.0000	0.0000	9	0	74.4802	114.0389	53.5408	0.2768	146	85
1	684.0000	0.0000	10	0	74.5748	113.7435	53.5544	0.4123	137	83
1	685.0000	0.0000	10	0	74.3331	113.9382	53.4757	0.3939	141	86
1	686.0000	0.0000	9	0	74.4868	113.9730	53.5566	0.1615	152	91
1	687.0000	0.0000	10	0	74.3987	113.8907	53.5562	0.2122	141	83
1	688.0000	0.0000	10	0	74.5751	113.8754	53.6125	0.2195	139	88
1	689.0000	0.0000	10	0	74.6152	113.8595	53.6027	0.2762	129	86
1	690.0000	0.0000	10	0	74.6916	113.8864	53.7097	0.1761	137	87
1	691.0000	0.0000	9	0	74.6710	113.8241	53.7077	0.2092	133	88
1	692.0000	0.0000	10	0	74.5746	113.9480	53.5551	0.1921	157	85
1	693.0000	0.0000	10	0	74.5684	113.8103	53.5597	0.2495	149	87
1	694.0000	0.0000	9	0	74.6743	113.8365	53.5957	0.2016	138	84
1	695.0000	0.0000	10	0	74.5408	113.9230	53.5187	0.3294	147	88
1	696.0000	0.0000	10	0	74.5255	113.9437	53.4743	0.2478	141	86
1	697.0000	0.0000	10	0	74.6198	113.9361	53.5174	0.2496	145	89
1	698.0000	0.0000	10	0	74.4200	113.9165	53.4264	0.3275	147	87
1	699.0000	0.0000	10	0	74.5423	113.8559	53.4801	0.2480	148	88
1	700.0000	0.0000	10	0	74.4640	113.8634	53.4179	0.3465	143	88
1	701.0000	0.0000	10	0	74.4203	113.9991	53.4961	0.2077	151	86
1	702.0000	0.0000	10	0	74.2166	114.0158	53.4098	0.2943	153	91
1	703.0000	0.0000	10	0	74.4397	114.0320	53.4553	0.2521	156	90
1	704.0000	0.0000	10	0	74.4101	114.1275	53.4507	0.1855	153	93
1	705.0000	0.0000	10	0	74.2974	114.0010	53.4361	0.2892	153	93
1	706.0000	0.0000	10	0	74.3946	114.0359	53.4463	0.2424	146	87
1	707.0000	0.0000	10	0	74.4487	114.0016	53.4379	0.2116	153	89
1	708.0000	0.0000	10	0	74.4674	113.9092	53.3561	0.3202	151	93
1	709.0000	0.0000	10	0	74.5351	113.8863	53.4468	0.2127	154	95
1	710.0000	0.0000	10	0	74.7297	113.8553	53.4941	0.2952	144	91
1	711.0000	0.0000	10	0	74.5838	113.7745	53.5514	0.2358	139	81
1	712.0000	0.0000	10	0	74.5288	113.6080	53.5658	0.2869	143	89
1	713.0000	0.0000	10	0	74.6278	113.5775	53.6136	0.4360	145	87
1	714.0000	0.0000	10	0	74.8429	113.5244	53.6512	0.1524	137	81
1	715.0000	0.0000	10	0	74.8685	113.5758	53.5890	0.2774	137	84
1	716.0000	0.0000	10	0	74.5350	113.3997	53.4087	0.4996	149	87
1	717.0000	0.0000	10	0	74.9933	113.5946	53.5888	0.3073	149	89
1	718.0000	0.0000	10	0	75.0206	113.3456	53.7369	0.2493	135	88
1	719.0000	0.0000	10	0	74.6448	113.1040	53.3411	0.7004	134	79
1	720.0000	0.0000	10	0	74.7840	113.3920	53.4389	0.4030	133	78
1	721.0000	0.0000	10	0	74.7597	113.2529	53.6160	0.7404	131	76
1	722.0000	0.0000	9	0	74.8523	113.2594	53.8164	0.2912	134	80
1	723.0000	0.0000	10	0	74.5849	113.1889	53.5885	0.5469	149	85
1	724.0000	0.0000	10	0	74.6366	113.5079	53.6334	0.3891	133	80
1	725.0000	0.0000	10	0	74.4387	113.6356	53.4318	0.4390	128	76
1	726.0000	0.0000	9	0	74.4058	113.3734	53.5346	0.5194	140	78
1	727.0000	0.0000	10	0	74.4146	113.6918	53.3922	0.5483	140	84
1	728.0000	0.0000	10	0	74.6078	113.7911	53.5538	0.4787	158	86
1	729.0000	0.0000	10	0	74.5125	113.9166	53.6208	0.3926	145	89
1	730.0000	0.0000	10	0	74.7376	113.7822	53.7064	0.3172	152	79
1	731.0000	0.0000	10	0	74.6709	113.8061	53.5950	0.5153	128	84
1	732.0000	0.0000	10	0	74.1570	114.1516	53.5702	0.3055	135	80
1	733.0000	0.0000	10	0	74.4819	114.0729	53.6209	0.3231	124	77
1	734.0000	0.0000	10	0	74.0072	113.8433	53.3689	0.4683	128	79
1	735.0000	0.0000	10	0	74.4815	113.6643	53.6294	0.4364	135	84
1	736.0000	0.0000	9	0	74.3796	113.4377	53.5962	0.8246	118	74
1	737.0000	0.0000	9	0	74.1133	113.7383	53.5760	0.5428	116	76
1	738.0000	0.0000	9	0	74.3407	113.9489	53.6420	0.2421	124	81
1	739.0000	0.0000	10	0	74.4488	113.9725	53.8883	0.4114	156	85
1	740.0000	0.0000	10	0	74.1741	113.8440	53.6221	0.2842	148	85
1	741.0000	0.0000	10	0	73.8614	113.7033	53.4407	0.4860	134	80
1	742.0000	0.0000	9	0	74.3566	113.4807	53.5873	0.5744	128	77
1	743.0000	0.0000	10	0	74.6574	113.7735	53.6211	0.4477	126	77
1	744.0000	0.0000	10	0	74.4574	113.6229	53.5320	0.5050	137	86
1	745.0000	0.0000	10	0	74.2303	113.6054	53.4789	0.4076	141	82
1	746.0000	0.0000	10	0	74.1455	113.2809	53.4756	0.5996	137	79
1	747.0000	0.0000	9	0	74.5809	113.6788	53.6421	0.4390	136	79
1	748.0000	0.0000	10	0	74.8303	113.4747	53.9606	0.2117	126	77
1	749.0000	0.0000	10	0	74.7315	113.1447	54.1928	0.5046	124	71
1	750.0000	0.0000	10	0	75.2677	112.7675	54.7232	0.4768	124	68
1	751.0000	0.0000	9	0	75.2130	112.6665	54.9738	0.6234	109	64
5	752.0000	0.0000	6	0	46.0376	101.3646	335.4966	1.3581	89	58
0	753.0000	0.0000	0	3	0.0000	0.0000	0.0000	0.0000	66	49
1	754.0000	0.0000	7	0	75.5021	112.1905	56.5785	1.0434	80	57
1	755.0000	0.0000	10	0	76.3614	112.3149	57.1555	0.5427	102	65
1	756.0000	0.0000	10	0	75.6526	112.1709	57.1385	0.5041	102	70
1	757.0000	0.0000	10	0	75.7475	112.3289	57.1883	0.4579	104	72
1	758.0000	0.0000	10	0	75.9308	112.3130	57.2229	0.3909	97	67
1	759.0000	0.0000	10	0	75.7732	112.1400	57.3564	0.4285	98	66
1	760.0000	0.0000	9	0	76.0218	112.2740	57.1520	0.3385	103	70
1	761.0000	0.0000	10	0	76.1111	112.4201	57.0510	0.6695	106	73
1	762.0000	0.0000	9	0	75.8240	112.4314	57.2359	0.3531	106	75
1	763.0000	0.0000	8	0	76.0444	112.4840	57.2273	0.3656	134	74
1	764.0000	0.0000	10	0	75.7440	112.4655	57.0912	0.4629	107	71
1	765.0000	0.0000	10	0	75.6245	112.7543	57.2677	0.5457	103	70
1	766.0000	0.0000	10	0	75.9268	112.4439	57.1811	0.4143	99	71
1	767.0000	0.0000	10	0	75.7901	112.5195	57.2498	0.3752	104	73
1	768.0000	0.0000	10	0	75.8005	112.6097	57.1901	0.2980	113	70
1	769.0000	0.0000	10	0	75.4671	112.8630	56.9002	0.5804	100	67
1	770.0000	0.0000	10	0	75.2110	112.4867	57.0390	0.7950	104	70
1	771.0000	0.0000	10	0	75.6767	112.9980	57.2144	0.3745	122	74
1	772.0000	0.0000	9	0	75.6864	113.0470	57.1171	0.4102	113	69
1	773.0000	0.0000	10	0	75.7532	112.7654	57.2463	0.4572	109	71
1	774.0000	0.0000	10	0	75.9544	112.9473	57.3749	0.1974	122	80
1	775.0000	0.0000	10	0	75.7592	113.0124	57.2144	0.3782	110	76
1	776.0000	0.0000	10	0	75.3428	113.0170	57.1788	0.3925	114	81
1	777.0000	0.0000	10	0	75.8173	112.6576	57.1639	0.4121	126	75
1	778.0000	0.0000	10	0	75.9722	112.8609	57.2615	0.3188	121	78
1	779.0000	0.0000	10	0	75.6473	112.7934	57.3940	0.4455	113	77
1	780.0000	0.0000	10	0	75.9826	112.8889	57.3263	0.2821	119	76
1	781.0000	0.0000	10	0	75.7382	112.9776	57.1318	0.4060	114	74
1	782.0000	0.0000	10	0	75.7966	112.8212	57.1945	0.4216	112	70
1	783.0000	0.0000	10	0	75.8285	112.9067	57.2535	0.2849	115	74
1	784.0000	0.0000	10	0	75.6396	113.0212	57.1723	0.4270	121	82
1	785.0000	0.0000	10	0	75.8948	112.9331	57.2388	0.2647	116	76
1	786.0000	0.0000	10	0	75.7877	113.0084	57.0266	0.3891	113	70
1	787.0000	0.0000	10	0	75.7742	112.4736	57.2279	0.4106	113	77
1	788.0000	0.0000	10	0	75.5281	112.7587	56.9746	0.6527	110	74
1	789.0000	0.0000	10	0	75.8286	112.7872	57.3231	0.3911	111	75
1	790.0000	0.0000	10	0	75.7143	112.9117	57.2435	0.4020	102	67
1	791.0000	0.0000	10	0	75.8120	112.8764	57.1493	0.4231	89	63
1	792.0000	0.0000	10	0	75.1337	112.5937	56.7540	0.8898	82	54
1	793.0000	0.0000	10	0	74.7062	112.4843	56.6243	0.8039	90	57
1	794.0000	0.0000	7	0	75.0955	112.2242	57.0098	0.8067	56	43
0	795.0000	0.0000	0	3	0.0000	0.0000	0.0000	0.0000	47	39
0	796.0000	0.0000	0	3	0.0000	0.0000	0.0000	0.0000	44	41
0	797.0000	0.0000	0	3	0.0000	0.0000	0.0000	0.0000	46	35
0	798.0000	0.0000	0	3	0.0000	0.0000	0.0000	0.0000	41	42
3	799.0000	0.0000	6	0	64.2107	99.0826	40.7355	1.6818	49	39
1	800.0000	0.0000	7	0	76.0055	113.1207	57.3662	0.2520	71	53
1	801.0000	0.0000	10	0	75.8683	113.1754	57.1964	0.4701	98	61
1	802.0000	0.0000	10	0	76.0606	113.1864	57.3739	0.2401	118	74
1	803.0000	0.0000	10	0	76.1719	112.9866	57.4051	0.4142	117	84
1	804.0000	0.0000	10	0	76.0772	113.2517	57.3649	0.2826	127	84
1	805.0000	0.0000	10	0	76.0663	113.2781	57.3821	0.2567	124	80
1	806.0000	0.0000	10	0	75.9847	113.2674	57.4173	0.2949	142	84
1	807.0000	0.0000	10	0	75.8861	113.3095	57.4368	0.3102	125	85
1	808.0000	0.0000	10	0	75.9343	113.3187	57.4900	0.2079	114	82
1	809.0000	0.0000	10	0	75.9196	113.4236	57.4022	0.3303	124	89
1	810.0000	0.0000	10	0	75.9524	113.4287	57.4184	0.2927	131	84
1	811.0000	0.0000	10	0	75.7217	113.5241	57.3624	0.3853	123	83
1	812.0000	0.0000	10	0	75.9934	113.4779	57.4156	0.2653	127	89
1	813.0000	0.0000	10	0	75.8641	113.4460	57.3119	0.3940	120	82
1	814.0000	0.0000	10	0	75.9212	113.4843	57.3663	0.1774	127	85
1	815.0000	0.0000	10	0	75.8813	113.5292	57.4148	0.2691	124	85
1	816.0000	0.0000	10	0	75.9475	113.6219	57.4529	0.1675	133	86
1	817.0000	0.0000	10	0	75.9171	113.4878	57.3884	0.2801	132	86
1	818.0000	0.0000	10	0	75.9540	113.5307	57.4205	0.2134	144	89
1	819.0000	0.0000	9	0	75.8817	113.4588	57.4463	0.3086	135	86
1	820.0000	0.0000	10	0	75.9515	113.5776	57.3549	0.3226	134	85
1	821.0000	0.0000	10	0	76.0225	113.5764	57.5219	0.1753	131	88
1	822.0000	0.0000	10	0	76.0209	113.5667	57.4180	0.2276	125	88
1	823.0000	0.0000	10	0	75.9516	113.5809	57.3804	0.3088	133	86
1	824.0000	0.0000	10	0	76.1142	113.5196	57.4346	0.3307	129	89
1	825.0000	0.0000	10	0	75.9184	113.5160	57.4098	0.3020	122	82
1	826.0000	0.0000	9	0	75.9196	113.5158	57.3746	0.3748	126	81
1	827.0000	0.0000	10	0	76.0365	113.4690	57.3397	0.4076	119	80
1	828.0000	0.0000	10	0	75.7097	113.5848	57.3293	0.3268	124	79
1	829.0000	0.0000	9	0	75.9287	113.5533	57.3551	0.4117	118	73
1	830.0000	0.0000	9	0	76.2642	113.3904	57.2732	0.5175	132	79
1	831.0000	0.0000	10	0	75.7665	113.6186	57.2350	0.3454	119	81
1	832.0000	0.0000	10	0	75.9889	113.7352	57.3300	0.2857	121	81
1	833.0000	0.0000	10	0	75.9658	113.7119	57.2650	0.4056	125	76
1	834.0000	0.0000	10	0	75.9697	113.4012	57.3016	0.4298	114	72
1	835.0000	0.0000	10	0	75.9125	113.4985	57.3362	0.4066	124	82
1	836.0000	0.0000	10	0	76.1507	113.6217	57.2120	0.3504	102	77
1	837.0000	0.0000	10	0	76.2273	113.3218	57.3806	0.4324	111	74
1	838.0000	0.0000	10	0	75.5965	113.6176	57.1440	0.7063	118	79
1	839.0000	0.0000	10	0	75.9565	113.6063	57.3985	0.3889	118	82
1	840.0000	0.0000	9	0	75.9042	113.8300	57.2921	0.3105	126	86
1	841.0000	0.0000	10	0	75.9249	113.7505	57.2504	0.3682	113	81
1	842.0000	0.0000	10	0	75.6299	113.3791	57.3092	0.5651	120	76
1	843.0000	0.0000	10	0	75.9554	113.7542	57.2000	0.5345	124	80
1	844.0000	0.0000	10	0	75.8146	113.6279	57.3052	0.4634	121	80
1	845.0000	0.0000	10	0	76.0248	113.4866	57.2294	0.5911	108	68
1	846.0000	0.0000	10	0	75.9596	113.7754	57.3624	0.3380	121	80
1	847.0000	0.0000	10	0	76.0702	113.7997	57.3739	0.2129	116	74
1	848.0000	0.0000	10	0	76.2130	113.7570	57.4113	0.3326	123	77
1	849.0000	0.0000	9	0	76.3031	113.5674	57.4918	0.2376	115	77
1	850.0000	0.0000	10	0	75.8080	113.6220	57.3527	0.7125	125	82
1	851.0000	0.0000	10	0	76.0429	113.7444	57.4161	0.3179	121	80
1	852.0000	0.0000	10	0	76.2464	113.5683	57.3910	0.3666	117	80
1	853.0000	0.0000	10	0	76.0127	113.7192	57.2365	0.3781	103	68
1	854.0000	0.0000	10	0	76.0317	113.7625	57.2326	0.3562	102	68
1	855.0000	0.0000	10	0	76.3765	113.6646	57.4221	0.3525	116	78
1	856.0000	0.0000	10	0	75.9466	113.6545	57.0462	0.5578	117	78
1	857.0000	0.0000	10	0	76.1949	113.8220	57.3428	0.2313	118	79
1	858.0000	0.0000	9	0	76.2248	113.6826	57.2444	0.3734	107	76
1	859.0000	0.0000	10	0	76.2314	113.8419	57.3018	0.2905	102	71
1	860.0000	0.0000	10	0	76.2479	113.9088	57.3705	0.1875	145	88
1	861.0000	0.0000	10	0	76.1037	113.7116	57.2999	0.4202	131	83
1	862.0000	0.0000	9	0	76.0962	113.9112	57.2415	0.3123	119	78
1	863.0000	0.0000	10	0	76.3520	113.5864	57.4748	0.3639	125	76
1	864.0000	0.0000	10	0	76.0754	113.8655	57.2856	0.4012	121	84
1	865.0000	0.0000	10	0	75.9933	113.8323	57.2841	0.3789	129	85
1	866.0000	0.0000	10	0	76.3861	113.5325	57.3814	0.4884	123	74
1	867.0000	0.0000	10	0	75.9865	113.8453	57.1034	0.2897	108	72
1	868.0000	0.0000	10	0	76.0795	113.6618	57.3137	0.2057	113	76
1	869.0000	0.0000	10	0	75.9904	113.8707	57.2682	0.3796	128	80
1	870.0000	0.0000	9	0	75.8472	113.7787	57.2356	0.4830	103	63
1	871.0000	0.0000	9	0	75.8703	113.9346	57.0781	0.6357	100	66
1	872.0000	0.0000	10	0	75.9338	113.9200	57.1834	0.3533	115	78
1	873.0000	0.0000	10	0	75.9169	113.5944	57.1512	0.4731	112	73
1	874.0000	0.0000	10	0	76.2979	113.5700	57.0522	0.5521	115	70
1	875.0000	0.0000	10	0	76.3297	113.5973	57.1696	0.2899	117	77
1	876.0000	0.0000	8	0	76.6416	113.1576	57.2804	0.3892	125	81
1	877.0000	0.0000	10	0	76.6279	113.1944	57.0884	0.3995	119	74
1	878.0000	0.0000	10	0	76.4359	113.4337	57.0356	0.6528	119	80
1	879.0000	0.0000	10	0	76.3964	113.4954	57.0827	0.4751	108	76
1	880.0000	0.0000	10	0	76.4371	113.6505	56.8938	0.3284	110	74
1	881.0000	0.0000	10	0	76.6112	113.4677	57.0345	0.2384	108	76
1	882.0000	0.0000	10	0	76.4791	113.7090	56.9259	0.2691	114	80
1	883.0000	0.0000	10	0	76.3659	113.6472	56.9878	0.3348	127	85
1	884.0000	0.0000	10	0	76.5761	113.7520	57.0018	0.2406	111	83
1	885.0000	0.0000	10	0	76.1665	113.9385	56.7803	0.6159	114	74
1	886.0000	0.0000	10	0	76.4141	113.4714	56.8809	0.6002	116	77
1	887.0000	0.0000	10	0	76.7265	113.6269	56.7829	0.3202	114	75
1	888.0000	0.0000	10	0	76.4237	113.7040	56.6795	0.4085	108	73
1	889.0000	0.0000	10	0	76.1170	113.2021	56.7030	0.6988	129	73
1	890.0000	0.0000	10	0	76.3881	113.7002	56.8279	0.4768	111	76
1	891.0000	0.0000	10	0	76.4627	113.4383	56.8360	0.4236	108	76
1	892.0000	0.0000	10	0	76.2277	113.4716	56.8702	0.5710	120	79
1	893.0000	0.0000	10	0	76.3644	113.7206	57.0039	0.5417	121	77
1	894.0000	0.0000	10	0	76.5849	113.7322	56.8360	0.3560	117	79
1	895.0000	0.0000	10	0	76.4366	113.8234	56.9043	0.3596	122	78
1	896.0000	0.0000	10	0	76.1137	113.9125	56.7156	0.4684	105	73
1	897.0000	0.0000	10	0	76.4196	113.5414	56.8709	0.7162	108	70
1	898.0000	0.0000	10	0	76.3017	113.6814	56.7675	0.6127	116	74
1	899.0000	0.0000	10	0	75.5663	113.7365	56.7841	0.7509	111	74
1	900.0000	0.0000	9	0	76.5542	113.4472	56.8910	0.3882	110	74
1	901.0000	0.0000	10	0	76.0783	113.4802	56.9836	0.6370	119	79
1	902.0000	0.0000	10	0	76.5132	113.8838	56.8886	0.4106	123	75
1	903.0000	0.0000	9	0	76.3632	113.8960	56.9743	0.3804	118	81
1	904.0000	0.0000	10	0	76.3483	114.0530	56.9184	0.4227	118	76
1	905.0000	0.0000	10	0	76.4793	113.8686	56.9039	0.3664	121	75
1	906.0000	0.0000	9	0	76.4926	113.9495	56.8834	0.2387	105	72
1	907.0000	0.0000	10	0	76.6678	113.8778	56.8565	0.3289	122	80
1	908.0000	0.0000	10	0	76.5535	114.0270	56.9448	0.3795	123	81
1	0.0000	1.0000	9	0	41.7756	106.9505	31.3999	0.2057	121	84
1	1.0000	1.0000	9	0	41.8270	106.8048	31.2556	0.4216	136	83
1	2.0000	1.0000	8	0	41.9448	107.0524	31.4139	0.1766	126	80
1	3.0000	1.0000	9	0	42.1016	106.9430	31.4696	0.1888	140	80
1	4.0000	1.0000	9	0	42.1178	107.0088	31.5183	0.1807	137	81
1	5.0000	1.0000	10	0	41.9866	106.9932	31.2857	0.3414	138	85
1	6.0000	1.0000	9	0	42.1670	107.0727	31.4898	0.2506	124	80
1	7.0000	1.0000	9	0	42.4261	106.9554	31.5442	0.2171	136	82
1	8.0000	1.0000	9	0	42.0620	107.0940	31.3049	0.3269	125	77
1	9.0000	1.0000	9	0	42.2227	107.0675	31.4664	0.2399	125	79
1	10.0000	1.0000	9	0	42.2573	107.0529	31.3693	0.2920	119	78
1	11.0000	1.0000	8	0	42.4062	107.0801	31.4739	0.2440	125	80
1	12.0000	1.0000	10	0	42.3307	106.9154	31.4853	0.2870	132	77
1	13.0000	1.0000	7	0	42.4492	106.9530	31.5501	0.1404	142	77
1	14.0000	1.0000	10	0	42.5296	106.8728	31.6442	0.2081	138	80
1	15.0000	1.0000	9	0	42.3599	106.8734	31.6134	0.2052	133	79
1	16.0000	1.0000	10	0	42.8567	106.6269	31.7188	0.6944	123	81
1	17.0000	1.0000	8	0	42.6135	106.6790	31.8825	0.1673	131	76
1	18.0000	1.0000	9	0	42.0371	106.6459	31.6157	0.7204	116	76
1	19.0000	1.0000	9	0	42.7450	107.1265	31.7767	0.6840	120	76
1	20.0000	1.0000	8	0	42.2855	107.0720	31.7176	0.2341	131	82
1	21.0000	1.0000	9	0	42.0732	107.2311	31.6080	0.3006	119	80
1	22.0000	1.0000	8	0	42.3283	107.2291	31.7507	0.2265	124	76
1	23.0000	1.0000	8	0	42.1149	107.2071	31.6646	0.2516	125	75
1	24.0000	1.0000	8	0	42.2469	107.1659	31.7256	0.2711	119	75
1	25.0000	1.0000	8	0	42.0806	107.2397	31.5706	0.2261	118	75
1	26.0000	1.0000	8	0	41.9054	107.2849	31.6351	0.3093	121	79
1	27.0000	1.0000	8	0	41.9470	107.3929	31.4451	0.1590	116	75
1	28.0000	1.0000	9	0	41.9307	107.4722	31.2764	0.2423	118	77
1	29.0000	1.0000	9	0	41.7900	107.5009	31.1412	0.2314	128	80
1	30.0000	1.0000	9	0	41.8684	107.5034	31.3645	0.3508	126	79
1	31.0000	1.0000	9	0	41.9923	107.4903	31.1681	0.2181	128	81
1	32.0000	1.0000	9	0	41.9971	107.5098	31.1582	0.2215	134	83
1	33.0000	1.0000	10	0	42.0244	107.5246	31.2285	0.1831	128	79
1	34.0000	1.0000	9	0	41.8836	107.4909	31.1145	0.3662	120	81
1	35.0000	1.0000	9	0	42.0186	107.6384	31.0420	0.2387	125	79
1	36.0000	1.0000	7	0	42.3449	107.4568	31.0490	0.3467	128	75
1	37.0000	1.0000	9	0	42.7940	107.3161	30.9142	0.3159	122	74
1	38.0000	1.0000	10	0	42.4789	107.4961	30.8478	0.4543	133	82
1	39.0000	1.0000	8	0	42.7557	107.4141	30.7271	0.2679	144	72
1	40.0000	1.0000	9	0	42.8017	107.2589	30.7133	0.3612	122	71
1	41.0000	1.0000	8	0	42.7677	107.4172	30.7151	0.3813	115	71
1	42.0000	1.0000	8	0	42.6442	107.5057	30.7675	0.2303	130	78
1	43.0000	1.0000	9	0	42.9095	107.5147	30.8067	0.1901	118	82
1	44.0000	1.0000	10	0	42.6596	107.5513	30.9146	0.4213	116	75
1	45.0000	1.0000	9	0	42.7761	107.4472	30.8344	0.2931	127	74
1	46.0000	1.0000	10	0	42.7457	107.4354	30.9954	0.3217	120	79
1	47.0000	1.0000	9	0	43.0993	107.3535	31.0836	0.2378	122	79
1	48.0000	1.0000	10	0	43.0842	107.3048	30.9312	0.3800	118	79
1	49.0000	1.0000	9	0	43.0213	107.3156	30.9896	0.3583	114	76
1	50.0000	1.0000	10	0	42.8333	107.4796	30.8026	0.3327	122	80
1	51.0000	1.0000	9	0	42.9868	107.5513	31.0756	0.2877	125	72
1	52.0000	1.0000	8	0	42.9078	107.6140	30.8916	0.2670	132	77
1	53.0000	1.0000	9	0	42.9414	107.7109	30.9035	0.1404	115	80
1	54.0000	1.0000	8	0	43.0194	107.6462	31.0753	0.2719	112	75
1	55.0000	1.0000	9	0	42.9625	107.5501	30.6910	0.4635	115	74
1	56.0000	1.0000	7	0	43.1839	107.7564	31.0365	0.2010	118	72
1	57.0000	1.0000	8	0	43.2420	107.7837	31.2471	0.3983	127	88
1	58.0000	1.0000	9	0	42.8883	107.7533	30.7940	0.3945	118	78
1	59.0000	1.0000	10	0	42.8369	107.6487	30.9337	0.6924	120	74
1	60.0000	1.0000	9	0	42.9474	107.8776	31.2417	0.4539	132	81
1	61.0000	1.0000	8	0	42.9773	107.7911	30.7970	0.5277	121	74
1	62.0000	1.0000	9	0	43.0054	107.9152	30.8720	0.3581	122	72
1	63.0000	1.0000	9	0	43.3604	107.6830	30.9040	0.2954	113	77
1	64.0000	1.0000	9	0	43.0355	107.9085	31.1493	0.6307	127	74
1	65.0000	1.0000	8	0	43.2630	107.8757	31.0274	0.3578	118	77
1	66.0000	1.0000	10	0	43.1664	107.9529	30.9785	0.3655	126	81
1	67.0000	1.0000	10	0	43.3884	107.8739	30.9323	0.2900	126	79
1	68.0000	1.0000	9	0	43.1594	107.7081	30.8687	0.5087	136	75
1	69.0000	1.0000	10	0	43.1644	107.8039	31.0190	0.3914	135	85
1	70.0000	1.0000	9	0	43.4175	107.8498	31.0939	0.2665	122	77
1	71.0000	1.0000	10	0	43.3958	107.8681	30.9913	0.2458	123	77
1	72.0000	1.0000	9	0	43.2888	107.8244	30.9768	0.2597	132	84
1	73.0000	1.0000	8	0	43.4728	107.8868	31.1343	0.2052	137	79
1	74.0000	1.0000	10	0	43.8115	108.0636	31.3443	0.5747	120	87
1	75.0000	1.0000	10	0	43.6010	107.7144	31.0321	0.3967	130	85
1	76.0000	1.0000	9	0	44.2848	107.4714	31.3523	0.2589	125	78
1	77.0000	1.0000	9	0	44.0460	107.4185	31.1268	0.4965	126	77
1	78.0000	1.0000	10	0	43.9031	107.5840	31.0648	0.4689	131	81
1	79.0000	1.0000	8	0	44.5033	107.4652	31.3522	0.2483	134	82
1	80.0000	1.0000	10	0	44.0302	107.5143	31.2058	0.4312	126	83
1	81.0000	1.0000	9	0	44.2100	107.5066	31.3681	0.3571	120	80
1	82.0000	1.0000	9	0	44.0249	107.6408	31.4283	0.1860	119	71
1	83.0000	1.0000	7	0	44.2704	107.7130	31.4960	0.2454	112	70
1	84.0000	1.0000	10	0	44.1366	107.5474	31.4682	0.3679	129	82
1	85.0000	1.0000	10	0	44.0647	107.6248	31.3349	0.3475	129	81
1	86.0000	1.0000	10	0	44.1682	107.6194	31.4636	0.3492	127	77
1	87.0000	1.0000	10	0	43.8414	107.4301	31.1907	0.7877	123	79
1	88.0000	1.0000	8	0	44.1322	107.6774	31.3152	0.3059	113	78
1	89.0000	1.0000	8	0	44.2359	107.7987	31.4620	0.3491	133	80
1	90.0000	1.0000	9	0	44.4741	107.6777	31.4235	0.3332	134	83
1	91.0000	1.0000	9	0	44.4085	107.6011	31.5728	0.1992	131	81
1	92.0000	1.0000	10	0	44.6657	107.5869	31.5765	0.3051	122	80
1	93.0000	1.0000	9	0	44.9175	107.7372	31.4760	0.4616	122	82
1	94.0000	1.0000	8	0	44.7385	107.7492	31.4950	0.2234	118	83
1	95.0000	1.0000	8	0	44.7734	107.5958	31.5896	0.2988	129	78
1	96.0000	1.0000	8	0	45.0859	107.3584	31.8781	0.4600	129	79
1	97.0000	1.0000	8	0	45.3454	107.3399	32.2341	0.2231	126	84
1	98.0000	1.0000	10	0	45.0529	107.2397	32.0167	0.4240	125	82
1	99.0000	1.0000	9	0	45.4527	107.2920	32.1100	0.3383	126	81
1	100.0000	1.0000	8	0	45.2664	107.3834	32.2272	0.2124	130	76
1	101.0000	1.0000	9	0	45.2276	107.3752	32.0154	0.4555	133	86
1	102.0000	1.0000	10	0	45.2364	107.3843	32.0688	0.4331	127	86
1	103.0000	1.0000	10	0	45.5364	107.5542	31.9634	0.4344	127	88
1	104.0000	1.0000	8	0	45.1681	107.4878	32.0691	0.2461	133	84
1	105.0000	1.0000	8	0	45.3178	107.4470	32.2172	0.2701	129	81
1	106.0000	1.0000	8	0	45.3996	107.5142	32.1489	0.1327	136	83
1	107.0000	1.0000	9	0	45.3894	107.5187	31.9151	0.3800	124	80
1	108.0000	1.0000	9	0	45.1750	107.5776	32.0109	0.2994	131	85
1	109.0000	1.0000	9	0	45.3055	107.5207	32.0397	0.2569	129	80
1	110.0000	1.0000	9	0	45.0409	107.6303	32.2863	0.6458	134	81
1	111.0000	1.0000	9	0	45.2921	107.4944	32.0805	0.2989	125	87
1	112.0000	1.0000	9	0	45.5774	107.4131	32.2721	0.2927	119	82
1	113.0000	1.0000	10	0	45.5578	107.3078	32.1014	0.3217	126	84
1	114.0000	1.0000	9	0	45.3661	107.3878	32.2917	0.2979	137	87
1	115.0000	1.0000	9	0	45.6556	107.3329	32.3024	0.1918	133	81
1	116.0000	1.0000	9	0	45.8016	107.3463	32.1195	0.3236	122	85
1	117.0000	1.0000	9	0	45.7951	107.2108	32.2186	0.2276	121	78
1	118.0000	1.0000	10	0	46.0965	107.3277	32.4305	0.4678	129	82
1	119.0000	1.0000	8	0	45.8781	107.3133	32.1716	0.2435	131	78
1	120.0000	1.0000	10	0	45.6892	107.4264	32.3313	0.3201	114	84
1	121.0000	1.0000	10	0	45.4585	107.1056	32.1104	0.4215	121	81
1	122.0000	1.0000	10	0	45.7737	106.9848	32.4082	0.4372	122	81
1	123.0000	1.0000	9	0	45.9518	106.9697	32.4514	0.4948	113	78
1	124.0000	1.0000	8	0	45.9373	106.8453	32.5295	0.3638	147	80
1	125.0000	1.0000	9	0	46.0979	107.0012	32.6463	0.2071	146	79
1	126.0000	1.0000	9	0	45.9641	106.9551	32.6191	0.4563	147	77
1	127.0000	1.0000	10	0	45.7236	107.0423	32.2100	0.6023	137	76
1	128.0000	1.0000	9	0	46.0288	107.1370	32.6667	0.3150	119	81
1	129.0000	1.0000	9	0	46.0361	107.3016	32.8720	0.3842	118	84
1	130.0000	1.0000	9	0	45.7511	107.1735	32.6405	0.2783	132	82
1	131.0000	1.0000	9	0	45.8144	107.2807	32.7671	0.2653	120	83
1	132.0000	1.0000	8	0	45.8180	107.1112	32.7683	0.2888	128	80
1	133.0000	1.0000	10	0	45.8763	107.1466	32.6691	0.4241	114	81
1	134.0000	1.0000	8	0	45.7615	107.2690	32.7924	0.2965	125	81
1	135.0000	1.0000	10	0	45.8404	107.2124	32.8271	0.4315	126	78
1	136.0000	1.0000	9	0	45.9443	106.7782	32.9573	0.7180	121	80
1	137.0000	1.0000	9	0	45.9514	107.5728	33.0831	0.5159	133	85
1	138.0000	1.0000	10	0	45.9936	107.2616	32.7183	0.3988	125	84
1	139.0000	1.0000	9	0	45.7821	107.4007	32.7250	0.3381	126	88
1	140.0000	1.0000	10	0	46.0108	107.3217	32.8934	0.1616	131	87
1	141.0000	1.0000	8	0	45.8931	107.4874	32.8885	0.1933	134	83
1	142.0000	1.0000	8	0	46.0806	107.2687	32.9704	0.1624	123	83
1	143.0000	1.0000	9	0	46.1880	107.2231	33.0034	0.1684	137	87
1	144.0000	1.0000	9	0	45.9716	107.2949	32.9275	0.2283	130	83
1	145.0000	1.0000	9	0	46.0898	107.2930	32.9569	0.2598	139	85
1	146.0000	1.0000	9	0	46.0221	107.2800	32.8830	0.3095	132	87
1	147.0000	1.0000	10	0	46.1523	107.2935	32.9899	0.1909	129	91
1	148.0000	1.0000	10	0	45.7991	107.1494	32.8023	0.4624	114	90
1	149.0000	1.0000	10	0	46.1044	107.3592	33.0837	0.2109	127	83
1	150.0000	1.0000	8	0	46.1181	107.4038	33.0948	0.1462	128	85
1	151.0000	1.0000	9	0	46.0315	107.4122	33.1593	0.1698	122	80
1	152.0000	1.0000	10	0	46.0043	107.3226	33.0125	0.2815	121	85
1	153.0000	1.0000	10	0	46.1771	107.3712	33.1675	0.3383	120	85
1	154.0000	1.0000	9	0	45.9155	107.2685	32.9554	0.4221	120	81
1	155.0000	1.0000	9	0	46.1941	107.3617	33.1581	0.3925	124	84
1	156.0000	1.0000	8	0	46.2100	107.2645	33.1081	0.3169	116	79
1	157.0000	1.0000	9	0	46.0111	107.2448	33.0776	0.2516	118	82
1	158.0000	1.0000	10	0	46.1760	107.3562	33.3415	0.4355	112	81
1	159.0000	1.0000	8	0	46.1039	107.3461	33.1441	0.1318	119	80
1	160.0000	1.0000	9	0	46.2030	107.2585	33.2046	0.2991	111	81
1	161.0000	1.0000	9	0	46.3014	107.2275	33.3575	0.2893	130	85
1	162.0000	1.0000	10	0	46.2520	107.2376	33.2593	0.3887	115	85
1	163.0000	1.0000	9	0	46.4207	107.1682	33.3235	0.2942	122	84
1	164.0000	1.0000	9	0	46.1909	107.3621	33.3553	0.1897	116	85
1	165.0000	1.0000	9	0	46.2452	107.2281	33.2770	0.2944	118	75
1	166.0000	1.0000	9	0	46.4174	106.9150	33.3735	0.4599	131	84
1	167.0000	1.0000	10	0	46.5596	107.3679	32.9633	0.6491	119	83
1	168.0000	1.0000	9	0	46.0768	106.9878	33.3162	0.5112	125	84
1	169.0000	1.0000	9	0	46.1897	107.2089	33.2956	0.2388	121	81
1	170.0000	1.0000	9	0	46.2122	107.2189	33.3315	0.2441	122	80
1	171.0000	1.0000	10	0	46.1657	107.0267	32.8998	0.5120	124	83
1	172.0000	1.0000	10	0	46.2206	107.2058	33.2852	0.2795	125	85
1	173.0000	1.0000	10	0	46.0568	107.2631	33.2580	0.3131	129	84
1	174.0000	1.0000	10	0	46.1788	107.1293	33.4464	0.3775	119	84
1	175.0000	1.0000	10	0	45.9179	106.9958	33.3281	0.5003	116	85
1	176.0000	1.0000	8	0	46.2675	107.1825	33.4904	0.1626	139	82
1	177.0000	1.0000	9	0	46.3248	106.9801	33.4602	0.2825	116	81
1	178.0000	1.0000	8	0	46.0952	107.0388	33.6429	0.4038	107	90
1	179.0000	1.0000	9	0	46.2897	107.0686	32.9759	0.8511	119	70
1	180.0000	1.0000	9	0	46.0723	107.5299	33.8122	0.8202	104	73
1	181.0000	1.0000	10	0	46.0991	107.4860	33.3533	0.6156	104	77
1	182.0000	1.0000	9	0	46.0058	107.0178	33.2369	0.4518	102	70
1	183.0000	1.0000	7	0	46.0624	106.8115	33.6421	0.2863	97	58
1	184.0000	1.0000	8	0	45.7490	106.3744	33.5191	0.5713	78	49
1	185.0000	1.0000	6	0	46.0651	106.7212	33.5945	0.5135	78	48
1	186.0000	1.0000	8	0	46.2463	107.2895	33.5318	0.3167	97	68
1	187.0000	1.0000	9	0	46.0276	107.4674	33.5026	0.2604	121	78
1	188.0000	1.0000	9	0	46.1246	107.4706	33.6102	0.1778	115	82
1	189.0000	1.0000	10	0	46.2616	107.4549	33.6345	0.2488	120	81
1	190.0000	1.0000	9	0	46.2163	107.4727	33.6575	0.3609	106	77
1	191.0000	1.0000	9	0	46.4014	107.4621	33.5649	0.2266	116	79
1	192.0000	1.0000	9	0	46.2574	107.5357	33.4067	0.3703	117	82
1	193.0000	1.0000	9	0	46.3543	107.5667	33.6095	0.3246	108	80
1	194.0000	1.0000	9	0	46.3208	107.4115	33.5294	0.3625	118	83
1	195.0000	1.0000	9	0	46.3321	107.5547	33.4654	0.3094	137	79
1	196.0000	1.0000	10	0	46.1719	107.5885	33.3940	0.4476	114	85
1	197.0000	1.0000	10	0	46.3269	107.6898	33.4182	0.4658	112	73
1	198.0000	1.0000	9	0	46.4996	107.4351	33.2021	0.8542	88	57
1	199.0000	1.0000	8	0	45.9654	107.8050	33.6200	0.3196	121	67
1	200.0000	1.0000	9	0	46.0982	107.8144	33.7932	0.2149	118	73
1	201.0000	1.0000	10	0	45.9523	107.8276	33.6363	0.3141	140	81
1	202.0000	1.0000	9	0	46.0473	107.7579	33.7086	0.3961	119	81
1	203.0000	1.0000	8	0	46.0714	107.9482	33.7892	0.2383	114	78
1	204.0000	1.0000	8	0	46.1057	107.8594	33.6774	0.4006	113	75
1	205.0000	1.0000	9	0	46.3245	108.0084	33.1434	0.5585	144	79
1	206.0000	1.0000	9	0	46.1083	107.8626	33.8341	0.3078	124	81
1	207.0000	1.0000	9	0	46.1274	107.9064	33.8161	0.2426	119	79
1	208.0000	1.0000	9	0	46.1898	107.9234	33.7252	0.2740	115	83
1	209.0000	1.0000	9	0	46.1400	107.9730	33.8090	0.3837	113	80
1	210.0000	1.0000	8	0	46.0669	107.8414	33.5978	0.2736	114	79
1	211.0000	1.0000	9	0	45.9463	107.8575	33.4192	0.3212	108	75
1	212.0000	1.0000	8	0	46.0370	107.9265	33.5720	0.1847	138	77
1	213.0000	1.0000	9	0	46.1555	107.6852	33.5186	0.4167	112	76
1	214.0000	1.0000	9	0	46.1984	107.7004	33.8055	0.3780	116	75
1	215.0000	1.0000	8	0	45.8766	107.6497	33.5993	0.2374	118	75
1	216.0000	1.0000	9	0	45.7184	107.4632	33.7152	0.6947	106	74
1	217.0000	1.0000	9	0	45.8398	107.5288	33.7110	0.5858	110	77
1	218.0000	1.0000	9	0	46.0073	107.3798	33.7870	0.6424	108	76
1	219.0000	1.0000	10	0	46.1324	107.2388	33.6207	0.4804	110	72
1	220.0000	1.0000	8	0	46.0446	107.0265	33.5876	0.5055	111	69
1	221.0000	1.0000	9	0	46.5026	107.0265	33.5822	0.6398	109	64
1	222.0000	1.0000	8	0	46.5317	106.3431	33.7308	0.6916	81	56
2	223.0000	1.0000	6	0	96.0501	135.4699	43.4161	1.9075	57	45
0	224.0000	1.0000	0	3	0.0000	0.0000	0.0000	0.0000	51	40
0	225.0000	1.0000	0	3	0.0000	0.0000	0.0000	0.0000	59	46
0	226.0000	1.0000	0	3	0.0000	0.0000	0.0000	0.0000	55	38
0	227.0000	1.0000	0	3	0.0000	0.0000	0.0000	0.0000	44	39
1	228.0000	1.0000	10	0	41.0805	69.3381	154.0901	0.4295	65	50
1	229.0000	1.0000	10	0	41.0454	69.1539	154.3520	0.5726	84	59
1	230.0000	1.0000	10	0	40.4062	69.2480	154.1671	0.3953	88	66
1	231.0000	1.0000	10	0	40.7924	69.3587	154.0154	0.3739	101	77
1	232.0000	1.0000	10	0	40.7696	69.2699	154.1140	0.2500	103	76
1	233.0000	1.0000	10	0	40.6818	69.2316	153.9721	0.3583	111	84
1	234.0000	1.0000	10	0	40.6813	69.2538	154.1399	0.2024	111	83
1	235.0000	1.0000	10	0	40.6877	69.2001	154.1003	0.2812	111	79
1	236.0000	1.0000	10	0	40.6265	69.2520	153.9625	0.3162	109	82
1	237.0000	1.0000	10	0	40.8136	69.0875	154.0009	0.4364	116	79
1	238.0000	1.0000	9	0	40.7639	69.2313	153.8811	0.4579	110	79
1	239.0000	1.0000	10	0	41.0389	69.0950	153.8592	0.5439	110	81
1	240.0000	1.0000	10	0	40.6510	69.3439	153.8262	0.4442	108	80
1	241.0000	1.0000	10	0	40.9151	69.1399	153.9895	0.2952	128	80
1	242.0000	1.0000	10	0	40.7250	69.2765	153.9674	0.2368	108	84
1	243.0000	1.0000	10	0	40.8031	69.1963	153.7776	0.2628	129	81
1	244.0000	1.0000	10	0	40.6566	69.3469	153.6350	0.4499	118	81
1	245.0000	1.0000	10	0	40.8249	69.3015	153.6500	0.3607	110	83
1	246.0000	1.0000	10	0	41.1244	69.2223	153.4352	0.5634	119	76
1	247.0000	1.0000	10	0	40.9457	69.4098	153.3616	0.5237	110	84
1	248.0000	1.0000	10	0	41.0089	69.4598	153.2141	0.4589	107	77
1	249.0000	1.0000	10	0	41.3120	69.4356	153.3587	0.3493	113	78
1	250.0000	1.0000	10	0	41.3305	69.4861	153.3955	0.2130	112	82
1	251.0000	1.0000	10	0	41.2897	69.4669	153.3807	0.3411	106	83
1	252.0000	1.0000	9	0	41.1954	69.3835	153.4123	0.3860	117	83
1	253.0000	1.0000	9	0	41.3780	69.3111	153.6507	0.4561	133	82
1	254.0000	1.0000	9	0	40.7902	69.4303	153.5197	0.6527	115	79
1	255.0000	1.0000	10	0	40.8258	69.2818	154.0850	0.2448	114	80
1	256.0000	1.0000	10	0	41.0618	69.2871	154.2334	0.2466	136	84
1	257.0000	1.0000	9	0	40.8178	69.2681	154.2604	0.1758	120	82
1	258.0000	1.0000	10	0	40.8188	69.3154	154.1795	0.1689	135	81
1	259.0000	1.0000	10	0	40.8706	69.2785	154.1292	0.2059	121	80
1	260.0000	1.0000	10	0	40.8686	69.2893	154.1148	0.1763	116	87
1	261.0000	1.0000	10	0	40.8210	69.2582	154.1163	0.2902	123	85
1	262.0000	1.0000	10	0	40.8034	69.3206	154.1403	0.3354	141	93
1	263.0000	1.0000	10	0	40.7583	69.2761	154.0794	0.3199	121	84
1	264.0000	1.0000	10	0	40.8166	69.3024	154.1643	0.1797	116	87
1	265.0000	1.0000	10	0	40.9010	69.3745	154.0386	0.2170	131	88
1	266.0000	1.0000	10	0	40.7837	69.3455	154.1410	0.1379	135	87
1	267.0000	1.0000	10	0	40.8439	69.2587	154.0142	0.4240	121	87
1	268.0000	1.0000	10	0	40.9036	69.3208	154.1705	0.1610	116	84
1	269.0000	1.0000	9	0	40.8021	69.2570	154.1930	0.1992	119	83
1	270.0000	1.0000	10	0	40.7876	69.3052	154.1304	0.2401	136	90
1	271.0000	1.0000	10	0	40.8063	69.3420	154.1511	0.2618	131	88
1	272.0000	1.0000	10	0	40.8135	69.2983	154.1074	0.1323	118	86
1	273.0000	1.0000	10	0	40.7427	69.2930	154.1459	0.2236	123	88
1	274.0000	1.0000	10	0	40.9560	69.1424	154.2864	0.2362	123	87
1	275.0000	1.0000	10	0	40.6537	69.2728	154.1078	0.4105	122	88
1	276.0000	1.0000	10	0	40.5713	69.2320	154.2385	0.2885	123	86
1	277.0000	1.0000	10	0	40.6846	69.2297	154.4313	0.2170	142	87
1	278.0000	1.0000	10	0	40.6369	69.1975	154.4561	0.1798	133	87
1	279.0000	1.0000	10	0	40.6546	69.1469	154.5813	0.2042	117	88
1	280.0000	1.0000	10	0	40.7889	69.3031	154.4137	0.3303	126	82
1	281.0000	1.0000	10	0	40.7560	69.1276	154.4394	0.1603	139	91
1	282.0000	1.0000	10	0	40.7090	69.0641	154.5120	0.2573	122	90
1	283.0000	1.0000	9	0	40.7969	69.1963	154.5221	0.2763	129	82
1	284.0000	1.0000	10	0	40.6085	69.2295	154.4619	0.1913	118	87
1	285.0000	1.0000	10	0	40.7709	69.1162	154.4328	0.2716	138	86
1	286.0000	1.0000	9	0	40.7327	69.0877	154.3965	0.3753	126	88
1	287.0000	1.0000	9	0	40.8398	69.1108	154.4073	0.4022	110	86
1	288.0000	1.0000	10	0	40.9119	69.2140	154.1811	0.5468	127	93
1	289.0000	1.0000	10	0	40.6800	69.1266	154.4064	0.3550	124	86
1	290.0000	1.0000	10	0	40.6864	69.1174	154.5082	0.2079	149	96
1	291.0000	1.0000	10	0	40.7385	69.1759	154.4668	0.2392	139	90
1	292.0000	1.0000	10	0	40.6480	69.2356	154.2061	0.4125	125	86
1	293.0000	1.0000	10	0	40.5781	69.1049	154.3680	0.3032	140	89
1	294.0000	1.0000	10	0	40.7607	69.1450	154.1577	0.3753	120	87
1	295.0000	1.0000	10	0	40.6437	69.1319	154.4016	0.1939	134	96
1	296.0000	1.0000	10	0	40.7392	69.1465	154.4084	0.1580	132	90
1	297.0000	1.0000	10	0	40.6940	69.1446	154.4900	0.1738	126	90
1	298.0000	1.0000	10	0	40.6029	69.1093	154.3691	0.2522	143	93
1	299.0000	1.0000	10	0	40.7023	69.1303	154.3891	0.2209	121	90
1	300.0000	1.0000	10	0	40.6525	69.1261	154.4024	0.2071	121	87
1	301.0000	1.0000	10	0	40.5336	69.1769	154.3840	0.2669	138	89
1	302.0000	1.0000	10	0	40.8264	69.0293	154.5028	0.2974	120	90
1	303.0000	1.0000	10	0	40.6804	69.0616	154.4001	0.2649	121	88
1	304.0000	1.0000	10	0	40.5878	69.0985	154.4124	0.2227	126	85
1	305.0000	1.0000	10	0	40.7061	69.0692	154.3079	0.2765	120	89
1	306.0000	1.0000	10	0	40.6002	69.2765	154.0241	0.4079	117	85
1	307.0000	1.0000	10	0	40.6576	69.0334	154.1743	0.4839	124	89
1	308.0000	1.0000	10	0	40.8182	69.1032	154.1090	0.2306	119	85
1	309.0000	1.0000	10	0	40.7579	69.1766	154.0868	0.2231	132	87
1	310.0000	1.0000	10	0	40.8120	69.2136	154.0062	0.3144	123	83
1	311.0000	1.0000	10	0	40.9580	69.1822	153.9339	0.2449	133	90
1	312.0000	1.0000	10	0	40.7915	69.1845	154.0726	0.2238	136	92
1	313.0000	1.0000	10	0	40.8451	69.1491	154.3691	0.2572	122	87
1	314.0000	1.0000	9	0	40.7337	69.0862	154.3991	0.2287	129	89
1	315.0000	1.0000	9	0	40.5917	69.1297	154.1294	0.5888	123	89
1	316.0000	1.0000	10	0	40.5242	69.0491	154.3996	0.2409	141	87
1	317.0000	1.0000	10	0	40.5340	69.0364	154.5473	0.2533	128	88
1	318.0000	1.0000	10	0	40.6274	68.9562	154.6113	0.2071	129	85
1	319.0000	1.0000	10	0	40.6458	69.0094	154.5375	0.1486	136	86
1	320.0000	1.0000	10	0	40.7517	69.0830	154.1771	0.3245	119	85
1	321.0000	1.0000	10	0	40.7550	69.0783	153.9418	0.4027	131	81
1	322.0000	1.0000	10	0	40.9484	69.0537	153.7137	0.4160	108	81
1	323.0000	1.0000	9	0	41.1195	69.1411	153.5671	0.1932	114	73
1	324.0000	1.0000	10	0	41.2549	69.1220	153.4781	0.2973	109	77
1	325.0000	1.0000	10	0	41.0568	69.1877	153.4218	0.2231	113	85
1	326.0000	1.0000	10	0	41.1687	69.1723	153.3284	0.3103	115	84
1	327.0000	1.0000	10	0	41.2097	69.1372	153.5326	0.2159	121	84
1	328.0000	1.0000	10	0	41.1473	69.1872	153.5222	0.2126	113	85
1	329.0000	1.0000	10	0	41.1153	69.1756	153.4804	0.1471	113	82
1	330.0000	1.0000	10	0	41.0783	69.2257	153.3917	0.2248	123	87
1	331.0000	1.0000	10	0	41.1163	69.1432	153.4024	0.2280	114	87
1	332.0000	1.0000	10	0	41.1437	69.1947	153.4477	0.2348	117	86
1	333.0000	1.0000	10	0	41.0925	69.1876	153.3880	0.2616	121	87
1	334.0000	1.0000	10	0	41.1791	69.1948	153.4493	0.2523	107	84
1	335.0000	1.0000	10	0	41.1815	69.2458	153.4385	0.1834	110	83
1	336.0000	1.0000	10	0	41.3967	69.2200	153.2605	0.3628	125	85
1	337.0000	1.0000	10	0	41.8094	69.4095	152.9482	0.4000	110	79
1	338.0000	1.0000	10	0	41.6729	69.3730	152.9110	0.3718	119	85
1	339.0000	1.0000	10	0	41.6551	69.4491	152.9468	0.2762	105	79
1	340.0000	1.0000	9	0	41.7055	69.4734	153.0334	0.1467	107	82
1	341.0000	1.0000	10	0	41.6281	69.5284	153.0458	0.2111	116	82
1	342.0000	1.0000	10	0	41.5064	69.3986	153.2069	0.2975	112	83
1	343.0000	1.0000	10	0	41.5199	69.3995	153.2811	0.2613	116	81
1	344.0000	1.0000	10	0	41.6303	69.3274	153.4219	0.1750	118	85
1	345.0000	1.0000	10	0	41.5339	69.2387	153.3611	0.4215	125	88
1	346.0000	1.0000	10	0	41.4155	69.3522	153.2589	0.4064	120	82
1	347.0000	1.0000	10	0	41.2344	69.2792	153.2910	0.2624	107	80
1	348.0000	1.0000	10	0	41.2547	69.2713	153.3047	0.2141	114	85
1	349.0000	1.0000	10	0	41.5133	69.2318	153.2586	0.2722	108	87
1	350.0000	1.0000	9	0	41.0297	68.9330	153.7941	0.3455	104	73
1	351.0000	1.0000	9	0	40.8818	68.8629	153.7802	0.2669	107	77
1	352.0000	1.0000	10	0	40.7349	69.0541	153.9766	0.4836	111	75
1	353.0000	1.0000	10	0	40.7713	68.9402	154.0854	0.2026	107	77
1	354.0000	1.0000	9	0	40.8081	68.9197	154.0919	0.2746	114	75
1	355.0000	1.0000	10	0	40.8838	68.8395	154.0641	0.3318	112	74
1	356.0000	1.0000	9	0	40.7271	68.9070	153.6722	0.5717	107	71
1	357.0000	1.0000	9	0	40.8498	68.9232	153.8134	0.4938	106	74
1	358.0000	1.0000	8	0	41.0848	68.8064	153.6340	0.4555	100	68
1	359.0000	1.0000	10	0	40.8953	68.9052	154.0193	0.2061	98	65
1	360.0000	1.0000	9	0	40.9603	68.7798	153.9681	0.2459	88	61
1	361.0000	1.0000	8	0	41.0115	68.5419	153.7300	0.6071	66	54
0	362.0000	1.0000	0	3	0.0000	0.0000	0.0000	0.0000	44	39
0	363.0000	1.0000	0	3	0.0000	0.0000	0.0000	0.0000	38	36
0	364.0000	1.0000	0	3	0.0000	0.0000	0.0000	0.0000	34	38
0	365.0000	1.0000	0	3	0.0000	0.0000	0.0000	0.0000	40	40
0	366.0000	1.0000	0	3	0.0000	0.0000	0.0000	0.0000	50	38
0	367.0000	1.0000	0	3	0.0000	0.0000	0.0000	0.0000	54	42
1	368.0000	1.0000	8	0	42.7957	69.3579	152.1936	0.4617	57	51
1	369.0000	1.0000	8	0	42.6058	69.6608	151.7955	0.3549	88	56
1	370.0000	1.0000	9	0	43.0008	69.6443	151.9658	0.2333	80	64
1	371.0000	1.0000	10	0	42.8050	69.7405	151.7587	0.2912	89	68
1	372.0000	1.0000	10	0	42.8236	69.7213	151.8177	0.5019	96	71
1	373.0000	1.0000	10	0	43.0341	69.6403	152.0697	0.2247	110	73
1	374.0000	1.0000	10	0	42.9117	69.6031	152.0352	0.3963	112	74
1	375.0000	1.0000	10	0	42.8921	69.7757	151.8723	0.3873	107	70
1	376.0000	1.0000	10	0	42.8905	69.6965	151.9693	0.3423	113	75
1	377.0000	1.0000	10	0	42.9386	69.7148	152.0295	0.2016	92	74
1	378.0000	1.0000	10	0	42.8727	69.8567	151.9196	0.4060	98	67
1	379.0000	1.0000	10	0	43.1737	69.6385	151.9836	0.4302	105	76
1	380.0000	1.0000	9	0	43.0323	69.6463	151.9327	0.3081	97	77
1	381.0000	1.0000	10	0	42.7380	69.9412	151.9250	0.7134	104	76
1	382.0000	1.0000	10	0	43.1152	69.7294	151.8945	0.2824	102	76
1	383.0000	1.0000	10	0	43.0367	69.7489	151.6498	0.5716	95	79
1	384.0000	1.0000	10	0	43.1389	69.6905	152.0738	0.3923	111	77
1	385.0000	1.0000	10	0	42.9212	69.8079	151.9590	0.4239	94	73
1	386.0000	1.0000	10	0	43.0703	69.8144	151.8659	0.4253	97	74
1	387.0000	1.0000	10	0	42.9936	69.8357	151.8479	0.3712	102	78
1	388.0000	1.0000	10	0	42.8777	69.7812	151.8744	0.2163	115	78
1	389.0000	1.0000	10	0	43.0020	69.8167	151.8077	0.2386	103	82
1	390.0000	1.0000	10	0	43.0887	69.7779	151.8622	0.2008	104	77
1	391.0000	1.0000	10	0	43.0594	69.7832	151.8739	0.2046	98	77
1	392.0000	1.0000	10	0	43.1540	69.7788	151.7534	0.2447	102	80
1	393.0000	1.0000	10	0	43.1305	69.7676	151.8998	0.2239	97	75
1	394.0000	1.0000	10	0	43.0576	69.7829	151.8362	0.2376	90	76
1	395.0000	1.0000	10	0	43.1245	69.8067	151.7713	0.2532	85	70
1	396.0000	1.0000	10	0	42.9838	69.7814	151.5908	0.2544	87	68
1	397.0000	1.0000	10	0	43.3459	69.7203	151.6459	0.3393	83	71
1	398.0000	1.0000	10	0	43.0320	69.7847	151.5772	0.3494	101	77
1	399.0000	1.0000	10	0	43.2149	69.8465	151.6181	0.1740	103	80
1	400.0000	1.0000	10	0	43.1690	69.8560	151.5389	0.3012	94	80
1	401.0000	1.0000	10	0	43.2396	69.8046	151.5855	0.1813	103	78
1	402.0000	1.0000	10	0	43.3028	69.8112	151.5208	0.2501	104	76
1	403.0000	1.0000	10	0	43.2445	69.8712	151.6032	0.2688	117	80
1	404.0000	1.0000	10	0	43.2791	69.9462	151.5307	0.2228	109	77
1	405.0000	1.0000	10	0	43.2621	69.9799	151.3934	0.1438	101	79
1	406.0000	1.0000	10	0	43.2819	69.9600	151.4731	0.2208	113	78
1	407.0000	1.0000	10	0	43.3496	70.0641	151.3511	0.3282	101	75
1	408.0000	1.0000	10	0	43.5357	69.9624	151.4404	0.1860	105	77
1	409.0000	1.0000	10	0	43.5003	69.9677	151.4937	0.3592	118	81
1	410.0000	1.0000	10	0	43.5450	69.9810	151.3021	0.2486	114	77
1	411.0000	1.0000	10	0	43.5316	70.0152	151.4695	0.3135	124	80
1	412.0000	1.0000	10	0	43.4113	70.0443	151.3341	0.2598	124	81
1	413.0000	1.0000	10	0	43.3951	70.0024	151.3713	0.3023	114	83
1	414.0000	1.0000	10	0	43.5455	69.9675	151.5489	0.3999	106	79
1	415.0000	1.0000	10	0	43.6045	69.9555	151.4620	0.2403	103	82
1	416.0000	1.0000	10	0	43.4323	69.9973	151.4229	0.3098	104	81
1	417.0000	1.0000	10	0	43.4665	69.9483	151.5474	0.2277	112	78
1	418.0000	1.0000	10	0	43.5988	69.8845	151.5049	0.3462	113	86
1	419.0000	1.0000	10	0	43.4838	69.9710	151.4861	0.1740	109	81
1	420.0000	1.0000	10	0	43.4448	69.9128	151.3476	0.4918	105	76
1	421.0000	1.0000	10	0	43.4459	70.0558	151.4769	0.2949	107	78
1	422.0000	1.0000	10	0	43.4530	70.0387	151.4308	0.2218	102	82
1	423.0000	1.0000	10	0	43.4692	69.9909	151.5985	0.2572	92	78
1	424.0000	1.0000	10	0	43.5120	69.9494	151.7821	0.3353	105	80
1	425.0000	1.0000	10	0	43.5538	69.9454	151.7503	0.1981	98	81
1	426.0000	1.0000	10	0	43.5480	69.9898	151.6567	0.2311	91	77
1	427.0000	1.0000	10	0	43.4349	70.0496	151.5359	0.3691	105	78
1	428.0000	1.0000	10	0	43.6220	70.0094	151.3555	0.5452	103	76
1	429.0000	1.0000	10	0	43.5318	69.9555	151.7255	0.1537	108	82
1	430.0000	1.0000	10	0	43.4667	69.9565	151.5837	0.2390	103	79
1	431.0000	1.0000	9	0	43.4361	70.0429	151.4540	0.1912	106	84
1	432.0000	1.0000	10	0	43.5932	69.9226	151.6153	0.2523	112	80
1	433.0000	1.0000	10	0	43.5636	69.9135	151.5375	0.2068	108	78
1	434.0000	1.0000	10	0	43.4521	69.9993	151.4517	0.3353	107	84
1	435.0000	1.0000	10	0	43.5046	69.8468	151.5795	0.3711	111	78
1	436.0000	1.0000	10	0	43.6005	69.8746	151.6341	0.2602	112	78
1	437.0000	1.0000	10	0	43.4870	70.0357	151.5446	0.3118	101	82
1	438.0000	1.0000	10	0	43.4512	70.0509	151.4460	0.3330	101	82
1	439.0000	1.0000	10	0	43.5124	69.9613	151.5621	0.2246	114	78
1	440.0000	1.0000	10	0	43.6062	70.0964	151.2743	0.4239	104	78
1	441.0000	1.0000	10	0	43.3803	69.9943	151.4815	0.3160	98	80
1	442.0000	1.0000	10	0	43.5125	69.9213	151.4279	0.2996	97	78
1	443.0000	1.0000	10	0	43.5398	69.9208	151.3831	0.3980	106	86
1	444.0000	1.0000	10	0	43.4870	69.9263	151.4280	0.2682	112	83
1	445.0000	1.0000	10	0	43.5438	69.9364	151.4151	0.3856	102	76
1	446.0000	1.0000	10	0	43.6068	69.9751	151.5036	0.1733	104	83
1	447.0000	1.0000	10	0	43.5069	69.9510	151.4270	0.2612	105	85
1	448.0000	1.0000	10	0	43.4640	69.9980	151.4530	0.3110	106	83
1	449.0000	1.0000	10	0	43.5327	69.9675	151.3431	0.2502	117	82
1	450.0000	1.0000	10	0	43.4739	69.9392	151.4033	0.2536	111	80
1	451.0000	1.0000	10	0	43.5754	69.9820	151.3351	0.2357	115	78
1	452.0000	1.0000	10	0	43.6154	69.9358	151.3182	0.3032	106	78
1	453.0000	1.0000	10	0	43.5018	70.0079	151.2347	0.2335	125	78
1	454.0000	1.0000	10	0	43.7301	69.9518	151.2212	0.2295	116	80
1	455.0000	1.0000	10	0	43.4444	69.9699	151.1414	0.3672	102	77
1	456.0000	1.0000	10	0	43.4412	69.8964	151.2173	0.2666	119	77
1	457.0000	1.0000	10	0	43.4743	69.6624	151.4870	0.2218	113	82
1	458.0000	1.0000	10	0	43.3327	69.7491	151.5363	0.2860	105	79
1	459.0000	1.0000	10	0	43.2223	69.7651	151.5119	0.3020	108	82
1	460.0000	1.0000	10	0	43.2590	69.7389	151.4332	0.2759	103	74
1	461.0000	1.0000	10	0	43.1944	69.7187	151.4701	0.2461	101	76
1	462.0000	1.0000	10	0	43.3920	69.7965	151.5994	0.1781	102	75
1	463.0000	1.0000	10	0	43.2028	69.6463	151.6371	0.5845	101	76
1	464.0000	1.0000	10	0	43.2344	69.8405	151.4112	0.1872	107	78
1	465.0000	1.0000	10	0	43.1972	69.7414	151.3710	0.2373	108	81
1	466.0000	1.0000	9	0	43.2563	69.7614	151.5911	0.3048	116	81
1	467.0000	1.0000	10	0	43.3312	69.7491	151.4421	0.2996	103	78
1	468.0000	1.0000	10	0	43.2469	69.8620	151.3992	0.2296	112	77
1	469.0000	1.0000	10	0	43.2318	69.7386	151.4943	0.2468	111	83
1	470.0000	1.0000	10	0	43.2902	69.7721	151.5359	0.2554	108	80
1	471.0000	1.0000	10	0	43.2544	69.8085	151.4984	0.1857	111	78
1	472.0000	1.0000	10	0	43.3985	69.7498	151.4148	0.2129	108	79
1	473.0000	1.0000	10	0	43.2987	69.8926	151.3454	0.2848	115	73
1	474.0000	1.0000	10	0	43.2954	69.7654	151.0006	0.4981	110	79
1	475.0000	1.0000	9	0	43.3529	69.7183	151.2557	0.3524	112	79
1	476.0000	1.0000	10	0	43.3279	69.7535	151.2494	0.1971	116	78
1	477.0000	1.0000	10	0	43.2108	69.7253	151.2227	0.2894	103	77
1	478.0000	1.0000	10	0	43.1951	69.9258	151.1440	0.5047	110	80
1	479.0000	1.0000	10	0	43.3437	69.7629	151.2770	0.2365	115	77
1	480.0000	1.0000	10	0	43.3687	69.8694	151.2044	0.2281	106	79
1	481.0000	1.0000	10	0	43.1050	69.7229	151.1327	0.3879	118	85
1	482.0000	1.0000	10	0	43.3838	69.7462	151.2258	0.2980	115	81
1	483.0000	1.0000	10	0	43.4688	69.6799	151.2663	0.2733	99	78
1	484.0000	1.0000	10	0	43.3297	69.7477	151.2148	0.2299	107	78
1	485.0000	1.0000	10	0	43.2573	69.8152	151.2177	0.2650	104	84
1	486.0000	1.0000	10	0	43.3170	69.8129	151.2323	0.1739	99	79
1	487.0000	1.0000	10	0	43.2947	69.7420	151.3026	0.2436	107	77
1	488.0000	1.0000	10	0	43.3634	69.8641	151.2614	0.2291	109	81
1	489.0000	1.0000	10	0	43.3120	69.7262	151.2205	0.3103	107	77
1	490.0000	1.0000	10	0	43.3712	69.7294	151.3543	0.2344	105	78
1	491.0000	1.0000	10	0	43.3476	69.7316	151.3491	0.2701	106	84
1	492.0000	1.0000	10	0	43.3582	69.7420	151.3971	0.2229	107	75
1	493.0000	1.0000	10	0	43.4024	69.6416	151.4572	0.1641	103	69
1	494.0000	1.0000	10	0	43.4079	69.6962	151.3791	0.2554	110	78
1	495.0000	1.0000	10	0	43.4045	69.7293	151.2832	0.3075	106	80
1	496.0000	1.0000	10	0	43.2113	69.6465	151.2395	0.4736	107	79
1	497.0000	1.0000	10	0	43.1367	69.8602	151.1261	0.4171	120	85
1	498.0000	1.0000	10	0	43.3554	69.7415	151.1408	0.1780	112	79
1	499.0000	1.0000	10	0	43.4138	69.6172	151.1324	0.4092	113	80
1	500.0000	1.0000	10	0	43.4376	69.6892	151.1870	0.2466	112	81
1	501.0000	1.0000	10	0	43.3386	69.6879	151.1409	0.3603	114	80
1	502.0000	1.0000	10	0	43.3349	69.7526	151.1155	0.2201	106	75
1	503.0000	1.0000	10	0	43.3274	69.7358	151.0241	0.1872	109	81
1	504.0000	1.0000	10	0	43.3193	69.7872	151.0840	0.2107	110	81
1	505.0000	1.0000	10	0	43.3427	69.7782	151.1019	0.3756	103	79
1	506.0000	1.0000	10	0	43.5142	69.6140	151.0944	0.3778	103	78
1	507.0000	1.0000	10	0	43.2958	69.6446	151.1335	0.2170	115	79
1	508.0000	1.0000	10	0	43.3217	69.6882	151.1062	0.2755	106	78
1	509.0000	1.0000	10	0	43.3272	69.6265	151.1200	0.3413	104	80
1	510.0000	1.0000	10	0	43.3947	69.7181	151.2126	0.2526	124	83
1	511.0000	1.0000	10	0	43.2947	69.6434	151.1309	0.2815	113	79
1	512.0000	1.0000	10	0	43.2174	69.6667	151.2922	0.2654	104	80
1	513.0000	1.0000	10	0	43.1340	69.5949	151.4178	0.2225	108	80
1	514.0000	1.0000	10	0	43.1410	69.6514	151.5118	0.1706	114	82
1	515.0000	1.0000	10	0	43.3257	69.6002	151.5230	0.2254	99	75
1	516.0000	1.0000	10	0	43.1683	69.6144	151.3683	0.3147	109	80
1	517.0000	1.0000	10	0	43.4250	69.5039	151.5474	0.1728	110	77
1	518.0000	1.0000	10	0	43.2452	69.5735	151.5290	0.1559	110	78
1	519.0000	1.0000	10	0	43.1399	69.5841	151.3512	0.2128	99	82
1	520.0000	1.0000	10	0	43.1984	69.6703	151.4132	0.2390	98	80
1	521.0000	1.0000	10	0	43.2917	69.5293	151.3638	0.3503	101	81
1	522.0000	1.0000	9	0	43.1885	69.5725	151.4588	0.3433	101	80
1	523.0000	1.0000	10	0	43.4511	69.5790	151.3771	0.2714	97	82
1	524.0000	1.0000	10	0	43.2923	69.5903	151.4157	0.3107	102	77
1	525.0000	1.0000	10	0	43.3174	69.6712	151.1995	0.3942	98	77
1	526.0000	1.0000	10	0	43.3506	69.6577	151.2865	0.2070	111	80
1	527.0000	1.0000	10	0	43.3625	69.6475	151.3896	0.2204	108	80
1	528.0000	1.0000	10	0	43.3905	69.6144	151.1902	0.1989	114	81
1	529.0000	1.0000	10	0	43.3842	69.6567	151.2733	0.2701	95	76
1	530.0000	1.0000	10	0	43.4411	69.5835	151.3164	0.2772	97	78
1	531.0000	1.0000	10	0	43.3431	69.6559	151.2603	0.1982	100	80
1	532.0000	1.0000	10	0	43.2389	69.6335	151.3074	0.2438	105	80
1	533.0000	1.0000	10	0	43.4404	69.5711	151.3588	0.2092	99	77
1	534.0000	1.0000	10	0	43.2149	69.6036	151.3782	0.2303	99	76
1	535.0000	1.0000	10	0	43.1858	69.5279	151.4639	0.3213	112	82
1	536.0000	1.0000	10	0	43.2381	69.5779	151.3928	0.1382	108	79
1	537.0000	1.0000	10	0	43.3324	69.5568	151.5223	0.1212	78	66
1	538.0000	1.0000	10	0	43.2862	69.6048	151.5754	0.2754	69	54
1	539.0000	1.0000	10	0	43.2634	69.6119	151.3282	0.2924	82	63
1	540.0000	1.0000	10	0	43.2283	69.5989	151.4800	0.2124	90	68
1	541.0000	1.0000	10	0	43.2309	69.5417	151.3699	0.3388	97	73
1	542.0000	1.0000	10	0	43.3683	69.5991	151.2337	0.3674	98	77
1	543.0000	1.0000	10	0	43.2504	69.7116	151.1124	0.1759	101	73
1	544.0000	1.0000	10	0	43.4631	69.7022	151.1333	0.2291	109	80
1	545.0000	1.0000	10	0	43.3473	69.6375	150.9847	0.2229	101	82
1	546.0000	1.0000	10	0	43.4598	69.6453	151.0633	0.2824	103	77
1	547.0000	1.0000	10	0	43.3342	69.6698	151.2138	0.2413	106	81
1	548.0000	1.0000	10	0	43.2817	69.6958	151.1499	0.3457	100	78
1	549.0000	1.0000	10	0	43.4507	69.6321	151.3058	0.1937	100	76
1	550.0000	1.0000	10	0	43.2910	69.6022	151.2712	0.2137	93	77
1	551.0000	1.0000	9	0	43.3838	69.6177	151.2962	0.2823	106	74
1	552.0000	1.0000	10	0	43.5378	69.6720	151.2568	0.1372	107	77
1	553.0000	1.0000	10	0	43.3904	69.6942	151.2671	0.2601	102	78
1	554.0000	1.0000	10	0	43.4706	69.5747	151.2408	0.2355	99	72
1	555.0000	1.0000	10	0	43.5738	69.5962	151.2058	0.2815	102	72
1	556.0000	1.0000	10	0	43.4406	69.6750	151.2303	0.2597	99	73
1	557.0000	1.0000	10	0	43.4746	69.6327	151.2370	0.2760	101	77
1	558.0000	1.0000	9	0	43.4398	69.6334	151.2552	0.2216	92	78
1	559.0000	1.0000	10	0	43.5856	69.6252	151.1938	0.1860	96	72
1	560.0000	1.0000	10	0	43.8497	69.7390	150.8182	0.2796	92	70
1	561.0000	1.0000	10	0	43.9932	69.9677	150.6565	0.2764	94	67
1	562.0000	1.0000	10	0	44.0074	69.9413	150.7523	0.3152	101	71
1	563.0000	1.0000	10	0	44.0232	69.8048	150.8123	0.2961	92	74
1	564.0000	1.0000	9	0	43.8331	69.7874	150.6895	0.3879	99	74
1	565.0000	1.0000	10	0	43.9495	69.9575	150.6304	0.3187	93	74
1	566.0000	1.0000	10	0	43.9925	69.8112	150.6740	0.2876	96	72
1	567.0000	1.0000	10	0	43.9336	70.0213	150.5480	0.4594	95	71
1	568.0000	1.0000	10	0	43.8885	69.7909	150.5830	0.4718	85	65
1	569.0000	1.0000	8	0	43.9325	69.9091	150.5793	0.2417	66	59
1	570.0000	1.0000	6	0	43.1271	70.3849	152.1069	1.2720	43	45
0	571.0000	1.0000	0	3	0.0000	0.0000	0.0000	0.0000	45	31
0	572.0000	1.0000	0	3	0.0000	0.0000	0.0000	0.0000	38	41
5	573.0000	1.0000	6	0	123.2249	59.1166	258.8790	1.1052	35	40
1	574.0000	1.0000	7	0	144.8064	134.3358	96.2463	1.2508	68	44
1	575.0000	1.0000	8	0	74.6703	113.4908	53.5991	1.2671	73	49
1	576.0000	1.0000	9	0	74.3913	114.4763	52.7458	0.3747	117	69
1	577.0000	1.0000	10	0	74.4366	114.2098	52.9648	0.3617	119	72
1	578.0000	1.0000	9	0	74.4116	114.2552	52.9956	0.3037	120	76
1	579.0000	1.0000	9	0	74.3229	114.2011	52.9014	0.4905	101	59
1	580.0000	1.0000	10	0	74.5003	114.3504	53.0224	0.2298	112	63
1	581.0000	1.0000	10	0	74.4403	114.3200	53.0129	0.2922	116	74
1	582.0000	1.0000	10	0	74.0528	114.2354	52.9125	0.4961	122	80
1	583.0000	1.0000	9	0	74.2483	114.3911	52.9310	0.3001	121	76
1	584.0000	1.0000	10	0	74.2944	114.4554	52.9291	0.2497	122	76
1	585.0000	1.0000	8	0	74.1200	114.4572	52.9343	0.2317	127	79
1	586.0000	1.0000	10	0	74.1352	114.3445	52.8920	0.3704	132	83
1	587.0000	1.0000	10	0	74.0656	114.4868	52.8772	0.2499	134	82
1	588.0000	1.0000	10	0	74.1278	114.4438	52.7035	0.4943	129	76
1	589.0000	1.0000	10	0	74.0905	114.5151	52.9012	0.2410	130	84
1	590.0000	1.0000	10	0	74.3564	114.5111	52.9586	0.2263	129	82
1	591.0000	1.0000	10	0	74.2629	114.4448	52.9299	0.2302	130	85
1	592.0000	1.0000	10	0	74.1492	114.4216	52.8531	0.3110	122	82
1	593.0000	1.0000	10	0	74.0189	114.4897	52.8881	0.3101	128	82
1	594.0000	1.0000	10	0	73.8188	114.5321	52.7818	0.3728	142	84
1	595.0000	1.0000	9	0	73.9953	114.6052	52.8311	0.2715	125	74
1	596.0000	1.0000	9	0	73.8996	114.4947	52.7845	0.3370	121	75
1	597.0000	1.0000	10	0	73.9429	114.6979	52.7874	0.2456	122	83
1	598.0000	1.0000	10	0	73.7547	114.8068	52.7843	0.2167	138	86
1	599.0000	1.0000	10	0	73.8001	114.7301	52.8386	0.2994	131	84
1	600.0000	1.0000	9	0	73.5065	114.7273	52.6319	0.4164	123	82
1	601.0000	1.0000	10	0	73.9566	114.7016	52.8409	0.2540	138	84
1	602.0000	1.0000	10	0	74.0555	114.6327	52.8664	0.2451	138	85
1	603.0000	1.0000	8	0	73.9845	114.6707	52.8980	0.1876	144	81
1	604.0000	1.0000	9	0	73.9310	114.6311	52.9030	0.2280	138	86
1	605.0000	1.0000	10	0	73.9353	114.6682	52.8467	0.2287	137	86
1	606.0000	1.0000	10	0	73.8057	114.6773	52.8198	0.3044	135	79
1	607.0000	1.0000	10	0	73.5986	114.6009	52.6512	0.4561	126	80
1	608.0000	1.0000	10	0	73.8149	114.6841	52.7139	0.3321	139	86
1	609.0000	1.0000	10	0	73.9005	114.8027	52.7268	0.2711	131	85
1	610.0000	1.0000	10	0	73.9014	114.5289	52.7483	0.5397	124	82
1	611.0000	1.0000	10	0	74.1043	114.7364	52.7307	0.2531	127	83
1	612.0000	1.0000	10	0	73.7335	114.7174	52.7068	0.3637	135	82
1	613.0000	1.0000	9	0	73.8615	114.6230	52.7297	0.4163	140	83
1	614.0000	1.0000	10	0	73.9074	114.6514	52.7260	0.3436	140	87
1	615.0000	1.0000	10	0	73.8386	114.5401	52.6475	0.5568	123	84
1	616.0000	1.0000	10	0	73.9619	114.4364	52.6649	0.3832	126	79
1	617.0000	1.0000	10	0	73.6412	114.7151	52.7485	0.4995	128	82
1	618.0000	1.0000	10	0	73.8701	114.3953	52.8623	0.4714	115	75
1	619.0000	1.0000	10	0	73.5478	114.6414	52.6922	0.5052	127	80
1	620.0000	1.0000	10	0	73.5847	114.6511	52.6243	0.1809	139	81
1	621.0000	1.0000	10	0	73.6723	114.5110	52.6525	0.5953	132	82
1	622.0000	1.0000	9	0	73.7073	114.5300	52.7373	0.3570	125	82
1	623.0000	1.0000	10	0	73.8789	114.7178	52.8605	0.1835	137	83
1	624.0000	1.0000	10	0	73.7843	114.7270	52.7638	0.2617	144	84
1	625.0000	1.0000	10	0	73.8702	114.6291	52.7872	0.2572	134	86
1	626.0000	1.0000	10	0	73.9220	114.6055	52.7935	0.2741	140	83
1	627.0000	1.0000	9	0	73.7269	114.5847	52.5965	0.4537	129	81
1	628.0000	1.0000	10	0	73.9257	114.6918	52.8663	0.2233	141	87
1	629.0000	1.0000	10	0	74.0602	114.7158	52.8248	0.6231	127	79
1	630.0000	1.0000	10	0	73.9351	114.3582	52.7841	0.4170	116	72
1	631.0000	1.0000	9	0	73.4237	114.0281	52.8656	0.8029	114	74
1	632.0000	1.0000	10	0	73.7157	114.5798	52.7889	0.3771	120	79
1	633.0000	1.0000	9	0	73.8887	114.5915	52.9152	0.4407	137	83
1	634.0000	1.0000	9	0	74.1437	114.5524	52.7344	0.2691	129	82
1	635.0000	1.0000	9	0	73.8261	114.4597	52.8699	0.2392	125	78
1	636.0000	1.0000	10	0	74.0354	114.3396	52.9183	0.2973	134	86
1	637.0000	1.0000	10	0	73.9699	114.3762	52.8169	0.3477	128	79
1	638.0000	1.0000	9	0	74.0113	114.3327	52.8954	0.3236	125	82
1	639.0000	1.0000	10	0	73.9435	114.2515	52.8812	0.4574	131	77
1	640.0000	1.0000	9	0	73.9269	114.4272	52.8359	0.3802	126	74
1	641.0000	1.0000	9	0	74.1600	114.1583	52.6681	0.7266	121	81
1	642.0000	1.0000	9	0	73.6720	114.1789	52.6759	0.5410	121	73
1	643.0000	1.0000	10	0	74.3048	114.0981	53.0960	0.3071	130	80
1	644.0000	1.0000	10	0	74.2082	114.0991	53.1875	0.4663	131	82
1	645.0000	1.0000	10	0	74.3665	114.2259	53.1465	0.3194	132	85
1	646.0000	1.0000	10	0	74.6344	114.2003	53.3472	0.3998	155	86
1	647.0000	1.0000	10	0	74.0690	113.9105	53.3637	0.5295	142	85
1	648.0000	1.0000	10	0	74.1837	113.5926	53.5763	0.4945	124	80
1	649.0000	1.0000	10	0	74.0177	113.6944	53.0405	0.8592	120	73
1	650.0000	1.0000	10	0	74.3553	113.7513	53.2107	0.6107	117	73
1	651.0000	1.0000	10	0	74.1121	113.8285	53.5157	0.4476	128	76
1	652.0000	1.0000	10	0	73.8568	113.8607	53.2897	0.4752	127	82
1	653.0000	1.0000	10	0	74.1348	114.1602	53.3556	0.3583	138	86
1	654.0000	1.0000	9	0	74.2323	113.8283	53.4755	0.3396	140	76
1	655.0000	1.0000	10	0	74.2439	113.9070	53.4708	0.3882	121	74
1	656.0000	1.0000	10	0	74.1432	114.0896	53.2655	0.6270	124	74
1	657.0000	1.0000	10	0	74.0546	114.0311	53.0158	0.6997	119	73
1	658.0000	1.0000	10	0	74.3168	114.0356	53.5822	0.3987	135	83
1	659.0000	1.0000	10	0	74.4065	113.9201	53.6401	0.2571	156	81
1	660.0000	1.0000	10	0	74.1970	113.9124	53.5074	0.5407	153	89
1	661.0000	1.0000	10	0	74.2658	113.9455	53.6342	0.3050	143	87
1	662.0000	1.0000	10	0	74.1440	114.0187	53.6173	0.5278	136	73
1	663.0000	1.0000	10	0	74.3418	113.9203	53.5817	0.2852	143	86
1	664.0000	1.0000	9	0	74.4809	113.9969	53.5179	0.2316	133	80
1	665.0000	1.0000	10	0	74.1631	113.8560	53.3029	0.5514	152	81
1	666.0000	1.0000	10	0	74.3784	114.0018	53.4823	0.3728	129	78
1	667.0000	1.0000	10	0	74.1469	114.0305	53.0321	0.6044	135	79
1	668.0000	1.0000	10	0	74.1903	113.9501	53.4183	0.4531	134	78
1	669.0000	1.0000	10	0	74.1590	114.0510	53.4516	0.2922	148	79
1	670.0000	1.0000	9	0	73.9836	113.6338	53.3347	0.3801	135	82
1	671.0000	1.0000	10	0	74.3159	113.2164	53.4212	0.5112	128	80
1	672.0000	1.0000	10	0	74.4121	113.5490	53.2567	0.4550	127	83
1	673.0000	1.0000	10	0	74.1926	113.7619	53.2479	0.5495	139	82
1	674.0000	1.0000	10	0	74.6611	114.0042	53.1914	0.4774	138	84
1	675.0000	1.0000	10	0	74.5637	113.8039	53.6675	0.4092	141	84
1	676.0000	1.0000	10	0	74.2670	114.0533	53.3665	0.4837	144	86
1	677.0000	1.0000	10	0	74.2742	113.8249	53.3743	0.4079	131	81
1	678.0000	1.0000	10	0	74.4378	113.9111	53.3541	0.4555	126	78
1	679.0000	1.0000	10	0	74.1638	113.7982	53.4538	0.5364	143	85
1	680.0000	1.0000	10	0	74.3415	113.8628	53.4198	0.4900	143	83
1	681.0000	1.0000	10	0	74.0324	113.6971	53.4363	0.7185	144	85
1	682.0000	1.0000	10	0	74.3834	113.8991	53.5599	0.2640	157	93
1	683.0000	1.0000	9	0	74.4557	113.9358	53.5940	0.2803	139	85
1	684.0000	1.0000	10	0	74.3079	113.9853	53.5885	0.4125	148	83
1	685.0000	1.0000	10	0	74.4592	113.8464	53.5889	0.3096	148	86
1	686.0000	1.0000	10	0	74.5641	113.9436	53.7093	0.4189	137	88
1	687.0000	1.0000	10	0	74.2180	113.8826	53.5109	0.5933	138	81
1	688.0000	1.0000	10	0	74.4782	113.8208	53.5680	0.2475	137	84
1	689.0000	1.0000	10	0	74.4269	113.9069	53.5784	0.3686	149	87
1	690.0000	1.0000	10	0	74.4197	113.8836	53.6123	0.2562	152	84
1	691.0000	1.0000	10	0	74.3707	113.8017	53.4789	0.4398	142	86
1	692.0000	1.0000	10	0	74.5925	113.7726	53.5881	0.1972	150	91
1	693.0000	1.0000	10	0	74.5128	113.8501	53.4999	0.3018	154	92
1	694.0000	1.0000	10	0	74.3199	113.7379	53.4406	0.4871	161	87
1	695.0000	1.0000	10	0	74.6211	113.8575	53.5187	0.2647	153	92
1	696.0000	1.0000	10	0	74.4301	113.9167	53.5209	0.2754	148	94
1	697.0000	1.0000	10	0	74.4729	113.8567	53.4909	0.3615	150	91
1	698.0000	1.0000	10	0	74.4240	113.9831	53.4300	0.2119	151	97
1	699.0000	1.0000	10	0	74.5426	113.8919	53.4902	0.2570	148	93
1	700.0000	1.0000	10	0	74.5072	113.9213	53.4876	0.2547	144	85
1	701.0000	1.0000	10	0	74.5042	113.9881	53.4580	0.3235	162	94
1	702.0000	1.0000	10	0	74.3039	113.9262	53.4180	0.3296	149	89
1	703.0000	1.0000	10	0	74.3882	114.0249	53.4043	0.3007	143	95
1	704.0000	1.0000	10	0	74.3974	114.0618	53.4231	0.3315	158	90
1	705.0000	1.0000	9	0	74.4332	114.1325	53.3666	0.1930	147	91
1	706.0000	1.0000	10	0	74.4652	113.9558	53.3704	0.2851	147	88
1	707.0000	1.0000	10	0	74.2891	114.0513	53.3743	0.3179	151	93
1	708.0000	1.0000	10	0	74.4020	113.9788	53.3841	0.2470	154	96
1	709.0000	1.0000	10	0	74.4356	113.9023	53.4497	0.2951	143	89
1	710.0000	1.0000	10	0	74.6240	113.7391	53.4983	0.2582	151	89
1	711.0000	1.0000	10	0	74.4768	113.7324	53.4614	0.2934	145	86
1	712.0000	1.0000	10	0	74.6194	113.6891	53.4503	0.3660	146	90
1	713.0000	1.0000	10	0	74.6817	113.6469	53.6114	0.3276	142	91
1	714.0000	1.0000	10	0	74.8779	113.5315	53.5330	0.2863	145	90
1	715.0000	1.0000	10	0	74.5625	113.5546	53.4275	0.5204	134	82
1	716.0000	1.0000	9	0	74.3968	113.4522	53.5095	0.4070	136	85
1	717.0000	1.0000	10	0	74.9032	113.3397	53.6393	0.3080	145	87
1	718.0000	1.0000	10	0	75.0109	113.3303	53.7348	0.3400	138	86
1	719.0000	1.0000	10	0	74.8436	113.1675	53.5919	0.4839	128	80
1	720.0000	1.0000	9	0	74.5718	112.7454	53.3246	0.8568	121	77
1	721.0000	1.0000	9	0	74.9636	113.1908	53.7233	0.5901	132	76
1	722.0000	1.0000	9	0	74.4435	113.1813	53.5445	0.5539	134	80
1	723.0000	1.0000	9	0	74.8642	113.3952	53.7519	0.4000	137	74
1	724.0000	1.0000	10	0	74.7773	113.4396	53.6192	0.5367	131	74
1	725.0000	1.0000	10	0	74.5896	113.6368	53.4533	0.4203	137	76
1	726.0000	1.0000	10	0	74.4882	113.4057	53.4703	0.5649	139	79
1	727.0000	1.0000	10	0	74.1961	113.5342	53.5521	0.4598	138	82
1	728.0000	1.0000	10	0	74.5213	113.7960	53.6004	0.3894	145	84
1	729.0000	1.0000	10	0	74.2796	113.9614	53.5944	0.3866	140	84
1	730.0000	1.0000	10	0	74.6679	114.0508	53.7596	0.3855	138	83
1	731.0000	1.0000	10	0	74.5763	113.9186	53.6271	0.3452	134	84
1	732.0000	1.0000	10	0	74.3978	113.9205	53.6002	0.3162	136	76
1	733.0000	1.0000	9	0	74.2454	113.8105	53.5518	0.3347	130	78
1	734.0000	1.0000	9	0	73.8960	114.0194	53.4110	0.5759	126	83
1	735.0000	1.0000	10	0	74.4605	113.8490	53.5915	0.3244	128	78
1	736.0000	1.0000	10	0	74.7378	113.6120	53.3696	0.7780	134	75
1	737.0000	1.0000	10	0	73.8951	113.6783	53.3935	0.6007	124	76
1	738.0000	1.0000	9	0	74.4663	113.9015	53.5884	0.3128	142	83
1	739.0000	1.0000	10	0	74.2502	113.5988	53.8026	0.5583	130	84
1	740.0000	1.0000	10	0	74.4189	113.8187	53.7103	0.2775	130	81
1	741.0000	1.0000	10	0	74.6308	113.9693	53.6234	0.3976	135	82
1	742.0000	1.0000	10	0	74.3304	113.7851	53.5798	0.3716	132	81
1	743.0000	1.0000	10	0	74.2010	113.4033	53.5730	0.4868	134	78
1	744.0000	1.0000	10	0	74.6540	113.7681	53.7785	0.2680	130	79
1	745.0000	1.0000	10	0	74.8036	113.5759	53.8337	0.3512	132	84
1	746.0000	1.0000	9	0	74.5724	113.3341	53.3345	0.7962	133	83
1	747.0000	1.0000	10	0	74.6281	113.5590	53.8254	0.3964	129	81
1	748.0000	1.0000	10	0	74.5548	113.3772	53.8111	0.3976	131	81
1	749.0000	1.0000	10	0	74.9830	113.5647	53.7386	0.4818	134	76
1	750.0000	1.0000	10	0	74.4807	113.4445	53.8177	0.8668	115	70
1	751.0000	1.0000	9	0	74.8984	112.6856	54.6086	0.8182	117	70
1	752.0000	1.0000	9	0	75.0291	112.8160	54.9823	0.5602	101	65
1	753.0000	1.0000	8	0	75.3629	112.5576	54.6233	0.6560	88	58
1	754.0000	1.0000	6	0	75.1364	111.7114	56.3953	1.0850	70	53
1	755.0000	1.0000	9	0	76.2540	111.9760	57.0365	0.4830	93	63
1	756.0000	1.0000	9	0	76.2651	112.1598	57.0848	0.4275	103	66
1	757.0000	1.0000	10	0	76.1521	112.2096	57.1287	0.4720	107	71
1	758.0000	1.0000	9	0	75.8395	111.8661	57.1452	0.6786	113	67
1	759.0000	1.0000	9	0	75.6105	112.1378	57.0821	0.5642	98	67
1	760.0000	1.0000	9	0	76.1322	112.3567	57.2803	0.2674	108	69
1	761.0000	1.0000	10	0	75.8469	112.5134	57.2689	0.2717	101	72
1	762.0000	1.0000	10	0	75.8879	112.5887	57.1974	0.1911	104	74
1	763.0000	1.0000	10	0	75.7335	112.5725	57.0323	0.3249	120	71
1	764.0000	1.0000	9	0	76.0158	112.5706	57.1182	0.2411	114	76
1	765.0000	1.0000	10	0	75.8409	112.4718	57.1700	0.2497	116	75
1	766.0000	1.0000	8	0	75.8858	112.4899	57.1830	0.2662	109	69
1	767.0000	1.0000	10	0	75.9112	112.6176	57.2082	0.2454	113	72
1	768.0000	1.0000	10	0	75.6508	112.5632	57.0365	0.3662	102	69
1	769.0000	1.0000	10	0	75.7156	112.7045	57.1317	0.3348	106	66
1	770.0000	1.0000	10	0	75.6493	112.5787	57.1538	0.5614	103	67
1	771.0000	1.0000	10	0	75.6595	112.7761	57.1797	0.4239	111	74
1	772.0000	1.0000	9	0	75.4012	112.9976	56.9001	0.6210	119	73
1	773.0000	1.0000	9	0	75.9894	112.8071	57.3049	0.3154	111	70
1	774.0000	1.0000	10	0	75.6851	113.0070	57.2669	0.3652	117	76
1	775.0000	1.0000	10	0	75.6131	112.9362	57.3243	0.3302	121	70
1	776.0000	1.0000	10	0	75.8305	112.9732	57.2996	0.3332	124	80
1	777.0000	1.0000	10	0	75.7706	112.9315	57.2354	0.2395	127	78
1	778.0000	1.0000	10	0	75.8444	112.7803	57.2112	0.3464	116	76
1	779.0000	1.0000	10	0	75.9943	112.7612	57.3245	0.3063	120	77
1	780.0000	1.0000	10	0	75.8758	112.9563	57.2134	0.3949	116	79
1	781.0000	1.0000	10	0	75.7406	112.9676	57.1395	0.2608	130	79
1	782.0000	1.0000	10	0	75.5695	113.0132	57.2039	0.4379	119	78
1	783.0000	1.0000	10	0	75.8851	112.8584	57.3108	0.3677	123	81
1	784.0000	1.0000	10	0	75.9353	112.8704	57.3424	0.2953	123	82
1	785.0000	1.0000	10	0	75.8595	113.0043	57.2473	0.3355	112	79
1	786.0000	1.0000	10	0	75.6430	112.9337	57.2325	0.3398	129	80
1	787.0000	1.0000	10	0	75.8876	112.8247	57.3090	0.3933	123	83
1	788.0000	1.0000	10	0	76.0114	112.8651	57.3694	0.3452	122	72
1	789.0000	1.0000	10	0	75.8193	112.8061	57.3257	0.2609	114	77
1	790.0000	1.0000	10	0	75.9325	112.9337	57.3530	0.2790	116	71
1	791.0000	1.0000	10	0	75.7322	112.8813	57.2441	0.4137	104	69
1	792.0000	1.0000	10	0	75.5403	112.7889	57.1444	0.4133	82	67
1	793.0000	1.0000	9	0	75.4513	112.6577	57.0470	0.5397	91	55
1	794.0000	1.0000	8	0	75.5923	112.4144	57.1420	0.6279	63	48
0	795.0000	1.0000	0	3	0.0000	0.0000	0.0000	0.0000	43	33
0	796.0000	1.0000	0	3	0.0000	0.0000	0.0000	0.0000	43	41
5	797.0000	1.0000	6	0	166.3325	142.7390	115.0068	1.2682	42	32
0	798.0000	1.0000	0	3	0.0000	0.0000	0.0000	0.0000	59	46
1	799.0000	1.0000	7	0	75.7177	111.3909	3.1851	1.7004	65	45
1	800.0000	1.0000	10	0	75.8078	113.2239	57.2433	0.4014	101	65
1	801.0000	1.0000	10	0	76.0647	113.1582	57.3338	0.1754	113	74
1	802.0000	1.0000	10	0	76.1327	113.1080	57.4018	0.2594	126	82
1	803.0000	1.0000	10	0	75.8763	113.1811	57.2581	0.2767	133	83
1	804.0000	1.0000	10	0	75.9874	113.1851	57.2657	0.2658	130	82
1	805.0000	1.0000	10	0	75.7638	113.1157	57.3267	0.4597	121	82
1	806.0000	1.0000	10	0	76.1101	113.2552	57.3762	0.2198	127	84
1	807.0000	1.0000	10	0	75.8699	113.2983	57.3558	0.2063	122	85
1	808.0000	1.0000	10	0	75.9920	113.3305	57.4150	0.2075	131	89
1	809.0000	1.0000	10	0	75.9808	113.2787	57.3131	0.3254	133	81
1	810.0000	1.0000	10	0	76.1576	113.2248	57.3880	0.3128	120	86
1	811.0000	1.0000	10	0	75.7605	113.4676	57.3388	0.3134	120	87
1	812.0000	1.0000	10	0	75.9618	113.4168	57.3507	0.2655	132	89
1	813.0000	1.0000	10	0	76.0363	113.3970	57.3784	0.2374	128	90
1	814.0000	1.0000	10	0	75.8173	113.4455	57.2545	0.3502	136	85
1	815.0000	1.0000	10	0	75.8181	113.5355	57.2980	0.2645	123	86
1	816.0000	1.0000	10	0	75.8219	113.4737	57.2985	0.2710	125	89
1	817.0000	1.0000	10	0	75.9507	113.4112	57.3568	0.3230	127	83
1	818.0000	1.0000	10	0	76.0655	113.5026	57.4507	0.1807	135	88
1	819.0000	1.0000	10	0	76.0592	113.4351	57.3884	0.2727	130	86
1	820.0000	1.0000	10	0	75.9824	113.5045	57.3899	0.1661	129	85
1	821.0000	1.0000	10	0	76.0250	113.4967	57.4163	0.3139	131	86
1	822.0000	1.0000	10	0	76.0404	113.5844	57.4246	0.2239	128	82
1	823.0000	1.0000	10	0	75.8991	113.6236	57.3975	0.2402	130	88
1	824.0000	1.0000	10	0	76.0760	113.5945	57.4106	0.2003	134	91
1	825.0000	1.0000	10	0	75.8933	113.6049	57.3716	0.2293	126	86
1	826.0000	1.0000	10	0	75.9869	113.4909	57.3589	0.3657	124	82
1	827.0000	1.0000	10	0	75.8831	113.5914	57.3498	0.3571	123	81
1	828.0000	1.0000	10	0	75.8705	113.6244	57.2794	0.2654	121	77
1	829.0000	1.0000	10	0	75.8662	113.4141	57.1365	0.5473	116	78
1	830.0000	1.0000	10	0	75.8146	113.5693	57.2289	0.3177	119	82
1	831.0000	1.0000	10	0	76.1538	113.4075	57.3486	0.4738	119	82
1	832.0000	1.0000	10	0	76.2120	113.5692	57.4437	0.3315	128	82
1	833.0000	1.0000	10	0	75.9941	113.5429	57.3400	0.4641	118	82
1	834.0000	1.0000	10	0	76.0220	113.4008	57.2860	0.4327	109	74
1	835.0000	1.0000	9	0	75.9352	113.4556	57.4771	0.3363	117	74
1	836.0000	1.0000	10	0	76.4336	113.4518	57.3215	0.5432	112	77
1	837.0000	1.0000	10	0	76.0281	113.5342	57.3501	0.3911	117	81
1	838.0000	1.0000	10	0	76.1331	113.5037	57.3115	0.5672	111	72
0	839.0000	1.0000	0	3	0.0000	0.0000	0.0000	0.0000	108	72
1	840.0000	1.0000	10	0	76.2033	113.6782	57.3453	0.4419	123	83
1	841.0000	1.0000	10	0	76.1526	113.6739	57.4517	0.2752	114	80
1	842.0000	1.0000	10	0	76.0710	113.4382	57.3283	0.4381	106	78
1	843.0000	1.0000	10	0	75.9485	113.8938	57.2711	0.3302	126	82
1	844.0000	1.0000	10	0	76.0802	113.7946	57.3192	0.2939	134	86
1	845.0000	1.0000	10	0	75.9892	113.7040	57.3232	0.2423	115	80
1	846.0000	1.0000	9	0	76.0350	113.8056	57.3594	0.2702	121	75
1	847.0000	1.0000	10	0	76.1311	113.6855	57.3044	0.2761	113	73
1	848.0000	1.0000	10	0	76.3074	113.5786	57.3647	0.3810	118	75
1	849.0000	1.0000	10	0	76.0438	113.7170	57.2939	0.3031	116	80
1	850.0000	1.0000	10	0	75.9450	113.6779	57.2565	0.3700	140	84
1	851.0000	1.0000	10	0	76.1323	113.7548	57.3490	0.2247	124	81
1	852.0000	1.0000	10	0	76.3152	113.8429	57.4198	0.1725	123	83
1	853.0000	1.0000	10	0	76.2522	113.6192	57.2896	0.3788	114	76
1	854.0000	1.0000	10	0	75.7847	113.2012	57.0446	0.7337	102	64
1	855.0000	1.0000	10	0	76.2922	113.7072	57.3154	0.4067	117	79
1	856.0000	1.0000	9	0	76.0838	113.7481	57.3233	0.3830	112	75
1	857.0000	1.0000	10	0	76.2021	113.7973	57.4718	0.2752	118	79
1	858.0000	1.0000	9	0	76.2965	113.7606	57.1912	0.3586	109	70
1	859.0000	1.0000	10	0	76.0066	113.6813	57.1361	0.7773	105	70
1	860.0000	1.0000	10	0	76.1906	113.8247	57.3304	0.3149	121	80
1	861.0000	1.0000	10	0	76.1470	113.8649	57.3582	0.3755	120	81
1	862.0000	1.0000	9	0	76.2709	113.6687	57.3232	0.2590	113	76
1	863.0000	1.0000	10	0	76.0395	113.7615	57.3095	0.5899	112	75
1	864.0000	1.0000	10	0	76.2826	113.9404	57.3482	0.2543	124	78
1	865.0000	1.0000	10	0	76.0968	113.8795	57.1922	0.5273	129	82
1	866.0000	1.0000	10	0	76.0557	113.9180	57.2892	0.3477	123	78
1	867.0000	1.0000	10	0	76.0819	113.5418	57.3606	0.2383	110	69
1	868.0000	1.0000	10	0	76.2690	113.9001	57.1427	0.5743	116	74
1	869.0000	1.0000	9	0	76.2441	113.8682	57.3173	0.2944	125	83
1	870.0000	1.0000	9	0	76.1463	113.8310	57.3565	0.4392	96	65
1	871.0000	1.0000	10	0	76.1642	113.9147	57.2765	0.2928	94	65
1	872.0000	1.0000	10	0	76.3380	113.7875	57.2940	0.3543	119	80
1	873.0000	1.0000	10	0	76.2123	113.7008	57.2747	0.4153	111	72
1	874.0000	1.0000	10	0	75.8875	113.5975	56.8256	0.6803	106	75
1	875.0000	1.0000	10	0	76.5421	113.7171	57.1706	0.2875	112	75
1	876.0000	1.0000	10	0	76.4882	113.6486	56.9941	0.5324	109	77
1	877.0000	1.0000	9	0	76.3970	113.1235	57.0926	0.5866	114	78
1	878.0000	1.0000	10	0	76.7354	113.2415	57.1430	0.3142	122	80
1	879.0000	1.0000	10	0	76.5440	113.4267	57.0222	0.4733	113	77
1	880.0000	1.0000	10	0	76.2821	113.6333	57.0463	0.7225	130	70
1	881.0000	1.0000	10	0	76.0324	113.3816	56.7516	0.8865	111	77
1	882.0000	1.0000	10	0	76.4793	113.7248	56.8683	0.2889	124	82
1	883.0000	1.0000	10	0	76.5767	113.8236	56.9446	0.1715	117	78
1	884.0000	1.0000	10	0	76.4240	113.8573	56.9557	0.1838	113	77
1	885.0000	1.0000	10	0	76.5172	113.6943	57.0127	0.3642	129	80
1	886.0000	1.0000	10	0	76.4046	113.8459	56.8867	0.3320	114	75
1	887.0000	1.0000	10	0	76.3146	113.6437	56.7868	0.4799	112	74
1	888.0000	1.0000	10	0	76.4026	113.7656	56.9576	0.4075	106	74
1	889.0000	1.0000	9	0	76.1424	113.6336	56.7795	0.5550	105	73
1	890.0000	1.0000	10	0	76.4511	113.6349	56.8548	0.3230	103	71
1	891.0000	1.0000	10	0	76.3753	113.6470	56.8852	0.3400	117	77
1	892.0000	1.0000	10	0	76.3746	113.6838	56.9086	0.3666	109	74
1	893.0000	1.0000	10	0	76.4329	113.7397	56.9249	0.3189	115	75
1	894.0000	1.0000	10	0	76.5863	113.4427	56.8922	0.5127	120	75
1	895.0000	1.0000	10	0	76.3555	113.6123	56.8765	0.3490	114	81
1	896.0000	1.0000	10	0	76.4676	113.6128	56.8765	0.3284	118	74
1	897.0000	1.0000	10	0	76.3589	113.3265	56.7345	0.7590	102	71
1	898.0000	1.0000	9	0	76.7783	113.7940	56.9200	0.2898	101	67
1	899.0000	1.0000	10	0	76.1009	113.5718	56.8922	0.3763	117	79
1	900.0000	1.0000	10	0	76.1381	113.7742	56.7691	0.4378	107	77
1	901.0000	1.0000	10	0	76.6102	113.7667	56.9740	0.3545	118	80
1	902.0000	1.0000	10	0	76.4120	113.9225	56.9866	0.2775	115	79
1	903.0000	1.0000	10	0	76.5210	114.0163	56.9572	0.2817	107	85
1	904.0000	1.0000	10	0	76.6347	113.8290	57.1087	0.3018	119	84
1	905.0000	1.0000	10	0	76.4079	113.8502	56.9929	0.2671	113	74
1	906.0000	1.0000	10	0	76.5055	113.7251	56.9844	0.3632	105	72
1	907.0000	1.0000	10	0	76.2621	114.0329	56.6896	0.5982	110	76
1	908.0000	1.0000	10	0	76.6163	114.0265	56.9624	0.2190	123	76
1	0.0000	2.0000	9	0	41.3325	106.6822	31.0779	0.7277	118	73
1	1.0000	2.0000	9	0	41.7867	106.8847	31.2794	0.3247	128	81
1	2.0000	2.0000	8	0	42.0139	106.9927	31.5286	0.1732	127	77
1	3.0000	2.0000	8	0	41.9168	107.0444	31.3543	0.2493	127	83
1	4.0000	2.0000	10	0	42.0103	106.9981	31.5009	0.2657	132	85
1	5.0000	2.0000	10	0	42.0970	106.9899	31.5329	0.2395	136	80
1	6.0000	2.0000	9	0	42.2112	107.0122	31.6159	0.1523	140	79
1	7.0000	2.0000	9	0	42.1135	107.0341	31.4228	0.1970	135	81
1	8.0000	2.0000	9	0	42.4815	106.8871	31.2660	0.4498	127	82
1	9.0000	2.0000	9	0	42.3352	107.0545	31.3941	0.2226	126	79
1	10.0000	2.0000	9	0	42.3127	107.0271	31.2930	0.3028	140	85
1	11.0000	2.0000	8	0	42.3725	106.9826	31.4926	0.2722	130	80
1	12.0000	2.0000	9	0	42.4170	106.9156	31.5331	0.2230	121	83
1	13.0000	2.0000	9	0	42.2557	106.8630	31.4303	0.2730	125	82
1	14.0000	2.0000	8	0	42.5593	106.8267	31.6392	0.1545	127	77
1	15.0000	2.0000	9	0	42.3872	106.8948	31.5912	0.3839	125	77
1	16.0000	2.0000	10	0	42.7544	106.8613	31.6622	0.7080	123	81
1	17.0000	2.0000	8	0	42.5900	106.7728	31.7720	0.2805	121	74
1	18.0000	2.0000	8	0	42.5633	106.7770	31.7949	0.1504	128	79
1	19.0000	2.0000	9	0	42.4810	106.6498	31.5050	0.5652	116	73
1	20.0000	2.0000	9	0	42.2792	107.1301	31.7447	0.2224	118	77
1	21.0000	2.0000	8	0	42.1959	107.2070	31.6916	0.1817	125	76
1	22.0000	2.0000	8	0	42.3413	107.0440	31.7123	0.2206	125	82
1	23.0000	2.0000	9	0	42.3814	106.9744	31.4594	0.3754	118	74
1	24.0000	2.0000	9	0	42.3649	107.0535	31.7678	0.2453	114	77
1	25.0000	2.0000	9	0	42.0192	107.2424	31.5081	0.2529	116	76
1	26.0000	2.0000	9	0	42.0362	107.3345	31.5563	0.1809	124	81
1	27.0000	2.0000	9	0	41.8941	107.3149	31.4501	0.3019	128	78
1	28.0000	2.0000	10	0	42.0007	107.4586	31.2738	0.2713	128	85
1	29.0000	2.0000	9	0	42.0699	107.3833	31.2044	0.2908	125	76
1	30.0000	2.0000	10	0	41.9283	107.4723	31.1192	0.2432	129	85
1	31.0000	2.0000	10	0	41.8135	107.6144	31.0616	0.2438	121	81
1	32.0000	2.0000	9	0	41.5166	107.3949	31.1869	0.6213	131	83
1	33.0000	2.0000	10	0	41.8636	107.5157	30.9530	0.3130	123	84
1	34.0000	2.0000	9	0	41.9169	107.3771	30.8692	0.5365	121	81
1	35.0000	2.0000	9	0	42.1648	107.5578	30.9948	0.3662	130	79
1	36.0000	2.0000	8	0	42.3396	107.4825	30.7692	0.5565	120	78
1	37.0000	2.0000	9	0	41.9562	107.6412	30.5888	0.5352	119	79
1	38.0000	2.0000	9	0	42.6038	107.3864	30.6988	0.2823	129	78
1	39.0000	2.0000	9	0	42.7286	107.4355	30.7968	0.3120	162	72
1	40.0000	2.0000	10	0	42.7453	106.8113	30.5451	1.0550	141	72
1	41.0000	2.0000	8	0	42.7873	107.3200	30.7255	0.2874	114	72
1	42.0000	2.0000	9	0	42.6552	107.4630	30.7924	0.2982	126	77
1	43.0000	2.0000	9	0	42.9193	107.4953	30.8937	0.3212	128	77
1	44.0000	2.0000	10	0	42.6362	107.3706	30.6486	0.4212	121	80
1	45.0000	2.0000	8	0	42.7357	107.4359	30.7142	0.7402	112	75
1	46.0000	2.0000	9	0	42.6809	107.4173	30.7796	0.4978	119	81
1	47.0000	2.0000	8	0	42.9258	107.5571	30.9441	0.1753	118	75
1	48.0000	2.0000	9	0	42.9316	107.5042	30.9091	0.2670	111	79
1	49.0000	2.0000	9	0	42.7558	107.4586	30.7626	0.4023	116	76
1	50.0000	2.0000	10	0	42.8330	107.5035	30.9945	0.2366	121	76
1	51.0000	2.0000	10	0	43.0319	107.4487	30.9003	0.3477	125	80
1	52.0000	2.0000	9	0	43.2412	107.7413	31.1318	0.4352	127	79
1	53.0000	2.0000	10	0	42.9873	107.5880	30.9284	0.3509	136	81
1	54.0000	2.0000	9	0	42.3904	107.4883	30.8286	0.7314	119	75
1	55.0000	2.0000	8	0	42.7127	107.7100	30.8995	0.3486	128	79
1	56.0000	2.0000	8	0	42.9669	107.7389	30.9790	0.1706	118	72
1	57.0000	2.0000	9	0	43.0653	107.7322	30.9075	0.3448	126	79
1	58.0000	2.0000	9	0	42.6295	107.8544	30.7920	0.4516	131	78
1	59.0000	2.0000	10	0	43.0120	107.7472	30.7783	0.4944	122	74
1	60.0000	2.0000	9	0	43.1644	107.6676	30.9756	0.3691	124	78
1	61.0000	2.0000	8	0	42.8870	107.8604	30.8227	0.2412	123	78
1	62.0000	2.0000	9	0	43.1036	107.8945	30.8810	0.3798	119	74
1	63.0000	2.0000	8	0	43.0315	107.9788	30.8322	0.2308	123	71
1	64.0000	2.0000	8	0	42.9524	107.9396	30.9089	0.4765	120	72
1	65.0000	2.0000	8	0	43.4055	107.7023	30.9089	0.2341	131	79
1	66.0000	2.0000	8	0	43.1362	107.8941	30.7490	0.2371	133	76
1	67.0000	2.0000	9	0	43.0408	107.9036	30.8124	0.3556	124	76
1	68.0000	2.0000	10	0	43.1179	107.7981	30.9140	0.3864	122	77
1	69.0000	2.0000	9	0	43.1308	107.8847	30.8104	0.3472	124	80
1	70.0000	2.0000	8	0	43.3820	107.9760	30.8674	0.1376	131	78
1	71.0000	2.0000	9	0	43.2470	107.8962	31.1179	0.1939	134	83
1	72.0000	2.0000	8	0	43.3814	107.9612	30.9523	0.2296	138	75
1	73.0000	2.0000	9	0	43.3906	108.0290	30.9173	0.2020	123	81
1	74.0000	2.0000	9	0	43.2783	107.9429	30.8953	0.2770	139	80
1	75.0000	2.0000	9	0	43.4216	108.0347	30.6954	0.3142	129	80
1	76.0000	2.0000	9	0	43.8695	107.6202	31.1915	0.4017	130	83
1	77.0000	2.0000	9	0	44.4940	107.7616	31.0396	0.4472	125	82
1	78.0000	2.0000	10	0	43.9964	107.4824	31.3131	0.3503	128	82
1	79.0000	2.0000	10	0	44.1254	107.5576	31.3786	0.1953	126	79
1	80.0000	2.0000	10	0	44.1684	107.5184	31.3260	0.3473	119	82
1	81.0000	2.0000	8	0	44.0971	107.6592	31.2887	0.2491	123	72
1	82.0000	2.0000	9	0	44.3906	107.6350	31.5079	0.3401	106	68
1	83.0000	2.0000	8	0	44.0260	107.5732	31.3084	0.6188	109	69
1	84.0000	2.0000	9	0	44.5388	107.7361	31.3505	0.5918	124	75
1	85.0000	2.0000	10	0	44.0627	107.6283	31.3511	0.2628	119	76
1	86.0000	2.0000	10	0	44.4209	107.7254	31.3370	0.4653	116	85
1	87.0000	2.0000	8	0	44.1210	107.7514	31.3475	0.4790	120	77
1	88.0000	2.0000	9	0	44.1693	107.7303	31.2756	0.2277	128	79
1	89.0000	2.0000	10	0	44.4041	107.5841	31.4648	0.4988	129	85
1	90.0000	2.0000	9	0	43.8343	108.0576	31.0939	0.7225	140	84
1	91.0000	2.0000	8	0	44.2383	107.8897	31.4500	0.2920	125	84
1	92.0000	2.0000	9	0	44.4173	107.6426	31.3936	0.4083	130	83
1	93.0000	2.0000	8	0	44.5461	107.7080	31.4625	0.2872	120	82
1	94.0000	2.0000	9	0	44.6707	107.7123	31.5840	0.2100	120	79
1	95.0000	2.0000	9	0	44.6744	107.6015	31.5414	0.3192	127	81
1	96.0000	2.0000	10	0	45.0676	107.4760	31.7828	0.3735	116	82
1	97.0000	2.0000	10	0	45.0773	107.3193	31.8721	0.4915	116	82
1	98.0000	2.0000	10	0	45.2384	107.2419	32.0477	0.2205	126	82
1	99.0000	2.0000	10	0	45.1477	107.3715	31.9288	0.3018	113	84
1	100.0000	2.0000	9	0	44.9082	107.2974	31.7585	0.5825	116	76
1	101.0000	2.0000	9	0	45.3490	107.3549	32.1613	0.1971	123	82
1	102.0000	2.0000	10	0	45.1560	107.4552	31.9912	0.3467	117	82
1	103.0000	2.0000	9	0	45.3263	107.3839	32.1280	0.2261	116	87
1	104.0000	2.0000	10	0	45.1851	107.3418	31.9884	0.3749	121	83
1	105.0000	2.0000	7	0	45.5648	107.3928	32.1350	0.2126	129	81
1	106.0000	2.0000	8	0	44.9682	107.3319	31.8493	0.5501	127	81
1	107.0000	2.0000	8	0	45.3986	107.4648	32.1239	0.2108	134	80
1	108.0000	2.0000	10	0	45.3442	107.3672	32.0354	0.3338	127	88
1	109.0000	2.0000	9	0	45.4625	107.3842	32.1592	0.1848	124	88
1	110.0000	2.0000	10	0	45.1893	107.2710	31.9068	0.6601	135	85
1	111.0000	2.0000	10	0	45.0747	107.2462	31.9846	0.5372	132	83
1	112.0000	2.0000	9	0	45.3455	107.3081	31.9302	0.4426	126	84
1	113.0000	2.0000	9	0	45.2998	107.4033	32.0707	0.3381	130	85
1	114.0000	2.0000	9	0	45.5395	107.3685	32.2396	0.2125	134	82
1	115.0000	2.0000	9	0	45.5388	107.3543	32.2239	0.1624	134	85
1	116.0000	2.0000	10	0	45.6411	107.2028	32.1196	0.3618	128	82
1	117.0000	2.0000	8	0	45.5449	107.2997	32.2344	0.2520	129	79
1	118.0000	2.0000	8	0	45.7856	107.2028	32.2369	0.2808	120	77
1	119.0000	2.0000	9	0	45.8815	107.1745	32.1103	0.5076	134	82
1	120.0000	2.0000	9	0	45.8533	106.9594	32.0235	0.5936	129	82
1	121.0000	2.0000	10	0	45.9408	107.0448	32.2702	0.4231	119	80
1	122.0000	2.0000	9	0	45.9635	107.0660	32.4234	0.2441	117	81
1	123.0000	2.0000	9	0	46.0501	107.1977	32.2626	0.4417	156	79
1	124.0000	2.0000	9	0	46.0790	107.0362	32.6375	0.2199	148	81
1	125.0000	2.0000	9	0	46.2213	106.8746	32.6626	0.3498	147	80
1	126.0000	2.0000	9	0	45.9560	107.1312	32.6269	0.2257	150	77
1	127.0000	2.0000	8	0	45.8414	107.0291	32.6061	0.3714	117	81
1	128.0000	2.0000	8	0	46.0952	107.1340	32.6505	0.1946	114	77
1	129.0000	2.0000	9	0	45.7442	107.0232	32.4135	0.5999	116	78
1	130.0000	2.0000	10	0	45.9724	107.1994	32.7615	0.2212	126	79
1	131.0000	2.0000	9	0	46.0029	107.1975	32.8204	0.1574	122	80
1	132.0000	2.0000	8	0	46.1471	107.2042	32.8324	0.2656	115	77
1	133.0000	2.0000	10	0	46.0114	107.0595	32.6902	0.4709	128	79
1	134.0000	2.0000	9	0	46.0227	107.2482	33.0100	0.1575	125	81
1	135.0000	2.0000	10	0	45.9479	107.2262	32.9072	0.3898	118	82
1	136.0000	2.0000	10	0	46.3669	107.4871	32.7674	0.5898	141	87
1	137.0000	2.0000	8	0	46.0320	107.3552	32.9875	0.1135	140	83
1	138.0000	2.0000	8	0	46.0619	107.3430	33.0367	0.2309	127	80
1	139.0000	2.0000	8	0	45.9544	107.3620	32.9391	0.1385	133	83
1	140.0000	2.0000	10	0	45.8817	107.2698	32.4407	0.4737	132	90
1	141.0000	2.0000	10	0	45.9049	107.2945	32.8653	0.2298	126	85
1	142.0000	2.0000	8	0	45.9755	107.3242	32.8502	0.2450	132	80
1	143.0000	2.0000	10	0	46.1918	107.2451	33.0947	0.1631	128	84
1	144.0000	2.0000	9	0	46.0277	107.3053	32.9454	0.2205	126	83
1	145.0000	2.0000	9	0	46.1449	107.2277	32.8946	0.1882	128	84
1	146.0000	2.0000	10	0	45.8949	107.0960	32.6377	0.7249	123	84
1	147.0000	2.0000	9	0	45.9349	107.3487	32.8746	0.3402	141	86
1	148.0000	2.0000	9	0	46.0831	107.3675	32.9972	0.1759	127	84
1	149.0000	2.0000	9	0	46.1454	107.3042	33.1267	0.2323	131	85
1	150.0000	2.0000	9	0	45.9604	107.1445	32.6466	0.6772	119	86
1	151.0000	2.0000	10	0	45.6868	107.1553	32.9822	0.7084	129	86
1	152.0000	2.0000	10	0	45.9964	107.3164	33.0642	0.2443	133	85
1	153.0000	2.0000	9	0	46.1716	107.2507	33.1534	0.2988	134	81
1	154.0000	2.0000	10	0	46.1261	107.2163	33.1556	0.2752	122	87
1	155.0000	2.0000	9	0	46.2607	107.2252	33.2331	0.2856	120	79
1	156.0000	2.0000	9	0	46.0269	107.3353	33.1102	0.2634	124	84
1	157.0000	2.0000	10	0	46.1582	107.2461	33.0881	0.2993	121	83
1	158.0000	2.0000	10	0	46.1135	107.1953	33.1458	0.3190	130	88
1	159.0000	2.0000	9	0	46.4480	107.4199	33.3313	0.4790	123	87
1	160.0000	2.0000	9	0	45.9076	107.2911	32.7467	0.5769	118	81
1	161.0000	2.0000	9	0	45.9335	107.4824	33.2175	0.5767	120	84
1	162.0000	2.0000	10	0	46.1381	107.3105	33.1690	0.4146	128	86
1	163.0000	2.0000	7	0	46.2444	107.3515	33.3124	0.1650	122	78
1	164.0000	2.0000	9	0	46.2336	107.3395	33.1778	0.2726	124	84
1	165.0000	2.0000	10	0	46.1330	107.2451	33.2161	0.2620	120	82
1	166.0000	2.0000	8	0	46.3169	107.1367	33.3112	0.2713	114	77
1	167.0000	2.0000	9	0	46.0594	107.0868	33.1613	0.3852	119	77
1	168.0000	2.0000	8	0	46.0774	107.2151	33.2995	0.2726	125	74
1	169.0000	2.0000	9	0	46.4238	107.1827	33.2177	0.3737	121	77
1	170.0000	2.0000	10	0	46.1596	107.1527	33.4381	0.1925	115	76
1	171.0000	2.0000	8	0	46.1711	107.3101	33.3262	0.1911	126	79
1	172.0000	2.0000	9	0	46.5778	107.2196	33.2395	0.4580	145	80
1	173.0000	2.0000	10	0	45.9602	107.5318	33.5191	0.6799	115	84
1	174.0000	2.0000	9	0	46.1537	107.2556	33.4963	0.2293	126	82
1	175.0000	2.0000	9	0	46.2627	107.1513	33.5291	0.2803	118	80
1	176.0000	2.0000	9	0	46.1833	107.1936	33.5439	0.2388	137	80
1	177.0000	2.0000	9	0	46.1545	107.3158	33.5493	0.4175	143	81
1	178.0000	2.0000	9	0	46.5105	107.0811	33.7053	0.2025	115	76
1	179.0000	2.0000	9	0	46.4065	107.2157	33.3008	0.5722	99	70
1	180.0000	2.0000	8	0	46.3229	107.5198	33.3150	0.3515	116	71
1	181.0000	2.0000	9	0	46.5260	107.1268	33.6834	0.6906	107	75
1	182.0000	2.0000	9	0	46.6001	107.4118	33.1733	0.9523	105	69
1	183.0000	2.0000	8	0	46.3381	106.8509	33.7473	0.4904	80	55
1	184.0000	2.0000	7	0	46.5815	106.2626	33.4500	1.0445	65	42
1	185.0000	2.0000	8	0	46.3328	107.0449	33.1593	0.9136	80	49
1	186.0000	2.0000	8	0	46.0116	107.5635	33.1176	0.5355	94	68
1	187.0000	2.0000	9	0	46.6819	107.1491	33.6124	0.6586	116	71
1	188.0000	2.0000	10	0	46.2807	107.3813	33.5845	0.2345	116	76
1	189.0000	2.0000	9	0	45.7629	107.5949	33.2231	0.8018	111	77
1	190.0000	2.0000	9	0	46.2848	107.3598	33.6202	0.4060	129	84
1	191.0000	2.0000	9	0	46.3247	107.3953	33.6456	0.3375	127	85
1	192.0000	2.0000	9	0	46.3034	107.5783	33.5805	0.2575	120	84
1	193.0000	2.0000	9	0	46.0962	107.5806	33.4867	0.2808	125	79
1	194.0000	2.0000	8	0	46.2422	107.6318	33.5029	0.1969	115	79
1	195.0000	2.0000	9	0	46.1398	107.5245	33.5079	0.3573	123	79
1	196.0000	2.0000	10	0	46.3127	107.7766	33.2597	0.4209	116	79
1	197.0000	2.0000	8	0	46.5032	107.5488	33.5120	0.4261	107	70
1	198.0000	2.0000	7	0	46.1045	107.5930	33.4884	0.5074	95	66
1	199.0000	2.0000	9	0	46.0701	107.6810	33.6136	0.3666	130	70
1	200.0000	2.0000	9	0	45.9867	107.9626	33.5165	0.2365	115	80
1	201.0000	2.0000	9	0	45.4170	107.5459	33.5072	0.8333	144	84
1	202.0000	2.0000	9	0	46.2688	107.7531	33.8344	0.5292	116	79
1	203.0000	2.0000	9	0	45.9873	107.8117	33.5469	0.4041	113	77
1	204.0000	2.0000	9	0	46.0972	107.9559	33.7222	0.3282	112	78
1	205.0000	2.0000	10	0	45.9368	107.9117	33.6200	0.3010	144	79
1	206.0000	2.0000	9	0	46.1240	107.8787	33.6891	0.3272	139	74
1	207.0000	2.0000	10	0	46.1929	108.0101	33.7104	0.3391	123	81
1	208.0000	2.0000	9	0	45.9360	107.9987	33.6728	0.2879	111	77
1	209.0000	2.0000	9	0	46.3860	107.9268	33.8526	0.1988	112	79
1	210.0000	2.0000	8	0	46.2776	107.7962	33.7349	0.3416	108	80
1	211.0000	2.0000	9	0	46.0909	107.6849	33.5390	0.4749	133	77
1	212.0000	2.0000	10	0	45.8466	107.6492	33.4033	0.5576	114	80
1	213.0000	2.0000	9	0	45.9898	107.9375	33.4576	0.3853	115	78
1	214.0000	2.0000	9	0	45.8655	107.7139	33.5510	0.3098	113	75
1	215.0000	2.0000	8	0	45.8587	107.7528	33.6276	0.2260	106	74
1	216.0000	2.0000	8	0	45.7042	107.5937	33.4031	0.4417	118	74
1	217.0000	2.0000	9	0	45.5177	107.5834	33.3713	0.7018	110	76
1	218.0000	2.0000	8	0	46.0449	107.4477	33.6758	0.3246	95	72
1	219.0000	2.0000	8	0	45.9789	107.1441	33.5536	0.5391	112	64
1	220.0000	2.0000	9	0	45.7746	106.7848	33.3531	0.9418	102	63
1	221.0000	2.0000	7	0	44.9228	106.7211	33.0073	0.9546	71	51
1	222.0000	2.0000	6	0	45.4381	106.7846	33.2516	0.6619	65	44
5	223.0000	2.0000	6	0	144.4534	36.2318	111.2961	1.8702	49	37
0	224.0000	2.0000	0	3	0.0000	0.0000	0.0000	0.0000	43	40
0	225.0000	2.0000	0	3	0.0000	0.0000	0.0000	0.0000	51	40
1	226.0000	2.0000	8	0	40.4821	69.1233	154.1656	0.6014	72	48
1	227.0000	2.0000	10	0	40.5234	69.3466	154.0002	0.3699	93	58
1	228.0000	2.0000	10	0	40.4183	69.1557	154.2336	0.4473	83	66
1	229.0000	2.0000	10	0	40.8834	69.1612	154.2122	0.2690	98	76
1	230.0000	2.0000	10	0	40.7808	69.1455	154.0941	0.2680	104	73
1	231.0000	2.0000	10	0	40.7935	69.2457	154.1092	0.5989	107	71
1	232.0000	2.0000	10	0	40.6328	69.2108	154.1625	0.2504	104	78
1	233.0000	2.0000	10	0	40.6750	69.1770	154.1499	0.2086	110	79
1	234.0000	2.0000	10	0	40.6089	69.2084	154.0095	0.3545	113	81
1	235.0000	2.0000	10	0	40.5241	69.3382	154.0652	0.3945	131	80
1	236.0000	2.0000	10	0	40.6973	69.2019	154.1378	0.1343	105	75
1	237.0000	2.0000	10	0	40.7312	69.2499	154.1057	0.1633	102	82
1	238.0000	2.0000	10	0	40.7142	69.1822	153.9611	0.3566	121	80
1	239.0000	2.0000	10	0	40.9470	69.2224	153.9460	0.2962	107	83
1	240.0000	2.0000	10	0	40.6390	69.2524	153.7363	0.5704	105	77
1	241.0000	2.0000	10	0	40.8257	69.2055	153.9850	0.2474	121	82
1	242.0000	2.0000	10	0	40.8428	69.2562	154.0057	0.2692	124	84
1	243.0000	2.0000	10	0	40.8043	69.2017	153.8786	0.2609	113	80
1	244.0000	2.0000	10	0	40.6995	69.2554	153.8788	0.3072	104	79
1	245.0000	2.0000	10	0	40.7461	69.2613	153.8873	0.2331	106	85
1	246.0000	2.0000	10	0	40.7877	69.4403	153.6643	0.3067	105	81
1	247.0000	2.0000	10	0	40.9840	69.2307	153.6392	0.3579	101	73
1	248.0000	2.0000	10	0	41.0777	69.3224	153.4188	0.2378	110	79
1	249.0000	2.0000	10	0	41.3646	69.3346	153.4770	0.2720	122	75
1	250.0000	2.0000	10	0	41.0770	69.3576	153.2934	0.4965	115	81
1	251.0000	2.0000	10	0	41.2330	69.4558	153.4712	0.2526	135	84
1	252.0000	2.0000	10	0	41.3689	69.4963	153.3923	0.1781	113	82
1	253.0000	2.0000	10	0	41.2533	69.3974	153.3565	0.3064	120	81
1	254.0000	2.0000	10	0	41.4050	69.3799	153.3225	0.8206	137	87
1	255.0000	2.0000	10	0	40.9199	69.2989	153.7329	0.5010	127	86
1	256.0000	2.0000	10	0	40.8347	69.4332	154.0107	0.3358	119	85
1	257.0000	2.0000	10	0	40.8723	69.2247	154.1164	0.2609	113	88
1	258.0000	2.0000	10	0	40.8660	69.2439	154.1342	0.1328	134	83
1	259.0000	2.0000	10	0	40.6874	69.2631	153.9111	0.4875	109	82
1	260.0000	2.0000	9	0	40.7775	69.2338	154.0118	0.3692	116	83
1	261.0000	2.0000	10	0	40.7411	69.3168	154.0418	0.3062	119	89
1	262.0000	2.0000	9	0	40.9512	69.2226	154.2504	0.2403	121	86
1	263.0000	2.0000	10	0	40.8107	69.3065	154.2167	0.2026	135	86
1	264.0000	2.0000	10	0	40.9127	69.2338	154.2558	0.1840	118	82
1	265.0000	2.0000	10	0	40.8225	69.3153	154.1267	0.2373	115	83
1	266.0000	2.0000	10	0	41.1784	69.2206	154.0770	0.3428	126	90
1	267.0000	2.0000	10	0	40.8251	69.3062	154.1621	0.1957	122	88
1	268.0000	2.0000	10	0	40.7734	69.2941	154.1907	0.1888	139	88
1	269.0000	2.0000	10	0	40.9422	69.3116	154.1628	0.1978	118	88
1	270.0000	2.0000	10	0	40.9911	69.2955	154.2396	0.1996	118	84
1	271.0000	2.0000	10	0	40.8892	69.2571	154.1688	0.2606	115	87
1	272.0000	2.0000	10	0	40.7450	69.2276	154.1631	0.3053	131	89
1	273.0000	2.0000	10	0	40.6984	69.1775	154.0604	0.2990	134	87
1	274.0000	2.0000	10	0	40.8489	69.2421	154.1669	0.2029	117	86
1	275.0000	2.0000	10	0	40.8916	69.1734	154.2210	0.2365	121	87
1	276.0000	2.0000	10	0	40.6364	69.2110	154.2911	0.2827	122	84
1	277.0000	2.0000	10	0	40.7778	69.1977	154.2878	0.3151	139	87
1	278.0000	2.0000	10	0	40.6252	69.1145	154.4922	0.2586	108	83
1	279.0000	2.0000	10	0	40.7214	69.2139	154.3971	0.1988	121	87
1	280.0000	2.0000	10	0	40.6681	69.1084	154.4938	0.2065	116	84
1	281.0000	2.0000	10	0	40.6062	69.2040	154.4429	0.2727	123	91
1	282.0000	2.0000	10	0	40.6912	69.1017	154.4256	0.2255	122	86
1	283.0000	2.0000	10	0	40.5834	69.1556	154.4804	0.2681	118	86
1	284.0000	2.0000	10	0	40.7002	69.0885	154.5180	0.2437	122	84
1	285.0000	2.0000	10	0	40.7252	69.0672	154.6081	0.2370	121	90
1	286.0000	2.0000	10	0	40.5331	69.0795	154.3468	0.4262	118	89
1	287.0000	2.0000	10	0	40.5693	69.1043	154.4719	0.2478	125	83
1	288.0000	2.0000	10	0	40.5683	69.1919	154.2960	0.3447	140	88
1	289.0000	2.0000	10	0	40.6631	69.1902	154.2746	0.3625	120	89
1	290.0000	2.0000	10	0	40.6080	69.1713	154.5064	0.2185	141	92
1	291.0000	2.0000	10	0	40.5230	69.1456	154.5100	0.1854	147	84
1	292.0000	2.0000	10	0	40.5614	69.2131	154.4428	0.2184	131	85
1	293.0000	2.0000	9	0	40.6249	69.1465	154.4294	0.2041	133	80
1	294.0000	2.0000	10	0	40.6226	69.0923	154.3602	0.2985	114	83
1	295.0000	2.0000	10	0	40.5157	69.1075	154.5849	0.2495	134	86
1	296.0000	2.0000	10	0	40.6468	69.0696	154.4756	0.2177	134	89
1	297.0000	2.0000	9	0	40.5823	69.1625	154.4313	0.1774	123	88
1	298.0000	2.0000	9	0	40.5190	69.1498	154.4328	0.2295	116	89
1	299.0000	2.0000	10	0	40.4726	69.2018	154.3418	0.2005	134	88
1	300.0000	2.0000	10	0	40.6332	69.1508	154.3771	0.1412	132	93
1	301.0000	2.0000	10	0	40.5834	69.1693	154.2888	0.2991	119	91
1	302.0000	2.0000	10	0	40.6701	69.0656	154.4634	0.2489	119	87
1	303.0000	2.0000	10	0	40.6608	69.1330	154.4486	0.1638	122	84
1	304.0000	2.0000	10	0	40.6854	69.0297	154.4041	0.3134	140	87
1	305.0000	2.0000	10	0	40.5311	69.1271	154.2362	0.4569	120	88
1	306.0000	2.0000	10	0	40.6549	69.1325	154.2788	0.2626	113	86
1	307.0000	2.0000	10	0	40.6511	69.2547	154.2215	0.2510	136	90
1	308.0000	2.0000	10	0	40.9043	69.1861	154.0175	0.3059	118	87
1	309.0000	2.0000	10	0	40.8178	69.1447	154.0252	0.2796	130	83
1	310.0000	2.0000	10	0	40.8291	69.2052	154.1329	0.1649	137	88
1	311.0000	2.0000	10	0	40.8185	69.2344	154.0707	0.1923	125	92
1	312.0000	2.0000	10	0	40.7541	69.1710	153.8403	0.4380	128	91
1	313.0000	2.0000	10	0	40.7938	69.2741	153.9765	0.3864	135	88
1	314.0000	2.0000	10	0	40.8094	69.0758	154.2304	0.4121	138	86
1	315.0000	2.0000	10	0	40.5831	69.1499	154.5340	0.2187	132	85
1	316.0000	2.0000	10	0	40.6303	69.1070	154.3794	0.2381	120	90
1	317.0000	2.0000	9	0	40.5630	69.1021	154.3971	0.2432	122	86
1	318.0000	2.0000	10	0	40.5936	69.0905	154.5312	0.1962	128	83
1	319.0000	2.0000	10	0	40.6166	69.0398	154.4663	0.2101	117	88
1	320.0000	2.0000	9	0	40.6666	69.0416	154.3918	0.2613	139	84
1	321.0000	2.0000	9	0	40.6138	69.0646	154.2912	0.3208	112	86
1	322.0000	2.0000	10	0	40.6555	69.0544	154.3437	0.2049	114	78
1	323.0000	2.0000	10	0	40.9907	69.0199	153.8343	0.5114	101	72
1	324.0000	2.0000	10	0	41.1750	69.0821	153.5557	0.2129	120	78
1	325.0000	2.0000	10	0	41.1923	69.1170	153.3779	0.3375	102	79
1	326.0000	2.0000	10	0	41.1070	69.1939	153.3596	0.2246	113	84
1	327.0000	2.0000	10	0	41.1116	69.1744	153.3605	0.2898	117	83
1	328.0000	2.0000	10	0	41.0651	69.1247	153.5063	0.2743	112	85
1	329.0000	2.0000	10	0	41.0570	69.1665	153.5274	0.1813	110	81
1	330.0000	2.0000	10	0	41.0723	69.2376	153.3845	0.2357	112	80
1	331.0000	2.0000	10	0	41.1373	69.2204	153.4584	0.1532	119	89
1	332.0000	2.0000	10	0	41.0873	69.1854	153.4301	0.1979	114	80
1	333.0000	2.0000	10	0	41.1682	69.2158	153.4641	0.2179	118	81
1	334.0000	2.0000	10	0	41.1895	69.2452	153.4657	0.1511	113	85
1	335.0000	2.0000	10	0	41.1202	69.1682	153.3490	0.4149	107	82
1	336.0000	2.0000	10	0	41.1036	69.3182	153.2993	0.3505	111	84
1	337.0000	2.0000	10	0	41.2175	69.2683	153.3737	0.1874	109	78
1	338.0000	2.0000	10	0	41.6177	69.3784	153.0504	0.2759	115	80
1	339.0000	2.0000	10	0	41.7777	69.4150	153.0800	0.3389	118	84
1	340.0000	2.0000	10	0	41.5909	69.4850	152.8995	0.3479	117	87
1	341.0000	2.0000	10	0	41.6379	69.5026	152.9768	0.2077	115	82
1	342.0000	2.0000	9	0	41.6533	69.4305	153.1564	0.1770	114	81
1	343.0000	2.0000	10	0	41.6043	69.3154	153.3755	0.1958	122	85
1	344.0000	2.0000	10	0	41.5899	69.2828	153.3377	0.2847	120	85
1	345.0000	2.0000	10	0	41.4851	69.3642	153.1380	0.4016	114	83
1	346.0000	2.0000	10	0	41.4367	69.2790	153.4635	0.2206	113	83
1	347.0000	2.0000	10	0	41.3892	69.2588	153.4360	0.2486	126	83
1	348.0000	2.0000	10	0	41.4791	69.1831	153.3466	0.2914	111	83
1	349.0000	2.0000	10	0	41.2899	69.3025	153.1783	0.4656	102	79
1	350.0000	2.0000	10	0	40.9707	69.0719	153.6647	0.5120	97	72
1	351.0000	2.0000	9	0	40.7653	68.7926	153.9276	0.3691	99	74
1	352.0000	2.0000	10	0	40.9580	68.9226	153.8712	0.5051	106	75
1	353.0000	2.0000	9	0	40.9408	68.9870	153.9789	0.2849	95	73
1	354.0000	2.0000	9	0	40.3700	68.7122	154.3653	0.5392	100	73
1	355.0000	2.0000	10	0	41.0462	68.8492	154.0227	0.3700	106	70
1	356.0000	2.0000	10	0	41.1432	68.8767	153.8239	0.4166	94	70
1	357.0000	2.0000	9	0	40.9495	68.6931	153.8070	0.5230	92	66
1	358.0000	2.0000	9	0	40.8651	68.8736	153.8341	0.2080	92	60
1	359.0000	2.0000	10	0	40.6330	68.4595	153.6886	0.8375	83	56
1	360.0000	2.0000	7	0	41.2129	68.6415	153.6099	0.4543	67	48
1	361.0000	2.0000	6	0	44.2417	72.7729	151.9420	1.7502	59	39
0	362.0000	2.0000	0	3	0.0000	0.0000	0.0000	0.0000	47	40
0	363.0000	2.0000	0	3	0.0000	0.0000	0.0000	0.0000	48	39
3	364.0000	2.0000	6	0	119.9961	110.5379	115.5962	1.9297	58	49
0	365.0000	2.0000	0	3	0.0000	0.0000	0.0000	0.0000	54	39
1	366.0000	2.0000	7	0	42.2791	69.5822	151.8630	0.8852	49	41
1	367.0000	2.0000	8	0	42.6451	69.4235	152.5823	0.5047	81	54
1	368.0000	2.0000	10	0	42.4781	69.4857	152.1741	0.3366	80	59
1	369.0000	2.0000	10	0	42.2845	69.6353	152.0432	0.3714	89	65
1	370.0000	2.0000	9	0	42.9330	69.6228	151.7754	0.3496	100	69
1	371.0000	2.0000	9	0	42.9704	69.6603	151.6734	0.3576	90	68
1	372.0000	2.0000	10	0	42.7888	69.5209	152.0135	0.3371	93	74
1	373.0000	2.0000	10	0	42.9952	69.5937	152.1567	0.3302	96	71
1	374.0000	2.0000	10	0	42.9485	69.7230	151.9511	0.2984	105	75
1	375.0000	2.0000	10	0	42.9742	69.5775	152.0880	0.4135	97	74
1	376.0000	2.0000	10	0	42.9493	69.7753	151.9246	0.3231	93	72
1	377.0000	2.0000	9	0	43.0387	69.6815	152.0468	0.2262	105	74
1	378.0000	2.0000	10	0	42.9289	69.6507	151.9567	0.2539	100	72
1	379.0000	2.0000	10	0	43.1212	69.6360	152.0285	0.1861	91	70
1	380.0000	2.0000	10	0	43.0782	69.7069	151.9420	0.2975	95	72
1	381.0000	2.0000	10	0	43.0145	69.6236	151.9569	0.3032	99	75
1	382.0000	2.0000	10	0	43.0665	69.7150	151.9568	0.2691	96	75
1	383.0000	2.0000	10	0	42.8869	69.7626	151.8820	0.3184	90	74
1	384.0000	2.0000	10	0	43.0308	69.7024	151.9272	0.3239	115	77
1	385.0000	2.0000	10	0	43.1021	69.6986	151.9441	0.3381	103	73
1	386.0000	2.0000	10	0	42.9708	69.7344	151.8705	0.2447	96	72
1	387.0000	2.0000	10	0	43.0704	69.6934	151.9752	0.1916	97	74
1	388.0000	2.0000	10	0	43.0044	69.8108	151.8354	0.3393	104	75
1	389.0000	2.0000	10	0	43.0370	69.7328	151.8415	0.2311	110	75
1	390.0000	2.0000	10	0	43.0938	69.7333	151.7913	0.4270	90	78
1	391.0000	2.0000	10	0	43.1045	69.8091	151.8619	0.3526	96	76
1	392.0000	2.0000	10	0	43.0382	69.8348	151.8650	0.2229	100	76
1	393.0000	2.0000	10	0	43.0242	69.8050	151.8708	0.2566	97	79
1	394.0000	2.0000	10	0	43.0211	69.8323	151.7370	0.1918	94	79
1	395.0000	2.0000	10	0	43.1463	69.7997	151.8229	0.3208	87	74
1	396.0000	2.0000	9	0	43.1076	69.8091	151.8359	0.2799	93	71
1	397.0000	2.0000	10	0	43.2154	69.7680	151.7484	0.3828	110	73
1	398.0000	2.0000	10	0	43.1642	69.8770	151.6730	0.1963	109	75
1	399.0000	2.0000	10	0	43.2493	69.9073	151.6588	0.2522	98	81
1	400.0000	2.0000	10	0	43.2557	69.8345	151.6404	0.2679	102	76
1	401.0000	2.0000	10	0	43.3038	69.8068	151.6246	0.1800	108	80
1	402.0000	2.0000	10	0	43.1617	69.8415	151.6455	0.3068	109	85
1	403.0000	2.0000	10	0	43.2318	69.8540	151.5292	0.2797	110	74
1	404.0000	2.0000	10	0	43.2275	69.8752	151.5947	0.1719	108	79
1	405.0000	2.0000	10	0	43.3959	69.8356	151.5250	0.2737	105	73
1	406.0000	2.0000	9	0	43.3492	69.8758	151.2927	0.4505	119	83
1	407.0000	2.0000	10	0	43.4462	69.9760	151.2978	0.3353	118	75
1	408.0000	2.0000	10	0	43.4117	70.0147	151.4502	0.4027	106	79
1	409.0000	2.0000	10	0	43.4320	69.9841	151.4517	0.3029	112	76
1	410.0000	2.0000	10	0	43.4509	69.9884	151.4351	0.3435	116	81
1	411.0000	2.0000	10	0	43.5143	69.9389	151.4119	0.2656	97	75
1	412.0000	2.0000	10	0	43.4031	70.0162	151.4070	0.2437	104	82
1	413.0000	2.0000	10	0	43.5800	69.8086	151.6208	0.3628	112	84
1	414.0000	2.0000	10	0	43.4148	69.9828	151.4137	0.1791	113	84
1	415.0000	2.0000	10	0	43.4951	70.0089	151.4185	0.3132	109	84
1	416.0000	2.0000	10	0	43.4615	69.8861	151.5720	0.3006	113	81
1	417.0000	2.0000	10	0	43.4374	69.9017	151.4863	0.2889	106	84
1	418.0000	2.0000	10	0	43.6171	69.9174	151.5828	0.1435	114	81
1	419.0000	2.0000	10	0	43.4974	69.9518	151.4641	0.2704	114	82
1	420.0000	2.0000	10	0	43.5574	69.9060	151.4564	0.3212	112	76
1	421.0000	2.0000	10	0	43.5155	70.0155	151.4478	0.2262	113	77
1	422.0000	2.0000	10	0	43.5175	70.0333	151.5616	0.2071	106	79
1	423.0000	2.0000	10	0	43.7240	70.0487	151.5541	0.2053	122	76
1	424.0000	2.0000	10	0	43.4616	69.9395	151.5955	0.2035	113	84
1	425.0000	2.0000	10	0	43.6050	69.9611	151.7701	0.1745	111	80
1	426.0000	2.0000	10	0	43.4320	70.0685	151.5909	0.1664	115	81
1	427.0000	2.0000	10	0	43.4783	70.0158	151.1554	0.6067	98	81
1	428.0000	2.0000	10	0	43.3906	70.0150	151.5352	0.2074	114	79
1	429.0000	2.0000	10	0	43.4915	69.8197	151.6342	0.3349	108	79
1	430.0000	2.0000	10	0	43.3924	69.9887	151.6075	0.2253	107	82
1	431.0000	2.0000	10	0	43.5300	69.8985	151.7035	0.2421	102	82
1	432.0000	2.0000	8	0	43.6345	69.9477	151.6336	0.2367	119	83
1	433.0000	2.0000	10	0	43.5585	70.0457	151.3336	0.5164	102	81
1	434.0000	2.0000	10	0	43.4600	69.9652	151.5844	0.2137	111	81
1	435.0000	2.0000	10	0	43.5282	69.9686	151.5925	0.2256	114	82
1	436.0000	2.0000	10	0	43.4281	69.9332	151.6427	0.2861	114	85
1	437.0000	2.0000	10	0	43.5477	69.9989	151.5267	0.2977	101	78
1	438.0000	2.0000	10	0	43.7141	69.9327	151.6293	0.2683	103	79
1	439.0000	2.0000	10	0	43.5201	69.9906	151.5024	0.3214	113	80
1	440.0000	2.0000	10	0	43.5282	69.9757	151.4773	0.3297	107	82
1	441.0000	2.0000	10	0	43.6097	69.9100	151.4654	0.2364	112	79
1	442.0000	2.0000	10	0	43.4781	69.8036	151.4499	0.3243	107	75
1	443.0000	2.0000	10	0	43.5921	69.9795	151.3772	0.2762	107	81
1	444.0000	2.0000	10	0	43.3198	70.2129	151.3600	0.3067	114	78
1	445.0000	2.0000	10	0	43.4438	69.9991	151.4488	0.2400	102	75
1	446.0000	2.0000	10	0	43.4344	70.0245	151.4144	0.2489	98	76
1	447.0000	2.0000	10	0	43.5083	69.9041	151.4101	0.2560	108	76
1	448.0000	2.0000	10	0	43.5066	69.9137	151.4972	0.2224	111	80
1	449.0000	2.0000	10	0	43.5935	69.9968	151.3319	0.3122	109	79
1	450.0000	2.0000	10	0	43.6513	69.9571	151.3582	0.2841	101	79
1	451.0000	2.0000	10	0	43.5493	69.9467	151.4796	0.2289	113	80
1	452.0000	2.0000	10	0	43.2549	70.0816	151.3937	0.4664	109	85
1	453.0000	2.0000	10	0	43.5204	69.9635	151.2534	0.2662	109	77
1	454.0000	2.0000	10	0	43.5743	70.0235	151.0660	0.3788	107	76
1	455.0000	2.0000	10	0	43.6416	69.8318	151.2109	0.3029	110	77
1	456.0000	2.0000	10	0	43.5017	69.8563	151.3780	0.3715	110	79
1	457.0000	2.0000	10	0	43.3886	69.8687	151.3008	0.2913	111	78
1	458.0000	2.0000	10	0	43.3004	69.6774	151.2566	0.5758	110	83
1	459.0000	2.0000	10	0	43.0917	69.6917	151.3095	0.3667	109	82
1	460.0000	2.0000	10	0	43.2392	69.7439	151.6975	0.3417	101	78
1	461.0000	2.0000	10	0	43.2608	69.7240	151.6019	0.1960	94	80
1	462.0000	2.0000	10	0	43.2205	69.6756	151.5057	0.3009	105	81
1	463.0000	2.0000	10	0	43.1783	69.8006	151.4240	0.3189	103	78
1	464.0000	2.0000	9	0	43.2317	69.7405	151.4386	0.3452	108	75
1	465.0000	2.0000	10	0	43.3237	69.7216	151.6271	0.2587	113	76
1	466.0000	2.0000	10	0	43.2613	69.7914	151.5160	0.2523	109	80
1	467.0000	2.0000	10	0	43.1536	69.7533	151.5052	0.2266	103	83
1	468.0000	2.0000	10	0	43.2313	69.7801	151.3838	0.3683	102	77
1	469.0000	2.0000	10	0	43.2487	69.7603	151.5387	0.2936	107	83
1	470.0000	2.0000	10	0	43.1961	69.7761	151.2933	0.3446	108	82
1	471.0000	2.0000	10	0	43.3153	69.8253	151.2515	0.2157	106	76
1	472.0000	2.0000	10	0	43.1532	69.8970	151.3342	0.3911	100	81
1	473.0000	2.0000	10	0	43.3672	69.7365	151.4227	0.3583	115	81
1	474.0000	2.0000	10	0	43.3470	69.6889	151.4012	0.2434	110	82
1	475.0000	2.0000	10	0	43.3471	69.7683	151.3714	0.1987	113	80
1	476.0000	2.0000	10	0	43.3763	69.7660	151.3693	0.1975	115	77
1	477.0000	2.0000	10	0	43.4306	69.6952	151.3340	0.2995	116	79
1	478.0000	2.0000	10	0	43.3362	69.7337	151.2413	0.2614	112	79
1	479.0000	2.0000	10	0	43.4210	69.7443	151.3413	0.1848	112	80
1	480.0000	2.0000	10	0	43.4328	69.7311	151.2304	0.2733	123	81
1	481.0000	2.0000	10	0	43.2792	69.8094	151.2298	0.3284	116	79
1	482.0000	2.0000	10	0	43.3110	69.8046	151.1862	0.2447	103	76
1	483.0000	2.0000	10	0	43.2846	69.7884	151.1260	0.4426	110	80
1	484.0000	2.0000	10	0	43.3489	69.7107	151.2423	0.4316	97	80
1	485.0000	2.0000	10	0	43.2689	69.7494	151.2566	0.2464	99	75
1	486.0000	2.0000	10	0	43.2915	69.7557	151.2184	0.2791	108	80
1	487.0000	2.0000	10	0	43.3727	69.7994	151.2164	0.2373	102	75
1	488.0000	2.0000	10	0	43.3118	69.7343	151.1781	0.2746	107	80
1	489.0000	2.0000	10	0	43.2627	69.8229	151.2162	0.2516	114	83
1	490.0000	2.0000	10	0	43.2709	69.8289	151.3326	0.2705	118	82
1	491.0000	2.0000	10	0	43.3071	69.7183	151.3470	0.2244	108	75
1	492.0000	2.0000	10	0	43.3119	69.7278	151.4438	0.3549	121	84
1	493.0000	2.0000	10	0	43.3060	69.7338	151.5041	0.3461	109	77
1	494.0000	2.0000	10	0	43.2768	69.7831	151.4469	0.1828	109	77
1	495.0000	2.0000	10	0	43.3955	69.7360	151.4148	0.2861	107	77
1	496.0000	2.0000	10	0	43.2511	69.8108	151.2635	0.3277	107	77
1	497.0000	2.0000	10	0	43.2094	69.6154	151.0894	0.3186	113	75
1	498.0000	2.0000	10	0	43.3592	69.7334	151.1594	0.2056	109	81
1	499.0000	2.0000	10	0	43.3874	69.7697	151.1969	0.1959	99	75
1	500.0000	2.0000	10	0	43.6058	69.6001	151.2694	0.3399	105	79
1	501.0000	2.0000	10	0	43.2485	69.7766	151.0529	0.3685	102	75
1	502.0000	2.0000	10	0	43.6491	69.5705	151.0073	0.4067	106	79
1	503.0000	2.0000	10	0	43.3731	69.7392	151.0808	0.3043	104	78
1	504.0000	2.0000	9	0	43.3007	69.7000	151.0560	0.2312	110	81
1	505.0000	2.0000	10	0	43.2706	69.7217	151.0816	0.3675	109	81
1	506.0000	2.0000	10	0	43.4124	69.7137	151.0039	0.3296	107	76
1	507.0000	2.0000	10	0	43.2760	69.8696	151.0255	0.3634	106	79
1	508.0000	2.0000	10	0	43.3632	69.7074	151.1520	0.1880	118	76
1	509.0000	2.0000	10	0	43.3495	69.6958	151.2043	0.3100	110	82
1	510.0000	2.0000	10	0	43.2528	69.7483	151.1767	0.2325	111	81
1	511.0000	2.0000	10	0	43.2566	69.7617	151.1382	0.3047	107	77
1	512.0000	2.0000	10	0	43.3583	69.7077	151.3338	0.2481	118	86
1	513.0000	2.0000	10	0	43.2788	69.6702	151.4190	0.1879	109	79
1	514.0000	2.0000	10	0	43.2263	69.6934	151.3996	0.2149	106	81
1	515.0000	2.0000	10	0	43.1455	69.5405	151.5372	0.2586	107	83
1	516.0000	2.0000	10	0	43.3041	69.5771	151.5537	0.2673	115	82
1	517.0000	2.0000	10	0	43.1193	69.6666	151.3966	0.4040	106	82
1	518.0000	2.0000	10	0	43.1372	69.6108	151.3671	0.4913	106	79
1	519.0000	2.0000	10	0	43.2062	69.6184	151.5002	0.2102	101	81
1	520.0000	2.0000	10	0	43.1897	69.5986	151.5098	0.1800	100	79
1	521.0000	2.0000	10	0	43.3178	69.5500	151.4961	0.2081	107	77
1	522.0000	2.0000	10	0	43.3028	69.6094	151.5029	0.1898	114	77
1	523.0000	2.0000	10	0	43.2604	69.6015	151.3567	0.3059	105	77
1	524.0000	2.0000	10	0	43.3803	69.6074	151.3431	0.2325	112	82
1	525.0000	2.0000	10	0	43.2168	69.6062	151.3750	0.2793	104	80
1	526.0000	2.0000	10	0	43.3823	69.6927	151.2992	0.3370	115	74
1	527.0000	2.0000	10	0	43.4307	69.6329	151.2671	0.1962	107	81
1	528.0000	2.0000	10	0	43.3151	69.6760	151.2783	0.3670	110	75
1	529.0000	2.0000	10	0	43.3936	69.5768	151.2367	0.2628	112	77
1	530.0000	2.0000	10	0	43.3454	69.6516	151.1044	0.2423	109	79
1	531.0000	2.0000	10	0	43.2985	69.6389	151.2979	0.2115	109	76
1	532.0000	2.0000	10	0	43.3487	69.6292	151.3692	0.1534	103	78
1	533.0000	2.0000	10	0	43.3176	69.5813	151.4260	0.2861	108	77
1	534.0000	2.0000	10	0	43.2592	69.6597	151.4036	0.1663	111	75
1	535.0000	2.0000	10	0	43.2550	69.6161	151.3407	0.2151	106	76
1	536.0000	2.0000	10	0	43.2189	69.6333	151.2623	0.2772	105	78
1	537.0000	2.0000	10	0	43.2204	69.6140	151.3357	0.2432	97	70
1	538.0000	2.0000	10	0	43.2893	69.5858	151.5074	0.2163	103	75
1	539.0000	2.0000	10	0	43.2113	69.6085	151.4477	0.1206	94	75
1	540.0000	2.0000	10	0	43.1987	69.5703	151.3909	0.2720	92	74
1	541.0000	2.0000	10	0	43.2188	69.5304	151.6178	0.3383	95	80
1	542.0000	2.0000	10	0	43.2621	69.6411	151.3483	0.2055	102	73
1	543.0000	2.0000	10	0	43.4203	69.6027	151.1782	0.2435	101	77
1	544.0000	2.0000	10	0	43.4674	69.6767	151.1691	0.2598	104	77
1	545.0000	2.0000	10	0	42.5829	69.3423	151.2997	0.9548	108	78
1	546.0000	2.0000	10	0	43.4040	69.6910	151.0934	0.2569	119	82
1	547.0000	2.0000	10	0	43.3163	69.5957	151.1428	0.2875	110	80
1	548.0000	2.0000	10	0	43.4510	69.5144	151.1544	0.5226	107	81
1	549.0000	2.0000	10	0	43.2824	69.6579	151.3019	0.2243	99	78
1	550.0000	2.0000	10	0	43.4396	69.5998	151.3198	0.2248	106	79
1	551.0000	2.0000	9	0	43.2962	69.6474	151.3122	0.2483	107	76
1	552.0000	2.0000	10	0	43.3995	69.6267	151.3350	0.2023	109	79
1	553.0000	2.0000	10	0	43.4911	69.5929	151.2250	0.4288	110	78
1	554.0000	2.0000	10	0	43.3300	69.5770	151.3442	0.3646	106	78
1	555.0000	2.0000	9	0	43.4528	69.6203	151.3949	0.2387	92	74
1	556.0000	2.0000	10	0	43.4015	69.7024	151.1887	0.3049	102	78
1	557.0000	2.0000	10	0	43.5108	69.6267	151.3287	0.1614	104	78
1	558.0000	2.0000	10	0	43.4561	69.6997	151.1938	0.1650	105	80
1	559.0000	2.0000	10	0	43.3634	69.6443	151.2118	0.2477	113	82
1	560.0000	2.0000	10	0	43.6775	69.7071	150.9550	0.5592	105	70
1	561.0000	2.0000	10	0	43.5063	69.8277	150.6661	0.4446	97	74
1	562.0000	2.0000	10	0	44.0439	69.8436	150.6149	0.2821	94	73
1	563.0000	2.0000	10	0	43.9634	69.9728	150.6070	0.2501	89	72
1	564.0000	2.0000	10	0	43.9798	69.8552	150.4554	0.5715	98	71
1	565.0000	2.0000	10	0	44.0177	69.9381	150.7396	0.2205	90	71
1	566.0000	2.0000	10	0	44.0783	69.9107	150.6906	0.2357	106	75
1	567.0000	2.0000	10	0	44.0506	69.8081	150.6188	0.2826	104	75
1	568.0000	2.0000	10	0	43.9907	69.9231	150.6682	0.2147	95	71
1	569.0000	2.0000	10	0	44.0515	69.8296	150.5245	0.4531	94	67
1	570.0000	2.0000	8	0	43.9607	69.8870	150.7264	0.3997	60	56
1	571.0000	2.0000	7	0	44.0836	69.8111	150.5150	0.3776	53	46
0	572.0000	2.0000	0	3	0.0000	0.0000	0.0000	0.0000	39	37
0	573.0000	2.0000	0	3	0.0000	0.0000	0.0000	0.0000	35	35
0	574.0000	2.0000	0	3	0.0000	0.0000	0.0000	0.0000	42	33
3	575.0000	2.0000	6	0	147.9890	175.1707	38.0107	1.6380	62	44
1	576.0000	2.0000	8	0	74.4043	114.2356	52.9288	0.2694	83	52
1	577.0000	2.0000	10	0	73.8543	114.4381	52.6451	0.4986	102	65
1	578.0000	2.0000	10	0	74.3704	114.2504	53.0783	0.1948	117	69
1	579.0000	2.0000	10	0	74.0454	114.2905	52.9195	0.5214	112	69
1	580.0000	2.0000	8	0	74.0666	114.2428	53.0516	0.5514	107	67
1	581.0000	2.0000	10	0	74.1737	114.2652	52.9820	0.3677	125	80
1	582.0000	2.0000	10	0	74.4152	114.3778	52.9047	0.4723	126	83
1	583.0000	2.0000	9	0	74.2246	114.2949	52.8238	0.4466	120	76
1	584.0000	2.0000	10	0	74.4799	114.3312	52.9734	0.3418	118	80
1	585.0000	2.0000	9	0	74.3580	114.4979	52.8006	0.3871	130	84
1	586.0000	2.0000	10	0	74.3006	114.4310	52.9807	0.2436	130	83
1	587.0000	2.0000	10	0	74.1880	114.4819	52.8824	0.2488	130	83
1	588.0000	2.0000	9	0	74.1495	114.6348	52.9031	0.2876	131	84
1	589.0000	2.0000	10	0	74.0876	114.5496	52.8394	0.3731	132	79
1	590.0000	2.0000	10	0	74.0905	114.5270	52.9253	0.1899	130	78
1	591.0000	2.0000	9	0	74.0967	114.4108	52.9440	0.3125	125	76
1	592.0000	2.0000	10	0	73.8590	114.4316	52.8989	0.4109	131	82
1	593.0000	2.0000	10	0	74.1446	114.5404	52.9257	0.2057	136	83
1	594.0000	2.0000	10	0	74.0899	114.5446	52.9055	0.3276	132	83
1	595.0000	2.0000	10	0	74.0414	114.5126	52.9036	0.2565	128	80
1	596.0000	2.0000	10	0	74.1795	114.4746	52.8738	0.3301	130	77
1	597.0000	2.0000	10	0	73.7832	114.6285	52.6886	0.5302	132	82
1	598.0000	2.0000	10	0	74.0288	114.5520	52.8302	0.3126	135	85
1	599.0000	2.0000	10	0	73.8167	114.5747	52.7993	0.4245	132	87
1	600.0000	2.0000	10	0	73.8514	114.5115	52.7340	0.3717	132	85
1	601.0000	2.0000	10	0	73.8979	114.5603	52.7547	0.3213	129	84
1	602.0000	2.0000	9	0	74.0532	114.6266	52.8409	0.2872	133	84
1	603.0000	2.0000	10	0	74.0331	114.6732	52.8818	0.2025	136	83
1	604.0000	2.0000	10	0	73.7534	114.6592	52.7130	0.3276	136	86
1	605.0000	2.0000	10	0	73.9087	114.6978	52.8346	0.2494	130	80
1	606.0000	2.0000	10	0	73.4668	114.6208	52.6640	0.5778	131	81
1	607.0000	2.0000	10	0	73.8703	114.7115	52.7914	0.2206	130	82
1	608.0000	2.0000	10	0	73.8888	114.7473	52.7917	0.2408	130	86
1	609.0000	2.0000	10	0	73.9714	114.6315	52.7859	0.3965	128	83
1	610.0000	2.0000	10	0	73.6871	114.8258	52.7616	0.2649	124	81
1	611.0000	2.0000	10	0	73.8278	114.6062	52.7336	0.3497	135	80
1	612.0000	2.0000	10	0	73.6874	114.7407	52.7498	0.1965	134	80
1	613.0000	2.0000	10	0	74.0981	114.6617	52.8068	0.3640	134	79
1	614.0000	2.0000	10	0	73.8524	114.6784	52.7866	0.2184	140	88
1	615.0000	2.0000	10	0	74.0312	114.6208	52.6473	0.3626	129	81
1	616.0000	2.0000	9	0	73.6847	114.6076	52.7450	0.4513	127	79
1	617.0000	2.0000	10	0	74.1522	114.8102	52.8718	0.4943	120	81
1	618.0000	2.0000	9	0	73.7090	114.5264	52.8412	0.5067	123	75
1	619.0000	2.0000	10	0	73.8061	114.5056	52.6256	0.3884	128	76
1	620.0000	2.0000	10	0	73.6934	114.5827	52.7783	0.3287	127	82
1	621.0000	2.0000	10	0	73.7235	114.6027	52.7582	0.3149	134	81
1	622.0000	2.0000	10	0	73.9513	114.6485	52.6541	0.3527	122	81
1	623.0000	2.0000	10	0	73.7536	114.5862	52.7615	0.2738	139	86
1	624.0000	2.0000	9	0	74.0621	114.6017	52.7836	0.3244	142	88
1	625.0000	2.0000	10	0	73.8160	114.6046	52.6801	0.2703	134	88
1	626.0000	2.0000	10	0	73.8323	114.6157	52.7880	0.2832	134	86
1	627.0000	2.0000	9	0	73.8257	114.8065	52.7387	0.3177	137	79
1	628.0000	2.0000	10	0	73.9508	114.5455	52.7805	0.3609	139	84
1	629.0000	2.0000	10	0	74.3103	114.8331	52.7203	0.6582	120	77
1	630.0000	2.0000	9	0	74.0160	114.5427	52.8150	0.5871	107	71
1	631.0000	2.0000	10	0	73.7437	114.4133	52.6133	0.4888	121	75
1	632.0000	2.0000	9	0	73.8786	114.6112	52.7178	0.2709	135	84
1	633.0000	2.0000	10	0	73.9627	114.4477	52.7714	0.3588	123	82
1	634.0000	2.0000	10	0	74.2643	114.3871	52.7599	0.5614	128	84
1	635.0000	2.0000	10	0	73.9537	114.5386	52.9478	0.3321	134	82
1	636.0000	2.0000	10	0	73.7885	114.4032	52.9613	0.3727	139	84
1	637.0000	2.0000	10	0	73.9827	114.4806	52.7435	0.3894	140	86
1	638.0000	2.0000	9	0	74.0830	114.3455	52.9834	0.2634	137	82
1	639.0000	2.0000	10	0	74.3716	114.3944	52.9639	0.5077	129	79
1	640.0000	2.0000	10	0	74.1637	114.2389	52.9727	0.4611	117	80
1	641.0000	2.0000	8	0	74.1135	113.6875	52.9098	0.5496	134	86
1	642.0000	2.0000	9	0	73.8648	114.0228	52.7742	0.4440	119	75
1	643.0000	2.0000	10	0	73.1643	113.6875	52.2807	0.6627	125	74
1	644.0000	2.0000	10	0	74.1012	114.2567	52.8417	0.5348	122	80
1	645.0000	2.0000	8	0	74.0289	114.3806	52.8517	0.4871	145	77
1	646.0000	2.0000	10	0	74.1254	114.1429	53.0801	0.4306	137	89
1	647.0000	2.0000	10	0	74.3773	114.0991	53.1385	0.3760	127	79
1	648.0000	2.0000	10	0	74.2790	113.8472	53.2628	0.4956	144	78
1	649.0000	2.0000	9	0	74.3964	113.9395	53.4875	0.6753	132	71
1	650.0000	2.0000	10	0	74.3408	113.7925	53.4790	0.5120	121	74
1	651.0000	2.0000	10	0	74.0913	113.9253	53.3149	0.3881	123	77
1	652.0000	2.0000	10	0	74.4332	113.8303	53.3254	0.6399	122	73
1	653.0000	2.0000	10	0	73.9275	113.9389	53.3094	0.3923	126	80
1	654.0000	2.0000	10	0	74.0835	113.8282	53.3582	0.4242	140	81
1	655.0000	2.0000	9	0	74.3433	113.8447	53.5645	0.1871	143	77
1	656.0000	2.0000	9	0	74.2734	113.8715	53.5794	0.4407	120	70
1	657.0000	2.0000	9	0	74.4159	113.8896	53.3128	0.7068	130	78
1	658.0000	2.0000	10	0	74.5135	113.8691	53.5304	0.4616	157	83
1	659.0000	2.0000	9	0	74.2616	114.0446	53.6356	0.2597	140	84
1	660.0000	2.0000	10	0	74.0253	114.0338	53.3926	0.5794	134	83
1	661.0000	2.0000	9	0	74.1825	113.8711	53.4271	0.6384	135	82
1	662.0000	2.0000	9	0	74.4519	113.9590	53.6081	0.2932	131	79
1	663.0000	2.0000	10	0	74.4640	114.0481	53.5247	0.3116	156	88
1	664.0000	2.0000	9	0	74.1746	113.8769	53.4144	0.4120	144	80
1	665.0000	2.0000	10	0	74.3185	113.7592	53.4721	0.5233	141	83
1	666.0000	2.0000	10	0	74.4251	113.6742	53.4846	0.3551	149	83
1	667.0000	2.0000	10	0	74.5145	114.0906	53.1821	0.6050	130	80
1	668.0000	2.0000	9	0	74.6323	114.0357	53.4493	0.3042	142	76
1	669.0000	2.0000	10	0	74.2284	113.9496	53.5985	0.2988	140	83
1	670.0000	2.0000	10	0	74.2362	113.9310	53.3649	0.3800	142	82
1	671.0000	2.0000	10	0	74.0888	113.7860	53.3100	0.3593	145	83
1	672.0000	2.0000	10	0	73.9737	113.7376	53.2741	0.4981	142	82
1	673.0000	2.0000	9	0	74.2804	113.9810	53.4638	0.2330	139	79
1	674.0000	2.0000	10	0	74.4430	113.8630	53.3577	0.3910	147	86
1	675.0000	2.0000	10	0	74.3190	113.8468	53.4075	0.3533	124	81
1	676.0000	2.0000	10	0	74.2087	114.0732	53.4388	0.3249	145	84
1	677.0000	2.0000	10	0	74.6418	113.9812	53.3925	0.3556	135	86
1	678.0000	2.0000	10	0	74.4997	113.8270	53.5089	0.3286	140	80
1	679.0000	2.0000	10	0	74.4552	113.9088	53.4436	0.3317	133	86
1	680.0000	2.0000	10	0	74.3885	113.9565	53.5469	0.2131	136	83
1	681.0000	2.0000	9	0	74.4355	113.8890	53.5087	0.3371	139	81
1	682.0000	2.0000	10	0	74.3861	114.0044	53.5176	0.2573	151	87
1	683.0000	2.0000	10	0	74.5577	113.8571	53.4565	0.4309	141	87
1	684.0000	2.0000	9	0	74.4034	113.8731	53.4910	0.3602	149	89
1	685.0000	2.0000	10	0	74.4939	113.8075	53.5427	0.2910	140	84
1	686.0000	2.0000	10	0	74.4547	113.7861	53.6063	0.3990	144	86
1	687.0000	2.0000	10	0	74.4001	113.8183	53.5474	0.2195	141	84
1	688.0000	2.0000	10	0	74.5466	113.8954	53.4895	0.3150	155	81
1	689.0000	2.0000	10	0	74.7014	113.8587	53.6506	0.2407	152	85
1	690.0000	2.0000	10	0	74.4378	113.8476	53.5567	0.2774	154	90
1	691.0000	2.0000	10	0	74.5015	113.8277	53.5408	0.2218	152	89
1	692.0000	2.0000	10	0	74.3169	113.7946	53.5060	0.4576	144	91
1	693.0000	2.0000	10	0	74.5760	113.8309	53.5883	0.1972	145	92
1	694.0000	2.0000	10	0	74.4980	113.8783	53.5468	0.1908	150	89
1	695.0000	2.0000	10	0	74.6099	113.8715	53.5837	0.2384	141	94
1	696.0000	2.0000	10	0	74.6047	113.7917	53.4844	0.3019	151	90
1	697.0000	2.0000	10	0	74.5345	113.9323	53.5349	0.3263	166	86
1	698.0000	2.0000	10	0	74.4008	113.9006	53.5312	0.2146	163	94
1	699.0000	2.0000	10	0	74.4929	113.9204	53.5836	0.2359	148	92
1	700.0000	2.0000	10	0	74.5423	113.9471	53.5020	0.2507	144	90
1	701.0000	2.0000	10	0	74.6180	113.8560	53.5731	0.2506	158	91
1	702.0000	2.0000	9	0	74.3187	114.1987	53.3569	0.4237	147	88
1	703.0000	2.0000	10	0	74.4891	114.0119	53.5121	0.2853	146	90
1	704.0000	2.0000	10	0	74.4320	114.0135	53.3813	0.3373	148	90
1	705.0000	2.0000	10	0	74.2379	113.8956	53.4576	0.3131	146	90
1	706.0000	2.0000	10	0	74.4424	114.1168	53.3419	0.3199	153	91
1	707.0000	2.0000	10	0	74.4204	113.9813	53.4492	0.2387	144	89
1	708.0000	2.0000	9	0	74.4296	114.0043	53.4303	0.1771	151	91
1	709.0000	2.0000	10	0	74.5507	113.9280	53.4919	0.2469	140	86
1	710.0000	2.0000	10	0	74.5495	113.8579	53.4651	0.1875	144	86
1	711.0000	2.0000	10	0	74.4561	113.7982	53.4318	0.2566	139	83
1	712.0000	2.0000	10	0	74.6019	113.7072	53.4218	0.2470	144	87
1	713.0000	2.0000	10	0	74.4555	113.6241	53.4638	0.4700	143	91
1	714.0000	2.0000	10	0	74.6167	113.5977	53.5944	0.2655	130	83
1	715.0000	2.0000	10	0	74.6122	113.4468	53.4506	0.4151	141	83
1	716.0000	2.0000	10	0	74.9318	113.4191	53.5781	0.3485	142	80
1	717.0000	2.0000	9	0	74.6973	113.3785	53.5002	0.4832	138	84
1	718.0000	2.0000	10	0	74.6833	113.3360	53.4865	0.5484	143	83
1	719.0000	2.0000	10	0	74.6912	112.9509	53.7281	0.6835	135	78
1	720.0000	2.0000	10	0	75.0511	113.1912	53.6107	0.3944	134	79
1	721.0000	2.0000	9	0	74.5309	113.0261	53.5330	0.6561	138	84
1	722.0000	2.0000	10	0	75.3490	113.1879	53.7155	0.4375	144	85
1	723.0000	2.0000	9	0	74.9429	113.2653	53.7140	0.3389	135	81
1	724.0000	2.0000	10	0	74.9640	113.2834	53.8588	0.3937	130	81
1	725.0000	2.0000	10	0	74.4394	113.3189	53.6630	0.4958	129	75
1	726.0000	2.0000	10	0	74.2730	113.4158	53.4344	0.5366	134	75
1	727.0000	2.0000	10	0	74.6059	113.7357	53.5673	0.2092	141	83
1	728.0000	2.0000	10	0	74.6163	113.7808	53.6504	0.3311	140	82
1	729.0000	2.0000	9	0	74.4002	114.0777	53.3010	0.4751	164	88
1	730.0000	2.0000	9	0	74.5257	113.8856	53.7467	0.2256	143	88
1	731.0000	2.0000	8	0	74.3734	113.7312	53.6380	0.5046	138	84
1	732.0000	2.0000	9	0	74.6089	113.7569	53.7190	0.3669	132	82
1	733.0000	2.0000	9	0	74.3803	114.0820	53.5748	0.3721	141	79
1	734.0000	2.0000	9	0	74.8462	114.0565	53.5800	0.4256	135	78
1	735.0000	2.0000	10	0	74.4411	113.9205	53.6701	0.2951	136	79
1	736.0000	2.0000	10	0	74.1905	113.8006	53.4326	0.4022	129	81
1	737.0000	2.0000	10	0	74.5230	113.6696	53.4950	0.6109	127	77
1	738.0000	2.0000	10	0	74.9038	113.6215	53.6550	0.3730	129	76
1	739.0000	2.0000	10	0	74.0827	113.5884	53.5069	0.6674	131	78
1	740.0000	2.0000	10	0	74.4971	113.9137	53.6586	0.2803	126	83
1	741.0000	2.0000	9	0	74.3081	113.8842	53.6329	0.3821	142	79
1	742.0000	2.0000	9	0	74.7256	113.8482	53.6227	0.4174	114	76
1	743.0000	2.0000	10	0	74.4728	113.5693	53.4333	0.7060	133	75
1	744.0000	2.0000	10	0	74.0107	113.6217	53.4727	0.6952	149	81
1	745.0000	2.0000	8	0	74.6045	113.7292	53.6032	0.2866	136	82
1	746.0000	2.0000	10	0	74.3853	113.4375	53.6366	0.6705	144	82
1	747.0000	2.0000	10	0	74.3691	113.4748	53.4278	0.2726	138	84
1	748.0000	2.0000	10	0	74.5224	113.6705	53.6964	0.4365	136	82
1	749.0000	2.0000	10	0	74.9317	113.4582	53.9520	0.3464	127	86
1	750.0000	2.0000	10	0	74.3761	113.5496	53.6884	0.4577	124	84
1	751.0000	2.0000	10	0	74.7361	113.3029	53.8523	0.6351	114	75
1	752.0000	2.0000	9	0	74.5669	113.3788	53.9225	1.0197	106	62
1	753.0000	2.0000	6	0	75.4961	112.5495	54.4558	0.7592	89	59
1	754.0000	2.0000	8	0	75.0631	112.4750	54.4906	0.8780	112	63
1	755.0000	2.0000	8	0	75.4028	112.1350	55.3774	1.2603	85	59
1	756.0000	2.0000	9	0	76.1680	112.4630	57.0957	0.5177	114	60
1	757.0000	2.0000	10	0	75.9199	112.1796	57.2444	0.4267	104	64
1	758.0000	2.0000	9	0	75.6748	111.7498	57.0001	0.6239	105	60
1	759.0000	2.0000	10	0	75.4531	112.0397	57.0680	0.3795	102	66
1	760.0000	2.0000	8	0	75.7530	112.2773	57.1321	0.5060	104	64
1	761.0000	2.0000	8	0	76.1015	112.5017	57.2578	0.1654	109	74
1	762.0000	2.0000	10	0	75.7499	112.3683	57.1581	0.3085	110	69
1	763.0000	2.0000	10	0	75.7982	112.5729	57.1788	0.2549	103	73
1	764.0000	2.0000	10	0	75.8378	112.5088	57.2438	0.3021	107	72
1	765.0000	2.0000	10	0	75.9570	112.0450	57.2579	0.5905	107	75
1	766.0000	2.0000	9	0	75.8726	112.4426	57.1121	0.3711	122	76
1	767.0000	2.0000	10	0	75.9809	112.6986	57.0847	0.3464	111	74
1	768.0000	2.0000	10	0	75.0122	112.6654	56.8520	0.5744	115	71
1	769.0000	2.0000	10	0	75.7208	112.3258	56.9711	0.7237	113	69
1	770.0000	2.0000	9	0	75.6854	112.7758	57.2023	0.2106	111	72
1	771.0000	2.0000	10	0	75.8189	112.7622	57.1678	0.4554	105	76
1	772.0000	2.0000	9	0	75.3921	112.7460	56.9406	0.6054	125	70
1	773.0000	2.0000	10	0	75.7865	112.7438	57.0539	0.4242	106	63
1	774.0000	2.0000	10	0	75.8234	112.8267	57.2782	0.3566	118	79
1	775.0000	2.0000	10	0	75.8881	112.9684	57.2818	0.2254	127	79
1	776.0000	2.0000	9	0	75.5891	112.9740	57.2088	0.3395	119	84
1	777.0000	2.0000	10	0	76.0821	112.6835	57.3091	0.3244	116	79
1	778.0000	2.0000	9	0	75.7980	112.9523	57.2902	0.2358	125	76
1	779.0000	2.0000	10	0	75.7019	112.5798	57.1690	0.4443	126	77
1	780.0000	2.0000	10	0	75.8062	112.9697	57.2233	0.2253	119	80
1	781.0000	2.0000	10	0	75.8643	112.8494	57.3848	0.2739	119	77
1	782.0000	2.0000	10	0	75.8962	112.9852	57.2558	0.2028	123	77
1	783.0000	2.0000	10	0	75.7348	113.1374	57.1948	0.3484	131	80
1	784.0000	2.0000	10	0	75.8540	112.8591	57.2457	0.2982	107	80
1	785.0000	2.0000	10	0	76.0195	112.9309	57.3327	0.3009	124	76
1	786.0000	2.0000	10	0	75.8872	112.7829	57.3498	0.3285	111	77
1	787.0000	2.0000	10	0	75.6863	112.8606	57.1612	0.3657	114	73
1	788.0000	2.0000	9	0	75.9146	112.8528	57.1999	0.3014	105	74
1	789.0000	2.0000	10	0	75.8521	112.8550	57.3654	0.3434	116	76
1	790.0000	2.0000	10	0	75.8403	112.7343	57.0694	0.6361	113	75
1	791.0000	2.0000	10	0	75.4810	112.6970	57.2168	0.4275	110	71
1	792.0000	2.0000	10	0	75.5524	112.8195	57.1226	0.5813	114	78
1	793.0000	2.0000	9	0	75.5609	112.3892	57.1820	0.3801	95	54
0	794.0000	2.0000	0	3	0.0000	0.0000	0.0000	0.0000	64	43
7	795.0000	2.0000	6	0	181.4372	125.9420	121.5335	1.5660	47	37
0	796.0000	2.0000	0	3	0.0000	0.0000	0.0000	0.0000	44	32
1	797.0000	2.0000	6	0	119.9967	112.8851	100.5513	1.8038	52	38
1	798.0000	2.0000	9	0	75.1285	113.2974	56.8210	0.8543	61	49
1	799.0000	2.0000	10	0	75.8420	113.1579	57.0556	0.5168	104	56
1	800.0000	2.0000	9	0	76.1125	113.0711	57.4765	0.2760	114	74
1	801.0000	2.0000	10	0	76.0419	113.1666	57.3829	0.2920	130	81
1	802.0000	2.0000	10	0	76.0304	113.1529	57.3807	0.2355	134	80
1	803.0000	2.0000	10	0	75.9766	113.0799	57.3146	0.3585	129	82
1	804.0000	2.0000	10	0	75.8397	113.1242	57.3028	0.3321	131	81
1	805.0000	2.0000	10	0	75.7335	113.1256	57.2247	0.4542	134	85
1	806.0000	2.0000	10	0	75.9483	113.2381	57.2924	0.2449	131	84
1	807.0000	2.0000	10	0	75.9860	113.2338	57.3006	0.2430	132	86
1	808.0000	2.0000	10	0	76.0980	113.2317	57.3359	0.3027	130	89
1	809.0000	2.0000	10	0	75.9253	113.1999	57.3941	0.3026	136	87
1	810.0000	2.0000	10	0	76.0205	113.2249	57.4381	0.2212	128	85
1	811.0000	2.0000	10	0	76.1242	113.3381	57.3634	0.2626	125	87
1	812.0000	2.0000	10	0	76.0078	113.3701	57.4203	0.2190	134	88
1	813.0000	2.0000	10	0	75.9710	113.4420	57.3550	0.1864	127	85
1	814.0000	2.0000	9	0	76.0683	113.4689	57.3280	0.2623	121	84
1	815.0000	2.0000	10	0	76.0263	113.4131	57.3509	0.1756	130	84
1	816.0000	2.0000	10	0	75.8752	113.3961	57.4217	0.2778	129	85
1	817.0000	2.0000	9	0	75.9675	113.4554	57.3907	0.2779	119	84
1	818.0000	2.0000	10	0	75.9011	113.5520	57.3489	0.2578	134	87
1	819.0000	2.0000	10	0	76.0159	113.6074	57.3753	0.1817	123	86
1	820.0000	2.0000	10	0	75.9306	113.6360	57.2998	0.3175	129	82
1	821.0000	2.0000	10	0	76.1485	113.6761	57.3425	0.5464	130	82
1	822.0000	2.0000	10	0	75.9533	113.5216	57.3096	0.2756	126	85
1	823.0000	2.0000	10	0	76.0297	113.5154	57.3828	0.3033	121	79
1	824.0000	2.0000	10	0	75.9957	113.4868	57.4281	0.2792	123	90
1	825.0000	2.0000	10	0	75.9888	113.6288	57.4166	0.2318	126	85
1	826.0000	2.0000	10	0	76.0356	113.5083	57.3573	0.3202	125	84
1	827.0000	2.0000	10	0	76.0528	113.5768	57.2616	0.4041	117	82
1	828.0000	2.0000	10	0	76.0051	113.5925	57.4114	0.2139	117	78
1	829.0000	2.0000	10	0	75.9915	113.5701	57.3003	0.2942	117	79
1	830.0000	2.0000	10	0	75.7957	113.5707	57.2922	0.3194	121	79
1	831.0000	2.0000	10	0	75.9612	113.5206	57.2555	0.3743	120	80
1	832.0000	2.0000	10	0	76.1570	113.5388	57.4043	0.2805	113	81
1	833.0000	2.0000	10	0	76.1173	113.6192	57.4404	0.1494	122	82
1	834.0000	2.0000	9	0	75.9829	113.5722	57.2334	0.5541	118	74
1	835.0000	2.0000	10	0	76.0799	113.6625	57.3038	0.2905	120	74
1	836.0000	2.0000	10	0	75.8449	113.6195	57.1940	0.3871	109	74
1	837.0000	2.0000	10	0	76.0237	113.7846	57.3794	0.2060	121	80
1	838.0000	2.0000	10	0	75.5745	113.5106	57.1326	0.7090	128	79
1	839.0000	2.0000	10	0	76.2238	113.4557	57.3368	0.3650	120	77
1	840.0000	2.0000	10	0	76.2424	113.8002	57.3845	0.2062	126	85
1	841.0000	2.0000	10	0	76.0990	113.7469	57.3048	0.3287	121	80
1	842.0000	2.0000	10	0	76.1172	113.4038	57.2960	0.3499	110	75
1	843.0000	2.0000	10	0	75.6423	113.5078	57.2402	0.5240	119	77
1	844.0000	2.0000	10	0	75.8505	113.8834	57.3156	0.3015	130	81
1	845.0000	2.0000	10	0	76.2272	113.7206	57.4631	0.1945	128	75
1	846.0000	2.0000	10	0	76.3486	113.6949	57.4108	0.3094	110	76
1	847.0000	2.0000	10	0	75.7767	113.6502	57.2068	0.5717	113	76
1	848.0000	2.0000	10	0	76.1042	113.5605	57.3356	0.3372	114	77
1	849.0000	2.0000	10	0	76.1718	113.6208	57.1800	0.3810	117	86
1	850.0000	2.0000	10	0	75.7969	113.7091	57.2987	0.4202	117	80
1	851.0000	2.0000	9	0	76.1459	113.7646	57.3183	0.1914	131	78
1	852.0000	2.0000	10	0	76.0856	113.7068	57.3278	0.2504	128	82
1	853.0000	2.0000	10	0	76.3012	113.7401	57.4034	0.1920	110	74
1	854.0000	2.0000	10	0	76.0702	113.4651	56.9618	0.5385	107	69
1	855.0000	2.0000	10	0	76.1417	113.8330	57.2649	0.3461	119	76
1	856.0000	2.0000	10	0	75.8939	113.7114	57.2435	0.4115	130	82
1	857.0000	2.0000	10	0	76.2400	113.8125	57.3756	0.2815	127	79
1	858.0000	2.0000	9	0	75.9884	113.8542	57.3439	0.2881	106	73
1	859.0000	2.0000	10	0	76.1404	113.5916	57.2979	0.5391	106	70
1	860.0000	2.0000	10	0	76.2401	113.8531	57.3086	0.4283	130	81
1	861.0000	2.0000	10	0	75.9639	113.9212	57.2877	0.2623	126	85
1	862.0000	2.0000	10	0	76.0795	113.8146	57.3052	0.4237	118	81
1	863.0000	2.0000	10	0	76.2020	113.7182	57.2881	0.3596	114	73
1	864.0000	2.0000	9	0	76.1532	113.5541	57.3600	0.4745	117	81
1	865.0000	2.0000	10	0	76.2011	113.5538	57.3057	0.4555	126	82
1	866.0000	2.0000	9	0	75.9858	113.6586	57.1510	0.6174	122	79
1	867.0000	2.0000	9	0	76.0313	113.5164	57.3588	0.3457	100	67
1	868.0000	2.0000	9	0	76.1806	113.7608	57.2525	0.4391	112	69
1	869.0000	2.0000	10	0	76.2312	113.7474	57.2906	0.3286	115	78
1	870.0000	2.0000	9	0	76.2456	113.3570	57.3650	0.4035	99	61
1	871.0000	2.0000	9	0	76.2253	113.9349	57.0553	0.3048	97	66
1	872.0000	2.0000	9	0	76.2254	113.8652	57.2303	0.2853	114	76
1	873.0000	2.0000	10	0	75.9516	113.8794	57.2123	0.3444	113	79
1	874.0000	2.0000	10	0	76.0418	113.5857	57.2985	0.5881	104	71
1	875.0000	2.0000	10	0	76.0993	113.8660	57.2064	0.3784	114	79
1	876.0000	2.0000	10	0	76.1948	113.7287	57.2413	0.2827	112	75
1	877.0000	2.0000	10	0	76.0040	113.4927	56.8700	0.5228	118	83
1	878.0000	2.0000	10	0	76.4728	113.3223	57.2940	0.5943	118	78
1	879.0000	2.0000	10	0	76.8494	113.4572	57.2008	0.2600	110	70
1	880.0000	2.0000	8	0	76.5432	113.4674	57.0367	0.4198	104	68
1	881.0000	2.0000	9	0	76.7294	113.4340	57.1466	0.4120	117	69
1	882.0000	2.0000	10	0	76.4548	113.6141	56.8143	0.5201	112	76
1	883.0000	2.0000	10	0	76.3572	113.7121	56.8242	0.3612	117	80
1	884.0000	2.0000	10	0	76.7349	113.8062	56.8354	0.3650	123	84
1	885.0000	2.0000	10	0	76.4780	113.6616	56.9777	0.3569	123	81
1	886.0000	2.0000	9	0	76.4905	113.5777	56.8842	0.3408	114	75
1	887.0000	2.0000	10	0	76.4074	113.7541	56.9178	0.3464	123	77
1	888.0000	2.0000	10	0	76.3964	113.5583	56.8723	0.4638	110	76
1	889.0000	2.0000	8	0	76.2489	113.2820	56.9140	0.6790	111	71
1	890.0000	2.0000	10	0	76.6243	113.6642	56.8374	0.1915	107	76
1	891.0000	2.0000	10	0	76.3232	113.8779	56.9725	0.7176	108	78
1	892.0000	2.0000	10	0	76.5074	113.8716	56.9280	0.1921	112	73
1	893.0000	2.0000	10	0	76.1476	113.5860	56.8778	0.4466	113	80
1	894.0000	2.0000	10	0	76.3318	113.7088	56.7847	0.4892	126	82
1	895.0000	2.0000	10	0	76.3403	113.8248	56.8551	0.2797	124	82
1	896.0000	2.0000	10	0	76.3816	113.7401	56.8568	0.5252	117	73
1	897.0000	2.0000	10	0	75.9072	113.7143	56.5587	0.4872	105	71
1	898.0000	2.0000	9	0	76.0391	113.4509	56.7621	0.6372	112	76
1	899.0000	2.0000	10	0	76.0085	113.8285	56.5327	0.7938	118	74
1	900.0000	2.0000	10	0	76.1075	113.4583	56.7819	0.4924	124	74
1	901.0000	2.0000	10	0	76.4681	113.8488	56.7981	0.4632	110	77
1	902.0000	2.0000	9	0	76.6181	113.9456	56.9839	0.1828	121	79
1	903.0000	2.0000	10	0	76.6504	114.0105	56.9550	0.4535	117	77
1	904.0000	2.0000	10	0	76.4200	113.9311	56.9334	0.2796	123	79
1	905.0000	2.0000	10	0	76.1082	113.9100	56.7750	0.7727	107	72
1	906.0000	2.0000	10	0	76.7258	113.8465	56.9605	0.3743	105	71
1	907.0000	2.0000	10	0	76.5464	113.8921	56.7999	0.3752	113	72
1	908.0000	2.0000	10	0	76.6583	114.0074	56.9926	0.2265	123	80
1	0.0000	3.0000	8	0	41.8735	106.8492	31.1751	0.5107	121	72
1	1.0000	3.0000	8	0	41.8954	106.9399	31.4114	0.2103	121	79
1	2.0000	3.0000	10	0	42.2395	107.0567	31.3596	0.3777	126	77
1	3.0000	3.0000	9	0	41.9379	106.9612	31.5310	0.2435	125	85
1	4.0000	3.0000	9	0	42.0746	107.0790	31.5703	0.3893	119	79
1	5.0000	3.0000	9	0	42.2994	106.9799	31.4443	0.3347	138	82
1	6.0000	3.0000	10	0	41.9351	106.8445	31.3680	0.5632	130	79
1	7.0000	3.0000	8	0	42.1654	106.9374	31.4250	0.2775	126	82
1	8.0000	3.0000	9	0	42.1561	106.9145	31.4275	0.3564	137	79
1	9.0000	3.0000	10	0	42.3761	106.9087	31.4544	0.2007	131	82
1	10.0000	3.0000	10	0	42.2799	106.9953	31.3676	0.2240	132	82
1	11.0000	3.0000	9	0	42.2001	106.9946	31.3452	0.3051	118	83
1	12.0000	3.0000	8	0	42.2531	107.0018	31.5084	0.3301	136	80
1	13.0000	3.0000	10	0	42.3336	106.8707	31.5199	0.2364	127	75
1	14.0000	3.0000	9	0	42.4990	106.7221	31.6490	0.2737	122	82
1	15.0000	3.0000	8	0	42.5219	106.8294	31.6207	0.0915	115	72
1	16.0000	3.0000	9	0	42.5279	106.6723	31.7428	0.3206	123	75
1	17.0000	3.0000	10	0	42.5905	106.8590	31.4994	0.4632	124	78
1	18.0000	3.0000	9	0	42.4047	106.6994	31.6055	0.2907	120	76
1	19.0000	3.0000	8	0	42.5070	106.8727	31.8573	0.3876	113	82
1	20.0000	3.0000	9	0	42.4198	107.0542	31.7709	0.2781	127	79
1	21.0000	3.0000	8	0	42.2478	107.1969	31.6313	0.1601	114	80
1	22.0000	3.0000	9	0	42.2263	107.0984	31.7039	0.1584	124	83
1	23.0000	3.0000	9	0	42.1757	107.1581	31.6129	0.2320	129	84
1	24.0000	3.0000	8	0	42.0245	107.1039	31.2578	0.5370	119	81
1	25.0000	3.0000	10	0	41.9882	107.1072	31.3930	0.4234	113	76
1	26.0000	3.0000	7	0	42.0998	107.2164	31.4478	0.3445	124	75
1	27.0000	3.0000	8	0	41.9123	107.3984	31.2868	0.3158	124	75
1	28.0000	3.0000	9	0	41.8221	107.3076	31.1351	0.3850	124	82
1	29.0000	3.0000	9	0	41.7626	107.5473	31.1652	0.2026	122	77
1	30.0000	3.0000	9	0	42.0301	107.5872	31.2301	0.2415	135	84
1	31.0000	3.0000	8	0	41.8881	107.4932	31.1587	0.1074	128	80
1	32.0000	3.0000	9	0	41.9707	107.5066	31.1383	0.2126	119	78
1	33.0000	3.0000	9	0	41.5502	107.4300	31.1383	0.4590	125	79
1	34.0000	3.0000	8	0	41.9556	107.5784	31.0374	0.2717	123	77
1	35.0000	3.0000	9	0	41.6855	107.7811	31.4802	0.9212	121	79
1	36.0000	3.0000	9	0	42.0627	107.5881	30.9710	0.1540	121	79
1	37.0000	3.0000	10	0	42.4799	107.4690	30.9207	0.5208	116	80
1	38.0000	3.0000	9	0	42.2914	107.3259	30.6417	0.4951	119	77
1	39.0000	3.0000	9	0	42.3290	107.2666	30.6671	0.6025	138	78
1	40.0000	3.0000	9	0	42.4475	107.3617	30.7293	0.5205	121	73
1	41.0000	3.0000	10	0	42.7327	107.2681	30.3949	0.5466	125	76
1	42.0000	3.0000	8	0	42.8077	107.3949	30.8154	0.1861	146	71
1	43.0000	3.0000	9	0	42.9714	107.3509	30.7720	0.4418	165	79
1	44.0000	3.0000	8	0	42.9347	107.4859	30.8706	0.1427	111	78
1	45.0000	3.0000	10	0	42.9070	107.3749	30.7169	0.3396	115	83
1	46.0000	3.0000	9	0	42.8866	107.4627	30.9694	0.2050	116	78
1	47.0000	3.0000	9	0	43.0862	107.2815	30.8343	0.5616	123	76
1	48.0000	3.0000	9	0	43.1668	107.4747	30.8935	0.3708	122	76
1	49.0000	3.0000	9	0	42.9015	107.6166	31.1525	0.5953	124	78
1	50.0000	3.0000	10	0	42.7735	107.5748	30.9526	0.3888	116	77
1	51.0000	3.0000	8	0	42.7321	107.5039	30.7461	0.5109	119	77
1	52.0000	3.0000	10	0	42.9835	107.5964	30.9755	0.3068	112	75
1	53.0000	3.0000	9	0	43.1984	107.5790	30.9792	0.3040	118	73
1	54.0000	3.0000	9	0	42.9041	107.7609	30.9498	0.1292	115	72
1	55.0000	3.0000	10	0	42.8807	107.5351	30.7392	0.5255	115	74
1	56.0000	3.0000	10	0	42.7368	107.4241	30.4786	0.7544	118	73
1	57.0000	3.0000	9	0	42.8888	107.7997	30.7985	0.2376	128	80
1	58.0000	3.0000	8	0	42.9540	107.8899	30.8457	0.2664	125	79
1	59.0000	3.0000	8	0	42.7573	107.7325	30.7323	0.5320	125	76
1	60.0000	3.0000	10	0	42.8091	107.7676	30.7407	0.5500	122	73
1	61.0000	3.0000	9	0	43.0734	107.7778	30.8644	0.2927	127	74
1	62.0000	3.0000	9	0	43.1719	107.8896	30.6372	0.4821	126	75
1	63.0000	3.0000	9	0	43.1104	107.9799	30.8283	0.2787	124	75
1	64.0000	3.0000	10	0	42.9242	107.8432	30.9412	0.3944	122	76
1	65.0000	3.0000	8	0	43.3580	107.7617	30.9874	0.3629	115	73
1	66.0000	3.0000	10	0	43.1175	107.6823	30.8356	0.6377	127	79
1	67.0000	3.0000	9	0	42.9781	107.8472	30.6364	0.5458	126	76
1	68.0000	3.0000	9	0	43.0842	107.9302	30.8417	0.2690	124	76
1	69.0000	3.0000	10	0	43.2786	107.8927	30.8913	0.2200	132	82
1	70.0000	3.0000	9	0	42.9778	107.8105	30.8566	0.4650	130	79
1	71.0000	3.0000	8	0	43.1525	108.0566	30.8021	0.1144	120	78
1	72.0000	3.0000	10	0	43.1959	107.8389	30.9222	0.3798	133	82
1	73.0000	3.0000	9	0	43.4124	107.8377	30.9147	0.1857	122	86
1	74.0000	3.0000	9	0	42.9771	107.8381	30.8191	0.5281	128	82
0	75.0000	3.0000	0	3	0.0000	0.0000	0.0000	0.0000	121	85
1	76.0000	3.0000	10	0	43.6151	107.8266	31.0736	0.3157	127	84
1	77.0000	3.0000	9	0	44.0235	107.5792	31.1753	0.3320	124	82
1	78.0000	3.0000	10	0	44.3069	107.7147	31.2768	0.3463	124	82
1	79.0000	3.0000	9	0	43.9584	107.3631	31.1304	0.5843	132	84
1	80.0000	3.0000	9	0	44.0597	107.1245	30.9197	0.9236	112	75
1	81.0000	3.0000	9	0	44.1318	107.5738	31.2381	0.1672	125	80
1	82.0000	3.0000	9	0	44.2346	107.4973	31.3638	0.1936	116	72
1	83.0000	3.0000	9	0	43.9658	107.6688	31.2426	0.2863	125	74
1	84.0000	3.0000	10	0	44.1484	107.7825	31.3778	0.4190	128	80
1	85.0000	3.0000	9	0	44.0938	107.5870	31.4124	0.2561	113	81
1	86.0000	3.0000	9	0	44.1548	107.6566	31.5920	0.2155	120	81
1	87.0000	3.0000	9	0	44.1413	107.5557	31.4014	0.4855	128	85
1	88.0000	3.0000	10	0	44.1475	107.5611	31.1705	0.5448	122	82
1	89.0000	3.0000	9	0	44.1418	107.8025	31.4803	0.3365	119	78
1	90.0000	3.0000	8	0	44.3921	107.8175	31.5012	0.1488	119	78
1	91.0000	3.0000	10	0	44.5499	107.6775	31.4603	0.3220	136	85
1	92.0000	3.0000	8	0	44.5622	107.6993	31.6313	0.2164	128	81
1	93.0000	3.0000	10	0	44.5749	107.5849	31.2320	0.6070	135	79
1	94.0000	3.0000	10	0	44.3592	107.5771	31.3051	0.4107	137	79
1	95.0000	3.0000	9	0	44.8265	107.6040	31.5159	0.2398	135	82
1	96.0000	3.0000	9	0	44.9370	107.5441	31.8108	0.3492	125	80
1	97.0000	3.0000	8	0	45.0063	107.4478	31.8778	0.2841	106	78
1	98.0000	3.0000	10	0	45.2105	107.2055	31.9951	0.4710	122	83
1	99.0000	3.0000	8	0	45.1392	107.3639	32.1069	0.2677	112	77
1	100.0000	3.0000	10	0	45.2928	107.2527	32.1388	0.3007	113	78
1	101.0000	3.0000	9	0	45.3484	107.3046	32.1648	0.3680	130	82
1	102.0000	3.0000	10	0	45.3509	107.3922	32.2145	0.2747	132	84
1	103.0000	3.0000	10	0	45.2876	107.3449	32.1255	0.2807	130	84
1	104.0000	3.0000	9	0	45.4001	107.4182	32.0028	0.3368	121	84
1	105.0000	3.0000	9	0	45.1732	107.4078	32.0024	0.3190	117	82
1	106.0000	3.0000	9	0	45.4395	107.4210	32.0800	0.2256	131	83
1	107.0000	3.0000	10	0	45.1943	107.3918	32.0390	0.2740	118	86
1	108.0000	3.0000	10	0	45.2410	107.4164	32.0209	0.2924	123	85
1	109.0000	3.0000	9	0	45.6076	107.3660	32.2586	0.4056	123	83
1	110.0000	3.0000	9	0	45.6387	107.6248	32.2702	0.5477	120	82
1	111.0000	3.0000	9	0	45.3034	107.4161	32.0852	0.3360	137	84
1	112.0000	3.0000	9	0	45.2390	107.4162	31.9903	0.4987	127	82
1	113.0000	3.0000	8	0	45.4914	107.3604	32.1879	0.2662	131	86
1	114.0000	3.0000	9	0	45.7913	107.1804	32.1648	0.7512	130	83
1	115.0000	3.0000	9	0	45.4810	107.3600	32.1836	0.2686	135	83
1	116.0000	3.0000	8	0	45.5849	107.3747	32.3165	0.2185	132	81
1	117.0000	3.0000	9	0	45.6171	107.2319	32.2888	0.5103	135	84
1	118.0000	3.0000	10	0	45.9081	107.5318	32.2174	0.4736	131	82
1	119.0000	3.0000	10	0	45.5112	107.2844	32.1110	0.2729	123	79
1	120.0000	3.0000	9	0	45.7354	107.1593	32.3160	0.5029	119	87
1	121.0000	3.0000	9	0	45.9861	107.1626	32.0875	0.5271	122	78
1	122.0000	3.0000	9	0	45.8863	107.0866	32.3311	0.3570	123	79
1	123.0000	3.0000	10	0	46.1361	107.0199	32.3386	0.4620	123	79
1	124.0000	3.0000	9	0	46.0774	107.0945	32.5665	0.2007	155	78
1	125.0000	3.0000	8	0	45.6928	107.2016	32.5028	0.5043	157	77
7	126.0000	3.0000	6	0	177.3072	110.0091	253.9888	1.7955	125	83
1	127.0000	3.0000	9	0	45.8704	106.9571	32.4753	0.4690	128	79
1	128.0000	3.0000	10	0	45.8918	107.1351	32.6866	0.3497	121	81
1	129.0000	3.0000	9	0	46.1794	107.0651	32.6066	0.3892	119	81
1	130.0000	3.0000	9	0	46.0825	107.1443	32.7852	0.2783	132	84
1	131.0000	3.0000	9	0	45.8953	107.1633	32.7155	0.4230	117	80
1	132.0000	3.0000	9	0	46.2181	107.2604	32.6091	0.3787	115	74
1	133.0000	3.0000	9	0	46.0299	107.2664	33.0449	0.2332	128	77
1	134.0000	3.0000	10	0	45.9598	107.1594	32.9886	0.2809	132	85
1	135.0000	3.0000	9	0	46.0102	107.2905	32.8820	0.2659	125	81
1	136.0000	3.0000	10	0	46.0094	107.3172	32.9843	0.1450	136	89
1	137.0000	3.0000	10	0	45.9991	107.2958	32.9363	0.1782	129	85
1	138.0000	3.0000	10	0	46.1112	107.3611	32.7467	0.3486	128	86
1	139.0000	3.0000	9	0	45.9222	107.3167	32.9300	0.2557	136	83
1	140.0000	3.0000	10	0	45.8090	107.3179	32.5824	0.4819	136	84
1	141.0000	3.0000	10	0	45.9254	107.3265	32.8749	0.2662	134	85
1	142.0000	3.0000	9	0	46.1471	107.2289	32.9585	0.2853	127	83
1	143.0000	3.0000	10	0	45.8673	107.3284	32.8764	0.2572	125	85
1	144.0000	3.0000	9	0	46.0973	107.3999	32.8535	0.2536	128	85
1	145.0000	3.0000	9	0	46.1354	107.3322	32.8425	0.2784	119	80
1	146.0000	3.0000	9	0	46.2802	107.4812	32.5021	0.5483	123	81
1	147.0000	3.0000	10	0	45.9715	107.2610	32.8122	0.2814	124	89
1	148.0000	3.0000	8	0	46.0316	107.2808	32.9679	0.2335	123	86
1	149.0000	3.0000	9	0	46.0407	107.3138	33.0484	0.1213	119	79
1	150.0000	3.0000	9	0	46.2408	107.4215	33.0892	0.3082	119	79
1	151.0000	3.0000	9	0	45.7380	107.1583	32.9669	0.6338	117	80
1	152.0000	3.0000	10	0	45.9090	107.3027	33.0535	0.3951	121	87
1	153.0000	3.0000	8	0	46.0098	107.2285	33.0890	0.3510	123	88
1	154.0000	3.0000	9	0	46.3933	107.2186	33.2121	0.3001	116	83
1	155.0000	3.0000	10	0	46.1006	107.3219	33.0399	0.2728	125	79
1	156.0000	3.0000	9	0	46.1098	107.3625	33.0926	0.1714	121	81
1	157.0000	3.0000	10	0	46.4043	107.3637	33.1821	0.5688	120	83
1	158.0000	3.0000	8	0	46.1811	107.2716	33.2245	0.2991	128	79
1	159.0000	3.0000	9	0	46.2878	107.2875	33.4182	0.2620	120	83
1	160.0000	3.0000	9	0	46.1401	107.2810	33.2290	0.3467	128	85
1	161.0000	3.0000	9	0	46.2473	107.3198	33.3061	0.1793	119	84
1	162.0000	3.0000	9	0	46.3980	107.1900	33.4122	0.2248	120	80
1	163.0000	3.0000	9	0	46.3386	107.3017	33.3214	0.2732	132	84
1	164.0000	3.0000	10	0	45.9966	107.2907	33.1408	0.3522	125	82
1	165.0000	3.0000	9	0	46.2708	107.2622	33.1909	0.2172	121	82
1	166.0000	3.0000	8	0	46.3238	107.2905	33.3171	0.1522	120	77
1	167.0000	3.0000	9	0	46.1990	107.0311	32.9186	0.5684	123	82
1	168.0000	3.0000	8	0	46.1358	107.3370	33.2153	0.2653	122	85
1	169.0000	3.0000	9	0	46.2719	107.2507	33.3229	0.2441	117	80
1	170.0000	3.0000	10	0	46.7226	107.2521	33.3351	0.5879	126	80
1	171.0000	3.0000	10	0	46.0538	107.2637	33.2646	0.3126	117	82
1	172.0000	3.0000	9	0	46.3457	107.1367	33.5491	0.2428	117	77
1	173.0000	3.0000	9	0	46.1137	107.2442	33.2546	0.2556	120	78
1	174.0000	3.0000	8	0	46.2068	107.2480	33.4502	0.1597	117	76
1	175.0000	3.0000	9	0	46.1270	107.3612	33.3572	0.1888	115	82
1	176.0000	3.0000	9	0	46.3887	107.1622	33.5113	0.2902	133	78
1	177.0000	3.0000	9	0	46.4568	107.2067	33.5188	0.2215	110	78
1	178.0000	3.0000	8	0	46.3458	107.0464	33.5542	0.3790	109	80
1	179.0000	3.0000	9	0	46.4635	107.2174	33.6923	0.4086	111	76
1	180.0000	3.0000	8	0	46.1906	107.4838	33.3718	0.7234	108	75
1	181.0000	3.0000	9	0	46.4656	107.6515	33.2953	0.4896	111	76
1	182.0000	3.0000	9	0	46.3896	107.0700	33.3770	0.5401	101	67
1	183.0000	3.0000	7	0	46.3616	106.9934	33.6179	0.7162	78	54
0	184.0000	3.0000	0	3	0.0000	0.0000	0.0000	0.0000	76	46
1	185.0000	3.0000	9	0	46.2592	107.6093	33.3127	0.6392	101	63
1	186.0000	3.0000	9	0	46.3192	107.6398	33.1636	0.6236	109	73
1	187.0000	3.0000	9	0	46.4804	107.8013	33.3933	0.2284	137	80
1	188.0000	3.0000	9	0	46.4150	107.7430	33.4436	0.3368	116	77
1	189.0000	3.0000	9	0	46.1153	107.3991	33.5450	0.3257	109	76
1	190.0000	3.0000	10	0	45.9135	107.2916	33.6088	0.5509	113	80
1	191.0000	3.0000	10	0	46.0333	107.4084	33.4442	0.4531	124	81
1	192.0000	3.0000	8	0	46.2102	107.6533	33.5478	0.2258	120	75
1	193.0000	3.0000	8	0	46.4958	107.2850	33.5875	0.6943	124	77
1	194.0000	3.0000	8	0	46.1787	107.5309	33.3479	0.3536	123	77
1	195.0000	3.0000	9	0	46.1039	107.7558	33.4960	0.3099	106	73
1	196.0000	3.0000	8	0	46.4276	107.5861	33.6513	0.4437	133	76
1	197.0000	3.0000	7	0	46.2853	107.8387	33.5037	0.2254	112	71
1	198.0000	3.0000	9	0	46.1260	107.8172	33.2750	0.2426	110	71
1	199.0000	3.0000	8	0	46.0875	107.9248	33.4489	0.3849	116	69
1	200.0000	3.0000	9	0	46.0325	107.8107	33.5418	0.3760	111	79
1	201.0000	3.0000	9	0	45.9738	107.7911	33.4581	0.4182	116	79
1	202.0000	3.0000	9	0	45.8538	107.9726	33.6657	0.2918	112	76
1	203.0000	3.0000	8	0	45.7562	107.9267	33.4481	0.3182	115	78
1	204.0000	3.0000	9	0	45.6714	107.8147	33.4390	0.6355	114	81
1	205.0000	3.0000	9	0	45.9379	107.9689	33.2667	0.4868	113	78
1	206.0000	3.0000	9	0	46.0017	107.9859	33.5864	0.3737	113	81
1	207.0000	3.0000	9	0	45.9340	107.8780	33.3656	0.4363	122	81
1	208.0000	3.0000	8	0	46.0521	107.9549	33.7025	0.3903	119	77
1	209.0000	3.0000	9	0	45.9516	108.0379	33.7330	0.4256	114	76
1	210.0000	3.0000	9	0	46.2023	107.9557	33.6807	0.3505	113	75
1	211.0000	3.0000	8	0	45.7387	107.9310	33.1311	0.6588	115	76
1	212.0000	3.0000	9	0	45.8532	107.7900	33.4513	0.3839	115	75
1	213.0000	3.0000	10	0	45.7846	107.7159	33.3751	0.4790	109	75
1	214.0000	3.0000	9	0	46.2008	107.6978	33.7630	0.4526	113	75
1	215.0000	3.0000	9	0	45.8692	107.6528	33.4614	0.5570	120	81
1	216.0000	3.0000	8	0	45.9754	107.4907	33.7303	0.4360	99	72
1	217.0000	3.0000	8	0	45.6060	107.4162	33.5415	0.3978	101	73
1	218.0000	3.0000	9	0	45.9658	107.1313	33.4347	0.4926	101	73
1	219.0000	3.0000	7	0	45.9872	107.4934	33.5698	0.3160	112	61
1	220.0000	3.0000	7	0	46.3890	106.4011	33.8289	0.6202	79	51
1	221.0000	3.0000	6	0	46.2218	106.1543	35.1258	0.9799	64	48
0	222.0000	3.0000	0	3	0.0000	0.0000	0.0000	0.0000	51	35
2	223.0000	3.0000	7	0	171.9911	79.8864	131.1230	1.2826	51	40
0	224.0000	3.0000	0	3	0.0000	0.0000	0.0000	0.0000	51	47
1	225.0000	3.0000	9	0	40.5985	68.9943	154.2573	0.4501	55	45
1	226.0000	3.0000	9	0	40.6184	69.4268	153.6924	0.7715	80	58
1	227.0000	3.0000	10	0	40.7725	69.1569	154.0170	0.6698	93	70
1	228.0000	3.0000	10	0	40.6544	69.1820	154.0251	0.3325	98	72
1	229.0000	3.0000	10	0	40.5746	69.2167	154.0619	0.4308	107	73
1	230.0000	3.0000	9	0	40.7997	69.1792	154.2636	0.3712	124	78
1	231.0000	3.0000	9	0	40.6261	69.2756	154.1423	0.2957	105	79
1	232.0000	3.0000	9	0	40.5567	69.1785	154.1675	0.3125	118	77
1	233.0000	3.0000	10	0	40.7291	69.1217	154.1612	0.4467	119	86
1	234.0000	3.0000	10	0	40.6404	69.2331	154.0952	0.2547	123	79
1	235.0000	3.0000	10	0	40.6276	69.2923	154.0397	0.4152	119	79
1	236.0000	3.0000	9	0	40.6365	69.1903	154.1735	0.3247	127	83
1	237.0000	3.0000	10	0	40.7496	69.1934	154.0829	0.3211	123	81
1	238.0000	3.0000	10	0	40.6500	69.3984	153.9264	0.4184	133	87
1	239.0000	3.0000	9	0	40.7369	69.2447	154.0980	0.2468	123	82
1	240.0000	3.0000	10	0	40.7595	69.2386	153.8409	0.3046	115	78
1	241.0000	3.0000	9	0	40.6542	69.2719	154.0461	0.2773	120	84
1	242.0000	3.0000	10	0	40.7444	69.2364	153.9230	0.2413	116	80
1	243.0000	3.0000	10	0	40.8300	69.2997	153.8106	0.2577	123	85
1	244.0000	3.0000	10	0	40.7456	69.2787	153.8056	0.2626	128	90
1	245.0000	3.0000	10	0	40.8639	69.1531	153.9735	0.2290	131	89
1	246.0000	3.0000	10	0	40.8404	69.3061	153.7378	0.2596	118	88
1	247.0000	3.0000	9	0	40.9863	69.3205	153.7323	0.1889	125	80
1	248.0000	3.0000	10	0	41.0357	69.4415	153.2384	0.6207	109	79
1	249.0000	3.0000	10	0	41.3219	69.4749	153.2609	0.3230	127	83
1	250.0000	3.0000	9	0	41.1804	69.4024	153.3173	0.3515	118	79
1	251.0000	3.0000	10	0	41.2395	69.4364	153.3686	0.3658	107	80
1	252.0000	3.0000	10	0	41.1669	69.4226	153.3444	0.3235	110	87
1	253.0000	3.0000	10	0	41.2395	69.4642	153.2826	0.3643	113	84
1	254.0000	3.0000	10	0	41.3721	69.2399	153.4560	0.5596	112	83
1	255.0000	3.0000	10	0	41.0897	69.2913	153.5859	0.3887	117	87
1	256.0000	3.0000	10	0	40.9557	69.2409	153.9575	0.2641	124	81
1	257.0000	3.0000	10	0	40.7642	69.3140	153.9836	0.3619	120	83
1	258.0000	3.0000	10	0	40.8002	69.3038	154.0122	0.2316	143	88
1	259.0000	3.0000	9	0	40.8454	69.3403	154.0775	0.2114	126	85
1	260.0000	3.0000	9	0	40.8285	69.3322	154.1479	0.2222	122	85
1	261.0000	3.0000	9	0	40.8422	69.3792	154.1129	0.3545	130	82
1	262.0000	3.0000	10	0	40.8233	69.3585	154.1124	0.1889	126	86
1	263.0000	3.0000	10	0	40.8208	69.3669	154.1894	0.2472	133	86
1	264.0000	3.0000	10	0	40.8645	69.3777	153.9414	0.4293	117	84
1	265.0000	3.0000	10	0	40.9430	69.3589	154.2338	0.2132	123	82
1	266.0000	3.0000	10	0	40.8503	69.3087	154.1239	0.2694	139	91
1	267.0000	3.0000	10	0	40.9579	69.2250	154.3164	0.1759	135	90
1	268.0000	3.0000	10	0	40.8304	69.3587	154.2352	0.1815	132	87
1	269.0000	3.0000	10	0	41.1957	69.3120	154.1330	0.3487	134	91
1	270.0000	3.0000	10	0	40.7844	69.3848	154.0321	0.2992	125	89
1	271.0000	3.0000	10	0	40.8148	69.1680	154.2470	0.2849	140	86
1	272.0000	3.0000	10	0	40.7870	69.3604	153.9999	0.3966	119	87
1	273.0000	3.0000	10	0	40.7821	69.2112	154.1441	0.2293	117	88
1	274.0000	3.0000	10	0	40.7590	69.2209	154.1449	0.2133	134	88
1	275.0000	3.0000	10	0	40.7105	69.1812	154.3081	0.2654	122	84
1	276.0000	3.0000	10	0	40.7269	69.1545	154.3203	0.2519	128	84
1	277.0000	3.0000	10	0	40.8150	69.1119	154.3357	0.3702	138	85
1	278.0000	3.0000	10	0	40.8382	69.1565	154.4665	0.1892	117	87
1	279.0000	3.0000	10	0	40.6859	69.1488	154.4261	0.1934	123	83
1	280.0000	3.0000	10	0	40.6720	69.1552	154.3733	0.2213	121	90
1	281.0000	3.0000	10	0	40.7082	69.0801	154.4913	0.2346	118	92
1	282.0000	3.0000	10	0	40.5853	69.2155	154.3974	0.1886	141	87
1	283.0000	3.0000	10	0	40.6685	69.0657	154.5534	0.2145	123	86
1	284.0000	3.0000	10	0	40.5782	69.1884	154.3625	0.1852	138	86
1	285.0000	3.0000	10	0	40.5624	69.1481	154.4421	0.2512	127	85
1	286.0000	3.0000	10	0	40.6739	69.1724	154.4890	0.2039	122	92
1	287.0000	3.0000	10	0	40.5241	69.0962	154.4351	0.3549	131	92
1	288.0000	3.0000	10	0	40.6271	69.0572	154.5794	0.1899	122	86
1	289.0000	3.0000	10	0	40.6552	69.1110	154.5178	0.2637	139	87
1	290.0000	3.0000	10	0	40.9032	69.0291	154.4883	0.2612	132	91
1	291.0000	3.0000	10	0	40.6320	69.0839	154.5129	0.2169	120	87
1	292.0000	3.0000	10	0	40.5428	69.1757	154.4943	0.1641	136	94
1	293.0000	3.0000	9	0	40.6231	69.2843	154.1973	0.3217	122	88
1	294.0000	3.0000	10	0	40.6130	69.1486	154.4879	0.1451	139	86
1	295.0000	3.0000	10	0	40.4671	69.1812	154.4998	0.2608	124	89
1	296.0000	3.0000	10	0	40.5406	69.1261	154.5220	0.2697	126	91
1	297.0000	3.0000	10	0	40.5274	69.1588	154.5813	0.3278	116	87
1	298.0000	3.0000	10	0	40.7334	69.1650	154.3718	0.2616	121	89
1	299.0000	3.0000	10	0	40.6499	69.1834	154.4676	0.1759	131	86
1	300.0000	3.0000	10	0	40.6059	69.1405	154.4681	0.1882	121	86
1	301.0000	3.0000	10	0	40.5569	69.1556	154.4753	0.2693	133	87
1	302.0000	3.0000	10	0	40.5346	69.2516	154.3267	0.3291	136	82
1	303.0000	3.0000	10	0	40.6555	69.1519	154.4634	0.1602	142	86
1	304.0000	3.0000	10	0	40.6933	69.1328	154.3572	0.2132	133	91
1	305.0000	3.0000	10	0	40.7316	69.0500	154.4808	0.3064	122	87
1	306.0000	3.0000	10	0	40.6510	69.0950	154.4701	0.2547	142	92
1	307.0000	3.0000	10	0	40.7875	69.1627	154.0994	0.3496	134	83
1	308.0000	3.0000	9	0	40.6417	69.2300	154.0797	0.2111	145	87
1	309.0000	3.0000	10	0	40.9318	69.2307	154.0385	0.3206	114	85
1	310.0000	3.0000	10	0	40.7098	69.2542	153.9853	0.3158	129	83
1	311.0000	3.0000	10	0	40.7871	69.2401	153.9941	0.1707	135	85
1	312.0000	3.0000	10	0	40.8165	69.2200	153.9673	0.2497	132	89
1	313.0000	3.0000	10	0	40.8942	69.1829	153.8177	0.4626	124	88
1	314.0000	3.0000	10	0	40.7662	69.2352	154.2243	0.1606	132	85
1	315.0000	3.0000	10	0	40.6609	69.1260	154.4000	0.2160	114	88
1	316.0000	3.0000	9	0	40.5150	69.1438	154.3787	0.2836	124	83
1	317.0000	3.0000	10	0	40.6913	69.0853	154.4936	0.1892	125	85
1	318.0000	3.0000	10	0	40.6557	69.0665	154.4668	0.2413	132	88
1	319.0000	3.0000	9	0	40.5518	68.9781	154.6196	0.2648	129	84
1	320.0000	3.0000	10	0	40.6596	68.9636	154.5944	0.2166	122	84
1	321.0000	3.0000	10	0	40.6109	69.0764	154.3981	0.1968	128	87
1	322.0000	3.0000	9	0	40.5899	69.0239	154.4251	0.2280	123	86
1	323.0000	3.0000	9	0	41.0970	69.0258	153.6762	0.4900	116	79
1	324.0000	3.0000	10	0	41.0081	69.0908	153.5520	0.4303	125	78
1	325.0000	3.0000	10	0	41.1273	69.0960	153.5888	0.3106	107	76
1	326.0000	3.0000	10	0	41.1163	69.0378	153.5025	0.2876	104	78
1	327.0000	3.0000	10	0	41.2570	69.0187	153.4344	0.4852	104	84
1	328.0000	3.0000	10	0	41.0464	69.1464	153.4255	0.1984	102	79
1	329.0000	3.0000	9	0	41.1192	69.1221	153.4304	0.3692	105	79
1	330.0000	3.0000	10	0	41.1165	69.2344	153.3611	0.2564	106	86
1	331.0000	3.0000	10	0	41.1015	69.1496	153.3687	0.2332	109	87
1	332.0000	3.0000	10	0	41.1857	69.2259	153.4803	0.1183	105	85
1	333.0000	3.0000	10	0	41.3732	69.1913	153.5004	0.1889	116	84
1	334.0000	3.0000	10	0	41.0748	69.1655	153.4256	0.2031	111	81
1	335.0000	3.0000	10	0	41.2116	69.2197	153.4094	0.2625	107	80
1	336.0000	3.0000	10	0	41.1153	69.2241	153.3901	0.2725	102	81
1	337.0000	3.0000	10	0	41.2249	69.2218	153.3855	0.2162	105	83
1	338.0000	3.0000	10	0	41.4480	69.1968	153.1523	0.3171	107	81
1	339.0000	3.0000	10	0	41.5917	69.4551	152.8385	0.3573	111	80
1	340.0000	3.0000	10	0	41.8122	69.5207	152.8754	0.1949	111	85
1	341.0000	3.0000	10	0	41.7455	69.4589	153.0737	0.1816	105	81
1	342.0000	3.0000	10	0	41.5864	69.6166	152.9714	0.2582	113	84
1	343.0000	3.0000	10	0	41.5713	69.2604	153.2211	0.2917	111	83
1	344.0000	3.0000	10	0	41.5235	69.2764	153.2721	0.3757	116	81
1	345.0000	3.0000	10	0	41.4557	69.4156	153.2685	0.2359	109	83
1	346.0000	3.0000	10	0	41.6275	69.2781	153.4197	0.1953	117	83
1	347.0000	3.0000	10	0	41.5701	69.2509	153.4286	0.2571	108	81
1	348.0000	3.0000	10	0	41.4228	69.2604	153.3919	0.3111	110	79
1	349.0000	3.0000	10	0	41.4812	69.2436	153.4235	0.2158	103	78
1	350.0000	3.0000	10	0	41.4119	69.2032	153.4830	0.2524	115	75
1	351.0000	3.0000	10	0	41.4425	69.1127	153.5302	0.4126	109	78
1	352.0000	3.0000	10	0	40.7743	68.8995	153.6984	0.4045	107	71
1	353.0000	3.0000	9	0	41.0275	69.0426	153.7487	0.5182	107	65
1	354.0000	3.0000	9	0	41.0661	68.9287	153.6124	0.4761	81	60
1	355.0000	3.0000	9	0	40.8738	68.7089	153.8469	0.4004	98	56
1	356.0000	3.0000	7	0	41.3161	68.9887	153.5511	0.5134	70	50
1	357.0000	3.0000	6	0	40.7693	68.5648	153.4242	0.6705	60	48
1	358.0000	3.0000	7	0	41.1135	68.3531	153.4550	1.0841	55	40
0	359.0000	3.0000	0	3	0.0000	0.0000	0.0000	0.0000	55	42
0	360.0000	3.0000	0	3	0.0000	0.0000	0.0000	0.0000	44	34
1	361.0000	3.0000	6	0	41.6246	69.0333	153.3885	0.6250	58	42
1	362.0000	3.0000	8	0	40.6676	68.7939	153.7087	0.8207	59	46
1	363.0000	3.0000	7	0	41.1334	68.9271	153.5885	0.3783	68	44
1	364.0000	3.0000	7	0	41.6657	68.9962	152.5951	1.3792	78	46
1	365.0000	3.0000	9	0	41.4754	68.6571	152.5113	1.1439	69	50
1	366.0000	3.0000	9	0	42.5548	69.4607	151.7973	0.7353	71	60
1	367.0000	3.0000	10	0	42.0674	69.4505	152.2672	0.3337	87	66
1	368.0000	3.0000	9	0	42.2012	69.5186	151.8920	0.4769	97	64
1	369.0000	3.0000	10	0	42.4535	69.4500	152.1364	0.3094	97	68
1	370.0000	3.0000	8	0	42.2667	69.5418	151.9341	0.6355	89	63
1	371.0000	3.0000	10	0	42.7205	69.6519	151.5975	0.5691	88	69
1	372.0000	3.0000	9	0	42.8818	69.6451	151.7331	0.4682	86	69
1	373.0000	3.0000	10	0	43.0791	69.6867	151.8973	0.2987	94	72
1	374.0000	3.0000	10	0	42.7067	69.7034	152.0457	0.3835	98	77
1	375.0000	3.0000	10	0	42.7641	69.5394	151.9492	0.3866	103	72
1	376.0000	3.0000	10	0	43.0222	69.5679	152.0774	0.2764	94	75
1	377.0000	3.0000	10	0	42.9454	69.5728	151.9429	0.2768	100	77
1	378.0000	3.0000	10	0	42.9558	69.6729	151.9786	0.2447	100	74
1	379.0000	3.0000	10	0	43.0608	69.6323	152.2081	0.2352	106	74
1	380.0000	3.0000	10	0	43.0950	69.6987	152.0050	0.2559	94	70
1	381.0000	3.0000	10	0	43.1346	69.6467	151.9580	0.3038	104	72
1	382.0000	3.0000	10	0	42.8891	69.7843	151.8928	0.2971	95	76
1	383.0000	3.0000	10	0	42.9399	69.8350	151.8563	0.2792	104	73
1	384.0000	3.0000	10	0	43.0957	69.7249	151.8685	0.3382	95	78
1	385.0000	3.0000	10	0	42.9944	69.7175	151.9834	0.2176	107	79
1	386.0000	3.0000	10	0	42.9540	69.7733	151.9097	0.4040	96	80
1	387.0000	3.0000	10	0	43.0416	69.7832	151.8842	0.2507	99	78
1	388.0000	3.0000	10	0	43.0675	69.7376	151.9983	0.2449	113	79
1	389.0000	3.0000	10	0	43.1926	69.7498	151.9104	0.2934	94	74
1	390.0000	3.0000	10	0	43.1719	69.6945	152.0052	0.2645	111	79
1	391.0000	3.0000	10	0	43.0569	69.7637	151.9424	0.3168	103	72
1	392.0000	3.0000	10	0	43.0578	69.7747	151.8203	0.2880	115	80
1	393.0000	3.0000	10	0	43.0897	69.8635	151.8676	0.2554	102	77
1	394.0000	3.0000	10	0	43.1829	69.8284	151.8276	0.3452	104	79
1	395.0000	3.0000	10	0	43.0992	69.8469	151.7922	0.2491	97	74
1	396.0000	3.0000	10	0	43.2411	69.7687	151.7931	0.3242	97	68
1	397.0000	3.0000	10	0	43.2173	69.7070	151.9186	0.3027	102	75
1	398.0000	3.0000	10	0	43.1583	69.7909	151.7731	0.2710	89	74
1	399.0000	3.0000	10	0	43.2671	69.8295	151.7320	0.1933	95	68
1	400.0000	3.0000	10	0	43.2437	69.8753	151.5985	0.2797	103	72
1	401.0000	3.0000	10	0	43.2286	69.8897	151.6572	0.1450	97	80
1	402.0000	3.0000	10	0	43.3071	69.8465	151.5391	0.2005	111	80
1	403.0000	3.0000	10	0	43.3841	69.8324	151.4717	0.2514	114	77
1	404.0000	3.0000	10	0	43.2330	70.0166	151.4116	0.1918	93	72
1	405.0000	3.0000	10	0	43.2125	69.9030	151.4982	0.2589	100	74
1	406.0000	3.0000	10	0	43.3323	69.9721	151.5155	0.2149	116	77
1	407.0000	3.0000	10	0	43.4317	69.9004	151.4643	0.2442	104	78
1	408.0000	3.0000	10	0	43.4507	69.9883	151.4470	0.2006	109	75
1	409.0000	3.0000	10	0	43.3996	70.0618	151.3176	0.2778	100	79
1	410.0000	3.0000	10	0	43.5298	69.9183	151.4704	0.3122	105	79
1	411.0000	3.0000	10	0	43.5389	69.9076	151.4115	0.1823	119	81
1	412.0000	3.0000	9	0	43.4717	70.0058	151.2462	0.2462	118	79
1	413.0000	3.0000	10	0	43.3753	70.1935	151.3926	0.4158	119	77
1	414.0000	3.0000	10	0	43.4903	69.9782	151.3679	0.2213	115	80
1	415.0000	3.0000	10	0	43.6132	69.9706	151.3141	0.3126	121	82
1	416.0000	3.0000	10	0	43.4741	69.9399	151.4843	0.2121	108	81
1	417.0000	3.0000	10	0	43.5543	69.9653	151.5074	0.3325	109	76
1	418.0000	3.0000	10	0	43.4924	69.9701	151.5550	0.1897	118	77
1	419.0000	3.0000	10	0	43.5953	69.9660	151.5932	0.2318	113	81
1	420.0000	3.0000	10	0	43.5463	70.0951	151.4551	0.2046	104	76
1	421.0000	3.0000	10	0	43.5847	69.9329	151.6623	0.2504	100	84
1	422.0000	3.0000	10	0	43.5176	69.9631	151.5089	0.2482	103	80
1	423.0000	3.0000	10	0	43.5227	69.8662	151.4640	0.4611	109	86
1	424.0000	3.0000	10	0	43.5668	69.9333	151.5272	0.2922	108	79
1	425.0000	3.0000	10	0	43.4690	69.9138	151.5865	0.2597	102	77
1	426.0000	3.0000	10	0	43.4564	69.9140	151.4253	0.4085	109	78
1	427.0000	3.0000	10	0	43.6530	69.8000	151.6734	0.3665	103	77
1	428.0000	3.0000	10	0	43.4446	69.9446	151.5451	0.2610	108	81
1	429.0000	3.0000	10	0	43.4705	70.0053	151.5361	0.2436	117	82
1	430.0000	3.0000	10	0	43.6122	69.9342	151.6245	0.1843	115	78
1	431.0000	3.0000	10	0	43.5966	69.8934	151.6195	0.3255	123	79
1	432.0000	3.0000	10	0	43.5216	69.9291	151.4234	0.3888	109	79
1	433.0000	3.0000	10	0	43.4339	69.8994	151.6459	0.2662	103	82
1	434.0000	3.0000	10	0	43.4836	69.9119	151.6923	0.2627	118	82
1	435.0000	3.0000	10	0	43.3354	69.9421	151.5137	0.3715	106	82
1	436.0000	3.0000	10	0	43.4153	69.9734	151.4844	0.3102	109	79
1	437.0000	3.0000	10	0	43.5314	70.0644	151.5493	0.2306	112	80
1	438.0000	3.0000	10	0	43.4204	69.9294	151.5132	0.3602	111	86
1	439.0000	3.0000	10	0	43.4640	69.9813	151.1448	0.5755	107	81
1	440.0000	3.0000	10	0	43.3893	70.0036	151.3036	0.3440	101	76
1	441.0000	3.0000	10	0	43.4788	69.9761	151.4594	0.2929	108	77
1	442.0000	3.0000	10	0	43.4415	70.0271	151.4370	0.4131	108	77
1	443.0000	3.0000	10	0	43.4761	69.9513	151.3647	0.2287	116	78
1	444.0000	3.0000	10	0	43.5232	69.9739	151.3779	0.3453	110	81
1	445.0000	3.0000	10	0	43.5299	69.9730	151.4173	0.3073	105	81
1	446.0000	3.0000	10	0	43.5629	70.0502	151.2709	0.5023	95	72
1	447.0000	3.0000	10	0	43.4469	69.9895	151.4028	0.1609	100	82
1	448.0000	3.0000	10	0	43.5408	69.9480	151.4568	0.2670	113	79
1	449.0000	3.0000	10	0	43.6133	69.8650	151.5420	0.2039	109	77
1	450.0000	3.0000	10	0	43.4978	70.0321	151.3641	0.2826	115	79
1	451.0000	3.0000	10	0	43.5630	69.9957	151.4225	0.2840	109	79
1	452.0000	3.0000	10	0	43.4026	70.0509	151.4804	0.3796	108	83
1	453.0000	3.0000	10	0	43.5460	70.0449	151.3174	0.4922	110	73
1	454.0000	3.0000	10	0	43.6008	69.9312	151.3042	0.2652	108	74
1	455.0000	3.0000	10	0	43.7516	69.9332	151.2792	0.3125	110	79
1	456.0000	3.0000	10	0	43.4551	69.9415	151.1210	0.3288	119	84
1	457.0000	3.0000	9	0	43.6187	69.8176	151.3542	0.2763	112	79
1	458.0000	3.0000	10	0	43.3100	69.7777	151.5279	0.2888	110	81
1	459.0000	3.0000	10	0	43.2463	69.7668	151.4528	0.2007	106	78
1	460.0000	3.0000	10	0	43.1204	69.8261	151.4289	0.1938	107	81
1	461.0000	3.0000	10	0	43.1051	69.6969	151.3804	0.4618	117	81
1	462.0000	3.0000	10	0	43.2276	69.6998	151.5004	0.2166	111	75
1	463.0000	3.0000	10	0	43.3088	69.8019	151.3553	0.2839	106	79
1	464.0000	3.0000	10	0	43.2528	69.7596	151.5148	0.2788	111	77
1	465.0000	3.0000	10	0	43.2372	69.7540	151.4342	0.2767	111	80
1	466.0000	3.0000	10	0	43.1731	69.8090	151.5463	0.1490	111	85
1	467.0000	3.0000	10	0	43.1471	69.8012	151.4154	0.2892	108	83
1	468.0000	3.0000	10	0	43.2258	69.8168	151.4904	0.2846	99	76
1	469.0000	3.0000	10	0	43.2162	69.7931	151.5793	0.2062	105	77
1	470.0000	3.0000	10	0	43.2768	69.8113	151.3371	0.2668	104	77
1	471.0000	3.0000	10	0	43.2947	69.6579	151.4073	0.3646	111	81
1	472.0000	3.0000	10	0	43.3213	69.6620	151.5188	0.2623	107	81
1	473.0000	3.0000	10	0	43.2010	69.7835	151.4427	0.2495	104	77
1	474.0000	3.0000	10	0	43.3364	69.6488	151.4033	0.2840	98	79
1	475.0000	3.0000	10	0	43.2597	69.8079	151.4807	0.3228	114	82
1	476.0000	3.0000	10	0	43.2268	69.7897	151.2559	0.2731	107	80
1	477.0000	3.0000	10	0	43.2043	69.7776	151.1815	0.3403	113	80
1	478.0000	3.0000	10	0	43.3465	69.8551	151.1116	0.4650	107	80
1	479.0000	3.0000	10	0	43.6118	69.7697	151.3339	0.2078	120	78
1	480.0000	3.0000	10	0	43.2737	69.8572	151.1442	0.2950	107	80
1	481.0000	3.0000	10	0	43.2570	69.7928	151.2116	0.3142	105	82
1	482.0000	3.0000	9	0	43.3547	69.7949	151.1192	0.4920	108	78
1	483.0000	3.0000	10	0	43.2861	69.7584	151.3011	0.4027	110	76
1	484.0000	3.0000	10	0	43.4385	69.7183	151.3379	0.2297	106	79
1	485.0000	3.0000	10	0	43.3253	69.7775	151.2293	0.1855	112	81
1	486.0000	3.0000	10	0	43.2903	69.7200	151.4744	0.4126	111	83
1	487.0000	3.0000	9	0	43.4626	69.7231	151.1434	0.4260	117	82
1	488.0000	3.0000	10	0	43.3876	69.6640	151.3269	0.2416	121	81
1	489.0000	3.0000	10	0	43.3609	69.7107	151.2451	0.3428	107	80
1	490.0000	3.0000	10	0	43.3383	69.6315	151.1769	0.3097	107	80
1	491.0000	3.0000	10	0	43.3936	69.5477	151.3237	0.2784	103	81
1	492.0000	3.0000	10	0	43.4408	69.6543	151.3956	0.2661	107	80
1	493.0000	3.0000	10	0	43.2929	69.6983	151.2945	0.2622	111	80
1	494.0000	3.0000	10	0	43.2392	69.7524	151.3698	0.2650	111	79
1	495.0000	3.0000	10	0	43.3248	69.7053	151.4100	0.2692	112	81
1	496.0000	3.0000	10	0	43.0803	69.6721	151.4009	0.3924	105	80
1	497.0000	3.0000	10	0	43.3507	69.6408	151.2488	0.2987	102	81
1	498.0000	3.0000	10	0	43.3190	69.6675	151.2568	0.1907	107	81
1	499.0000	3.0000	10	0	43.2535	69.6337	151.0954	0.3052	105	76
1	500.0000	3.0000	10	0	43.2621	69.7575	151.0729	0.3275	104	82
1	501.0000	3.0000	10	0	43.4213	69.6680	151.2196	0.2233	112	79
1	502.0000	3.0000	10	0	43.4476	69.6567	151.1513	0.2367	106	75
1	503.0000	3.0000	10	0	43.4552	69.6608	151.1744	0.1813	105	75
1	504.0000	3.0000	10	0	43.3873	69.6795	151.0508	0.2525	108	79
1	505.0000	3.0000	10	0	43.2837	69.7999	150.9941	0.2276	106	79
1	506.0000	3.0000	10	0	43.2457	69.6871	151.0744	0.3197	103	77
1	507.0000	3.0000	10	0	43.1363	69.8440	150.7023	0.6263	108	81
1	508.0000	3.0000	9	0	43.4277	69.6851	151.2383	0.1609	103	76
1	509.0000	3.0000	10	0	43.4003	69.6846	151.2358	0.2042	111	82
1	510.0000	3.0000	10	0	43.4303	69.5765	151.1426	0.2769	101	80
1	511.0000	3.0000	10	0	43.3248	69.7360	151.1024	0.1623	106	81
1	512.0000	3.0000	10	0	43.2573	69.6683	151.2237	0.2471	107	75
1	513.0000	3.0000	10	0	43.3244	69.5598	151.4214	0.2302	113	83
1	514.0000	3.0000	9	0	43.2421	69.6195	151.4478	0.2202	112	82
1	515.0000	3.0000	10	0	43.2495	69.6167	151.3273	0.3827	111	81
1	516.0000	3.0000	10	0	43.3073	69.5157	151.4334	0.3249	110	78
1	517.0000	3.0000	10	0	43.1787	69.5341	151.4077	0.3507	100	83
1	518.0000	3.0000	10	0	43.1984	69.5898	151.4339	0.2176	106	82
1	519.0000	3.0000	10	0	43.1747	69.5959	151.3731	0.2504	113	80
1	520.0000	3.0000	10	0	43.1909	69.5371	151.4960	0.2114	105	78
1	521.0000	3.0000	10	0	43.2464	69.6956	151.3793	0.1671	110	82
1	522.0000	3.0000	10	0	43.2595	69.5975	151.4229	0.2279	103	78
1	523.0000	3.0000	10	0	43.3059	69.6794	151.3740	0.2943	111	76
1	524.0000	3.0000	10	0	43.3848	69.5668	151.4276	0.2304	105	78
1	525.0000	3.0000	10	0	43.2859	69.5620	151.3476	0.2856	108	78
1	526.0000	3.0000	10	0	43.3915	69.6256	151.3003	0.2498	98	73
1	527.0000	3.0000	10	0	43.3278	69.7047	151.3241	0.3976	111	77
1	528.0000	3.0000	10	0	43.4466	69.6367	151.3091	0.1957	102	76
1	529.0000	3.0000	10	0	43.3881	69.5858	151.2248	0.3125	108	78
1	530.0000	3.0000	10	0	43.4214	69.6011	151.3251	0.2629	101	81
1	531.0000	3.0000	10	0	43.4738	69.6368	151.0862	0.5504	105	75
1	532.0000	3.0000	10	0	43.3909	69.5175	151.3154	0.3493	104	81
1	533.0000	3.0000	10	0	43.2018	69.6352	151.2618	0.3711	109	79
1	534.0000	3.0000	10	0	43.2562	69.6163	151.4221	0.2328	115	77
1	535.0000	3.0000	10	0	43.3387	69.5235	151.2807	0.2701	102	81
1	536.0000	3.0000	10	0	43.1932	69.6287	151.3227	0.2086	105	82
1	537.0000	3.0000	10	0	43.1482	69.6221	151.3488	0.2278	102	80
1	538.0000	3.0000	10	0	43.1523	69.6264	151.3067	0.3346	113	80
1	539.0000	3.0000	10	0	43.2279	69.5920	151.3463	0.1862	102	83
1	540.0000	3.0000	10	0	43.3898	69.5916	151.4729	0.2100	109	79
1	541.0000	3.0000	10	0	43.2890	69.5376	151.3683	0.2583	101	82
1	542.0000	3.0000	10	0	43.5025	69.4489	151.5260	0.3215	108	74
1	543.0000	3.0000	10	0	43.2856	69.6117	151.3523	0.2849	113	75
1	544.0000	3.0000	10	0	43.2605	69.5937	151.1405	0.3522	119	79
1	545.0000	3.0000	10	0	43.3521	69.7019	151.1476	0.1718	103	77
1	546.0000	3.0000	10	0	43.4362	69.5756	151.0947	0.3135	106	76
1	547.0000	3.0000	10	0	43.4913	69.6045	151.1501	0.2588	106	75
1	548.0000	3.0000	10	0	43.3848	69.6433	151.1706	0.2988	104	76
1	549.0000	3.0000	10	0	43.4797	69.6014	151.3837	0.1545	107	81
1	550.0000	3.0000	10	0	43.4552	69.5475	151.1998	0.4010	112	76
1	551.0000	3.0000	10	0	43.3395	69.6629	151.1787	0.1656	108	77
1	552.0000	3.0000	9	0	43.3376	69.6267	151.3473	0.1342	111	82
1	553.0000	3.0000	10	0	43.3676	69.6170	151.2986	0.2032	101	78
1	554.0000	3.0000	10	0	43.4275	69.5760	151.3058	0.2695	104	77
1	555.0000	3.0000	10	0	43.2976	69.6117	151.2094	0.3183	106	82
1	556.0000	3.0000	10	0	43.3723	69.6192	151.2836	0.1692	98	76
1	557.0000	3.0000	10	0	43.3760	69.6449	151.1709	0.3700	107	80
1	558.0000	3.0000	10	0	43.3171	69.6487	151.2663	0.2296	105	76
1	559.0000	3.0000	10	0	43.4974	69.6373	151.3365	0.2044	106	79
1	560.0000	3.0000	10	0	43.5276	69.6422	151.1942	0.2541	106	73
1	561.0000	3.0000	9	0	43.6263	69.7247	150.9941	0.2899	112	78
1	562.0000	3.0000	10	0	43.9813	69.7348	150.8316	0.3909	89	73
1	563.0000	3.0000	10	0	44.0977	70.0536	150.6637	0.3247	100	76
1	564.0000	3.0000	10	0	44.1658	69.7780	150.6351	0.4190	102	75
1	565.0000	3.0000	10	0	43.8406	69.7942	150.8306	0.6786	89	78
1	566.0000	3.0000	10	0	43.9271	69.9108	150.5648	0.3051	99	70
1	567.0000	3.0000	10	0	44.0203	69.8889	150.7113	0.3006	103	77
1	568.0000	3.0000	10	0	44.0770	69.8222	150.8226	0.3591	102	76
1	569.0000	3.0000	10	0	43.9941	69.8668	150.7520	0.2708	101	78
1	570.0000	3.0000	10	0	43.9235	69.7896	150.7110	0.3598	91	73
1	571.0000	3.0000	9	0	44.0372	69.8677	150.6797	0.3060	78	61
1	572.0000	3.0000	8	0	43.4838	69.9864	150.3878	0.6749	60	47
0	573.0000	3.0000	0	3	0.0000	0.0000	0.0000	0.0000	40	42
0	574.0000	3.0000	0	3	0.0000	0.0000	0.0000	0.0000	46	35
0	575.0000	3.0000	0	3	0.0000	0.0000	0.0000	0.0000	53	42
5	576.0000	3.0000	6	0	65.5623	100.8950	122.4244	0.6168	50	41
1	577.0000	3.0000	7	0	73.9733	114.1982	52.4568	0.5460	93	50
1	578.0000	3.0000	9	0	74.3757	114.3083	52.7807	0.4620	96	62
1	579.0000	3.0000	9	0	74.4092	114.3598	52.9242	0.3842	116	67
1	580.0000	3.0000	9	0	74.1068	114.3379	53.0357	0.3447	117	73
1	581.0000	3.0000	10	0	74.4872	114.4019	52.9942	0.2696	121	73
1	582.0000	3.0000	10	0	74.2508	114.2818	52.9267	0.3587	124	79
1	583.0000	3.0000	9	0	74.3737	114.2995	53.0613	0.2477	129	77
1	584.0000	3.0000	10	0	74.2845	114.2405	52.9942	0.3357	131	84
1	585.0000	3.0000	9	0	74.0850	114.3630	52.9478	0.3699	119	80
1	586.0000	3.0000	10	0	74.2660	114.5341	52.8557	0.2451	131	83
1	587.0000	3.0000	9	0	74.1754	114.4137	52.9738	0.2016	131	79
1	588.0000	3.0000	10	0	74.1193	114.4953	52.8470	0.2928	133	86
1	589.0000	3.0000	9	0	73.9981	114.4596	52.9836	0.3025	135	81
1	590.0000	3.0000	10	0	74.2140	114.4823	53.0050	0.2214	139	81
1	591.0000	3.0000	9	0	74.0599	114.4397	52.9737	0.2640	140	85
1	592.0000	3.0000	10	0	74.3953	114.5758	52.9786	0.4286	131	81
1	593.0000	3.0000	10	0	74.0676	114.6369	52.8691	0.2877	138	84
1	594.0000	3.0000	9	0	74.0114	114.5893	52.8180	0.2816	133	86
1	595.0000	3.0000	10	0	73.8521	114.5623	52.7976	0.3536	123	79
1	596.0000	3.0000	10	0	74.1129	114.4130	52.8640	0.2425	124	75
1	597.0000	3.0000	9	0	73.9407	114.6262	52.7223	0.2934	135	82
1	598.0000	3.0000	10	0	73.7725	114.5950	52.6814	0.3212	138	91
1	599.0000	3.0000	9	0	73.9856	114.5685	52.7740	0.3351	143	83
1	600.0000	3.0000	10	0	74.1166	114.5665	52.8559	0.2214	128	82
1	601.0000	3.0000	10	0	74.0481	114.6627	52.6844	0.3571	127	79
1	602.0000	3.0000	10	0	73.6777	114.5948	52.8146	0.4028	133	82
1	603.0000	3.0000	10	0	73.9432	114.6750	52.8269	0.2154	131	83
1	604.0000	3.0000	9	0	74.0711	114.6772	52.8147	0.2970	134	81
1	605.0000	3.0000	10	0	73.8845	114.6797	52.7831	0.2336	124	84
1	606.0000	3.0000	9	0	73.8664	114.5777	52.8274	0.3895	140	82
1	607.0000	3.0000	10	0	73.9878	114.6054	52.8066	0.3754	129	77
1	608.0000	3.0000	10	0	73.8673	114.7162	52.6014	0.4706	131	83
1	609.0000	3.0000	10	0	73.9035	114.7865	52.8256	0.2814	131	80
1	610.0000	3.0000	10	0	73.8251	114.6927	52.7735	0.2906	131	81
1	611.0000	3.0000	10	0	73.7085	114.8326	52.6219	0.3421	121	79
1	612.0000	3.0000	10	0	73.5468	114.6254	52.8019	0.4893	134	76
1	613.0000	3.0000	10	0	73.6587	114.6261	52.6967	0.5061	135	85
1	614.0000	3.0000	10	0	74.0561	114.6776	52.8512	0.2244	141	83
1	615.0000	3.0000	10	0	73.9439	114.7648	52.7127	0.3414	119	76
1	616.0000	3.0000	10	0	73.6891	114.5016	52.7552	0.4153	125	79
1	617.0000	3.0000	10	0	73.6839	114.5835	52.7939	0.4215	135	80
1	618.0000	3.0000	9	0	73.6151	113.9838	52.2454	0.8896	120	75
1	619.0000	3.0000	10	0	73.5322	114.1826	52.3281	0.4737	131	76
1	620.0000	3.0000	10	0	73.5990	114.5680	52.8275	0.5317	131	81
1	621.0000	3.0000	10	0	73.7613	114.7215	52.7187	0.2340	140	81
1	622.0000	3.0000	9	0	73.5814	114.6972	52.6295	0.3151	128	82
1	623.0000	3.0000	10	0	74.0073	114.7657	52.8320	0.4053	139	80
1	624.0000	3.0000	10	0	73.9041	114.6454	52.8011	0.2122	141	84
1	625.0000	3.0000	9	0	73.7765	114.7300	52.7184	0.4158	133	86
1	626.0000	3.0000	10	0	73.6432	114.6910	52.6619	0.4751	130	83
1	627.0000	3.0000	9	0	73.6786	114.6478	52.7190	0.3362	127	83
1	628.0000	3.0000	10	0	73.8690	114.5895	52.7381	0.3714	139	82
1	629.0000	3.0000	10	0	73.7030	114.6480	52.7216	0.3052	120	79
1	630.0000	3.0000	9	0	73.7078	114.4072	52.9666	0.8443	118	70
1	631.0000	3.0000	9	0	74.0068	114.6136	52.7307	0.3055	116	73
1	632.0000	3.0000	10	0	73.6507	114.5613	52.7081	0.3418	140	82
1	633.0000	3.0000	10	0	73.4930	114.6246	52.7510	0.3865	129	83
1	634.0000	3.0000	10	0	73.4305	114.4143	52.5930	0.4908	129	81
1	635.0000	3.0000	10	0	73.3716	114.3637	52.7168	0.6083	133	82
1	636.0000	3.0000	10	0	73.7481	114.4484	52.8501	0.5124	131	84
1	637.0000	3.0000	10	0	73.6166	114.4591	52.8595	0.6376	130	87
1	638.0000	3.0000	9	0	73.9425	114.4205	52.8679	0.3181	124	86
1	639.0000	3.0000	9	0	73.9520	114.3702	52.8728	0.3164	119	75
1	640.0000	3.0000	10	0	73.9239	114.1171	52.6301	0.5451	123	77
1	641.0000	3.0000	10	0	73.4550	113.6818	52.6695	0.8486	119	78
1	642.0000	3.0000	10	0	74.0333	113.9867	52.9436	0.4097	127	78
1	643.0000	3.0000	9	0	74.1625	114.0266	52.9024	0.4113	124	79
1	644.0000	3.0000	10	0	73.9916	114.1903	52.9387	0.3989	119	75
1	645.0000	3.0000	10	0	74.0601	114.3141	52.9706	0.3329	152	80
1	646.0000	3.0000	10	0	74.2480	114.2078	53.0955	0.2070	136	80
1	647.0000	3.0000	10	0	74.1357	114.0828	53.0420	0.3964	148	89
1	648.0000	3.0000	9	0	74.2439	114.3057	53.2628	0.2030	141	82
1	649.0000	3.0000	9	0	73.8120	113.7746	53.0951	0.7590	129	70
1	650.0000	3.0000	10	0	74.3308	113.8467	53.4305	0.3979	133	80
1	651.0000	3.0000	10	0	73.9097	114.1058	53.2302	0.5121	120	76
1	652.0000	3.0000	9	0	74.2902	113.9590	53.3469	0.3619	139	84
1	653.0000	3.0000	10	0	74.3252	113.8553	53.4894	0.3433	141	86
1	654.0000	3.0000	10	0	74.2683	113.8690	53.4318	0.4767	135	82
1	655.0000	3.0000	10	0	74.4825	113.5649	53.2452	0.4490	135	77
1	656.0000	3.0000	9	0	74.3418	113.7946	53.4646	0.4993	124	73
1	657.0000	3.0000	9	0	73.9623	113.5994	53.1718	0.6873	127	76
1	658.0000	3.0000	10	0	74.2990	113.9500	53.5384	0.2478	138	83
1	659.0000	3.0000	10	0	74.3610	114.0071	53.5793	0.2216	142	85
1	660.0000	3.0000	9	0	74.4105	114.0469	53.5422	0.1521	140	85
1	661.0000	3.0000	10	0	74.2110	113.9739	53.4944	0.4517	136	80
1	662.0000	3.0000	10	0	74.4105	114.2221	53.3562	0.4919	140	78
1	663.0000	3.0000	10	0	74.5277	113.9735	53.5326	0.2199	137	87
1	664.0000	3.0000	10	0	74.4646	113.9935	53.5826	0.2082	146	85
1	665.0000	3.0000	10	0	74.3125	113.8737	53.5288	0.4285	131	80
1	666.0000	3.0000	10	0	74.0941	113.9178	53.4296	0.4406	134	84
1	667.0000	3.0000	10	0	74.4756	113.7752	53.4941	0.3346	126	76
1	668.0000	3.0000	10	0	74.4802	113.8785	53.5277	0.4496	132	79
1	669.0000	3.0000	10	0	74.0080	114.0895	53.3959	0.4300	130	80
1	670.0000	3.0000	10	0	74.7057	113.7569	53.4278	0.5689	139	82
1	671.0000	3.0000	10	0	74.0001	113.5807	53.3401	0.5228	138	82
1	672.0000	3.0000	10	0	74.2367	113.8589	53.3136	0.3925	136	85
1	673.0000	3.0000	10	0	74.3047	113.8348	53.3743	0.3970	138	77
1	674.0000	3.0000	10	0	74.0390	113.8988	53.5415	0.6101	138	81
1	675.0000	3.0000	10	0	74.3172	114.0113	53.4337	0.2734	144	88
1	676.0000	3.0000	10	0	74.3341	113.8629	53.4501	0.2919	142	89
1	677.0000	3.0000	10	0	74.4032	113.8731	53.4148	0.3578	148	85
1	678.0000	3.0000	10	0	74.2765	113.8332	53.4758	0.5111	147	81
1	679.0000	3.0000	10	0	74.5458	113.8925	53.5643	0.3111	157	88
1	680.0000	3.0000	10	0	74.4483	113.9428	53.5408	0.2990	150	92
1	681.0000	3.0000	10	0	74.2145	113.7776	53.5084	0.5504	146	88
1	682.0000	3.0000	10	0	74.3014	113.7030	53.3891	0.5702	146	90
1	683.0000	3.0000	10	0	74.3043	114.0080	53.4344	0.3697	150	91
1	684.0000	3.0000	10	0	74.5035	113.9543	53.5382	0.2678	146	87
1	685.0000	3.0000	10	0	74.3282	113.8901	53.5643	0.3578	141	82
1	686.0000	3.0000	9	0	74.4973	113.8216	53.5181	0.3084	143	90
1	687.0000	3.0000	10	0	74.5308	113.8760	53.5606	0.2606	149	88
1	688.0000	3.0000	10	0	74.2079	113.7099	53.4702	0.4805	141	87
1	689.0000	3.0000	10	0	74.6148	113.8449	53.6424	0.2139	148	85
1	690.0000	3.0000	10	0	74.4566	113.8833	53.6049	0.2779	145	90
1	691.0000	3.0000	10	0	74.6281	113.8418	53.5273	0.2575	166	91
1	692.0000	3.0000	10	0	74.6687	113.7831	53.5160	0.2219	143	89
1	693.0000	3.0000	10	0	74.6143	113.8663	53.6086	0.2591	151	88
1	694.0000	3.0000	10	0	74.5378	113.7746	53.6397	0.2909	142	86
1	695.0000	3.0000	10	0	74.6581	113.8288	53.6292	0.1795	150	91
1	696.0000	3.0000	10	0	74.7314	113.8072	53.5963	0.3236	151	95
1	697.0000	3.0000	10	0	74.5072	113.8991	53.4595	0.2310	152	92
1	698.0000	3.0000	10	0	74.6868	113.8870	53.5420	0.2290	155	90
1	699.0000	3.0000	10	0	74.5580	114.0625	53.4094	0.2939	155	96
1	700.0000	3.0000	10	0	74.6147	113.9095	53.5330	0.2662	150	86
1	701.0000	3.0000	9	0	74.4575	113.9358	53.5335	0.2277	146	86
1	702.0000	3.0000	10	0	74.5058	113.9123	53.5159	0.2069	144	90
1	703.0000	3.0000	10	0	74.6387	113.9174	53.5238	0.2180	152	92
1	704.0000	3.0000	10	0	74.4192	113.9751	53.4592	0.2857	153	91
1	705.0000	3.0000	10	0	74.5169	114.0373	53.4310	0.3021	151	94
1	706.0000	3.0000	9	0	74.4611	114.0770	53.4191	0.1914	147	89
1	707.0000	3.0000	10	0	74.2784	113.9347	53.4090	0.3322	150	91
1	708.0000	3.0000	10	0	74.3340	113.9476	53.3032	0.3438	154	90
1	709.0000	3.0000	10	0	74.3813	113.8683	53.3707	0.2728	147	88
1	710.0000	3.0000	10	0	74.3847	113.8340	53.3988	0.3683	146	85
1	711.0000	3.0000	10	0	74.4911	113.8463	53.3963	0.2947	150	86
1	712.0000	3.0000	10	0	74.4911	113.8694	53.4471	0.1651	146	88
1	713.0000	3.0000	10	0	74.6420	113.6683	53.3733	0.3034	151	90
1	714.0000	3.0000	10	0	74.6179	113.6662	53.5551	0.2522	146	86
1	715.0000	3.0000	9	0	74.6163	113.5102	53.6767	0.3141	138	82
1	716.0000	3.0000	10	0	74.9426	113.6308	53.2944	0.6096	141	85
1	717.0000	3.0000	10	0	74.7485	113.5045	53.5899	0.3697	148	86
1	718.0000	3.0000	9	0	74.8204	113.4237	53.5995	0.2539	143	83
1	719.0000	3.0000	9	0	74.8868	113.0202	53.5507	0.5434	131	83
1	720.0000	3.0000	10	0	75.2118	113.3880	53.4908	0.6899	130	76
1	721.0000	3.0000	10	0	74.8246	113.3425	53.5475	0.3318	135	79
1	722.0000	3.0000	10	0	75.0455	113.2302	53.6549	0.5009	140	84
1	723.0000	3.0000	9	0	75.2728	113.1335	53.5828	0.6351	134	79
1	724.0000	3.0000	10	0	74.5331	113.3986	53.5067	0.6797	139	75
1	725.0000	3.0000	10	0	74.7248	113.4163	53.5950	0.4664	141	85
1	726.0000	3.0000	10	0	74.8282	113.2472	53.7507	0.7024	124	74
1	727.0000	3.0000	10	0	74.2420	113.5845	53.4774	0.5084	136	80
1	728.0000	3.0000	10	0	74.4695	113.5136	53.5789	0.7247	151	84
1	729.0000	3.0000	10	0	74.5990	113.8116	53.5825	0.4958	141	84
1	730.0000	3.0000	10	0	74.4568	113.9818	53.5288	0.4491	143	89
1	731.0000	3.0000	10	0	74.4920	113.8796	53.5447	0.4852	140	83
1	732.0000	3.0000	10	0	74.4908	113.9427	53.6221	0.2399	129	83
1	733.0000	3.0000	10	0	74.5600	113.9867	53.4395	0.2607	140	80
1	734.0000	3.0000	10	0	74.3178	114.1711	53.4619	0.4632	130	80
1	735.0000	3.0000	9	0	74.4142	113.6786	53.6050	0.5320	132	82
1	736.0000	3.0000	9	0	74.2588	113.5889	53.7039	0.4181	136	78
1	737.0000	3.0000	10	0	73.9552	113.8741	53.3004	0.7611	136	75
1	738.0000	3.0000	9	0	74.0590	113.7948	53.4734	0.5525	135	79
1	739.0000	3.0000	10	0	74.7978	113.7173	53.6559	0.3433	132	79
1	740.0000	3.0000	10	0	74.5595	113.8902	53.6539	0.2741	152	86
1	741.0000	3.0000	10	0	74.3512	113.6292	53.5425	0.4787	138	80
1	742.0000	3.0000	10	0	74.2464	113.7512	53.5484	0.5134	132	80
1	743.0000	3.0000	10	0	74.5748	113.7708	53.5290	0.3933	122	76
1	744.0000	3.0000	10	0	74.4657	113.7190	53.6496	0.4580	128	77
1	745.0000	3.0000	10	0	74.3447	113.7775	53.4887	0.4131	139	85
1	746.0000	3.0000	10	0	74.4211	113.5421	53.4692	0.4746	135	81
1	747.0000	3.0000	10	0	74.7308	113.4591	53.6275	0.5567	136	81
1	748.0000	3.0000	10	0	74.6693	113.7315	53.7552	0.3393	120	74
1	749.0000	3.0000	10	0	74.6776	113.6773	53.7777	0.2090	143	88
1	750.0000	3.0000	10	0	74.7908	113.6499	53.8634	0.3996	147	85
1	751.0000	3.0000	10	0	74.7497	113.6281	53.8176	0.5476	134	79
1	752.0000	3.0000	10	0	75.2458	113.1265	54.1590	0.5055	109	65
1	753.0000	3.0000	8	0	74.5076	112.7553	53.7841	0.6185	100	61
1	754.0000	3.0000	10	0	74.9588	112.8191	54.8153	0.4512	105	63
1	755.0000	3.0000	7	0	75.1661	112.6798	55.1049	0.6064	93	63
1	756.0000	3.0000	8	0	75.3401	112.5461	55.3766	0.6603	94	65
1	757.0000	3.0000	9	0	75.8046	111.9229	56.8788	0.7022	87	68
1	758.0000	3.0000	10	0	76.0547	111.9048	57.1100	0.4746	96	66
1	759.0000	3.0000	9	0	76.1753	111.8448	57.1306	0.5840	103	62
1	760.0000	3.0000	10	0	76.0923	112.3016	57.0212	0.5199	102	65
1	761.0000	3.0000	10	0	75.6463	112.3172	57.3073	0.5427	102	67
1	762.0000	3.0000	9	0	76.0192	112.4391	57.3474	0.1749	109	69
1	763.0000	3.0000	10	0	75.7866	112.5104	57.1897	0.3830	109	77
1	764.0000	3.0000	9	0	76.0100	112.4657	57.2218	0.2432	105	69
1	765.0000	3.0000	10	0	76.0770	112.3091	57.2233	0.2952	108	69
1	766.0000	3.0000	10	0	76.3905	112.2645	57.2136	0.4906	108	70
1	767.0000	3.0000	10	0	75.5866	112.6170	57.0235	0.3539	109	73
1	768.0000	3.0000	10	0	75.6441	112.2604	56.9845	0.7636	111	75
1	769.0000	3.0000	9	0	76.1317	112.2722	57.1511	0.4912	103	68
1	770.0000	3.0000	10	0	75.8843	112.3503	56.9937	0.6943	97	67
1	771.0000	3.0000	9	0	75.9011	112.8192	57.3229	0.2275	114	74
1	772.0000	3.0000	10	0	75.7585	112.7991	57.1468	0.4755	113	72
1	773.0000	3.0000	9	0	75.9023	112.7712	57.2042	0.2497	123	72
1	774.0000	3.0000	9	0	75.5708	112.7953	57.2825	0.4015	123	75
1	775.0000	3.0000	10	0	75.7685	113.0106	57.2549	0.2835	122	79
1	776.0000	3.0000	10	0	75.7905	112.9972	57.0923	0.2854	108	79
1	777.0000	3.0000	10	0	75.9476	112.9275	57.2017	0.2266	117	75
1	778.0000	3.0000	10	0	75.6450	113.0664	57.2309	0.2805	119	77
1	779.0000	3.0000	10	0	75.8048	112.9446	57.2418	0.2009	116	79
1	780.0000	3.0000	10	0	75.9602	112.9074	57.2902	0.2311	121	77
1	781.0000	3.0000	10	0	75.8453	112.8522	57.2941	0.4171	115	77
1	782.0000	3.0000	10	0	75.5627	112.7984	57.2557	0.6488	130	81
1	783.0000	3.0000	10	0	75.8416	112.9818	57.2432	0.2265	121	80
1	784.0000	3.0000	10	0	75.8520	113.0037	57.1574	0.3309	118	76
1	785.0000	3.0000	9	0	75.7251	112.7985	57.1723	0.3908	117	80
1	786.0000	3.0000	10	0	75.9546	112.8188	57.2351	0.2568	122	73
1	787.0000	3.0000	10	0	75.7441	112.6288	57.2161	0.4866	124	75
1	788.0000	3.0000	10	0	75.6696	112.9917	57.1976	0.3567	115	82
1	789.0000	3.0000	9	0	75.6813	113.0019	57.1109	0.4515	113	78
1	790.0000	3.0000	9	0	75.8840	112.8193	57.2877	0.4807	121	81
1	791.0000	3.0000	10	0	75.6881	112.9886	57.2918	0.3891	110	74
1	792.0000	3.0000	10	0	75.6364	112.8329	57.2099	0.3926	98	65
1	793.0000	3.0000	7	0	75.7097	112.7352	57.1775	0.3792	84	57
0	794.0000	3.0000	0	3	0.0000	0.0000	0.0000	0.0000	49	42
0	795.0000	3.0000	0	3	0.0000	0.0000	0.0000	0.0000	47	38
0	796.0000	3.0000	0	3	0.0000	0.0000	0.0000	0.0000	54	42
1	797.0000	3.0000	6	0	75.8571	113.0432	57.3373	0.2655	78	48
1	798.0000	3.0000	9	0	75.9612	113.0347	57.3192	0.4103	89	61
1	799.0000	3.0000	10	0	75.7824	113.2508	57.4840	0.2996	120	73
1	800.0000	3.0000	10	0	76.0628	113.1555	57.4114	0.2811	120	79
1	801.0000	3.0000	10	0	75.8322	113.1941	57.3855	0.2272	132	82
1	802.0000	3.0000	10	0	75.9402	113.1983	57.3493	0.2326	130	80
1	803.0000	3.0000	10	0	75.9320	113.1572	57.3278	0.2395	112	79
1	804.0000	3.0000	10	0	75.9536	113.1637	57.2923	0.2593	122	79
1	805.0000	3.0000	9	0	76.0772	113.2117	57.3318	0.2823	125	80
1	806.0000	3.0000	10	0	75.9484	113.2041	57.4180	0.2065	125	83
1	807.0000	3.0000	10	0	76.0287	113.1993	57.3803	0.2731	127	84
1	808.0000	3.0000	10	0	76.0178	113.2012	57.4165	0.1688	136	80
1	809.0000	3.0000	9	0	76.1077	113.3076	57.4042	0.1590	133	86
1	810.0000	3.0000	10	0	76.0575	113.1095	57.3005	0.4376	134	85
1	811.0000	3.0000	10	0	76.0126	113.2831	57.2943	0.2836	131	87
1	812.0000	3.0000	10	0	75.9673	113.3602	57.2913	0.2720	127	93
1	813.0000	3.0000	10	0	75.9953	113.4059	57.2894	0.3558	128	86
1	814.0000	3.0000	10	0	75.9618	113.3731	57.3093	0.2975	132	83
1	815.0000	3.0000	10	0	75.8298	113.3863	57.2721	0.3456	131	84
1	816.0000	3.0000	10	0	75.8569	113.3941	57.3534	0.2829	125	85
1	817.0000	3.0000	10	0	75.8956	113.5291	57.2759	0.2452	123	84
1	818.0000	3.0000	10	0	76.0565	113.5271	57.3821	0.2066	127	83
1	819.0000	3.0000	10	0	75.9268	113.4406	57.3131	0.3931	125	88
1	820.0000	3.0000	10	0	76.0558	113.4604	57.3391	0.2064	124	85
1	821.0000	3.0000	10	0	76.0677	113.5371	57.4131	0.2402	126	90
1	822.0000	3.0000	10	0	75.8547	113.5707	57.3007	0.2371	130	86
1	823.0000	3.0000	10	0	76.0200	113.4684	57.4043	0.2139	131	85
1	824.0000	3.0000	10	0	75.9359	113.4831	57.4114	0.2721	122	85
1	825.0000	3.0000	10	0	76.0579	113.6539	57.4011	0.1981	134	83
1	826.0000	3.0000	10	0	75.7676	113.5134	57.2262	0.5050	119	80
1	827.0000	3.0000	10	0	75.7870	113.4977	57.1823	0.5799	118	82
1	828.0000	3.0000	10	0	75.6746	113.5649	57.2171	0.5743	114	79
1	829.0000	3.0000	10	0	75.8577	113.4956	57.3090	0.3802	123	76
1	830.0000	3.0000	10	0	76.0767	113.5288	57.4175	0.2350	126	77
1	831.0000	3.0000	10	0	75.9613	113.2639	57.3802	0.4730	120	78
1	832.0000	3.0000	10	0	76.0565	113.7298	57.1563	0.2934	124	79
1	833.0000	3.0000	10	0	76.0885	113.6769	57.2495	0.2982	120	81
1	834.0000	3.0000	10	0	76.2322	113.5034	57.3983	0.4575	114	80
1	835.0000	3.0000	10	0	75.9902	113.6030	57.1854	0.2817	111	76
1	836.0000	3.0000	10	0	76.0829	113.4429	57.4058	0.4910	110	72
1	837.0000	3.0000	10	0	75.9141	113.4364	57.2523	0.4721	113	77
1	838.0000	3.0000	10	0	75.7350	113.5980	57.3034	0.4785	111	75
1	839.0000	3.0000	10	0	76.1522	113.6278	57.2727	0.4643	116	78
1	840.0000	3.0000	10	0	76.1395	113.6497	57.4441	0.2823	123	87
1	841.0000	3.0000	10	0	75.9796	113.5890	57.2983	0.4769	115	77
1	842.0000	3.0000	10	0	76.1365	113.4938	57.3411	0.4156	114	79
1	843.0000	3.0000	10	0	75.9712	113.5649	57.2565	0.4754	118	75
1	844.0000	3.0000	10	0	75.9955	113.6108	57.3038	0.3076	119	79
1	845.0000	3.0000	9	0	75.9632	113.6961	57.3088	0.3416	121	81
1	846.0000	3.0000	10	0	76.0978	113.5880	57.2649	0.4405	123	80
1	847.0000	3.0000	10	0	76.1285	113.6847	57.3161	0.3190	124	79
1	848.0000	3.0000	10	0	75.9968	113.6952	57.2817	0.3447	127	75
1	849.0000	3.0000	10	0	75.5638	113.7794	57.0834	0.5455	124	81
1	850.0000	3.0000	9	0	76.0764	113.7195	57.3763	0.2895	123	82
1	851.0000	3.0000	10	0	76.4270	113.6905	57.3311	0.2695	138	76
1	852.0000	3.0000	10	0	76.1838	113.7892	57.3522	0.3211	128	83
1	853.0000	3.0000	10	0	76.2074	113.5524	57.2815	0.3467	123	75
1	854.0000	3.0000	10	0	76.1755	114.0130	57.2882	0.2897	106	72
1	855.0000	3.0000	10	0	76.1386	113.5751	57.5065	0.3589	122	80
1	856.0000	3.0000	10	0	76.0316	113.8434	57.3615	0.2498	123	84
1	857.0000	3.0000	10	0	76.3419	113.6916	57.4474	0.2684	122	81
1	858.0000	3.0000	10	0	75.9508	113.7277	57.1573	0.4872	98	68
1	859.0000	3.0000	8	0	76.1855	113.6184	57.3142	0.3869	101	68
1	860.0000	3.0000	10	0	75.8944	113.8160	57.1617	0.5066	119	84
1	861.0000	3.0000	10	0	76.2474	113.9358	57.4172	0.1813	127	88
1	862.0000	3.0000	10	0	76.1083	113.9144	57.3394	0.2111	129	84
1	863.0000	3.0000	10	0	76.2774	113.5196	57.2318	0.4802	106	72
1	864.0000	3.0000	9	0	75.7891	113.6068	57.0521	0.5888	117	81
1	865.0000	3.0000	10	0	75.8850	113.8946	57.2035	0.3688	114	76
1	866.0000	3.0000	10	0	75.7740	113.5861	57.1698	0.4023	121	77
1	867.0000	3.0000	10	0	76.0848	113.7020	57.1042	0.3784	106	70
1	868.0000	3.0000	10	0	76.2309	113.4303	57.2168	0.5066	109	71
1	869.0000	3.0000	10	0	76.0061	113.7437	57.2349	0.4624	119	77
1	870.0000	3.0000	9	0	75.9739	114.1628	57.3240	0.5032	110	68
1	871.0000	3.0000	10	0	76.2407	113.9913	57.2065	0.3623	99	69
1	872.0000	3.0000	10	0	76.2697	114.0208	57.1903	0.3584	116	75
1	873.0000	3.0000	10	0	75.8012	113.8054	57.0648	0.6419	127	81
1	874.0000	3.0000	10	0	76.2320	113.8434	57.1252	0.5220	114	79
1	875.0000	3.0000	10	0	76.2720	113.7459	57.2717	0.3238	118	78
1	876.0000	3.0000	10	0	76.0691	113.6280	57.1171	0.3393	129	82
1	877.0000	3.0000	10	0	76.3385	113.6682	57.1437	0.3641	139	81
1	878.0000	3.0000	10	0	76.3142	113.5170	57.1904	0.4095	123	83
1	879.0000	3.0000	10	0	76.8166	113.4307	57.2582	0.3331	118	77
1	880.0000	3.0000	10	0	76.6897	113.3875	57.1064	0.3037	107	68
1	881.0000	3.0000	10	0	76.5858	113.3412	57.2073	0.3799	119	72
1	882.0000	3.0000	10	0	76.5529	113.3872	57.1058	0.3366	121	75
1	883.0000	3.0000	10	0	76.4389	113.4459	56.9622	0.3754	116	76
1	884.0000	3.0000	10	0	76.5858	113.7583	56.9592	0.2649	110	76
1	885.0000	3.0000	10	0	76.4272	113.7816	56.9851	0.3859	137	81
1	886.0000	3.0000	10	0	76.6866	113.8259	56.9358	0.3614	114	79
1	887.0000	3.0000	10	0	76.0031	113.2780	56.9515	0.9484	111	76
1	888.0000	3.0000	10	0	76.3843	113.3918	56.6390	0.8286	107	75
1	889.0000	3.0000	10	0	76.1806	113.2447	56.7172	0.8431	105	73
1	890.0000	3.0000	10	0	76.3765	113.6446	57.0427	0.5113	118	73
1	891.0000	3.0000	10	0	76.2367	113.4589	56.7199	0.5791	107	73
1	892.0000	3.0000	10	0	76.6135	113.5353	56.9245	0.3929	108	75
1	893.0000	3.0000	10	0	76.6541	113.6260	56.9850	0.2945	124	81
1	894.0000	3.0000	10	0	76.5952	113.7427	57.0266	0.2643	103	77
1	895.0000	3.0000	10	0	76.3157	113.7579	56.7313	0.3579	118	82
1	896.0000	3.0000	9	0	75.8974	113.5959	56.7562	0.4604	110	78
1	897.0000	3.0000	10	0	76.1182	113.7356	56.3742	0.7215	113	72
1	898.0000	3.0000	10	0	76.2083	113.3859	56.6466	0.5817	108	72
1	899.0000	3.0000	10	0	76.5997	113.6430	56.9684	0.3774	122	71
1	900.0000	3.0000	10	0	76.2848	113.5399	56.8210	0.2798	112	76
1	901.0000	3.0000	10	0	76.3482	113.7846	56.8457	0.4749	111	78
1	902.0000	3.0000	10	0	76.5864	113.9649	56.9728	0.1810	123	79
1	903.0000	3.0000	10	0	76.5163	113.9152	57.0140	0.3736	122	81
1	904.0000	3.0000	10	0	76.4591	113.9714	56.9602	0.2732	119	83
1	905.0000	3.0000	10	0	76.2715	113.8596	56.8672	0.5447	120	74
1	906.0000	3.0000	9	0	76.5140	113.7490	56.9351	0.3739	120	72
1	907.0000	3.0000	10	0	76.4458	114.0247	56.9111	0.3210	116	78
1	908.0000	3.0000	10	0	76.5478	114.1307	56.9686	0.2403	120	78
1	0.0000	4.0000	9	0	41.7672	106.9746	31.2920	0.2840	114	78
1	1.0000	4.0000	8	0	41.8192	106.9705	31.4134	0.2201	131	80
1	2.0000	4.0000	9	0	41.9130	106.9995	31.3783	0.1814	124	81
0	3.0000	4.0000	0	3	0.0000	0.0000	0.0000	0.0000	139	80
1	4.0000	4.0000	8	0	42.0204	107.0769	31.4245	0.2270	135	80
1	5.0000	4.0000	9	0	42.1155	107.1391	31.6208	0.2819	124	79
1	6.0000	4.0000	9	0	42.0535	107.1380	31.4120	0.2318	116	83
1	7.0000	4.0000	10	0	42.3064	107.1069	31.6354	0.4253	127	84
1	8.0000	4.0000	9	0	41.9841	107.0534	31.4780	0.4618	121	76
1	9.0000	4.0000	10	0	42.2611	106.8933	31.5504	0.2961	124	75
1	10.0000	4.0000	9	0	42.2852	106.9865	31.4378	0.1935	112	78
1	11.0000	4.0000	10	0	42.3473	106.8947	31.4154	0.2957	122	82
1	12.0000	4.0000	10	0	42.4293	106.8731	31.5712	0.1779	119	74
1	13.0000	4.0000	8	0	42.3956	106.8247	31.5832	0.2463	120	75
1	14.0000	4.0000	9	0	42.5760	106.7789	31.5685	0.2947	120	75
1	15.0000	4.0000	9	0	42.3054	106.6871	31.5015	0.4096	111	77
1	16.0000	4.0000	9	0	42.5052	106.8176	31.6697	0.1850	111	78
1	17.0000	4.0000	10	0	42.2120	106.6677	31.5276	0.4626	128	75
1	18.0000	4.0000	9	0	42.2769	106.7781	31.6809	0.3175	109	74
1	19.0000	4.0000	9	0	42.2951	106.8466	31.6701	0.4077	116	76
1	20.0000	4.0000	8	0	42.4042	106.9855	31.7516	0.3674	115	81
1	21.0000	4.0000	9	0	42.1461	107.0226	31.5732	0.3947	121	79
1	22.0000	4.0000	9	0	42.2234	107.1795	31.6879	0.1944	127	86
1	23.0000	4.0000	8	0	42.3947	107.0826	31.7770	0.1036	125	82
1	24.0000	4.0000	8	0	42.3364	107.0505	31.7512	0.2560	119	76
1	25.0000	4.0000	9	0	42.3326	107.2239	31.6805	0.4549	115	77
1	26.0000	4.0000	9	0	41.8463	106.9949	31.5620	0.8227	117	73
1	27.0000	4.0000	9	0	42.4183	107.4095	31.3936	0.6050	124	79
1	28.0000	4.0000	10	0	42.1462	107.1957	31.4314	0.4654	118	79
1	29.0000	4.0000	9	0	41.8152	107.2878	30.8670	0.4496	116	75
1	30.0000	4.0000	10	0	41.8354	107.6229	31.0332	0.3658	122	81
1	31.0000	4.0000	9	0	41.8715	107.4973	31.0977	0.1954	114	79
1	32.0000	4.0000	9	0	41.8891	107.1915	30.8751	0.5133	120	81
1	33.0000	4.0000	9	0	41.9948	107.4940	31.0754	0.2654	127	81
1	34.0000	4.0000	9	0	41.9277	107.5836	31.1465	0.2391	124	86
1	35.0000	4.0000	8	0	42.0331	107.5818	31.0540	0.1569	122	82
1	36.0000	4.0000	8	0	41.9981	107.5892	30.9010	0.1943	129	77
1	37.0000	4.0000	9	0	42.0723	107.5934	30.8349	0.2483	120	77
1	38.0000	4.0000	8	0	42.5777	107.4475	30.7434	0.3333	119	75
1	39.0000	4.0000	9	0	42.9459	107.4977	30.7766	0.5251	116	70
1	40.0000	4.0000	10	0	42.6620	107.3017	30.6742	0.2294	128	72
1	41.0000	4.0000	9	0	42.7487	107.6648	30.7153	0.4435	149	73
1	42.0000	4.0000	8	0	42.8216	107.3945	30.8045	0.2901	101	70
1	43.0000	4.0000	8	0	42.6467	107.5866	30.5491	0.1932	117	78
1	44.0000	4.0000	9	0	42.6298	107.4846	30.7042	0.2884	130	78
1	45.0000	4.0000	8	0	42.3507	107.4716	31.3585	0.8177	118	74
1	46.0000	4.0000	10	0	42.6806	107.4467	30.8195	0.3742	114	75
1	47.0000	4.0000	8	0	43.0821	107.6932	30.8668	0.4492	119	76
1	48.0000	4.0000	9	0	42.8617	107.5319	30.7321	0.3339	118	76
1	49.0000	4.0000	10	0	43.0317	107.4922	30.9768	0.2864	128	81
1	50.0000	4.0000	10	0	43.0146	107.5350	30.9805	0.3801	127	84
1	51.0000	4.0000	8	0	42.9131	107.5535	30.8356	0.2889	128	79
1	52.0000	4.0000	10	0	43.0339	107.4689	30.9670	0.4111	116	77
1	53.0000	4.0000	10	0	43.0997	107.6788	30.6348	0.4797	122	79
1	54.0000	4.0000	10	0	43.1709	107.6923	31.1721	0.3907	120	78
1	55.0000	4.0000	10	0	42.7023	107.5618	30.7777	0.3723	122	71
1	56.0000	4.0000	10	0	43.0164	107.8527	30.9100	0.3980	125	78
1	57.0000	4.0000	9	0	42.8040	107.8451	30.8131	0.2337	129	80
1	58.0000	4.0000	8	0	42.9419	107.8321	30.8849	0.2682	122	73
1	59.0000	4.0000	8	0	42.9331	107.8744	30.8016	0.2684	123	78
1	60.0000	4.0000	9	0	42.8967	107.7077	30.6693	0.5283	123	79
1	61.0000	4.0000	10	0	43.0084	107.9660	30.7913	0.2623	117	77
1	62.0000	4.0000	10	0	42.8234	107.6920	30.7732	0.4511	122	75
1	63.0000	4.0000	10	0	43.1911	107.8832	30.9364	0.1488	125	77
1	64.0000	4.0000	10	0	43.1232	107.8687	30.9058	0.3010	127	74
1	65.0000	4.0000	10	0	43.2040	107.9712	30.9577	0.1611	122	81
1	66.0000	4.0000	10	0	42.9630	107.8859	30.7431	0.3683	131	76
1	67.0000	4.0000	10	0	43.3074	107.9197	30.8919	0.1885	129	79
1	68.0000	4.0000	10	0	43.1436	107.8351	30.9101	0.3083	129	83
1	69.0000	4.0000	8	0	43.2273	107.9488	31.0639	0.2587	131	78
1	70.0000	4.0000	9	0	43.0795	107.6754	30.6827	0.5411	130	87
1	71.0000	4.0000	10	0	42.6738	107.6255	30.5803	0.9025	132	85
1	72.0000	4.0000	10	0	43.1793	107.9796	30.8831	0.2807	131	83
1	73.0000	4.0000	9	0	43.2702	107.9095	30.9190	0.1430	129	81
1	74.0000	4.0000	9	0	43.5002	107.8997	30.9827	0.1738	134	81
1	75.0000	4.0000	9	0	43.4449	107.7902	30.8774	0.3699	137	80
1	76.0000	4.0000	9	0	43.3490	108.0672	30.9305	0.3354	133	86
1	77.0000	4.0000	10	0	43.3416	107.7113	30.8797	0.6344	141	90
1	78.0000	4.0000	9	0	44.0187	107.6837	31.2636	0.2500	120	80
1	79.0000	4.0000	10	0	44.0727	107.4913	31.1789	0.3521	127	79
1	80.0000	4.0000	10	0	43.9871	107.5091	31.1349	0.3751	121	80
1	81.0000	4.0000	10	0	44.1069	107.6672	31.4504	0.3756	131	82
1	82.0000	4.0000	9	0	44.1391	107.5584	31.2197	0.3127	125	74
1	83.0000	4.0000	9	0	44.2943	107.6975	31.1201	0.4078	119	77
1	84.0000	4.0000	8	0	43.9647	107.6595	31.1801	0.2786	123	81
1	85.0000	4.0000	8	0	44.2336	107.6629	31.3502	0.2348	121	75
1	86.0000	4.0000	9	0	44.1767	107.7005	31.4666	0.2965	120	79
1	87.0000	4.0000	9	0	43.9246	107.6424	31.0812	0.3721	121	79
1	88.0000	4.0000	9	0	44.0287	107.7189	31.3091	0.3191	120	79
1	89.0000	4.0000	9	0	44.1787	107.7406	31.3891	0.1822	116	82
1	90.0000	4.0000	9	0	43.9017	107.8435	30.9442	0.4836	138	85
1	91.0000	4.0000	9	0	44.3055	107.8304	31.4804	0.2577	135	82
1	92.0000	4.0000	9	0	44.7046	108.0156	31.5403	0.4924	127	83
1	93.0000	4.0000	9	0	44.3474	107.7516	31.4064	0.3564	119	84
1	94.0000	4.0000	9	0	44.6789	107.6277	31.4899	0.3562	135	82
1	95.0000	4.0000	9	0	44.6365	107.6020	31.5717	0.2673	121	78
1	96.0000	4.0000	10	0	44.7181	107.4561	31.4473	0.4471	131	80
1	97.0000	4.0000	9	0	45.1287	107.4173	31.7047	0.4336	118	79
1	98.0000	4.0000	9	0	45.3863	107.0935	31.9456	0.4590	125	82
1	99.0000	4.0000	9	0	45.1155	107.4274	31.8464	0.2829	122	81
1	100.0000	4.0000	9	0	45.4030	107.3530	32.2047	0.2122	119	81
1	101.0000	4.0000	9	0	45.2330	107.3781	32.1232	0.1911	119	82
1	102.0000	4.0000	9	0	45.4059	107.4663	32.1265	0.2659	126	81
1	103.0000	4.0000	9	0	45.3392	107.4783	32.1476	0.2317	127	86
1	104.0000	4.0000	8	0	45.2375	107.4296	32.0535	0.2256	133	80
1	105.0000	4.0000	10	0	45.1955	107.2551	31.8276	0.4463	126	84
1	106.0000	4.0000	10	0	45.2070	107.2724	31.9853	0.4141	133	80
1	107.0000	4.0000	9	0	45.2310	107.3695	31.8019	0.4997	121	82
1	108.0000	4.0000	8	0	45.4513	107.2839	32.1646	0.3388	125	83
1	109.0000	4.0000	9	0	45.3821	107.4239	32.0465	0.1581	132	81
1	110.0000	4.0000	8	0	45.2979	107.3968	31.9522	0.1795	138	78
1	111.0000	4.0000	10	0	45.3057	107.3448	32.0132	0.3529	121	85
1	112.0000	4.0000	9	0	45.4599	107.4104	32.1396	0.2828	128	79
1	113.0000	4.0000	8	0	45.3153	107.4837	32.1079	0.1582	126	75
1	114.0000	4.0000	8	0	45.5370	107.3818	32.1536	0.1669	135	83
1	115.0000	4.0000	10	0	45.4146	107.3836	32.0523	0.2674	129	84
1	116.0000	4.0000	9	0	45.6357	107.2814	32.2976	0.2435	116	80
1	117.0000	4.0000	9	0	45.5708	107.3507	32.1033	0.2754	121	74
1	118.0000	4.0000	10	0	45.5368	107.3077	32.1292	0.2993	130	80
1	119.0000	4.0000	10	0	45.6708	107.2618	32.1622	0.2624	126	84
1	120.0000	4.0000	9	0	45.7155	107.2292	32.2650	0.2998	154	82
1	121.0000	4.0000	9	0	45.5460	107.1325	32.2499	0.3272	145	80
1	122.0000	4.0000	9	0	45.9731	107.2510	32.3283	0.5692	151	81
1	123.0000	4.0000	8	0	45.9269	107.0893	32.4785	0.1569	143	75
1	124.0000	4.0000	8	0	46.0507	106.9866	32.6542	0.1668	120	79
1	125.0000	4.0000	9	0	45.9860	107.1721	32.4923	0.2660	126	80
1	126.0000	4.0000	10	0	46.1323	107.0844	32.6222	0.2829	125	83
1	127.0000	4.0000	9	0	45.9375	107.1104	32.6198	0.2564	146	83
1	128.0000	4.0000	9	0	46.1015	106.9807	32.6849	0.3445	120	82
1	129.0000	4.0000	10	0	45.9341	107.2554	32.5219	0.2259	121	82
1	130.0000	4.0000	9	0	46.0240	107.1506	32.7052	0.2859	126	80
1	131.0000	4.0000	9	0	46.1650	107.2562	32.5511	0.4294	124	81
1	132.0000	4.0000	10	0	45.9887	107.1640	32.8622	0.1644	131	83
1	133.0000	4.0000	9	0	45.9544	107.2414	32.7389	0.2575	128	81
1	134.0000	4.0000	10	0	45.8062	107.2208	32.7232	0.3413	122	88
1	135.0000	4.0000	9	0	45.9497	107.2244	32.8764	0.2897	131	83
1	136.0000	4.0000	9	0	45.9879	107.3099	32.9809	0.1949	129	85
1	137.0000	4.0000	9	0	45.8317	107.2555	32.6745	0.3024	128	84
1	138.0000	4.0000	9	0	45.6212	107.3463	32.5815	0.4734	127	88
1	139.0000	4.0000	9	0	45.8982	107.2953	32.9010	0.2173	130	86
1	140.0000	4.0000	9	0	45.8119	107.2023	32.8505	0.3986	118	84
1	141.0000	4.0000	10	0	45.9721	107.2667	32.7663	0.3038	121	88
1	142.0000	4.0000	9	0	45.9397	107.3403	32.8018	0.2822	125	82
1	143.0000	4.0000	8	0	46.0729	107.3241	32.9727	0.1264	132	82
1	144.0000	4.0000	10	0	45.9837	107.2633	32.9839	0.2370	128	85
1	145.0000	4.0000	10	0	46.0486	107.2242	32.8868	0.2801	124	90
1	146.0000	4.0000	9	0	45.8223	107.3116	32.7707	0.3202	126	85
1	147.0000	4.0000	9	0	46.0459	107.3947	32.9540	0.1877	124	80
1	148.0000	4.0000	9	0	46.0205	107.2890	32.8633	0.2943	128	83
1	149.0000	4.0000	8	0	46.1595	107.2836	33.0021	0.2374	132	86
1	150.0000	4.0000	9	0	46.1445	107.3107	33.0796	0.2631	120	84
1	151.0000	4.0000	10	0	45.9933	107.2379	32.9638	0.3795	127	86
1	152.0000	4.0000	9	0	46.0599	107.2691	33.1005	0.3060	133	88
1	153.0000	4.0000	9	0	46.0798	107.2644	33.1680	0.2583	124	82
1	154.0000	4.0000	9	0	46.0424	107.3092	32.9172	0.3528	118	78
1	155.0000	4.0000	8	0	46.1602	107.2509	33.1875	0.2270	124	83
1	156.0000	4.0000	7	0	46.1054	107.2958	33.1473	0.2904	121	78
1	157.0000	4.0000	8	0	46.1344	107.2319	33.0690	0.3180	113	78
1	158.0000	4.0000	9	0	46.0088	107.2436	32.9632	0.3647	130	86
1	159.0000	4.0000	8	0	46.1413	107.2780	33.1102	0.2756	130	86
1	160.0000	4.0000	9	0	46.1494	107.2612	33.0990	0.2332	124	84
1	161.0000	4.0000	9	0	46.2342	107.3034	33.2893	0.2813	127	84
1	162.0000	4.0000	10	0	46.2490	107.0250	32.8947	0.6034	119	83
1	163.0000	4.0000	10	0	46.0720	107.2488	33.3308	0.3561	117	80
1	164.0000	4.0000	10	0	46.2068	107.2653	33.2888	0.2389	126	81
1	165.0000	4.0000	9	0	45.8892	107.1120	33.2229	0.4783	123	85
1	166.0000	4.0000	9	0	46.1475	107.2267	33.3088	0.2676	126	81
1	167.0000	4.0000	9	0	46.3723	107.2359	33.4191	0.2018	119	81
1	168.0000	4.0000	8	0	46.5189	107.1510	33.4198	0.2835	120	83
1	169.0000	4.0000	9	0	46.3400	107.1433	33.3864	0.3850	124	82
1	170.0000	4.0000	10	0	46.0010	107.1152	33.2479	0.3843	107	83
1	171.0000	4.0000	10	0	46.1436	107.1668	33.1766	0.4304	130	77
1	172.0000	4.0000	9	0	46.4472	107.2564	33.4176	0.3081	122	79
1	173.0000	4.0000	10	0	46.1393	107.0623	33.2982	0.3843	117	77
1	174.0000	4.0000	9	0	46.2708	107.2626	33.4345	0.1683	121	78
1	175.0000	4.0000	9	0	46.1963	107.3094	33.3352	0.2701	116	78
1	176.0000	4.0000	9	0	46.2760	107.1580	33.5148	0.4111	118	82
1	177.0000	4.0000	9	0	46.4634	107.1449	33.5061	0.7430	111	73
1	178.0000	4.0000	9	0	46.3121	107.3722	33.4755	0.3525	104	75
1	179.0000	4.0000	8	0	46.0311	107.4430	33.4141	0.2716	103	72
1	180.0000	4.0000	9	0	45.9290	107.5604	33.0123	0.5573	106	77
1	181.0000	4.0000	9	0	46.2953	107.3481	33.5698	0.3880	107	74
1	182.0000	4.0000	9	0	45.9906	107.3118	33.2588	0.6245	97	65
0	183.0000	4.0000	0	3	0.0000	0.0000	0.0000	0.0000	71	50
1	184.0000	4.0000	7	0	46.4231	107.9450	33.0938	0.4320	86	55
1	185.0000	4.0000	9	0	46.0355	107.8357	33.3092	0.6001	103	69
1	186.0000	4.0000	9	0	46.3842	107.9927	33.3296	0.2715	120	77
1	187.0000	4.0000	9	0	46.3596	107.8445	33.1942	0.3453	128	77
1	188.0000	4.0000	9	0	46.7365	107.8426	33.2048	0.5008	116	74
1	189.0000	4.0000	9	0	46.4656	107.4703	33.7303	0.3993	110	77
1	190.0000	4.0000	9	0	46.5789	107.4464	33.6782	0.4003	117	81
1	191.0000	4.0000	9	0	46.2113	107.5072	33.5859	0.3759	116	83
1	192.0000	4.0000	9	0	46.0936	107.6396	33.4686	0.2987	123	80
1	193.0000	4.0000	8	0	46.0974	107.6646	33.5546	0.2601	119	80
1	194.0000	4.0000	8	0	46.3982	107.6198	33.5006	0.2620	118	77
1	195.0000	4.0000	9	0	46.4667	107.7113	33.2263	0.5506	143	76
1	196.0000	4.0000	9	0	46.5821	107.7184	33.1121	0.6452	146	82
1	197.0000	4.0000	9	0	46.3187	107.9115	33.3463	0.1834	139	80
1	198.0000	4.0000	9	0	46.1174	107.9481	33.3287	0.2532	105	76
1	199.0000	4.0000	9	0	46.2699	107.8979	33.4665	0.1933	111	78
1	200.0000	4.0000	8	0	46.2973	107.7828	33.6890	0.3180	112	77
1	201.0000	4.0000	8	0	46.1841	107.9107	33.6345	0.4038	113	78
1	202.0000	4.0000	9	0	45.9436	108.0134	33.5138	0.3454	115	79
1	203.0000	4.0000	9	0	45.6420	108.0290	33.3843	0.5681	112	80
1	204.0000	4.0000	10	0	46.2686	107.8526	33.6545	0.3067	115	77
1	205.0000	4.0000	9	0	46.2093	107.8980	33.7479	0.3293	117	81
1	206.0000	4.0000	9	0	46.1122	107.8483	33.6924	0.3659	111	79
1	207.0000	4.0000	8	0	46.2119	107.8618	33.5718	0.4673	109	74
1	208.0000	4.0000	9	0	46.0988	107.8682	33.7904	0.4613	110	76
1	209.0000	4.0000	9	0	46.7464	108.1794	33.5017	0.7653	118	78
1	210.0000	4.0000	8	0	45.9077	107.9591	33.5797	0.3229	116	75
1	211.0000	4.0000	9	0	45.8203	107.7180	33.4198	0.4260	114	73
1	212.0000	4.0000	9	0	45.9257	107.8325	33.5278	0.2356	114	74
1	213.0000	4.0000	9	0	45.8368	107.5354	33.5216	0.4564	109	76
1	214.0000	4.0000	9	0	45.7190	107.5439	33.5475	0.3377	118	79
1	215.0000	4.0000	9	0	45.7440	107.4640	33.5037	0.6757	116	77
1	216.0000	4.0000	9	0	45.9495	107.3315	33.4368	0.6291	106	72
1	217.0000	4.0000	8	0	45.9180	107.5712	33.6184	0.3036	115	71
1	218.0000	4.0000	8	0	45.6284	107.3832	33.3988	0.5882	120	69
1	219.0000	4.0000	9	0	45.3574	106.8398	32.8755	0.7458	87	54
0	220.0000	4.0000	0	3	0.0000	0.0000	0.0000	0.0000	64	45
0	221.0000	4.0000	0	3	0.0000	0.0000	0.0000	0.0000	50	42
7	222.0000	4.0000	6	0	142.4970	108.1225	39.5628	1.8636	44	35
1	223.0000	4.0000	6	0	40.7707	68.4735	153.9884	0.9275	63	45
1	224.0000	4.0000	8	0	40.5085	68.7744	153.9779	0.6695	68	49
1	225.0000	4.0000	10	0	40.4656	69.1087	153.8550	0.6138	85	61
1	226.0000	4.0000	9	0	40.6645	69.2024	153.9042	0.4293	88	65
1	227.0000	4.0000	9	0	40.5501	69.1418	154.0493	0.4293	113	76
1	228.0000	4.0000	10	0	40.6591	69.1944	154.0186	0.4503	100	73
1	229.0000	4.0000	10	0	40.5302	69.1326	154.0514	0.3746	115	77
1	230.0000	4.0000	10	0	40.6489	69.2354	154.1351	0.3602	129	81
1	231.0000	4.0000	10	0	40.6470	69.2290	154.1866	0.2423	121	79
1	232.0000	4.0000	10	0	40.6534	69.2208	154.1798	0.2017	128	83
1	233.0000	4.0000	10	0	40.7443	69.2375	154.2541	0.1666	113	75
1	234.0000	4.0000	10	0	40.6687	69.2897	154.1814	0.1479	108	78
1	235.0000	4.0000	10	0	40.7672	69.1960	154.3491	0.2519	133	82
1	236.0000	4.0000	10	0	40.6945	69.2682	154.1540	0.1870	135	83
1	237.0000	4.0000	10	0	40.7197	69.2435	154.1777	0.1895	112	73
1	238.0000	4.0000	10	0	40.7290	69.1958	154.2009	0.1713	131	81
1	239.0000	4.0000	10	0	40.8754	69.2188	154.0326	0.2913	121	81
1	240.0000	4.0000	10	0	40.9668	69.0975	154.0287	0.3185	115	85
1	241.0000	4.0000	10	0	40.8093	69.2704	154.0057	0.2181	120	81
1	242.0000	4.0000	10	0	40.5969	69.2373	153.8696	0.3466	133	80
1	243.0000	4.0000	10	0	40.7866	69.3095	153.9682	0.2137	111	77
1	244.0000	4.0000	10	0	40.7148	69.3152	153.7310	0.4131	101	79
1	245.0000	4.0000	10	0	40.8387	69.3156	153.8797	0.3493	112	85
1	246.0000	4.0000	10	0	40.8402	69.3181	153.8571	0.1870	125	83
1	247.0000	4.0000	10	0	40.8683	69.2303	153.6468	0.3259	119	80
1	248.0000	4.0000	10	0	40.8448	69.3798	153.5678	0.5480	111	84
1	249.0000	4.0000	10	0	41.3439	69.3440	153.4303	0.3778	125	84
1	250.0000	4.0000	10	0	41.2547	69.5155	153.2769	0.2227	114	83
1	251.0000	4.0000	10	0	41.4349	69.3860	153.4547	0.4184	116	83
1	252.0000	4.0000	10	0	41.1958	69.4211	153.2452	0.4654	116	80
1	253.0000	4.0000	10	0	41.1474	69.4390	153.3943	0.1900	119	86
1	254.0000	4.0000	10	0	41.1782	69.3454	153.6282	0.2321	132	85
1	255.0000	4.0000	10	0	41.4161	69.3675	153.5056	0.4368	112	83
1	256.0000	4.0000	10	0	41.0793	69.1837	153.6469	0.6309	110	85
1	257.0000	4.0000	10	0	40.8132	69.1660	154.0780	0.3090	128	85
1	258.0000	4.0000	9	0	40.7507	69.3680	153.8867	0.4507	123	86
1	259.0000	4.0000	10	0	40.8523	69.3087	153.8481	0.4207	135	88
1	260.0000	4.0000	10	0	40.9082	69.3383	154.2289	0.1999	122	84
1	261.0000	4.0000	10	0	40.8634	69.4529	154.1513	0.3928	121	87
1	262.0000	4.0000	9	0	40.8924	69.2338	154.1657	0.1568	125	89
1	263.0000	4.0000	10	0	40.9889	69.2166	154.1597	0.3876	130	85
1	264.0000	4.0000	10	0	40.9087	69.3457	153.7951	0.5057	120	88
1	265.0000	4.0000	10	0	40.8859	69.3034	154.2317	0.2775	123	87
1	266.0000	4.0000	10	0	40.8977	69.3853	154.0276	0.4828	137	89
1	267.0000	4.0000	9	0	40.8615	69.3176	154.2937	0.1778	121	88
1	268.0000	4.0000	10	0	40.8885	69.2978	154.2121	0.2282	116	85
1	269.0000	4.0000	10	0	41.0733	69.2190	154.0954	0.3815	123	89
1	270.0000	4.0000	10	0	40.8322	69.3532	154.1673	0.2035	124	86
1	271.0000	4.0000	10	0	40.9229	69.2037	154.3159	0.2770	124	88
1	272.0000	4.0000	10	0	40.7708	69.4179	154.1415	0.4735	122	86
1	273.0000	4.0000	9	0	40.8872	69.2925	154.1626	0.2404	119	88
1	274.0000	4.0000	10	0	40.8880	69.2882	154.0994	0.3324	121	87
1	275.0000	4.0000	10	0	40.8660	69.2862	154.1401	0.2126	128	86
1	276.0000	4.0000	10	0	40.7061	69.2292	154.2533	0.2248	122	85
1	277.0000	4.0000	10	0	40.5293	69.1923	154.1736	0.3558	141	86
1	278.0000	4.0000	10	0	40.5329	69.2389	154.4199	0.2126	137	88
1	279.0000	4.0000	10	0	40.5922	69.1568	154.4007	0.3230	123	92
1	280.0000	4.0000	10	0	40.6659	69.1194	154.3844	0.4127	126	90
1	281.0000	4.0000	10	0	40.5760	69.1758	154.3997	0.3978	133	84
1	282.0000	4.0000	9	0	40.7270	69.2392	154.3227	0.3290	114	82
1	283.0000	4.0000	9	0	40.6001	69.1959	154.4449	0.2274	121	83
1	284.0000	4.0000	10	0	40.6503	69.1594	154.4671	0.3074	134	86
1	285.0000	4.0000	10	0	40.5597	69.2129	154.5045	0.1777	129	93
1	286.0000	4.0000	10	0	40.7129	69.0924	154.5791	0.1836	118	86
1	287.0000	4.0000	10	0	40.5315	69.1427	154.5326	0.2465	133	90
1	288.0000	4.0000	9	0	40.5569	69.0950	154.4695	0.3987	139	88
1	289.0000	4.0000	10	0	40.6611	69.1219	154.4717	0.2703	125	90
1	290.0000	4.0000	10	0	40.4189	69.1463	154.3812	0.4745	141	80
1	291.0000	4.0000	10	0	40.4799	69.1358	154.3391	0.3928	112	86
1	292.0000	4.0000	10	0	40.6613	69.1805	154.3420	0.3706	125	87
1	293.0000	4.0000	10	0	40.5036	69.1712	154.3345	0.3886	133	84
1	294.0000	4.0000	9	0	40.6020	69.1215	154.4523	0.1890	129	85
1	295.0000	4.0000	9	0	40.6717	69.1475	154.4741	0.1832	120	84
1	296.0000	4.0000	10	0	40.6674	69.1583	154.4059	0.3092	133	86
1	297.0000	4.0000	10	0	40.6478	69.0975	154.5007	0.2161	124	87
1	298.0000	4.0000	10	0	40.6065	69.0986	154.5187	0.2211	129	90
1	299.0000	4.0000	10	0	40.5937	69.1403	154.4573	0.2634	139	93
1	300.0000	4.0000	10	0	40.5884	69.1610	154.3963	0.1720	140	93
1	301.0000	4.0000	10	0	40.6440	69.1757	154.3970	0.2349	121	89
1	302.0000	4.0000	10	0	40.6318	69.1896	154.4485	0.1753	134	84
1	303.0000	4.0000	10	0	40.1837	68.9388	154.5045	0.4183	120	85
1	304.0000	4.0000	10	0	40.5976	69.1774	154.3415	0.2323	132	92
1	305.0000	4.0000	9	0	40.6369	69.1755	154.3737	0.2376	138	84
1	306.0000	4.0000	10	0	40.6822	69.1168	154.3970	0.2573	117	86
1	307.0000	4.0000	10	0	40.6396	69.1537	154.3172	0.2510	138	91
1	308.0000	4.0000	10	0	40.7482	69.1884	154.2281	0.3395	130	79
1	309.0000	4.0000	10	0	40.8471	69.1256	154.1663	0.2071	122	89
1	310.0000	4.0000	10	0	40.7375	69.2188	154.0196	0.2417	130	90
1	311.0000	4.0000	10	0	40.7424	69.1934	154.0128	0.2001	141	79
1	312.0000	4.0000	9	0	40.7529	69.2074	154.0452	0.2575	113	82
1	313.0000	4.0000	10	0	40.8221	69.2260	153.9414	0.2375	122	92
1	314.0000	4.0000	10	0	40.8388	69.1693	154.1914	0.1962	128	90
1	315.0000	4.0000	10	0	40.6876	69.1511	154.3049	0.3176	121	85
1	316.0000	4.0000	9	0	40.5542	69.0862	154.5352	0.1997	131	87
1	317.0000	4.0000	10	0	40.6216	69.0573	154.5457	0.2717	144	91
1	318.0000	4.0000	10	0	40.5939	69.0595	154.3196	0.3936	139	88
1	319.0000	4.0000	10	0	40.5826	69.0772	154.5668	0.1998	126	87
1	320.0000	4.0000	10	0	40.6412	69.0213	154.7280	0.3300	124	82
1	321.0000	4.0000	10	0	40.6737	69.0521	154.5403	0.1177	134	90
1	322.0000	4.0000	10	0	40.6161	69.0278	154.4424	0.2018	125	84
1	323.0000	4.0000	10	0	40.8176	68.9987	154.4070	0.2530	120	85
1	324.0000	4.0000	9	0	41.0149	68.9393	153.8296	0.5262	116	76
1	325.0000	4.0000	10	0	41.2490	69.0156	153.4502	0.2988	105	79
1	326.0000	4.0000	9	0	40.9617	69.1566	153.4561	0.3432	106	79
1	327.0000	4.0000	10	0	41.2311	69.1582	153.4026	0.2216	114	78
1	328.0000	4.0000	10	0	41.0507	69.1750	153.5476	0.2771	115	79
1	329.0000	4.0000	10	0	41.2162	69.1545	153.4217	0.2188	109	81
1	330.0000	4.0000	10	0	41.1960	69.1130	153.5306	0.1981	111	79
1	331.0000	4.0000	10	0	41.1440	69.1685	153.4178	0.2562	109	82
1	332.0000	4.0000	10	0	41.1528	69.1478	153.3979	0.2876	114	82
1	333.0000	4.0000	10	0	41.0881	69.2148	153.4043	0.2012	109	79
1	334.0000	4.0000	10	0	41.2053	69.1550	153.4619	0.2559	115	88
1	335.0000	4.0000	10	0	41.2124	69.2087	153.4002	0.2179	112	85
1	336.0000	4.0000	10	0	41.3721	69.1646	153.4028	0.2253	115	83
1	337.0000	4.0000	10	0	41.2914	69.1524	153.3063	0.3948	113	78
1	338.0000	4.0000	10	0	41.4607	69.2179	153.1295	0.3388	100	73
1	339.0000	4.0000	9	0	41.6467	69.2493	153.0176	0.3101	108	89
1	340.0000	4.0000	10	0	41.6389	69.5361	152.9610	0.1947	110	78
1	341.0000	4.0000	10	0	41.5211	69.4930	152.9995	0.3297	116	81
1	342.0000	4.0000	10	0	41.6943	69.5234	152.9959	0.1805	118	79
1	343.0000	4.0000	10	0	41.5543	69.4240	153.1004	0.2299	111	82
1	344.0000	4.0000	10	0	41.5219	69.3499	153.2640	0.2806	117	83
1	345.0000	4.0000	10	0	41.5858	69.3813	153.2870	0.2327	113	83
1	346.0000	4.0000	10	0	41.5911	69.2814	153.2964	0.3157	121	93
1	347.0000	4.0000	10	0	41.5436	69.3212	153.3865	0.1746	107	77
1	348.0000	4.0000	10	0	41.5716	69.2093	153.5255	0.1554	106	78
1	349.0000	4.0000	10	0	41.3080	69.2703	153.4107	0.2092	102	72
1	350.0000	4.0000	10	0	41.2697	69.0751	153.3992	0.3884	100	73
1	351.0000	4.0000	9	0	41.3789	69.1765	152.9930	0.8081	92	65
1	352.0000	4.0000	9	0	41.2983	69.3247	153.0290	1.0324	88	58
1	353.0000	4.0000	9	0	41.0452	68.6166	153.6902	0.6458	75	52
1	354.0000	4.0000	7	0	41.3689	68.3036	153.9232	0.8826	57	44
0	355.0000	4.0000	0	3	0.0000	0.0000	0.0000	0.0000	57	41
0	356.0000	4.0000	0	3	0.0000	0.0000	0.0000	0.0000	53	45
1	357.0000	4.0000	6	0	41.7112	69.2039	153.4507	0.8472	43	32
0	358.0000	4.0000	0	3	0.0000	0.0000	0.0000	0.0000	49	37
1	359.0000	4.0000	7	0	39.5200	68.6322	154.1241	1.2401	60	42
1	360.0000	4.0000	7	0	40.5937	69.0076	153.7297	0.6309	67	51
1	361.0000	4.0000	10	0	40.8055	68.5258	153.7690	0.7510	79	52
1	362.0000	4.0000	10	0	40.9766	68.6372	153.9727	0.5929	92	60
1	363.0000	4.0000	10	0	40.8701	68.6651	153.9390	0.3302	95	67
1	364.0000	4.0000	8	0	40.8630	68.6935	153.8113	0.3493	81	56
1	365.0000	4.0000	6	0	41.7258	68.8877	153.4223	0.9170	73	54
1	366.0000	4.0000	10	0	42.2984	69.4314	152.1708	0.3727	85	60
1	367.0000	4.0000	9	0	42.3219	69.5381	152.1410	0.2837	91	67
1	368.0000	4.0000	10	0	42.4744	69.4168	152.0364	0.5374	101	65
1	369.0000	4.0000	10	0	42.5068	69.3391	152.1693	0.4313	91	74
1	370.0000	4.0000	9	0	42.5389	69.3773	152.2232	0.2175	101	66
1	371.0000	4.0000	10	0	42.7986	69.4309	151.9718	0.5557	95	67
1	372.0000	4.0000	10	0	42.7916	69.3780	152.0950	0.3778	86	72
1	373.0000	4.0000	10	0	43.2178	69.6763	151.8218	0.2595	84	68
1	374.0000	4.0000	10	0	42.9554	69.6502	152.0583	0.1677	103	73
1	375.0000	4.0000	10	0	42.7489	69.6727	151.8174	0.5277	107	71
1	376.0000	4.0000	10	0	42.9593	69.5433	152.0670	0.3432	94	70
1	377.0000	4.0000	10	0	43.0129	69.7053	151.8556	0.3843	104	71
1	378.0000	4.0000	9	0	43.0705	69.5738	151.8606	0.5144	108	77
1	379.0000	4.0000	10	0	42.9849	69.6155	152.0069	0.2582	111	80
1	380.0000	4.0000	10	0	43.0019	69.6870	151.9492	0.3068	101	84
1	381.0000	4.0000	10	0	42.8200	69.7115	151.9376	0.3199	105	73
1	382.0000	4.0000	10	0	42.9912	69.7509	151.8605	0.2881	101	77
1	383.0000	4.0000	10	0	43.1835	69.6644	151.8176	0.4802	100	75
1	384.0000	4.0000	10	0	43.0612	69.7340	151.9839	0.3275	90	76
1	385.0000	4.0000	10	0	43.1660	69.7679	151.8818	0.2287	97	75
1	386.0000	4.0000	10	0	43.0473	69.7090	152.0158	0.3479	97	78
1	387.0000	4.0000	10	0	43.0674	69.6318	152.1433	0.4388	96	74
1	388.0000	4.0000	10	0	43.0576	69.7395	151.8451	0.2657	95	79
1	389.0000	4.0000	10	0	43.2218	69.5943	151.6978	0.5914	112	76
1	390.0000	4.0000	10	0	43.0945	69.8107	151.8985	0.1836	97	75
1	391.0000	4.0000	10	0	43.0870	69.7528	151.9399	0.2249	107	74
1	392.0000	4.0000	10	0	43.1985	69.7800	151.9508	0.2310	109	75
1	393.0000	4.0000	10	0	43.0633	69.8027	151.9051	0.2226	100	75
1	394.0000	4.0000	10	0	43.1385	69.7908	151.9380	0.2600	101	78
1	395.0000	4.0000	10	0	43.1852	69.8162	151.7687	0.2746	92	74
1	396.0000	4.0000	9	0	42.9881	69.8147	151.7275	0.3400	91	75
1	397.0000	4.0000	10	0	43.1424	69.8115	151.7768	0.3038	99	73
1	398.0000	4.0000	10	0	43.1437	69.9033	151.8146	0.2305	104	79
1	399.0000	4.0000	10	0	43.1694	69.7931	151.6605	0.2931	102	77
1	400.0000	4.0000	10	0	43.2415	69.8211	151.6298	0.2629	106	72
1	401.0000	4.0000	10	0	43.2589	69.8255	151.5696	0.2150	99	78
1	402.0000	4.0000	10	0	43.3853	69.7727	151.6017	0.2998	96	75
1	403.0000	4.0000	10	0	43.2497	69.9107	151.6360	0.2620	95	80
1	404.0000	4.0000	10	0	43.3316	69.7932	151.4989	0.3069	109	80
1	405.0000	4.0000	10	0	43.2428	69.8750	151.5747	0.2911	111	77
1	406.0000	4.0000	10	0	43.3452	69.8776	151.5174	0.2010	115	78
1	407.0000	4.0000	10	0	43.1955	69.9073	151.4985	0.1579	115	79
1	408.0000	4.0000	10	0	43.1376	69.9726	151.3289	0.3465	101	81
1	409.0000	4.0000	10	0	43.6189	69.8837	151.4084	0.2367	105	78
1	410.0000	4.0000	10	0	43.5179	69.9783	151.3430	0.3108	102	76
1	411.0000	4.0000	9	0	43.4109	69.9943	151.2573	0.2459	112	77
1	412.0000	4.0000	10	0	43.3809	69.9182	151.4097	0.2999	103	80
1	413.0000	4.0000	10	0	43.5501	70.0643	151.2697	0.3089	109	82
1	414.0000	4.0000	10	0	43.5779	69.9064	151.4130	0.2683	116	76
1	415.0000	4.0000	10	0	43.5081	70.0246	151.4523	0.1635	109	80
1	416.0000	4.0000	10	0	43.5569	69.9664	151.4451	0.2979	100	78
1	417.0000	4.0000	10	0	43.3615	69.9756	151.4521	0.2285	112	79
1	418.0000	4.0000	10	0	43.4478	69.9393	151.4911	0.2848	100	79
1	419.0000	4.0000	10	0	43.3800	69.9074	151.3334	0.3301	109	79
1	420.0000	4.0000	10	0	43.3407	69.9947	151.4013	0.3392	109	81
1	421.0000	4.0000	10	0	43.5012	70.0002	151.5903	0.2471	110	79
1	422.0000	4.0000	10	0	43.5314	70.0125	151.4749	0.1576	99	79
1	423.0000	4.0000	10	0	43.5245	69.9770	151.4401	0.2480	106	80
1	424.0000	4.0000	10	0	43.5413	69.9781	151.5115	0.3151	109	82
1	425.0000	4.0000	10	0	43.4628	69.9714	151.5765	0.2202	107	81
1	426.0000	4.0000	10	0	43.3835	69.8977	151.5282	0.3609	103	82
1	427.0000	4.0000	10	0	43.4396	70.0654	151.6023	0.2619	94	76
1	428.0000	4.0000	10	0	43.3679	69.9976	151.5833	0.3521	98	76
1	429.0000	4.0000	9	0	43.5056	69.9859	151.5987	0.1854	99	79
1	430.0000	4.0000	10	0	43.3683	69.9501	151.5414	0.3438	112	77
1	431.0000	4.0000	10	0	43.5292	69.9489	151.6250	0.3483	114	77
1	432.0000	4.0000	10	0	43.4101	69.9649	151.5013	0.3782	113	78
1	433.0000	4.0000	10	0	43.5834	69.9561	151.3293	0.5502	109	77
1	434.0000	4.0000	10	0	43.4634	69.9403	151.6715	0.1980	111	78
1	435.0000	4.0000	10	0	43.4084	69.9593	151.6037	0.3045	96	85
1	436.0000	4.0000	10	0	43.4984	70.0693	151.5080	0.3037	116	85
1	437.0000	4.0000	10	0	43.6405	70.0049	151.5684	0.2516	107	75
1	438.0000	4.0000	10	0	43.6425	69.9689	151.5709	0.2937	114	82
1	439.0000	4.0000	10	0	43.4743	70.0193	151.6681	0.3296	112	85
1	440.0000	4.0000	9	0	43.5217	69.9340	151.6083	0.1578	105	73
1	441.0000	4.0000	10	0	43.6614	69.9732	151.5946	0.2142	100	77
1	442.0000	4.0000	10	0	43.5203	69.9741	151.4673	0.2344	112	78
1	443.0000	4.0000	10	0	43.5440	70.1207	151.4217	0.4539	109	72
1	444.0000	4.0000	10	0	43.4386	69.9062	151.4242	0.4312	106	80
1	445.0000	4.0000	10	0	43.4336	69.9916	151.5066	0.2817	110	79
1	446.0000	4.0000	10	0	43.4190	69.9907	151.4489	0.2658	106	81
1	447.0000	4.0000	10	0	43.4718	69.9727	151.4683	0.1718	102	80
1	448.0000	4.0000	10	0	43.4962	69.9602	151.4216	0.2624	108	79
1	449.0000	4.0000	10	0	43.6887	69.9191	151.4772	0.2960	101	82
1	450.0000	4.0000	10	0	43.5114	70.0031	151.1655	0.4147	102	79
1	451.0000	4.0000	10	0	43.6774	69.9060	151.4520	0.1431	113	81
1	452.0000	4.0000	9	0	43.4650	70.0065	151.2542	0.4073	116	86
1	453.0000	4.0000	10	0	43.5720	69.9438	151.4105	0.1293	108	82
1	454.0000	4.0000	10	0	43.5618	69.8764	151.2740	0.1833	113	77
1	455.0000	4.0000	10	0	43.5576	70.0582	151.1586	0.3553	115	79
1	456.0000	4.0000	10	0	43.6568	69.9826	151.4030	0.3344	118	84
1	457.0000	4.0000	10	0	43.4694	69.9973	151.2725	0.2764	110	81
1	458.0000	4.0000	10	0	43.4670	69.8522	151.3528	0.2017	117	86
1	459.0000	4.0000	10	0	43.3991	69.8194	151.3736	0.2071	113	85
1	460.0000	4.0000	10	0	43.2518	69.8317	151.5014	0.1990	120	77
1	461.0000	4.0000	10	0	43.1238	69.9070	151.4260	0.2372	109	80
1	462.0000	4.0000	10	0	43.1790	69.7640	151.3005	0.3264	112	79
1	463.0000	4.0000	10	0	43.0888	69.7708	151.4068	0.3490	107	81
1	464.0000	4.0000	10	0	43.1088	69.7694	151.4181	0.3281	107	77
1	465.0000	4.0000	10	0	43.1513	69.7612	151.4181	0.4306	109	79
1	466.0000	4.0000	10	0	43.2833	69.7901	151.5235	0.1794	106	84
1	467.0000	4.0000	10	0	43.2807	69.7718	151.4398	0.1641	116	82
1	468.0000	4.0000	10	0	43.1398	69.8192	151.3650	0.2833	111	83
1	469.0000	4.0000	10	0	43.2721	69.8233	151.4475	0.2054	116	91
1	470.0000	4.0000	10	0	43.3297	69.7392	151.4633	0.2068	108	82
1	471.0000	4.0000	9	0	43.3072	69.7467	151.2876	0.3102	105	80
1	472.0000	4.0000	10	0	43.2718	69.7517	151.3093	0.3158	110	80
1	473.0000	4.0000	10	0	43.2609	69.7952	151.5154	0.3115	106	80
1	474.0000	4.0000	10	0	43.3659	69.7593	151.3091	0.2917	108	79
1	475.0000	4.0000	10	0	43.2861	69.7279	151.2733	0.3483	113	84
1	476.0000	4.0000	10	0	43.3521	69.8206	151.3038	0.2617	113	81
1	477.0000	4.0000	10	0	43.2790	69.7731	151.1792	0.3798	105	82
1	478.0000	4.0000	10	0	43.2116	69.7910	151.2305	0.2667	106	76
1	479.0000	4.0000	10	0	43.2691	69.7937	151.2513	0.2397	105	76
1	480.0000	4.0000	10	0	43.2430	69.7048	151.2176	0.2262	119	80
1	481.0000	4.0000	10	0	43.3106	69.7553	151.2755	0.1988	113	81
1	482.0000	4.0000	10	0	43.4349	69.7003	151.3140	0.2192	112	80
1	483.0000	4.0000	10	0	43.4169	69.7167	151.3274	0.2881	106	75
1	484.0000	4.0000	10	0	43.5065	69.7466	151.2768	0.2394	110	71
1	485.0000	4.0000	10	0	43.3455	69.7106	151.2482	0.2125	107	75
1	486.0000	4.0000	10	0	43.3503	69.7264	151.2515	0.2508	115	82
1	487.0000	4.0000	10	0	43.3746	69.6828	151.1404	0.3090	110	78
1	488.0000	4.0000	10	0	43.2638	69.7677	151.1591	0.2146	110	85
1	489.0000	4.0000	10	0	43.2663	69.7716	151.2697	0.3437	112	83
1	490.0000	4.0000	10	0	43.1336	69.7015	151.1322	0.3463	104	76
1	491.0000	4.0000	10	0	43.2203	69.7688	151.2947	0.4147	106	76
1	492.0000	4.0000	10	0	43.1921	69.7528	151.2213	0.3436	105	76
1	493.0000	4.0000	10	0	43.2279	69.7745	151.2358	0.4439	108	75
1	494.0000	4.0000	10	0	43.5078	69.7649	151.3381	0.1976	104	75
1	495.0000	4.0000	9	0	43.2539	69.7033	151.4491	0.2694	117	76
1	496.0000	4.0000	10	0	43.1865	69.7508	151.4555	0.2271	106	77
1	497.0000	4.0000	10	0	43.1846	69.7253	151.3939	0.2705	105	77
1	498.0000	4.0000	10	0	43.2763	69.6365	151.3936	0.3304	107	76
1	499.0000	4.0000	10	0	43.5037	69.6658	151.1867	0.3160	105	73
1	500.0000	4.0000	10	0	43.3658	69.6453	151.1508	0.2022	101	78
1	501.0000	4.0000	10	0	43.2670	69.7873	151.2041	0.2445	99	76
1	502.0000	4.0000	10	0	43.3651	69.8153	150.9870	0.5024	107	72
1	503.0000	4.0000	10	0	43.2613	69.8008	151.0802	0.2836	95	72
1	504.0000	4.0000	10	0	43.3092	69.7712	151.0863	0.1908	104	76
1	505.0000	4.0000	10	0	43.5004	69.6781	151.1164	0.1808	109	76
1	506.0000	4.0000	10	0	43.5242	69.6275	151.0520	0.2474	105	79
1	507.0000	4.0000	10	0	43.3519	69.6710	151.0541	0.3076	100	80
1	508.0000	4.0000	10	0	43.4531	69.6705	151.0365	0.3247	109	81
1	509.0000	4.0000	10	0	43.2962	69.5925	151.2719	0.2812	114	81
1	510.0000	4.0000	10	0	43.3871	69.6630	151.1351	0.2288	100	82
1	511.0000	4.0000	10	0	43.3834	69.7225	151.1353	0.2718	103	77
1	512.0000	4.0000	10	0	43.3616	69.6998	151.1979	0.1910	108	77
1	513.0000	4.0000	10	0	43.2568	69.7884	151.2153	0.3139	105	80
1	514.0000	4.0000	10	0	43.2852	69.6738	151.3138	0.1909	110	79
1	515.0000	4.0000	10	0	43.1728	69.7549	151.4216	0.3434	111	81
1	516.0000	4.0000	10	0	43.1622	69.5725	151.3859	0.3650	93	74
1	517.0000	4.0000	10	0	43.1643	69.5853	151.3557	0.3201	103	76
1	518.0000	4.0000	9	0	43.1714	69.5578	151.4692	0.2000	103	80
1	519.0000	4.0000	10	0	43.2228	69.5365	151.4897	0.2107	115	79
1	520.0000	4.0000	9	0	43.2936	69.5436	151.4023	0.3149	103	74
1	521.0000	4.0000	10	0	43.1679	69.5301	151.3904	0.2842	106	78
1	522.0000	4.0000	10	0	43.3269	69.5647	151.4762	0.2688	109	76
1	523.0000	4.0000	10	0	43.2507	69.6555	151.4292	0.2560	102	81
1	524.0000	4.0000	10	0	43.4006	69.5343	151.4800	0.2172	107	77
1	525.0000	4.0000	10	0	43.3273	69.6065	151.3819	0.2388	103	77
1	526.0000	4.0000	10	0	43.2356	69.6263	151.3629	0.2605	96	76
1	527.0000	4.0000	10	0	43.4256	69.5699	151.2137	0.3694	113	78
1	528.0000	4.0000	10	0	43.5559	69.5976	151.3189	0.2124	102	76
1	529.0000	4.0000	10	0	43.4301	69.5341	151.4184	0.2782	106	80
1	530.0000	4.0000	10	0	43.3613	69.5548	151.3697	0.3423	105	78
1	531.0000	4.0000	10	0	43.3715	69.6186	151.3124	0.2111	106	78
1	532.0000	4.0000	10	0	43.3286	69.6800	151.3946	0.2446	105	77
1	533.0000	4.0000	10	0	43.3318	69.5255	151.3469	0.2581	111	85
1	534.0000	4.0000	10	0	43.2193	69.6324	151.3123	0.2871	112	86
1	535.0000	4.0000	10	0	43.3520	69.5532	151.4688	0.2126	108	77
1	536.0000	4.0000	10	0	43.2180	69.5727	151.3273	0.2216	110	79
1	537.0000	4.0000	10	0	43.2959	69.5427	151.4559	0.3569	104	84
1	538.0000	4.0000	10	0	43.2431	69.6274	151.3849	0.2252	107	83
1	539.0000	4.0000	10	0	43.1729	69.6265	151.3548	0.2971	97	77
1	540.0000	4.0000	10	0	43.1634	69.6328	151.3988	0.4166	115	83
1	541.0000	4.0000	9	0	43.3111	69.5460	151.5594	0.2551	96	81
1	542.0000	4.0000	10	0	43.1562	69.4969	151.4806	0.2071	105	79
1	543.0000	4.0000	10	0	43.3345	69.6125	151.2159	0.3070	107	79
1	544.0000	4.0000	10	0	43.3268	69.6333	151.2351	0.2135	117	81
1	545.0000	4.0000	10	0	43.3048	69.6130	151.1909	0.1959	108	78
1	546.0000	4.0000	10	0	43.3733	69.6390	151.1761	0.2240	120	83
1	547.0000	4.0000	10	0	43.4111	69.6255	151.1162	0.2522	121	76
1	548.0000	4.0000	10	0	43.2482	69.6346	151.0412	0.3833	114	77
1	549.0000	4.0000	10	0	43.3847	69.6649	151.1163	0.2662	103	79
1	550.0000	4.0000	10	0	43.3830	69.7282	150.9413	0.4301	98	80
1	551.0000	4.0000	10	0	43.3558	69.6676	151.4038	0.2364	112	80
1	552.0000	4.0000	10	0	43.3720	69.6414	151.3267	0.2028	98	71
1	553.0000	4.0000	10	0	43.3756	69.5029	151.4658	0.2961	104	76
1	554.0000	4.0000	10	0	43.3043	69.5816	151.2061	0.3373	107	77
1	555.0000	4.0000	10	0	43.3731	69.6331	151.2188	0.2404	101	81
1	556.0000	4.0000	10	0	43.3149	69.5680	151.2583	0.2496	107	79
1	557.0000	4.0000	10	0	43.6713	69.7735	150.9125	0.5033	107	78
1	558.0000	4.0000	10	0	43.4570	69.5559	151.2410	0.2633	94	76
1	559.0000	4.0000	10	0	43.4590	69.6357	151.1533	0.2548	96	85
1	560.0000	4.0000	10	0	43.4136	69.6624	151.2607	0.2284	100	77
1	561.0000	4.0000	10	0	43.3771	69.7641	151.2676	0.4435	106	74
1	562.0000	4.0000	10	0	43.8459	69.7463	150.8145	0.3164	104	73
1	563.0000	4.0000	10	0	44.0845	69.8642	150.7033	0.2015	101	77
1	564.0000	4.0000	10	0	44.1330	69.8327	150.6810	0.2898	94	72
1	565.0000	4.0000	10	0	44.0378	69.9027	150.6913	0.2521	108	77
1	566.0000	4.0000	10	0	44.0270	69.8224	150.6763	0.2604	102	75
1	567.0000	4.0000	10	0	43.8508	69.9777	150.5327	0.5054	98	75
1	568.0000	4.0000	10	0	43.8414	69.9083	150.6564	0.3380	110	79
1	569.0000	4.0000	10	0	44.0402	69.9646	150.6676	0.1440	106	76
1	570.0000	4.0000	10	0	44.0120	69.9864	150.5689	0.5789	108	74
1	571.0000	4.0000	10	0	43.9526	69.7677	150.7343	0.3588	98	73
1	572.0000	4.0000	10	0	44.0619	69.7342	150.7570	0.3467	80	65
1	573.0000	4.0000	8	0	44.4710	69.7924	151.0138	0.9601	69	52
0	574.0000	4.0000	0	3	0.0000	0.0000	0.0000	0.0000	43	41
0	575.0000	4.0000	0	3	0.0000	0.0000	0.0000	0.0000	46	36
0	576.0000	4.0000	0	3	0.0000	0.0000	0.0000	0.0000	43	41
0	577.0000	4.0000	0	3	0.0000	0.0000	0.0000	0.0000	54	42
1	578.0000	4.0000	8	0	74.4127	114.2276	52.6406	0.4167	84	51
1	579.0000	4.0000	8	0	74.1656	114.1475	52.9167	0.4599	93	61
1	580.0000	4.0000	8	0	74.5453	114.4164	53.0256	0.2337	116	70
1	581.0000	4.0000	10	0	74.4085	114.2467	52.9636	0.2786	123	75
1	582.0000	4.0000	10	0	74.5495	114.3989	53.0048	0.2155	133	77
1	583.0000	4.0000	9	0	74.5055	114.1524	53.0918	0.2449	125	76
1	584.0000	4.0000	10	0	74.3936	114.3202	52.9110	0.2857	128	82
1	585.0000	4.0000	9	0	74.5136	114.3325	53.0873	0.1231	126	82
1	586.0000	4.0000	10	0	73.9947	114.3585	52.9056	0.4624	134	86
1	587.0000	4.0000	10	0	74.2113	114.4853	52.9916	0.2222	139	82
1	588.0000	4.0000	10	0	74.3841	114.7439	52.8855	0.3707	134	80
1	589.0000	4.0000	9	0	74.2555	114.3655	52.9984	0.2851	134	83
1	590.0000	4.0000	10	0	73.8611	114.4265	52.6511	0.5156	131	82
1	591.0000	4.0000	9	0	74.1285	114.4374	52.8992	0.3628	140	84
1	592.0000	4.0000	10	0	73.7004	114.2836	53.0712	0.6241	138	88
1	593.0000	4.0000	10	0	74.1472	114.4905	52.7795	0.3143	141	88
1	594.0000	4.0000	10	0	74.3219	114.3824	52.9864	0.5645	132	84
1	595.0000	4.0000	10	0	73.9692	114.4363	52.8178	0.3718	125	77
1	596.0000	4.0000	10	0	73.9847	114.4587	52.8590	0.2964	132	81
1	597.0000	4.0000	10	0	74.0406	114.4221	52.8476	0.3154	132	79
1	598.0000	4.0000	10	0	74.1650	114.5689	52.8932	0.1895	134	83
1	599.0000	4.0000	10	0	74.0692	114.4809	52.8167	0.2734	144	85
1	600.0000	4.0000	10	0	74.0784	114.4992	52.8014	0.2541	134	87
1	601.0000	4.0000	10	0	73.8124	114.5818	52.7820	0.2951	125	87
1	602.0000	4.0000	10	0	73.9598	114.5614	52.8246	0.2809	132	82
1	603.0000	4.0000	10	0	74.1158	114.5953	52.8840	0.1696	134	85
1	604.0000	4.0000	10	0	73.9239	114.7038	52.7815	0.3691	135	83
1	605.0000	4.0000	10	0	73.9409	114.6205	52.7993	0.2208	131	77
1	606.0000	4.0000	9	0	73.9711	114.4409	52.8749	0.4752	137	82
1	607.0000	4.0000	10	0	73.7681	114.7614	52.7025	0.2906	132	81
1	608.0000	4.0000	10	0	73.8825	114.7837	52.7749	0.2168	131	87
1	609.0000	4.0000	10	0	73.8807	114.7362	52.8801	0.2318	128	85
1	610.0000	4.0000	10	0	73.8083	114.5826	52.7591	0.3549	128	80
1	611.0000	4.0000	10	0	73.7334	114.7615	52.7461	0.3362	129	84
1	612.0000	4.0000	10	0	73.6830	114.7409	52.6896	0.3788	129	81
1	613.0000	4.0000	10	0	73.8719	114.6870	52.7707	0.2942	134	79
1	614.0000	4.0000	10	0	73.8244	114.7611	52.7983	0.2100	137	82
1	615.0000	4.0000	10	0	73.9094	114.6784	52.7447	0.2164	137	79
1	616.0000	4.0000	10	0	74.0326	114.6925	52.7904	0.3865	130	81
1	617.0000	4.0000	9	0	73.9394	114.5604	52.7700	0.3392	117	79
1	618.0000	4.0000	10	0	73.4402	114.4088	52.6215	0.5066	127	83
1	619.0000	4.0000	9	0	73.8803	114.5038	52.8838	0.3556	123	78
1	620.0000	4.0000	10	0	73.8231	114.7627	52.7752	0.3036	138	81
1	621.0000	4.0000	10	0	73.8402	114.6293	52.8101	0.1867	125	81
1	622.0000	4.0000	10	0	73.7762	114.3414	52.7433	0.3532	137	80
1	623.0000	4.0000	10	0	73.8159	114.7442	52.8073	0.3778	134	81
1	624.0000	4.0000	10	0	73.8181	114.4695	52.8315	0.4342	132	84
1	625.0000	4.0000	9	0	73.8395	114.6434	52.7576	0.3851	137	86
1	626.0000	4.0000	9	0	73.8302	114.5010	52.8101	0.3097	131	84
1	627.0000	4.0000	10	0	73.9851	114.6579	52.8280	0.2676	134	87
1	628.0000	4.0000	10	0	73.9366	114.6165	52.8691	0.2403	135	86
1	629.0000	4.0000	9	0	73.8131	114.4845	52.7164	0.4779	127	75
1	630.0000	4.0000	10	0	73.9796	114.2912	52.8219	0.5606	126	78
1	631.0000	4.0000	10	0	74.1105	114.9141	52.7082	0.6507	123	76
1	632.0000	4.0000	10	0	73.9330	114.6013	52.7683	0.2978	131	79
1	633.0000	4.0000	10	0	74.0481	114.3574	52.6825	0.4736	131	82
1	634.0000	4.0000	10	0	74.3218	114.5217	52.8061	0.6575	129	78
1	635.0000	4.0000	10	0	74.1525	114.3027	52.9193	0.3437	130	77
1	636.0000	4.0000	10	0	73.7711	114.4457	52.8547	0.4500	142	83
1	637.0000	4.0000	10	0	73.8472	114.4943	52.8211	0.4419	136	83
1	638.0000	4.0000	9	0	74.0104	114.4943	52.8889	0.2070	137	82
1	639.0000	4.0000	10	0	74.0267	114.2017	52.8634	0.3518	137	79
1	640.0000	4.0000	10	0	73.9083	114.2520	52.7410	0.6618	130	75
1	641.0000	4.0000	10	0	74.1585	114.4385	52.7940	0.4893	125	76
1	642.0000	4.0000	10	0	73.9558	114.2201	52.7627	0.4759	123	81
1	643.0000	4.0000	9	0	73.9679	114.2616	52.8672	0.5398	112	76
1	644.0000	4.0000	8	0	74.0268	114.2637	53.0701	0.2636	123	75
1	645.0000	4.0000	8	0	74.0848	114.2810	53.0492	0.2583	125	80
1	646.0000	4.0000	9	0	74.4473	114.1480	52.9234	0.4271	139	80
1	647.0000	4.0000	10	0	73.9293	114.1969	52.9089	0.5309	132	81
1	648.0000	4.0000	10	0	73.8860	114.2068	52.9793	0.4054	155	84
1	649.0000	4.0000	10	0	74.0816	114.0156	53.0274	0.3624	139	77
1	650.0000	4.0000	10	0	74.2792	114.2622	53.0940	0.4459	134	74
1	651.0000	4.0000	10	0	74.4264	113.7976	53.1238	0.6351	118	79
1	652.0000	4.0000	9	0	73.7356	113.6131	53.0950	0.9655	128	79
1	653.0000	4.0000	10	0	74.2229	113.6274	53.5111	0.5476	128	81
1	654.0000	4.0000	10	0	73.8784	113.9588	53.2577	0.4796	145	81
1	655.0000	4.0000	10	0	74.0994	113.6283	53.3517	0.5869	133	78
1	656.0000	4.0000	8	0	74.1535	114.0811	53.1835	0.5194	120	71
1	657.0000	4.0000	10	0	74.3396	113.8416	53.5336	0.3924	125	75
1	658.0000	4.0000	10	0	74.1398	114.0411	53.5046	0.3333	144	83
1	659.0000	4.0000	10	0	74.2682	114.0004	53.4379	0.3104	140	81
1	660.0000	4.0000	10	0	74.2253	113.7941	53.4965	0.3951	143	89
1	661.0000	4.0000	10	0	74.1239	113.8201	53.3829	0.6757	147	83
1	662.0000	4.0000	9	0	74.1402	113.8116	53.5547	0.3411	127	75
1	663.0000	4.0000	10	0	74.4398	113.6585	53.5405	0.4948	137	86
1	664.0000	4.0000	10	0	74.1722	113.8733	53.3424	0.5164	157	82
1	665.0000	4.0000	10	0	74.2023	113.8319	53.3101	0.6264	143	79
1	666.0000	4.0000	10	0	74.1178	113.8214	53.2671	0.5628	133	77
1	667.0000	4.0000	10	0	74.1223	113.8008	53.6125	0.3826	132	81
1	668.0000	4.0000	10	0	74.3205	114.1073	53.6160	0.3924	141	79
1	669.0000	4.0000	10	0	74.0234	113.5860	53.2426	0.8271	137	82
1	670.0000	4.0000	10	0	74.2442	113.6887	53.4001	0.4847	139	86
1	671.0000	4.0000	9	0	74.6137	113.5226	53.3316	0.4036	134	94
1	672.0000	4.0000	10	0	74.2140	113.9362	53.3542	0.2859	129	80
1	673.0000	4.0000	9	0	74.3350	113.8808	53.3405	0.3469	122	74
1	674.0000	4.0000	10	0	74.3489	113.9217	53.4427	0.2720	137	83
1	675.0000	4.0000	10	0	74.5697	113.9932	53.4071	0.3253	146	86
1	676.0000	4.0000	10	0	74.2225	113.9095	53.5055	0.3977	135	81
1	677.0000	4.0000	10	0	74.5577	113.8328	53.5387	0.2389	147	85
1	678.0000	4.0000	10	0	74.5500	113.9353	53.4277	0.3779	137	89
1	679.0000	4.0000	10	0	74.3495	113.7481	53.4415	0.5429	145	87
1	680.0000	4.0000	10	0	74.2369	113.7691	53.5618	0.5085	139	84
1	681.0000	4.0000	10	0	74.3455	114.0000	53.4398	0.2729	146	86
1	682.0000	4.0000	10	0	74.4857	113.8957	53.5677	0.2455	147	87
1	683.0000	4.0000	10	0	74.3563	113.9377	53.4655	0.2804	147	86
1	684.0000	4.0000	10	0	74.4109	113.9168	53.4882	0.2431	148	86
1	685.0000	4.0000	10	0	74.4327	113.8946	53.4986	0.2059	144	88
1	686.0000	4.0000	9	0	74.4745	113.8392	53.5416	0.3529	144	89
1	687.0000	4.0000	10	0	74.6405	113.8874	53.5503	0.2036	146	91
1	688.0000	4.0000	10	0	74.4751	113.8686	53.5211	0.2701	146	91
1	689.0000	4.0000	9	0	74.5243	113.7917	53.4856	0.2532	146	93
1	690.0000	4.0000	10	0	74.5158	113.7669	53.5561	0.3105	158	90
1	691.0000	4.0000	10	0	74.6297	113.7647	53.5686	0.2446	149	91
1	692.0000	4.0000	10	0	74.4029	113.8222	53.5245	0.2662	147	92
1	693.0000	4.0000	10	0	74.4963	113.7159	53.5729	0.3373	152	90
1	694.0000	4.0000	9	0	74.6338	113.9532	53.5037	0.3172	163	93
1	695.0000	4.0000	9	0	74.5177	113.8971	53.5511	0.3059	155	91
1	696.0000	4.0000	10	0	74.4907	113.8255	53.5161	0.3611	150	87
1	697.0000	4.0000	10	0	74.5462	113.8119	53.5540	0.2508	157	89
1	698.0000	4.0000	9	0	74.4579	113.8565	53.3190	0.4479	136	84
1	699.0000	4.0000	10	0	74.6235	113.8443	53.5635	0.1678	147	89
1	700.0000	4.0000	10	0	74.7189	113.7604	53.5268	0.3019	147	95
1	701.0000	4.0000	10	0	74.3850	114.0233	53.4519	0.3244	146	86
1	702.0000	4.0000	10	0	74.4061	113.8383	53.4753	0.3779	145	81
1	703.0000	4.0000	10	0	74.4833	113.9240	53.4150	0.2456	145	87
1	704.0000	4.0000	10	0	74.4510	113.9400	53.4593	0.3266	155	93
1	705.0000	4.0000	9	0	74.4628	114.0152	53.4423	0.2867	154	90
1	706.0000	4.0000	10	0	74.3398	113.9809	53.4254	0.2855	144	90
1	707.0000	4.0000	10	0	74.3222	113.9290	53.4042	0.2878	154	89
1	708.0000	4.0000	10	0	74.3335	114.1520	53.3000	0.3778	152	87
1	709.0000	4.0000	10	0	74.2248	113.8718	53.3455	0.4090	145	84
1	710.0000	4.0000	10	0	74.4379	113.8627	53.4091	0.3364	136	84
1	711.0000	4.0000	10	0	74.6323	113.9197	53.3840	0.2802	147	91
1	712.0000	4.0000	10	0	74.4556	113.8776	53.3828	0.2961	143	88
1	713.0000	4.0000	10	0	74.4046	113.8607	53.3114	0.3443	147	87
1	714.0000	4.0000	10	0	74.6654	113.7673	53.5298	0.2307	142	86
1	715.0000	4.0000	10	0	74.7555	113.5569	53.5314	0.3507	143	89
1	716.0000	4.0000	10	0	74.7960	113.6116	53.5671	0.2685	141	81
1	717.0000	4.0000	10	0	74.7562	113.6312	53.5678	0.3547	150	86
1	718.0000	4.0000	10	0	74.7296	113.4776	53.6304	0.2452	144	82
1	719.0000	4.0000	9	0	74.4786	113.3667	53.4381	0.5155	133	78
1	720.0000	4.0000	9	0	74.8931	113.2811	53.6363	0.4810	137	82
1	721.0000	4.0000	9	0	74.3220	113.4434	53.3906	0.4272	142	81
1	722.0000	4.0000	10	0	74.9316	113.1581	53.7246	0.4095	134	84
1	723.0000	4.0000	9	0	74.5692	113.2309	53.5090	0.5596	135	80
1	724.0000	4.0000	10	0	74.7892	113.2816	53.7549	0.4303	131	76
1	725.0000	4.0000	9	0	74.7840	113.0975	53.5699	0.5319	138	82
1	726.0000	4.0000	10	0	74.2136	113.0525	53.3573	0.8339	141	78
1	727.0000	4.0000	10	0	73.7070	113.4746	53.3922	0.7607	135	75
1	728.0000	4.0000	10	0	74.2935	113.7517	53.6229	0.4782	137	85
1	729.0000	4.0000	10	0	74.4687	113.7161	53.4574	0.4157	160	88
1	730.0000	4.0000	10	0	74.5857	113.7700	53.6076	0.3084	140	86
1	731.0000	4.0000	10	0	74.5968	113.6506	53.4805	0.4635	144	83
1	732.0000	4.0000	9	0	74.7242	113.8614	53.6816	0.3120	140	79
1	733.0000	4.0000	10	0	74.3329	113.8060	53.5639	0.4068	126	77
1	734.0000	4.0000	10	0	74.2137	113.6569	53.6384	0.4715	136	80
1	735.0000	4.0000	9	0	74.8709	113.5724	53.5973	0.5009	143	80
1	736.0000	4.0000	9	0	74.6259	113.4222	53.7182	0.5726	140	82
1	737.0000	4.0000	10	0	74.3082	113.8395	53.5221	0.4870	128	80
1	738.0000	4.0000	10	0	74.1635	113.7835	53.5566	0.3800	130	78
1	739.0000	4.0000	10	0	74.2826	113.9556	53.4361	0.4547	132	81
1	740.0000	4.0000	10	0	74.4892	113.8651	53.6095	0.4089	148	84
1	741.0000	4.0000	10	0	74.2628	113.7828	53.6932	0.2653	130	86
1	742.0000	4.0000	9	0	74.3431	113.5912	53.4435	0.4092	127	74
1	743.0000	4.0000	9	0	74.3993	113.9331	53.5959	0.2193	126	75
1	744.0000	4.0000	10	0	74.7030	113.6811	53.7873	0.3552	135	82
1	745.0000	4.0000	10	0	74.5988	113.6864	53.7251	0.3389	132	79
1	746.0000	4.0000	10	0	74.6960	113.5810	53.7787	0.3019	131	78
1	747.0000	4.0000	9	0	74.5079	113.3583	53.7333	0.4004	129	77
1	748.0000	4.0000	10	0	74.3801	113.6979	53.5359	0.6708	133	79
1	749.0000	4.0000	10	0	74.6905	113.7005	53.8505	0.2104	152	83
1	750.0000	4.0000	10	0	74.7835	113.6284	53.7698	0.3015	142	87
1	751.0000	4.0000	9	0	74.8912	113.6470	53.7541	0.2972	145	88
1	752.0000	4.0000	10	0	75.0444	113.4148	53.7217	0.4661	118	79
1	753.0000	4.0000	9	0	74.6938	112.6601	53.8135	0.8388	95	63
1	754.0000	4.0000	10	0	75.0544	112.0296	54.6784	1.1085	107	74
1	755.0000	4.0000	10	0	75.5409	112.9515	55.0982	0.4945	109	67
1	756.0000	4.0000	8	0	75.4127	112.6334	55.1753	0.4587	97	64
1	757.0000	4.0000	7	0	75.5440	112.4927	55.2276	1.0914	85	57
1	758.0000	4.0000	8	0	75.6748	112.0457	56.3157	1.1796	89	58
1	759.0000	4.0000	8	0	75.8058	111.4946	56.4673	1.5504	96	62
1	760.0000	4.0000	9	0	75.7404	111.9471	57.0575	0.5201	96	61
1	761.0000	4.0000	10	0	75.7580	112.4330	57.2607	0.4867	113	69
1	762.0000	4.0000	10	0	76.0251	112.3460	57.2117	0.2209	113	71
1	763.0000	4.0000	10	0	75.9463	112.4576	57.1006	0.3703	113	75
1	764.0000	4.0000	10	0	76.1176	112.3012	57.2186	0.4619	110	71
1	765.0000	4.0000	10	0	76.0456	112.1980	57.1106	0.5858	114	67
1	766.0000	4.0000	10	0	76.1843	112.3570	57.2244	0.3760	108	69
1	767.0000	4.0000	9	0	75.7972	112.6165	57.1779	0.2456	111	71
1	768.0000	4.0000	9	0	76.1535	112.4711	57.2407	0.4324	113	73
1	769.0000	4.0000	10	0	75.8098	112.4479	57.1378	0.5187	106	70
1	770.0000	4.0000	9	0	75.7922	112.5813	57.1793	0.2691	98	62
1	771.0000	4.0000	9	0	75.6937	112.7162	57.0164	0.4644	108	70
1	772.0000	4.0000	9	0	75.8826	112.6066	57.1175	0.3782	107	68
1	773.0000	4.0000	10	0	75.6986	112.7474	57.0510	0.4198	111	74
1	774.0000	4.0000	10	0	75.8383	112.9445	57.1388	0.3200	122	77
1	775.0000	4.0000	10	0	75.9658	112.7614	57.2821	0.3968	114	75
1	776.0000	4.0000	10	0	75.7913	112.9771	57.2177	0.2439	121	76
1	777.0000	4.0000	10	0	75.7929	112.8762	57.2288	0.3337	124	75
1	778.0000	4.0000	10	0	75.7748	112.9219	57.1808	0.3101	124	76
1	779.0000	4.0000	10	0	75.5828	112.9176	57.2137	0.4445	122	76
1	780.0000	4.0000	9	0	76.0642	112.9925	57.2819	0.1950	126	76
1	781.0000	4.0000	10	0	75.8367	112.7821	57.2921	0.4096	112	75
1	782.0000	4.0000	10	0	75.5291	113.0029	57.2099	0.3713	114	75
1	783.0000	4.0000	9	0	75.8398	112.8605	57.2542	0.2570	112	81
1	784.0000	4.0000	10	0	75.6987	112.8396	57.1948	0.2477	111	74
1	785.0000	4.0000	10	0	75.8494	112.8795	57.1729	0.3134	120	76
1	786.0000	4.0000	10	0	75.6567	112.9862	57.1352	0.3479	118	77
1	787.0000	4.0000	10	0	75.9136	112.9194	57.1653	0.2984	113	78
1	788.0000	4.0000	10	0	75.7720	112.7082	57.0876	0.4821	115	77
1	789.0000	4.0000	10	0	75.8701	113.0081	57.1162	0.3779	120	75
1	790.0000	4.0000	10	0	75.8821	112.9252	57.2048	0.3347	99	68
1	791.0000	4.0000	10	0	75.8783	112.8084	57.3182	0.4003	103	71
1	792.0000	4.0000	10	0	75.8166	112.8434	57.2071	0.6982	98	60
1	793.0000	4.0000	7	0	76.5113	112.6380	56.6894	0.9103	62	46
0	794.0000	4.0000	0	3	0.0000	0.0000	0.0000	0.0000	42	42
0	795.0000	4.0000	0	3	0.0000	0.0000	0.0000	0.0000	57	42
1	796.0000	4.0000	9	0	75.6574	112.9018	57.2242	0.5255	70	52
1	797.0000	4.0000	8	0	75.6917	112.8945	57.0584	0.5919	94	59
1	798.0000	4.0000	10	0	75.6713	113.1766	57.2333	0.4372	114	76
1	799.0000	4.0000	10	0	75.9125	113.2210	57.3912	0.2980	124	76
1	800.0000	4.0000	10	0	75.8844	113.2264	57.4360	0.2194	126	78
1	801.0000	4.0000	10	0	75.9668	113.3119	57.4295	0.1457	135	83
1	802.0000	4.0000	10	0	75.8566	113.2052	57.3863	0.3388	138	87
1	803.0000	4.0000	10	0	75.8621	113.1933	57.3412	0.2395	132	88
1	804.0000	4.0000	10	0	75.9208	113.2787	57.2578	0.3248	120	83
1	805.0000	4.0000	10	0	75.9670	113.2555	57.2144	0.3855	127	80
1	806.0000	4.0000	10	0	75.8697	113.1650	57.3217	0.3794	129	83
1	807.0000	4.0000	10	0	75.8904	113.1913	57.2915	0.3302	121	86
1	808.0000	4.0000	10	0	75.9099	113.2488	57.3233	0.2696	134	85
1	809.0000	4.0000	10	0	76.1409	113.2584	57.3487	0.2032	128	90
1	810.0000	4.0000	10	0	75.8960	113.2744	57.3168	0.2087	129	86
1	811.0000	4.0000	10	0	76.1048	113.1567	57.3774	0.1620	129	84
1	812.0000	4.0000	10	0	76.1077	113.1683	57.3368	0.2450	134	84
1	813.0000	4.0000	10	0	76.1454	113.2558	57.4009	0.1585	128	82
1	814.0000	4.0000	10	0	75.9975	113.3726	57.3617	0.2466	127	84
1	815.0000	4.0000	10	0	76.0983	113.3432	57.2807	0.2471	131	80
1	816.0000	4.0000	10	0	75.9407	113.4340	57.3265	0.2113	135	85
1	817.0000	4.0000	10	0	75.8151	113.4255	57.2684	0.3018	129	87
1	818.0000	4.0000	9	0	76.2047	113.3452	57.2267	0.3452	130	83
1	819.0000	4.0000	10	0	75.8531	113.3375	57.3384	0.4527	122	88
1	820.0000	4.0000	10	0	75.9346	113.4643	57.3257	0.2078	131	88
1	821.0000	4.0000	10	0	76.0686	113.4966	57.4343	0.1995	132	84
1	822.0000	4.0000	10	0	76.0463	113.4574	57.3756	0.2116	122	85
1	823.0000	4.0000	10	0	76.0557	113.4034	57.3769	0.2300	125	81
1	824.0000	4.0000	10	0	76.2163	113.5161	57.4409	0.1716	132	86
1	825.0000	4.0000	10	0	75.9512	113.4449	57.4070	0.3698	133	87
1	826.0000	4.0000	10	0	76.1662	113.3572	57.3620	0.3327	130	81
1	827.0000	4.0000	10	0	76.1597	113.5299	57.2928	0.3260	122	79
1	828.0000	4.0000	10	0	75.9062	113.4569	57.3059	0.2929	113	74
1	829.0000	4.0000	9	0	75.9074	113.3741	57.2646	0.4193	106	72
1	830.0000	4.0000	10	0	75.9680	113.4154	57.2629	0.4511	126	80
1	831.0000	4.0000	10	0	75.7413	113.4697	57.2562	0.4580	119	76
1	832.0000	4.0000	10	0	76.0428	113.6309	57.3300	0.2828	119	77
1	833.0000	4.0000	10	0	76.0678	113.7099	57.2841	0.3883	124	83
1	834.0000	4.0000	10	0	75.8442	113.4498	57.1524	0.5200	121	80
1	835.0000	4.0000	10	0	76.2104	113.4473	57.1456	0.3979	113	74
1	836.0000	4.0000	10	0	75.9565	113.4984	57.3194	0.4595	117	76
1	837.0000	4.0000	9	0	75.6813	113.5298	57.2604	0.4468	112	74
1	838.0000	4.0000	9	0	76.2267	113.5125	57.3123	0.2961	107	76
1	839.0000	4.0000	10	0	75.7454	113.4221	57.1944	0.5372	120	78
1	840.0000	4.0000	10	0	75.9365	113.7541	57.3081	0.3210	123	84
1	841.0000	4.0000	10	0	75.9842	113.8074	57.3276	0.2077	133	82
1	842.0000	4.0000	10	0	76.2094	113.2906	57.3900	0.2267	120	81
1	843.0000	4.0000	10	0	76.1497	113.5473	57.3506	0.3729	118	76
1	844.0000	4.0000	10	0	75.9772	113.6326	57.2387	0.3125	120	81
1	845.0000	4.0000	9	0	76.0887	113.7205	57.3222	0.3835	126	74
1	846.0000	4.0000	10	0	75.9761	113.7843	57.3415	0.2479	127	85
1	847.0000	4.0000	10	0	75.9739	113.7969	57.3560	0.3485	122	79
1	848.0000	4.0000	10	0	75.9975	113.8844	57.2899	0.3368	120	73
1	849.0000	4.0000	10	0	75.9486	113.7880	57.1852	0.3444	119	84
1	850.0000	4.0000	10	0	76.1437	113.6327	57.3676	0.2499	119	87
1	851.0000	4.0000	10	0	76.0124	113.8873	57.1758	0.3145	124	85
1	852.0000	4.0000	10	0	76.1204	113.8150	57.3861	0.2049	119	79
1	853.0000	4.0000	10	0	76.0445	113.8184	57.2682	0.2780	114	79
1	854.0000	4.0000	10	0	75.8298	113.8518	57.1895	0.4119	104	73
1	855.0000	4.0000	10	0	76.1611	113.9359	57.2651	0.2459	135	81
1	856.0000	4.0000	10	0	76.2596	113.7714	57.4445	0.3036	121	88
1	857.0000	4.0000	10	0	76.3081	113.7430	57.3585	0.2506	129	83
1	858.0000	4.0000	10	0	75.7553	113.5863	57.0053	0.7058	105	69
1	859.0000	4.0000	10	0	75.9335	113.7586	57.1629	0.5013	115	67
1	860.0000	4.0000	9	0	76.1794	113.8715	57.3466	0.1815	126	80
1	861.0000	4.0000	9	0	76.1551	113.8996	57.3222	0.2657	120	80
1	862.0000	4.0000	10	0	76.2829	113.8104	57.2437	0.3741	112	78
1	863.0000	4.0000	10	0	75.9642	113.7471	57.1352	0.4282	114	75
1	864.0000	4.0000	9	0	76.2401	113.7420	57.2885	0.2271	121	77
1	865.0000	4.0000	10	0	75.8684	113.7059	57.0733	0.5013	122	82
1	866.0000	4.0000	10	0	76.4357	113.6724	57.2096	0.4130	117	80
1	867.0000	4.0000	10	0	76.0331	113.6586	57.2000	0.7339	114	73
1	868.0000	4.0000	10	0	75.5099	113.7228	57.0137	0.8682	102	68
1	869.0000	4.0000	10	0	76.2077	113.9243	57.2879	0.3051	110	73
1	870.0000	4.0000	9	0	76.2030	114.0071	57.2821	0.3076	107	69
1	871.0000	4.0000	10	0	76.0228	113.3077	57.1848	0.6581	108	68
1	872.0000	4.0000	10	0	76.0229	113.9327	57.1351	0.3966	127	80
1	873.0000	4.0000	9	0	75.9900	113.9684	57.1881	0.3780	118	77
1	874.0000	4.0000	9	0	76.2067	113.9229	57.1198	0.3674	104	70
1	875.0000	4.0000	10	0	76.2064	113.7839	57.2639	0.2819	123	84
1	876.0000	4.0000	10	0	76.0677	113.7912	57.1913	0.4272	125	79
1	877.0000	4.0000	10	0	75.8649	113.8263	57.1493	0.6284	123	81
1	878.0000	4.0000	10	0	76.6421	113.9646	57.1431	0.5826	119	83
1	879.0000	4.0000	10	0	75.7284	113.4844	56.8877	0.7268	111	76
1	880.0000	4.0000	10	0	76.3675	113.4753	57.0890	0.5764	111	74
1	881.0000	4.0000	10	0	76.5916	113.3434	57.1819	0.5030	113	80
1	882.0000	4.0000	10	0	76.4556	113.4562	56.9364	0.5959	116	80
1	883.0000	4.0000	10	0	76.6036	113.7269	56.9717	0.5027	123	80
1	884.0000	4.0000	10	0	76.2301	113.5343	56.8247	0.7600	118	76
1	885.0000	4.0000	9	0	76.7040	113.6627	56.9757	0.3437	114	90
1	886.0000	4.0000	10	0	76.6267	113.7020	57.0168	0.2541	118	81
1	887.0000	4.0000	10	0	76.3906	113.8875	56.8831	0.3213	131	76
1	888.0000	4.0000	10	0	76.3145	113.5313	56.8700	0.4168	114	76
1	889.0000	4.0000	10	0	76.3302	113.5580	56.7544	0.6794	101	73
1	890.0000	4.0000	10	0	75.9903	113.5070	56.7154	0.6001	111	76
1	891.0000	4.0000	10	0	76.5932	113.5547	56.8946	0.3574	109	73
1	892.0000	4.0000	10	0	76.6464	113.6568	56.8572	0.4773	120	80
1	893.0000	4.0000	10	0	76.6614	113.7422	57.0199	0.1778	121	84
1	894.0000	4.0000	10	0	76.3454	113.8215	56.8300	0.3402	123	81
1	895.0000	4.0000	9	0	76.0157	113.7712	56.6953	0.4533	113	75
1	896.0000	4.0000	10	0	76.4370	113.7857	56.8705	0.5604	119	74
1	897.0000	4.0000	9	0	75.8620	113.1637	56.7643	0.6633	102	70
1	898.0000	4.0000	9	0	76.5115	113.2938	56.9800	0.5160	109	70
1	899.0000	4.0000	9	0	76.5509	114.0630	56.8474	0.4550	107	73
1	900.0000	4.0000	10	0	76.5517	113.5155	56.9285	0.4866	122	74
1	901.0000	4.0000	10	0	76.1280	113.8454	56.9074	0.4418	122	79
1	902.0000	4.0000	10	0	76.0416	114.0107	56.7373	0.6983	115	80
1	903.0000	4.0000	10	0	76.2556	113.9400	56.8940	0.2508	117	75
1	904.0000	4.0000	9	0	76.3742	113.8616	56.8622	0.4331	131	75
1	905.0000	4.0000	10	0	76.4161	113.8868	56.8094	0.4286	118	74
1	906.0000	4.0000	10	0	76.7472	113.7810	57.0243	0.4534	111	75
1	907.0000	4.0000	10	0	76.4741	113.9262	56.9282	0.2261	115	78
1	908.0000	4.0000	10	0	76.5075	113.9723	56.8530	0.4162	118	81
1	0.0000	5.0000	9	0	42.3183	107.1451	31.1178	0.6200	122	77
1	1.0000	5.0000	8	0	42.2105	106.8175	31.7440	0.3562	132	77
1	2.0000	5.0000	8	0	42.3539	106.7574	31.7420	0.4041	129	76
1	3.0000	5.0000	8	0	42.0642	106.9653	31.4054	0.2648	128	78
1	4.0000	5.0000	9	0	42.6021	107.3307	31.0890	0.8149	119	76
1	5.0000	5.0000	9	0	42.3141	107.0512	31.5280	0.2865	121	79
1	6.0000	5.0000	9	0	41.9126	106.9523	31.3075	0.3847	142	82
1	7.0000	5.0000	9	0	42.1867	106.9674	31.5060	0.2635	127	82
1	8.0000	5.0000	9	0	42.2843	106.9032	31.6243	0.2389	125	78
1	9.0000	5.0000	9	0	42.4600	106.6951	31.4127	0.5743	122	74
1	10.0000	5.0000	8	0	42.3633	106.8763	31.5830	0.2432	120	73
1	11.0000	5.0000	10	0	42.3566	106.7208	31.1174	0.6435	131	78
1	12.0000	5.0000	8	0	42.2309	106.8528	31.4997	0.3216	123	77
1	13.0000	5.0000	9	0	42.4092	106.8295	31.2336	0.4088	119	76
1	14.0000	5.0000	9	0	42.3149	106.8545	31.5459	0.2295	115	79
1	15.0000	5.0000	9	0	42.1281	106.6165	31.1825	0.8237	122	79
1	16.0000	5.0000	9	0	42.4636	106.7774	31.7070	0.1767	125	75
1	17.0000	5.0000	9	0	42.3495	106.8323	31.6552	0.2883	127	80
1	18.0000	5.0000	10	0	42.4674	106.7803	31.8065	0.2221	120	78
1	19.0000	5.0000	9	0	41.9919	106.1486	31.9595	0.8706	120	78
1	20.0000	5.0000	9	0	42.7245	106.6472	31.2153	0.9728	121	77
1	21.0000	5.0000	9	0	42.2636	107.0139	31.7218	0.1951	122	83
1	22.0000	5.0000	9	0	42.0740	107.0952	31.5320	0.2359	132	86
1	23.0000	5.0000	9	0	42.1492	107.0748	31.5515	0.2647	123	82
1	24.0000	5.0000	9	0	42.2664	106.8967	31.4496	0.5278	114	80
1	25.0000	5.0000	9	0	42.4105	107.0594	31.6947	0.3178	123	77
1	26.0000	5.0000	9	0	42.3983	107.0566	31.7044	0.2599	127	76
1	27.0000	5.0000	9	0	42.1619	107.0674	31.6571	0.3820	125	77
1	28.0000	5.0000	8	0	42.2319	107.2240	31.2936	0.3620	122	75
1	29.0000	5.0000	8	0	42.1025	107.1734	31.3112	0.4732	126	81
1	30.0000	5.0000	9	0	41.8941	107.4740	31.0986	0.2385	125	82
1	31.0000	5.0000	8	0	41.9287	107.4318	31.2782	0.3469	119	81
1	32.0000	5.0000	9	0	41.9148	107.4587	31.0954	0.3229	136	88
1	33.0000	5.0000	10	0	42.0290	107.4285	31.0984	0.4224	122	82
1	34.0000	5.0000	8	0	41.9515	107.5628	30.9702	0.2277	122	81
1	35.0000	5.0000	10	0	41.8794	107.5511	30.9573	0.2779	127	84
1	36.0000	5.0000	9	0	41.8996	107.5882	30.9328	0.2908	118	79
1	37.0000	5.0000	9	0	42.0741	107.5064	30.9188	0.3274	123	80
1	38.0000	5.0000	8	0	42.0189	107.6357	30.7407	0.3756	116	82
1	39.0000	5.0000	8	0	42.7661	107.4197	30.7546	0.2418	117	77
1	40.0000	5.0000	9	0	42.2649	107.3621	30.5880	0.4294	120	75
1	41.0000	5.0000	8	0	43.0047	107.3721	30.7090	0.3298	105	72
1	42.0000	5.0000	10	0	43.0336	107.5201	30.8705	0.3895	111	79
1	43.0000	5.0000	9	0	42.8003	107.6697	30.7698	0.5164	127	75
1	44.0000	5.0000	9	0	42.8663	107.7113	30.6156	0.5177	117	81
1	45.0000	5.0000	9	0	42.8679	107.5943	30.7425	0.1721	123	76
1	46.0000	5.0000	8	0	42.5766	107.3676	30.7905	0.6534	117	75
1	47.0000	5.0000	10	0	42.8534	107.4990	30.8116	0.2997	123	83
1	48.0000	5.0000	9	0	43.0832	107.5889	30.8924	0.3364	121	77
1	49.0000	5.0000	8	0	42.8296	107.4709	30.9191	0.2819	128	80
1	50.0000	5.0000	9	0	43.0798	107.5634	31.0185	0.1865	122	76
1	51.0000	5.0000	9	0	42.6936	107.5973	30.7991	0.3489	126	76
1	52.0000	5.0000	10	0	43.1077	107.6384	30.8365	0.3521	122	80
1	53.0000	5.0000	10	0	42.9278	107.5594	30.8290	0.3570	125	79
1	54.0000	5.0000	7	0	42.7349	107.6638	30.7854	0.4070	108	77
1	55.0000	5.0000	8	0	42.7053	107.7684	30.7250	0.2472	110	72
1	56.0000	5.0000	9	0	43.0229	107.7132	30.8883	0.1865	126	79
1	57.0000	5.0000	9	0	43.0600	108.1149	30.9955	0.5405	123	78
1	58.0000	5.0000	9	0	42.7680	107.7131	30.7315	0.3057	124	80
1	59.0000	5.0000	9	0	42.8448	107.8282	30.6836	0.3724	128	80
1	60.0000	5.0000	8	0	42.8953	107.9106	30.9504	0.1754	128	75
1	61.0000	5.0000	9	0	42.9619	107.8359	30.7104	0.2677	124	79
1	62.0000	5.0000	8	0	43.0356	107.9407	30.8794	0.2077	125	76
1	63.0000	5.0000	9	0	42.5863	107.5550	30.3375	1.1648	124	75
1	64.0000	5.0000	9	0	43.0627	107.6613	30.5290	0.6104	122	76
1	65.0000	5.0000	10	0	43.1964	107.9680	30.9016	0.4021	124	77
1	66.0000	5.0000	9	0	43.2486	107.8302	30.8470	0.4491	139	78
1	67.0000	5.0000	8	0	43.0384	107.8374	30.7153	0.3229	125	75
1	68.0000	5.0000	10	0	43.3353	107.8273	31.0468	0.2711	123	77
1	69.0000	5.0000	9	0	43.2625	107.6859	30.9575	0.4920	135	84
1	70.0000	5.0000	10	0	43.3626	107.7580	30.9634	0.2714	129	85
1	71.0000	5.0000	9	0	43.4399	107.7469	31.0382	0.2112	127	78
1	72.0000	5.0000	10	0	43.2656	107.8911	30.8559	0.2284	128	85
1	73.0000	5.0000	9	0	43.2934	107.8956	30.9624	0.2682	128	78
1	74.0000	5.0000	10	0	42.8259	107.7815	30.8510	0.7496	128	79
1	75.0000	5.0000	10	0	43.0960	107.9196	30.7597	0.3737	125	85
1	76.0000	5.0000	9	0	43.3585	108.1109	31.0316	0.1962	135	80
1	77.0000	5.0000	9	0	43.6128	107.8422	30.9879	0.1918	127	78
1	78.0000	5.0000	10	0	44.1390	107.5655	31.2447	0.3541	132	81
1	79.0000	5.0000	10	0	43.9432	107.5198	31.0629	0.4385	126	82
1	80.0000	5.0000	8	0	43.9802	107.5614	31.1477	0.3252	123	78
1	81.0000	5.0000	9	0	44.1025	107.5676	31.2608	0.2354	124	77
1	82.0000	5.0000	8	0	44.2806	107.5884	31.3366	0.2220	120	76
1	83.0000	5.0000	8	0	43.9981	107.6415	31.1048	0.1903	123	76
1	84.0000	5.0000	8	0	43.8469	107.6820	31.1449	0.1589	130	77
1	85.0000	5.0000	9	0	44.1246	107.4586	31.3731	0.3532	116	79
1	86.0000	5.0000	10	0	44.3060	107.6207	31.4728	0.2517	119	81
1	87.0000	5.0000	9	0	44.0485	107.7456	31.4922	0.2550	120	77
1	88.0000	5.0000	9	0	43.9116	107.6982	31.0777	0.6443	112	78
1	89.0000	5.0000	9	0	44.0944	107.7553	31.2648	0.3768	126	80
1	90.0000	5.0000	9	0	44.1443	107.8234	31.4273	0.3157	115	78
1	91.0000	5.0000	9	0	44.2546	107.7507	31.3740	0.3092	122	81
1	92.0000	5.0000	9	0	44.2809	107.7532	31.1013	0.5485	135	87
1	93.0000	5.0000	10	0	44.3312	107.7117	31.4673	0.4643	131	89
1	94.0000	5.0000	9	0	44.2794	107.8377	31.5541	0.3888	126	78
1	95.0000	5.0000	10	0	44.7452	107.5274	31.4090	0.4110	117	78
1	96.0000	5.0000	10	0	44.4977	107.7295	31.5239	0.4379	130	82
1	97.0000	5.0000	8	0	44.6260	107.6432	31.5183	0.2504	127	76
7	98.0000	5.0000	6	0	176.3973	109.4585	254.9744	1.7238	118	80
1	99.0000	5.0000	10	0	45.5126	107.3109	31.9598	0.3432	123	77
1	100.0000	5.0000	10	0	45.2169	107.3535	31.8868	0.4004	122	84
1	101.0000	5.0000	9	0	45.3029	107.3634	32.1138	0.1509	121	77
1	102.0000	5.0000	9	0	45.3961	107.3176	32.1005	0.2015	123	84
1	103.0000	5.0000	9	0	45.5092	107.2843	32.2321	0.1400	115	75
1	104.0000	5.0000	9	0	45.2230	107.2336	31.8069	0.3611	125	80
1	105.0000	5.0000	9	0	45.3091	107.4177	32.2652	0.2444	127	83
1	106.0000	5.0000	9	0	45.2193	107.4762	32.0565	0.3161	120	82
1	107.0000	5.0000	8	0	45.1259	107.5045	32.1028	0.3592	133	78
1	108.0000	5.0000	8	0	45.2242	107.3687	32.1272	0.2399	130	82
1	109.0000	5.0000	9	0	45.4221	107.4063	32.0947	0.2189	134	83
1	110.0000	5.0000	9	0	45.4579	107.3293	32.0964	0.3038	135	85
1	111.0000	5.0000	9	0	45.4334	107.3610	32.1030	0.2023	128	83
1	112.0000	5.0000	10	0	45.4403	107.2990	32.0743	0.2900	127	87
1	113.0000	5.0000	9	0	45.6185	107.0765	31.6926	0.5905	127	84
1	114.0000	5.0000	9	0	45.4348	107.3205	32.1018	0.2976	125	85
1	115.0000	5.0000	9	0	45.3282	107.2970	32.0356	0.3886	137	84
1	116.0000	5.0000	8	0	45.8071	107.3727	32.0643	0.3039	128	79
1	117.0000	5.0000	10	0	45.8374	107.2515	32.4326	0.1590	126	82
1	118.0000	5.0000	9	0	45.3748	107.3884	32.1105	0.4338	123	83
1	119.0000	5.0000	9	0	45.5843	107.4070	32.2904	0.3268	131	82
1	120.0000	5.0000	9	0	45.9452	107.3998	32.1154	0.3412	122	80
1	121.0000	5.0000	8	0	45.7215	107.2989	32.3770	0.1952	126	90
1	122.0000	5.0000	9	0	45.5795	107.2845	32.1875	0.2626	121	82
1	123.0000	5.0000	9	0	45.8329	107.0941	32.2385	0.2860	123	79
1	124.0000	5.0000	9	0	45.6069	107.3082	32.2427	0.4276	149	83
1	125.0000	5.0000	9	0	46.0251	107.1447	32.5196	0.2624	115	75
1	126.0000	5.0000	9	0	45.7862	107.1821	32.4088	0.3419	150	80
1	127.0000	5.0000	9	0	45.9048	107.2159	32.6654	0.2658	143	82
1	128.0000	5.0000	9	0	45.8308	107.1782	32.5528	0.3520	131	84
1	129.0000	5.0000	10	0	46.0072	107.1738	32.6616	0.2481	120	80
1	130.0000	5.0000	9	0	45.8831	107.1875	32.6223	0.3846	131	83
1	131.0000	5.0000	9	0	46.1533	107.2142	32.8949	0.2357	132	87
1	132.0000	5.0000	9	0	46.1146	107.0455	32.8594	0.2953	131	87
1	133.0000	5.0000	10	0	45.7861	107.2240	32.6912	0.4572	129	86
1	134.0000	5.0000	10	0	46.0134	107.1940	32.8356	0.2974	135	91
1	135.0000	5.0000	7	0	45.8688	107.3623	32.9795	0.2962	139	82
1	136.0000	5.0000	10	0	45.9782	107.2338	32.9739	0.2456	134	92
1	137.0000	5.0000	10	0	45.7674	107.1882	32.8080	0.4364	128	86
1	138.0000	5.0000	10	0	45.8055	107.1781	32.7711	0.3344	127	87
1	139.0000	5.0000	8	0	46.1100	107.1595	32.9251	0.2632	132	78
1	140.0000	5.0000	9	0	46.1370	107.2569	32.7453	0.3467	122	79
1	141.0000	5.0000	9	0	45.9643	107.2746	32.9079	0.2245	135	86
1	142.0000	5.0000	9	0	46.0551	107.2901	32.9020	0.1646	132	84
1	143.0000	5.0000	9	0	45.8498	107.2733	32.6856	0.3578	135	79
1	144.0000	5.0000	10	0	45.6829	107.1421	32.7054	0.4543	119	84
1	145.0000	5.0000	9	0	45.9723	107.2248	32.9455	0.2773	132	81
1	146.0000	5.0000	9	0	46.3348	106.7436	32.7311	0.7532	121	85
1	147.0000	5.0000	9	0	46.1174	107.2671	32.9985	0.2321	124	81
1	148.0000	5.0000	9	0	46.0447	107.2942	32.9364	0.1891	126	83
1	149.0000	5.0000	10	0	46.1508	107.2554	33.0482	0.2943	123	80
1	150.0000	5.0000	8	0	45.9602	107.3776	32.8605	0.3636	131	84
1	151.0000	5.0000	10	0	46.0857	107.2232	33.0137	0.2884	124	82
1	152.0000	5.0000	10	0	46.3294	107.4000	33.0114	0.3642	123	83
1	153.0000	5.0000	9	0	46.1979	107.3869	33.1233	0.2492	118	81
1	154.0000	5.0000	9	0	46.1162	107.2411	33.1353	0.3217	121	81
1	155.0000	5.0000	8	0	46.1576	107.2692	33.2144	0.2754	119	83
1	156.0000	5.0000	9	0	46.2231	107.1639	33.0382	0.4876	116	79
1	157.0000	5.0000	9	0	46.3710	107.4867	32.9200	0.4821	114	81
1	158.0000	5.0000	9	0	46.0777	107.3596	33.1418	0.2288	127	84
1	159.0000	5.0000	10	0	46.2040	107.2595	33.3602	0.1795	122	86
1	160.0000	5.0000	8	0	46.1610	107.1972	33.2785	0.4074	119	84
1	161.0000	5.0000	10	0	46.2585	107.2578	33.3174	0.3084	119	85
1	162.0000	5.0000	9	0	45.9429	107.4857	33.0622	0.4076	129	82
1	163.0000	5.0000	9	0	46.3193	107.2907	33.4265	0.2486	115	79
1	164.0000	5.0000	8	0	46.0935	107.2562	33.3209	0.3420	126	83
1	165.0000	5.0000	9	0	46.1522	107.2237	33.2829	0.3392	128	84
1	166.0000	5.0000	9	0	46.1844	107.3129	33.3415	0.1630	122	83
1	167.0000	5.0000	8	0	46.1835	107.2062	33.3681	0.2909	109	77
1	168.0000	5.0000	8	0	46.4989	107.0740	33.4979	0.4017	116	75
1	169.0000	5.0000	10	0	46.3469	107.2469	33.5080	0.3340	125	83
1	170.0000	5.0000	9	0	45.9065	107.1918	33.0964	0.4555	120	80
1	171.0000	5.0000	10	0	46.3822	107.2491	33.3664	0.3660	113	76
1	172.0000	5.0000	7	0	46.2100	107.1400	33.5082	0.3705	118	74
1	173.0000	5.0000	10	0	46.2716	107.2123	33.3511	0.2636	122	83
1	174.0000	5.0000	9	0	46.2617	106.9083	33.3484	0.5819	115	81
1	175.0000	5.0000	10	0	46.0387	107.4593	33.3641	0.5254	112	78
1	176.0000	5.0000	9	0	46.2427	107.3176	33.4393	0.2836	115	76
1	177.0000	5.0000	9	0	46.2854	107.3207	33.6511	0.3651	112	76
1	178.0000	5.0000	9	0	46.3555	107.3414	33.5413	0.2482	107	75
1	179.0000	5.0000	9	0	45.7244	107.5060	33.1186	0.5091	103	72
1	180.0000	5.0000	9	0	46.2205	107.3537	33.5756	0.4019	109	73
1	181.0000	5.0000	9	0	46.2096	107.5679	33.3966	0.5541	109	76
1	182.0000	5.0000	8	0	46.1073	107.4163	33.4017	0.5429	99	66
1	183.0000	5.0000	6	0	46.2112	107.3117	33.4805	0.3827	79	53
1	184.0000	5.0000	7	0	46.0193	107.6839	33.2101	0.3932	93	65
1	185.0000	5.0000	9	0	46.3627	107.9501	33.2745	0.2443	115	78
1	186.0000	5.0000	9	0	46.4403	107.8645	33.4754	0.2983	112	78
1	187.0000	5.0000	9	0	46.4893	107.9625	33.3113	0.1987	115	81
1	188.0000	5.0000	10	0	46.2860	107.9152	33.2527	0.3075	126	81
1	189.0000	5.0000	9	0	46.2422	107.8498	33.4666	0.3957	121	79
1	190.0000	5.0000	9	0	46.3182	107.5991	33.6465	0.2502	119	80
1	191.0000	5.0000	9	0	46.2683	107.6741	33.5227	0.2455	117	76
1	192.0000	5.0000	9	0	46.1959	107.3137	33.1877	0.7622	112	78
1	193.0000	5.0000	10	0	46.2686	107.7093	33.4162	0.2954	106	82
1	194.0000	5.0000	10	0	46.2235	107.6176	33.1763	0.5694	110	77
1	195.0000	5.0000	9	0	46.2321	107.5607	33.2970	0.4524	146	77
1	196.0000	5.0000	9	0	46.1203	107.9055	33.2827	0.1667	111	79
1	197.0000	5.0000	10	0	46.0975	107.8466	33.1803	0.4787	125	83
1	198.0000	5.0000	9	0	46.1597	107.7655	33.3660	0.4550	152	81
1	199.0000	5.0000	9	0	46.1423	107.6907	33.4006	0.4152	118	80
1	200.0000	5.0000	9	0	46.1872	107.8290	33.4224	0.2382	117	76
1	201.0000	5.0000	9	0	46.4781	107.8869	33.7436	0.5171	143	76
1	202.0000	5.0000	10	0	45.9886	107.9527	33.4661	0.2953	120	80
1	203.0000	5.0000	9	0	45.9393	108.1785	33.4319	0.4276	111	78
1	204.0000	5.0000	9	0	45.7049	107.8379	33.2973	0.6919	106	80
1	205.0000	5.0000	9	0	46.0926	107.7459	33.5512	0.6199	114	79
1	206.0000	5.0000	9	0	46.1402	108.1226	33.6314	0.3580	112	79
1	207.0000	5.0000	9	0	45.9147	107.9453	33.6418	0.3948	110	81
1	208.0000	5.0000	9	0	45.7996	107.8376	34.2448	0.6136	119	79
1	209.0000	5.0000	9	0	45.8417	107.4167	34.0551	0.6783	109	78
1	210.0000	5.0000	9	0	45.6230	107.8493	33.3465	0.7220	101	77
1	211.0000	5.0000	9	0	46.1041	107.8159	33.6439	0.2821	139	83
1	212.0000	5.0000	9	0	46.1408	107.6676	33.6010	0.5274	110	76
1	213.0000	5.0000	8	0	45.9817	107.7291	33.6164	0.2199	131	76
1	214.0000	5.0000	9	0	45.8022	107.3342	33.5634	0.5082	112	75
1	215.0000	5.0000	9	0	45.6000	107.6487	33.2553	0.3784	118	80
1	216.0000	5.0000	9	0	45.9681	107.4516	33.5395	0.4480	103	71
1	217.0000	5.0000	8	0	45.6199	107.3247	33.5449	0.7443	132	71
1	218.0000	5.0000	8	0	46.0636	106.6307	33.9009	0.6967	112	59
1	219.0000	5.0000	7	0	46.4151	107.0218	33.4855	1.1205	86	52
0	220.0000	5.0000	0	3	0.0000	0.0000	0.0000	0.0000	59	39
0	221.0000	5.0000	0	3	0.0000	0.0000	0.0000	0.0000	49	36
1	222.0000	5.0000	6	0	40.6448	69.0691	153.9673	0.5516	53	35
1	223.0000	5.0000	9	0	41.0436	69.1264	154.2262	0.4820	69	47
1	224.0000	5.0000	10	0	40.8100	69.1468	154.2968	0.4091	87	61
1	225.0000	5.0000	10	0	40.3585	69.1383	154.2276	0.5152	87	69
1	226.0000	5.0000	10	0	40.6833	69.2094	153.9217	0.3261	106	83
1	227.0000	5.0000	10	0	40.7813	69.2075	154.0372	0.3253	97	78
1	228.0000	5.0000	10	0	40.7678	69.2064	154.0716	0.3419	103	75
1	229.0000	5.0000	10	0	40.8288	69.0821	153.7654	0.8512	99	75
1	230.0000	5.0000	10	0	40.6858	69.1543	154.2563	0.2082	105	80
1	231.0000	5.0000	10	0	40.6321	69.2799	154.0980	0.3051	114	80
1	232.0000	5.0000	10	0	40.5247	69.1849	153.9212	0.5910	109	85
1	233.0000	5.0000	10	0	40.8157	69.1590	154.1359	0.2502	112	77
1	234.0000	5.0000	10	0	40.7836	69.2290	154.1343	0.2269	122	81
1	235.0000	5.0000	10	0	40.6328	69.3724	154.1835	0.1935	131	87
1	236.0000	5.0000	10	0	40.5937	69.2210	154.0843	0.3115	122	84
1	237.0000	5.0000	10	0	40.6560	69.2007	154.0304	0.2193	113	86
1	238.0000	5.0000	10	0	40.6618	69.1946	154.0688	0.2000	130	83
1	239.0000	5.0000	10	0	40.7265	69.1796	153.9977	0.3918	118	88
1	240.0000	5.0000	10	0	40.5963	69.2571	153.9872	0.2911	112	79
1	241.0000	5.0000	10	0	40.5918	69.1803	153.9348	0.3236	115	86
1	242.0000	5.0000	10	0	40.9178	69.2286	153.9300	0.3408	123	88
1	243.0000	5.0000	9	0	41.0958	69.2175	153.8738	0.3567	107	81
1	244.0000	5.0000	10	0	40.7938	69.2474	154.1119	0.1843	133	85
1	245.0000	5.0000	9	0	40.8105	69.2016	153.9338	0.2722	135	81
1	246.0000	5.0000	10	0	40.1996	69.3162	153.9371	0.7704	115	83
1	247.0000	5.0000	9	0	40.9990	69.1976	153.8429	0.3974	134	82
1	248.0000	5.0000	10	0	40.9790	69.3463	153.6374	0.3200	113	82
1	249.0000	5.0000	10	0	41.2350	69.3258	153.4729	0.2680	117	81
1	250.0000	5.0000	10	0	41.2889	69.5415	153.3583	0.2925	116	85
1	251.0000	5.0000	10	0	41.2464	69.4691	153.3517	0.2942	126	83
1	252.0000	5.0000	10	0	41.1829	69.5441	153.3503	0.2896	120	81
1	253.0000	5.0000	10	0	41.0560	69.5675	153.1145	0.4203	123	77
1	254.0000	5.0000	10	0	41.2145	69.5311	153.4323	0.2990	123	85
1	255.0000	5.0000	10	0	41.1194	69.4943	153.3477	0.3903	122	84
1	256.0000	5.0000	10	0	41.2480	69.2574	153.6723	0.4659	116	87
1	257.0000	5.0000	10	0	40.8058	69.3852	153.8612	0.4604	121	84
1	258.0000	5.0000	10	0	40.9895	69.3023	154.0028	0.3033	133	87
1	259.0000	5.0000	10	0	40.9645	69.2757	154.0100	0.4209	136	84
1	260.0000	5.0000	10	0	40.9044	69.3396	154.1083	0.2541	114	87
1	261.0000	5.0000	9	0	40.7840	69.2738	154.1848	0.2259	115	82
1	262.0000	5.0000	9	0	40.7974	69.2740	154.2353	0.1655	113	86
1	263.0000	5.0000	10	0	40.9248	69.2175	154.2547	0.1898	115	86
1	264.0000	5.0000	10	0	40.9572	69.2626	154.1371	0.3417	121	91
1	265.0000	5.0000	10	0	40.7232	69.2446	154.2384	0.3816	122	88
1	266.0000	5.0000	9	0	40.8368	69.2932	154.1218	0.2100	123	86
1	267.0000	5.0000	10	0	40.8214	69.3599	154.2002	0.1480	114	85
1	268.0000	5.0000	10	0	40.8056	69.2883	154.2350	0.1365	125	89
1	269.0000	5.0000	10	0	40.9854	69.3165	154.1413	0.1844	136	88
1	270.0000	5.0000	10	0	40.9436	69.3267	154.2269	0.2495	131	83
1	271.0000	5.0000	10	0	40.7521	69.3164	154.2062	0.3294	146	88
1	272.0000	5.0000	10	0	40.9328	69.1815	154.3633	0.1332	120	85
1	273.0000	5.0000	10	0	40.8213	69.3013	154.2153	0.1117	119	89
1	274.0000	5.0000	9	0	40.8012	69.2276	154.1704	0.2573	142	87
1	275.0000	5.0000	10	0	40.8394	69.2199	154.1274	0.2439	127	87
1	276.0000	5.0000	10	0	40.8496	69.3249	153.8603	0.4637	136	87
1	277.0000	5.0000	10	0	40.8590	69.1535	154.3420	0.1644	126	83
1	278.0000	5.0000	10	0	40.7359	69.1714	154.3622	0.2401	140	89
1	279.0000	5.0000	10	0	40.6696	69.0984	154.4274	0.3220	133	94
1	280.0000	5.0000	10	0	40.5866	69.2798	154.3487	0.2613	129	90
1	281.0000	5.0000	10	0	40.6984	69.1014	154.4013	0.2888	128	87
1	282.0000	5.0000	10	0	40.6087	69.2020	154.2934	0.3006	118	86
1	283.0000	5.0000	10	0	40.5839	69.1259	154.4494	0.2247	138	90
1	284.0000	5.0000	10	0	40.7273	69.1738	154.4909	0.1950	121	89
1	285.0000	5.0000	10	0	40.5510	69.1576	154.5296	0.1933	119	92
1	286.0000	5.0000	9	0	40.6000	69.0840	154.6109	0.1616	121	94
1	287.0000	5.0000	10	0	40.5574	69.0945	154.4721	0.3720	127	91
1	288.0000	5.0000	10	0	40.7320	69.1015	154.5945	0.1637	143	86
1	289.0000	5.0000	10	0	40.5947	69.1210	154.5011	0.3517	123	90
1	290.0000	5.0000	10	0	40.5866	69.1415	154.5404	0.2018	140	86
1	291.0000	5.0000	10	0	40.6307	69.0560	154.4111	0.3135	134	86
1	292.0000	5.0000	10	0	40.5942	69.1154	154.4497	0.2327	125	87
1	293.0000	5.0000	10	0	40.6043	69.1701	154.3404	0.4861	139	94
1	294.0000	5.0000	10	0	40.6336	69.0594	154.6033	0.1892	120	88
1	295.0000	5.0000	9	0	40.5687	69.1240	154.4857	0.2372	129	93
1	296.0000	5.0000	10	0	40.6569	69.1170	154.5068	0.1849	134	88
1	297.0000	5.0000	10	0	40.6463	69.2013	154.4742	0.1876	145	89
1	298.0000	5.0000	9	0	40.6219	69.0996	154.5322	0.2080	130	92
1	299.0000	5.0000	10	0	40.7262	69.1385	154.4578	0.1800	112	84
1	300.0000	5.0000	10	0	40.6333	69.1541	154.4530	0.1828	133	86
1	301.0000	5.0000	10	0	40.7012	69.1185	154.3962	0.1684	134	87
1	302.0000	5.0000	10	0	40.6603	69.1451	154.4353	0.1460	123	92
1	303.0000	5.0000	10	0	40.3480	68.9088	154.3816	0.5177	127	89
1	304.0000	5.0000	10	0	40.6099	69.1324	154.4006	0.1547	116	90
1	305.0000	5.0000	10	0	40.5299	69.2269	154.2738	0.3326	127	89
1	306.0000	5.0000	10	0	40.6255	69.1199	154.3837	0.2180	120	87
1	307.0000	5.0000	10	0	40.5728	69.1591	154.2578	0.2863	147	89
1	308.0000	5.0000	10	0	40.5791	69.1684	154.3049	0.2777	132	87
1	309.0000	5.0000	10	0	40.7363	69.1811	154.1949	0.1739	129	81
1	310.0000	5.0000	10	0	40.7054	69.1797	154.1240	0.1483	136	85
1	311.0000	5.0000	9	0	40.7726	69.1007	154.1457	0.3025	139	90
1	312.0000	5.0000	9	0	40.7689	69.2045	154.1262	0.1239	138	85
1	313.0000	5.0000	10	0	40.8400	69.1672	154.0023	0.2736	134	82
1	314.0000	5.0000	10	0	40.8571	69.2085	154.0726	0.2318	134	85
1	315.0000	5.0000	10	0	40.8320	69.0415	154.1815	0.3635	128	88
1	316.0000	5.0000	10	0	40.6227	69.1469	154.3999	0.1797	119	86
1	317.0000	5.0000	10	0	40.5600	69.0908	154.5303	0.2284	125	86
1	318.0000	5.0000	10	0	40.5813	69.1145	154.3269	0.4152	122	85
1	319.0000	5.0000	9	0	40.5981	69.0350	154.5482	0.2216	122	86
1	320.0000	5.0000	10	0	40.4805	69.0453	154.4692	0.3678	139	80
1	321.0000	5.0000	10	0	40.5855	69.0229	154.5635	0.1993	134	88
1	322.0000	5.0000	9	0	40.8003	69.1273	154.5733	0.1354	138	81
1	323.0000	5.0000	10	0	40.5363	69.0724	154.4306	0.2573	135	85
1	324.0000	5.0000	10	0	40.8484	68.9478	154.3466	0.4504	117	81
1	325.0000	5.0000	10	0	40.8248	68.9155	154.2762	0.6117	110	76
1	326.0000	5.0000	10	0	40.9368	68.9428	153.4518	0.3583	108	77
1	327.0000	5.0000	10	0	41.1366	69.0606	153.5019	0.2479	112	82
1	328.0000	5.0000	9	0	41.1964	69.0645	153.4330	0.1938	108	76
1	329.0000	5.0000	10	0	41.2498	69.2073	153.3331	0.3256	108	83
1	330.0000	5.0000	10	0	41.1681	69.0994	153.5470	0.2759	108	81
1	331.0000	5.0000	10	0	40.9900	69.2335	153.3311	0.3404	108	83
1	332.0000	5.0000	10	0	41.1718	69.1639	153.3084	0.2724	104	84
1	333.0000	5.0000	10	0	41.1468	69.1725	153.4498	0.2075	112	83
1	334.0000	5.0000	10	0	41.1460	69.1821	153.4313	0.1382	99	82
1	335.0000	5.0000	10	0	41.1466	69.2681	153.2835	0.3926	110	81
1	336.0000	5.0000	10	0	41.0741	69.1773	153.4295	0.2593	103	78
1	337.0000	5.0000	10	0	41.1993	69.1825	153.2993	0.3412	109	85
1	338.0000	5.0000	10	0	41.1625	69.2920	153.3222	0.2006	103	78
1	339.0000	5.0000	9	0	41.6585	69.3877	153.0245	0.1573	108	76
1	340.0000	5.0000	10	0	41.6446	69.4717	152.9385	0.2039	112	75
1	341.0000	5.0000	10	0	41.6898	69.5309	152.8679	0.1940	111	80
1	342.0000	5.0000	10	0	41.6379	69.4468	153.0522	0.2728	113	82
1	343.0000	5.0000	10	0	41.6188	69.4459	153.1046	0.1509	115	84
1	344.0000	5.0000	10	0	41.7449	69.4066	153.2363	0.2012	109	77
1	345.0000	5.0000	10	0	41.5839	69.3589	153.3059	0.1965	123	81
1	346.0000	5.0000	10	0	41.5163	69.3593	153.2455	0.2485	109	79
1	347.0000	5.0000	10	0	41.4583	69.3045	153.4015	0.2678	121	80
1	348.0000	5.0000	9	0	41.4675	69.2815	153.4984	0.2377	109	72
1	349.0000	5.0000	10	0	41.3000	69.3628	153.4297	0.3856	108	71
1	350.0000	5.0000	10	0	41.8555	69.5550	153.2557	0.5033	87	62
1	351.0000	5.0000	6	0	40.9136	68.9003	153.5761	0.6137	75	56
1	352.0000	5.0000	7	0	41.5721	69.9309	152.9542	0.5076	66	46
0	353.0000	5.0000	0	3	0.0000	0.0000	0.0000	0.0000	40	41
1	354.0000	5.0000	7	0	40.4737	68.9581	154.0647	0.8278	55	41
1	355.0000	5.0000	7	0	40.5515	68.8616	154.2483	0.9896	53	46
7	356.0000	5.0000	6	0	284.6367	103.0401	66.9219	0.7739	60	48
1	357.0000	5.0000	9	0	41.0647	69.0050	153.7053	0.6500	68	47
1	358.0000	5.0000	8	0	40.8753	68.7344	153.6136	0.6614	69	51
1	359.0000	5.0000	9	0	40.5978	68.7315	153.7342	0.8182	91	66
1	360.0000	5.0000	9	0	40.7809	68.8400	153.9537	0.4749	105	69
1	361.0000	5.0000	9	0	40.8823	68.8636	153.9181	0.1772	108	68
1	362.0000	5.0000	10	0	40.7417	68.8769	153.8316	0.3989	110	71
1	363.0000	5.0000	9	0	41.0116	68.7695	153.8466	0.3118	92	72
1	364.0000	5.0000	9	0	40.8944	68.7170	153.9163	0.4889	95	69
1	365.0000	5.0000	8	0	41.4729	68.7575	153.2497	0.4620	74	61
1	366.0000	5.0000	8	0	42.2786	69.2871	152.4707	0.4402	84	56
1	367.0000	5.0000	10	0	42.3675	69.2923	152.3862	0.4586	92	69
1	368.0000	5.0000	10	0	42.1748	69.3657	151.9708	0.6986	89	67
1	369.0000	5.0000	10	0	42.3247	69.3572	152.2963	0.4709	115	77
1	370.0000	5.0000	10	0	42.4979	69.4293	152.3359	0.3132	97	73
1	371.0000	5.0000	10	0	42.4498	69.4658	152.0225	0.4614	95	72
1	372.0000	5.0000	9	0	42.8025	69.5260	151.9341	0.3004	98	69
1	373.0000	5.0000	10	0	43.0930	69.5793	151.9216	0.3972	97	71
1	374.0000	5.0000	10	0	42.7932	69.5757	151.8018	0.3884	94	71
1	375.0000	5.0000	10	0	42.8035	69.4704	151.9349	0.4567	94	76
1	376.0000	5.0000	10	0	42.9945	69.6535	151.9254	0.3643	106	73
1	377.0000	5.0000	9	0	43.0146	69.6905	152.1062	0.3411	106	74
1	378.0000	5.0000	9	0	42.9717	69.7697	151.8522	0.2199	96	74
1	379.0000	5.0000	10	0	42.8605	69.8132	151.9377	0.3750	104	77
1	380.0000	5.0000	10	0	43.0411	69.6623	152.0664	0.2174	111	71
1	381.0000	5.0000	10	0	43.0373	69.7153	151.9798	0.2296	91	73
1	382.0000	5.0000	10	0	43.1096	69.6597	151.9026	0.2849	115	78
1	383.0000	5.0000	10	0	43.0804	69.7061	151.9683	0.2644	110	77
1	384.0000	5.0000	10	0	43.0030	69.7511	152.0816	0.4827	100	77
1	385.0000	5.0000	10	0	43.0726	69.7748	151.8264	0.2843	94	76
1	386.0000	5.0000	10	0	43.0587	69.7324	151.8097	0.3341	96	73
1	387.0000	5.0000	10	0	43.0656	69.7494	151.9404	0.2155	98	79
1	388.0000	5.0000	10	0	43.0559	69.8241	151.8541	0.1495	99	78
1	389.0000	5.0000	10	0	43.0414	69.7663	151.8793	0.2397	102	75
1	390.0000	5.0000	10	0	43.0077	69.8647	151.8960	0.2462	96	80
1	391.0000	5.0000	10	0	43.1395	69.8777	151.7824	0.3059	106	79
1	392.0000	5.0000	10	0	43.1329	69.7164	151.9201	0.2888	103	76
1	393.0000	5.0000	10	0	43.0291	69.8263	151.6642	0.2758	98	76
1	394.0000	5.0000	10	0	43.2645	69.7973	151.8134	0.2465	97	81
1	395.0000	5.0000	10	0	42.9257	69.9601	152.0463	0.4560	98	72
1	396.0000	5.0000	9	0	43.1267	69.7940	151.8684	0.2508	100	73
1	397.0000	5.0000	10	0	43.1376	69.8064	151.9770	0.2991	110	74
1	398.0000	5.0000	10	0	43.1559	69.8828	151.7403	0.2748	87	81
1	399.0000	5.0000	10	0	43.1301	69.7677	151.9194	0.3856	92	80
1	400.0000	5.0000	10	0	43.2335	69.8425	151.6554	0.2509	101	82
1	401.0000	5.0000	10	0	43.2079	69.9316	151.6212	0.1481	98	79
1	402.0000	5.0000	10	0	43.1601	69.9160	151.3833	0.4538	107	79
1	403.0000	5.0000	9	0	43.4324	69.8169	151.5877	0.2912	100	71
1	404.0000	5.0000	10	0	43.1458	69.9610	151.4590	0.3023	93	78
1	405.0000	5.0000	10	0	43.3433	69.8176	151.5041	0.3036	105	79
1	406.0000	5.0000	10	0	43.1623	69.7710	151.6171	0.3306	105	84
1	407.0000	5.0000	10	0	43.4276	69.9349	151.3897	0.2618	115	79
1	408.0000	5.0000	10	0	43.3209	69.9148	151.4185	0.2537	114	76
1	409.0000	5.0000	10	0	43.5133	69.9756	151.3336	0.2811	114	73
1	410.0000	5.0000	10	0	43.3734	69.9726	151.3616	0.1961	111	79
1	411.0000	5.0000	9	0	43.4543	69.9611	151.2432	0.4181	97	71
1	412.0000	5.0000	10	0	43.5319	69.9708	151.2098	0.2282	120	79
1	413.0000	5.0000	10	0	43.5538	69.9556	151.3334	0.1921	113	78
1	414.0000	5.0000	10	0	43.4701	69.9372	151.3188	0.1534	120	81
1	415.0000	5.0000	10	0	43.6145	69.8747	151.5071	0.2450	110	82
1	416.0000	5.0000	10	0	43.5003	69.9489	151.4217	0.3254	111	85
1	417.0000	5.0000	10	0	43.3918	69.9875	151.4368	0.2602	105	77
1	418.0000	5.0000	10	0	43.5619	69.9632	151.5353	0.2617	101	79
1	419.0000	5.0000	10	0	43.4434	69.8527	151.1727	0.5533	107	81
1	420.0000	5.0000	10	0	43.4553	69.9677	151.4625	0.2024	108	78
1	421.0000	5.0000	10	0	43.4938	69.9742	151.3084	0.3741	119	77
1	422.0000	5.0000	9	0	43.2581	70.1963	151.3345	0.4525	112	77
1	423.0000	5.0000	10	0	43.4930	69.8707	151.4819	0.3109	108	79
1	424.0000	5.0000	9	0	43.4691	69.9847	151.6200	0.2805	100	79
1	425.0000	5.0000	10	0	43.5289	69.9886	151.6562	0.1954	105	78
1	426.0000	5.0000	10	0	43.4899	69.9167	151.6102	0.2391	106	77
1	427.0000	5.0000	10	0	43.3323	70.0558	151.6029	0.4282	101	84
1	428.0000	5.0000	10	0	43.4622	69.9881	151.5421	0.3466	111	82
1	429.0000	5.0000	9	0	43.3873	70.0648	151.5999	0.2826	99	75
1	430.0000	5.0000	10	0	43.5382	69.9826	151.5426	0.2782	108	84
1	431.0000	5.0000	10	0	43.5106	70.0458	151.5430	0.2082	107	77
1	432.0000	5.0000	10	0	43.5765	69.9435	151.5946	0.2301	111	79
1	433.0000	5.0000	10	0	43.4617	69.9827	151.7024	0.2058	103	80
1	434.0000	5.0000	10	0	43.5701	69.9623	151.5807	0.2717	101	88
1	435.0000	5.0000	10	0	43.6345	69.8642	151.5749	0.3134	106	80
1	436.0000	5.0000	10	0	43.4312	70.0620	151.4004	0.2582	103	83
1	437.0000	5.0000	10	0	43.4460	70.1015	151.3064	0.3180	95	78
1	438.0000	5.0000	10	0	43.3959	69.9136	151.6167	0.2815	98	78
1	439.0000	5.0000	10	0	43.5902	70.0126	151.5768	0.1893	106	78
1	440.0000	5.0000	10	0	43.4574	69.9334	151.6081	0.1998	110	75
1	441.0000	5.0000	10	0	43.6403	69.9525	151.5145	0.2526	109	73
1	442.0000	5.0000	10	0	43.3896	69.7169	151.2592	0.5869	101	82
1	443.0000	5.0000	10	0	43.4548	69.8202	151.6184	0.4431	99	76
1	444.0000	5.0000	10	0	43.5099	70.0166	151.4716	0.2793	109	85
1	445.0000	5.0000	10	0	43.3904	70.0504	151.3788	0.2315	117	78
1	446.0000	5.0000	10	0	43.5832	69.9638	151.5056	0.0981	108	81
1	447.0000	5.0000	10	0	43.4404	69.9228	151.3963	0.2290	118	82
1	448.0000	5.0000	10	0	43.4338	69.9613	151.3823	0.2753	110	82
1	449.0000	5.0000	10	0	43.3438	69.8817	151.5103	0.2707	116	82
1	450.0000	5.0000	10	0	43.4414	70.1215	151.3370	0.4559	108	75
1	451.0000	5.0000	10	0	43.3282	70.0077	151.3437	0.4211	103	78
1	452.0000	5.0000	10	0	43.4571	70.0965	151.3148	0.3396	100	72
1	453.0000	5.0000	10	0	43.4373	70.0314	151.3445	0.2214	101	77
1	454.0000	5.0000	9	0	43.6791	69.9721	151.2898	0.3404	111	72
1	455.0000	5.0000	9	0	43.3461	69.8702	151.2742	0.4320	106	79
1	456.0000	5.0000	10	0	43.6624	69.9335	151.2761	0.2438	121	82
1	457.0000	5.0000	10	0	43.5114	69.9125	151.1732	0.3467	123	82
1	458.0000	5.0000	10	0	43.6197	69.8970	151.2670	0.2636	113	82
1	459.0000	5.0000	10	0	43.4356	69.8934	151.2474	0.2623	121	82
1	460.0000	5.0000	10	0	43.2420	69.8393	151.3088	0.2566	107	79
1	461.0000	5.0000	10	0	43.2621	69.6820	151.4574	0.4093	103	75
1	462.0000	5.0000	10	0	43.1297	69.8368	151.3882	0.2117	110	81
1	463.0000	5.0000	10	0	43.4144	69.7764	151.4124	0.2358	111	77
1	464.0000	5.0000	10	0	42.7660	69.7077	151.4222	0.6322	101	73
1	465.0000	5.0000	10	0	43.1443	69.7572	151.4910	0.3167	104	78
1	466.0000	5.0000	10	0	43.2820	69.7810	151.5521	0.2895	114	80
1	467.0000	5.0000	10	0	43.1501	69.7758	151.6275	0.2235	117	82
1	468.0000	5.0000	10	0	43.2927	69.7576	151.5262	0.2558	108	82
1	469.0000	5.0000	10	0	43.3073	69.7909	151.4208	0.2875	107	82
1	470.0000	5.0000	10	0	43.2570	69.8214	151.4933	0.3902	109	81
1	471.0000	5.0000	10	0	43.2775	69.7482	151.5835	0.2853	104	77
1	472.0000	5.0000	10	0	43.1556	69.7492	151.3350	0.3367	117	80
1	473.0000	5.0000	10	0	43.3263	69.7581	151.5099	0.3079	104	80
1	474.0000	5.0000	10	0	43.4051	69.6526	151.4151	0.4398	112	83
1	475.0000	5.0000	10	0	43.2944	69.7826	151.4221	0.2790	111	80
1	476.0000	5.0000	10	0	43.3872	69.7076	151.4749	0.1683	113	81
1	477.0000	5.0000	9	0	43.2740	69.8412	151.1806	0.3186	108	81
1	478.0000	5.0000	10	0	43.2178	69.8454	151.1634	0.3829	109	81
1	479.0000	5.0000	10	0	43.3549	69.7398	151.3803	0.2536	104	81
1	480.0000	5.0000	10	0	43.2454	69.8041	151.3167	0.1840	114	81
1	481.0000	5.0000	9	0	43.2860	69.7557	151.3838	0.3475	104	81
1	482.0000	5.0000	10	0	43.3083	69.8331	151.2436	0.3239	107	78
1	483.0000	5.0000	10	0	43.3405	69.7771	151.2729	0.2850	102	78
1	484.0000	5.0000	10	0	43.3604	69.6715	151.2648	0.3375	113	78
1	485.0000	5.0000	10	0	43.2789	69.7813	151.2224	0.1793	117	81
1	486.0000	5.0000	10	0	43.4035	69.7671	151.2068	0.2631	111	80
1	487.0000	5.0000	9	0	43.4279	69.7578	151.2215	0.3050	115	81
1	488.0000	5.0000	10	0	43.3684	69.7237	151.2677	0.2875	115	78
1	489.0000	5.0000	10	0	43.4565	69.6400	151.1808	0.3075	117	83
1	490.0000	5.0000	10	0	43.2918	69.7648	151.2298	0.2988	109	83
1	491.0000	5.0000	10	0	43.2251	69.7514	151.2859	0.2633	104	73
1	492.0000	5.0000	10	0	43.1938	69.7564	151.3759	0.2539	103	78
1	493.0000	5.0000	10	0	43.3472	69.6933	151.4048	0.1884	111	81
1	494.0000	5.0000	10	0	43.3612	69.6273	151.4155	0.2743	105	76
1	495.0000	5.0000	10	0	43.4847	69.6105	151.5296	0.2741	111	79
1	496.0000	5.0000	10	0	43.1878	69.6985	151.3134	0.3214	103	80
1	497.0000	5.0000	10	0	43.3943	69.6786	151.4104	0.2171	103	81
1	498.0000	5.0000	10	0	43.3562	69.7373	151.2491	0.2427	108	78
1	499.0000	5.0000	10	0	43.2633	69.6656	151.0250	0.4119	109	79
1	500.0000	5.0000	10	0	43.3711	69.6947	151.2587	0.1506	114	82
1	501.0000	5.0000	10	0	43.2840	69.6946	151.2005	0.2603	113	77
1	502.0000	5.0000	10	0	43.4307	69.6960	151.0774	0.3614	103	77
1	503.0000	5.0000	9	0	43.3828	69.5939	151.0733	0.2699	112	81
1	504.0000	5.0000	10	0	43.3791	69.7397	151.0508	0.2589	110	81
1	505.0000	5.0000	10	0	43.2389	69.6367	151.0503	0.3106	108	77
1	506.0000	5.0000	10	0	43.3423	69.5605	151.0208	0.3159	112	77
1	507.0000	5.0000	10	0	43.3628	69.5642	151.0348	0.3816	105	80
1	508.0000	5.0000	10	0	43.3336	69.6909	151.1479	0.2421	110	75
1	509.0000	5.0000	10	0	43.4037	69.7052	151.1456	0.1731	115	86
1	510.0000	5.0000	10	0	43.4315	69.6045	151.1789	0.2264	98	79
1	511.0000	5.0000	10	0	43.4545	69.5810	151.3609	0.2196	115	79
1	512.0000	5.0000	10	0	43.2344	69.7348	151.2404	0.4908	112	80
1	513.0000	5.0000	10	0	43.3855	69.6511	151.1818	0.2678	111	77
1	514.0000	5.0000	10	0	43.1642	69.6715	151.2684	0.3211	113	87
1	515.0000	5.0000	10	0	43.0901	69.6860	151.3744	0.4154	104	82
1	516.0000	5.0000	10	0	43.1626	69.5574	151.4268	0.3218	111	80
1	517.0000	5.0000	10	0	43.1890	69.5887	151.5047	0.1813	103	74
1	518.0000	5.0000	10	0	43.3271	69.6043	151.4746	0.2454	111	78
1	519.0000	5.0000	10	0	43.0096	69.5914	151.3280	0.4623	103	80
1	520.0000	5.0000	10	0	43.2019	69.6095	151.4765	0.1897	105	81
1	521.0000	5.0000	10	0	43.3803	69.5836	151.4905	0.1848	110	81
1	522.0000	5.0000	10	0	43.1755	69.5320	151.2779	0.4468	120	85
1	523.0000	5.0000	10	0	43.2465	69.5914	151.2120	0.2861	104	75
1	524.0000	5.0000	10	0	43.4580	69.5625	151.3354	0.2720	106	77
1	525.0000	5.0000	10	0	43.2132	69.5921	151.4928	0.2919	101	77
1	526.0000	5.0000	9	0	43.2206	69.7399	151.2544	0.3698	104	84
1	527.0000	5.0000	10	0	43.3783	69.6093	151.2549	0.3150	123	79
1	528.0000	5.0000	10	0	43.4967	69.6275	151.3464	0.3076	111	78
1	529.0000	5.0000	10	0	43.3485	69.5387	151.4464	0.2928	100	77
1	530.0000	5.0000	10	0	43.4200	69.6259	151.2221	0.2423	106	77
1	531.0000	5.0000	10	0	43.3660	69.6037	151.1393	0.4544	115	81
1	532.0000	5.0000	10	0	43.3891	69.6307	151.3294	0.4250	103	76
1	533.0000	5.0000	10	0	43.3656	69.6654	151.2978	0.1354	105	83
1	534.0000	5.0000	10	0	43.3353	69.6221	151.2985	0.1655	106	84
1	535.0000	5.0000	10	0	43.2935	69.5778	151.2205	0.2187	118	86
1	536.0000	5.0000	10	0	43.2982	69.6370	151.3431	0.1993	108	78
1	537.0000	5.0000	10	0	43.2511	69.5901	151.4649	0.2491	105	79
1	538.0000	5.0000	10	0	43.2753	69.6254	151.3127	0.1603	98	78
1	539.0000	5.0000	10	0	43.2926	69.6008	151.3619	0.1877	104	78
1	540.0000	5.0000	10	0	43.1916	69.5803	151.3044	0.3340	112	80
1	541.0000	5.0000	10	0	43.2997	69.6836	151.5754	0.2165	109	82
1	542.0000	5.0000	10	0	43.1700	69.7489	151.3880	0.4341	115	77
1	543.0000	5.0000	10	0	43.1354	69.5051	151.4621	0.3936	114	80
1	544.0000	5.0000	10	0	43.3290	69.6022	151.2392	0.2364	98	73
1	545.0000	5.0000	10	0	43.2822	69.7348	150.9739	0.3315	108	78
1	546.0000	5.0000	10	0	43.2998	69.6495	150.9194	0.4000	98	74
1	547.0000	5.0000	10	0	43.2662	69.6374	151.1507	0.1943	106	78
1	548.0000	5.0000	10	0	43.3723	69.6882	151.0342	0.2860	110	80
1	549.0000	5.0000	10	0	43.2723	69.6143	151.1772	0.2225	96	84
1	550.0000	5.0000	8	0	43.3396	69.6594	151.2649	0.3631	98	74
1	551.0000	5.0000	10	0	43.3394	69.5452	151.2694	0.2928	105	77
1	552.0000	5.0000	10	0	43.4213	69.7873	150.9009	0.6302	104	77
1	553.0000	5.0000	10	0	43.2771	69.6285	151.2817	0.2692	92	75
1	554.0000	5.0000	10	0	43.3904	69.5302	151.1632	0.4065	106	81
1	555.0000	5.0000	10	0	43.5565	69.5549	151.3909	0.4294	96	77
1	556.0000	5.0000	10	0	43.4032	69.6837	151.2543	0.2391	100	78
1	557.0000	5.0000	10	0	43.4103	69.6542	151.2455	0.3087	102	81
1	558.0000	5.0000	10	0	43.4220	69.6379	151.3605	0.1875	107	79
1	559.0000	5.0000	10	0	43.4423	69.6457	151.1210	0.3295	112	80
1	560.0000	5.0000	10	0	43.4500	69.6258	151.2601	0.2543	97	74
1	561.0000	5.0000	10	0	43.4407	69.6300	151.2289	0.3192	116	77
1	562.0000	5.0000	10	0	43.8567	69.6742	150.8340	0.3835	99	73
1	563.0000	5.0000	10	0	44.0748	69.8389	150.5747	0.5808	86	72
1	564.0000	5.0000	9	0	44.0708	69.8389	150.6724	0.2845	99	83
1	565.0000	5.0000	10	0	43.8323	69.8331	150.6992	0.3148	95	72
1	566.0000	5.0000	10	0	44.2339	69.8037	150.6578	0.3410	94	76
1	567.0000	5.0000	10	0	44.0246	69.9187	150.8188	0.3049	97	75
1	568.0000	5.0000	10	0	44.0865	69.9330	150.6889	0.2484	93	76
1	569.0000	5.0000	10	0	44.0030	69.8997	150.5719	0.3833	92	70
1	570.0000	5.0000	10	0	44.0724	69.9148	150.5225	0.3027	108	79
1	571.0000	5.0000	10	0	43.8984	69.9082	150.7970	0.3081	106	81
1	572.0000	5.0000	10	0	44.0084	69.9884	150.7493	0.2136	103	73
1	573.0000	5.0000	10	0	44.0471	69.8246	150.4968	0.3415	82	67
1	574.0000	5.0000	8	0	43.9354	69.8631	150.7090	0.3646	56	51
0	575.0000	5.0000	0	3	0.0000	0.0000	0.0000	0.0000	49	40
0	576.0000	5.0000	0	3	0.0000	0.0000	0.0000	0.0000	41	37
0	577.0000	5.0000	0	3	0.0000	0.0000	0.0000	0.0000	39	49
1	578.0000	5.0000	6	0	29.2893	72.8927	48.4636	1.0890	50	40
1	579.0000	5.0000	7	0	74.3078	114.0599	52.6868	0.4493	63	46
1	580.0000	5.0000	10	0	74.1900	114.1525	52.7475	0.4305	92	62
1	581.0000	5.0000	10	0	74.1719	114.3433	52.8607	0.3094	120	70
1	582.0000	5.0000	9	0	74.4172	114.2223	53.0279	0.2176	126	77
1	583.0000	5.0000	9	0	74.3784	114.2668	52.9728	0.3241	127	76
1	584.0000	5.0000	9	0	74.4755	114.3360	53.0417	0.1989	127	76
1	585.0000	5.0000	10	0	74.4680	114.4125	52.9363	0.2958	126	80
1	586.0000	5.0000	10	0	74.2996	114.3456	52.9963	0.3503	128	80
1	587.0000	5.0000	10	0	74.2333	114.6007	52.9048	0.4365	132	81
1	588.0000	5.0000	9	0	74.1075	114.5545	52.9015	0.4794	129	81
1	589.0000	5.0000	9	0	74.0232	114.3415	52.8778	0.4210	131	81
1	590.0000	5.0000	9	0	74.1728	114.4397	52.8710	0.3055	133	81
1	591.0000	5.0000	10	0	74.2253	114.5271	53.0074	0.1845	132	84
1	592.0000	5.0000	10	0	74.2369	114.4332	52.8879	0.3631	140	85
1	593.0000	5.0000	9	0	74.2131	114.4615	52.8741	0.2512	134	86
1	594.0000	5.0000	10	0	74.1399	114.4476	52.7960	0.3947	131	82
1	595.0000	5.0000	10	0	74.1492	114.3703	52.8403	0.3070	125	82
1	596.0000	5.0000	10	0	74.1677	114.5208	52.8484	0.2742	134	82
1	597.0000	5.0000	9	0	74.0605	114.4781	52.8636	0.2657	141	85
1	598.0000	5.0000	10	0	73.9916	114.5021	52.9249	0.3446	128	83
1	599.0000	5.0000	10	0	74.1605	114.4956	52.8898	0.1842	127	86
1	600.0000	5.0000	10	0	74.0067	114.5513	52.8175	0.2340	131	89
1	601.0000	5.0000	10	0	74.0101	114.5778	52.8008	0.2221	134	84
1	602.0000	5.0000	10	0	74.0806	114.4404	52.8728	0.2728	133	92
1	603.0000	5.0000	10	0	73.9578	114.6347	52.9097	0.2654	141	87
1	604.0000	5.0000	9	0	74.1184	114.6106	52.7791	0.3685	135	89
1	605.0000	5.0000	10	0	74.0129	114.5874	52.8116	0.2957	137	86
1	606.0000	5.0000	10	0	73.6723	114.4385	52.6762	0.5760	138	87
1	607.0000	5.0000	8	0	74.0375	114.5613	52.8650	0.2269	135	79
1	608.0000	5.0000	10	0	73.6687	114.7817	52.6645	0.4760	133	81
1	609.0000	5.0000	9	0	73.5088	114.7561	52.5675	0.4646	126	81
1	610.0000	5.0000	10	0	73.9790	114.6567	52.8342	0.1765	128	79
1	611.0000	5.0000	10	0	73.8114	114.7340	52.7823	0.2416	127	82
1	612.0000	5.0000	10	0	73.7951	114.6109	52.7224	0.3648	129	79
1	613.0000	5.0000	10	0	73.9636	114.5712	52.7980	0.2765	135	81
1	614.0000	5.0000	9	0	74.0666	114.7481	52.7180	0.2667	133	84
1	615.0000	5.0000	10	0	73.9414	114.5346	52.7133	0.4720	137	83
1	616.0000	5.0000	10	0	74.0230	114.5803	52.8343	0.2925	118	76
1	617.0000	5.0000	9	0	73.8009	114.7594	52.7726	0.3453	138	80
1	618.0000	5.0000	10	0	73.7770	114.5143	52.6814	0.3569	131	80
1	619.0000	5.0000	10	0	74.0185	114.4169	52.7715	0.3182	116	77
1	620.0000	5.0000	10	0	73.9491	114.6168	52.8530	0.3235	128	80
1	621.0000	5.0000	10	0	74.0438	114.6476	52.7020	0.4122	123	81
1	622.0000	5.0000	10	0	73.7904	114.5982	52.6537	0.3470	122	81
1	623.0000	5.0000	10	0	73.9510	114.6477	52.8054	0.2301	129	80
1	624.0000	5.0000	10	0	73.8811	114.5680	52.8258	0.2336	134	85
1	625.0000	5.0000	10	0	73.8519	114.6805	52.7404	0.3075	135	82
1	626.0000	5.0000	10	0	73.7943	114.4226	52.7347	0.4299	129	86
1	627.0000	5.0000	10	0	73.9368	114.5034	52.8602	0.3008	136	84
1	628.0000	5.0000	10	0	73.8118	114.6132	52.7659	0.2428	137	81
1	629.0000	5.0000	10	0	73.8830	114.1583	52.5405	0.7212	127	77
1	630.0000	5.0000	10	0	74.1259	114.4042	52.6357	0.7971	112	72
1	631.0000	5.0000	10	0	73.7665	114.3904	52.6951	0.5284	126	82
1	632.0000	5.0000	10	0	73.7192	114.5160	52.7562	0.3678	133	82
1	633.0000	5.0000	10	0	73.7249	114.2400	52.6269	0.4278	136	81
1	634.0000	5.0000	9	0	73.7152	114.2954	52.5957	0.4892	130	83
1	635.0000	5.0000	10	0	73.9149	114.5995	52.6608	0.5610	124	86
1	636.0000	5.0000	10	0	73.6517	114.5232	52.6923	0.3377	123	81
1	637.0000	5.0000	9	0	74.0388	114.5192	52.8637	0.2511	134	80
1	638.0000	5.0000	9	0	74.0998	114.5438	52.7523	0.2594	132	84
1	639.0000	5.0000	9	0	73.8535	114.5218	52.8078	0.3940	136	85
1	640.0000	5.0000	10	0	74.0982	114.3248	52.7625	0.3606	119	80
1	641.0000	5.0000	10	0	73.6149	114.0807	52.6236	0.5564	118	78
1	642.0000	5.0000	10	0	73.9009	114.1707	52.6917	0.4467	126	77
1	643.0000	5.0000	10	0	73.8851	114.1983	52.6961	0.4989	114	75
1	644.0000	5.0000	10	0	74.1954	114.0864	52.8788	0.3294	124	76
1	645.0000	5.0000	10	0	74.3246	114.2459	52.8757	0.4884	120	76
1	646.0000	5.0000	9	0	74.1745	114.2315	53.0272	0.2386	122	75
1	647.0000	5.0000	10	0	73.9223	114.1470	52.9697	0.6939	125	81
1	648.0000	5.0000	10	0	74.1697	114.1628	52.9511	0.3923	125	78
1	649.0000	5.0000	10	0	74.2236	113.6088	52.9849	0.5695	135	76
1	650.0000	5.0000	10	0	74.0895	114.1980	53.1275	0.5632	139	78
1	651.0000	5.0000	10	0	74.2090	113.7768	53.2812	0.4925	129	79
1	652.0000	5.0000	9	0	74.0150	113.6971	53.4291	0.4292	134	77
1	653.0000	5.0000	10	0	73.8811	113.7512	53.2438	0.6762	138	81
1	654.0000	5.0000	9	0	74.3322	113.7859	53.4344	0.5213	135	81
1	655.0000	5.0000	9	0	74.6015	113.9815	53.1199	0.7319	141	79
1	656.0000	5.0000	8	0	73.9394	113.4920	53.1059	0.6020	131	80
1	657.0000	5.0000	9	0	74.3651	113.8362	53.4623	0.3835	124	75
1	658.0000	5.0000	10	0	74.2864	114.0929	53.5595	0.2525	138	79
1	659.0000	5.0000	10	0	74.4451	113.9434	53.6030	0.2203	139	79
1	660.0000	5.0000	9	0	74.2941	113.9291	53.5188	0.3178	143	79
1	661.0000	5.0000	10	0	74.3288	113.7014	53.7751	0.7006	136	81
1	662.0000	5.0000	9	0	74.4788	113.7913	53.3252	0.7452	127	74
1	663.0000	5.0000	10	0	74.1659	113.8757	53.4318	0.5114	138	84
1	664.0000	5.0000	10	0	74.3750	113.9464	53.5082	0.2824	158	88
1	665.0000	5.0000	10	0	74.5289	113.9744	53.5052	0.2767	148	86
1	666.0000	5.0000	10	0	74.2545	113.9244	53.3671	0.3476	131	78
1	667.0000	5.0000	10	0	74.4643	113.7099	53.4522	0.3727	137	80
1	668.0000	5.0000	9	0	74.5247	113.7876	53.4755	0.5711	135	79
1	669.0000	5.0000	10	0	74.0048	113.9673	53.2858	0.4132	139	81
1	670.0000	5.0000	10	0	74.0671	113.7682	53.3787	0.4028	137	84
1	671.0000	5.0000	10	0	74.3931	113.6321	53.2343	0.5961	138	81
1	672.0000	5.0000	9	0	74.5573	113.7502	53.4766	0.3236	137	82
1	673.0000	5.0000	10	0	74.4772	113.6870	53.4600	0.4043	137	84
1	674.0000	5.0000	10	0	74.4161	113.9119	53.5036	0.3186	141	84
1	675.0000	5.0000	9	0	74.3417	113.9684	53.5350	0.2287	147	81
1	676.0000	5.0000	10	0	74.1578	114.0552	53.2547	0.4030	142	81
1	677.0000	5.0000	10	0	74.6246	113.8980	53.5325	0.2355	142	87
1	678.0000	5.0000	10	0	74.1121	113.8956	53.3795	0.5803	146	88
1	679.0000	5.0000	10	0	74.3169	113.9281	53.4628	0.2612	144	83
1	680.0000	5.0000	10	0	74.6003	113.8580	53.3225	0.6557	147	83
1	681.0000	5.0000	10	0	74.4741	113.9360	53.4962	0.3058	152	90
1	682.0000	5.0000	10	0	74.0904	113.8211	53.4104	0.4750	149	92
1	683.0000	5.0000	10	0	74.3953	113.9499	53.4890	0.2696	149	88
1	684.0000	5.0000	10	0	74.4032	114.0347	53.4819	0.3405	155	94
1	685.0000	5.0000	10	0	74.5172	113.8761	53.4924	0.2208	151	88
1	686.0000	5.0000	10	0	74.2491	113.8283	53.3695	0.3162	150	88
1	687.0000	5.0000	10	0	74.3819	113.7627	53.4610	0.3403	150	88
1	688.0000	5.0000	10	0	74.5188	113.8946	53.4875	0.2850	153	93
1	689.0000	5.0000	10	0	74.5912	113.8214	53.5257	0.2302	164	90
1	690.0000	5.0000	10	0	74.4935	113.7899	53.4751	0.3652	148	93
1	691.0000	5.0000	10	0	74.4868	113.8388	53.5308	0.2022	150	87
1	692.0000	5.0000	10	0	74.7527	113.7472	53.5866	0.2454	161	98
1	693.0000	5.0000	10	0	74.5885	113.8359	53.5896	0.2399	156	93
1	694.0000	5.0000	10	0	74.3273	113.8892	53.4182	0.5210	154	92
1	695.0000	5.0000	10	0	74.5170	113.9754	53.5384	0.2330	142	93
1	696.0000	5.0000	10	0	74.6054	113.8569	53.6205	0.1938	146	90
1	697.0000	5.0000	10	0	74.5454	113.7427	53.5953	0.2427	150	91
1	698.0000	5.0000	10	0	74.5108	113.7971	53.4748	0.3041	150	95
1	699.0000	5.0000	10	0	74.3797	113.7692	53.4830	0.3736	153	90
1	700.0000	5.0000	10	0	74.5241	113.9326	53.4876	0.2595	149	83
1	701.0000	5.0000	10	0	74.6410	113.9433	53.4863	0.2598	151	90
1	702.0000	5.0000	10	0	74.4640	113.8845	53.4702	0.2400	146	86
1	703.0000	5.0000	10	0	74.4729	113.9920	53.4556	0.2602	157	90
1	704.0000	5.0000	10	0	74.5034	114.0655	53.3482	0.2538	148	89
1	705.0000	5.0000	10	0	74.3741	113.9034	53.4269	0.3088	152	90
1	706.0000	5.0000	10	0	74.3082	114.0617	53.3943	0.2717	144	85
1	707.0000	5.0000	10	0	74.2983	114.0031	53.4145	0.2391	142	90
1	708.0000	5.0000	10	0	74.5282	113.8569	53.3107	0.4059	149	90
1	709.0000	5.0000	10	0	74.4085	113.8348	53.4429	0.3629	149	84
1	710.0000	5.0000	10	0	74.4629	113.9597	53.4677	0.3041	144	88
1	711.0000	5.0000	9	0	74.4438	114.0486	53.4304	0.1863	147	86
1	712.0000	5.0000	10	0	74.4250	113.8317	53.3707	0.3656	146	86
1	713.0000	5.0000	10	0	74.3484	113.9045	53.3323	0.3713	141	88
1	714.0000	5.0000	10	0	74.5903	113.8533	53.4356	0.3231	147	93
1	715.0000	5.0000	10	0	74.4913	113.8363	53.3492	0.4632	132	86
1	716.0000	5.0000	10	0	74.7665	113.5934	53.4681	0.3239	131	85
1	717.0000	5.0000	10	0	74.8457	113.5171	53.6597	0.1640	138	89
1	718.0000	5.0000	9	0	74.5306	113.4144	53.5811	0.4200	141	85
1	719.0000	5.0000	9	0	74.8348	113.4370	53.5401	0.3819	139	84
1	720.0000	5.0000	10	0	74.8462	113.3691	53.4853	0.2312	137	79
1	721.0000	5.0000	10	0	74.9053	113.5495	53.4800	0.4929	132	79
1	722.0000	5.0000	10	0	74.9231	113.3470	53.7434	0.4238	143	87
1	723.0000	5.0000	10	0	74.6499	113.4381	53.3766	0.5598	136	81
1	724.0000	5.0000	9	0	75.0487	113.1925	53.7370	0.2910	130	82
1	725.0000	5.0000	10	0	74.7622	113.0138	53.5235	0.5300	145	79
1	726.0000	5.0000	10	0	74.7453	113.0339	53.4723	0.6674	135	81
1	727.0000	5.0000	9	0	74.4458	113.1947	53.3790	0.4893	124	80
1	728.0000	5.0000	9	0	74.5593	113.5811	53.5554	0.4191	130	81
1	729.0000	5.0000	9	0	74.6504	113.7144	53.7061	0.3874	135	81
1	730.0000	5.0000	10	0	74.5153	113.9513	53.5456	0.6264	131	80
1	731.0000	5.0000	9	0	74.5551	113.8504	53.5988	0.3349	139	82
1	732.0000	5.0000	10	0	74.5529	113.9252	53.6685	0.2462	147	80
1	733.0000	5.0000	10	0	74.2977	113.9436	53.4593	0.4822	134	78
1	734.0000	5.0000	10	0	74.4737	113.8409	53.5150	0.3678	137	80
1	735.0000	5.0000	10	0	74.3279	113.7315	53.5996	0.4663	141	84
1	736.0000	5.0000	10	0	74.3215	113.7298	53.5584	0.4727	129	77
1	737.0000	5.0000	10	0	74.1059	113.6354	53.2867	0.6338	134	83
1	738.0000	5.0000	10	0	74.3369	113.8449	53.5872	0.3351	127	76
1	739.0000	5.0000	10	0	74.2508	113.7168	53.5101	0.3671	141	83
1	740.0000	5.0000	10	0	74.5432	113.8410	53.5273	0.4101	139	86
1	741.0000	5.0000	10	0	74.4784	113.8958	53.5457	0.3750	137	78
1	742.0000	5.0000	9	0	74.5567	113.7342	53.5358	0.3039	151	73
1	743.0000	5.0000	10	0	74.4510	113.7219	53.4106	0.5641	131	75
0	744.0000	5.0000	0	3	0.0000	0.0000	0.0000	0.0000	148	82
1	745.0000	5.0000	10	0	74.5109	113.5645	53.7263	0.4806	137	79
1	746.0000	5.0000	10	0	74.6468	113.5511	53.7439	0.4160	144	86
1	747.0000	5.0000	10	0	74.5405	113.4546	53.7511	0.3868	130	76
1	748.0000	5.0000	10	0	74.6440	113.3985	53.5772	0.3822	132	77
1	749.0000	5.0000	10	0	74.5611	113.6668	53.7147	0.4475	139	85
1	750.0000	5.0000	10	0	74.8835	113.6374	53.7131	0.3967	143	84
1	751.0000	5.0000	10	0	74.8512	113.6881	53.8011	0.3446	133	86
1	752.0000	5.0000	9	0	74.7142	113.5178	53.8251	0.3446	132	75
1	753.0000	5.0000	8	0	74.8868	112.8445	53.7213	0.8407	98	66
1	754.0000	5.0000	8	0	74.7236	113.2885	53.7635	0.9293	112	66
1	755.0000	5.0000	10	0	75.0252	112.9404	54.7971	0.2766	114	69
1	756.0000	5.0000	10	0	75.1944	112.6333	54.9923	0.7716	121	68
1	757.0000	5.0000	10	0	75.6146	112.6724	55.0277	0.6579	102	67
1	758.0000	5.0000	8	0	75.4668	112.7242	55.8386	0.7355	89	57
1	759.0000	5.0000	7	0	76.0911	111.7561	56.7695	0.8903	84	65
1	760.0000	5.0000	9	0	76.1144	112.4332	56.3419	1.0938	97	61
1	761.0000	5.0000	9	0	76.1704	112.2213	57.2821	0.1858	107	67
1	762.0000	5.0000	10	0	76.1708	112.3524	57.1218	0.3772	109	69
1	763.0000	5.0000	9	0	76.0578	112.4902	56.9831	0.5663	109	72
1	764.0000	5.0000	10	0	75.8989	112.4302	57.1648	0.3586	124	70
1	765.0000	5.0000	10	0	75.8998	112.5217	56.8678	0.5865	110	69
1	766.0000	5.0000	9	0	75.7727	112.4846	57.1273	0.4717	107	68
1	767.0000	5.0000	10	0	75.6991	112.4841	57.1510	0.4023	116	73
1	768.0000	5.0000	10	0	76.0969	112.5312	57.2117	0.1651	112	72
1	769.0000	5.0000	9	0	76.0944	112.5203	57.3502	0.3937	100	68
1	770.0000	5.0000	10	0	75.9504	112.5799	57.0952	0.4492	96	65
1	771.0000	5.0000	9	0	75.8097	112.7019	57.2390	0.2846	112	74
1	772.0000	5.0000	9	0	75.6099	112.8441	57.1344	0.4813	107	71
1	773.0000	5.0000	10	0	75.5534	112.6854	57.1013	0.5206	118	68
1	774.0000	5.0000	9	0	75.9870	112.5992	57.2373	0.4771	118	70
1	775.0000	5.0000	9	0	75.8855	112.9321	57.2553	0.2393	123	73
1	776.0000	5.0000	10	0	75.7561	112.8733	57.2834	0.2799	116	72
1	777.0000	5.0000	10	0	75.6389	112.8799	57.1132	0.4961	106	73
1	778.0000	5.0000	10	0	75.8664	112.9435	57.2190	0.3305	114	76
1	779.0000	5.0000	10	0	75.7960	112.8273	57.2363	0.3890	125	77
1	780.0000	5.0000	10	0	75.7900	112.8447	57.1501	0.4118	115	73
1	781.0000	5.0000	10	0	75.8766	112.8321	57.2525	0.3574	115	77
1	782.0000	5.0000	10	0	75.8479	112.9106	57.2626	0.4536	115	78
1	783.0000	5.0000	10	0	75.9085	113.0230	57.2273	0.2623	119	77
1	784.0000	5.0000	10	0	75.5394	112.9667	57.0710	0.4438	117	74
1	785.0000	5.0000	10	0	75.8586	112.7463	57.2272	0.3639	110	74
1	786.0000	5.0000	10	0	75.7728	112.9452	57.2088	0.3544	111	74
1	787.0000	5.0000	10	0	75.8001	112.9351	57.1716	0.2757	113	72
1	788.0000	5.0000	9	0	75.8510	112.6525	57.2721	0.3756	109	73
1	789.0000	5.0000	10	0	75.7948	112.8500	57.2807	0.2652	109	70
1	790.0000	5.0000	9	0	75.8867	112.8643	57.1999	0.3668	105	68
1	791.0000	5.0000	9	0	75.5604	112.5423	57.1495	0.5462	94	69
1	792.0000	5.0000	7	0	75.2805	112.3937	57.1389	0.5596	76	53
1	793.0000	5.0000	6	0	27.9057	75.5332	52.0952	1.4931	54	53
1	794.0000	5.0000	8	0	75.5078	112.8398	57.0276	0.6447	57	43
1	795.0000	5.0000	9	0	75.6565	113.0271	57.4529	0.5214	75	46
1	796.0000	5.0000	10	0	75.8946	113.1518	57.4321	0.2295	100	62
1	797.0000	5.0000	10	0	76.1220	113.0909	57.4263	0.2834	116	78
1	798.0000	5.0000	10	0	75.8479	113.1486	57.3641	0.3063	130	81
1	799.0000	5.0000	9	0	76.1149	113.0776	57.4935	0.2554	124	78
1	800.0000	5.0000	10	0	75.8821	113.2448	57.4303	0.2499	128	83
1	801.0000	5.0000	10	0	75.9273	113.1844	57.3842	0.2761	128	83
1	802.0000	5.0000	10	0	75.9017	113.1803	57.4194	0.2333	127	81
1	803.0000	5.0000	10	0	75.8459	113.2512	57.4006	0.2917	121	78
1	804.0000	5.0000	10	0	75.8727	113.2765	57.4024	0.2922	136	81
1	805.0000	5.0000	10	0	75.9861	113.2657	57.3830	0.2453	118	83
1	806.0000	5.0000	10	0	75.9130	113.3334	57.3276	0.3100	120	85
1	807.0000	5.0000	10	0	76.0435	113.1743	57.3284	0.2568	129	86
1	808.0000	5.0000	10	0	75.9779	113.2675	57.3165	0.2302	141	90
1	809.0000	5.0000	10	0	76.0513	113.2597	57.3095	0.2815	135	90
1	810.0000	5.0000	10	0	76.0440	113.2668	57.3835	0.1867	130	91
1	811.0000	5.0000	10	0	75.9109	113.2197	57.3274	0.3300	127	85
1	812.0000	5.0000	10	0	76.2091	113.1877	57.3646	0.2299	138	84
1	813.0000	5.0000	10	0	76.0836	113.1708	57.3847	0.1721	131	88
1	814.0000	5.0000	10	0	75.9495	113.2658	57.3018	0.2632	127	81
1	815.0000	5.0000	10	0	76.2558	113.2895	57.3278	0.2578	125	84
1	816.0000	5.0000	10	0	76.1804	113.3573	57.3360	0.1915	127	81
1	817.0000	5.0000	10	0	76.2026	113.4009	56.9656	0.4399	124	82
1	818.0000	5.0000	9	0	75.9486	113.4049	57.2592	0.3264	128	83
1	819.0000	5.0000	10	0	75.9050	113.4739	57.2992	0.2055	132	83
1	820.0000	5.0000	10	0	75.7919	113.4690	57.2359	0.3200	130	85
1	821.0000	5.0000	10	0	75.8839	113.4284	57.2427	0.4189	125	82
1	822.0000	5.0000	10	0	76.1293	113.4181	57.3802	0.2606	128	85
1	823.0000	5.0000	10	0	75.9269	113.4701	57.2713	0.3302	122	79
1	824.0000	5.0000	10	0	76.1170	113.4787	57.2540	0.3642	121	78
1	825.0000	5.0000	10	0	75.9530	113.4419	57.3332	0.3753	124	87
1	826.0000	5.0000	10	0	75.9316	113.5343	57.3257	0.3048	118	79
1	827.0000	5.0000	10	0	75.9364	113.5026	57.3141	0.3130	126	81
1	828.0000	5.0000	9	0	75.8175	113.1418	57.2080	0.4094	113	79
1	829.0000	5.0000	10	0	75.9047	113.6164	57.2782	0.3600	113	75
1	830.0000	5.0000	10	0	75.9551	113.7457	57.2882	0.3578	122	79
1	831.0000	5.0000	10	0	75.9076	113.4006	57.2484	0.5838	120	82
1	832.0000	5.0000	10	0	76.0279	113.6076	57.2697	0.2732	118	82
1	833.0000	5.0000	10	0	75.7890	113.5821	57.4567	0.4831	113	84
1	834.0000	5.0000	10	0	76.1380	113.6273	57.2891	0.3829	124	86
1	835.0000	5.0000	10	0	75.9399	113.4040	57.2773	0.5700	113	79
1	836.0000	5.0000	10	0	75.7747	113.0590	57.3319	0.8294	106	69
1	837.0000	5.0000	10	0	76.1601	113.2686	57.2925	0.4593	108	74
1	838.0000	5.0000	10	0	76.3053	113.5809	57.3081	0.3581	112	77
1	839.0000	5.0000	10	0	76.2052	113.6319	57.3588	0.2585	112	74
1	840.0000	5.0000	10	0	76.3206	113.6077	57.3229	0.4165	123	82
1	841.0000	5.0000	10	0	76.0452	113.5746	57.1728	0.4709	125	82
1	842.0000	5.0000	10	0	75.6661	113.4400	57.2543	0.5727	117	77
1	843.0000	5.0000	10	0	75.8165	113.3713	57.0793	0.7007	113	74
1	844.0000	5.0000	10	0	76.1550	113.3846	57.2617	0.4411	122	78
1	845.0000	5.0000	10	0	75.9944	113.6600	57.2788	0.2329	113	75
1	846.0000	5.0000	10	0	75.8317	113.4642	57.2223	0.3548	117	78
1	847.0000	5.0000	10	0	75.9752	113.6937	57.2380	0.4751	125	80
1	848.0000	5.0000	10	0	76.2939	113.7825	57.0664	0.3982	107	78
1	849.0000	5.0000	10	0	75.9977	113.7344	57.0772	0.4936	120	75
1	850.0000	5.0000	9	0	76.2037	113.7283	57.2161	0.2352	121	83
1	851.0000	5.0000	10	0	76.1840	113.7922	57.3107	0.2975	123	85
1	852.0000	5.0000	10	0	76.3192	113.4555	57.2575	0.6915	116	76
1	853.0000	5.0000	10	0	76.0361	113.7445	57.1746	0.2884	121	80
1	854.0000	5.0000	10	0	76.1171	113.6126	57.2273	0.3618	112	74
1	855.0000	5.0000	10	0	76.1208	113.8766	57.3032	0.2849	128	77
1	856.0000	5.0000	10	0	75.9807	113.7384	57.2545	0.4023	144	89
1	857.0000	5.0000	10	0	76.2520	113.7892	57.3866	0.3165	128	85
1	858.0000	5.0000	10	0	76.2509	113.5807	57.2992	0.5586	112	74
1	859.0000	5.0000	10	0	76.0563	114.0987	57.4554	0.6547	118	80
1	860.0000	5.0000	10	0	76.2261	113.8718	57.4093	0.2199	132	82
1	861.0000	5.0000	10	0	76.3339	113.8542	57.3284	0.3499	136	83
1	862.0000	5.0000	10	0	76.0276	113.7443	57.2897	0.3768	119	76
1	863.0000	5.0000	10	0	76.2712	113.8016	57.2736	0.3205	112	77
1	864.0000	5.0000	10	0	76.0450	113.8404	57.0959	0.3664	129	82
1	865.0000	5.0000	10	0	76.0703	113.8751	57.1653	0.3210	139	79
1	866.0000	5.0000	10	0	76.0274	113.9233	57.2332	0.2224	124	83
1	867.0000	5.0000	10	0	76.1146	113.6975	57.2376	0.4775	111	74
1	868.0000	5.0000	9	0	76.2008	113.8140	57.2659	0.3807	111	70
1	869.0000	5.0000	10	0	75.7107	113.6232	57.0644	0.6361	115	72
1	870.0000	5.0000	10	0	76.2040	113.6432	57.2793	0.3015	95	69
1	871.0000	5.0000	10	0	76.1428	113.7943	57.2175	0.4362	98	65
1	872.0000	5.0000	10	0	76.0140	113.9503	57.2093	0.3908	115	70
1	873.0000	5.0000	10	0	76.5134	113.5651	57.3173	0.6418	109	76
1	874.0000	5.0000	9	0	76.0784	113.6495	57.0629	0.4989	112	77
1	875.0000	5.0000	10	0	76.0895	113.9123	57.1621	0.4156	117	81
1	876.0000	5.0000	10	0	76.2708	113.8766	57.3253	0.1976	118	82
1	877.0000	5.0000	10	0	76.2973	113.8239	57.2600	0.2130	127	84
1	878.0000	5.0000	10	0	76.3505	113.7711	57.2311	0.3829	118	78
1	879.0000	5.0000	10	0	76.4373	113.7804	57.2735	0.2820	120	75
1	880.0000	5.0000	9	0	76.3240	113.7679	57.0670	0.3673	113	75
1	881.0000	5.0000	10	0	76.4518	113.3407	57.0343	0.4191	99	68
1	882.0000	5.0000	10	0	76.6023	113.2657	57.2134	0.4919	122	80
1	883.0000	5.0000	10	0	76.1170	113.4697	57.2369	0.7371	110	80
1	884.0000	5.0000	10	0	76.6043	113.3560	56.9757	0.4971	124	79
1	885.0000	5.0000	10	0	76.3930	113.6841	56.9827	0.3811	118	75
1	886.0000	5.0000	10	0	76.1049	113.7223	56.6469	0.5048	127	81
1	887.0000	5.0000	9	0	76.5426	113.5746	57.0765	0.3203	121	79
1	888.0000	5.0000	10	0	76.2966	113.5549	56.8789	0.6093	112	76
1	889.0000	5.0000	9	0	76.0534	113.4846	56.7668	0.4107	108	78
1	890.0000	5.0000	9	0	76.3640	113.5310	56.7857	0.7123	108	74
1	891.0000	5.0000	10	0	76.5648	113.7003	56.7770	0.3352	118	79
1	892.0000	5.0000	10	0	76.7210	113.6993	56.7884	0.5434	113	74
1	893.0000	5.0000	10	0	76.4618	113.4370	57.0534	0.4429	125	81
1	894.0000	5.0000	10	0	76.5270	113.8944	56.8821	0.2926	122	78
1	895.0000	5.0000	10	0	76.2749	113.7939	56.7894	0.4300	122	83
1	896.0000	5.0000	10	0	76.5966	113.8012	56.8700	0.2494	109	76
1	897.0000	5.0000	10	0	76.3266	113.5149	57.0036	0.5408	108	71
1	898.0000	5.0000	10	0	76.5251	113.7581	56.7365	0.6333	100	71
1	899.0000	5.0000	10	0	76.1390	113.3718	56.8154	0.7067	116	77
1	900.0000	5.0000	10	0	76.3744	113.8084	56.8127	0.2865	116	74
1	901.0000	5.0000	10	0	76.5458	113.5862	56.8797	0.4572	113	78
1	902.0000	5.0000	10	0	76.4835	113.9107	56.9224	0.3617	121	80
1	903.0000	5.0000	10	0	76.5270	114.0111	56.8291	0.6325	119	82
1	904.0000	5.0000	10	0	76.2828	113.9404	56.7807	0.4903	123	79
1	905.0000	5.0000	10	0	76.4835	113.8724	56.8648	0.2912	105	75
1	906.0000	5.0000	10	0	76.4325	113.9299	56.9027	0.2814	114	74
1	907.0000	5.0000	10	0	76.7035	113.8763	57.0430	0.2346	119	76
1	908.0000	5.0000	10	0	76.6045	113.9792	57.0282	0.2588	120	82
1	0.0000	6.0000	9	0	42.0860	106.9648	31.5664	0.3129	125	74
1	1.0000	6.0000	9	0	41.9859	107.0019	31.4082	0.2633	136	75
1	2.0000	6.0000	9	0	42.1699	107.0328	31.6191	0.2170	127	78
1	3.0000	6.0000	9	0	42.2690	107.0459	31.6437	0.1388	143	81
1	4.0000	6.0000	8	0	42.2173	106.9995	31.5588	0.1200	125	76
1	5.0000	6.0000	7	0	42.3457	107.0072	31.5154	0.2188	135	74
1	6.0000	6.0000	10	0	42.0812	107.0108	31.4592	0.3133	136	83
1	7.0000	6.0000	9	0	42.0369	106.9457	31.3847	0.3297	118	77
1	8.0000	6.0000	9	0	42.2844	106.9529	31.6045	0.1950	125	75
1	9.0000	6.0000	9	0	42.1689	106.8771	31.6233	0.2578	138	77
1	10.0000	6.0000	9	0	42.6115	107.0846	31.4416	0.4288	117	77
1	11.0000	6.0000	9	0	42.1985	106.9221	31.5033	0.3695	119	77
1	12.0000	6.0000	8	0	42.3900	106.8363	31.6502	0.1356	129	84
1	13.0000	6.0000	9	0	42.3888	106.9027	31.4776	0.1920	121	86
1	14.0000	6.0000	9	0	42.3758	106.8160	31.4651	0.3026	116	77
1	15.0000	6.0000	9	0	42.3994	106.8309	31.5915	0.1804	129	78
1	16.0000	6.0000	10	0	42.3339	106.6635	31.5101	0.4703	117	84
1	17.0000	6.0000	10	0	42.4751	106.6460	31.5326	0.3831	118	85
1	18.0000	6.0000	10	0	42.3123	106.8708	31.6481	0.4052	110	79
1	19.0000	6.0000	10	0	42.7631	106.4615	31.7420	0.5168	120	81
1	20.0000	6.0000	8	0	42.4816	106.8941	31.8037	0.1036	116	74
1	21.0000	6.0000	10	0	42.2140	106.9548	31.5893	0.2841	130	81
1	22.0000	6.0000	9	0	42.1682	107.0196	31.5775	0.3133	131	84
1	23.0000	6.0000	10	0	42.0882	106.9325	31.5821	0.3865	128	82
1	24.0000	6.0000	9	0	42.1656	106.9876	31.7510	0.4136	126	83
1	25.0000	6.0000	10	0	42.5842	106.9773	31.7505	0.3464	119	78
1	26.0000	6.0000	8	0	42.6196	106.9278	31.6075	0.3164	120	77
1	27.0000	6.0000	8	0	42.4139	107.0315	31.7531	0.2199	123	80
1	28.0000	6.0000	10	0	42.3530	107.0998	31.5603	0.4536	124	79
1	29.0000	6.0000	9	0	42.3777	106.9922	31.6602	0.2724	125	78
1	30.0000	6.0000	10	0	41.6051	107.0961	30.9371	0.9404	131	77
1	31.0000	6.0000	9	0	41.7195	107.2874	30.8195	0.4954	130	78
1	32.0000	6.0000	9	0	41.8526	107.3671	30.9195	0.4317	130	83
1	33.0000	6.0000	9	0	41.8920	107.4990	31.0083	0.2506	123	80
1	34.0000	6.0000	8	0	41.6999	107.5882	30.8204	0.2010	119	79
1	35.0000	6.0000	8	0	42.4080	107.7685	30.7086	0.9655	120	81
1	36.0000	6.0000	8	0	41.7530	107.6082	30.8392	0.3211	117	77
1	37.0000	6.0000	10	0	41.9294	107.5737	30.9415	0.2939	122	81
1	38.0000	6.0000	9	0	41.8816	107.6413	31.0885	0.5306	114	82
1	39.0000	6.0000	9	0	42.2432	107.4701	30.8334	0.3721	123	80
1	40.0000	6.0000	8	0	42.3155	107.1140	30.8310	0.5577	120	71
1	41.0000	6.0000	9	0	42.6354	107.3197	30.7958	0.4522	110	72
1	42.0000	6.0000	9	0	42.4269	107.5586	30.5699	0.3491	109	73
1	43.0000	6.0000	9	0	42.6147	107.5995	30.7014	0.4186	121	76
1	44.0000	6.0000	8	0	42.8246	107.4685	30.7932	0.1723	117	74
1	45.0000	6.0000	9	0	42.7031	107.5148	30.6886	0.1757	124	77
1	46.0000	6.0000	9	0	42.5682	107.4165	30.9643	0.5158	117	78
1	47.0000	6.0000	9	0	42.6492	107.5005	30.8477	0.3848	117	79
1	48.0000	6.0000	10	0	42.9838	107.6621	31.0875	0.4816	112	79
1	49.0000	6.0000	10	0	42.6063	107.5500	30.7327	0.3575	121	72
1	50.0000	6.0000	9	0	42.9477	107.5212	30.8857	0.3062	125	77
1	51.0000	6.0000	8	0	42.8583	107.5997	30.7670	0.5062	130	82
1	52.0000	6.0000	10	0	42.9507	107.6772	30.9909	0.1992	119	77
1	53.0000	6.0000	8	0	42.6109	107.5638	30.8794	0.3433	110	77
1	54.0000	6.0000	9	0	42.6376	107.7407	30.7265	0.2943	126	78
1	55.0000	6.0000	10	0	42.5839	107.6225	30.5966	0.5151	125	77
1	56.0000	6.0000	9	0	42.6999	107.6194	30.6211	0.4626	125	71
1	57.0000	6.0000	8	0	42.9489	107.8279	30.8870	0.1703	130	75
1	58.0000	6.0000	10	0	42.8639	107.9177	30.8070	0.6279	123	79
1	59.0000	6.0000	10	0	42.8426	107.7558	30.8662	0.1627	120	77
1	60.0000	6.0000	10	0	42.9023	107.8576	30.7683	0.3292	123	78
1	61.0000	6.0000	9	0	43.0483	107.8207	31.0546	0.2889	123	72
1	62.0000	6.0000	9	0	42.9277	107.8298	30.8872	0.2837	115	75
1	63.0000	6.0000	9	0	42.9972	107.8907	30.7722	0.3583	113	77
1	64.0000	6.0000	8	0	43.0041	107.9162	31.0134	0.2976	118	67
1	65.0000	6.0000	10	0	43.4124	107.9557	30.9865	0.2258	119	78
1	66.0000	6.0000	8	0	43.2231	107.9698	30.9212	0.1803	116	74
1	67.0000	6.0000	9	0	42.8399	107.9103	30.8077	0.4442	119	75
1	68.0000	6.0000	10	0	42.9594	107.9706	30.8334	0.5327	123	74
1	69.0000	6.0000	7	0	43.0430	107.9079	30.8774	0.2721	131	74
1	70.0000	6.0000	9	0	43.0500	107.9289	30.8333	0.2229	131	82
1	71.0000	6.0000	10	0	43.2964	107.7654	30.9434	0.2753	127	82
1	72.0000	6.0000	9	0	43.3328	107.8528	30.9237	0.2601	124	79
1	73.0000	6.0000	8	0	43.0746	107.9542	30.8386	0.2949	133	80
1	74.0000	6.0000	7	0	43.0775	107.8889	30.8078	0.3867	127	75
1	75.0000	6.0000	9	0	43.0708	107.9451	30.8175	0.3563	132	79
1	76.0000	6.0000	10	0	43.3637	107.8641	30.9716	0.3591	128	85
1	77.0000	6.0000	9	0	43.2717	107.8777	30.8712	0.4608	126	85
1	78.0000	6.0000	9	0	43.6052	107.9125	30.9226	0.1777	133	85
1	79.0000	6.0000	8	0	43.9053	107.7703	31.0802	0.2343	134	83
1	80.0000	6.0000	9	0	43.8518	107.8623	30.9459	0.3100	145	81
1	81.0000	6.0000	9	0	44.0125	107.6181	31.2140	0.2069	128	81
1	82.0000	6.0000	9	0	43.9460	107.6776	31.1351	0.2478	119	78
1	83.0000	6.0000	9	0	43.9935	107.7217	31.2152	0.2114	120	77
1	84.0000	6.0000	8	0	44.0826	107.6693	31.1411	0.2136	120	74
1	85.0000	6.0000	9	0	44.2918	107.5268	31.2763	0.2293	117	77
1	86.0000	6.0000	9	0	44.5605	107.3747	31.2198	0.6188	134	79
1	87.0000	6.0000	8	0	44.1256	107.6225	31.4030	0.2971	112	77
1	88.0000	6.0000	9	0	43.8674	107.6042	31.2869	0.6163	121	76
1	89.0000	6.0000	9	0	43.8688	107.6787	31.2616	0.4902	131	82
1	90.0000	6.0000	9	0	44.0933	107.6482	31.3105	0.4612	127	80
1	91.0000	6.0000	9	0	43.8666	107.7865	31.1055	0.5176	120	81
7	92.0000	6.0000	6	0	175.9936	110.2955	255.3377	1.7458	140	83
1	93.0000	6.0000	8	0	44.1789	107.8993	31.3302	0.1881	129	81
1	94.0000	6.0000	9	0	44.2573	107.6207	31.1834	0.6631	125	81
1	95.0000	6.0000	9	0	44.4898	107.6701	31.3944	0.2858	132	82
1	96.0000	6.0000	9	0	44.5311	107.6405	31.3555	0.5234	129	82
1	97.0000	6.0000	10	0	44.7322	107.6244	31.4324	0.2984	118	85
1	98.0000	6.0000	9	0	44.7542	107.5556	31.4964	0.4204	119	79
1	99.0000	6.0000	9	0	45.0573	107.4402	31.5197	0.3734	115	79
1	100.0000	6.0000	8	0	45.0281	107.4511	31.8390	0.5719	120	85
1	101.0000	6.0000	9	0	45.3931	107.3762	32.0189	0.4070	114	77
1	102.0000	6.0000	9	0	45.4515	107.3135	32.1863	0.1762	141	78
1	103.0000	6.0000	9	0	45.2316	107.3221	32.0681	0.2546	138	82
1	104.0000	6.0000	9	0	45.7243	107.2718	32.0960	0.3590	126	83
1	105.0000	6.0000	9	0	45.2895	107.3109	32.0250	0.2315	137	83
1	106.0000	6.0000	9	0	45.3414	107.3621	32.2267	0.1364	123	82
1	107.0000	6.0000	10	0	45.0897	107.4093	32.0811	0.2846	115	88
1	108.0000	6.0000	10	0	45.3032	107.3551	32.0477	0.3193	125	83
1	109.0000	6.0000	8	0	45.4084	107.4600	32.0906	0.1997	115	79
1	110.0000	6.0000	9	0	45.4218	107.3484	32.1404	0.1049	116	82
1	111.0000	6.0000	10	0	45.5709	107.3720	32.0390	0.3016	133	87
1	112.0000	6.0000	9	0	45.2525	107.3811	31.9907	0.3755	129	86
1	113.0000	6.0000	9	0	45.2148	107.3180	31.8459	0.5065	128	78
1	114.0000	6.0000	10	0	45.6351	107.3947	32.0687	0.2789	134	82
1	115.0000	6.0000	10	0	45.3458	107.3527	32.1480	0.3740	131	83
1	116.0000	6.0000	8	0	45.4554	107.4367	32.0700	0.2284	126	85
1	117.0000	6.0000	10	0	45.5471	107.2522	32.0788	0.3952	124	84
1	118.0000	6.0000	10	0	45.7129	107.2363	32.2535	0.2671	132	85
7	119.0000	6.0000	6	0	176.8545	110.4203	254.9063	1.7877	126	83
1	120.0000	6.0000	9	0	45.7138	107.1712	32.1411	0.4093	124	78
1	121.0000	6.0000	9	0	45.7016	107.2781	32.2595	0.1966	122	79
1	122.0000	6.0000	9	0	45.7996	107.1920	32.3352	0.2568	124	81
1	123.0000	6.0000	9	0	45.8664	107.1849	32.2693	0.4422	119	81
1	124.0000	6.0000	10	0	45.7789	107.2361	32.3250	0.3599	132	78
1	125.0000	6.0000	8	0	45.8609	107.1496	32.3693	0.2937	115	77
1	126.0000	6.0000	7	0	45.9803	107.1060	32.5059	0.2712	114	79
1	127.0000	6.0000	10	0	46.1056	107.1362	32.7113	0.3070	123	83
1	128.0000	6.0000	8	0	46.0696	107.2150	32.6392	0.1821	128	77
1	129.0000	6.0000	8	0	46.2073	107.1982	32.8342	0.2510	134	82
1	130.0000	6.0000	10	0	46.1903	107.1389	32.7476	0.2651	123	86
1	131.0000	6.0000	10	0	46.1178	107.1331	32.7818	0.2544	119	83
1	132.0000	6.0000	10	0	46.1619	107.3029	32.7738	0.2823	130	85
1	133.0000	6.0000	8	0	46.1855	107.1336	33.0187	0.2143	127	81
1	134.0000	6.0000	9	0	46.0249	107.2867	32.9298	0.2372	131	88
1	135.0000	6.0000	9	0	46.1721	107.2428	33.0040	0.1779	129	83
1	136.0000	6.0000	10	0	46.0748	107.1791	32.8746	0.3092	132	82
1	137.0000	6.0000	9	0	46.2414	107.3171	33.0889	0.2305	122	83
1	138.0000	6.0000	9	0	45.9381	107.2368	32.7536	0.1920	131	82
1	139.0000	6.0000	9	0	46.0445	107.0835	32.8857	0.2824	128	83
1	140.0000	6.0000	9	0	45.9605	107.2984	32.8525	0.2325	132	83
1	141.0000	6.0000	9	0	46.0568	107.1843	32.8958	0.2584	128	84
1	142.0000	6.0000	8	0	46.0510	107.2444	32.9657	0.1450	122	88
1	143.0000	6.0000	10	0	46.0744	107.2369	32.8408	0.2394	130	83
1	144.0000	6.0000	9	0	46.0803	107.2039	32.9356	0.1954	151	80
1	145.0000	6.0000	8	0	46.0416	107.2343	32.9839	0.2727	128	79
1	146.0000	6.0000	10	0	45.8395	107.1724	32.7363	0.3964	128	81
1	147.0000	6.0000	9	0	46.0516	107.3424	33.0330	0.2525	122	85
1	148.0000	6.0000	9	0	45.9173	107.2322	32.8429	0.3125	129	84
1	149.0000	6.0000	10	0	46.2757	107.1180	32.9779	0.4115	126	79
1	150.0000	6.0000	10	0	45.9785	107.3656	32.8069	0.3531	131	89
1	151.0000	6.0000	9	0	46.0347	107.3891	33.0240	0.2869	126	78
1	152.0000	6.0000	9	0	46.2001	107.3530	33.1478	0.2321	125	88
1	153.0000	6.0000	10	0	46.0850	107.0838	33.0630	0.4226	114	83
1	154.0000	6.0000	9	0	46.0067	107.2025	33.0250	0.4307	124	82
1	155.0000	6.0000	9	0	46.0765	107.2130	32.9241	0.4109	128	84
1	156.0000	6.0000	9	0	46.1500	107.2951	33.2246	0.2315	117	81
1	157.0000	6.0000	9	0	46.1717	107.3204	33.3578	0.2241	124	83
1	158.0000	6.0000	8	0	45.8600	107.1030	33.1925	0.5405	124	81
1	159.0000	6.0000	9	0	45.9864	107.2885	33.2461	0.3023	121	82
1	160.0000	6.0000	9	0	46.1862	107.2253	33.1473	0.3690	125	83
1	161.0000	6.0000	9	0	46.2069	107.3013	33.3496	0.2719	121	86
1	162.0000	6.0000	9	0	46.1431	107.4071	33.2380	0.1534	116	82
1	163.0000	6.0000	8	0	46.0478	107.3432	33.1786	0.3854	120	78
1	164.0000	6.0000	10	0	46.1133	107.3837	33.2049	0.1664	117	81
1	165.0000	6.0000	10	0	46.3060	107.0657	33.1133	0.4878	128	83
1	166.0000	6.0000	9	0	46.3695	107.2880	33.3445	0.2477	113	82
1	167.0000	6.0000	8	0	45.9958	107.3331	33.1559	0.3925	110	78
1	168.0000	6.0000	10	0	45.9248	107.2790	33.3769	0.6902	119	83
1	169.0000	6.0000	9	0	46.2623	107.2143	33.4164	0.3456	121	86
1	170.0000	6.0000	10	0	46.1786	107.3448	33.1932	0.5135	107	83
1	171.0000	6.0000	9	0	46.1813	107.2250	33.2590	0.3278	111	82
1	172.0000	6.0000	9	0	46.1274	107.2486	33.4503	0.3359	115	79
1	173.0000	6.0000	9	0	46.5422	107.1462	32.9667	0.7725	120	79
1	174.0000	6.0000	9	0	46.2626	107.1458	33.2810	0.3643	133	77
1	175.0000	6.0000	9	0	46.3302	107.1077	33.4155	0.4266	115	75
1	176.0000	6.0000	10	0	45.9162	107.0236	33.3679	0.5113	107	79
1	177.0000	6.0000	9	0	45.9357	107.2341	33.2134	0.5557	115	77
1	178.0000	6.0000	10	0	46.1877	107.3020	33.4207	0.4291	124	78
1	179.0000	6.0000	9	0	46.1899	107.3530	33.4148	0.2878	110	74
1	180.0000	6.0000	10	0	46.1678	107.3406	33.3396	0.3740	118	79
1	181.0000	6.0000	9	0	46.2106	107.2256	33.1856	0.6636	112	79
1	182.0000	6.0000	8	0	46.1946	107.1769	33.1832	0.6457	93	66
1	183.0000	6.0000	7	0	46.4560	107.7077	33.0770	0.5840	94	53
1	184.0000	6.0000	8	0	45.9219	107.5623	32.8631	0.9871	99	63
1	185.0000	6.0000	9	0	46.5293	107.6887	33.4044	0.4095	113	80
1	186.0000	6.0000	10	0	46.4521	107.8779	33.3388	0.2124	120	75
1	187.0000	6.0000	9	0	46.1920	107.9242	33.2576	0.2883	122	82
1	188.0000	6.0000	10	0	46.5105	107.7340	33.2841	0.3586	146	76
1	189.0000	6.0000	9	0	46.0884	107.9934	33.3938	0.5566	158	81
1	190.0000	6.0000	8	0	46.1858	107.5236	33.9228	0.5372	144	76
1	191.0000	6.0000	9	0	46.1281	107.6652	33.2637	0.4657	114	76
1	192.0000	6.0000	9	0	46.2403	107.6517	33.3120	0.3004	119	78
1	193.0000	6.0000	9	0	46.2677	107.4567	33.3826	0.4390	117	79
1	194.0000	6.0000	9	0	46.0953	107.7417	33.1346	0.4378	121	81
1	195.0000	6.0000	8	0	46.2909	107.8278	33.3716	0.1418	123	80
1	196.0000	6.0000	9	0	46.4854	107.8679	33.4128	0.3490	153	82
1	197.0000	6.0000	9	0	46.1944	107.9111	33.4002	0.2905	122	82
1	198.0000	6.0000	10	0	46.3573	108.0867	33.1951	0.4627	145	85
1	199.0000	6.0000	9	0	46.3962	108.0061	33.1285	0.4246	123	81
1	200.0000	6.0000	9	0	46.2583	107.9799	33.4000	0.3671	111	84
1	201.0000	6.0000	9	0	46.1758	107.8542	33.4358	0.2162	139	75
1	202.0000	6.0000	8	0	46.3041	107.9537	33.4726	0.2562	137	76
1	203.0000	6.0000	8	0	46.0213	107.8990	33.4820	0.4112	108	78
1	204.0000	6.0000	8	0	46.0895	108.0888	33.4449	0.3625	110	74
1	205.0000	6.0000	9	0	46.1056	107.8372	33.6053	0.5275	139	74
1	206.0000	6.0000	8	0	45.9177	108.0974	33.6620	0.2653	118	81
1	207.0000	6.0000	8	0	46.3341	107.9250	33.6349	0.4400	133	82
1	208.0000	6.0000	8	0	45.7568	107.9192	33.3693	0.3850	115	77
1	209.0000	6.0000	9	0	46.0267	107.9258	33.3780	0.4613	119	78
1	210.0000	6.0000	9	0	45.7734	107.9553	33.6006	0.4868	107	79
1	211.0000	6.0000	9	0	45.7668	107.8833	33.5551	0.5073	139	80
1	212.0000	6.0000	9	0	45.7715	107.9870	33.2055	0.5282	111	79
1	213.0000	6.0000	9	0	45.9462	107.8231	33.4699	0.4022	109	73
1	214.0000	6.0000	9	0	46.0588	107.7001	33.6112	0.4768	105	74
1	215.0000	6.0000	8	0	45.9210	107.6934	33.5304	0.3395	116	78
1	216.0000	6.0000	9	0	45.6778	107.2661	32.9653	0.8076	105	72
1	217.0000	6.0000	8	0	45.8459	107.1527	33.3494	0.5214	117	71
1	218.0000	6.0000	9	0	46.3761	107.0016	33.5430	0.6391	96	62
1	219.0000	6.0000	7	0	46.3886	106.6847	33.4181	0.6161	68	47
1	220.0000	6.0000	6	0	67.2279	57.9818	64.5428	1.4887	61	38
0	221.0000	6.0000	0	3	0.0000	0.0000	0.0000	0.0000	67	40
1	222.0000	6.0000	8	0	40.1126	68.8081	153.9142	0.6006	65	54
1	223.0000	6.0000	10	0	40.6078	69.0360	153.8039	0.5648	92	70
1	224.0000	6.0000	10	0	40.6740	69.2611	154.0091	0.2535	109	70
1	225.0000	6.0000	10	0	40.8865	69.1383	154.1730	0.2266	94	70
1	226.0000	6.0000	10	0	40.6384	69.1678	154.0208	0.2266	109	77
1	227.0000	6.0000	10	0	40.4976	69.2740	153.9494	0.5463	111	82
1	228.0000	6.0000	10	0	40.5651	69.2923	153.9132	0.4709	107	78
1	229.0000	6.0000	10	0	40.6727	69.1782	153.9443	0.3336	112	79
1	230.0000	6.0000	10	0	40.5811	69.1828	153.9521	0.3079	109	80
1	231.0000	6.0000	10	0	40.6442	69.1226	154.2658	0.2520	104	75
1	232.0000	6.0000	10	0	40.8556	69.1094	154.0195	0.5026	111	78
1	233.0000	6.0000	10	0	40.7269	69.2497	154.1089	0.2053	116	85
1	234.0000	6.0000	10	0	40.7770	69.2655	154.2695	0.1758	137	89
1	235.0000	6.0000	10	0	40.6040	69.2474	154.1745	0.1947	111	85
1	236.0000	6.0000	10	0	40.6359	69.2719	154.1234	0.2152	109	87
1	237.0000	6.0000	10	0	40.6954	69.1705	154.1584	0.2232	119	87
1	238.0000	6.0000	10	0	40.7200	69.2463	154.1384	0.2064	113	86
1	239.0000	6.0000	10	0	40.6401	69.3556	153.9292	0.3560	110	84
1	240.0000	6.0000	10	0	40.7842	69.2371	154.1871	0.2795	113	85
1	241.0000	6.0000	10	0	40.8162	69.1217	154.0354	0.2574	110	87
1	242.0000	6.0000	10	0	40.7733	69.2661	153.9670	0.3528	117	81
1	243.0000	6.0000	10	0	40.6653	69.1501	153.8496	0.5040	111	83
1	244.0000	6.0000	10	0	40.4822	68.9322	153.8227	0.5890	113	80
1	245.0000	6.0000	10	0	40.7335	69.2727	153.9659	0.2321	135	89
1	246.0000	6.0000	10	0	40.8413	69.2463	153.8458	0.3007	108	89
1	247.0000	6.0000	10	0	40.8351	69.2569	153.8383	0.2092	113	84
1	248.0000	6.0000	10	0	40.9311	69.3119	153.9471	0.1470	120	81
1	249.0000	6.0000	10	0	41.1411	69.3168	153.5849	0.3744	118	88
1	250.0000	6.0000	10	0	41.1210	69.2416	153.4035	0.3637	127	80
1	251.0000	6.0000	10	0	41.2811	69.3640	153.4059	0.3716	134	84
1	252.0000	6.0000	10	0	41.3618	69.4225	153.4403	0.1930	137	86
1	253.0000	6.0000	10	0	41.4436	69.4189	153.4353	0.3060	135	83
1	254.0000	6.0000	10	0	41.4009	69.4597	153.2911	0.3514	129	80
1	255.0000	6.0000	10	0	41.3086	69.4387	153.2649	0.3389	127	82
1	256.0000	6.0000	10	0	41.3346	69.3271	153.6541	0.3638	125	89
1	257.0000	6.0000	10	0	41.1255	69.2665	153.8888	0.5153	130	85
1	258.0000	6.0000	10	0	40.7977	69.3221	154.0620	0.2441	120	86
1	259.0000	6.0000	10	0	40.8004	69.2216	154.0592	0.4240	122	87
1	260.0000	6.0000	10	0	40.8280	69.4393	153.9375	0.3319	130	85
1	261.0000	6.0000	10	0	40.8561	69.3858	154.1017	0.1474	118	86
1	262.0000	6.0000	10	0	40.8569	69.3175	154.1378	0.1675	120	87
1	263.0000	6.0000	10	0	40.7837	69.2631	154.2285	0.1475	128	95
1	264.0000	6.0000	10	0	40.8443	69.3433	154.1757	0.1604	118	85
1	265.0000	6.0000	10	0	41.1064	69.3532	153.9280	0.4938	116	88
1	266.0000	6.0000	10	0	40.8596	69.2659	154.0845	0.3728	115	83
1	267.0000	6.0000	10	0	40.9087	69.3177	154.1970	0.2662	124	89
1	268.0000	6.0000	10	0	40.9356	69.2686	154.1529	0.2984	123	85
1	269.0000	6.0000	10	0	40.8263	69.2386	154.2493	0.2317	122	90
1	270.0000	6.0000	10	0	40.7328	69.2467	154.1473	0.2177	127	89
1	271.0000	6.0000	10	0	40.9410	69.3182	154.1365	0.2368	120	86
1	272.0000	6.0000	10	0	40.7846	69.3247	154.2386	0.1534	137	87
1	273.0000	6.0000	10	0	40.8854	69.3953	154.1774	0.2584	139	90
1	274.0000	6.0000	10	0	40.7847	69.2728	154.1749	0.2974	124	88
1	275.0000	6.0000	10	0	40.8632	69.3252	154.1613	0.1721	124	90
1	276.0000	6.0000	10	0	40.7698	69.3174	154.0991	0.1472	129	85
1	277.0000	6.0000	10	0	40.7378	69.1709	154.1619	0.3826	125	88
1	278.0000	6.0000	10	0	40.7476	69.1949	154.2243	0.2937	139	89
1	279.0000	6.0000	10	0	40.7532	69.1869	154.2977	0.2367	134	89
1	280.0000	6.0000	10	0	40.5992	69.1271	154.4407	0.3385	128	85
1	281.0000	6.0000	10	0	40.6477	69.1270	154.4986	0.3000	115	86
1	282.0000	6.0000	10	0	40.6952	69.0981	154.4957	0.2492	138	90
1	283.0000	6.0000	10	0	40.5436	69.3199	154.2894	0.3253	117	86
1	284.0000	6.0000	10	0	40.5792	69.1122	154.5211	0.2598	132	89
1	285.0000	6.0000	10	0	40.6645	69.1510	154.4854	0.1650	121	86
1	286.0000	6.0000	10	0	40.5962	69.1021	154.3378	0.3993	128	87
1	287.0000	6.0000	10	0	40.6403	69.2254	154.3179	0.3883	129	91
1	288.0000	6.0000	10	0	40.5966	69.0923	154.5440	0.2049	127	91
1	289.0000	6.0000	10	0	40.5604	69.1974	154.5368	0.2406	137	84
1	290.0000	6.0000	10	0	40.6015	69.2176	154.4711	0.2161	140	87
1	291.0000	6.0000	10	0	40.7895	69.1564	154.1825	0.4148	143	87
1	292.0000	6.0000	10	0	40.5892	69.3184	154.3195	0.4230	140	88
1	293.0000	6.0000	10	0	40.5201	69.1704	154.4755	0.2482	133	88
1	294.0000	6.0000	10	0	40.4782	69.1447	154.3737	0.3556	127	91
1	295.0000	6.0000	10	0	40.5582	69.0929	154.4593	0.2148	135	84
1	296.0000	6.0000	10	0	40.6375	69.0852	154.5916	0.1935	124	88
1	297.0000	6.0000	10	0	40.5823	69.2198	154.4191	0.3342	120	90
1	298.0000	6.0000	10	0	40.6285	69.1359	154.4886	0.2073	134	86
1	299.0000	6.0000	10	0	40.5682	69.1315	154.4264	0.2729	135	86
1	300.0000	6.0000	10	0	40.5979	69.1488	154.4468	0.1998	119	90
1	301.0000	6.0000	10	0	40.5748	69.1168	154.4153	0.3140	139	87
1	302.0000	6.0000	10	0	40.6579	69.1396	154.4938	0.1968	126	87
1	303.0000	6.0000	10	0	40.6876	69.0779	154.5033	0.1305	121	90
1	304.0000	6.0000	10	0	40.7278	69.0844	154.4753	0.1853	136	87
1	305.0000	6.0000	10	0	40.6121	69.1245	154.4458	0.1905	138	88
1	306.0000	6.0000	10	0	40.6356	69.1343	154.4209	0.1608	143	88
1	307.0000	6.0000	10	0	40.4841	69.1817	154.2335	0.2580	129	86
1	308.0000	6.0000	10	0	40.6009	69.3034	154.3034	0.1402	117	84
1	309.0000	6.0000	10	0	40.5816	69.1193	154.2666	0.2375	118	84
1	310.0000	6.0000	10	0	40.8959	69.1527	154.0835	0.3370	126	91
1	311.0000	6.0000	10	0	40.9470	69.1597	154.1196	0.3106	127	92
1	312.0000	6.0000	10	0	40.7635	69.1073	154.1593	0.2011	116	87
1	313.0000	6.0000	10	0	40.7928	69.1889	154.0018	0.2724	120	86
1	314.0000	6.0000	10	0	40.8118	69.1259	154.1754	0.2723	130	86
1	315.0000	6.0000	10	0	40.9474	69.1180	154.0280	0.3523	120	83
1	316.0000	6.0000	10	0	40.5760	69.1583	154.2679	0.2294	145	92
1	317.0000	6.0000	10	0	40.8181	69.0644	154.4277	0.3575	140	89
1	318.0000	6.0000	10	0	40.6039	69.1330	154.2608	0.4361	138	86
1	319.0000	6.0000	10	0	40.7169	69.1394	154.4545	0.1835	138	87
1	320.0000	6.0000	10	0	40.6760	68.9887	154.5878	0.1999	134	86
1	321.0000	6.0000	10	0	40.6390	69.0369	154.5502	0.2183	134	82
1	322.0000	6.0000	10	0	40.4480	69.0055	154.5038	0.2390	137	86
1	323.0000	6.0000	10	0	40.5461	69.0150	154.4212	0.2552	132	86
1	324.0000	6.0000	10	0	40.6008	69.0162	154.2954	0.3578	128	80
1	325.0000	6.0000	9	0	40.7412	68.9204	154.3197	0.3674	130	80
1	326.0000	6.0000	10	0	40.7410	69.0550	153.6888	0.6202	106	72
1	327.0000	6.0000	10	0	40.9177	69.2438	153.3370	0.4941	109	73
1	328.0000	6.0000	10	0	41.0539	69.1596	153.3438	0.1866	107	79
1	329.0000	6.0000	10	0	41.1959	69.1770	153.4230	0.2877	105	81
1	330.0000	6.0000	10	0	41.1685	69.1078	153.4582	0.2307	105	77
1	331.0000	6.0000	10	0	41.1692	69.1737	153.4419	0.2277	106	82
1	332.0000	6.0000	10	0	41.1658	69.1559	153.3770	0.2821	109	78
1	333.0000	6.0000	10	0	41.1530	69.2677	153.3976	0.1672	112	81
1	334.0000	6.0000	10	0	41.1625	69.2891	153.4047	0.2766	110	81
1	335.0000	6.0000	10	0	41.1633	69.1880	153.3950	0.2204	111	87
1	336.0000	6.0000	10	0	41.2793	69.1709	153.3999	0.1589	107	80
1	337.0000	6.0000	10	0	41.2442	69.2998	153.2393	0.2929	111	81
1	338.0000	6.0000	10	0	41.2033	69.1364	153.3833	0.2315	115	80
1	339.0000	6.0000	9	0	41.1896	69.3307	153.3430	0.3519	97	77
1	340.0000	6.0000	10	0	41.4746	69.2994	153.2555	0.2984	97	78
1	341.0000	6.0000	10	0	41.7422	69.3174	152.9424	0.2711	104	81
1	342.0000	6.0000	9	0	41.6360	69.4444	152.7807	0.3913	113	80
1	343.0000	6.0000	10	0	41.6319	69.4366	152.9253	0.3964	106	79
1	344.0000	6.0000	10	0	41.7552	69.3145	152.9669	0.4884	117	80
1	345.0000	6.0000	10	0	41.5475	69.3723	153.2057	0.1470	104	72
1	346.0000	6.0000	10	0	41.4959	69.2608	153.3798	0.1785	106	76
1	347.0000	6.0000	9	0	41.3728	69.4138	153.1183	0.2610	96	67
1	348.0000	6.0000	9	0	41.5483	69.3817	152.9885	0.5143	94	58
1	349.0000	6.0000	8	0	41.3979	69.1356	153.4177	0.2337	73	52
1	350.0000	6.0000	7	0	42.3698	70.1562	151.7914	0.7346	68	48
5	351.0000	6.0000	6	0	21.7595	29.2997	297.4777	1.6555	54	38
0	352.0000	6.0000	0	3	0.0000	0.0000	0.0000	0.0000	59	40
1	353.0000	6.0000	6	0	40.5993	68.8180	153.9473	0.8928	64	47
1	354.0000	6.0000	8	0	40.9406	68.8638	153.8596	0.7320	74	48
1	355.0000	6.0000	10	0	40.7076	68.8016	153.8113	0.8456	89	52
1	356.0000	6.0000	10	0	40.5225	68.6643	154.2217	0.4301	89	57
1	357.0000	6.0000	10	0	41.1703	68.6949	153.9756	0.5326	100	63
1	358.0000	6.0000	10	0	40.5983	68.8683	153.9127	0.3582	105	68
1	359.0000	6.0000	9	0	40.9125	68.8624	153.8171	0.6037	107	76
1	360.0000	6.0000	10	0	40.4537	68.6771	153.7331	0.5585	124	76
1	361.0000	6.0000	10	0	40.5851	68.8802	153.9774	0.4719	111	75
1	362.0000	6.0000	10	0	40.5544	68.9078	153.4968	0.6468	98	79
1	363.0000	6.0000	10	0	40.7818	68.8719	153.7022	0.5108	100	75
1	364.0000	6.0000	10	0	40.8344	68.8144	153.8717	0.2174	98	76
1	365.0000	6.0000	9	0	41.0412	68.4530	154.0847	0.7275	92	62
1	366.0000	6.0000	8	0	41.9904	69.1827	152.5226	0.4169	96	56
1	367.0000	6.0000	9	0	42.1784	69.4556	152.3976	0.3696	83	66
1	368.0000	6.0000	10	0	42.5945	69.3511	152.1960	0.3380	94	67
1	369.0000	6.0000	10	0	42.5596	69.3998	152.2837	0.2677	96	72
1	370.0000	6.0000	10	0	42.5195	69.4115	152.0716	0.3987	92	70
1	371.0000	6.0000	10	0	42.5664	69.4358	152.2005	0.2337	103	68
1	372.0000	6.0000	10	0	42.5090	69.4892	151.9167	0.3994	112	71
1	373.0000	6.0000	9	0	42.8283	69.4869	152.1111	0.4488	92	71
1	374.0000	6.0000	10	0	42.9028	69.5216	151.8751	0.3509	106	74
1	375.0000	6.0000	10	0	42.9546	69.5872	151.8797	0.4782	87	67
1	376.0000	6.0000	10	0	42.9927	69.6900	152.0389	0.3228	100	75
1	377.0000	6.0000	9	0	42.8297	69.7689	152.1133	0.3686	114	74
1	378.0000	6.0000	9	0	42.9105	69.7003	152.0151	0.2618	97	67
1	379.0000	6.0000	9	0	43.0001	69.7069	152.1406	0.1569	94	73
1	380.0000	6.0000	10	0	43.1204	69.6515	152.1424	0.2218	107	74
1	381.0000	6.0000	10	0	43.0143	69.7745	151.9221	0.3065	98	71
1	382.0000	6.0000	10	0	42.9928	69.7345	151.9678	0.2435	97	74
1	383.0000	6.0000	10	0	43.0563	69.7452	151.9920	0.2243	112	75
1	384.0000	6.0000	10	0	43.0380	69.7574	151.8936	0.2028	96	73
1	385.0000	6.0000	10	0	43.0150	69.7581	151.9067	0.2360	92	79
1	386.0000	6.0000	10	0	42.9264	69.8608	151.7956	0.2121	99	76
1	387.0000	6.0000	10	0	43.0377	69.8464	151.7988	0.3490	103	78
1	388.0000	6.0000	10	0	43.0166	69.7309	151.9143	0.2519	95	78
1	389.0000	6.0000	10	0	42.9172	69.9013	151.6814	0.3106	101	78
1	390.0000	6.0000	10	0	42.9335	69.7189	151.7457	0.4545	100	79
1	391.0000	6.0000	10	0	43.0154	69.7775	151.8275	0.3240	108	77
1	392.0000	6.0000	10	0	43.0052	69.8485	151.7571	0.1691	104	78
1	393.0000	6.0000	10	0	43.0962	69.8910	151.7943	0.3286	103	72
1	394.0000	6.0000	10	0	43.1685	69.8567	151.8862	0.1960	101	74
1	395.0000	6.0000	10	0	43.0671	69.8303	151.8926	0.2304	99	73
1	396.0000	6.0000	10	0	43.0883	69.8141	151.7988	0.2818	83	69
1	397.0000	6.0000	10	0	43.2785	69.6981	152.0842	0.2277	108	76
1	398.0000	6.0000	10	0	43.1583	69.7470	151.8165	0.3038	100	79
1	399.0000	6.0000	10	0	43.0567	69.8517	151.7410	0.2068	94	78
1	400.0000	6.0000	10	0	43.2643	69.8519	151.7469	0.2758	107	75
1	401.0000	6.0000	10	0	43.2453	69.8224	151.8117	0.2716	117	77
1	402.0000	6.0000	10	0	43.1759	69.8903	151.5814	0.3303	101	76
1	403.0000	6.0000	10	0	43.2431	69.8864	151.5423	0.2345	101	77
1	404.0000	6.0000	10	0	43.1736	69.9369	151.5298	0.2223	95	72
1	405.0000	6.0000	10	0	43.3096	69.8618	151.5725	0.2514	110	79
1	406.0000	6.0000	10	0	43.2927	69.8985	151.5253	0.2070	111	79
1	407.0000	6.0000	10	0	43.3115	69.9199	151.4999	0.1459	110	79
1	408.0000	6.0000	10	0	43.3054	69.8880	151.4260	0.2760	103	82
1	409.0000	6.0000	10	0	43.2365	69.8962	151.3683	0.3166	109	75
1	410.0000	6.0000	10	0	43.4250	69.8641	151.3840	0.2947	107	78
1	411.0000	6.0000	10	0	43.4908	69.9855	151.1887	0.3493	102	78
1	412.0000	6.0000	10	0	43.3362	70.0132	151.3008	0.2186	111	75
1	413.0000	6.0000	10	0	43.5643	69.9206	151.3983	0.2611	119	79
1	414.0000	6.0000	10	0	43.5389	70.0345	151.3131	0.3059	111	77
1	415.0000	6.0000	10	0	43.6109	69.9243	151.5377	0.2526	112	78
1	416.0000	6.0000	10	0	43.4654	69.9900	151.3551	0.3228	110	80
1	417.0000	6.0000	10	0	43.6809	69.9491	151.3453	0.3899	116	78
1	418.0000	6.0000	10	0	43.5237	70.0105	151.4137	0.1879	115	79
1	419.0000	6.0000	10	0	43.3589	70.0189	151.2057	0.3131	103	73
1	420.0000	6.0000	10	0	43.3513	70.0024	151.3506	0.2850	110	76
1	421.0000	6.0000	10	0	43.4904	69.9571	151.3985	0.3462	106	81
1	422.0000	6.0000	10	0	43.4820	69.9549	151.4337	0.3168	111	83
1	423.0000	6.0000	10	0	43.4222	69.9611	151.4023	0.3447	119	80
1	424.0000	6.0000	10	0	43.4454	70.0148	151.5211	0.3094	114	76
1	425.0000	6.0000	10	0	43.4335	70.0367	151.4757	0.3296	104	82
1	426.0000	6.0000	10	0	43.4948	70.0496	151.5338	0.1971	109	76
1	427.0000	6.0000	10	0	43.5118	69.9408	151.6303	0.2222	100	77
1	428.0000	6.0000	10	0	43.5354	69.9306	151.5613	0.2457	102	78
1	429.0000	6.0000	10	0	43.3971	69.9831	151.5740	0.2838	109	80
1	430.0000	6.0000	10	0	43.4122	70.0281	151.5374	0.2747	110	82
1	431.0000	6.0000	10	0	43.4237	69.9524	151.6144	0.2693	95	80
1	432.0000	6.0000	10	0	43.5224	69.9289	151.6285	0.1902	101	76
1	433.0000	6.0000	10	0	43.4452	69.9971	151.5493	0.2217	99	74
1	434.0000	6.0000	10	0	43.4396	69.9612	151.6009	0.2452	109	84
1	435.0000	6.0000	10	0	43.5260	69.9966	151.6137	0.3937	114	83
1	436.0000	6.0000	9	0	43.5481	69.8785	151.6962	0.2804	116	81
1	437.0000	6.0000	10	0	43.4895	69.9610	151.6973	0.2324	106	81
1	438.0000	6.0000	10	0	43.5234	69.9357	151.6158	0.3048	96	84
1	439.0000	6.0000	10	0	43.4854	69.9373	151.5422	0.2858	110	81
1	440.0000	6.0000	10	0	43.6080	69.8806	151.6425	0.2412	112	80
1	441.0000	6.0000	10	0	43.6189	69.9778	151.4953	0.2899	100	74
1	442.0000	6.0000	10	0	43.5487	69.8875	151.5409	0.2214	112	80
1	443.0000	6.0000	10	0	43.4840	69.9879	151.5286	0.2477	102	79
1	444.0000	6.0000	10	0	43.5812	69.8990	151.3179	0.3721	113	81
1	445.0000	6.0000	10	0	43.3108	69.9953	151.4537	0.2076	111	83
1	446.0000	6.0000	10	0	43.4120	69.9428	151.4949	0.2604	103	76
1	447.0000	6.0000	10	0	43.5264	69.9020	151.4921	0.1804	105	78
1	448.0000	6.0000	10	0	43.5003	69.9676	151.4458	0.1963	108	84
1	449.0000	6.0000	10	0	43.4562	69.9787	151.3317	0.2985	108	79
1	450.0000	6.0000	10	0	43.5842	69.8964	151.4848	0.2065	111	81
1	451.0000	6.0000	10	0	43.5154	69.9311	151.5868	0.2658	107	81
1	452.0000	6.0000	10	0	43.5594	70.0186	151.3826	0.3853	97	79
1	453.0000	6.0000	10	0	43.6167	69.7885	151.6039	0.3403	118	79
1	454.0000	6.0000	10	0	43.4061	69.8998	151.4229	0.3775	109	76
1	455.0000	6.0000	10	0	43.6378	69.8245	151.3227	0.3161	117	78
1	456.0000	6.0000	10	0	43.5671	69.9073	151.2682	0.2353	111	82
1	457.0000	6.0000	10	0	43.6770	69.8455	151.2787	0.2471	107	79
1	458.0000	6.0000	10	0	43.6439	70.0261	151.2827	0.1868	113	81
1	459.0000	6.0000	10	0	43.7050	69.7807	151.2856	0.3838	116	83
1	460.0000	6.0000	10	0	43.3934	69.8410	151.4931	0.2363	116	79
1	461.0000	6.0000	10	0	43.3303	69.7210	151.5401	0.4079	96	76
1	462.0000	6.0000	10	0	43.2180	69.8218	151.4365	0.3116	109	79
1	463.0000	6.0000	10	0	43.2999	69.7205	151.5201	0.3356	110	80
1	464.0000	6.0000	10	0	43.2967	69.6879	151.5795	0.3327	107	77
1	465.0000	6.0000	10	0	43.3151	69.7776	151.2915	0.3439	112	81
1	466.0000	6.0000	10	0	43.3527	69.8195	151.4082	0.3295	107	77
1	467.0000	6.0000	10	0	43.2754	69.7792	151.3610	0.3379	109	82
1	468.0000	6.0000	10	0	43.2500	69.7678	151.4523	0.2210	107	81
1	469.0000	6.0000	10	0	43.3140	69.6874	151.5567	0.2147	110	80
1	470.0000	6.0000	10	0	43.2151	69.7443	151.4577	0.3110	112	78
1	471.0000	6.0000	10	0	43.4275	69.6251	151.5884	0.3063	112	82
1	472.0000	6.0000	9	0	43.3470	69.7017	151.4661	0.1702	109	81
1	473.0000	6.0000	10	0	43.2364	69.7534	151.5985	0.3011	101	81
1	474.0000	6.0000	10	0	43.2842	69.7412	151.4861	0.1433	112	81
1	475.0000	6.0000	10	0	43.2239	69.7422	151.3585	0.3326	117	82
1	476.0000	6.0000	10	0	43.2374	69.7915	151.5411	0.3334	116	79
1	477.0000	6.0000	10	0	43.1291	69.7417	151.3069	0.2892	107	79
1	478.0000	6.0000	10	0	43.2421	69.7620	151.2966	0.3197	103	79
1	479.0000	6.0000	10	0	43.3754	69.7772	151.3169	0.1556	103	76
1	480.0000	6.0000	9	0	43.3312	69.6796	151.2960	0.2502	112	80
1	481.0000	6.0000	10	0	43.3287	69.6929	151.2412	0.3026	104	81
1	482.0000	6.0000	10	0	43.3277	69.7361	151.2245	0.2343	107	81
1	483.0000	6.0000	10	0	43.5304	69.7633	151.0518	0.4672	106	76
1	484.0000	6.0000	10	0	43.4206	69.7452	151.3189	0.1568	115	80
1	485.0000	6.0000	10	0	43.4250	69.7767	151.2701	0.2804	119	78
1	486.0000	6.0000	10	0	43.3705	69.7733	151.1783	0.2932	111	78
1	487.0000	6.0000	10	0	43.5044	69.6594	151.4569	0.2558	106	78
1	488.0000	6.0000	10	0	43.3382	69.7615	151.3488	0.2313	108	82
1	489.0000	6.0000	10	0	43.3336	69.7887	151.1680	0.1899	108	77
1	490.0000	6.0000	9	0	43.3134	69.7889	151.1538	0.1664	113	80
1	491.0000	6.0000	10	0	43.2722	69.7616	151.1581	0.3204	98	79
1	492.0000	6.0000	10	0	43.2605	69.7356	151.2740	0.2398	102	81
1	493.0000	6.0000	10	0	43.2803	69.8502	151.3681	0.2873	108	77
1	494.0000	6.0000	10	0	43.3844	69.6662	151.4903	0.1844	101	74
1	495.0000	6.0000	10	0	43.4388	69.6315	151.5561	0.2372	100	78
1	496.0000	6.0000	10	0	43.3262	69.6279	151.4241	0.2595	108	80
1	497.0000	6.0000	10	0	43.3174	69.6457	151.5500	0.2539	108	76
1	498.0000	6.0000	10	0	43.3805	69.6338	151.4512	0.2269	109	78
1	499.0000	6.0000	10	0	43.2419	69.7486	151.2469	0.2971	103	73
1	500.0000	6.0000	10	0	43.2736	69.7151	151.2980	0.2656	113	74
1	501.0000	6.0000	10	0	43.2495	69.7421	151.2497	0.2104	118	77
1	502.0000	6.0000	10	0	43.4317	69.6179	151.1751	0.2793	110	78
1	503.0000	6.0000	10	0	43.2737	69.7388	151.3756	0.3092	111	75
1	504.0000	6.0000	10	0	43.2386	69.7333	151.1149	0.3874	104	81
1	505.0000	6.0000	10	0	43.5463	69.5847	151.1927	0.1919	101	78
1	506.0000	6.0000	10	0	43.3716	69.7519	151.1038	0.2309	105	82
1	507.0000	6.0000	10	0	43.4416	69.6499	151.1939	0.2677	106	79
1	508.0000	6.0000	10	0	43.4269	69.6584	151.1890	0.2834	104	82
1	509.0000	6.0000	10	0	43.4137	69.6977	151.0976	0.2311	106	81
1	510.0000	6.0000	10	0	43.2977	69.7354	151.0063	0.2338	109	79
1	511.0000	6.0000	10	0	43.1808	69.6825	151.0937	0.2575	105	76
1	512.0000	6.0000	10	0	43.2564	69.7784	150.9818	0.3438	111	79
1	513.0000	6.0000	10	0	43.3357	69.7628	151.2299	0.2919	106	80
1	514.0000	6.0000	10	0	43.3572	69.6042	151.1924	0.3452	103	75
1	515.0000	6.0000	10	0	43.3611	69.5895	151.3927	0.1813	105	79
1	516.0000	6.0000	10	0	43.4227	69.5510	151.4886	0.2616	104	80
1	517.0000	6.0000	10	0	43.1111	69.5915	151.4136	0.2346	97	78
1	518.0000	6.0000	10	0	43.2520	69.5849	151.4500	0.1966	104	82
1	519.0000	6.0000	10	0	43.2218	69.5890	151.5143	0.2095	102	85
1	520.0000	6.0000	10	0	43.2648	69.6181	151.4397	0.2857	99	80
1	521.0000	6.0000	10	0	43.2313	69.5721	151.5130	0.2739	107	74
1	522.0000	6.0000	10	0	42.9796	69.5429	151.2612	0.4473	107	81
1	523.0000	6.0000	10	0	43.1113	69.6417	151.1024	0.4776	111	81
1	524.0000	6.0000	10	0	43.2464	69.6245	151.2739	0.2894	114	80
1	525.0000	6.0000	10	0	43.2782	69.5027	151.2922	0.2819	105	80
1	526.0000	6.0000	10	0	43.2538	69.5682	151.3427	0.2910	100	79
1	527.0000	6.0000	10	0	43.3619	69.5783	151.3111	0.2850	94	82
1	528.0000	6.0000	10	0	43.3104	69.5815	151.3838	0.1733	109	78
1	529.0000	6.0000	10	0	43.2739	69.6469	151.3710	0.3345	116	76
1	530.0000	6.0000	10	0	43.2776	69.5625	151.2873	0.3043	103	77
1	531.0000	6.0000	10	0	43.4363	69.5594	151.3604	0.2780	105	76
1	532.0000	6.0000	10	0	43.3576	69.6638	151.2320	0.1455	118	82
1	533.0000	6.0000	10	0	43.3572	69.6226	151.2915	0.1664	111	79
1	534.0000	6.0000	10	0	43.3101	69.6786	151.3028	0.1786	111	83
1	535.0000	6.0000	10	0	43.3234	69.6793	151.2809	0.1950	105	79
1	536.0000	6.0000	10	0	43.2827	69.6553	151.1892	0.2876	110	78
1	537.0000	6.0000	10	0	43.2311	69.5786	151.3330	0.2121	105	81
1	538.0000	6.0000	10	0	43.2578	69.6087	151.3128	0.2554	106	84
1	539.0000	6.0000	10	0	43.2464	69.5948	151.4483	0.2100	108	78
1	540.0000	6.0000	9	0	43.3193	69.5672	151.4033	0.2233	100	76
1	541.0000	6.0000	10	0	43.1916	69.6100	151.3529	0.2034	105	76
1	542.0000	6.0000	10	0	43.2487	69.6049	151.3233	0.3022	105	77
1	543.0000	6.0000	9	0	42.9866	69.6697	151.3904	0.3207	108	76
1	544.0000	6.0000	10	0	43.2642	69.6179	151.2928	0.2002	109	77
1	545.0000	6.0000	10	0	43.2883	69.6429	151.2190	0.2285	107	79
1	546.0000	6.0000	10	0	43.4477	69.6160	151.2985	0.1523	102	77
1	547.0000	6.0000	10	0	43.3260	69.5816	151.2619	0.2459	110	80
1	548.0000	6.0000	10	0	43.3697	69.7103	151.1360	0.2017	105	73
1	549.0000	6.0000	10	0	43.1287	69.6719	151.3006	0.5238	102	75
1	550.0000	6.0000	10	0	43.4065	69.6333	151.3665	0.3213	108	77
1	551.0000	6.0000	10	0	43.3625	69.6016	151.1972	0.2642	114	79
1	552.0000	6.0000	10	0	43.3657	69.6495	151.1934	0.3174	103	81
1	553.0000	6.0000	10	0	43.2648	69.5420	151.3019	0.2891	108	83
1	554.0000	6.0000	10	0	43.4532	69.6571	151.2647	0.2862	106	75
1	555.0000	6.0000	10	0	43.3386	69.6286	151.2781	0.2111	104	81
1	556.0000	6.0000	10	0	43.7272	69.5919	151.2670	0.2993	97	74
1	557.0000	6.0000	10	0	43.4877	69.6154	151.2947	0.2187	106	77
1	558.0000	6.0000	10	0	43.4147	69.6881	151.2622	0.1633	106	81
1	559.0000	6.0000	10	0	43.3192	69.6788	151.1326	0.3196	108	78
1	560.0000	6.0000	10	0	43.4327	69.6829	151.2619	0.2347	99	77
1	561.0000	6.0000	10	0	43.5298	69.5842	151.3486	0.2880	109	77
1	562.0000	6.0000	10	0	43.4643	69.6867	151.3179	0.2589	95	74
1	563.0000	6.0000	9	0	43.7377	69.8623	150.5924	0.4763	114	71
1	564.0000	6.0000	9	0	44.0435	69.7683	150.9508	0.3297	119	71
1	565.0000	6.0000	10	0	44.1436	69.9142	150.6411	0.2515	100	72
1	566.0000	6.0000	10	0	44.1935	69.8141	150.7061	0.2723	111	76
1	567.0000	6.0000	10	0	44.0490	69.8894	150.7408	0.2523	102	74
1	568.0000	6.0000	10	0	43.6280	69.8991	150.6806	0.5838	102	82
1	569.0000	6.0000	10	0	43.9595	69.8936	150.7823	0.2999	111	77
1	570.0000	6.0000	10	0	44.0834	69.9144	150.6040	0.2614	100	79
1	571.0000	6.0000	10	0	44.1683	69.8473	150.8659	0.1796	99	75
1	572.0000	6.0000	10	0	44.0160	69.8314	150.5672	0.4410	95	73
1	573.0000	6.0000	10	0	44.0021	69.8993	150.8273	0.2165	100	76
1	574.0000	6.0000	10	0	44.0419	69.9952	150.7413	0.3948	91	66
1	575.0000	6.0000	9	0	44.5232	70.0128	150.3255	0.6417	66	46
0	576.0000	6.0000	0	3	0.0000	0.0000	0.0000	0.0000	35	40
0	577.0000	6.0000	0	3	0.0000	0.0000	0.0000	0.0000	35	41
0	578.0000	6.0000	0	3	0.0000	0.0000	0.0000	0.0000	56	45
0	579.0000	6.0000	0	3	0.0000	0.0000	0.0000	0.0000	54	40
1	580.0000	6.0000	6	0	74.1924	114.1473	52.4872	0.2643	68	48
1	581.0000	6.0000	9	0	74.3857	114.1247	52.8374	0.6261	98	62
1	582.0000	6.0000	9	0	74.3196	114.2946	52.9505	0.2479	130	75
1	583.0000	6.0000	9	0	74.3821	114.2721	53.0298	0.2019	127	74
1	584.0000	6.0000	9	0	74.2541	114.2481	52.9210	0.3023	127	76
1	585.0000	6.0000	9	0	74.1097	114.3347	52.9571	0.3578	123	77
1	586.0000	6.0000	10	0	74.1728	114.2834	52.9864	0.2433	127	78
1	587.0000	6.0000	9	0	74.5701	114.4956	52.8930	0.3115	126	82
1	588.0000	6.0000	10	0	74.1977	114.4032	52.9781	0.2518	130	80
1	589.0000	6.0000	10	0	74.2111	114.4006	52.9131	0.2536	137	86
1	590.0000	6.0000	10	0	74.1636	114.3853	52.9691	0.2543	129	84
1	591.0000	6.0000	10	0	74.1701	114.4126	52.9658	0.2703	117	81
1	592.0000	6.0000	10	0	74.0635	114.5303	52.9587	0.2365	130	82
1	593.0000	6.0000	10	0	74.1499	114.5149	52.9091	0.2845	121	86
1	594.0000	6.0000	10	0	74.0176	114.3827	52.9659	0.3662	128	88
1	595.0000	6.0000	10	0	74.1184	114.4492	52.8983	0.3269	134	84
1	596.0000	6.0000	10	0	74.0535	114.4859	52.8623	0.3911	122	78
1	597.0000	6.0000	9	0	74.2495	114.5575	52.9585	0.3106	133	84
1	598.0000	6.0000	10	0	74.0324	114.6141	52.7423	0.2765	134	85
1	599.0000	6.0000	9	0	74.0315	114.5837	52.8385	0.3479	136	83
1	600.0000	6.0000	9	0	74.0391	114.5385	52.8597	0.3798	141	88
1	601.0000	6.0000	9	0	74.0178	114.5973	52.9000	0.2454	133	85
1	602.0000	6.0000	10	0	74.1833	114.6552	52.7835	0.3105	130	88
1	603.0000	6.0000	10	0	73.9725	114.5122	52.8442	0.3770	137	89
1	604.0000	6.0000	10	0	73.9363	114.5967	52.7975	0.3493	138	85
1	605.0000	6.0000	10	0	74.1645	114.5100	52.9160	0.2157	133	87
1	606.0000	6.0000	10	0	73.9553	114.7336	52.7600	0.4244	140	83
1	607.0000	6.0000	10	0	74.0730	114.5617	52.8253	0.4087	129	80
1	608.0000	6.0000	10	0	73.8583	114.6696	52.7769	0.3361	133	85
1	609.0000	6.0000	10	0	74.0021	114.6629	52.8421	0.2597	139	83
1	610.0000	6.0000	10	0	74.0151	114.7074	52.8398	0.2325	129	79
1	611.0000	6.0000	10	0	73.8118	114.5654	52.7822	0.4045	137	81
1	612.0000	6.0000	10	0	73.8400	114.6985	52.6913	0.2952	133	81
1	613.0000	6.0000	10	0	73.9275	114.5771	52.7649	0.3547	130	82
1	614.0000	6.0000	10	0	73.8446	114.5983	52.7639	0.3305	129	79
1	615.0000	6.0000	10	0	73.9764	114.6674	52.8047	0.2397	131	86
1	616.0000	6.0000	10	0	73.8612	114.6475	52.7611	0.2990	142	80
1	617.0000	6.0000	10	0	73.7718	114.7125	52.6572	0.5893	126	81
1	618.0000	6.0000	10	0	74.0588	114.5193	52.8371	0.2566	121	76
1	619.0000	6.0000	10	0	73.7556	114.6092	52.8581	0.4709	123	78
1	620.0000	6.0000	10	0	73.8120	114.8082	52.7001	0.3130	127	79
1	621.0000	6.0000	10	0	73.8581	114.6228	52.7994	0.1771	124	81
1	622.0000	6.0000	10	0	73.5405	114.5254	52.6842	0.5341	135	81
1	623.0000	6.0000	10	0	73.6967	114.3395	53.0734	0.5526	143	86
1	624.0000	6.0000	10	0	73.7964	114.5661	52.7842	0.3097	122	85
1	625.0000	6.0000	10	0	73.7305	114.6229	52.7156	0.2860	134	81
1	626.0000	6.0000	9	0	73.7482	114.6186	52.7232	0.2593	140	84
1	627.0000	6.0000	10	0	73.8171	114.5371	52.7656	0.4344	130	81
1	628.0000	6.0000	10	0	73.8379	114.6106	52.7647	0.3709	138	85
1	629.0000	6.0000	10	0	73.8405	114.3576	52.6193	0.5884	115	76
1	630.0000	6.0000	9	0	74.3025	113.9394	52.6482	0.8241	118	74
1	631.0000	6.0000	10	0	73.8628	114.3697	52.5429	0.7334	114	74
1	632.0000	6.0000	9	0	73.6215	114.5021	52.7492	0.4510	118	75
1	633.0000	6.0000	10	0	74.0979	114.4258	52.7435	0.4339	122	84
1	634.0000	6.0000	10	0	73.9313	114.4581	52.8196	0.3021	127	79
1	635.0000	6.0000	10	0	73.7908	114.4340	52.7412	0.3802	132	81
1	636.0000	6.0000	10	0	73.9230	114.4293	52.7989	0.3942	134	83
1	637.0000	6.0000	10	0	73.9195	114.4547	52.8429	0.3257	143	82
1	638.0000	6.0000	10	0	74.1003	114.4432	52.7208	0.6361	128	81
1	639.0000	6.0000	10	0	73.7766	114.5378	52.7412	0.3899	129	76
1	640.0000	6.0000	9	0	73.7242	114.3769	52.7209	0.3749	146	79
1	641.0000	6.0000	10	0	74.0682	114.3173	52.8168	0.3015	127	76
1	642.0000	6.0000	10	0	73.9307	114.1375	52.7194	0.6072	125	77
1	643.0000	6.0000	10	0	74.1118	114.2284	52.9460	0.2858	127	76
1	644.0000	6.0000	10	0	73.7726	114.1069	52.8801	0.5154	141	84
1	645.0000	6.0000	10	0	73.8249	114.2227	52.8187	0.3982	146	77
1	646.0000	6.0000	8	0	74.1621	114.2996	52.9857	0.1906	137	78
1	647.0000	6.0000	9	0	74.1254	114.4008	52.8925	0.3452	134	81
1	648.0000	6.0000	10	0	73.9813	114.1187	52.9303	0.4703	138	83
1	649.0000	6.0000	9	0	74.0802	113.8162	53.0283	0.4221	126	76
1	650.0000	6.0000	9	0	74.1863	113.7972	52.9634	0.7093	121	76
1	651.0000	6.0000	9	0	74.2910	113.9800	53.2302	0.5214	123	74
1	652.0000	6.0000	10	0	74.4203	114.0915	53.2965	0.5874	137	79
1	653.0000	6.0000	10	0	74.1408	113.6632	53.4641	0.5688	132	77
1	654.0000	6.0000	10	0	73.8968	113.8073	53.2984	0.5197	131	82
1	655.0000	6.0000	10	0	74.5774	113.6584	53.3488	0.6537	135	81
1	656.0000	6.0000	10	0	74.1767	113.7709	53.0902	0.8554	116	69
1	657.0000	6.0000	9	0	74.3360	113.7284	53.4655	0.4663	122	72
1	658.0000	6.0000	9	0	74.3347	113.8345	53.5258	0.4802	156	84
1	659.0000	6.0000	10	0	74.5651	113.9570	53.3290	0.4289	133	81
1	660.0000	6.0000	10	0	74.3651	113.9113	53.5866	0.2153	146	85
1	661.0000	6.0000	10	0	74.2728	113.8970	53.5239	0.1601	131	82
1	662.0000	6.0000	10	0	74.3397	113.6937	53.4404	0.3522	125	72
1	663.0000	6.0000	10	0	74.3829	114.0065	53.4438	0.3388	136	86
1	664.0000	6.0000	10	0	74.1746	113.7895	53.5218	0.4317	140	86
1	665.0000	6.0000	10	0	74.5334	113.7154	53.7061	0.3536	153	84
1	666.0000	6.0000	10	0	74.2366	113.7754	53.4716	0.2890	140	84
1	667.0000	6.0000	10	0	74.2647	113.8120	53.3855	0.4093	136	81
1	668.0000	6.0000	8	0	74.1962	113.9829	53.4991	0.2765	135	78
1	669.0000	6.0000	10	0	74.3961	113.8049	53.5609	0.3119	130	78
1	670.0000	6.0000	10	0	74.1744	113.6589	53.2414	0.5075	137	80
1	671.0000	6.0000	10	0	74.2588	113.5477	53.2512	0.4340	135	81
1	672.0000	6.0000	10	0	73.9725	113.5466	53.0972	0.8249	140	82
1	673.0000	6.0000	10	0	74.2406	113.9131	53.4578	0.2439	142	88
1	674.0000	6.0000	9	0	74.4159	113.8827	53.2971	0.4307	133	81
1	675.0000	6.0000	9	0	74.4130	113.9518	53.4998	0.2114	140	84
1	676.0000	6.0000	9	0	74.2771	113.8959	53.3964	0.3619	145	88
1	677.0000	6.0000	10	0	74.0378	113.9498	53.4248	0.3736	148	84
1	678.0000	6.0000	10	0	74.3989	113.8803	53.5524	0.2460	139	86
1	679.0000	6.0000	10	0	74.2452	113.9336	53.3870	0.3631	151	83
1	680.0000	6.0000	10	0	74.3960	113.8613	53.5518	0.2963	151	89
1	681.0000	6.0000	10	0	74.4432	113.9359	53.5266	0.1886	142	88
1	682.0000	6.0000	9	0	74.2865	113.9937	53.4687	0.2053	147	89
1	683.0000	6.0000	10	0	74.2620	113.9088	53.4872	0.2773	144	88
1	684.0000	6.0000	10	0	74.3089	113.9597	53.4436	0.2049	151	92
1	685.0000	6.0000	10	0	74.2656	113.9620	53.4110	0.2776	144	87
1	686.0000	6.0000	10	0	74.0393	113.8593	53.2966	0.4217	150	90
1	687.0000	6.0000	10	0	74.3587	113.8019	53.3455	0.3726	155	88
1	688.0000	6.0000	9	0	74.3800	113.8196	53.4929	0.2490	153	91
1	689.0000	6.0000	10	0	74.6581	113.9123	53.4509	0.4396	153	97
1	690.0000	6.0000	10	0	74.5164	113.8898	53.4118	0.3029	149	93
1	691.0000	6.0000	10	0	74.4407	113.7974	53.5365	0.2458	147	85
1	692.0000	6.0000	10	0	74.6062	113.7148	53.6137	0.2972	154	90
1	693.0000	6.0000	10	0	74.6641	113.9057	53.4413	0.4224	150	89
1	694.0000	6.0000	10	0	74.5342	113.8724	53.5750	0.3274	153	86
1	695.0000	6.0000	10	0	74.3421	113.8070	53.4693	0.4359	159	87
1	696.0000	6.0000	10	0	74.5554	113.8102	53.6217	0.1866	148	93
1	697.0000	6.0000	10	0	74.4722	113.8387	53.5447	0.2966	149	89
1	698.0000	6.0000	8	0	74.7946	113.8705	53.5997	0.2166	151	88
1	699.0000	6.0000	10	0	74.6412	113.8075	53.5818	0.2122	151	92
1	700.0000	6.0000	10	0	74.3461	113.8583	53.5100	0.3640	142	88
1	701.0000	6.0000	10	0	74.5111	113.8319	53.4878	0.2778	156	94
1	702.0000	6.0000	10	0	74.3114	113.9986	53.3912	0.4993	148	85
1	703.0000	6.0000	10	0	74.4757	113.9065	53.5502	0.2118	155	95
1	704.0000	6.0000	10	0	74.5564	113.8864	53.5041	0.2277	155	92
1	705.0000	6.0000	9	0	74.5292	113.9570	53.5273	0.1829	151	92
1	706.0000	6.0000	10	0	74.5735	113.8025	53.5709	0.2852	145	89
1	707.0000	6.0000	10	0	74.7399	114.0918	53.6613	0.3495	148	91
1	708.0000	6.0000	10	0	74.5132	113.9886	53.4923	0.2452	148	89
1	709.0000	6.0000	9	0	74.4413	113.8569	53.5377	0.3374	147	91
1	710.0000	6.0000	10	0	74.1528	113.9446	53.3793	0.4106	140	84
1	711.0000	6.0000	10	0	74.5058	113.9649	53.4595	0.2888	149	92
1	712.0000	6.0000	10	0	74.5892	113.8724	53.5031	0.2870	153	96
1	713.0000	6.0000	10	0	74.3960	113.8936	53.3348	0.2833	151	88
1	714.0000	6.0000	10	0	74.6466	113.8390	53.5274	0.2465	152	86
1	715.0000	6.0000	10	0	74.5854	113.8200	53.5396	0.2886	130	81
1	716.0000	6.0000	9	0	74.7550	113.6857	53.5433	0.3315	144	83
1	717.0000	6.0000	10	0	74.7757	113.6340	53.5459	0.2579	146	88
1	718.0000	6.0000	10	0	75.0276	113.5950	53.6640	0.2209	135	85
1	719.0000	6.0000	9	0	74.6490	113.4352	53.5433	0.5389	132	78
1	720.0000	6.0000	9	0	74.2192	113.1814	53.4143	0.5928	135	73
1	721.0000	6.0000	9	0	74.6098	113.4744	53.3879	0.4626	132	81
1	722.0000	6.0000	10	0	74.3568	113.2975	53.4665	0.4144	133	80
1	723.0000	6.0000	10	0	74.7944	113.1714	53.5849	0.4773	138	84
1	724.0000	6.0000	10	0	74.7990	113.5189	53.5533	0.2357	138	80
1	725.0000	6.0000	10	0	74.7945	113.0108	53.5736	0.4840	139	83
1	726.0000	6.0000	9	0	74.8871	113.0719	53.6014	0.3428	132	78
1	727.0000	6.0000	10	0	75.2512	113.2519	53.5475	0.4841	140	83
1	728.0000	6.0000	9	0	74.6593	113.2730	53.7251	0.5320	143	76
1	729.0000	6.0000	9	0	74.9552	113.4799	53.6469	0.3061	146	81
1	730.0000	6.0000	10	0	74.7384	113.7126	53.6232	0.2967	138	81
1	731.0000	6.0000	9	0	74.7116	113.9909	53.4247	0.4133	130	81
1	732.0000	6.0000	10	0	74.3901	114.0055	53.5543	0.4174	144	84
1	733.0000	6.0000	10	0	73.9347	113.4826	53.4236	0.6438	141	82
1	734.0000	6.0000	10	0	74.5457	113.9001	53.5322	0.4394	132	82
1	735.0000	6.0000	10	0	74.0825	113.8296	53.3802	0.5083	134	83
1	736.0000	6.0000	10	0	74.5380	113.8774	53.5609	0.2647	130	80
1	737.0000	6.0000	10	0	74.3498	113.9063	53.4846	0.4291	132	76
1	738.0000	6.0000	10	0	74.3452	113.9599	53.4991	0.3093	136	82
1	739.0000	6.0000	9	0	74.4627	113.5984	53.4748	0.7519	123	72
1	740.0000	6.0000	10	0	74.5010	113.7888	53.5027	0.4384	127	76
1	741.0000	6.0000	10	0	74.5078	113.6288	53.5180	0.3322	140	83
1	742.0000	6.0000	10	0	74.0677	113.7714	53.4477	0.3711	136	77
1	743.0000	6.0000	10	0	74.3895	113.6365	53.3084	0.6065	124	72
1	744.0000	6.0000	9	0	74.5651	113.7207	53.7174	0.5469	132	78
1	745.0000	6.0000	10	0	74.5108	113.6654	53.5285	0.7115	147	85
1	746.0000	6.0000	10	0	74.3977	113.6009	53.6978	0.4739	147	83
1	747.0000	6.0000	10	0	74.8994	113.4948	53.6741	0.2602	136	80
1	748.0000	6.0000	9	0	74.5660	113.3735	53.5972	0.6074	141	78
1	749.0000	6.0000	9	0	74.7047	113.6383	53.6799	0.4833	132	81
1	750.0000	6.0000	10	0	74.6124	113.7398	53.7000	0.2804	137	87
1	751.0000	6.0000	10	0	74.6181	113.5483	53.8211	0.4479	144	80
1	752.0000	6.0000	9	0	75.0180	113.5009	53.7169	0.4091	124	74
1	753.0000	6.0000	8	0	74.5071	112.7158	53.7111	0.8000	125	66
1	754.0000	6.0000	10	0	74.4149	113.3566	53.7586	0.6286	119	70
1	755.0000	6.0000	10	0	74.9757	113.3375	54.1220	0.6223	112	71
1	756.0000	6.0000	10	0	74.9009	112.5741	54.6678	0.6971	121	72
1	757.0000	6.0000	10	0	75.6210	112.8803	54.6222	0.6253	107	70
1	758.0000	6.0000	9	0	75.8904	112.9980	55.0742	0.8751	104	65
1	759.0000	6.0000	7	0	75.3526	112.5712	54.9984	0.7518	94	62
1	760.0000	6.0000	9	0	75.6591	112.0130	56.4428	0.7910	81	57
1	761.0000	6.0000	10	0	76.2307	112.1453	56.9335	0.7393	101	62
1	762.0000	6.0000	10	0	75.9372	112.1358	57.0638	0.4290	110	69
1	763.0000	6.0000	10	0	75.9636	112.2887	57.2550	0.4763	111	71
1	764.0000	6.0000	10	0	75.9637	112.3431	57.2353	0.3145	113	72
1	765.0000	6.0000	10	0	75.8892	112.4118	56.9634	0.4883	109	69
1	766.0000	6.0000	10	0	75.3956	112.3039	56.7543	0.7347	111	73
1	767.0000	6.0000	10	0	75.8506	112.4152	57.0991	0.3686	113	71
1	768.0000	6.0000	10	0	76.0303	112.5231	57.2114	0.3426	111	74
1	769.0000	6.0000	10	0	75.6840	112.5275	57.0469	0.2896	104	69
1	770.0000	6.0000	9	0	76.1173	112.5150	57.1590	0.3662	97	63
1	771.0000	6.0000	10	0	75.6087	112.5328	57.1772	0.5438	107	70
1	772.0000	6.0000	10	0	75.5859	112.5492	57.0459	0.5252	111	74
1	773.0000	6.0000	10	0	75.7600	112.6875	57.0818	0.5032	134	76
1	774.0000	6.0000	9	0	76.1894	112.6729	57.2152	0.3097	101	70
1	775.0000	6.0000	10	0	76.1623	112.9564	57.1871	0.3387	113	72
1	776.0000	6.0000	10	0	75.7345	112.9331	57.1431	0.3720	123	75
1	777.0000	6.0000	10	0	75.4515	112.8694	57.0251	0.5305	118	74
1	778.0000	6.0000	10	0	75.6640	112.9763	57.0985	0.3227	117	72
1	779.0000	6.0000	10	0	75.8153	112.8652	57.2688	0.3308	114	72
1	780.0000	6.0000	10	0	75.7299	112.9072	57.1616	0.2855	116	75
1	781.0000	6.0000	10	0	75.7262	112.6757	57.1055	0.5032	107	76
1	782.0000	6.0000	10	0	75.7681	112.7003	57.1613	0.4362	129	79
1	783.0000	6.0000	10	0	75.8035	112.8970	57.2055	0.2556	129	76
1	784.0000	6.0000	10	0	75.7915	112.8770	57.0948	0.4610	114	74
1	785.0000	6.0000	10	0	75.7949	112.8778	57.1088	0.4759	117	74
1	786.0000	6.0000	10	0	76.0049	112.7014	57.2310	0.2955	112	71
1	787.0000	6.0000	10	0	76.0530	112.5369	57.2393	0.4729	115	74
1	788.0000	6.0000	10	0	75.4894	112.5470	56.9640	0.3930	113	70
1	789.0000	6.0000	10	0	75.9016	112.8724	57.1668	0.2301	106	70
1	790.0000	6.0000	10	0	75.8094	112.8557	57.1096	0.4367	94	61
1	791.0000	6.0000	9	0	76.0348	112.3642	56.7801	0.8353	70	55
1	792.0000	6.0000	6	0	145.2720	129.2097	95.2951	1.7805	55	42
1	793.0000	6.0000	8	0	75.9583	112.9146	57.1473	0.3467	74	45
1	794.0000	6.0000	8	0	75.8412	113.1894	57.3154	0.2756	87	53
1	795.0000	6.0000	10	0	75.9318	113.1394	57.4857	0.2678	108	66
1	796.0000	6.0000	10	0	75.7630	112.9997	57.3625	0.4002	119	73
1	797.0000	6.0000	10	0	75.9429	113.1753	57.4067	0.2805	133	79
1	798.0000	6.0000	10	0	75.8801	113.2424	57.4106	0.2201	129	85
1	799.0000	6.0000	10	0	75.8000	113.2191	57.3555	0.2723	143	84
1	800.0000	6.0000	10	0	75.8754	113.2286	57.3707	0.2947	125	84
1	801.0000	6.0000	10	0	75.9899	113.2042	57.3829	0.2621	122	82
1	802.0000	6.0000	10	0	75.8346	113.2466	57.3745	0.2988	132	86
1	803.0000	6.0000	10	0	75.8048	113.3839	57.3415	0.2789	126	84
1	804.0000	6.0000	10	0	75.9164	113.2537	57.3834	0.2999	129	88
1	805.0000	6.0000	10	0	75.7818	113.2227	57.3660	0.3946	122	85
1	806.0000	6.0000	10	0	76.0846	113.1879	57.3793	0.3547	132	84
1	807.0000	6.0000	10	0	76.1051	113.1841	57.3659	0.3738	132	82
1	808.0000	6.0000	10	0	76.1109	113.3821	57.2307	0.3530	129	83
1	809.0000	6.0000	9	0	76.0517	113.3195	57.3713	0.1835	136	84
1	810.0000	6.0000	10	0	76.0297	113.2061	57.3020	0.3304	139	84
1	811.0000	6.0000	10	0	75.9078	113.2550	57.3089	0.3569	130	84
1	812.0000	6.0000	10	0	76.1570	113.1447	57.3460	0.2657	121	84
1	813.0000	6.0000	9	0	76.0829	113.1920	57.3493	0.2896	131	82
1	814.0000	6.0000	10	0	76.1251	113.2747	57.3478	0.2221	138	85
1	815.0000	6.0000	10	0	75.8689	113.3778	57.2131	0.3413	139	86
1	816.0000	6.0000	10	0	75.7774	113.1791	57.0957	0.4778	124	79
1	817.0000	6.0000	10	0	75.6227	113.2672	57.0956	0.4572	123	80
1	818.0000	6.0000	10	0	76.0244	113.3228	57.1900	0.2966	127	84
1	819.0000	6.0000	10	0	76.0029	113.4098	57.2793	0.3210	130	83
1	820.0000	6.0000	10	0	76.2833	113.3039	57.2873	0.2847	131	85
1	821.0000	6.0000	10	0	76.1365	113.4363	57.3943	0.1545	127	85
1	822.0000	6.0000	10	0	76.0045	113.5266	57.3356	0.2109	126	83
1	823.0000	6.0000	10	0	75.9395	113.5841	57.2641	0.4193	127	84
1	824.0000	6.0000	10	0	75.8411	113.4888	57.2810	0.3232	126	87
1	825.0000	6.0000	10	0	75.8639	113.5598	57.2465	0.3472	123	84
1	826.0000	6.0000	10	0	75.7403	113.4650	57.2824	0.4256	113	78
1	827.0000	6.0000	9	0	75.9672	113.2363	57.3026	0.4414	121	84
1	828.0000	6.0000	10	0	75.7688	113.4692	57.3115	0.3531	116	79
1	829.0000	6.0000	10	0	75.9460	113.5434	57.2891	0.4408	117	73
1	830.0000	6.0000	9	0	76.1551	113.4441	57.2603	0.3085	112	72
1	831.0000	6.0000	10	0	75.9828	113.5504	57.3496	0.2956	122	78
1	832.0000	6.0000	10	0	76.0577	113.6264	57.2747	0.2103	129	78
1	833.0000	6.0000	10	0	76.3251	113.4356	57.2537	0.4148	125	79
1	834.0000	6.0000	10	0	76.0218	113.5436	57.3224	0.4146	123	80
1	835.0000	6.0000	10	0	75.7808	113.5264	57.1840	0.4217	119	78
1	836.0000	6.0000	10	0	76.1523	113.3318	57.1910	0.5292	120	77
1	837.0000	6.0000	10	0	75.9292	113.2576	57.1450	0.6022	112	74
1	838.0000	6.0000	10	0	76.2086	113.3954	57.3655	0.5491	108	72
1	839.0000	6.0000	9	0	76.1065	113.4032	57.4142	0.4162	106	70
1	840.0000	6.0000	10	0	76.2439	113.8441	57.2532	0.3269	134	81
1	841.0000	6.0000	10	0	75.9675	113.6885	57.3999	0.2543	120	80
1	842.0000	6.0000	10	0	76.1885	113.5628	57.3586	0.2587	113	78
1	843.0000	6.0000	10	0	76.4357	113.6841	57.2450	0.4690	119	80
1	844.0000	6.0000	10	0	75.9607	113.4683	57.1762	0.3563	116	77
1	845.0000	6.0000	10	0	76.2991	113.7309	57.1687	0.6492	118	77
1	846.0000	6.0000	10	0	76.0991	113.8192	57.1576	0.3603	118	78
1	847.0000	6.0000	10	0	76.1073	113.5979	57.2799	0.4428	122	85
1	848.0000	6.0000	9	0	75.7889	113.6313	57.1325	0.4089	109	74
1	849.0000	6.0000	10	0	75.8804	113.7616	57.0832	0.3601	123	81
1	850.0000	6.0000	9	0	76.0828	113.6668	57.2862	0.3125	116	80
1	851.0000	6.0000	10	0	76.2425	113.7631	57.2920	0.2091	122	79
1	852.0000	6.0000	10	0	76.1008	113.5346	57.4199	0.5120	113	76
1	853.0000	6.0000	10	0	76.2956	113.4580	57.1110	0.6706	119	77
1	854.0000	6.0000	10	0	76.3873	113.3955	57.2999	0.5060	109	69
1	855.0000	6.0000	10	0	76.2173	113.7985	57.4014	0.1987	128	81
1	856.0000	6.0000	10	0	76.2545	113.7854	57.4186	0.2719	125	85
1	857.0000	6.0000	9	0	76.1403	113.8729	57.3776	0.3698	120	72
1	858.0000	6.0000	10	0	76.2688	113.6721	57.3891	0.3037	105	71
1	859.0000	6.0000	10	0	76.2486	113.8088	57.3252	0.1955	108	76
1	860.0000	6.0000	9	0	76.2034	113.8024	57.3270	0.2895	133	86
1	861.0000	6.0000	10	0	76.3339	113.8965	57.3882	0.2154	126	87
1	862.0000	6.0000	10	0	76.1254	113.8699	57.3127	0.2933	121	80
1	863.0000	6.0000	10	0	75.8092	113.5493	57.3299	0.4691	108	74
1	864.0000	6.0000	10	0	75.6299	113.6490	56.9664	0.5665	110	81
1	865.0000	6.0000	10	0	76.1230	113.6318	57.1406	0.5199	129	85
1	866.0000	6.0000	10	0	76.2475	113.9628	57.1168	0.5556	114	76
1	867.0000	6.0000	10	0	76.1789	113.6569	57.2248	0.3936	114	77
1	868.0000	6.0000	10	0	76.0762	114.0141	57.2503	0.2960	103	75
1	869.0000	6.0000	9	0	76.6253	114.0391	57.0125	0.4592	98	69
1	870.0000	6.0000	10	0	76.2005	113.7249	57.2693	0.3726	100	67
1	871.0000	6.0000	10	0	75.8469	113.7881	57.3369	0.5463	96	67
1	872.0000	6.0000	10	0	76.2985	113.8666	57.2107	0.3403	108	72
1	873.0000	6.0000	10	0	76.2724	113.9560	57.1345	0.2958	133	82
1	874.0000	6.0000	10	0	76.2262	113.9066	57.0226	0.5385	106	73
1	875.0000	6.0000	10	0	76.1244	113.6611	57.3218	0.3199	119	73
1	876.0000	6.0000	10	0	76.2213	114.0240	57.2245	0.3142	125	84
1	877.0000	6.0000	10	0	76.3516	113.6902	57.1800	0.3244	115	77
1	878.0000	6.0000	10	0	76.3024	113.9792	57.0956	0.3910	123	80
1	879.0000	6.0000	10	0	76.3406	113.8431	57.1743	0.2911	112	75
1	880.0000	6.0000	9	0	76.3365	113.5415	57.2374	0.4791	100	69
1	881.0000	6.0000	10	0	76.3420	113.7024	57.2089	0.3732	111	75
1	882.0000	6.0000	10	0	76.6223	113.4159	57.1697	0.4223	121	79
1	883.0000	6.0000	10	0	76.5964	113.5847	57.0065	0.3834	111	78
1	884.0000	6.0000	10	0	76.6540	113.4611	57.1323	0.3569	115	79
1	885.0000	6.0000	10	0	76.6261	113.4606	57.0143	0.4053	116	77
1	886.0000	6.0000	10	0	76.4627	113.8016	56.9019	0.3393	118	78
1	887.0000	6.0000	10	0	76.4179	113.7469	56.8379	0.1417	112	76
1	888.0000	6.0000	10	0	76.3851	113.6145	56.8436	0.2329	107	74
1	889.0000	6.0000	10	0	76.1585	113.4599	56.7328	0.3569	125	79
1	890.0000	6.0000	10	0	76.3371	113.7055	56.8442	0.3625	114	78
1	891.0000	6.0000	10	0	76.3148	113.4998	56.9280	0.4199	109	77
1	892.0000	6.0000	10	0	76.3080	113.4607	56.6131	0.5759	104	70
1	893.0000	6.0000	10	0	76.3267	113.8110	56.6708	0.2924	121	76
1	894.0000	6.0000	10	0	76.4717	113.6494	56.8378	0.4789	117	78
1	895.0000	6.0000	9	0	76.6501	113.7852	56.9317	0.3591	132	81
1	896.0000	6.0000	10	0	76.4922	113.7539	56.6174	0.6172	107	76
1	897.0000	6.0000	10	0	76.1058	113.3713	56.5103	0.5672	107	67
1	898.0000	6.0000	10	0	76.3868	113.4551	56.6661	0.5253	109	70
1	899.0000	6.0000	9	0	76.0765	113.4714	56.6501	0.4356	120	74
1	900.0000	6.0000	10	0	76.4105	113.3763	56.8163	0.4940	120	75
1	901.0000	6.0000	10	0	76.5456	113.6703	56.8822	0.5314	101	78
1	902.0000	6.0000	10	0	76.4862	113.6595	56.8943	0.4280	117	79
1	903.0000	6.0000	10	0	76.5869	113.8154	56.9842	0.1787	121	79
1	904.0000	6.0000	10	0	76.5344	114.0263	56.8820	0.3290	126	77
1	905.0000	6.0000	9	0	76.4497	113.4816	56.7450	0.5198	117	77
1	906.0000	6.0000	10	0	76.1525	113.4179	56.9090	0.7724	118	75
1	907.0000	6.0000	9	0	76.3248	113.7967	56.8047	0.4381	119	78
1	908.0000	6.0000	10	0	76.7143	113.9472	56.9824	0.2238	117	81
1	0.0000	7.0000	9	0	41.9899	106.9284	31.4149	0.3230	127	72
1	1.0000	7.0000	9	0	42.1982	106.9059	31.5355	0.3075	117	77
1	2.0000	7.0000	9	0	42.2111	107.0263	31.4894	0.1405	133	79
1	3.0000	7.0000	9	0	42.3105	106.9389	31.5855	0.1843	133	74
1	4.0000	7.0000	9	0	42.3367	106.9401	31.5187	0.2660	122	77
1	5.0000	7.0000	9	0	42.3105	106.8213	31.5340	0.4159	119	76
1	6.0000	7.0000	8	0	42.1940	107.0260	31.6215	0.1907	127	81
1	7.0000	7.0000	9	0	42.2448	106.9550	31.6403	0.2833	132	80
1	8.0000	7.0000	9	0	42.1409	107.0463	31.4460	0.2015	119	78
1	9.0000	7.0000	10	0	42.2957	106.8874	31.4655	0.2400	130	81
1	10.0000	7.0000	9	0	42.2015	106.9478	31.5463	0.1757	128	75
1	11.0000	7.0000	8	0	42.3482	106.8631	31.6848	0.1294	122	81
1	12.0000	7.0000	10	0	42.3540	106.8123	31.7372	0.2388	118	80
1	13.0000	7.0000	9	0	42.4328	106.8107	31.6628	0.1206	126	79
1	14.0000	7.0000	9	0	42.3704	106.7973	31.5072	0.3070	125	76
1	15.0000	7.0000	9	0	42.4265	106.7741	31.5916	0.2254	120	75
1	16.0000	7.0000	8	0	42.5302	106.9506	31.4567	0.3354	117	70
1	17.0000	7.0000	10	0	42.2229	106.6422	31.4989	0.5902	128	80
1	18.0000	7.0000	8	0	42.4679	106.8370	31.7503	0.2022	129	81
1	19.0000	7.0000	9	0	42.5293	106.7559	31.6831	0.2320	125	82
1	20.0000	7.0000	8	0	42.5025	106.7840	31.8608	0.3859	126	81
1	21.0000	7.0000	9	0	42.3534	106.9750	31.7177	0.2251	131	88
1	22.0000	7.0000	9	0	42.1922	107.0548	31.6425	0.3051	127	82
1	23.0000	7.0000	8	0	42.3685	106.9094	31.7363	0.2632	138	77
1	24.0000	7.0000	9	0	42.2785	106.8504	31.5359	0.4662	124	76
1	25.0000	7.0000	9	0	42.7882	106.4438	31.6849	0.9512	116	78
1	26.0000	7.0000	9	0	42.6129	106.9835	31.7727	0.2124	112	75
1	27.0000	7.0000	10	0	42.2785	106.9095	31.5753	0.4098	118	80
1	28.0000	7.0000	8	0	42.3587	106.9253	31.6875	0.3334	129	78
1	29.0000	7.0000	9	0	42.1724	107.2539	31.7114	0.6976	122	75
1	30.0000	7.0000	7	0	42.2713	107.1891	31.3680	0.2914	120	72
1	31.0000	7.0000	8	0	41.8756	107.4513	31.1175	0.2375	121	75
1	32.0000	7.0000	10	0	41.7072	107.4050	30.7241	0.5091	124	82
1	33.0000	7.0000	9	0	41.9867	107.5534	31.0126	0.1237	126	77
1	34.0000	7.0000	7	0	41.9599	107.5883	30.8568	0.1483	119	81
1	35.0000	7.0000	8	0	41.9674	107.5836	30.9351	0.2168	125	77
1	36.0000	7.0000	9	0	41.9855	107.3197	30.7054	0.5112	122	80
1	37.0000	7.0000	9	0	42.1442	107.4928	30.9592	0.2672	115	74
1	38.0000	7.0000	9	0	42.2492	107.4995	30.9987	0.2369	121	78
1	39.0000	7.0000	9	0	42.0631	107.4923	30.4836	0.5783	115	79
1	40.0000	7.0000	9	0	42.4175	107.5043	30.7450	0.3327	127	72
1	41.0000	7.0000	7	0	42.6397	107.5185	30.7136	0.1737	153	73
1	42.0000	7.0000	8	0	42.6216	107.4872	30.6956	0.2732	148	74
1	43.0000	7.0000	9	0	42.6841	107.3900	30.7900	0.2684	146	76
1	44.0000	7.0000	9	0	42.7994	107.4789	30.8727	0.2545	126	80
1	45.0000	7.0000	10	0	42.8509	107.4425	30.7015	0.4706	121	75
1	46.0000	7.0000	9	0	42.9279	107.4462	30.8274	0.2113	116	72
1	47.0000	7.0000	9	0	42.9741	107.6444	30.7173	0.4248	121	74
1	48.0000	7.0000	9	0	42.8458	107.5019	30.9083	0.3471	112	72
1	49.0000	7.0000	9	0	42.9149	107.5972	30.9108	0.2934	115	78
1	50.0000	7.0000	9	0	42.8057	107.6525	30.9029	0.2907	124	78
1	51.0000	7.0000	10	0	42.6909	107.4877	30.7748	0.3686	129	80
1	52.0000	7.0000	8	0	42.6224	107.7433	30.8610	0.2385	121	74
1	53.0000	7.0000	10	0	43.1692	107.9037	30.6804	0.5039	117	79
1	54.0000	7.0000	10	0	42.7147	107.6981	30.8624	0.4836	123	77
1	55.0000	7.0000	8	0	42.7931	107.7326	30.8231	0.4032	127	76
1	56.0000	7.0000	9	0	42.9068	107.7530	30.8800	0.2345	118	77
1	57.0000	7.0000	8	0	42.8512	107.8792	30.8214	0.2098	124	82
1	58.0000	7.0000	10	0	42.6835	107.6252	30.6283	0.3966	125	77
1	59.0000	7.0000	9	0	42.7838	107.8733	30.7720	0.3028	113	74
1	60.0000	7.0000	9	0	42.7987	107.9129	30.7584	0.3826	125	82
1	61.0000	7.0000	9	0	43.0216	107.9027	30.8303	0.2305	118	75
1	62.0000	7.0000	9	0	43.0841	107.8328	30.8744	0.3582	120	77
1	63.0000	7.0000	8	0	42.9171	107.8097	30.8430	0.4010	120	72
1	64.0000	7.0000	8	0	42.8982	107.9010	30.9377	0.4642	115	75
1	65.0000	7.0000	9	0	43.2215	107.8782	30.9458	0.1382	118	71
1	66.0000	7.0000	9	0	43.1084	107.9227	30.8732	0.3035	120	74
1	67.0000	7.0000	8	0	43.0446	107.9072	30.8063	0.2922	130	76
1	68.0000	7.0000	8	0	43.2186	107.7937	30.8920	0.3766	119	77
1	69.0000	7.0000	9	0	43.3018	107.7478	30.7704	0.3518	130	82
1	70.0000	7.0000	10	0	43.0927	107.8182	30.8708	0.2788	118	78
1	71.0000	7.0000	9	0	43.2792	107.8242	30.9538	0.1931	132	81
1	72.0000	7.0000	9	0	42.6850	107.6789	30.7093	0.6657	133	82
1	73.0000	7.0000	8	0	43.3600	107.8782	30.9377	0.1692	126	77
1	74.0000	7.0000	9	0	43.3815	107.9521	30.8090	0.2189	130	80
1	75.0000	7.0000	9	0	43.2960	108.0073	30.9053	0.1539	127	81
1	76.0000	7.0000	9	0	43.4507	107.8510	30.8512	0.3442	134	83
1	77.0000	7.0000	9	0	43.4982	107.7313	30.8495	0.5993	121	84
1	78.0000	7.0000	10	0	43.3363	107.7508	30.6998	0.5467	147	84
1	79.0000	7.0000	10	0	43.9383	108.0275	30.8434	0.4321	132	83
1	80.0000	7.0000	10	0	43.9990	107.6625	31.3222	0.2702	128	84
1	81.0000	7.0000	10	0	43.7244	107.6109	30.9626	0.3525	127	86
1	82.0000	7.0000	9	0	44.0262	107.6321	30.8304	0.4410	128	74
1	83.0000	7.0000	9	0	44.1411	107.5484	31.2149	0.2506	125	80
1	84.0000	7.0000	10	0	44.2088	107.5686	31.1814	0.2891	130	81
1	85.0000	7.0000	10	0	44.1838	107.6553	31.3311	0.2549	126	79
1	86.0000	7.0000	10	0	44.1536	107.6909	31.3811	0.2439	123	85
1	87.0000	7.0000	8	0	44.0979	107.6458	31.5272	0.3311	122	77
1	88.0000	7.0000	9	0	44.2228	107.6317	31.2737	0.3394	125	79
1	89.0000	7.0000	8	0	44.0803	107.8199	31.3078	0.1890	120	77
1	90.0000	7.0000	9	0	44.4223	107.9020	31.6071	0.4220	124	78
1	91.0000	7.0000	10	0	44.1624	107.7664	31.3501	0.2972	113	79
1	92.0000	7.0000	9	0	44.1974	107.8748	31.2862	0.2153	140	80
1	93.0000	7.0000	9	0	44.2224	107.8429	31.3424	0.2018	130	82
1	94.0000	7.0000	10	0	44.1585	107.7144	30.8148	0.5780	130	81
1	95.0000	7.0000	10	0	44.3886	107.7369	31.3994	0.2439	129	86
1	96.0000	7.0000	9	0	44.4173	107.6880	31.3113	0.2605	138	82
1	97.0000	7.0000	9	0	44.8664	107.5537	31.7236	0.3622	124	80
1	98.0000	7.0000	10	0	44.8604	107.5122	31.5206	0.2870	123	77
1	99.0000	7.0000	10	0	44.6770	107.2964	31.4895	0.7222	126	85
1	100.0000	7.0000	8	0	45.2658	107.2483	31.8678	0.2360	119	83
1	101.0000	7.0000	10	0	44.9542	107.2393	31.5689	0.5717	119	81
1	102.0000	7.0000	10	0	45.5024	107.1274	31.9346	0.5195	124	86
1	103.0000	7.0000	10	0	45.0972	107.2103	31.9350	0.3905	124	79
1	104.0000	7.0000	8	0	45.4935	107.1570	32.1494	0.2560	112	82
1	105.0000	7.0000	10	0	45.3046	107.3381	32.0241	0.2619	120	80
1	106.0000	7.0000	10	0	45.3228	107.1994	32.1587	0.3948	122	84
1	107.0000	7.0000	9	0	45.3259	107.3931	32.1608	0.2024	131	81
1	108.0000	7.0000	9	0	45.1673	107.3585	31.9282	0.3353	126	80
1	109.0000	7.0000	10	0	45.2084	107.3551	32.0101	0.1935	127	82
1	110.0000	7.0000	10	0	45.4284	107.3402	32.1335	0.2564	126	84
1	111.0000	7.0000	7	0	45.1916	107.5384	31.9886	0.2161	125	81
1	112.0000	7.0000	10	0	45.3941	107.5241	31.7887	0.3975	124	79
1	113.0000	7.0000	10	0	45.0040	107.3171	31.8988	0.5949	132	78
1	114.0000	7.0000	9	0	45.4901	107.5019	32.1316	0.1660	110	80
1	115.0000	7.0000	9	0	45.5803	107.4269	32.2702	0.1530	124	80
1	116.0000	7.0000	10	0	45.4925	107.5171	32.2079	0.3329	120	86
1	117.0000	7.0000	10	0	45.6093	107.2321	32.2735	0.2740	120	81
1	118.0000	7.0000	9	0	45.7163	107.2995	32.3317	0.2748	126	81
1	119.0000	7.0000	9	0	45.5078	107.1337	31.7655	0.6814	116	80
1	120.0000	7.0000	9	0	45.1690	107.0860	32.0965	0.7848	125	80
1	121.0000	7.0000	9	0	45.6776	107.3095	32.2719	0.2172	132	80
1	122.0000	7.0000	8	0	45.6539	107.3198	32.1178	0.2111	116	83
1	123.0000	7.0000	9	0	45.5578	107.2510	32.0929	0.2610	144	82
1	124.0000	7.0000	9	0	45.6144	107.3373	32.2164	0.3705	113	75
1	125.0000	7.0000	8	0	45.4985	107.1480	32.0876	0.6180	126	68
1	126.0000	7.0000	8	0	46.0449	107.1137	32.6660	0.1403	106	74
1	127.0000	7.0000	9	0	46.0272	107.1674	32.7443	0.2129	125	81
1	128.0000	7.0000	9	0	46.1534	107.3076	32.7421	0.1455	118	75
1	129.0000	7.0000	10	0	46.4703	107.1779	32.9530	0.4776	121	79
1	130.0000	7.0000	9	0	46.3397	107.0584	32.8816	0.3347	113	80
1	131.0000	7.0000	8	0	46.2110	107.2375	32.8440	0.1063	115	81
1	132.0000	7.0000	9	0	45.9397	106.9789	32.9775	0.4891	124	79
[truncated: 46,762,509 more chars]
