# Supplementary material for: Intracrystalline deformation microstructures in natural olivine with implications for stress estimation
Source: Sci Rep. 2022 Nov 22;12:20069. doi: 10.1038/s41598-022-24538-2 (PMC9681765; doi:10.1038/s41598-022-24538-2)
Supplement: Supplementary file 4 — Supplementary Information 4. [file 41598_2022_24538_MOESM4_ESM.zip › grain-12.ctf]

Channel Text File
Prj	grain-12
Author	
JobMode	Grid
XCells	2085
YCells	470
XStep	1.0000
YStep	1.0000
AcqE1	0.0000
AcqE2	0.0000
AcqE3	0.0000
Euler angles refer to Sample Coordinate system (CS0)!	Mag	50.0000	Coverage	100	Device	0	KV	20.0000	TiltAngle	70.0000	TiltAxis	0	DetectorOrientationE1	359.9495	DetectorOrientationE2	94.1671	DetectorOrientationE3	0.0421	WorkingDistance	12.8403	InsertionDistance	193.0
Phases	7
4.756;10.207;5.980	90.000;90.000;90.000	Forsterite	3	0			[Forsteri.cry]
18.241;8.830;5.185	90.000;90.000;90.000	Enstatite  Opx AV77	3	0			[Enstatit.cry]
9.746;8.990;5.251	90.000;105.630;90.000	Diopside   CaMgSi2O6	2	0			[Diopside.cry]
8.206;8.206;8.206	90.000;90.000;90.000	Spinel - (Mg,Fe)2SiO4	11	227			American Mineralogist, (1993), vol. 78, 页面 1320-1323
9.922;18.219;5.360	90.000;104.810;90.000	Amphibole	2	12			American Mineralogist, (1993), vol. 78, 页面 746-752
11.507;11.507;11.507	90.000;90.000;90.000	Pyrope	11	230			American Mineralogist, (1975), vol. 60, 页面 218-228
8.194;12.897;14.190	92.980;115.820;91.150	Anorthite	1	2			American Mineralogist, (1973), vol. 58, 页面 665-675
Phase	X	Y	Bands	Error	Euler1	Euler2	Euler3	MAD	BC	BS
1	0.0000	0.0000	9	0	57.0329	117.2838	63.5630	0.2539	159	149
1	1.0000	0.0000	9	0	57.1191	117.2389	63.5355	0.2183	156	157
1	2.0000	0.0000	9	0	57.0532	117.1097	63.5617	0.2281	159	151
1	3.0000	0.0000	10	0	57.1192	117.1702	63.6198	0.2221	158	143
1	4.0000	0.0000	10	0	57.1272	117.1201	63.6483	0.2977	166	140
1	5.0000	0.0000	10	0	57.0289	116.8881	63.6679	0.2643	159	130
1	6.0000	0.0000	10	0	57.2364	116.8579	64.4143	0.2729	179	134
1	7.0000	0.0000	10	0	57.1593	116.9713	64.4444	0.3387	158	135
1	8.0000	0.0000	10	0	57.0135	117.0548	64.5374	0.4494	160	143
1	9.0000	0.0000	10	0	57.2498	117.0641	64.5694	0.3153	165	143
1	10.0000	0.0000	10	0	57.1998	117.0747	64.5611	0.2866	163	141
1	11.0000	0.0000	9	0	57.2287	117.0939	64.5835	0.2301	161	148
1	12.0000	0.0000	10	0	57.3298	117.0907	64.6460	0.1949	169	139
1	13.0000	0.0000	10	0	57.4131	117.1405	64.6440	0.3582	173	145
1	14.0000	0.0000	10	0	57.2347	117.1208	64.7650	0.3138	168	140
1	15.0000	0.0000	10	0	57.3106	117.1665	64.8655	0.2869	171	144
1	16.0000	0.0000	10	0	57.2302	117.1030	64.8781	0.2871	174	156
1	17.0000	0.0000	10	0	57.0468	116.9553	64.7016	0.4098	174	146
1	18.0000	0.0000	10	0	57.2623	117.1620	64.8345	0.2836	169	144
1	19.0000	0.0000	10	0	57.2597	117.0441	64.8394	0.3309	165	137
1	20.0000	0.0000	10	0	57.2042	117.1597	64.8555	0.2060	167	146
1	21.0000	0.0000	10	0	57.1002	117.2751	64.8097	0.3663	164	149
1	22.0000	0.0000	10	0	57.2842	117.1806	64.8207	0.1804	167	144
1	23.0000	0.0000	10	0	57.1083	117.1754	64.7947	0.2985	166	146
1	24.0000	0.0000	10	0	57.0707	117.0492	64.7124	0.3139	171	150
1	25.0000	0.0000	10	0	57.2925	117.1134	64.7229	0.1724	173	143
1	26.0000	0.0000	10	0	57.2285	117.0778	64.6456	0.1450	166	145
1	27.0000	0.0000	10	0	57.1833	117.2411	64.7316	0.3288	167	140
1	28.0000	0.0000	10	0	57.2008	116.9918	64.7592	0.2800	175	139
1	29.0000	0.0000	10	0	57.0640	117.0602	64.7775	0.3436	168	144
1	30.0000	0.0000	10	0	57.0933	117.1233	64.7810	0.2505	168	138
1	31.0000	0.0000	10	0	56.9519	117.0765	64.7669	0.3325	170	142
1	32.0000	0.0000	10	0	57.0130	117.3383	64.8275	0.3117	166	142
1	33.0000	0.0000	10	0	57.2058	117.2426	64.8201	0.2194	172	144
1	34.0000	0.0000	10	0	57.2234	117.1600	64.8313	0.2000	170	144
1	35.0000	0.0000	10	0	57.3781	117.2943	64.6455	0.3423	169	148
1	36.0000	0.0000	10	0	57.0791	117.1857	64.7232	0.3205	172	143
1	37.0000	0.0000	10	0	57.1615	117.1927	64.7682	0.3040	173	141
1	38.0000	0.0000	10	0	57.0459	117.2272	64.6916	0.3530	170	147
1	39.0000	0.0000	10	0	57.0358	116.9455	64.7501	0.2763	173	145
1	40.0000	0.0000	10	0	57.2550	117.2177	64.7869	0.2154	168	145
1	41.0000	0.0000	10	0	57.1722	117.1805	64.7818	0.2917	165	138
1	42.0000	0.0000	10	0	57.3918	117.1317	64.7676	0.3108	165	135
1	43.0000	0.0000	10	0	57.0724	116.8944	64.7576	0.3434	162	141
1	44.0000	0.0000	10	0	57.3269	117.0882	64.8480	0.1592	165	137
1	45.0000	0.0000	10	0	56.9238	116.9202	64.6490	0.5162	167	143
1	46.0000	0.0000	10	0	57.5868	117.0579	64.8892	0.2388	168	139
1	47.0000	0.0000	10	0	57.2183	117.1562	64.8953	0.3492	166	137
1	48.0000	0.0000	10	0	57.1167	116.9749	64.6963	0.3092	163	140
1	49.0000	0.0000	10	0	57.1957	116.8363	64.8393	0.3415	165	139
1	50.0000	0.0000	10	0	57.2018	116.8914	64.8233	0.2517	164	139
1	51.0000	0.0000	10	0	57.0955	116.8003	64.6205	0.3680	165	131
1	52.0000	0.0000	10	0	57.1752	117.0108	64.7916	0.3046	163	139
1	53.0000	0.0000	10	0	57.3183	117.0471	64.8796	0.2572	158	139
1	54.0000	0.0000	9	0	57.0974	116.8970	64.7708	0.4573	158	143
1	55.0000	0.0000	10	0	57.2032	116.9865	64.9445	0.3389	170	139
1	56.0000	0.0000	9	0	57.2634	117.0082	64.9977	0.4555	154	144
1	57.0000	0.0000	10	0	57.3489	117.1809	64.9704	0.3519	169	129
1	58.0000	0.0000	10	0	57.2372	117.1046	65.0018	0.3836	164	140
1	59.0000	0.0000	10	0	57.2715	117.0559	64.9539	0.3450	171	135
1	60.0000	0.0000	10	0	57.4238	117.0567	65.0263	0.5827	161	134
1	61.0000	0.0000	10	0	57.4859	117.2309	65.0884	0.3063	148	133
1	62.0000	0.0000	10	0	57.4489	117.4195	65.0064	0.3647	155	134
1	63.0000	0.0000	10	0	57.2119	117.2387	64.9494	0.5008	153	136
1	64.0000	0.0000	10	0	57.4870	117.3583	65.1228	0.2494	153	144
1	65.0000	0.0000	10	0	57.5895	117.4681	65.1620	0.1824	152	147
1	66.0000	0.0000	10	0	57.4518	117.4880	65.1839	0.3079	148	137
1	67.0000	0.0000	10	0	57.5633	117.0365	65.1152	0.3107	153	134
1	68.0000	0.0000	10	0	57.4649	117.1767	65.0237	0.4129	150	128
1	69.0000	0.0000	10	0	57.5478	117.2675	65.0481	0.3423	153	131
1	70.0000	0.0000	10	0	57.5073	117.2016	65.0986	0.4151	147	123
1	71.0000	0.0000	10	0	57.0625	117.3329	65.0951	0.8763	146	124
1	72.0000	0.0000	10	0	57.4356	117.3950	65.0290	0.5942	173	130
1	73.0000	0.0000	10	0	57.8490	117.2087	65.9895	0.4988	157	135
1	74.0000	0.0000	10	0	57.5973	117.4472	66.0492	0.2834	160	140
1	75.0000	0.0000	10	0	57.7730	117.4639	66.1101	0.2434	161	145
1	76.0000	0.0000	10	0	57.9200	117.3644	66.2026	0.2179	160	143
1	77.0000	0.0000	10	0	57.5848	117.4007	65.9340	0.4761	160	146
1	78.0000	0.0000	10	0	57.7156	117.4147	66.0944	0.3379	186	143
1	79.0000	0.0000	10	0	57.6634	117.4783	66.0922	0.3470	186	146
1	80.0000	0.0000	10	0	57.5852	117.4017	66.0751	0.6030	181	139
1	81.0000	0.0000	10	0	57.8450	117.4026	65.9520	0.2711	182	141
1	82.0000	0.0000	10	0	57.8436	117.2237	66.1040	0.3341	181	141
1	83.0000	0.0000	10	0	57.6194	117.2041	65.8593	0.4398	180	137
1	84.0000	0.0000	10	0	57.9964	117.1466	66.0327	0.2758	178	140
1	85.0000	0.0000	10	0	58.1083	117.1829	66.0551	0.2429	177	135
1	86.0000	0.0000	10	0	58.2250	117.2206	66.0948	0.2000	180	133
1	87.0000	0.0000	10	0	58.1622	117.3558	66.1984	0.3694	154	144
1	88.0000	0.0000	10	0	58.2614	117.3021	66.0478	0.1697	156	152
1	89.0000	0.0000	10	0	58.0679	117.2158	66.0140	0.2240	155	145
1	90.0000	0.0000	10	0	58.2221	117.3423	66.0569	0.1909	153	141
1	91.0000	0.0000	10	0	58.2279	117.2831	66.0653	0.2644	157	147
1	92.0000	0.0000	10	0	58.2723	117.2555	66.1273	0.3166	161	144
1	93.0000	0.0000	10	0	58.0755	117.2211	65.9070	0.5119	160	145
1	94.0000	0.0000	10	0	58.3105	117.3082	65.9863	0.1990	162	150
1	95.0000	0.0000	10	0	58.3416	117.3471	65.9841	0.2101	163	154
1	96.0000	0.0000	10	0	58.2623	117.4773	65.9042	0.2206	161	151
1	97.0000	0.0000	10	0	58.4372	117.6424	65.9448	0.1969	162	156
1	98.0000	0.0000	10	0	58.4739	117.5631	65.8748	0.2394	156	149
1	99.0000	0.0000	10	0	58.3228	117.6705	65.8808	0.3493	157	151
1	100.0000	0.0000	10	0	58.3989	117.6185	65.9303	0.1893	162	147
1	101.0000	0.0000	10	0	58.4596	117.7129	65.9171	0.1475	164	155
1	102.0000	0.0000	10	0	58.2541	117.7443	65.9177	0.3632	164	150
1	103.0000	0.0000	10	0	58.3677	117.7627	65.9109	0.1849	161	156
1	104.0000	0.0000	10	0	58.4308	117.7981	65.9621	0.1904	152	150
1	105.0000	0.0000	10	0	58.4537	117.8113	66.0427	0.1942	149	142
1	106.0000	0.0000	10	0	58.5909	117.7729	66.0565	0.2412	147	143
1	107.0000	0.0000	10	0	58.4307	117.8661	66.1436	0.2514	153	147
1	108.0000	0.0000	10	0	58.6145	117.8200	66.0962	0.1592	148	147
1	109.0000	0.0000	10	0	58.5501	117.8212	66.1705	0.2592	151	151
1	110.0000	0.0000	10	0	58.5085	117.8128	66.0929	0.1820	148	142
1	111.0000	0.0000	10	0	58.6247	117.7953	66.1396	0.2369	149	152
1	112.0000	0.0000	10	0	58.5422	117.8407	66.1175	0.2547	151	149
1	113.0000	0.0000	10	0	58.5299	117.7649	66.0374	0.2515	151	150
1	114.0000	0.0000	10	0	58.6339	117.8368	66.1330	0.2600	150	145
1	115.0000	0.0000	10	0	58.5703	117.7541	66.0518	0.1622	150	149
1	116.0000	0.0000	10	0	58.4261	117.7628	65.9689	0.3182	154	146
1	117.0000	0.0000	10	0	58.4993	117.7390	66.0411	0.2008	156	150
1	118.0000	0.0000	10	0	58.7897	117.8213	66.0569	0.3153	150	153
1	119.0000	0.0000	10	0	58.5872	117.7324	66.0486	0.2964	155	150
1	120.0000	0.0000	10	0	58.6331	117.7151	66.0373	0.1891	160	154
1	121.0000	0.0000	10	0	58.7346	117.6803	66.0568	0.2058	154	149
1	122.0000	0.0000	10	0	58.6732	117.7748	66.0474	0.2793	151	145
1	123.0000	0.0000	10	0	58.6138	117.7695	66.1262	0.2869	153	153
1	124.0000	0.0000	10	0	58.6630	117.7115	66.0587	0.3278	153	155
1	125.0000	0.0000	10	0	58.5776	117.7817	66.1227	0.2299	157	154
1	126.0000	0.0000	10	0	58.6626	117.7519	66.1261	0.1687	156	154
1	127.0000	0.0000	10	0	58.6558	117.8732	66.1350	0.2593	154	160
1	128.0000	0.0000	10	0	58.8068	117.7603	66.1098	0.1778	151	144
1	129.0000	0.0000	10	0	58.3766	117.6251	65.9372	0.3285	150	149
1	130.0000	0.0000	10	0	58.5049	117.8576	66.0263	0.3212	149	152
1	131.0000	0.0000	10	0	58.6430	117.8222	66.0627	0.2077	150	147
1	132.0000	0.0000	10	0	58.6464	117.7538	66.0528	0.2829	156	147
1	133.0000	0.0000	10	0	58.6851	117.7736	66.0902	0.2384	151	148
1	134.0000	0.0000	10	0	58.2459	117.3864	65.8891	0.4492	154	144
1	135.0000	0.0000	10	0	58.2220	117.4419	65.8705	0.4299	156	140
1	136.0000	0.0000	10	0	58.4272	117.5158	66.0443	0.3650	147	145
1	137.0000	0.0000	10	0	58.7197	117.5222	66.1343	0.2555	156	149
1	138.0000	0.0000	10	0	58.6453	117.5739	66.1194	0.2881	156	149
1	139.0000	0.0000	10	0	58.8603	117.5327	66.1868	0.1979	155	151
1	140.0000	0.0000	10	0	58.7823	117.4717	66.2095	0.2500	158	149
1	141.0000	0.0000	10	0	58.7501	117.5552	66.2000	0.2295	151	148
1	142.0000	0.0000	10	0	58.6822	117.5677	66.1254	0.2549	156	149
1	143.0000	0.0000	10	0	58.7601	117.6288	66.2119	0.2074	158	154
1	144.0000	0.0000	10	0	58.7781	117.5685	66.1501	0.2398	151	146
1	145.0000	0.0000	10	0	58.8114	117.6404	66.1862	0.1537	151	150
1	146.0000	0.0000	10	0	58.7313	117.7136	66.2020	0.2602	151	153
1	147.0000	0.0000	10	0	58.8274	117.5983	66.1713	0.1892	154	146
1	148.0000	0.0000	10	0	58.6910	117.6543	66.1920	0.3291	149	147
1	149.0000	0.0000	10	0	58.7763	117.6964	66.1948	0.2471	145	149
1	150.0000	0.0000	10	0	58.6965	117.7413	66.1800	0.3207	147	152
1	151.0000	0.0000	10	0	58.7062	117.8618	66.1313	0.2532	146	143
1	152.0000	0.0000	10	0	59.1792	117.8723	66.1606	0.3541	152	147
1	153.0000	0.0000	10	0	58.8529	117.7131	66.1674	0.2315	154	156
1	154.0000	0.0000	10	0	58.8705	117.6694	66.1349	0.2384	157	159
1	155.0000	0.0000	10	0	58.7965	117.7080	66.1509	0.2939	154	154
1	156.0000	0.0000	10	0	58.9122	117.7413	66.1831	0.1607	154	154
1	157.0000	0.0000	10	0	58.8875	117.6378	66.1264	0.1637	155	160
1	158.0000	0.0000	10	0	58.8594	117.7185	66.1434	0.1611	158	158
1	159.0000	0.0000	10	0	58.8719	117.7101	66.1827	0.2093	155	155
1	160.0000	0.0000	10	0	58.9843	117.6598	66.1960	0.1411	162	161
1	161.0000	0.0000	10	0	58.9129	117.7332	66.2078	0.1487	152	154
1	162.0000	0.0000	10	0	58.8760	117.7251	66.1238	0.1492	152	156
1	163.0000	0.0000	10	0	58.9588	117.7235	66.1603	0.1854	150	154
1	164.0000	0.0000	10	0	58.8190	117.8420	66.1718	0.2279	152	152
1	165.0000	0.0000	10	0	58.8672	117.8233	66.1394	0.2093	155	158
1	166.0000	0.0000	10	0	58.8620	117.7499	66.1180	0.2378	150	153
1	167.0000	0.0000	10	0	58.8643	117.8211	66.1029	0.1486	149	148
1	168.0000	0.0000	10	0	58.8387	117.7178	66.0873	0.2125	147	143
1	169.0000	0.0000	10	0	58.6930	117.7525	66.0312	0.2603	146	148
1	170.0000	0.0000	10	0	58.7379	117.8146	65.9943	0.1809	151	152
1	171.0000	0.0000	10	0	58.5874	117.7268	65.8511	0.4181	151	146
1	172.0000	0.0000	10	0	58.7567	117.8362	65.9822	0.2641	147	147
1	173.0000	0.0000	10	0	58.7663	117.9791	66.0273	0.4440	149	148
1	174.0000	0.0000	10	0	58.8105	117.7320	66.0358	0.1901	148	148
1	175.0000	0.0000	10	0	58.5397	117.7885	66.0254	0.4092	152	148
1	176.0000	0.0000	10	0	58.6922	117.9230	66.0198	0.2750	147	142
1	177.0000	0.0000	10	0	58.7780	117.8668	66.0317	0.1816	153	142
1	178.0000	0.0000	10	0	58.6439	117.6225	65.8123	0.4078	150	144
1	179.0000	0.0000	10	0	58.7487	117.8194	65.9541	0.2207	149	143
1	180.0000	0.0000	10	0	58.8579	117.7828	66.0044	0.1410	144	146
1	181.0000	0.0000	10	0	58.8420	117.9047	66.0118	0.3234	152	141
1	182.0000	0.0000	10	0	58.4392	117.8734	66.0951	0.7883	149	136
1	183.0000	0.0000	10	0	58.9210	117.7368	65.9330	0.2626	149	141
1	184.0000	0.0000	10	0	58.8280	117.8198	65.8696	0.2776	148	145
1	185.0000	0.0000	10	0	58.8891	117.8288	65.9656	0.2074	145	139
1	186.0000	0.0000	10	0	58.8489	117.8292	65.9739	0.2370	140	143
1	187.0000	0.0000	10	0	58.7975	117.9340	66.0019	0.1840	142	136
1	188.0000	0.0000	10	0	58.9815	117.9088	66.0509	0.1964	136	132
1	189.0000	0.0000	10	0	59.0716	117.9443	66.1125	0.2262	145	133
1	190.0000	0.0000	10	0	58.8033	117.6669	66.0441	0.4246	143	142
1	191.0000	0.0000	10	0	58.5987	117.7517	66.2663	0.4709	145	134
1	192.0000	0.0000	10	0	58.9271	117.5662	66.4283	0.3303	149	139
1	193.0000	0.0000	10	0	59.0026	117.7488	66.5926	0.2104	149	141
1	194.0000	0.0000	10	0	58.9502	117.8631	66.5885	0.2172	155	141
1	195.0000	0.0000	10	0	58.6941	117.6828	66.4534	0.4161	153	145
1	196.0000	0.0000	10	0	59.0814	117.8069	66.5880	0.1672	152	142
1	197.0000	0.0000	10	0	58.9507	117.8449	66.6108	0.2688	150	144
1	198.0000	0.0000	10	0	59.1266	117.8670	66.6090	0.1964	148	138
1	199.0000	0.0000	10	0	58.9239	117.8636	66.5422	0.1754	152	149
1	200.0000	0.0000	10	0	59.0002	117.8711	66.5666	0.1323	148	146
1	201.0000	0.0000	10	0	58.9691	118.0015	66.5658	0.2189	147	147
1	202.0000	0.0000	10	0	58.9069	117.9537	66.5857	0.1471	152	141
1	203.0000	0.0000	10	0	58.8446	118.0092	66.5857	0.3517	147	143
1	204.0000	0.0000	10	0	58.9052	118.0105	66.6605	0.3053	149	146
1	205.0000	0.0000	10	0	58.6885	118.0852	66.5383	0.2917	147	144
1	206.0000	0.0000	10	0	58.9344	118.0047	66.6106	0.1282	153	144
1	207.0000	0.0000	10	0	58.7599	118.1216	66.5942	0.3777	157	148
1	208.0000	0.0000	10	0	58.7531	118.0970	66.4720	0.2441	154	144
1	209.0000	0.0000	10	0	58.8403	117.9648	66.4336	0.2031	152	142
1	210.0000	0.0000	10	0	58.8492	118.0002	66.4685	0.2353	152	144
1	211.0000	0.0000	10	0	58.8986	118.0227	66.3448	0.3329	148	139
1	212.0000	0.0000	10	0	58.9273	117.9878	66.4721	0.2699	144	136
1	213.0000	0.0000	10	0	58.9087	117.8806	66.4291	0.1937	148	140
1	214.0000	0.0000	9	0	59.0294	117.8704	66.4312	0.1988	150	138
1	215.0000	0.0000	10	0	58.8926	117.8973	66.5998	0.2707	151	139
1	216.0000	0.0000	10	0	58.9744	117.8454	66.5374	0.2048	147	142
1	217.0000	0.0000	10	0	58.7827	117.9217	66.5451	0.4073	146	143
1	218.0000	0.0000	10	0	59.0182	117.9671	66.5274	0.3234	146	140
1	219.0000	0.0000	10	0	58.6588	117.7101	66.3805	0.4266	154	139
1	220.0000	0.0000	10	0	59.0791	117.8485	66.6384	0.1931	146	145
1	221.0000	0.0000	10	0	58.9117	118.0615	66.6082	0.1950	148	138
1	222.0000	0.0000	10	0	58.7989	117.8660	66.5759	0.3368	144	142
1	223.0000	0.0000	9	0	58.8205	118.0908	66.6029	0.3232	148	135
1	224.0000	0.0000	10	0	59.1835	117.9526	66.4997	0.4313	149	142
1	225.0000	0.0000	10	0	58.7125	118.0282	66.4917	0.4494	147	133
1	226.0000	0.0000	10	0	59.0313	117.8730	66.4369	0.2343	145	134
1	227.0000	0.0000	10	0	58.8215	118.0929	66.4320	0.3876	145	140
1	228.0000	0.0000	10	0	58.7290	117.7827	66.4225	0.3743	150	132
1	229.0000	0.0000	10	0	58.7922	117.9253	66.3315	0.2401	139	134
1	230.0000	0.0000	10	0	58.5677	118.0251	66.3971	0.3982	147	137
1	231.0000	0.0000	10	0	58.7170	117.9664	66.2140	0.3103	146	132
1	232.0000	0.0000	10	0	58.8163	117.6132	66.3851	0.2974	143	128
1	233.0000	0.0000	10	0	58.8973	117.7349	66.4419	0.4369	140	128
1	234.0000	0.0000	10	0	58.6078	117.8472	66.2717	0.4406	136	128
1	235.0000	0.0000	10	0	58.6102	117.6948	66.6593	0.8304	130	118
1	236.0000	0.0000	9	0	58.7566	117.3969	66.8311	0.5687	133	118
1	237.0000	0.0000	10	0	58.9483	117.5416	66.7505	0.5043	135	119
1	238.0000	0.0000	9	0	58.8280	117.5393	66.5710	0.6341	134	113
1	239.0000	0.0000	10	0	58.5897	117.3849	66.7535	0.5719	131	117
1	240.0000	0.0000	9	0	58.3454	117.4597	66.5947	0.5165	130	109
1	241.0000	0.0000	10	0	58.5207	117.3930	66.6011	0.5871	124	114
1	242.0000	0.0000	9	0	58.4637	117.4964	66.7637	0.9090	125	112
1	243.0000	0.0000	9	0	58.5264	117.3487	66.6448	0.4639	138	102
1	244.0000	0.0000	9	0	58.8336	117.1703	66.6718	0.6595	116	100
1	245.0000	0.0000	9	0	58.9804	117.4478	66.7909	0.5666	133	93
1	246.0000	0.0000	9	0	58.7308	118.4723	66.0797	1.5546	101	85
1	247.0000	0.0000	9	0	57.9587	117.3548	66.0910	0.7801	101	85
1	248.0000	0.0000	8	0	58.5562	116.9436	66.1753	0.6222	89	81
1	249.0000	0.0000	10	0	57.9949	117.3083	66.1322	0.8463	103	81
1	250.0000	0.0000	9	0	58.9295	117.5909	65.8148	1.2459	96	80
1	251.0000	0.0000	9	0	58.3629	117.2867	65.9345	0.7174	86	80
1	252.0000	0.0000	9	0	58.5768	117.4120	65.8571	0.5769	84	79
1	253.0000	0.0000	8	0	58.0516	117.4971	66.0303	0.5350	99	81
1	254.0000	0.0000	8	0	58.6297	117.3296	66.0253	0.8063	90	79
1	255.0000	0.0000	9	0	58.6435	117.1785	66.3601	0.5382	98	78
1	256.0000	0.0000	8	0	58.5143	117.2748	66.1915	0.5763	88	77
1	257.0000	0.0000	9	0	58.9112	116.8675	66.5308	1.1069	91	68
1	258.0000	0.0000	8	0	58.9993	116.9319	66.7017	0.9682	92	67
1	259.0000	0.0000	7	0	59.3639	117.2212	66.6271	0.9548	91	66
1	260.0000	0.0000	8	0	58.7729	117.7439	66.5125	0.6690	77	69
1	261.0000	0.0000	10	0	58.5657	117.9767	66.3019	0.7237	94	74
1	262.0000	0.0000	9	0	58.9136	117.7743	66.0187	0.7829	98	74
1	263.0000	0.0000	8	0	58.2288	118.3185	65.6985	1.0670	112	70
1	264.0000	0.0000	8	0	58.3260	118.1387	66.2947	0.4502	100	78
1	265.0000	0.0000	9	0	58.4742	118.9342	66.1733	0.9638	104	76
1	266.0000	0.0000	7	0	58.4890	118.3998	66.2740	0.5701	118	81
1	267.0000	0.0000	9	0	59.0106	117.9708	66.9376	0.2778	138	101
1	268.0000	0.0000	10	0	58.9786	117.8761	67.0216	0.4136	147	126
1	269.0000	0.0000	10	0	59.2370	117.8781	67.1796	0.2120	152	142
1	270.0000	0.0000	10	0	59.1913	117.8979	67.1843	0.2441	160	150
1	271.0000	0.0000	10	0	59.2084	117.8591	67.2106	0.1907	163	154
1	272.0000	0.0000	10	0	59.1244	117.8869	67.2465	0.2481	158	150
1	273.0000	0.0000	10	0	59.1235	117.9318	67.2821	0.3079	163	161
1	274.0000	0.0000	10	0	59.2192	117.8336	67.2624	0.2059	157	156
1	275.0000	0.0000	10	0	59.2027	117.8589	67.3562	0.3211	161	159
1	276.0000	0.0000	10	0	59.1640	117.7539	67.2734	0.2542	161	160
1	277.0000	0.0000	10	0	59.2133	117.8066	67.3101	0.2802	169	157
1	278.0000	0.0000	10	0	59.1701	117.8371	67.3623	0.2371	171	163
1	279.0000	0.0000	10	0	59.2054	117.7155	67.3103	0.1948	169	160
1	280.0000	0.0000	10	0	59.1865	117.7891	67.3702	0.1853	167	153
1	281.0000	0.0000	10	0	59.1934	117.7600	67.3489	0.1729	161	155
1	282.0000	0.0000	10	0	59.1868	117.8288	67.3863	0.2127	167	159
1	283.0000	0.0000	10	0	59.0731	117.7597	67.2627	0.2910	168	156
1	284.0000	0.0000	10	0	59.3878	117.6530	67.4335	0.1211	162	158
1	285.0000	0.0000	10	0	59.3851	117.6045	67.4106	0.1339	166	154
1	286.0000	0.0000	10	0	59.3919	117.5119	67.4503	0.1372	164	161
1	287.0000	0.0000	10	0	59.3943	117.4905	67.4839	0.1674	166	155
1	288.0000	0.0000	10	0	59.3480	117.5269	67.4787	0.1925	172	157
1	289.0000	0.0000	10	0	59.3340	117.4406	67.4698	0.2379	168	157
1	290.0000	0.0000	10	0	59.3676	117.4517	67.4780	0.1500	167	153
1	291.0000	0.0000	10	0	59.3790	117.3837	67.5173	0.2309	171	156
1	292.0000	0.0000	10	0	59.3316	117.4661	67.4887	0.1922	166	160
1	293.0000	0.0000	10	0	59.3913	117.4732	67.5047	0.1732	164	152
1	294.0000	0.0000	10	0	59.3936	117.4852	67.5037	0.2174	165	157
1	295.0000	0.0000	10	0	59.4465	117.4091	67.4836	0.1617	169	153
1	296.0000	0.0000	10	0	59.4262	117.4000	67.5114	0.1597	169	152
1	297.0000	0.0000	10	0	59.4301	117.3817	67.5049	0.1298	170	158
1	298.0000	0.0000	10	0	59.3831	117.4351	67.4970	0.1982	169	160
1	299.0000	0.0000	10	0	59.3896	117.4148	67.5227	0.1502	168	155
1	300.0000	0.0000	10	0	59.3753	117.4041	67.4854	0.2153	166	156
1	301.0000	0.0000	10	0	59.3995	117.4378	67.5169	0.1812	170	160
1	302.0000	0.0000	10	0	59.5064	117.3473	67.5384	0.0932	171	158
1	303.0000	0.0000	10	0	59.3397	117.4594	67.4486	0.2356	167	158
1	304.0000	0.0000	10	0	59.4271	117.3661	67.4890	0.1399	167	155
1	305.0000	0.0000	10	0	59.4210	117.4069	67.5405	0.1512	171	157
1	306.0000	0.0000	10	0	59.3524	117.3877	67.5094	0.1841	168	156
1	307.0000	0.0000	10	0	59.4604	117.3993	67.4987	0.1502	172	158
1	308.0000	0.0000	10	0	59.2971	117.4560	67.5644	0.2900	169	163
1	309.0000	0.0000	10	0	59.3140	117.3377	67.4714	0.1591	169	155
1	310.0000	0.0000	10	0	59.4349	117.3616	67.5131	0.1364	161	156
1	311.0000	0.0000	10	0	59.3930	117.3850	67.5046	0.1706	167	160
1	312.0000	0.0000	10	0	59.4242	117.3504	67.5548	0.1274	169	157
1	313.0000	0.0000	10	0	59.3990	117.3612	67.5285	0.1809	169	166
1	314.0000	0.0000	10	0	59.3125	117.4102	67.4844	0.1819	169	164
1	315.0000	0.0000	10	0	59.3537	117.4232	67.5314	0.1515	169	165
1	316.0000	0.0000	10	0	59.3480	117.5360	67.5595	0.2756	168	166
1	317.0000	0.0000	10	0	59.3900	117.5131	67.5433	0.2171	176	157
1	318.0000	0.0000	10	0	59.4127	117.5603	67.5079	0.2579	172	160
1	319.0000	0.0000	10	0	59.2697	117.4889	67.4479	0.2067	168	157
1	320.0000	0.0000	10	0	59.3812	117.4363	67.5254	0.1744	168	151
1	321.0000	0.0000	10	0	59.3489	117.4301	67.5159	0.2114	165	161
1	322.0000	0.0000	10	0	59.3076	117.4953	67.4775	0.1666	167	159
1	323.0000	0.0000	10	0	59.1982	117.5045	67.4785	0.3089	165	159
1	324.0000	0.0000	10	0	59.3223	117.4518	67.4658	0.1948	166	159
1	325.0000	0.0000	10	0	59.3888	117.4348	67.5115	0.1745	170	162
1	326.0000	0.0000	10	0	59.3199	117.4641	67.5025	0.2125	170	160
1	327.0000	0.0000	10	0	59.4299	117.4587	67.5198	0.1715	166	159
1	328.0000	0.0000	10	0	59.3933	117.4197	67.5114	0.1892	166	162
1	329.0000	0.0000	10	0	59.3878	117.4508	67.4701	0.2124	170	160
1	330.0000	0.0000	10	0	59.3042	117.4686	67.4795	0.1939	169	161
1	331.0000	0.0000	10	0	59.3185	117.4766	67.4643	0.2251	166	163
1	332.0000	0.0000	10	0	59.4041	117.4064	67.5420	0.1900	166	161
1	333.0000	0.0000	10	0	59.3523	117.4265	67.4825	0.2144	173	162
1	334.0000	0.0000	10	0	59.3764	117.3960	67.5003	0.1534	166	158
1	335.0000	0.0000	10	0	59.4347	117.4267	67.5261	0.1642	165	158
1	336.0000	0.0000	10	0	59.3799	117.3745	67.4969	0.1821	170	160
1	337.0000	0.0000	10	0	59.3832	117.3700	67.5195	0.1705	166	159
1	338.0000	0.0000	10	0	59.3615	117.3724	67.5058	0.1966	171	161
1	339.0000	0.0000	10	0	59.4250	117.4068	67.5383	0.1340	168	162
1	340.0000	0.0000	10	0	59.3378	117.4062	67.4740	0.1775	161	153
1	341.0000	0.0000	10	0	59.3105	117.4706	67.5164	0.3082	158	157
1	342.0000	0.0000	10	0	59.3816	117.4151	67.4863	0.1421	168	153
1	343.0000	0.0000	10	0	59.4329	117.4392	67.4392	0.1976	161	151
1	344.0000	0.0000	10	0	59.3544	117.4405	67.4210	0.2078	164	158
1	345.0000	0.0000	10	0	59.3954	117.3717	67.4051	0.1392	163	153
1	346.0000	0.0000	10	0	59.2975	117.4242	67.3607	0.1859	164	156
1	347.0000	0.0000	10	0	59.2701	117.4186	67.3420	0.1608	159	148
1	348.0000	0.0000	10	0	59.2554	117.4852	67.3869	0.2455	154	148
1	349.0000	0.0000	10	0	59.3224	117.4043	67.4062	0.3331	157	148
1	350.0000	0.0000	10	0	59.3339	117.3934	67.3565	0.1687	152	141
1	351.0000	0.0000	10	0	59.2044	117.4601	67.2943	0.2044	154	148
1	352.0000	0.0000	10	0	59.3253	117.3820	67.4320	0.1965	156	148
1	353.0000	0.0000	10	0	59.3980	117.3007	67.3607	0.2078	151	136
1	354.0000	0.0000	9	0	59.3615	117.3334	67.3655	0.2417	146	129
1	355.0000	0.0000	10	0	59.2032	117.2088	67.2055	0.3824	147	129
1	356.0000	0.0000	9	0	59.2886	117.3679	67.3713	0.2253	172	131
1	357.0000	0.0000	10	0	59.4025	117.3767	67.3887	0.1939	160	126
1	358.0000	0.0000	10	0	59.2129	117.1611	67.2071	0.3179	166	132
1	359.0000	0.0000	10	0	59.4567	117.3688	67.3315	0.1517	165	131
1	360.0000	0.0000	10	0	59.2253	117.2278	67.0851	0.4447	148	132
1	361.0000	0.0000	10	0	59.0778	117.4423	67.1870	0.2745	144	132
1	362.0000	0.0000	10	0	59.2180	117.4304	67.2114	0.1852	143	135
1	363.0000	0.0000	9	0	59.3043	117.4955	67.2987	0.3300	148	133
1	364.0000	0.0000	9	0	59.3656	117.4111	67.2619	0.1617	146	130
1	365.0000	0.0000	10	0	59.2051	117.4628	67.2450	0.3241	147	135
1	366.0000	0.0000	10	0	59.4498	117.4333	67.3591	0.1619	149	140
1	367.0000	0.0000	10	0	59.4704	117.4868	67.4020	0.1667	160	146
1	368.0000	0.0000	10	0	59.4774	117.4123	67.3558	0.1370	158	152
1	369.0000	0.0000	10	0	59.3353	117.5236	67.4169	0.2576	163	150
1	370.0000	0.0000	10	0	59.4242	117.4676	67.3917	0.1889	167	158
1	371.0000	0.0000	10	0	59.4436	117.4646	67.4104	0.1682	169	161
1	372.0000	0.0000	10	0	59.3778	117.4651	67.3832	0.1897	168	155
1	373.0000	0.0000	10	0	59.4018	117.4120	67.3964	0.1829	166	154
1	374.0000	0.0000	10	0	59.3636	117.4580	67.4140	0.2038	166	162
1	375.0000	0.0000	10	0	59.3908	117.4975	67.4425	0.2760	170	159
1	376.0000	0.0000	10	0	59.2913	117.4983	67.3869	0.3059	165	158
1	377.0000	0.0000	10	0	59.4038	117.5239	67.4243	0.2972	164	156
1	378.0000	0.0000	10	0	59.4655	117.4948	67.4384	0.1614	162	157
1	379.0000	0.0000	10	0	59.5127	117.4531	67.3991	0.1740	169	159
1	380.0000	0.0000	10	0	59.4467	117.4747	67.4103	0.1923	172	161
1	381.0000	0.0000	10	0	59.5012	117.4420	67.4280	0.1507	165	158
1	382.0000	0.0000	10	0	59.3749	117.5203	67.4027	0.2208	166	165
1	383.0000	0.0000	10	0	59.4579	117.5056	67.3710	0.1940	167	160
1	384.0000	0.0000	10	0	59.3987	117.5449	67.3698	0.2020	169	161
1	385.0000	0.0000	10	0	59.4893	117.5550	67.4178	0.1499	166	158
1	386.0000	0.0000	10	0	59.4280	117.5434	67.3917	0.1708	169	160
1	387.0000	0.0000	10	0	59.3685	117.5654	67.3831	0.1962	162	163
1	388.0000	0.0000	10	0	59.3984	117.5283	67.3812	0.2047	168	164
1	389.0000	0.0000	10	0	59.4346	117.5152	67.3789	0.1484	165	159
1	390.0000	0.0000	10	0	59.4235	117.5236	67.4203	0.1540	167	154
1	391.0000	0.0000	10	0	59.3380	117.5955	67.4045	0.2564	167	157
1	392.0000	0.0000	10	0	59.4201	117.5414	67.3985	0.1469	170	164
1	393.0000	0.0000	10	0	59.3128	117.5238	67.3564	0.2647	170	157
1	394.0000	0.0000	10	0	59.3880	117.5774	67.3353	0.1883	171	160
1	395.0000	0.0000	10	0	59.3863	117.5723	67.3503	0.1730	171	160
1	396.0000	0.0000	10	0	59.3210	117.6414	67.4229	0.3401	176	166
1	397.0000	0.0000	10	0	59.4080	117.5480	67.3684	0.1803	169	162
1	398.0000	0.0000	10	0	59.4414	117.5706	67.4040	0.1732	168	164
1	399.0000	0.0000	10	0	59.4346	117.5540	67.3803	0.1520	169	162
1	400.0000	0.0000	10	0	59.4819	117.5625	67.3639	0.1973	169	163
1	401.0000	0.0000	10	0	59.4326	117.5258	67.3879	0.1511	175	165
1	402.0000	0.0000	10	0	59.4243	117.5004	67.3976	0.1850	171	161
1	403.0000	0.0000	10	0	59.3709	117.5311	67.3777	0.2210	171	165
1	404.0000	0.0000	10	0	59.4470	117.5544	67.3890	0.1823	169	162
1	405.0000	0.0000	10	0	59.4136	117.4976	67.3724	0.2051	172	160
1	406.0000	0.0000	10	0	59.3613	117.5416	67.3863	0.2393	167	163
1	407.0000	0.0000	10	0	59.4169	117.4610	67.4159	0.1550	175	163
1	408.0000	0.0000	10	0	59.4500	117.4530	67.4124	0.1275	167	160
1	409.0000	0.0000	10	0	59.4977	117.4200	67.4283	0.1332	167	156
1	410.0000	0.0000	10	0	59.4264	117.3970	67.4235	0.1935	165	159
1	411.0000	0.0000	10	0	59.5024	117.2750	67.4601	0.3315	172	151
1	412.0000	0.0000	10	0	59.6725	117.1479	67.5374	0.2993	171	146
1	413.0000	0.0000	10	0	59.9686	116.5599	68.4264	0.3565	173	154
1	414.0000	0.0000	10	0	59.8110	116.6375	68.4535	0.2409	172	151
1	415.0000	0.0000	10	0	59.6701	116.6026	68.4768	0.3073	172	155
1	416.0000	0.0000	10	0	59.8018	116.5519	68.4990	0.1833	170	152
1	417.0000	0.0000	10	0	59.8738	116.5064	68.5481	0.2663	175	158
1	418.0000	0.0000	10	0	59.7159	116.3087	68.4634	0.4362	176	158
1	419.0000	0.0000	10	0	59.9610	116.3866	68.7211	0.1970	170	154
1	420.0000	0.0000	10	0	59.8414	116.4304	68.6744	0.2989	170	152
1	421.0000	0.0000	10	0	59.6995	116.1061	68.4724	0.3821	167	152
1	422.0000	0.0000	10	0	59.8009	116.4349	68.5954	0.2420	166	144
1	423.0000	0.0000	9	0	59.8919	116.3899	68.6499	0.1745	174	149
1	424.0000	0.0000	10	0	59.8833	116.4474	68.6823	0.1546	169	143
1	425.0000	0.0000	10	0	59.9178	116.4700	68.6999	0.1792	170	149
1	426.0000	0.0000	10	0	59.9280	116.5355	68.7689	0.2347	169	143
1	427.0000	0.0000	10	0	60.0438	116.5188	68.7476	0.1199	170	146
1	428.0000	0.0000	10	0	59.8945	116.5991	68.7576	0.2498	175	152
1	429.0000	0.0000	10	0	59.8393	116.6125	68.6534	0.1820	174	147
1	430.0000	0.0000	10	0	59.9440	116.5870	68.7341	0.1906	163	146
1	431.0000	0.0000	10	0	59.8144	116.5778	68.7258	0.2494	174	148
1	432.0000	0.0000	10	0	59.8427	116.5132	68.6406	0.2104	170	144
1	433.0000	0.0000	10	0	59.4358	116.4854	68.4111	0.4740	164	144
1	434.0000	0.0000	10	0	59.5225	116.8187	68.2928	0.3602	166	147
1	435.0000	0.0000	10	0	59.5522	116.9663	68.4038	0.3731	163	147
1	436.0000	0.0000	10	0	59.3277	117.1350	68.3136	0.2829	165	150
1	437.0000	0.0000	10	0	59.5308	117.0556	68.3249	0.2120	166	149
1	438.0000	0.0000	10	0	59.4144	117.1029	68.3694	0.2757	169	144
1	439.0000	0.0000	10	0	59.4755	117.0742	68.3468	0.3424	163	142
1	440.0000	0.0000	10	0	59.4204	116.9167	68.1602	0.3274	163	145
1	441.0000	0.0000	10	0	59.4964	116.9857	68.4710	0.2495	163	144
1	442.0000	0.0000	10	0	59.4514	116.9847	68.4471	0.3433	163	148
1	443.0000	0.0000	10	0	59.6860	116.9263	68.5393	0.3305	166	145
1	444.0000	0.0000	10	0	59.6934	116.7675	68.5854	0.3262	161	137
1	445.0000	0.0000	10	0	59.6112	116.3008	68.4959	0.3618	168	142
1	446.0000	0.0000	9	0	59.8240	116.4195	68.6070	0.2240	164	142
1	447.0000	0.0000	9	0	59.7341	116.2170	68.8095	0.2885	167	146
1	448.0000	0.0000	9	0	59.7648	116.4052	68.6874	0.2075	165	149
1	449.0000	0.0000	9	0	59.8967	116.2900	68.7346	0.1482	167	146
1	450.0000	0.0000	9	0	59.9529	116.2867	68.7883	0.1250	168	147
1	451.0000	0.0000	9	0	59.8902	116.3258	68.7774	0.1716	162	143
1	452.0000	0.0000	9	0	59.9256	116.3346	68.8125	0.2232	195	141
1	453.0000	0.0000	9	0	60.0038	116.2698	68.8769	0.2226	156	140
1	454.0000	0.0000	10	0	59.9244	116.3845	68.8886	0.3451	160	139
1	455.0000	0.0000	9	0	59.7801	116.4207	68.8563	0.3175	153	127
1	456.0000	0.0000	10	0	59.6109	116.5149	68.7504	0.3263	155	125
1	457.0000	0.0000	10	0	59.8912	116.5318	68.8923	0.2609	159	133
1	458.0000	0.0000	10	0	59.8500	116.5865	68.8890	0.1413	163	126
1	459.0000	0.0000	10	0	59.9270	116.5241	68.9564	0.1604	161	137
1	460.0000	0.0000	10	0	59.7406	116.6954	68.8810	0.2778	165	138
1	461.0000	0.0000	10	0	59.8431	116.5087	68.9830	0.2456	169	136
1	462.0000	0.0000	10	0	59.8181	116.6012	68.9395	0.2353	170	147
1	463.0000	0.0000	10	0	59.7916	116.5959	68.9183	0.1408	170	148
1	464.0000	0.0000	10	0	59.8427	116.6631	68.9943	0.2646	184	150
1	465.0000	0.0000	10	0	59.7856	116.7313	69.0088	0.2545	166	153
1	466.0000	0.0000	10	0	59.7744	116.7681	69.0390	0.2580	167	147
1	467.0000	0.0000	10	0	59.7577	116.7242	69.0308	0.2216	168	147
1	468.0000	0.0000	10	0	59.7482	116.7274	69.0618	0.3474	164	148
1	469.0000	0.0000	10	0	59.8972	116.5351	68.9937	0.2013	170	142
1	470.0000	0.0000	10	0	59.9270	116.5215	68.9753	0.1992	165	148
1	471.0000	0.0000	10	0	59.8601	116.5800	69.0084	0.3086	171	153
1	472.0000	0.0000	10	0	59.8940	116.5221	69.0973	0.2838	168	151
1	473.0000	0.0000	10	0	59.9214	116.5611	69.1245	0.2419	168	153
1	474.0000	0.0000	10	0	59.9582	116.4955	69.0942	0.1384	173	160
1	475.0000	0.0000	10	0	59.9706	116.4963	69.0983	0.1289	171	149
1	476.0000	0.0000	10	0	59.8623	116.5647	69.0880	0.2234	171	161
1	477.0000	0.0000	10	0	59.9502	116.5437	69.0314	0.1846	171	153
1	478.0000	0.0000	10	0	59.9603	116.5559	69.0673	0.1866	174	159
1	479.0000	0.0000	10	0	59.9302	116.6529	68.8698	0.1804	173	157
1	480.0000	0.0000	10	0	59.7904	116.8767	68.7887	0.1822	173	159
1	481.0000	0.0000	10	0	59.6516	117.0524	68.8595	0.4620	173	160
1	482.0000	0.0000	10	0	59.7748	116.9101	68.7453	0.2639	170	158
1	483.0000	0.0000	10	0	59.7884	116.9350	68.7350	0.1849	183	157
1	484.0000	0.0000	10	0	59.8012	116.9138	68.8040	0.2469	172	158
1	485.0000	0.0000	10	0	59.5724	116.5956	68.6965	0.5181	173	150
1	486.0000	0.0000	10	0	59.8698	116.5461	69.2515	0.4374	169	147
1	487.0000	0.0000	10	0	60.0228	116.2496	69.3819	0.1652	176	150
1	488.0000	0.0000	10	0	60.1790	116.1913	69.4801	0.1189	173	157
1	489.0000	0.0000	10	0	59.9791	116.0325	69.4220	0.3130	170	152
1	490.0000	0.0000	10	0	60.1075	116.1036	69.4538	0.1907	170	160
1	491.0000	0.0000	10	0	60.1831	115.9985	69.5094	0.1312	168	151
1	492.0000	0.0000	10	0	60.1310	116.0531	69.5160	0.1630	168	151
1	493.0000	0.0000	10	0	60.1119	116.0324	69.4792	0.1490	167	153
1	494.0000	0.0000	10	0	60.1280	116.1221	69.4857	0.1747	171	155
1	495.0000	0.0000	10	0	59.9969	116.2276	69.4538	0.3166	171	159
1	496.0000	0.0000	10	0	60.0449	116.1997	69.4613	0.2164	167	157
1	497.0000	0.0000	10	0	60.0535	116.2211	69.5096	0.2388	168	161
1	498.0000	0.0000	10	0	60.0909	116.1921	69.4627	0.1866	170	158
1	499.0000	0.0000	10	0	60.1693	116.1025	69.4630	0.1483	170	158
1	500.0000	0.0000	10	0	60.0633	116.1962	69.5145	0.2367	168	162
1	501.0000	0.0000	10	0	60.1130	116.1746	69.4540	0.1505	173	164
1	502.0000	0.0000	10	0	60.0291	116.2023	69.4565	0.1884	168	164
1	503.0000	0.0000	10	0	60.0609	116.2424	69.4610	0.1479	174	165
1	504.0000	0.0000	10	0	60.0874	116.3086	69.5335	0.2139	174	161
1	505.0000	0.0000	10	0	60.0457	116.2157	69.5199	0.2586	178	162
1	506.0000	0.0000	10	0	59.9992	116.2610	69.4614	0.1826	172	166
1	507.0000	0.0000	10	0	60.0405	116.1954	69.4266	0.1639	169	163
1	508.0000	0.0000	10	0	60.0345	116.2536	69.4790	0.2375	171	160
1	509.0000	0.0000	10	0	60.0867	116.1615	69.4919	0.1870	180	159
1	510.0000	0.0000	10	0	60.0503	116.2016	69.5132	0.2206	171	155
1	511.0000	0.0000	10	0	60.1446	116.0738	69.5262	0.1938	174	161
1	512.0000	0.0000	10	0	60.0904	116.0488	69.6351	0.1724	174	156
1	513.0000	0.0000	10	0	60.0253	116.0650	69.8376	0.3445	171	148
1	514.0000	0.0000	10	0	60.0658	116.1021	69.9338	0.4421	168	150
1	515.0000	0.0000	10	0	60.1481	116.0071	70.0942	0.1952	171	155
1	516.0000	0.0000	10	0	60.1976	115.9898	70.1759	0.2227	170	157
1	517.0000	0.0000	10	0	60.2400	115.9946	70.2052	0.1648	178	163
1	518.0000	0.0000	9	0	60.3070	115.9847	70.2538	0.1890	191	166
1	519.0000	0.0000	9	0	60.2470	116.0095	70.2150	0.1947	171	162
1	520.0000	0.0000	10	0	60.3513	115.9500	70.2422	0.1186	176	165
1	521.0000	0.0000	9	0	60.2041	115.9381	70.2225	0.2220	170	168
1	522.0000	0.0000	10	0	60.2843	115.9890	70.2046	0.1538	173	164
1	523.0000	0.0000	10	0	60.1779	115.9764	70.1803	0.2185	175	160
1	524.0000	0.0000	10	0	60.2082	116.0270	70.1760	0.2007	172	164
1	525.0000	0.0000	10	0	60.2195	116.0311	70.1825	0.2082	176	164
1	526.0000	0.0000	9	0	60.2194	116.0825	70.1577	0.1485	191	166
1	527.0000	0.0000	10	0	60.2428	116.0676	70.1518	0.1434	172	160
1	528.0000	0.0000	10	0	60.1585	116.0934	70.1107	0.1843	175	157
1	529.0000	0.0000	9	0	60.1734	116.0499	70.1036	0.1437	173	157
1	530.0000	0.0000	10	0	59.5559	116.0737	69.5627	0.5146	172	151
1	531.0000	0.0000	10	0	60.1536	116.1109	69.5599	0.3329	172	148
1	532.0000	0.0000	9	0	60.1394	116.1187	69.4605	0.2374	180	149
1	533.0000	0.0000	9	0	60.3207	116.1741	69.4653	0.1184	173	151
1	534.0000	0.0000	10	0	60.1335	116.3008	69.4071	0.2122	178	160
1	535.0000	0.0000	10	0	60.0391	116.2769	69.3283	0.1861	174	159
1	536.0000	0.0000	10	0	60.0854	116.3275	69.4191	0.2771	170	156
1	537.0000	0.0000	10	0	60.1343	116.2261	69.3792	0.1304	170	153
1	538.0000	0.0000	10	0	60.0162	116.3196	69.3034	0.1875	173	153
1	539.0000	0.0000	10	0	60.0608	116.3253	69.3247	0.1244	166	153
1	540.0000	0.0000	9	0	60.1741	116.4019	69.2978	0.2096	168	130
1	541.0000	0.0000	9	0	58.8774	116.2784	68.8267	0.8716	161	118
1	542.0000	0.0000	9	0	59.3012	119.2965	68.1033	0.4423	139	114
1	543.0000	0.0000	10	0	58.7407	119.2431	68.1589	0.2537	147	139
1	544.0000	0.0000	10	0	58.7525	119.2541	68.1608	0.1977	150	143
1	545.0000	0.0000	10	0	58.7809	119.2364	68.1762	0.1945	150	142
1	546.0000	0.0000	10	0	58.7159	119.2764	68.2221	0.2924	156	148
1	547.0000	0.0000	10	0	58.7799	119.3118	68.1867	0.1683	162	144
1	548.0000	0.0000	10	0	58.7717	119.2606	68.1649	0.2201	161	150
1	549.0000	0.0000	10	0	58.7048	119.2701	68.1318	0.1908	157	149
1	550.0000	0.0000	10	0	58.7888	119.2635	68.1729	0.2354	155	147
1	551.0000	0.0000	10	0	58.8709	119.2584	68.2222	0.1334	155	149
1	552.0000	0.0000	10	0	58.8290	119.2254	68.2241	0.1615	152	145
1	553.0000	0.0000	10	0	58.8099	119.2384	68.2050	0.1855	160	152
1	554.0000	0.0000	10	0	58.7274	119.2350	68.1488	0.2494	164	148
1	555.0000	0.0000	10	0	58.7574	119.1794	68.1924	0.2035	162	158
1	556.0000	0.0000	10	0	58.7208	119.2573	68.1829	0.2448	159	148
1	557.0000	0.0000	10	0	58.7913	119.1800	68.2024	0.2700	157	149
1	558.0000	0.0000	10	0	58.8467	119.1119	68.1844	0.1777	163	154
1	559.0000	0.0000	10	0	58.9141	118.9756	68.2587	0.1646	162	150
1	560.0000	0.0000	10	0	58.9501	118.7920	68.2520	0.2157	161	154
1	561.0000	0.0000	10	0	58.9569	118.9412	68.2649	0.1731	168	154
1	562.0000	0.0000	10	0	58.9459	118.8614	68.2822	0.2102	162	159
1	563.0000	0.0000	10	0	59.0134	118.8944	68.3250	0.1645	170	157
1	564.0000	0.0000	10	0	58.8643	118.9102	68.3116	0.2159	160	154
1	565.0000	0.0000	10	0	58.9619	118.8349	68.3860	0.1855	155	157
1	566.0000	0.0000	10	0	58.9698	118.7015	68.3369	0.2900	161	154
1	567.0000	0.0000	10	0	59.3740	118.9168	68.3081	0.4950	161	156
1	568.0000	0.0000	10	0	58.9580	118.7861	68.3890	0.2029	168	160
1	569.0000	0.0000	10	0	58.9769	118.7859	68.3613	0.2270	158	156
1	570.0000	0.0000	10	0	59.0230	118.7138	68.4131	0.1411	166	159
1	571.0000	0.0000	10	0	59.0267	118.6639	68.4388	0.1686	166	151
1	572.0000	0.0000	10	0	59.0435	118.7280	68.4165	0.1229	166	151
1	573.0000	0.0000	10	0	59.0206	118.6816	68.4394	0.2318	162	150
1	574.0000	0.0000	10	0	59.0439	118.6703	68.4642	0.1670	160	159
1	575.0000	0.0000	10	0	59.0337	118.6199	68.4749	0.2449	164	144
1	576.0000	0.0000	10	0	59.1234	118.6563	68.5154	0.1221	162	155
1	577.0000	0.0000	10	0	59.0313	118.6760	68.5008	0.1859	164	159
1	578.0000	0.0000	10	0	59.1060	118.6053	68.5153	0.1667	163	160
1	579.0000	0.0000	10	0	59.0906	118.6509	68.5934	0.2386	165	159
1	580.0000	0.0000	10	0	59.1401	118.5862	68.5344	0.1811	164	164
1	581.0000	0.0000	10	0	59.1153	118.6672	68.5631	0.1879	171	163
1	582.0000	0.0000	10	0	59.1863	118.6498	68.5539	0.1617	163	159
1	583.0000	0.0000	10	0	59.1011	118.6317	68.5766	0.2281	163	161
1	584.0000	0.0000	10	0	59.1109	118.6291	68.5088	0.1405	166	151
1	585.0000	0.0000	10	0	59.1130	118.6443	68.5212	0.2137	170	164
1	586.0000	0.0000	10	0	59.0648	118.6180	68.4766	0.2004	171	161
1	587.0000	0.0000	10	0	59.1618	118.6153	68.5560	0.1388	169	163
1	588.0000	0.0000	10	0	59.0431	118.6556	68.5133	0.1743	170	158
1	589.0000	0.0000	10	0	59.0555	118.6549	68.5242	0.2050	169	169
1	590.0000	0.0000	10	0	59.0983	118.6482	68.5187	0.2102	167	156
1	591.0000	0.0000	10	0	59.0053	118.6857	68.4984	0.2221	168	159
1	592.0000	0.0000	10	0	59.1000	118.6126	68.5289	0.2093	172	154
1	593.0000	0.0000	10	0	59.0007	118.7052	68.4922	0.2130	173	154
1	594.0000	0.0000	10	0	59.0539	118.7554	68.5486	0.2425	165	157
1	595.0000	0.0000	10	0	59.1081	118.6026	68.5374	0.1675	161	155
1	596.0000	0.0000	10	0	59.0957	118.6491	68.5228	0.2147	165	158
1	597.0000	0.0000	10	0	59.0510	118.6309	68.5477	0.2815	164	152
1	598.0000	0.0000	10	0	59.2255	118.5650	68.5456	0.2313	173	152
1	599.0000	0.0000	10	0	59.1054	118.5245	68.4396	0.2026	164	145
1	600.0000	0.0000	10	0	58.9910	118.5941	68.4589	0.2631	163	149
1	601.0000	0.0000	10	0	58.9983	118.6548	68.4414	0.2139	160	141
1	602.0000	0.0000	10	0	59.2056	118.5710	68.5234	0.1674	166	147
1	603.0000	0.0000	10	0	59.1036	118.6573	68.5086	0.1750	166	150
1	604.0000	0.0000	10	0	59.0835	118.6493	68.5151	0.2847	162	150
1	605.0000	0.0000	10	0	59.0097	118.7311	68.4842	0.3521	166	156
1	606.0000	0.0000	10	0	59.1174	118.5675	68.5606	0.2466	167	155
1	607.0000	0.0000	10	0	58.9276	118.6414	68.3928	0.2455	169	152
1	608.0000	0.0000	10	0	59.0905	118.6884	68.4333	0.2959	169	154
1	609.0000	0.0000	10	0	59.1226	118.5967	68.3329	0.1510	173	157
1	610.0000	0.0000	10	0	59.1367	118.5856	68.2874	0.1454	164	161
1	611.0000	0.0000	10	0	59.0130	118.6849	68.2148	0.1832	163	158
1	612.0000	0.0000	10	0	59.0510	118.7476	68.1729	0.1574	168	153
1	613.0000	0.0000	10	0	59.0249	118.8011	68.1761	0.2134	169	153
1	614.0000	0.0000	10	0	59.0076	118.8145	68.1878	0.2650	165	150
1	615.0000	0.0000	10	0	59.0468	118.8169	68.1912	0.1721	167	154
1	616.0000	0.0000	10	0	58.9354	118.7933	68.1591	0.2111	166	157
1	617.0000	0.0000	10	0	58.9420	118.8827	68.1305	0.1983	164	162
1	618.0000	0.0000	10	0	59.0195	118.8828	68.1347	0.1847	166	166
1	619.0000	0.0000	10	0	58.9944	118.8777	68.1372	0.2404	167	162
1	620.0000	0.0000	10	0	59.0138	118.8649	68.1187	0.1834	165	163
1	621.0000	0.0000	10	0	59.0197	118.9161	68.1312	0.1823	166	155
1	622.0000	0.0000	10	0	58.9092	118.7834	68.0891	0.2557	166	150
1	623.0000	0.0000	10	0	58.9614	118.7755	68.0548	0.1873	161	151
1	624.0000	0.0000	10	0	58.8162	118.5662	67.9534	0.4163	159	146
1	625.0000	0.0000	10	0	58.7854	118.7151	68.0181	0.2764	169	154
1	626.0000	0.0000	10	0	58.9592	118.7107	68.0551	0.2599	169	155
1	627.0000	0.0000	10	0	58.9907	118.7290	68.1065	0.2460	171	159
1	628.0000	0.0000	10	0	59.0030	118.8368	68.0904	0.1469	169	158
1	629.0000	0.0000	10	0	59.0090	118.7842	68.0963	0.1721	163	163
1	630.0000	0.0000	10	0	58.9981	118.8242	68.0994	0.1995	166	163
1	631.0000	0.0000	10	0	58.8793	118.8022	68.0185	0.2561	163	161
1	632.0000	0.0000	10	0	58.9955	118.8289	68.0786	0.2350	166	157
1	633.0000	0.0000	10	0	59.0016	118.8253	68.1084	0.1903	168	162
1	634.0000	0.0000	10	0	58.9932	118.7539	68.0817	0.1727	167	157
1	635.0000	0.0000	10	0	58.9124	118.8288	68.0407	0.1999	171	158
1	636.0000	0.0000	10	0	58.9815	118.7908	68.0603	0.1331	166	152
1	637.0000	0.0000	10	0	58.8344	118.7643	67.9458	0.3307	160	154
1	638.0000	0.0000	10	0	58.9933	118.6910	67.9801	0.1921	161	154
1	639.0000	0.0000	10	0	58.8391	118.7642	67.9672	0.2008	167	150
1	640.0000	0.0000	10	0	58.8249	118.8313	67.9694	0.2850	158	149
1	641.0000	0.0000	10	0	58.8859	118.8249	68.0213	0.2254	163	151
1	642.0000	0.0000	10	0	58.9755	118.8192	68.0391	0.1910	169	153
1	643.0000	0.0000	10	0	58.9238	118.8327	68.0586	0.2585	166	157
1	644.0000	0.0000	10	0	58.9924	118.7472	68.0490	0.1711	162	156
1	645.0000	0.0000	10	0	58.9020	118.8566	68.0190	0.2018	168	151
1	646.0000	0.0000	10	0	58.8538	118.7722	67.9831	0.1928	164	152
1	647.0000	0.0000	10	0	58.7214	118.5145	67.8810	0.3571	161	152
1	648.0000	0.0000	10	0	58.8035	118.9122	67.9589	0.2811	158	150
1	649.0000	0.0000	10	0	58.8578	118.8993	67.9518	0.1608	159	151
1	650.0000	0.0000	10	0	58.8860	118.8908	67.9010	0.2721	157	147
1	651.0000	0.0000	10	0	58.8214	118.8403	67.7576	0.1783	158	151
1	652.0000	0.0000	10	0	58.7608	118.7899	67.5683	0.2858	158	142
1	653.0000	0.0000	10	0	58.8526	118.6835	67.6281	0.3338	164	143
1	654.0000	0.0000	10	0	58.4326	118.1940	67.2160	0.4735	162	142
1	655.0000	0.0000	10	0	58.7715	118.7473	67.6086	0.4979	157	140
1	656.0000	0.0000	10	0	58.3670	118.1792	66.9917	0.4950	154	134
1	657.0000	0.0000	10	0	58.0021	118.7317	66.7374	0.6425	155	127
1	658.0000	0.0000	10	0	58.1690	118.5017	66.7002	0.5302	160	132
1	659.0000	0.0000	10	0	58.8455	118.8579	66.7886	0.3150	153	134
1	660.0000	0.0000	10	0	58.7125	118.8988	66.7961	0.2583	156	137
1	661.0000	0.0000	10	0	58.6805	118.8113	66.7983	0.2222	155	137
1	662.0000	0.0000	10	0	58.4011	118.5931	66.6279	0.4224	162	138
1	663.0000	0.0000	10	0	58.7465	118.9949	66.6227	0.2776	155	135
1	664.0000	0.0000	10	0	58.6898	118.9507	66.6408	0.2912	168	133
1	665.0000	0.0000	10	0	58.5003	118.9766	66.4793	0.3570	146	130
1	666.0000	0.0000	10	0	58.6319	119.0590	66.5411	0.3127	164	133
1	667.0000	0.0000	10	0	58.3270	119.2209	66.5200	0.5728	160	146
1	668.0000	0.0000	10	0	58.6123	119.2120	66.5263	0.1999	158	148
1	669.0000	0.0000	10	0	58.6889	119.2624	66.6096	0.2627	155	148
1	670.0000	0.0000	10	0	58.6837	119.3120	66.6451	0.2338	158	148
1	671.0000	0.0000	10	0	58.7219	119.2565	66.5608	0.2415	180	144
1	672.0000	0.0000	10	0	58.6885	119.2745	66.5981	0.1821	177	147
1	673.0000	0.0000	10	0	58.6831	119.3126	66.6570	0.2207	162	150
1	674.0000	0.0000	10	0	58.7294	119.2243	66.6287	0.2147	158	151
1	675.0000	0.0000	10	0	58.6070	119.3170	66.5573	0.2611	157	158
1	676.0000	0.0000	10	0	58.6531	119.2123	66.6041	0.1968	180	156
1	677.0000	0.0000	10	0	58.6736	119.2976	66.6977	0.3249	176	151
1	678.0000	0.0000	9	0	58.7591	119.2214	66.5713	0.1710	158	143
1	679.0000	0.0000	10	0	58.6444	119.2182	66.5697	0.1636	155	146
1	680.0000	0.0000	10	0	58.5540	119.2480	66.5083	0.3786	159	148
1	681.0000	0.0000	9	0	58.7463	119.1536	66.5779	0.1815	157	143
1	682.0000	0.0000	10	0	58.6152	119.2265	66.5682	0.2255	156	144
1	683.0000	0.0000	10	0	58.5636	119.0964	66.5016	0.2209	149	133
1	684.0000	0.0000	10	0	58.4415	118.9348	66.4011	0.3172	151	134
1	685.0000	0.0000	10	0	58.3909	118.8137	66.3421	0.4967	150	136
1	686.0000	0.0000	10	0	58.2630	118.9273	66.6019	0.5915	160	133
1	687.0000	0.0000	10	0	58.5075	118.9071	66.4579	0.2880	157	143
1	688.0000	0.0000	10	0	58.3338	118.9386	66.3431	0.3472	151	141
1	689.0000	0.0000	10	0	58.5447	118.6719	66.5136	0.3063	157	138
1	690.0000	0.0000	10	0	58.6257	118.5625	66.4912	0.5787	149	137
1	691.0000	0.0000	10	0	58.7826	119.0763	66.5894	0.2328	153	145
1	692.0000	0.0000	10	0	58.7173	119.1424	66.5727	0.1248	157	146
1	693.0000	0.0000	10	0	58.6120	119.1452	66.6051	0.3962	165	148
1	694.0000	0.0000	10	0	58.6719	119.1964	66.5383	0.2054	167	151
1	695.0000	0.0000	10	0	58.9291	119.1958	66.5342	0.4074	158	146
1	696.0000	0.0000	10	0	58.6839	119.0976	66.5772	0.2533	155	137
1	697.0000	0.0000	10	0	58.5765	118.9460	66.5181	0.2808	155	140
1	698.0000	0.0000	10	0	58.5759	118.8675	66.3980	0.2753	155	142
1	699.0000	0.0000	9	0	58.6155	118.8529	66.5386	0.2994	158	143
1	700.0000	0.0000	10	0	58.6706	119.1292	66.5651	0.2872	169	145
1	701.0000	0.0000	10	0	58.5721	118.8896	66.5086	0.2861	150	137
1	702.0000	0.0000	9	0	58.5714	119.1325	66.4095	0.3783	153	136
1	703.0000	0.0000	9	0	58.8160	119.0451	66.5882	0.1969	156	139
1	704.0000	0.0000	9	0	58.7066	118.7984	66.5851	0.3308	154	135
1	705.0000	0.0000	10	0	58.6783	119.1156	66.5659	0.2797	154	146
1	706.0000	0.0000	10	0	58.3867	119.0854	66.5826	0.6031	154	144
1	707.0000	0.0000	10	0	58.7052	119.1261	66.5245	0.2263	157	146
1	708.0000	0.0000	10	0	58.7300	119.0843	66.4247	0.3171	156	134
1	709.0000	0.0000	10	0	58.5655	118.9492	66.5866	0.3396	156	142
1	710.0000	0.0000	10	0	58.6291	119.1700	66.4895	0.2995	164	139
1	711.0000	0.0000	10	0	58.6814	119.2920	66.5623	0.4173	156	147
1	712.0000	0.0000	10	0	58.7166	119.2288	66.6204	0.2199	157	149
1	713.0000	0.0000	10	0	58.6104	119.1365	66.5645	0.2859	159	151
1	714.0000	0.0000	10	0	58.5183	119.1692	66.4355	0.3917	156	144
1	715.0000	0.0000	10	0	58.1872	118.9940	66.0807	0.5000	154	141
1	716.0000	0.0000	10	0	58.6244	119.0368	66.4112	0.3154	156	145
1	717.0000	0.0000	10	0	58.7597	118.9908	66.4034	0.3209	157	143
1	718.0000	0.0000	10	0	58.7719	118.8260	66.4517	0.3313	160	147
1	719.0000	0.0000	10	0	58.7820	118.9555	66.4106	0.3018	161	140
1	720.0000	0.0000	10	0	58.7510	118.8042	66.3863	0.2695	158	137
1	721.0000	0.0000	10	0	58.5889	118.8109	66.1495	0.4051	161	145
1	722.0000	0.0000	10	0	58.6738	118.9902	66.1652	0.2765	162	150
1	723.0000	0.0000	10	0	58.7575	118.7990	66.1239	0.4191	168	147
1	724.0000	0.0000	10	0	58.7961	118.7988	66.0688	0.3944	166	142
1	725.0000	0.0000	9	0	59.3179	118.6966	66.1665	0.3147	153	124
1	726.0000	0.0000	8	0	58.2251	119.4247	64.8825	0.7215	151	114
1	727.0000	0.0000	9	0	57.8745	120.9673	64.3660	0.1750	149	117
1	728.0000	0.0000	10	0	57.7331	120.9863	64.2284	0.2423	146	127
1	729.0000	0.0000	10	0	57.8189	120.6950	64.2642	0.4661	142	129
1	730.0000	0.0000	10	0	57.6277	120.9131	64.2032	0.3516	135	124
1	731.0000	0.0000	10	0	57.9427	120.9173	64.3699	0.3420	144	125
1	732.0000	0.0000	10	0	57.7081	120.9574	64.2559	0.3223	144	132
1	733.0000	0.0000	10	0	57.7770	120.9360	64.3164	0.2687	146	135
1	734.0000	0.0000	10	0	57.4155	120.7604	64.2152	0.4568	150	135
1	735.0000	0.0000	10	0	57.9039	120.7969	64.4384	0.2373	151	136
1	736.0000	0.0000	10	0	57.6031	120.9111	64.4933	0.3666	158	130
1	737.0000	0.0000	10	0	57.3811	121.2682	64.4962	0.4368	142	128
1	738.0000	0.0000	10	0	57.3761	121.4710	64.5477	0.2253	146	131
1	739.0000	0.0000	10	0	57.6999	121.0587	64.6189	0.5829	140	130
1	740.0000	0.0000	10	0	57.4056	121.6343	64.5727	0.1642	145	134
1	741.0000	0.0000	10	0	57.4808	121.5813	64.5634	0.2534	147	130
1	742.0000	0.0000	10	0	57.4824	121.5956	64.5144	0.2808	155	132
1	743.0000	0.0000	10	0	57.4681	121.5014	64.5486	0.2403	154	140
1	744.0000	0.0000	9	0	57.1846	121.5534	64.3888	0.2569	153	140
1	745.0000	0.0000	9	0	57.4433	121.5718	64.4548	0.3248	151	127
1	746.0000	0.0000	10	0	57.3982	121.7660	64.4706	0.3281	155	137
1	747.0000	0.0000	9	0	56.9520	121.7045	64.4204	0.2746	162	135
1	748.0000	0.0000	10	0	57.1569	122.1579	64.4536	0.2398	163	139
1	749.0000	0.0000	10	0	57.1734	122.0582	64.4803	0.2098	159	141
1	750.0000	0.0000	10	0	56.9928	122.0551	64.3873	0.2838	157	139
1	751.0000	0.0000	10	0	56.8649	122.0494	64.3798	0.4838	158	141
1	752.0000	0.0000	10	0	57.0784	122.1303	64.4447	0.3143	154	135
1	753.0000	0.0000	10	0	57.1307	121.8859	64.5733	0.4104	158	133
1	754.0000	0.0000	10	0	57.1949	122.1193	64.5919	0.2992	161	137
1	755.0000	0.0000	10	0	57.2346	122.1628	64.5372	0.1848	172	137
1	756.0000	0.0000	10	0	57.4109	121.8045	64.5517	0.3406	160	142
1	757.0000	0.0000	10	0	57.4817	121.5229	64.4886	0.2676	153	140
1	758.0000	0.0000	10	0	57.5426	121.1521	64.4969	0.3179	150	139
1	759.0000	0.0000	10	0	57.6968	120.9514	64.5364	0.3931	150	138
1	760.0000	0.0000	10	0	57.8237	121.2176	64.6285	0.1807	152	143
1	761.0000	0.0000	10	0	57.7426	121.3016	64.6137	0.2231	148	143
1	762.0000	0.0000	10	0	57.6229	121.2081	64.5520	0.1798	149	140
1	763.0000	0.0000	10	0	57.6623	121.1510	64.5065	0.2206	149	139
1	764.0000	0.0000	10	0	57.8315	121.0614	64.6109	0.2510	151	148
1	765.0000	0.0000	10	0	57.6864	121.2295	64.5417	0.2442	154	138
1	766.0000	0.0000	10	0	57.8217	121.0877	64.6573	0.1917	147	144
1	767.0000	0.0000	10	0	57.8825	120.9991	64.6674	0.1809	146	143
1	768.0000	0.0000	10	0	57.5803	121.0341	64.4926	0.2476	147	144
1	769.0000	0.0000	10	0	57.5615	120.9841	64.4490	0.2403	145	138
1	770.0000	0.0000	10	0	57.6561	121.0669	64.5106	0.2199	141	139
1	771.0000	0.0000	10	0	57.4805	120.9869	64.3704	0.2921	141	131
1	772.0000	0.0000	10	0	57.1907	120.7700	64.2023	0.4262	138	130
1	773.0000	0.0000	10	0	57.6201	121.0544	64.3640	0.1765	136	128
1	774.0000	0.0000	10	0	57.4947	120.8819	64.1098	0.4592	124	115
1	775.0000	0.0000	10	0	57.0258	120.7181	64.0377	0.5941	115	104
1	776.0000	0.0000	10	0	57.1731	120.8984	64.0663	0.6996	104	95
1	777.0000	0.0000	10	0	57.3651	121.0287	64.1853	0.5020	124	111
1	778.0000	0.0000	10	0	57.4344	121.6074	64.4988	0.3492	140	126
1	779.0000	0.0000	10	0	57.6448	121.6399	64.6554	0.1934	152	135
1	780.0000	0.0000	10	0	57.5247	121.6263	64.5727	0.2405	158	137
1	781.0000	0.0000	10	0	57.5941	121.6155	64.6810	0.2242	158	137
1	782.0000	0.0000	10	0	57.7517	121.7147	64.7821	0.3117	160	143
1	783.0000	0.0000	10	0	57.2898	121.6724	64.6586	0.3768	162	137
1	784.0000	0.0000	10	0	57.1422	121.8049	64.6658	0.4468	154	133
1	785.0000	0.0000	10	0	57.1893	121.9986	64.9499	0.3719	151	133
1	786.0000	0.0000	10	0	57.0580	122.0841	64.9727	0.3813	149	132
1	787.0000	0.0000	10	0	57.3555	121.8906	64.8582	0.6305	141	116
1	788.0000	0.0000	10	0	57.4296	121.4174	64.4350	0.6905	138	110
1	789.0000	0.0000	9	0	57.5427	121.2910	64.3691	0.4695	128	114
1	790.0000	0.0000	10	0	58.0065	121.2153	64.4224	0.4283	126	113
1	791.0000	0.0000	10	0	57.6734	121.1057	64.2805	0.2309	131	119
1	792.0000	0.0000	10	0	57.6195	121.1328	64.2590	0.3123	117	112
1	793.0000	0.0000	10	0	57.8513	120.7370	64.2942	0.5495	107	93
1	794.0000	0.0000	10	0	57.9986	120.8947	64.0201	0.8603	100	93
1	795.0000	0.0000	8	0	58.0114	120.9768	64.0232	0.5376	87	72
1	796.0000	0.0000	8	0	56.5093	120.9164	62.8440	1.2501	69	61
1	797.0000	0.0000	9	0	57.9116	121.4800	63.0855	1.3235	72	62
1	798.0000	0.0000	7	0	57.9805	121.1297	64.0934	0.8412	72	58
1	799.0000	0.0000	7	0	57.1821	121.0226	63.8318	1.0828	78	54
1	800.0000	0.0000	7	0	56.8917	121.1603	63.5939	1.1962	75	57
1	801.0000	0.0000	7	0	57.5014	121.0795	63.7505	1.2731	88	58
3	802.0000	0.0000	6	0	109.6312	44.0024	146.2361	1.9867	70	57
7	803.0000	0.0000	6	0	30.5474	35.2171	134.7437	1.8501	64	52
5	804.0000	0.0000	7	0	9.8884	99.1959	279.9317	1.8462	72	55
1	805.0000	0.0000	8	0	131.0637	126.3863	108.7964	1.2548	62	58
1	806.0000	0.0000	7	0	57.8652	121.0226	63.2392	1.1248	71	63
1	807.0000	0.0000	9	0	57.7495	121.0064	63.4304	0.5468	97	84
1	808.0000	0.0000	10	0	58.3738	121.1174	63.8960	0.3029	122	107
1	809.0000	0.0000	9	0	58.0483	121.0924	63.8117	0.2339	137	124
1	810.0000	0.0000	10	0	57.9942	121.1468	63.8358	0.2214	144	138
1	811.0000	0.0000	10	0	58.1029	121.1583	63.9352	0.1983	172	143
1	812.0000	0.0000	10	0	57.9069	121.1387	63.8096	0.2500	153	142
1	813.0000	0.0000	10	0	58.0459	121.1093	63.8980	0.1866	154	140
1	814.0000	0.0000	10	0	57.9555	121.1966	63.8452	0.2120	153	145
1	815.0000	0.0000	10	0	58.0236	121.1688	63.8624	0.1790	150	147
1	816.0000	0.0000	10	0	58.0056	121.1893	63.8828	0.1719	155	146
1	817.0000	0.0000	10	0	57.9377	121.1688	63.8509	0.1592	153	154
1	818.0000	0.0000	10	0	57.8224	121.1727	63.7932	0.2411	153	156
1	819.0000	0.0000	10	0	57.8872	121.1854	63.8445	0.2208	152	161
1	820.0000	0.0000	10	0	57.9152	121.2717	63.8827	0.1476	160	158
1	821.0000	0.0000	10	0	57.9143	121.2850	63.8671	0.1399	155	158
1	822.0000	0.0000	10	0	57.8575	121.2455	63.8514	0.1688	155	162
1	823.0000	0.0000	10	0	57.8985	121.2783	63.8512	0.1471	156	155
1	824.0000	0.0000	10	0	57.9070	121.1905	63.9107	0.2012	155	157
1	825.0000	0.0000	10	0	57.8705	121.2427	63.8831	0.1766	161	161
1	826.0000	0.0000	10	0	57.8381	121.2010	63.8740	0.1850	157	161
1	827.0000	0.0000	10	0	57.8627	121.1946	63.8528	0.1819	155	156
1	828.0000	0.0000	10	0	57.9568	121.2403	63.8991	0.0998	156	161
1	829.0000	0.0000	10	0	57.8861	121.1967	63.8557	0.1744	157	160
1	830.0000	0.0000	10	0	57.8704	121.2145	63.8323	0.1518	158	150
1	831.0000	0.0000	10	0	57.8735	121.2378	63.8578	0.2032	156	155
1	832.0000	0.0000	10	0	57.9094	121.2115	63.8733	0.1492	157	153
1	833.0000	0.0000	10	0	57.8856	121.2054	63.8961	0.1638	171	152
1	834.0000	0.0000	10	0	57.8806	121.2257	63.8826	0.1557	157	152
1	835.0000	0.0000	10	0	57.8077	121.2484	63.8596	0.1997	155	149
1	836.0000	0.0000	10	0	57.7590	121.2372	63.7941	0.2721	151	153
1	837.0000	0.0000	10	0	57.8595	121.1885	63.8247	0.2358	154	153
1	838.0000	0.0000	10	0	57.8466	121.2465	63.7976	0.1554	150	146
1	839.0000	0.0000	10	0	57.6595	121.2331	63.7003	0.2611	151	140
1	840.0000	0.0000	10	0	57.9541	121.2191	63.8525	0.1372	152	152
1	841.0000	0.0000	10	0	57.7511	121.2026	63.7760	0.2024	153	144
1	842.0000	0.0000	10	0	57.8244	121.1691	63.7732	0.2024	154	152
1	843.0000	0.0000	10	0	57.9065	121.0944	63.7958	0.1921	154	141
1	844.0000	0.0000	10	0	57.8694	120.9445	63.6865	0.4259	153	146
1	845.0000	0.0000	9	0	58.2215	120.6635	63.7996	0.2566	142	132
1	846.0000	0.0000	10	0	57.9107	120.6902	63.6563	0.3773	141	131
1	847.0000	0.0000	10	0	58.0389	120.6277	63.5671	0.3941	147	127
1	848.0000	0.0000	10	0	58.4279	120.4091	63.5840	0.2126	150	126
1	849.0000	0.0000	10	0	58.2703	120.3983	63.4862	0.2632	152	127
1	850.0000	0.0000	10	0	58.3345	120.3833	63.4438	0.2040	153	134
1	851.0000	0.0000	10	0	58.0623	120.3347	63.3448	0.2948	157	133
1	852.0000	0.0000	10	0	58.2397	120.4180	63.4978	0.2610	151	136
1	853.0000	0.0000	10	0	58.0504	120.3684	63.4042	0.5006	154	132
1	854.0000	0.0000	10	0	58.2943	120.3801	63.5416	0.1925	151	137
1	855.0000	0.0000	10	0	58.2412	120.5103	63.4465	0.2443	151	140
1	856.0000	0.0000	10	0	58.1023	120.4849	63.4401	0.2069	147	138
1	857.0000	0.0000	10	0	58.2354	120.5081	63.4611	0.2221	153	133
1	858.0000	0.0000	10	0	58.2483	120.4846	63.4210	0.1715	151	133
1	859.0000	0.0000	10	0	58.2313	120.4280	63.4454	0.1512	159	138
1	860.0000	0.0000	10	0	58.0790	120.5159	63.3375	0.2248	153	140
1	861.0000	0.0000	10	0	58.1098	120.4449	63.3584	0.1833	154	138
1	862.0000	0.0000	10	0	58.1819	120.3674	63.3848	0.2571	151	130
1	863.0000	0.0000	10	0	58.0167	120.5599	63.2694	0.2179	152	135
1	864.0000	0.0000	10	0	57.7549	120.1830	63.1611	0.5241	147	128
1	865.0000	0.0000	10	0	58.2150	120.3361	63.3350	0.4069	140	124
1	866.0000	0.0000	10	0	57.6439	120.7804	62.9248	0.5684	135	112
1	867.0000	0.0000	10	0	57.3262	120.5265	62.6379	0.4999	131	113
1	868.0000	0.0000	10	0	57.4881	120.9886	62.7455	0.4100	142	123
1	869.0000	0.0000	10	0	57.4088	121.4089	62.6222	0.3648	137	127
1	870.0000	0.0000	10	0	57.0666	121.3975	62.4996	0.4186	133	123
1	871.0000	0.0000	10	0	57.4530	121.2909	62.6746	0.4491	137	120
1	872.0000	0.0000	10	0	57.5627	121.3607	62.7977	0.3113	145	128
1	873.0000	0.0000	10	0	57.5380	121.4331	62.8258	0.3029	141	131
1	874.0000	0.0000	10	0	57.4867	121.3703	62.7428	0.3957	143	132
1	875.0000	0.0000	10	0	57.3749	121.5339	62.5891	0.3221	142	128
1	876.0000	0.0000	10	0	57.4123	121.5515	62.7262	0.2948	147	137
1	877.0000	0.0000	10	0	57.4515	121.5927	62.7459	0.1783	149	135
1	878.0000	0.0000	10	0	57.4635	121.5133	62.7133	0.3789	150	139
1	879.0000	0.0000	10	0	57.4545	121.6635	62.6900	0.3351	146	138
1	880.0000	0.0000	10	0	57.2901	121.6522	62.6744	0.3266	142	133
1	881.0000	0.0000	10	0	57.5388	121.5458	62.6609	0.2100	138	122
1	882.0000	0.0000	10	0	57.2164	121.5604	62.5835	0.2847	144	134
1	883.0000	0.0000	10	0	57.4954	121.6150	62.7209	0.2070	153	143
1	884.0000	0.0000	10	0	57.4680	121.7569	62.7020	0.1603	151	145
1	885.0000	0.0000	10	0	57.4828	121.7712	62.7286	0.1086	153	147
1	886.0000	0.0000	10	0	57.4814	121.7245	62.7600	0.1259	148	141
1	887.0000	0.0000	10	0	57.4288	121.7524	62.7019	0.1701	144	145
1	888.0000	0.0000	10	0	57.4105	121.6814	62.7047	0.2347	145	140
1	889.0000	0.0000	10	0	57.3466	121.7855	62.6849	0.2911	145	134
1	890.0000	0.0000	10	0	57.3849	121.7988	62.6658	0.3440	142	134
1	891.0000	0.0000	10	0	57.5586	121.7861	62.8690	0.2041	144	135
1	892.0000	0.0000	10	0	57.4967	121.9046	62.8446	0.1331	153	141
1	893.0000	0.0000	10	0	57.4578	121.8724	62.8570	0.1849	163	150
1	894.0000	0.0000	10	0	57.4375	121.8882	62.8311	0.1971	161	151
1	895.0000	0.0000	10	0	57.5726	121.8588	62.9187	0.1641	167	152
1	896.0000	0.0000	10	0	57.5238	121.8624	62.8946	0.1474	155	150
1	897.0000	0.0000	10	0	57.5016	121.8554	62.8965	0.1472	159	151
1	898.0000	0.0000	10	0	57.5073	121.8195	62.8984	0.2369	159	149
1	899.0000	0.0000	10	0	57.4145	121.8318	62.8472	0.1692	155	150
1	900.0000	0.0000	10	0	57.4872	121.8657	62.8391	0.1435	153	148
1	901.0000	0.0000	10	0	57.4891	121.8626	62.8001	0.1611	149	149
1	902.0000	0.0000	10	0	57.4917	121.6853	62.6846	0.2725	147	135
1	903.0000	0.0000	10	0	57.5044	121.2992	62.6574	0.3776	148	136
1	904.0000	0.0000	10	0	57.5210	121.1059	62.6531	0.3425	141	130
1	905.0000	0.0000	10	0	57.8979	120.9621	62.8222	0.3422	150	143
1	906.0000	0.0000	10	0	57.5364	121.0933	62.5037	0.4374	144	138
1	907.0000	0.0000	10	0	57.8814	120.8664	62.7630	0.2641	141	134
1	908.0000	0.0000	10	0	57.3382	120.8969	62.3267	0.5369	145	127
1	909.0000	0.0000	10	0	57.4875	120.9680	62.2650	0.3983	138	124
1	910.0000	0.0000	10	0	57.4469	120.7822	62.1526	0.4098	144	118
1	911.0000	0.0000	10	0	57.1307	120.3039	61.9695	0.6545	136	117
1	912.0000	0.0000	10	0	57.5173	120.1020	61.8099	0.8102	133	113
1	913.0000	0.0000	10	0	57.1558	120.1681	61.7057	0.3901	126	111
1	914.0000	0.0000	10	0	57.4277	120.3494	61.8432	0.5937	128	117
1	915.0000	0.0000	10	0	57.3248	120.3728	61.8970	0.4400	139	125
1	916.0000	0.0000	10	0	57.4149	120.4218	61.9162	0.5127	148	130
1	917.0000	0.0000	10	0	57.7590	120.5696	62.1744	0.4541	150	128
1	918.0000	0.0000	10	0	57.4644	120.5742	61.9426	0.3563	147	128
1	919.0000	0.0000	10	0	57.2737	120.4348	61.8272	0.5253	148	127
1	920.0000	0.0000	10	0	57.4141	120.6360	61.9733	0.4721	147	127
1	921.0000	0.0000	10	0	57.2986	120.6244	61.8500	0.6257	138	119
1	922.0000	0.0000	10	0	57.2346	120.6243	61.8473	0.5070	144	120
1	923.0000	0.0000	10	0	57.2312	120.5601	61.7695	0.5644	135	117
1	924.0000	0.0000	9	0	57.1895	120.4588	61.7419	0.5125	137	114
1	925.0000	0.0000	9	0	57.2488	120.6677	61.6763	0.5306	143	120
1	926.0000	0.0000	9	0	57.4066	120.1538	61.9078	0.4587	142	122
1	927.0000	0.0000	10	0	57.3254	120.6331	61.8735	0.3751	139	121
1	928.0000	0.0000	10	0	57.2611	120.6310	61.8021	0.4340	142	121
1	929.0000	0.0000	10	0	57.2072	120.2174	61.7641	0.6441	138	122
1	930.0000	0.0000	9	0	57.2530	120.7637	61.8283	0.4101	149	116
1	931.0000	0.0000	9	0	57.1325	120.6713	61.7920	0.5622	151	117
1	932.0000	0.0000	10	0	57.4184	120.4065	61.8352	0.3871	143	118
1	933.0000	0.0000	10	0	57.2867	120.3799	61.7834	0.4415	136	117
1	934.0000	0.0000	9	0	56.9745	120.1353	61.8232	0.5407	136	118
1	935.0000	0.0000	10	0	57.1615	120.4624	61.6245	0.6507	143	120
1	936.0000	0.0000	9	0	57.2880	120.6118	61.7687	0.5767	154	120
1	937.0000	0.0000	10	0	56.9782	120.6215	61.7357	0.5972	148	127
1	938.0000	0.0000	10	0	57.1924	120.4640	61.9854	0.5571	141	126
1	939.0000	0.0000	10	0	57.1124	120.2817	61.8065	0.4721	149	120
1	940.0000	0.0000	10	0	57.6253	120.4076	62.1006	0.4882	152	123
1	941.0000	0.0000	10	0	57.4222	120.7431	62.1401	0.4568	152	129
1	942.0000	0.0000	10	0	57.5526	121.0338	62.1790	0.2839	152	127
1	943.0000	0.0000	10	0	57.7263	120.7989	62.2907	0.4153	153	131
1	944.0000	0.0000	10	0	56.8904	120.7762	61.6924	0.5417	142	128
1	945.0000	0.0000	10	0	57.1527	120.7429	61.9043	0.4002	140	128
1	946.0000	0.0000	10	0	57.3494	120.9321	62.0231	0.4439	148	134
1	947.0000	0.0000	10	0	57.5063	120.7099	62.2661	0.6730	147	130
1	948.0000	0.0000	10	0	57.4869	120.8221	62.1482	0.3377	148	131
1	949.0000	0.0000	10	0	57.5707	120.8916	62.1693	0.3509	141	126
1	950.0000	0.0000	10	0	57.7449	121.1821	62.3601	0.2909	149	125
1	951.0000	0.0000	10	0	57.6938	121.1917	62.3195	0.2580	141	130
1	952.0000	0.0000	10	0	57.5710	121.3104	62.1636	0.4234	147	132
1	953.0000	0.0000	10	0	57.5049	121.1413	62.1005	0.3139	140	132
1	954.0000	0.0000	10	0	57.3872	121.0018	62.0245	0.4148	144	124
1	955.0000	0.0000	10	0	57.3752	120.7177	62.0126	0.4134	147	132
1	956.0000	0.0000	10	0	57.9200	121.0295	62.3604	0.2036	154	133
1	957.0000	0.0000	10	0	57.9281	120.9701	62.3066	0.2677	153	137
1	958.0000	0.0000	10	0	57.6779	120.8356	62.1167	0.3684	141	127
1	959.0000	0.0000	10	0	57.7230	120.7503	62.1778	0.3143	146	121
1	960.0000	0.0000	10	0	57.6124	120.7882	62.0052	0.4037	138	121
1	961.0000	0.0000	10	0	57.4169	120.4504	61.8773	0.6661	138	125
1	962.0000	0.0000	10	0	57.4037	120.5928	61.8871	0.4214	138	123
1	963.0000	0.0000	10	0	57.6637	120.4449	62.0587	0.4510	144	120
1	964.0000	0.0000	10	0	57.3689	120.5485	61.8692	0.3042	140	125
1	965.0000	0.0000	10	0	57.4759	120.2756	61.9404	0.4520	148	124
1	966.0000	0.0000	10	0	57.9637	120.3103	62.0601	0.5295	145	126
1	967.0000	0.0000	10	0	57.4919	120.2721	61.9165	0.4290	144	133
1	968.0000	0.0000	10	0	57.9539	120.2598	62.0535	0.5092	149	127
1	969.0000	0.0000	10	0	57.1522	120.1780	61.6061	0.4642	143	122
1	970.0000	0.0000	10	0	57.2223	120.3685	61.6463	0.4947	145	118
1	971.0000	0.0000	10	0	57.5275	120.3355	61.6755	0.6883	143	128
1	972.0000	0.0000	10	0	57.9691	120.3956	61.9872	0.3768	143	128
1	973.0000	0.0000	10	0	57.5130	120.3629	61.6334	0.5712	145	125
1	974.0000	0.0000	10	0	57.5460	120.2433	61.7498	0.4558	136	124
1	975.0000	0.0000	10	0	57.2216	119.8539	61.5202	0.5780	138	115
1	976.0000	0.0000	10	0	57.4117	119.9943	61.5338	0.5994	143	116
1	977.0000	0.0000	10	0	57.6589	120.2790	61.8043	0.4393	136	119
1	978.0000	0.0000	10	0	57.6184	120.2071	61.7593	0.6546	142	122
1	979.0000	0.0000	10	0	57.5034	120.6202	61.6269	0.6725	145	123
1	980.0000	0.0000	10	0	58.1152	120.2173	62.0244	0.4707	148	126
1	981.0000	0.0000	10	0	57.3516	120.2742	61.5807	0.3587	147	122
1	982.0000	0.0000	10	0	57.6203	120.1075	61.7412	0.5596	146	122
1	983.0000	0.0000	10	0	57.4596	120.2242	61.6456	0.3544	148	126
1	984.0000	0.0000	10	0	57.5342	119.8244	61.6690	0.5430	141	123
1	985.0000	0.0000	10	0	57.3909	120.1137	61.5409	0.5795	133	130
1	986.0000	0.0000	10	0	57.7589	120.2894	61.7242	0.5232	142	121
1	987.0000	0.0000	10	0	57.9106	120.2721	62.0142	0.3836	149	132
1	988.0000	0.0000	10	0	57.6998	120.4726	61.8181	0.3631	147	121
1	989.0000	0.0000	10	0	57.8797	120.3980	61.9573	0.4623	152	137
1	990.0000	0.0000	10	0	57.9759	120.7639	62.0314	0.2207	151	137
1	991.0000	0.0000	10	0	58.0510	120.7393	62.0610	0.1917	155	142
1	992.0000	0.0000	10	0	57.9178	120.7028	61.9561	0.2374	147	135
1	993.0000	0.0000	10	0	57.9008	120.2874	62.0108	0.3154	148	128
1	994.0000	0.0000	10	0	57.8532	120.4893	61.9906	0.4170	138	127
1	995.0000	0.0000	10	0	57.9772	120.4668	61.9372	0.5192	145	135
1	996.0000	0.0000	10	0	57.9215	120.3660	61.8363	0.4390	143	126
1	997.0000	0.0000	10	0	57.6639	120.5331	61.8166	0.3467	145	133
1	998.0000	0.0000	10	0	57.7013	120.3994	61.8628	0.3181	150	133
1	999.0000	0.0000	10	0	57.8890	120.2960	61.9365	0.4091	149	135
1	1000.0000	0.0000	10	0	57.6011	120.2737	61.7986	0.2597	147	127
1	1001.0000	0.0000	10	0	57.2176	120.3783	61.3791	0.3996	142	130
1	1002.0000	0.0000	10	0	56.9422	120.1285	61.0644	0.5765	144	123
1	1003.0000	0.0000	10	0	57.1067	120.6612	61.1211	0.4372	144	122
1	1004.0000	0.0000	10	0	57.3871	120.4890	61.2339	0.7483	142	122
1	1005.0000	0.0000	10	0	56.9498	121.0127	61.1038	0.4648	139	121
1	1006.0000	0.0000	9	0	56.9158	120.6078	61.2302	0.3580	137	124
1	1007.0000	0.0000	10	0	56.7705	120.7129	61.0476	0.4241	143	125
1	1008.0000	0.0000	9	0	57.0641	120.8940	61.1554	0.5282	139	131
1	1009.0000	0.0000	10	0	56.9025	120.6169	61.2477	0.5095	146	125
1	1010.0000	0.0000	10	0	56.7258	121.0597	61.0318	0.5831	146	125
1	1011.0000	0.0000	10	0	57.0236	120.7732	61.1966	0.5597	146	119
1	1012.0000	0.0000	10	0	57.2390	120.6818	61.3157	0.4993	143	122
1	1013.0000	0.0000	10	0	56.8516	121.1818	61.1484	0.4362	145	135
1	1014.0000	0.0000	10	0	57.0146	121.0897	61.3812	0.3713	147	130
1	1015.0000	0.0000	10	0	56.7409	121.1593	61.0617	0.3903	144	128
1	1016.0000	0.0000	10	0	57.1016	121.2741	61.3382	0.3588	142	124
1	1017.0000	0.0000	9	0	57.0712	121.3308	61.3967	0.2904	139	120
1	1018.0000	0.0000	9	0	56.3408	120.8483	60.7490	0.7028	135	111
1	1019.0000	0.0000	9	0	56.7367	120.7726	61.0456	0.4053	123	111
1	1020.0000	0.0000	10	0	56.6897	120.7024	61.0285	0.7095	127	111
1	1021.0000	0.0000	9	0	57.0627	120.7842	61.3218	0.4944	133	117
1	1022.0000	0.0000	9	0	56.5793	120.9698	60.8996	0.4447	134	117
1	1023.0000	0.0000	9	0	57.2052	120.7352	61.1857	0.5289	137	120
1	1024.0000	0.0000	10	0	57.1769	120.5688	61.2249	0.6344	135	120
1	1025.0000	0.0000	10	0	57.3206	121.1824	61.2043	0.5668	138	133
1	1026.0000	0.0000	10	0	57.1409	121.1375	61.1990	0.4059	147	129
1	1027.0000	0.0000	10	0	57.2211	120.8202	61.2909	0.4564	144	129
1	1028.0000	0.0000	9	0	57.3858	120.5382	61.2091	0.5119	140	127
1	1029.0000	0.0000	10	0	56.7848	120.4739	60.9750	0.5310	138	127
1	1030.0000	0.0000	10	0	57.1701	120.4331	60.9526	0.8696	141	117
1	1031.0000	0.0000	10	0	56.7162	120.5790	60.8147	0.5040	140	121
1	1032.0000	0.0000	10	0	56.9275	120.7716	60.8360	0.4504	135	124
1	1033.0000	0.0000	10	0	57.2166	120.7027	61.0467	0.5577	143	124
1	1034.0000	0.0000	10	0	57.5724	121.0044	61.3122	0.3799	144	133
1	1035.0000	0.0000	10	0	57.2347	120.8276	61.0205	0.4105	147	126
1	1036.0000	0.0000	10	0	57.0721	120.2959	61.0981	0.5973	140	126
1	1037.0000	0.0000	10	0	56.9004	120.9535	60.7767	0.5801	141	124
1	1038.0000	0.0000	9	0	56.8038	120.8191	60.8176	0.4186	140	127
1	1039.0000	0.0000	10	0	57.1096	121.0048	60.9627	0.4833	153	132
1	1040.0000	0.0000	10	0	57.3553	121.0237	61.1909	0.4453	147	129
1	1041.0000	0.0000	10	0	57.1754	121.1300	60.9938	0.3336	150	127
1	1042.0000	0.0000	10	0	56.9192	120.9313	60.6619	0.3815	142	124
1	1043.0000	0.0000	10	0	56.9982	120.8591	61.0114	0.4762	139	120
1	1044.0000	0.0000	9	0	56.8803	121.0569	60.8280	0.3933	143	117
1	1045.0000	0.0000	9	0	57.0299	121.2540	60.9657	0.4664	140	116
1	1046.0000	0.0000	10	0	56.7246	121.3173	60.8097	0.3228	137	121
1	1047.0000	0.0000	10	0	56.7229	121.0996	60.4976	0.5567	140	122
1	1048.0000	0.0000	10	0	57.0922	121.1907	61.0189	0.4432	144	124
1	1049.0000	0.0000	10	0	56.8385	121.1954	60.8653	0.4950	143	125
1	1050.0000	0.0000	10	0	56.6357	121.1153	60.7988	0.3965	142	123
1	1051.0000	0.0000	9	0	56.6417	121.3057	60.7952	0.4410	138	126
1	1052.0000	0.0000	10	0	57.0185	121.0194	61.0231	0.7143	134	120
1	1053.0000	0.0000	10	0	56.5440	121.3022	60.7218	0.3703	136	121
1	1054.0000	0.0000	9	0	56.6414	121.3043	60.7049	0.3904	144	126
1	1055.0000	0.0000	10	0	57.1176	121.3551	61.1587	0.4379	152	120
1	1056.0000	0.0000	10	0	56.8362	121.3417	60.9078	0.7034	144	123
1	1057.0000	0.0000	10	0	57.0152	121.2463	60.9741	0.4929	139	118
1	1058.0000	0.0000	10	0	56.5490	121.3023	60.6459	0.4630	136	124
1	1059.0000	0.0000	10	0	56.5498	121.2080	60.6535	0.4468	134	116
1	1060.0000	0.0000	10	0	56.5487	121.2545	60.5819	0.4693	137	112
1	1061.0000	0.0000	10	0	56.5459	121.2052	60.6350	0.4370	135	118
1	1062.0000	0.0000	9	0	57.0759	121.3669	60.8786	0.4874	142	122
1	1063.0000	0.0000	10	0	56.9189	121.1039	60.8231	0.4757	143	119
1	1064.0000	0.0000	9	0	56.2496	121.2861	60.4982	0.3846	140	126
1	1065.0000	0.0000	10	0	56.4689	121.0731	60.5825	0.3021	144	132
1	1066.0000	0.0000	9	0	56.6203	121.4692	60.6011	0.2793	146	128
1	1067.0000	0.0000	10	0	56.8091	121.2797	60.7711	0.5265	142	125
1	1068.0000	0.0000	9	0	57.0656	121.2117	60.8678	0.3354	140	127
1	1069.0000	0.0000	10	0	56.6596	121.0726	60.5619	0.4114	137	121
1	1070.0000	0.0000	10	0	56.4513	121.1140	60.4584	0.4437	139	121
1	1071.0000	0.0000	10	0	56.8535	120.6848	60.5192	0.6720	135	117
1	1072.0000	0.0000	10	0	56.5346	120.6732	60.6457	0.4154	138	116
1	1073.0000	0.0000	10	0	57.0774	120.9092	60.5460	0.9524	133	122
1	1074.0000	0.0000	10	0	56.8349	121.0572	60.7203	0.5384	142	117
1	1075.0000	0.0000	10	0	57.1536	120.6669	60.8192	0.6795	139	119
1	1076.0000	0.0000	10	0	56.6416	121.1898	60.4438	0.4044	138	124
1	1077.0000	0.0000	10	0	57.0025	120.7474	60.8114	0.5473	141	119
1	1078.0000	0.0000	10	0	56.9534	120.6906	60.8421	0.4038	136	123
1	1079.0000	0.0000	10	0	57.0822	121.2926	60.7980	0.4128	134	129
1	1080.0000	0.0000	10	0	57.0735	121.1083	60.6245	0.4780	137	125
1	1081.0000	0.0000	10	0	57.2678	120.4429	60.8243	0.5385	143	122
1	1082.0000	0.0000	10	0	56.9262	120.6751	60.7185	0.5517	134	125
1	1083.0000	0.0000	10	0	57.0541	120.0316	60.5706	0.9917	141	117
1	1084.0000	0.0000	10	0	57.1096	120.3882	60.5948	0.5414	133	116
1	1085.0000	0.0000	9	0	57.1805	120.8581	60.7133	0.3037	140	123
1	1086.0000	0.0000	10	0	57.2342	121.0262	60.7970	0.3818	144	130
1	1087.0000	0.0000	10	0	57.4892	121.4210	60.9868	0.2245	146	130
1	1088.0000	0.0000	9	0	57.6601	121.5527	61.0901	0.1843	139	127
1	1089.0000	0.0000	10	0	57.4716	121.4851	60.9135	0.3136	144	122
1	1090.0000	0.0000	10	0	57.2205	120.8948	60.8202	0.3403	137	128
1	1091.0000	0.0000	10	0	57.0644	120.7325	60.6543	0.6118	131	123
1	1092.0000	0.0000	10	0	57.3918	121.0433	60.7984	0.3915	139	122
1	1093.0000	0.0000	10	0	57.5115	121.5100	60.9445	0.2406	144	123
1	1094.0000	0.0000	9	0	57.1369	121.3186	60.5610	0.4316	139	120
1	1095.0000	0.0000	10	0	57.3411	120.5375	60.7270	0.6234	130	119
1	1096.0000	0.0000	9	0	57.0669	120.8113	60.5092	0.8059	132	108
1	1097.0000	0.0000	10	0	57.3468	120.8649	60.8698	0.6549	142	124
1	1098.0000	0.0000	10	0	57.0581	121.2557	60.5706	0.5114	148	122
1	1099.0000	0.0000	10	0	57.1408	120.5233	60.5030	0.8030	141	119
1	1100.0000	0.0000	10	0	57.2204	121.0454	60.5654	0.3824	143	125
1	1101.0000	0.0000	10	0	57.4082	120.9216	60.7545	0.7040	146	130
1	1102.0000	0.0000	9	0	57.2152	121.1006	60.6204	0.3230	145	128
1	1103.0000	0.0000	10	0	57.1330	120.8534	60.5347	0.3472	147	128
1	1104.0000	0.0000	9	0	57.3401	120.7952	60.6170	0.3905	143	129
1	1105.0000	0.0000	9	0	57.5443	120.4166	60.7989	0.3713	147	131
1	1106.0000	0.0000	10	0	57.3690	120.7871	60.7798	0.3238	144	127
1	1107.0000	0.0000	10	0	57.0584	120.8484	60.3984	0.4650	145	127
1	1108.0000	0.0000	10	0	57.3970	120.6932	60.6227	0.4442	140	125
1	1109.0000	0.0000	10	0	57.0548	120.7489	60.5698	0.5204	145	123
1	1110.0000	0.0000	10	0	57.2476	120.8875	60.5486	0.4564	144	127
1	1111.0000	0.0000	10	0	57.3696	121.0461	60.5485	0.5276	139	124
1	1112.0000	0.0000	10	0	56.8360	120.5965	60.2195	0.4365	141	122
1	1113.0000	0.0000	10	0	57.0543	120.6413	60.3837	0.4135	141	121
1	1114.0000	0.0000	8	0	56.7861	120.9489	60.3131	0.3912	140	117
1	1115.0000	0.0000	9	0	56.9832	121.0861	60.4495	0.5211	146	129
1	1116.0000	0.0000	10	0	57.1172	120.7376	60.5085	0.5023	143	122
1	1117.0000	0.0000	9	0	56.9500	120.9816	60.3942	0.3998	145	125
1	1118.0000	0.0000	10	0	57.2607	120.7422	60.6039	0.5294	149	131
1	1119.0000	0.0000	10	0	57.4833	120.7102	60.6994	0.3263	146	128
1	1120.0000	0.0000	10	0	57.6580	121.1030	60.6894	0.4513	153	134
1	1121.0000	0.0000	10	0	57.5205	120.8062	60.7967	0.6848	153	135
1	1122.0000	0.0000	10	0	57.4605	120.9775	60.6798	0.3772	157	132
1	1123.0000	0.0000	10	0	57.5130	120.9863	60.7030	0.4585	142	134
1	1124.0000	0.0000	10	0	57.4720	120.9593	60.7492	0.3560	152	136
1	1125.0000	0.0000	10	0	57.6268	121.3606	60.7739	0.4036	148	131
1	1126.0000	0.0000	10	0	57.7105	121.3726	60.9114	0.2028	147	131
1	1127.0000	0.0000	10	0	57.6339	121.4120	60.8723	0.2242	151	135
1	1128.0000	0.0000	10	0	57.6914	121.3054	60.9038	0.2641	152	144
1	1129.0000	0.0000	10	0	57.5804	121.4082	60.8348	0.2138	154	137
1	1130.0000	0.0000	10	0	57.7530	121.4992	60.9160	0.2296	159	144
1	1131.0000	0.0000	10	0	57.7986	121.4546	60.8656	0.2634	152	144
1	1132.0000	0.0000	10	0	57.5601	121.5640	60.6850	0.3452	155	144
1	1133.0000	0.0000	10	0	57.5926	121.1548	60.8232	0.2735	146	130
1	1134.0000	0.0000	9	0	57.4778	121.1975	60.6700	0.2876	141	118
1	1135.0000	0.0000	10	0	57.3386	121.0010	60.6164	0.3927	136	119
1	1136.0000	0.0000	10	0	57.1276	120.8891	60.5179	0.3865	135	125
1	1137.0000	0.0000	9	0	57.6306	121.3095	60.7780	0.2969	146	134
1	1138.0000	0.0000	10	0	57.4680	121.3314	60.7253	0.3198	148	130
1	1139.0000	0.0000	10	0	57.6028	121.4402	60.8136	0.2218	151	137
1	1140.0000	0.0000	10	0	57.6702	121.0287	60.8507	0.4223	146	133
1	1141.0000	0.0000	10	0	57.5742	121.2415	60.7867	0.2559	147	132
1	1142.0000	0.0000	10	0	57.5823	120.9932	60.7226	0.4553	145	130
1	1143.0000	0.0000	10	0	56.9187	120.5799	60.4947	0.5792	144	130
1	1144.0000	0.0000	10	0	57.6362	120.7203	60.8411	0.5135	146	127
1	1145.0000	0.0000	10	0	57.5280	120.9529	60.7516	0.5429	144	129
1	1146.0000	0.0000	9	0	57.4514	121.0722	60.7511	0.2639	144	129
1	1147.0000	0.0000	9	0	57.7947	121.3485	60.8416	0.2754	147	136
1	1148.0000	0.0000	10	0	57.7731	121.4226	60.9385	0.2506	154	142
1	1149.0000	0.0000	9	0	57.6351	121.4586	60.8372	0.1666	154	138
1	1150.0000	0.0000	10	0	57.6233	121.3349	60.8466	0.2921	147	135
1	1151.0000	0.0000	10	0	57.7067	121.5254	60.8258	0.3006	148	138
1	1152.0000	0.0000	10	0	57.4606	121.5773	60.7481	0.2691	155	138
1	1153.0000	0.0000	10	0	57.5861	121.6979	60.7678	0.1526	150	138
1	1154.0000	0.0000	10	0	57.5271	121.4497	60.7569	0.3359	154	136
1	1155.0000	0.0000	10	0	57.4002	121.4971	60.6662	0.2693	150	136
1	1156.0000	0.0000	9	0	57.3848	121.1242	60.4803	0.3416	149	138
1	1157.0000	0.0000	10	0	57.3791	121.0890	60.5869	0.3367	144	138
1	1158.0000	0.0000	10	0	57.0617	121.0990	60.4347	0.2769	150	132
1	1159.0000	0.0000	10	0	57.4255	121.0130	60.4831	0.3766	143	130
1	1160.0000	0.0000	10	0	57.2030	121.2155	60.4110	0.3891	139	125
1	1161.0000	0.0000	10	0	57.4621	121.2331	60.5450	0.6020	146	132
1	1162.0000	0.0000	10	0	57.1730	121.0475	60.4218	0.4929	146	126
1	1163.0000	0.0000	10	0	57.1621	120.9261	60.4604	0.5254	146	125
1	1164.0000	0.0000	10	0	57.1640	121.2678	60.3922	0.4635	150	129
1	1165.0000	0.0000	9	0	56.9515	120.8526	60.3371	0.5708	152	130
1	1166.0000	0.0000	10	0	57.0966	121.0832	60.3199	0.3861	145	130
1	1167.0000	0.0000	10	0	57.0475	121.0366	60.2940	0.4770	140	125
1	1168.0000	0.0000	10	0	56.5086	121.0106	59.8685	0.5600	146	121
1	1169.0000	0.0000	10	0	56.8716	121.1346	60.1717	0.3899	138	120
1	1170.0000	0.0000	10	0	57.2014	120.7478	60.4494	0.5323	140	124
1	1171.0000	0.0000	9	0	57.0816	121.0635	60.4272	0.3156	145	128
1	1172.0000	0.0000	9	0	56.9545	121.2167	60.3168	0.3265	142	121
1	1173.0000	0.0000	9	0	56.7156	120.7660	60.2522	0.6976	136	121
1	1174.0000	0.0000	10	0	57.1316	120.9454	60.3173	0.5386	140	124
1	1175.0000	0.0000	10	0	57.4063	121.0123	60.5783	0.6476	145	130
1	1176.0000	0.0000	10	0	56.8878	120.9655	60.1510	0.4919	141	130
1	1177.0000	0.0000	10	0	56.7374	120.7321	60.1633	0.4694	145	128
1	1178.0000	0.0000	10	0	56.8255	120.9729	60.2222	0.3016	135	125
1	1179.0000	0.0000	10	0	56.9974	120.6007	60.3470	0.5629	142	121
1	1180.0000	0.0000	10	0	56.9932	120.7353	60.1501	0.8754	136	120
1	1181.0000	0.0000	10	0	57.1228	120.5987	60.1778	0.6399	138	121
1	1182.0000	0.0000	10	0	56.8913	120.8536	60.2426	0.4639	138	123
1	1183.0000	0.0000	10	0	57.0285	121.1027	60.1959	0.5803	140	129
1	1184.0000	0.0000	10	0	56.8253	121.0434	60.1899	0.5186	142	128
1	1185.0000	0.0000	10	0	56.8580	121.1544	60.0905	0.5758	141	124
1	1186.0000	0.0000	10	0	56.9274	120.9562	60.1870	0.4929	137	122
1	1187.0000	0.0000	10	0	56.8394	121.1241	60.1564	0.4443	143	126
1	1188.0000	0.0000	10	0	56.8564	121.1216	60.2085	0.3180	142	125
1	1189.0000	0.0000	10	0	57.2267	120.8202	60.3240	0.7160	139	126
1	1190.0000	0.0000	10	0	56.9643	121.2415	60.2890	0.3666	139	124
1	1191.0000	0.0000	10	0	57.1063	121.0797	60.4183	0.3262	147	125
1	1192.0000	0.0000	10	0	57.3824	120.7198	60.5579	0.4142	149	133
1	1193.0000	0.0000	10	0	56.9341	121.2292	60.1344	0.5290	142	123
1	1194.0000	0.0000	10	0	56.4269	120.8126	59.9536	0.7044	139	121
1	1195.0000	0.0000	10	0	57.0130	120.9237	60.3363	0.4253	136	131
1	1196.0000	0.0000	9	0	56.3662	120.7232	59.8096	0.5983	127	118
1	1197.0000	0.0000	10	0	56.9394	120.3958	60.1601	0.8214	138	112
1	1198.0000	0.0000	10	0	57.2358	121.0184	60.4510	0.3440	136	117
1	1199.0000	0.0000	10	0	56.9594	121.0810	60.3378	0.4918	139	128
1	1200.0000	0.0000	10	0	56.7098	120.9906	60.1668	0.3733	143	128
1	1201.0000	0.0000	10	0	57.2940	121.0449	60.4908	0.2692	146	130
1	1202.0000	0.0000	10	0	57.0218	121.2751	60.1744	0.3775	153	132
1	1203.0000	0.0000	10	0	56.8178	121.3936	60.2180	0.3535	151	131
1	1204.0000	0.0000	10	0	57.1211	121.5067	60.3586	0.3527	142	133
1	1205.0000	0.0000	10	0	56.9734	121.2252	60.1806	0.3381	145	123
1	1206.0000	0.0000	10	0	56.7688	120.9910	60.1010	0.5042	142	119
1	1207.0000	0.0000	10	0	57.1316	121.0424	60.2511	0.4207	141	126
1	1208.0000	0.0000	10	0	56.9691	121.3844	60.1533	0.2156	146	133
1	1209.0000	0.0000	10	0	56.8757	121.1953	60.1992	0.3643	150	130
1	1210.0000	0.0000	10	0	57.3418	121.2681	60.4755	0.3188	148	130
1	1211.0000	0.0000	10	0	57.6266	121.3718	60.5474	0.4861	140	133
1	1212.0000	0.0000	9	0	56.4897	120.9168	60.0405	0.8147	144	125
1	1213.0000	0.0000	9	0	57.0290	121.2877	60.1606	0.3767	141	126
1	1214.0000	0.0000	9	0	56.9891	121.0840	60.2846	0.4112	144	122
1	1215.0000	0.0000	10	0	57.0338	120.9520	60.1331	0.4467	137	120
1	1216.0000	0.0000	9	0	57.4172	121.3610	60.4550	0.5227	138	124
1	1217.0000	0.0000	10	0	56.9871	121.2905	60.2772	0.2149	143	131
1	1218.0000	0.0000	10	0	57.0409	121.3353	60.2352	0.5096	144	134
1	1219.0000	0.0000	9	0	57.2482	121.5076	60.3464	0.2192	141	134
1	1220.0000	0.0000	9	0	57.4353	121.4295	60.5100	0.2516	146	136
1	1221.0000	0.0000	10	0	57.5328	121.4400	60.5359	0.2745	151	135
1	1222.0000	0.0000	9	0	57.2258	121.2144	60.4430	0.2806	152	139
1	1223.0000	0.0000	10	0	57.2379	121.2194	60.4098	0.4610	145	136
1	1224.0000	0.0000	10	0	57.1870	121.5094	60.3495	0.2022	146	132
1	1225.0000	0.0000	10	0	57.1145	121.2009	60.2650	0.3336	144	143
1	1226.0000	0.0000	10	0	57.2088	121.2826	60.5252	0.3006	144	134
1	1227.0000	0.0000	9	0	57.4301	121.7001	60.5471	0.2068	151	138
1	1228.0000	0.0000	10	0	57.4503	121.7610	60.5588	0.1710	157	147
1	1229.0000	0.0000	10	0	57.2634	121.7955	60.4424	0.1901	152	139
1	1230.0000	0.0000	10	0	57.1870	121.6433	60.4482	0.2915	154	139
1	1231.0000	0.0000	10	0	57.5960	121.7255	60.5693	0.3325	147	132
1	1232.0000	0.0000	10	0	57.3152	121.7001	60.4918	0.2060	144	135
1	1233.0000	0.0000	10	0	57.2669	121.6270	60.4378	0.2663	146	135
1	1234.0000	0.0000	10	0	57.4067	121.6580	60.4162	0.2617	148	129
1	1235.0000	0.0000	10	0	57.1931	121.5727	60.3847	0.3190	142	122
1	1236.0000	0.0000	10	0	57.4430	121.6460	60.5405	0.3670	137	115
1	1237.0000	0.0000	10	0	57.3487	122.0508	60.3583	0.4314	135	115
1	1238.0000	0.0000	9	0	57.4358	122.2293	60.4237	0.3080	136	123
1	1239.0000	0.0000	10	0	57.4703	121.9980	60.5544	0.1433	150	139
1	1240.0000	0.0000	8	0	57.4723	121.9622	60.5576	0.1403	151	138
1	1241.0000	0.0000	10	0	57.4429	121.9314	60.5374	0.1800	149	150
1	1242.0000	0.0000	10	0	57.4926	121.9960	60.5585	0.1583	154	152
1	1243.0000	0.0000	10	0	57.5617	121.9513	60.6006	0.1490	157	148
1	1244.0000	0.0000	10	0	57.4404	121.9592	60.5453	0.2032	156	148
1	1245.0000	0.0000	10	0	57.4949	121.9918	60.5459	0.1452	154	146
1	1246.0000	0.0000	10	0	57.5014	121.8893	60.5714	0.2061	157	151
1	1247.0000	0.0000	10	0	57.4208	121.9930	60.5404	0.1606	157	154
1	1248.0000	0.0000	10	0	57.5202	121.9015	60.5952	0.1881	156	152
1	1249.0000	0.0000	10	0	57.5665	121.8999	60.6275	0.1972	152	151
1	1250.0000	0.0000	10	0	57.5052	121.9426	60.6288	0.1865	155	149
1	1251.0000	0.0000	10	0	57.4788	121.9070	60.5943	0.2102	153	148
1	1252.0000	0.0000	10	0	57.4876	121.9464	60.5340	0.1769	153	140
1	1253.0000	0.0000	10	0	57.5960	121.8912	60.5957	0.1422	155	139
1	1254.0000	0.0000	9	0	57.3927	121.9055	60.5126	0.2362	159	139
1	1255.0000	0.0000	10	0	57.3600	122.0377	60.4437	0.2423	152	137
1	1256.0000	0.0000	10	0	57.3991	121.9427	60.5077	0.2207	147	140
1	1257.0000	0.0000	10	0	57.1897	121.9800	60.3952	0.2431	150	135
1	1258.0000	0.0000	9	0	57.4319	122.0225	60.3491	0.2794	150	135
1	1259.0000	0.0000	10	0	57.3848	122.0085	60.4069	0.1533	143	130
1	1260.0000	0.0000	10	0	57.4692	121.9657	60.5501	0.2255	147	134
1	1261.0000	0.0000	10	0	57.3401	121.9759	60.4001	0.1859	147	138
1	1262.0000	0.0000	10	0	57.3744	121.9246	60.4534	0.2659	149	135
1	1263.0000	0.0000	10	0	57.2317	121.7153	60.3690	0.2877	148	137
1	1264.0000	0.0000	10	0	57.3698	121.9358	60.4848	0.2798	143	136
1	1265.0000	0.0000	10	0	57.4997	121.5477	60.3252	0.3997	145	134
1	1266.0000	0.0000	10	0	57.6287	121.9569	60.3871	0.3830	148	131
1	1267.0000	0.0000	10	0	57.0606	121.6957	60.0790	0.3791	148	134
1	1268.0000	0.0000	10	0	57.3479	121.5034	60.2595	0.4201	144	131
1	1269.0000	0.0000	10	0	57.2630	121.7836	60.2453	0.3739	149	134
1	1270.0000	0.0000	10	0	57.3878	121.9340	60.3049	0.1814	148	133
1	1271.0000	0.0000	10	0	57.0726	121.5860	60.1003	0.2709	143	130
1	1272.0000	0.0000	10	0	56.7433	121.5461	60.0089	0.4287	138	129
1	1273.0000	0.0000	10	0	56.9688	121.5534	59.9764	0.3425	140	123
1	1274.0000	0.0000	10	0	57.0100	121.7101	60.0005	0.5421	145	136
1	1275.0000	0.0000	10	0	57.1663	121.6911	60.2249	0.3555	145	129
1	1276.0000	0.0000	10	0	56.9927	121.6559	60.1575	0.4097	146	135
1	1277.0000	0.0000	10	0	57.2342	121.5698	60.2642	0.5072	146	135
1	1278.0000	0.0000	10	0	57.2550	121.7686	60.3026	0.3382	144	128
1	1279.0000	0.0000	9	0	57.2890	121.8401	60.4350	0.3074	146	126
1	1280.0000	0.0000	9	0	57.3403	121.8324	60.4882	0.2261	145	138
1	1281.0000	0.0000	10	0	57.4181	122.0197	60.4102	0.2459	149	137
1	1282.0000	0.0000	10	0	57.1945	122.1422	60.2960	0.1272	150	143
1	1283.0000	0.0000	10	0	57.3615	122.1102	60.3457	0.2123	156	136
1	1284.0000	0.0000	9	0	57.4701	122.1360	60.3826	0.1137	151	139
1	1285.0000	0.0000	10	0	57.3550	122.1332	60.3642	0.1787	156	141
1	1286.0000	0.0000	10	0	57.3782	122.1796	60.3769	0.2334	159	146
1	1287.0000	0.0000	10	0	57.4418	122.2297	60.3761	0.2098	152	146
1	1288.0000	0.0000	10	0	57.3680	122.1376	60.3316	0.2105	153	144
1	1289.0000	0.0000	10	0	57.1840	122.1089	60.3355	0.2538	154	137
1	1290.0000	0.0000	10	0	57.3456	122.1273	60.3540	0.2312	151	142
1	1291.0000	0.0000	10	0	57.1144	122.0971	60.2837	0.2827	157	134
1	1292.0000	0.0000	10	0	57.0302	122.0475	60.1313	0.2235	151	135
1	1293.0000	0.0000	10	0	57.4454	121.9767	60.3141	0.3421	150	128
1	1294.0000	0.0000	10	0	57.0650	121.6607	60.1529	0.3843	147	132
1	1295.0000	0.0000	10	0	56.9678	121.6876	60.0706	0.3512	149	136
1	1296.0000	0.0000	10	0	57.3334	122.0219	60.3350	0.2423	149	133
1	1297.0000	0.0000	10	0	57.2370	122.0567	60.2191	0.3841	155	138
1	1298.0000	0.0000	10	0	57.0094	122.0491	60.1966	0.3999	153	135
1	1299.0000	0.0000	10	0	57.2869	121.9406	60.2873	0.2938	147	139
1	1300.0000	0.0000	10	0	57.3095	122.1126	60.2873	0.1903	150	134
1	1301.0000	0.0000	10	0	57.1985	122.1025	60.2871	0.2562	153	137
1	1302.0000	0.0000	9	0	56.9815	121.8884	60.1819	0.4387	151	136
1	1303.0000	0.0000	10	0	57.2777	122.1119	60.2942	0.1950	150	134
1	1304.0000	0.0000	10	0	56.8601	121.7107	60.1089	0.3821	154	130
1	1305.0000	0.0000	10	0	56.9353	122.1192	60.0309	0.5406	146	132
1	1306.0000	0.0000	10	0	57.1098	121.7144	60.2660	0.4780	147	131
1	1307.0000	0.0000	10	0	56.7311	121.8897	60.0038	0.6754	136	123
1	1308.0000	0.0000	10	0	57.0141	121.4516	60.1363	0.3203	146	125
1	1309.0000	0.0000	10	0	56.7154	121.4638	59.9399	0.4215	136	118
1	1310.0000	0.0000	10	0	56.7974	121.2083	60.0441	0.4495	133	128
1	1311.0000	0.0000	10	0	56.8515	121.6191	60.0327	0.4712	142	130
1	1312.0000	0.0000	9	0	57.2171	121.8537	60.1626	0.3998	147	135
1	1313.0000	0.0000	10	0	56.9179	122.1828	60.1308	0.1607	151	143
1	1314.0000	0.0000	10	0	57.0999	122.0913	60.0768	0.3275	151	132
1	1315.0000	0.0000	10	0	56.9124	121.9808	60.0075	0.3553	147	140
1	1316.0000	0.0000	10	0	56.7307	121.5675	59.7129	0.5707	149	119
1	1317.0000	0.0000	10	0	56.8471	121.2132	59.8212	0.9554	135	121
1	1318.0000	0.0000	10	0	56.3074	121.0944	59.5905	0.7505	138	121
1	1319.0000	0.0000	10	0	56.6682	121.9021	59.9032	0.4073	138	125
1	1320.0000	0.0000	10	0	56.6748	121.8919	59.9157	0.2222	146	130
1	1321.0000	0.0000	10	0	56.9963	122.0317	60.1274	0.3508	139	125
1	1322.0000	0.0000	10	0	56.7044	122.3925	59.9143	0.3914	150	134
1	1323.0000	0.0000	10	0	57.0064	122.2391	60.0982	0.2405	143	137
1	1324.0000	0.0000	10	0	56.9752	122.3786	60.1583	0.1837	144	142
1	1325.0000	0.0000	10	0	57.1281	122.3231	60.1902	0.3691	145	129
1	1326.0000	0.0000	10	0	56.8296	122.2386	60.0771	0.2751	142	125
1	1327.0000	0.0000	10	0	56.9582	122.1246	59.9766	0.4851	144	121
1	1328.0000	0.0000	10	0	56.9824	122.3083	60.1546	0.2270	142	137
1	1329.0000	0.0000	10	0	57.2834	122.5003	60.2055	0.4448	155	142
1	1330.0000	0.0000	10	0	56.8002	122.4275	60.0267	0.2108	152	136
1	1331.0000	0.0000	10	0	56.7386	121.9484	59.9898	0.3231	152	138
1	1332.0000	0.0000	10	0	56.6253	121.9798	59.8353	0.2590	146	134
1	1333.0000	0.0000	10	0	56.5097	121.8157	59.7645	0.4560	147	127
1	1334.0000	0.0000	10	0	56.7314	121.6398	59.8928	0.4502	142	126
1	1335.0000	0.0000	10	0	56.7631	121.6387	59.8469	0.5367	139	124
1	1336.0000	0.0000	10	0	56.7624	122.0046	59.9487	0.2690	151	130
1	1337.0000	0.0000	10	0	56.7185	121.9427	59.9935	0.3357	146	133
1	1338.0000	0.0000	10	0	56.4418	121.7127	59.7402	0.4022	146	128
1	1339.0000	0.0000	10	0	56.1758	121.6935	59.4872	0.4294	143	132
1	1340.0000	0.0000	10	0	56.8438	121.8581	59.9661	0.3798	142	122
1	1341.0000	0.0000	10	0	56.7953	122.2954	59.9958	0.4050	140	123
1	1342.0000	0.0000	10	0	56.4963	122.1321	59.8992	0.2751	141	121
1	1343.0000	0.0000	10	0	56.6019	122.1929	59.7657	0.3864	141	119
1	1344.0000	0.0000	10	0	56.3887	121.6824	59.7657	0.5361	136	119
1	1345.0000	0.0000	10	0	56.6544	121.4080	59.8771	0.5405	136	124
1	1346.0000	0.0000	10	0	56.5862	121.7651	59.8249	0.2944	138	118
1	1347.0000	0.0000	10	0	56.5732	122.0919	59.8750	0.4705	154	126
1	1348.0000	0.0000	10	0	56.5992	122.1030	59.7289	0.4909	139	134
1	1349.0000	0.0000	10	0	56.5423	121.8972	59.7748	0.2546	144	131
1	1350.0000	0.0000	10	0	56.4853	121.8457	59.6381	0.5056	147	130
1	1351.0000	0.0000	10	0	56.3873	121.5904	59.7561	0.5009	145	134
1	1352.0000	0.0000	10	0	56.3334	121.8939	59.6613	0.4037	144	133
1	1353.0000	0.0000	9	0	56.6063	121.6899	59.9682	0.4080	145	121
1	1354.0000	0.0000	10	0	56.6951	121.7656	59.8165	0.4455	141	127
1	1355.0000	0.0000	10	0	56.5082	121.5124	59.7280	0.5623	141	122
1	1356.0000	0.0000	10	0	56.3581	121.8113	59.5958	0.5013	134	120
1	1357.0000	0.0000	10	0	56.5218	121.9906	59.6942	0.3068	139	123
1	1358.0000	0.0000	10	0	56.3938	121.7366	59.7596	0.5314	137	127
1	1359.0000	0.0000	10	0	56.7210	121.7767	59.9120	0.4342	150	136
1	1360.0000	0.0000	10	0	56.7820	121.8392	59.8686	0.3382	144	133
1	1361.0000	0.0000	10	0	56.9101	121.7856	59.8639	0.3400	147	125
1	1362.0000	0.0000	10	0	56.5894	121.7812	59.6773	0.4241	136	124
1	1363.0000	0.0000	10	0	56.0665	121.6329	59.4485	0.5920	140	128
1	1364.0000	0.0000	10	0	56.3949	121.6925	59.5412	0.5234	136	127
1	1365.0000	0.0000	10	0	56.2045	121.4727	59.4427	0.5472	139	118
1	1366.0000	0.0000	9	0	55.6993	121.4175	59.0621	0.8026	136	123
1	1367.0000	0.0000	10	0	56.6364	121.6158	59.6964	0.3811	136	121
1	1368.0000	0.0000	10	0	56.5112	121.5998	59.4359	0.7100	142	117
1	1369.0000	0.0000	10	0	55.8447	122.3344	59.1949	0.5190	136	120
1	1370.0000	0.0000	10	0	56.2813	121.8543	59.4588	0.6497	134	117
1	1371.0000	0.0000	10	0	55.8403	122.0438	59.1805	0.4298	139	122
1	1372.0000	0.0000	10	0	56.3135	122.2216	59.5971	0.4752	141	121
1	1373.0000	0.0000	10	0	56.0333	122.3707	59.2858	0.5631	137	122
1	1374.0000	0.0000	10	0	55.9977	122.4675	59.4379	0.3406	146	131
1	1375.0000	0.0000	10	0	56.0600	122.4879	59.4137	0.3997	143	125
1	1376.0000	0.0000	10	0	56.1406	122.6096	59.5137	0.3529	143	123
1	1377.0000	0.0000	10	0	55.7102	122.5201	59.2704	0.4024	140	125
1	1378.0000	0.0000	10	0	55.9005	122.3895	59.4939	0.6515	138	126
1	1379.0000	0.0000	9	0	55.8337	122.7204	59.2764	0.4524	131	124
1	1380.0000	0.0000	9	0	55.9903	122.2024	59.3661	0.4109	141	121
1	1381.0000	0.0000	10	0	55.9866	122.6721	59.4637	0.3307	142	127
1	1382.0000	0.0000	10	0	55.2134	122.6227	58.9435	0.4470	137	125
1	1383.0000	0.0000	10	0	56.1504	122.2927	59.3657	0.5161	138	121
1	1384.0000	0.0000	10	0	55.8139	122.5423	59.2137	0.4852	136	126
1	1385.0000	0.0000	10	0	55.8534	122.5382	59.3035	0.4063	134	127
1	1386.0000	0.0000	10	0	56.0068	122.6964	59.3630	0.5308	136	120
1	1387.0000	0.0000	10	0	55.6383	122.9201	59.2185	0.3743	134	113
1	1388.0000	0.0000	10	0	55.7841	122.4484	59.3914	0.4944	136	119
1	1389.0000	0.0000	9	0	56.2057	122.6367	59.5635	0.5550	135	119
1	1390.0000	0.0000	10	0	55.7671	122.6384	59.2344	0.4237	140	126
1	1391.0000	0.0000	10	0	56.2469	122.2715	59.6360	0.5232	141	123
1	1392.0000	0.0000	9	0	56.2690	122.4977	59.6741	0.5267	136	123
1	1393.0000	0.0000	10	0	55.6237	122.6128	59.2308	0.2984	131	121
1	1394.0000	0.0000	10	0	56.2023	122.4472	59.5280	0.4793	135	128
1	1395.0000	0.0000	10	0	55.8764	122.7011	59.4088	0.4773	146	129
1	1396.0000	0.0000	10	0	55.9746	122.4953	59.5082	0.4124	143	128
1	1397.0000	0.0000	10	0	56.4845	122.7154	59.6300	0.4846	141	133
1	1398.0000	0.0000	9	0	56.1901	122.2626	59.5233	0.6028	141	127
1	1399.0000	0.0000	10	0	56.3519	122.7352	59.5671	0.4810	141	123
1	1400.0000	0.0000	10	0	56.0430	122.6043	59.4485	0.4356	143	129
1	1401.0000	0.0000	10	0	56.4859	122.8411	59.7099	0.3905	140	128
1	1402.0000	0.0000	9	0	56.3532	122.9069	59.6241	0.2472	143	133
1	1403.0000	0.0000	9	0	56.5212	123.0876	59.8226	0.2464	146	139
1	1404.0000	0.0000	10	0	56.4450	123.1846	59.7963	0.1903	149	143
1	1405.0000	0.0000	9	0	56.5384	123.3019	59.8730	0.1548	150	134
1	1406.0000	0.0000	9	0	56.6271	123.3013	59.9102	0.1036	151	140
1	1407.0000	0.0000	9	0	56.5374	123.2243	59.8677	0.1973	160	145
1	1408.0000	0.0000	10	0	56.6416	123.1755	59.9109	0.1494	160	147
1	1409.0000	0.0000	10	0	56.6734	123.1452	59.9382	0.1934	156	146
1	1410.0000	0.0000	10	0	56.7505	123.1551	59.9173	0.1659	171	146
1	1411.0000	0.0000	10	0	56.6062	123.0460	59.9088	0.2443	149	146
1	1412.0000	0.0000	10	0	56.6829	123.0827	59.8454	0.2816	150	143
1	1413.0000	0.0000	10	0	56.5563	123.1000	59.8001	0.1469	145	137
1	1414.0000	0.0000	10	0	56.6604	122.9134	59.7762	0.2203	139	135
1	1415.0000	0.0000	9	0	56.6057	122.8389	59.8213	0.3736	145	137
1	1416.0000	0.0000	10	0	56.5175	122.4733	59.6822	0.3423	152	135
1	1417.0000	0.0000	10	0	56.4152	122.7287	59.5834	0.3123	153	138
1	1418.0000	0.0000	10	0	56.2060	122.2032	59.6412	0.4349	142	131
1	1419.0000	0.0000	10	0	56.3892	122.7862	59.6234	0.3383	146	129
1	1420.0000	0.0000	10	0	56.4127	122.2829	59.4419	0.5206	141	123
1	1421.0000	0.0000	10	0	56.0923	122.5769	59.2735	0.5258	144	125
1	1422.0000	0.0000	10	0	56.3320	122.5500	59.5685	0.3830	140	126
1	1423.0000	0.0000	10	0	56.5474	122.8232	59.6771	0.2285	145	134
1	1424.0000	0.0000	10	0	56.2272	122.8662	59.5381	0.2478	144	130
1	1425.0000	0.0000	10	0	55.8672	122.3928	59.3195	0.6060	144	131
1	1426.0000	0.0000	10	0	56.1524	122.5601	59.3854	0.4516	145	128
1	1427.0000	0.0000	10	0	56.4728	122.3851	59.6069	0.4652	141	127
1	1428.0000	0.0000	10	0	56.3260	122.3488	59.4555	0.3403	139	125
1	1429.0000	0.0000	10	0	56.1237	122.2814	59.3651	0.4805	134	131
1	1430.0000	0.0000	10	0	56.4618	122.6553	59.4931	0.5015	135	120
1	1431.0000	0.0000	10	0	56.2633	122.6289	59.4201	0.4647	138	120
1	1432.0000	0.0000	10	0	56.1341	122.0830	59.3058	0.5150	133	116
1	1433.0000	0.0000	10	0	56.0079	122.5015	59.1706	0.5007	139	117
1	1434.0000	0.0000	10	0	55.9721	122.1917	59.2614	0.6102	140	119
1	1435.0000	0.0000	9	0	56.0482	122.1614	59.1864	0.5436	134	115
1	1436.0000	0.0000	10	0	56.0962	122.2222	59.0774	0.8151	126	112
1	1437.0000	0.0000	10	0	56.2369	122.0792	59.2125	0.6324	121	108
1	1438.0000	0.0000	10	0	56.0324	122.3465	59.0622	0.5701	132	112
1	1439.0000	0.0000	10	0	56.5514	121.9263	59.2938	0.5698	137	119
1	1440.0000	0.0000	10	0	56.7022	121.9715	59.5664	0.3991	136	115
1	1441.0000	0.0000	10	0	56.4927	121.8779	59.4518	0.4366	142	119
1	1442.0000	0.0000	9	0	56.7581	121.9371	59.5688	0.2242	143	126
1	1443.0000	0.0000	9	0	56.6132	122.0466	59.4329	0.2955	137	124
1	1444.0000	0.0000	10	0	56.5862	122.0664	59.3588	0.3178	141	126
1	1445.0000	0.0000	10	0	56.4755	121.7058	59.5361	0.6018	138	119
1	1446.0000	0.0000	10	0	56.8781	121.7607	59.7154	0.6613	136	113
1	1447.0000	0.0000	9	0	56.2083	122.1996	59.7286	0.4903	140	119
1	1448.0000	0.0000	9	0	56.3363	121.7279	59.9774	0.4512	135	122
1	1449.0000	0.0000	9	0	56.3323	121.7905	59.7762	0.3941	137	121
1	1450.0000	0.0000	9	0	56.7104	122.0657	60.0801	0.4152	147	127
1	1451.0000	0.0000	10	0	56.8938	122.2124	60.1768	0.4073	153	129
1	1452.0000	0.0000	10	0	57.0276	122.5882	60.1568	0.2810	135	118
1	1453.0000	0.0000	8	0	57.1856	122.3945	60.3231	0.2152	154	127
1	1454.0000	0.0000	10	0	57.0271	122.4820	60.2593	0.2511	144	133
1	1455.0000	0.0000	10	0	56.7739	122.3295	59.9824	0.4951	141	132
1	1456.0000	0.0000	10	0	57.1340	122.4822	60.2389	0.2103	144	132
1	1457.0000	0.0000	10	0	57.0822	122.4976	60.1442	0.2158	148	132
1	1458.0000	0.0000	10	0	57.3244	122.3045	60.3436	0.2807	147	138
1	1459.0000	0.0000	10	0	57.1993	122.3761	60.2486	0.2107	151	140
1	1460.0000	0.0000	10	0	57.1187	122.3090	60.1733	0.3462	152	132
1	1461.0000	0.0000	10	0	56.6895	122.1264	60.2793	0.7290	158	138
1	1462.0000	0.0000	10	0	57.1300	122.2538	60.5610	0.3119	150	138
1	1463.0000	0.0000	10	0	57.2337	122.2806	60.5522	0.2650	159	126
1	1464.0000	0.0000	10	0	56.7906	122.1400	60.2495	0.4309	144	123
1	1465.0000	0.0000	10	0	56.7722	121.8285	60.1633	0.4999	143	120
1	1466.0000	0.0000	9	0	57.0938	121.8944	60.4151	0.3039	145	132
1	1467.0000	0.0000	10	0	57.1409	122.1452	60.3363	0.4296	146	130
1	1468.0000	0.0000	9	0	56.9727	122.1543	60.3948	0.3981	152	122
1	1469.0000	0.0000	10	0	56.7500	120.9919	60.4510	1.0293	149	121
1	1470.0000	0.0000	10	0	57.7653	120.5442	61.1930	0.9255	155	114
1	1471.0000	0.0000	10	0	58.1446	120.0916	61.6121	0.4390	154	128
1	1472.0000	0.0000	10	0	57.8468	119.9150	61.5211	0.3817	152	124
1	1473.0000	0.0000	9	0	58.1599	119.9878	61.8535	0.3192	154	126
1	1474.0000	0.0000	10	0	58.2290	120.1131	61.9813	0.3302	150	133
1	1475.0000	0.0000	10	0	58.3235	120.0967	61.9619	0.3048	165	130
1	1476.0000	0.0000	10	0	58.5646	120.1230	62.0282	0.3372	154	137
1	1477.0000	0.0000	10	0	58.4154	120.1499	61.9632	0.3547	154	133
1	1478.0000	0.0000	10	0	58.4894	120.1516	62.0863	0.4440	155	120
1	1479.0000	0.0000	10	0	58.2297	120.2891	61.9870	0.3468	140	110
1	1480.0000	0.0000	10	0	58.3505	120.2582	62.0705	0.4578	147	112
1	1481.0000	0.0000	10	0	58.0692	119.9832	61.9201	0.4233	145	124
1	1482.0000	0.0000	8	0	58.3671	120.1081	61.8618	0.4089	146	128
1	1483.0000	0.0000	9	0	58.2658	119.9700	61.9199	0.3903	144	128
1	1484.0000	0.0000	9	0	58.2944	119.9825	61.8750	0.4356	153	125
1	1485.0000	0.0000	10	0	57.8995	120.0003	61.7125	0.4053	148	130
1	1486.0000	0.0000	9	0	58.0927	119.9662	61.9331	0.3372	165	121
1	1487.0000	0.0000	9	0	58.4238	119.8803	62.1315	0.5252	145	131
1	1488.0000	0.0000	9	0	58.1506	119.9061	62.1140	0.2519	156	131
1	1489.0000	0.0000	9	0	57.9082	120.0753	61.8967	0.4617	156	137
1	1490.0000	0.0000	9	0	57.7586	120.0627	61.7052	0.3800	153	135
1	1491.0000	0.0000	9	0	58.0892	119.9572	62.0019	0.4112	149	132
1	1492.0000	0.0000	9	0	58.4547	119.7432	62.0830	0.4035	151	138
1	1493.0000	0.0000	9	0	58.0709	119.9880	61.8135	0.4528	147	132
1	1494.0000	0.0000	9	0	58.0721	119.9101	61.8318	0.4054	144	131
1	1495.0000	0.0000	9	0	58.0598	119.9804	62.0403	0.4539	146	124
1	1496.0000	0.0000	10	0	58.0929	120.0874	61.8939	0.5081	145	121
1	1497.0000	0.0000	9	0	57.9097	120.1432	61.8358	0.3422	155	126
1	1498.0000	0.0000	10	0	57.8052	119.9342	61.7017	0.4978	147	127
1	1499.0000	0.0000	9	0	57.9953	120.1555	61.8193	0.4868	147	134
1	1500.0000	0.0000	10	0	57.9761	120.1728	61.9438	0.4864	165	133
1	1501.0000	0.0000	10	0	58.0714	119.8998	62.0029	0.3658	159	135
1	1502.0000	0.0000	10	0	57.7707	120.3804	61.9949	0.4926	161	134
1	1503.0000	0.0000	10	0	57.9925	120.2044	61.9145	0.3396	159	134
1	1504.0000	0.0000	9	0	57.6332	120.2881	61.6457	0.4596	156	129
1	1505.0000	0.0000	10	0	58.0734	120.1592	61.9975	0.4420	150	127
1	1506.0000	0.0000	8	0	57.9227	120.0775	61.6918	0.3284	155	132
1	1507.0000	0.0000	9	0	58.0610	120.2153	61.9754	0.3060	155	129
1	1508.0000	0.0000	10	0	57.9633	120.0910	62.0238	0.2859	153	133
1	1509.0000	0.0000	9	0	58.1738	120.2308	62.0889	0.2712	156	135
1	1510.0000	0.0000	10	0	58.1994	120.1858	61.9889	0.3928	163	135
1	1511.0000	0.0000	9	0	58.0425	120.2343	62.0079	0.2935	149	135
1	1512.0000	0.0000	10	0	58.7359	120.2014	61.9068	0.6371	149	132
1	1513.0000	0.0000	9	0	58.1019	119.6926	61.9464	0.3121	151	136
1	1514.0000	0.0000	10	0	58.0396	120.3164	61.9267	0.3275	160	139
1	1515.0000	0.0000	10	0	57.9928	120.3000	61.9387	0.2870	157	139
1	1516.0000	0.0000	10	0	57.8891	120.3565	61.8978	0.3078	145	131
1	1517.0000	0.0000	10	0	58.2585	120.6534	62.0769	0.7503	154	134
1	1518.0000	0.0000	10	0	57.9526	120.6277	61.9576	0.4082	162	138
1	1519.0000	0.0000	10	0	58.0956	120.8292	61.9743	0.3699	153	132
1	1520.0000	0.0000	10	0	57.9816	120.5413	62.0645	0.3899	154	134
1	1521.0000	0.0000	10	0	57.8463	120.6854	61.9091	0.2882	150	132
1	1522.0000	0.0000	10	0	58.1458	120.4860	62.0323	0.3211	156	140
1	1523.0000	0.0000	10	0	57.9802	120.6481	61.9941	0.2737	162	133
1	1524.0000	0.0000	10	0	57.9946	120.6497	62.0287	0.2547	155	139
1	1525.0000	0.0000	10	0	57.9897	120.8829	62.0844	0.3105	163	141
1	1526.0000	0.0000	10	0	57.9198	120.9098	62.1027	0.2507	163	147
1	1527.0000	0.0000	10	0	57.8998	121.2363	62.0555	0.2678	165	143
1	1528.0000	0.0000	10	0	57.9149	121.2369	62.0355	0.2234	165	141
1	1529.0000	0.0000	10	0	57.9023	121.1739	62.0598	0.2020	154	142
1	1530.0000	0.0000	10	0	57.9684	121.2750	62.2307	0.2520	156	140
1	1531.0000	0.0000	10	0	57.6335	121.3025	62.1587	0.2335	155	137
1	1532.0000	0.0000	10	0	57.8174	121.5427	62.3289	0.1586	159	141
1	1533.0000	0.0000	10	0	57.7418	121.5508	62.2732	0.2103	162	143
1	1534.0000	0.0000	10	0	57.9172	121.5281	62.3233	0.1166	159	148
1	1535.0000	0.0000	10	0	57.9203	121.4989	62.2590	0.1320	157	153
1	1536.0000	0.0000	10	0	57.8317	121.5317	62.2781	0.1406	158	150
1	1537.0000	0.0000	10	0	57.7700	121.5675	62.2379	0.1706	158	143
1	1538.0000	0.0000	10	0	57.6355	121.6111	62.2437	0.2179	156	151
1	1539.0000	0.0000	10	0	57.7652	121.6534	62.2682	0.1830	157	143
1	1540.0000	0.0000	10	0	57.7874	121.5478	62.3143	0.1769	155	147
1	1541.0000	0.0000	10	0	57.8132	121.6442	62.3910	0.1469	154	147
1	1542.0000	0.0000	10	0	57.7744	121.6402	62.3301	0.1291	155	148
1	1543.0000	0.0000	10	0	57.8435	121.5102	62.3908	0.1738	154	147
1	1544.0000	0.0000	10	0	57.6681	121.5458	62.2551	0.2720	144	140
1	1545.0000	0.0000	10	0	57.5748	121.7138	62.1884	0.4654	134	121
1	1546.0000	0.0000	10	0	57.1128	122.9341	62.1512	0.1668	134	131
1	1547.0000	0.0000	10	0	57.0000	122.9636	62.1978	0.1323	142	132
1	1548.0000	0.0000	10	0	57.0010	122.9160	62.2306	0.1416	144	136
1	1549.0000	0.0000	10	0	57.0356	122.9568	62.2741	0.2385	143	142
1	1550.0000	0.0000	10	0	57.0276	122.9272	62.4032	0.1364	139	141
1	1551.0000	0.0000	10	0	56.9684	122.9256	62.5214	0.1509	148	140
1	1552.0000	0.0000	10	0	56.9347	122.9862	62.4967	0.2160	146	141
1	1553.0000	0.0000	10	0	56.8809	123.0176	62.5480	0.2567	151	139
1	1554.0000	0.0000	10	0	57.0081	122.9170	62.5192	0.1316	144	134
1	1555.0000	0.0000	10	0	56.9404	122.8782	62.4590	0.1631	145	140
1	1556.0000	0.0000	10	0	57.1199	122.8795	62.4647	0.1786	140	135
1	1557.0000	0.0000	10	0	57.3521	122.4653	62.5376	0.1637	143	138
1	1558.0000	0.0000	10	0	57.2763	122.5101	62.3897	0.2073	150	141
1	1559.0000	0.0000	10	0	57.3329	122.4475	62.5361	0.1621	146	143
1	1560.0000	0.0000	10	0	57.1582	122.4313	62.4437	0.2831	149	146
1	1561.0000	0.0000	10	0	57.2064	122.5027	62.5893	0.2282	149	146
1	1562.0000	0.0000	10	0	57.3446	122.3736	62.5486	0.1676	144	140
1	1563.0000	0.0000	10	0	57.3515	122.4424	62.6007	0.1686	138	132
1	1564.0000	0.0000	10	0	57.1843	122.4119	62.4734	0.1164	129	127
1	1565.0000	0.0000	10	0	57.8106	121.7044	62.5271	0.2537	137	130
1	1566.0000	0.0000	10	0	57.8166	121.7363	62.3984	0.2607	146	138
1	1567.0000	0.0000	10	0	57.8356	121.6930	62.3343	0.1685	149	148
1	1568.0000	0.0000	10	0	57.8621	121.7676	62.4066	0.2229	144	134
1	1569.0000	0.0000	10	0	57.9492	120.7519	62.4042	0.5963	145	125
1	1570.0000	0.0000	10	0	58.4865	120.1133	62.7727	0.3133	160	126
1	1571.0000	0.0000	10	0	58.7163	120.1465	62.9275	0.2324	159	138
1	1572.0000	0.0000	9	0	58.7594	120.1735	62.9081	0.1181	153	143
1	1573.0000	0.0000	10	0	58.6335	120.1429	62.8654	0.2201	155	132
1	1574.0000	0.0000	10	0	58.5877	120.2529	62.8198	0.2561	156	136
1	1575.0000	0.0000	10	0	58.5442	120.2591	62.7611	0.2984	157	131
1	1576.0000	0.0000	10	0	58.2204	120.6164	62.6659	0.6941	157	126
1	1577.0000	0.0000	10	0	57.7598	121.3065	62.6132	0.2840	146	132
1	1578.0000	0.0000	10	0	57.9027	121.5612	62.6544	0.1916	143	130
1	1579.0000	0.0000	10	0	57.8337	121.5829	62.7333	0.3635	145	140
1	1580.0000	0.0000	10	0	58.0213	121.5959	62.7693	0.2710	147	134
1	1581.0000	0.0000	10	0	57.9955	121.6008	62.7322	0.1348	140	130
1	1582.0000	0.0000	10	0	57.6998	121.6742	62.7141	0.2300	146	137
1	1583.0000	0.0000	10	0	57.7327	121.7235	62.7459	0.2831	151	140
1	1584.0000	0.0000	10	0	57.8108	121.5679	62.8062	0.4074	152	141
1	1585.0000	0.0000	10	0	57.9265	121.7013	62.8892	0.2314	153	135
1	1586.0000	0.0000	10	0	57.6768	121.7056	62.7311	0.2475	153	136
1	1587.0000	0.0000	10	0	57.7704	121.6563	62.8277	0.2489	144	138
1	1588.0000	0.0000	10	0	57.6801	121.7107	62.7814	0.1980	143	125
1	1589.0000	0.0000	10	0	57.4263	121.8730	62.7814	0.7130	134	118
1	1590.0000	0.0000	10	0	57.1723	122.1100	63.1409	0.5333	145	128
1	1591.0000	0.0000	10	0	57.1879	122.5051	63.2504	0.2182	145	134
1	1592.0000	0.0000	10	0	57.3614	122.4678	63.3239	0.2577	144	137
1	1593.0000	0.0000	10	0	57.1899	122.4492	63.2703	0.2546	142	133
1	1594.0000	0.0000	10	0	57.2914	122.4562	63.2553	0.1921	148	145
1	1595.0000	0.0000	10	0	57.1377	122.4449	63.1638	0.2104	151	139
1	1596.0000	0.0000	10	0	57.1558	122.4461	63.1285	0.1891	146	135
1	1597.0000	0.0000	10	0	57.3065	122.3199	63.1465	0.1416	150	131
1	1598.0000	0.0000	10	0	57.0455	122.4930	62.8590	0.3569	150	136
1	1599.0000	0.0000	10	0	57.1591	122.3473	62.8780	0.3129	147	137
1	1600.0000	0.0000	10	0	57.1815	122.1317	62.5805	0.4529	142	126
1	1601.0000	0.0000	10	0	57.4401	122.2392	62.6413	0.1548	142	125
1	1602.0000	0.0000	10	0	57.5263	122.1453	62.6209	0.1869	147	132
1	1603.0000	0.0000	10	0	57.4279	121.7958	62.5134	0.3387	145	140
1	1604.0000	0.0000	10	0	57.2232	121.7526	62.3247	0.3604	146	127
1	1605.0000	0.0000	10	0	57.8476	121.3616	62.5494	0.3517	144	133
1	1606.0000	0.0000	10	0	57.9708	121.1256	62.5176	0.3014	150	132
1	1607.0000	0.0000	10	0	57.9603	120.8322	62.5906	0.5715	156	134
1	1608.0000	0.0000	9	0	57.6253	120.7271	62.2630	0.3706	151	135
1	1609.0000	0.0000	10	0	57.1768	120.7900	62.5394	0.6874	148	123
1	1610.0000	0.0000	10	0	57.5507	120.7754	62.9112	0.4360	147	130
1	1611.0000	0.0000	9	0	57.4486	120.5569	62.8708	0.4974	144	130
1	1612.0000	0.0000	9	0	57.7242	120.7307	63.1429	0.4577	157	138
1	1613.0000	0.0000	9	0	58.0477	120.9875	63.2723	0.4601	154	132
1	1614.0000	0.0000	9	0	57.7822	120.9762	63.0127	0.4866	136	106
1	1615.0000	0.0000	8	0	58.7584	118.9516	64.8427	1.4472	127	90
1	1616.0000	0.0000	9	0	60.6267	117.3471	66.4626	0.4482	137	109
1	1617.0000	0.0000	9	0	60.2631	117.1581	66.5247	0.2693	142	124
1	1618.0000	0.0000	9	0	60.2663	117.0027	66.6433	0.2537	150	127
1	1619.0000	0.0000	9	0	60.4145	117.1982	66.6082	0.1468	149	133
1	1620.0000	0.0000	9	0	60.3694	117.1928	66.5797	0.1832	153	145
1	1621.0000	0.0000	9	0	60.2528	117.1715	66.4419	0.1844	150	141
1	1622.0000	0.0000	10	0	60.4317	117.0908	66.4633	0.1997	151	135
1	1623.0000	0.0000	9	0	60.3244	117.1894	66.4932	0.1702	152	139
1	1624.0000	0.0000	9	0	60.1317	117.2568	66.4087	0.2413	150	137
1	1625.0000	0.0000	9	0	60.2745	117.2619	66.4677	0.1998	140	122
1	1626.0000	0.0000	9	0	60.1241	117.1427	66.4855	0.2577	142	119
1	1627.0000	0.0000	9	0	60.1254	118.2717	66.5200	0.1793	141	129
1	1628.0000	0.0000	9	0	59.8591	118.2352	66.4793	0.1216	156	137
1	1629.0000	0.0000	9	0	59.8096	118.1777	66.4912	0.1062	155	144
1	1630.0000	0.0000	9	0	59.9870	118.1091	66.4811	0.1941	156	141
1	1631.0000	0.0000	9	0	59.8679	118.0847	66.5024	0.2284	156	143
1	1632.0000	0.0000	9	0	59.8147	118.1271	66.4568	0.1232	153	140
1	1633.0000	0.0000	9	0	59.5610	118.1613	66.2636	0.3364	158	139
1	1634.0000	0.0000	9	0	59.7264	118.0995	66.4532	0.1980	154	139
1	1635.0000	0.0000	9	0	59.8438	118.0494	66.4875	0.1717	151	137
1	1636.0000	0.0000	9	0	59.9308	118.1174	66.5489	0.1924	154	140
1	1637.0000	0.0000	9	0	59.8483	118.0129	66.5906	0.2003	158	139
1	1638.0000	0.0000	9	0	59.6428	118.0411	66.4397	0.2468	151	140
1	1639.0000	0.0000	9	0	59.7948	118.1071	66.5340	0.1724	153	141
1	1640.0000	0.0000	9	0	59.7510	118.1369	66.4610	0.2481	153	138
1	1641.0000	0.0000	9	0	59.7569	118.2064	66.4569	0.1517	149	139
1	1642.0000	0.0000	9	0	59.8302	118.0461	66.5118	0.2514	148	139
1	1643.0000	0.0000	9	0	59.9066	118.1245	66.5882	0.1834	153	138
1	1644.0000	0.0000	9	0	59.6452	118.2038	66.5099	0.2086	154	147
1	1645.0000	0.0000	9	0	59.6914	118.1531	66.5297	0.2638	159	146
1	1646.0000	0.0000	9	0	59.7772	118.2468	66.5761	0.1661	152	143
1	1647.0000	0.0000	9	0	59.8535	118.1941	66.5516	0.1378	153	142
1	1648.0000	0.0000	9	0	59.9331	118.1687	66.5920	0.1059	151	137
1	1649.0000	0.0000	9	0	59.9028	118.0242	66.5631	0.2360	149	128
1	1650.0000	0.0000	9	0	59.8519	118.1626	66.5788	0.1617	150	132
1	1651.0000	0.0000	9	0	59.8560	118.1859	66.5619	0.1275	155	140
1	1652.0000	0.0000	9	0	59.9287	118.2049	66.6255	0.0886	160	146
1	1653.0000	0.0000	9	0	59.8535	118.2251	66.5669	0.1810	163	149
1	1654.0000	0.0000	9	0	59.9122	118.2227	66.6370	0.1392	164	156
1	1655.0000	0.0000	9	0	59.8405	118.2184	66.5877	0.1742	164	158
1	1656.0000	0.0000	9	0	59.8189	118.2530	66.6045	0.1554	166	160
1	1657.0000	0.0000	9	0	59.8606	118.2488	66.5794	0.1203	166	155
1	1658.0000	0.0000	9	0	59.8670	118.2086	66.6443	0.1544	166	155
1	1659.0000	0.0000	9	0	59.8382	118.1743	66.6041	0.0949	158	150
1	1660.0000	0.0000	9	0	59.8191	118.2013	66.5540	0.1641	154	148
1	1661.0000	0.0000	9	0	59.9860	118.1493	66.5499	0.1867	159	152
1	1662.0000	0.0000	9	0	59.9408	118.1373	66.5801	0.1739	161	150
1	1663.0000	0.0000	9	0	59.7333	118.1195	66.3499	0.2713	159	148
1	1664.0000	0.0000	9	0	59.5352	118.1451	66.1494	0.3637	161	146
1	1665.0000	0.0000	9	0	59.6603	118.5276	65.9536	0.2149	158	143
1	1666.0000	0.0000	9	0	59.4656	118.4648	65.9532	0.2389	145	135
1	1667.0000	0.0000	9	0	59.3841	118.5224	65.8798	0.2669	143	129
1	1668.0000	0.0000	9	0	59.6098	118.4445	65.9353	0.2542	145	132
1	1669.0000	0.0000	9	0	59.4983	118.5001	65.9051	0.1647	159	136
1	1670.0000	0.0000	9	0	59.7307	118.3989	66.0153	0.2792	161	136
1	1671.0000	0.0000	9	0	59.8514	118.4198	65.9553	0.1438	155	139
1	1672.0000	0.0000	9	0	59.6683	118.2784	65.7006	0.3308	154	140
1	1673.0000	0.0000	9	0	59.7801	118.2176	65.8779	0.1801	158	141
1	1674.0000	0.0000	9	0	59.7076	118.3539	65.8097	0.1578	151	140
1	1675.0000	0.0000	9	0	59.6980	118.4062	65.8682	0.1324	153	137
1	1676.0000	0.0000	9	0	59.6927	118.3288	65.8426	0.2516	154	138
1	1677.0000	0.0000	9	0	59.6403	118.3619	65.7940	0.1079	159	138
1	1678.0000	0.0000	9	0	59.6497	118.3456	65.8201	0.2502	153	143
1	1679.0000	0.0000	9	0	59.6384	118.3274	65.7557	0.2993	152	136
1	1680.0000	0.0000	9	0	59.5393	118.3647	65.7406	0.2757	158	140
1	1681.0000	0.0000	9	0	59.6328	118.2567	65.7706	0.2601	156	142
1	1682.0000	0.0000	9	0	59.5622	118.0973	65.6982	0.3620	157	142
1	1683.0000	0.0000	9	0	59.8901	118.2008	65.7303	0.2060	149	123
1	1684.0000	0.0000	9	0	59.2250	118.0270	65.4241	0.5766	151	128
1	1685.0000	0.0000	9	0	59.5850	118.3404	65.6101	0.2008	145	125
1	1686.0000	0.0000	9	0	59.3961	118.2938	65.5015	0.3586	140	128
1	1687.0000	0.0000	9	0	59.3556	117.9666	65.6927	0.2935	145	124
1	1688.0000	0.0000	9	0	59.5680	118.2460	65.7142	0.2267	143	120
1	1689.0000	0.0000	9	0	59.8246	118.2874	65.7389	0.2421	139	124
1	1690.0000	0.0000	9	0	59.5611	118.2751	65.6499	0.1822	141	124
1	1691.0000	0.0000	9	0	59.6649	118.1961	65.5665	0.3441	151	127
1	1692.0000	0.0000	9	0	59.1658	118.1530	65.2844	0.2844	152	132
1	1693.0000	0.0000	9	0	59.5344	118.1902	65.4788	0.4328	143	132
1	1694.0000	0.0000	9	0	59.5004	118.2490	65.5341	0.3133	148	126
1	1695.0000	0.0000	9	0	59.5275	118.4179	65.5489	0.2073	151	133
1	1696.0000	0.0000	9	0	59.2735	118.1327	65.5208	0.3249	158	135
1	1697.0000	0.0000	9	0	59.6079	118.3902	65.5874	0.2670	156	134
1	1698.0000	0.0000	9	0	59.6242	118.2040	65.6494	0.2458	148	133
1	1699.0000	0.0000	9	0	59.2831	118.0950	65.3107	0.4004	148	126
1	1700.0000	0.0000	9	0	59.5340	118.0440	65.5012	0.4430	148	130
1	1701.0000	0.0000	9	0	59.5581	118.2093	65.4767	0.3649	151	133
1	1702.0000	0.0000	9	0	59.7363	118.2912	65.6069	0.1043	154	142
1	1703.0000	0.0000	9	0	59.6355	118.3531	65.5227	0.2189	158	133
1	1704.0000	0.0000	9	0	59.4523	118.3533	65.4578	0.1696	149	133
1	1705.0000	0.0000	9	0	59.5210	118.2781	65.4979	0.2072	155	135
1	1706.0000	0.0000	9	0	59.5517	118.3538	65.4496	0.1615	159	140
1	1707.0000	0.0000	9	0	59.6844	118.3282	65.5982	0.1416	161	144
1	1708.0000	0.0000	9	0	59.5720	118.4134	65.5394	0.2065	155	140
1	1709.0000	0.0000	9	0	59.5601	118.4022	65.5850	0.2201	156	130
1	1710.0000	0.0000	9	0	59.2523	118.4612	65.3030	0.2471	149	130
1	1711.0000	0.0000	9	0	59.4741	118.4573	65.4741	0.2303	147	130
1	1712.0000	0.0000	9	0	59.5426	118.2976	65.5544	0.4409	154	138
1	1713.0000	0.0000	9	0	59.0974	118.4739	65.3060	0.4295	160	139
1	1714.0000	0.0000	9	0	59.6093	118.3661	65.5972	0.2397	162	143
1	1715.0000	0.0000	9	0	59.4269	118.6148	65.4895	0.2845	156	145
1	1716.0000	0.0000	9	0	59.6412	118.6293	65.6381	0.2819	154	136
1	1717.0000	0.0000	9	0	59.4999	118.5921	65.5383	0.3232	156	134
1	1718.0000	0.0000	9	0	59.5256	118.5389	65.6231	0.2541	154	138
1	1719.0000	0.0000	9	0	59.6160	118.5056	65.6646	0.1242	158	144
1	1720.0000	0.0000	9	0	59.6918	118.5703	65.6548	0.2104	161	146
1	1721.0000	0.0000	9	0	59.5378	118.5734	65.6142	0.1380	159	146
1	1722.0000	0.0000	9	0	59.4566	118.6421	65.4911	0.1583	155	139
1	1723.0000	0.0000	9	0	59.4036	118.4837	65.5288	0.2074	153	129
1	1724.0000	0.0000	9	0	59.3549	118.3806	65.4254	0.2539	152	132
1	1725.0000	0.0000	9	0	59.1099	117.8772	65.5133	0.3679	153	135
1	1726.0000	0.0000	9	0	59.5713	118.4789	65.5662	0.2032	155	135
1	1727.0000	0.0000	9	0	59.5505	118.4926	65.6173	0.2205	157	145
1	1728.0000	0.0000	9	0	59.4662	118.5266	65.5570	0.2586	163	144
1	1729.0000	0.0000	9	0	59.5878	118.5372	65.5829	0.2340	157	135
1	1730.0000	0.0000	9	0	59.4672	118.2672	65.5682	0.3902	153	133
1	1731.0000	0.0000	9	0	59.4360	118.5287	65.5594	0.2355	152	128
1	1732.0000	0.0000	9	0	59.5683	118.5434	65.4761	0.2340	151	134
1	1733.0000	0.0000	9	0	59.3824	118.4515	65.4156	0.3287	153	134
1	1734.0000	0.0000	9	0	59.4169	118.4223	65.4354	0.3695	155	138
1	1735.0000	0.0000	9	0	59.3924	118.5523	65.3452	0.3448	156	141
1	1736.0000	0.0000	9	0	59.4362	118.6809	65.3806	0.3089	157	135
1	1737.0000	0.0000	9	0	59.1774	118.4776	65.3168	0.4470	152	132
1	1738.0000	0.0000	9	0	59.0813	118.7965	65.2254	0.2702	159	142
1	1739.0000	0.0000	9	0	59.1722	118.8986	65.3181	0.3378	161	144
1	1740.0000	0.0000	9	0	59.1553	118.6146	65.2725	0.2107	160	147
1	1741.0000	0.0000	9	0	59.3297	118.8166	65.3488	0.3553	159	142
1	1742.0000	0.0000	9	0	59.2297	118.6737	65.3673	0.2791	156	138
1	1743.0000	0.0000	9	0	59.2889	118.7737	65.3584	0.2553	156	130
1	1744.0000	0.0000	9	0	59.3806	118.8536	65.4022	0.2753	160	130
1	1745.0000	0.0000	9	0	59.3253	119.0227	65.3851	0.2452	159	134
1	1746.0000	0.0000	9	0	59.4750	118.9635	65.4122	0.1403	163	145
1	1747.0000	0.0000	9	0	59.4915	118.9512	65.4182	0.1361	169	152
1	1748.0000	0.0000	9	0	59.2609	118.8943	65.2828	0.3148	159	147
1	1749.0000	0.0000	9	0	59.4764	118.6312	65.3137	0.2695	158	141
1	1750.0000	0.0000	9	0	59.6212	118.7301	65.3087	0.2441	152	135
1	1751.0000	0.0000	9	0	59.2263	118.7036	65.0603	0.4327	148	130
1	1752.0000	0.0000	9	0	59.2217	118.5367	64.9829	0.2603	155	129
1	1753.0000	0.0000	9	0	59.3131	118.8052	65.0850	0.2788	154	132
1	1754.0000	0.0000	9	0	58.9771	118.3567	64.9547	0.4794	159	136
1	1755.0000	0.0000	9	0	59.2252	118.7384	65.0608	0.3365	155	143
1	1756.0000	0.0000	9	0	59.2006	118.5121	65.1033	0.2911	155	131
1	1757.0000	0.0000	9	0	59.0360	118.6747	64.9807	0.3309	148	132
1	1758.0000	0.0000	9	0	58.9586	118.6825	65.0468	0.3494	140	129
1	1759.0000	0.0000	9	0	58.9079	118.5350	64.9604	0.4285	150	131
1	1760.0000	0.0000	9	0	58.6397	118.4349	64.7118	0.4997	149	133
1	1761.0000	0.0000	9	0	58.8374	118.6004	64.8496	0.5571	149	132
1	1762.0000	0.0000	9	0	59.2388	118.6744	65.0645	0.2981	149	134
1	1763.0000	0.0000	9	0	59.2060	118.4172	65.1146	0.3374	147	129
1	1764.0000	0.0000	9	0	59.1444	118.6015	65.1195	0.3381	148	126
1	1765.0000	0.0000	9	0	59.0451	118.5243	64.9720	0.4550	149	130
1	1766.0000	0.0000	9	0	59.2252	119.0129	65.0355	0.2391	141	127
1	1767.0000	0.0000	9	0	59.0081	118.7829	65.0936	0.2666	155	138
1	1768.0000	0.0000	9	0	59.2505	118.9306	65.0083	0.3921	155	137
1	1769.0000	0.0000	9	0	59.2982	118.9972	65.1073	0.1860	156	143
1	1770.0000	0.0000	9	0	59.3875	118.8462	65.1066	0.2361	164	147
1	1771.0000	0.0000	9	0	59.4486	118.7863	65.2276	0.1848	164	147
1	1772.0000	0.0000	9	0	59.2828	118.7759	65.1075	0.2234	161	149
1	1773.0000	0.0000	9	0	59.4166	118.7763	65.1317	0.3526	155	137
1	1774.0000	0.0000	9	0	59.2578	118.6717	65.0074	0.2598	149	129
1	1775.0000	0.0000	9	0	59.2932	118.7546	64.9903	0.3882	145	131
1	1776.0000	0.0000	9	0	59.4397	118.6668	65.1647	0.2767	151	126
1	1777.0000	0.0000	9	0	59.4801	118.8074	65.0905	0.2033	166	140
1	1778.0000	0.0000	9	0	59.3619	118.8505	65.1053	0.1829	155	144
1	1779.0000	0.0000	9	0	59.3071	118.9793	65.0625	0.2700	149	130
1	1780.0000	0.0000	9	0	59.4698	118.8081	65.1166	0.3972	152	142
1	1781.0000	0.0000	9	0	59.3832	118.9334	65.1002	0.2057	154	133
1	1782.0000	0.0000	9	0	59.4394	118.8190	65.1418	0.1871	151	136
1	1783.0000	0.0000	9	0	59.2519	118.9035	65.1121	0.3893	154	136
1	1784.0000	0.0000	9	0	59.1537	119.0954	64.9493	0.3088	155	130
1	1785.0000	0.0000	9	0	59.1398	118.8651	65.0094	0.3106	151	134
1	1786.0000	0.0000	9	0	59.1507	118.9565	65.0649	0.2214	148	135
1	1787.0000	0.0000	9	0	59.1532	118.7712	65.1044	0.3433	155	135
1	1788.0000	0.0000	9	0	59.3630	118.9304	65.2153	0.1703	157	140
1	1789.0000	0.0000	9	0	59.3385	118.8892	65.1724	0.3796	148	137
1	1790.0000	0.0000	9	0	59.2026	118.7186	65.0903	0.3789	152	129
1	1791.0000	0.0000	9	0	58.9089	118.4648	64.8568	0.4678	141	125
1	1792.0000	0.0000	9	0	58.9057	118.7323	65.0144	0.2911	148	130
1	1793.0000	0.0000	9	0	59.3117	118.9966	65.1838	0.1176	153	133
1	1794.0000	0.0000	9	0	59.4358	119.0117	65.2724	0.2026	161	137
1	1795.0000	0.0000	9	0	59.4679	118.9599	65.1984	0.2202	161	149
1	1796.0000	0.0000	9	0	59.4583	118.9762	65.2025	0.1583	159	149
1	1797.0000	0.0000	9	0	59.3649	119.0234	65.1637	0.1904	165	156
1	1798.0000	0.0000	9	0	59.3874	119.0458	65.2100	0.1760	160	156
1	1799.0000	0.0000	9	0	59.3896	119.0503	65.2404	0.0970	169	154
1	1800.0000	0.0000	9	0	59.2738	119.1143	65.2015	0.1511	169	144
1	1801.0000	0.0000	9	0	59.2517	119.1804	65.1577	0.1432	169	155
1	1802.0000	0.0000	9	0	59.2887	119.1677	65.1759	0.1929	165	147
1	1803.0000	0.0000	9	0	59.4080	119.1327	65.2329	0.1537	167	151
1	1804.0000	0.0000	9	0	59.3427	119.1614	65.1998	0.1597	167	150
1	1805.0000	0.0000	9	0	59.3879	119.1761	65.2229	0.1457	163	151
1	1806.0000	0.0000	9	0	59.4365	119.1346	65.2648	0.1536	176	160
1	1807.0000	0.0000	9	0	59.4470	119.0566	65.2885	0.1709	174	166
1	1808.0000	0.0000	9	0	59.4434	119.1523	65.2591	0.1609	175	165
1	1809.0000	0.0000	9	0	59.3468	119.1039	65.2643	0.1892	174	164
1	1810.0000	0.0000	9	0	59.4182	119.1708	65.2805	0.1537	166	162
1	1811.0000	0.0000	9	0	59.4195	119.1749	65.2892	0.1975	169	152
1	1812.0000	0.0000	9	0	59.3749	119.1914	65.2739	0.1378	170	153
1	1813.0000	0.0000	9	0	59.4740	119.1205	65.3296	0.2082	169	154
1	1814.0000	0.0000	9	0	59.4290	119.1283	65.3209	0.1779	165	155
1	1815.0000	0.0000	9	0	59.4954	119.0838	65.2549	0.2829	169	162
1	1816.0000	0.0000	9	0	59.3652	119.1780	65.2508	0.1928	159	147
1	1817.0000	0.0000	9	0	59.3750	119.0967	65.2651	0.1401	161	153
1	1818.0000	0.0000	9	0	59.4400	119.1290	65.2551	0.2316	164	150
1	1819.0000	0.0000	9	0	59.4489	119.1649	65.2764	0.1670	170	155
1	1820.0000	0.0000	9	0	59.4017	119.1395	65.2541	0.1720	169	155
1	1821.0000	0.0000	9	0	59.3237	119.1175	65.2171	0.2164	171	157
1	1822.0000	0.0000	9	0	59.4372	119.1199	65.2435	0.1332	170	153
1	1823.0000	0.0000	9	0	59.4612	119.0552	65.2488	0.1866	171	159
1	1824.0000	0.0000	9	0	59.3742	119.1144	65.1774	0.1140	171	161
1	1825.0000	0.0000	9	0	59.4338	119.0847	65.2043	0.1470	170	155
1	1826.0000	0.0000	9	0	59.4625	119.0940	65.2377	0.1623	165	159
1	1827.0000	0.0000	9	0	59.3857	119.0973	65.1762	0.1283	170	156
1	1828.0000	0.0000	9	0	59.3485	119.0316	65.1231	0.2685	170	154
1	1829.0000	0.0000	9	0	59.3757	119.0862	65.1417	0.2501	173	158
1	1830.0000	0.0000	9	0	59.5660	119.0934	65.2178	0.2033	169	158
1	1831.0000	0.0000	9	0	59.4504	119.1613	65.2024	0.1035	168	149
1	1832.0000	0.0000	9	0	59.3966	119.1874	65.1669	0.1481	167	153
1	1833.0000	0.0000	9	0	59.3044	119.1926	65.1621	0.1581	169	160
1	1834.0000	0.0000	9	0	59.3506	119.1970	65.2119	0.1528	173	157
1	1835.0000	0.0000	9	0	59.3931	119.1876	65.2170	0.1103	171	161
1	1836.0000	0.0000	9	0	59.3390	119.2222	65.2833	0.1828	171	163
1	1837.0000	0.0000	9	0	59.4203	119.1783	65.2196	0.1105	175	161
1	1838.0000	0.0000	9	0	59.3723	119.1749	65.1505	0.1643	167	163
1	1839.0000	0.0000	9	0	59.4200	119.1429	65.1777	0.1540	174	165
1	1840.0000	0.0000	9	0	59.3480	119.1706	65.1591	0.1849	170	164
1	1841.0000	0.0000	9	0	59.2675	119.2072	65.1056	0.1669	174	157
1	1842.0000	0.0000	9	0	59.2948	119.2190	65.1052	0.1505	169	154
1	1843.0000	0.0000	9	0	59.3520	119.1842	65.1522	0.1058	172	154
1	1844.0000	0.0000	9	0	59.2698	119.1991	65.0852	0.1723	170	148
1	1845.0000	0.0000	9	0	59.3920	119.1658	65.1469	0.1036	169	150
1	1846.0000	0.0000	9	0	59.4417	119.1272	65.2091	0.1299	169	152
1	1847.0000	0.0000	9	0	59.3752	119.1917	65.1628	0.1669	168	153
1	1848.0000	0.0000	9	0	59.3507	119.1789	65.1844	0.1377	174	156
1	1849.0000	0.0000	9	0	59.4593	119.1656	65.2570	0.1175	173	158
1	1850.0000	0.0000	9	0	59.3859	119.1308	65.2511	0.1331	174	159
1	1851.0000	0.0000	9	0	59.3658	119.1696	65.2416	0.1164	174	156
1	1852.0000	0.0000	9	0	59.3130	119.2076	65.2297	0.1819	168	153
1	1853.0000	0.0000	9	0	59.3894	119.2194	65.2383	0.0910	170	155
1	1854.0000	0.0000	9	0	59.3211	119.2305	65.2069	0.2007	168	154
1	1855.0000	0.0000	9	0	59.4217	119.2101	65.2180	0.1679	170	149
1	1856.0000	0.0000	9	0	59.3271	119.2323	65.2072	0.1416	172	156
1	1857.0000	0.0000	9	0	59.3376	119.1958	65.1629	0.1416	169	158
1	1858.0000	0.0000	9	0	59.3028	119.2233	65.1551	0.1542	166	150
1	1859.0000	0.0000	9	0	59.4361	119.1959	65.2405	0.1254	168	152
1	1860.0000	0.0000	9	0	59.3789	119.2227	65.1748	0.1802	169	159
1	1861.0000	0.0000	9	0	59.3777	119.2306	65.2120	0.1633	173	158
1	1862.0000	0.0000	9	0	59.3354	119.1794	65.2268	0.1460	174	158
1	1863.0000	0.0000	9	0	59.3776	119.1715	65.2322	0.1498	167	153
1	1864.0000	0.0000	9	0	59.4538	119.1973	65.2669	0.1216	173	164
1	1865.0000	0.0000	9	0	59.4256	119.2085	65.2255	0.1245	169	159
1	1866.0000	0.0000	9	0	59.4220	119.2260	65.2022	0.1287	168	160
1	1867.0000	0.0000	9	0	59.3539	119.1828	65.2540	0.1612	171	164
1	1868.0000	0.0000	9	0	59.3987	119.2137	65.2726	0.1456	174	156
1	1869.0000	0.0000	9	0	59.4351	119.2454	65.2551	0.1407	171	160
1	1870.0000	0.0000	9	0	59.4021	119.2331	65.2581	0.1534	169	157
1	1871.0000	0.0000	9	0	59.3788	119.2298	65.2372	0.1476	170	164
1	1872.0000	0.0000	9	0	59.4133	119.2220	65.2670	0.1060	172	163
1	1873.0000	0.0000	9	0	59.3015	119.1998	65.2005	0.2271	180	166
1	1874.0000	0.0000	9	0	59.3373	119.2370	65.1715	0.1549	171	159
1	1875.0000	0.0000	9	0	59.3564	119.1888	65.2244	0.1563	171	158
1	1876.0000	0.0000	9	0	59.4107	119.1674	65.2540	0.1145	172	168
1	1877.0000	0.0000	9	0	59.4187	119.1651	65.2084	0.1589	163	162
1	1878.0000	0.0000	9	0	59.4335	119.1976	65.1634	0.1638	172	160
1	1879.0000	0.0000	9	0	59.4422	119.1483	65.1964	0.1738	167	162
1	1880.0000	0.0000	9	0	59.5143	119.1480	65.2157	0.1003	169	163
1	1881.0000	0.0000	9	0	59.3624	119.1515	65.1961	0.2504	172	163
1	1882.0000	0.0000	9	0	59.4643	119.1816	65.2744	0.1422	164	160
1	1883.0000	0.0000	9	0	59.4227	119.1791	65.2739	0.1313	170	160
1	1884.0000	0.0000	9	0	59.4346	119.1911	65.2921	0.0934	170	164
1	1885.0000	0.0000	9	0	59.4124	119.2691	65.2611	0.1408	173	166
1	1886.0000	0.0000	9	0	59.2769	119.2521	65.2223	0.1870	172	156
1	1887.0000	0.0000	9	0	59.3987	119.1389	65.3332	0.1850	162	150
1	1888.0000	0.0000	9	0	59.5091	119.1867	65.2746	0.1324	162	152
1	1889.0000	0.0000	9	0	59.3531	119.2189	65.2574	0.1620	170	157
1	1890.0000	0.0000	9	0	59.3542	119.2262	65.2409	0.1281	165	164
1	1891.0000	0.0000	9	0	59.3576	119.1498	65.2544	0.1193	169	162
1	1892.0000	0.0000	9	0	59.3334	119.1708	65.1886	0.1871	173	161
1	1893.0000	0.0000	9	0	59.3665	119.1241	65.2195	0.1618	167	157
1	1894.0000	0.0000	9	0	59.3465	119.1475	65.2294	0.1839	163	166
1	1895.0000	0.0000	9	0	59.3740	119.1474	65.2508	0.1493	165	163
1	1896.0000	0.0000	9	0	59.3933	119.0930	65.3380	0.1113	159	157
1	1897.0000	0.0000	9	0	59.3470	119.1642	65.3195	0.1950	160	151
1	1898.0000	0.0000	9	0	59.3173	119.1001	65.3621	0.1639	158	147
1	1899.0000	0.0000	9	0	59.3512	119.0505	65.3801	0.1881	159	148
1	1900.0000	0.0000	9	0	59.3245	119.0343	65.4229	0.2641	162	145
1	1901.0000	0.0000	9	0	59.3314	119.1055	65.4087	0.2522	165	153
1	1902.0000	0.0000	9	0	59.4983	119.0079	65.4472	0.1093	163	156
1	1903.0000	0.0000	9	0	59.3859	118.9875	65.3691	0.1998	168	154
1	1904.0000	0.0000	9	0	59.5074	119.0643	65.3221	0.2434	161	144
1	1905.0000	0.0000	9	0	59.3508	118.9885	65.4180	0.2864	159	149
1	1906.0000	0.0000	9	0	59.3679	119.0642	65.3654	0.2343	160	140
1	1907.0000	0.0000	9	0	59.2956	118.9058	65.3272	0.2545	159	145
1	1908.0000	0.0000	9	0	59.2870	119.0178	65.3264	0.2254	162	144
1	1909.0000	0.0000	9	0	59.3558	119.0447	65.3483	0.1775	154	142
1	1910.0000	0.0000	9	0	59.4369	119.0960	65.3944	0.0970	157	141
1	1911.0000	0.0000	9	0	59.2427	119.1286	65.3258	0.2128	156	147
1	1912.0000	0.0000	9	0	59.2546	118.9872	65.3436	0.2512	159	142
1	1913.0000	0.0000	9	0	59.2892	119.0533	65.3266	0.1560	155	143
1	1914.0000	0.0000	9	0	59.4590	118.9084	65.3545	0.3297	158	143
1	1915.0000	0.0000	9	0	59.3110	118.9981	65.2498	0.2827	166	153
1	1916.0000	0.0000	9	0	59.3543	119.0212	65.2508	0.1777	166	150
1	1917.0000	0.0000	9	0	59.2564	119.1071	65.0724	0.1294	166	148
1	1918.0000	0.0000	9	0	59.2952	119.1093	65.0966	0.1376	164	149
1	1919.0000	0.0000	9	0	59.3297	119.1009	65.1166	0.2480	161	144
1	1920.0000	0.0000	9	0	59.2400	119.1175	65.0710	0.2219	159	143
1	1921.0000	0.0000	9	0	59.3749	119.0791	65.1179	0.1345	151	132
1	1922.0000	0.0000	9	0	59.2619	119.0831	65.0760	0.2598	153	128
1	1923.0000	0.0000	9	0	59.0703	118.9631	64.9774	0.5056	151	123
1	1924.0000	0.0000	9	0	59.1406	119.0070	65.0810	0.2874	155	128
1	1925.0000	0.0000	9	0	59.2177	119.1010	65.1074	0.1848	153	141
1	1926.0000	0.0000	9	0	59.2895	119.1267	65.0504	0.2418	158	139
1	1927.0000	0.0000	9	0	59.3678	118.9904	65.0789	0.2409	162	139
1	1928.0000	0.0000	9	0	59.2183	119.1015	65.0921	0.2028	154	140
1	1929.0000	0.0000	9	0	59.0570	119.1319	65.0244	0.2688	158	143
1	1930.0000	0.0000	9	0	59.0395	119.0820	64.9852	0.3932	159	143
1	1931.0000	0.0000	9	0	59.1462	119.1342	64.9699	0.2846	157	145
1	1932.0000	0.0000	9	0	59.3120	119.0491	65.0556	0.1772	156	137
1	1933.0000	0.0000	9	0	59.1937	118.8671	65.0743	0.3102	161	138
1	1934.0000	0.0000	9	0	59.0924	118.9899	65.0035	0.3068	154	134
1	1935.0000	0.0000	9	0	59.2045	119.1305	65.0537	0.2743	160	145
1	1936.0000	0.0000	9	0	59.2415	119.1182	65.1092	0.1991	157	142
1	1937.0000	0.0000	9	0	59.1203	119.2695	64.9931	0.1692	164	142
1	1938.0000	0.0000	9	0	59.1296	119.1628	65.0280	0.3438	157	141
1	1939.0000	0.0000	9	0	59.2489	119.1224	65.0935	0.2114	146	134
1	1940.0000	0.0000	9	0	59.2613	119.1112	65.1114	0.2442	160	140
1	1941.0000	0.0000	9	0	58.9718	119.2168	64.9266	0.2663	150	137
1	1942.0000	0.0000	9	0	58.9594	119.2218	64.9176	0.2363	158	138
1	1943.0000	0.0000	9	0	58.9360	118.8585	64.8646	0.2831	160	132
1	1944.0000	0.0000	9	0	58.7537	118.7647	64.7869	0.4379	152	132
1	1945.0000	0.0000	9	0	59.2029	119.0049	65.0348	0.3111	147	129
1	1946.0000	0.0000	9	0	58.8505	118.9709	64.7541	0.4148	156	130
1	1947.0000	0.0000	9	0	59.0890	119.0023	64.9504	0.2643	143	129
1	1948.0000	0.0000	9	0	59.0191	118.8075	64.8586	0.4898	149	128
1	1949.0000	0.0000	9	0	59.0116	119.0864	64.9668	0.3114	149	127
1	1950.0000	0.0000	9	0	59.0584	119.1218	64.8656	0.3845	152	132
1	1951.0000	0.0000	9	0	58.9211	119.2966	64.8139	0.3012	161	141
1	1952.0000	0.0000	9	0	59.0151	119.2304	64.9287	0.2495	160	142
1	1953.0000	0.0000	9	0	59.1330	119.2058	65.0355	0.1900	159	144
1	1954.0000	0.0000	9	0	59.1752	119.1996	65.0470	0.2431	153	142
1	1955.0000	0.0000	9	0	59.1330	119.2383	65.0011	0.2791	158	137
1	1956.0000	0.0000	9	0	59.1499	118.9295	64.8772	0.5803	158	133
1	1957.0000	0.0000	9	0	59.1224	119.1334	65.0596	0.2963	151	135
1	1958.0000	0.0000	9	0	59.0706	119.1112	65.0732	0.3103	158	142
1	1959.0000	0.0000	9	0	59.1658	119.2506	65.1026	0.2546	162	147
1	1960.0000	0.0000	9	0	58.9950	119.2301	64.9293	0.2195	157	139
1	1961.0000	0.0000	9	0	58.8303	118.9076	64.9038	0.2797	153	134
1	1962.0000	0.0000	9	0	59.0389	119.0699	65.0427	0.3769	155	130
1	1963.0000	0.0000	9	0	59.2103	119.2243	65.1119	0.1931	154	133
1	1964.0000	0.0000	9	0	59.1868	119.2674	65.0491	0.2102	156	136
1	1965.0000	0.0000	9	0	58.9656	119.0265	65.0141	0.3206	146	127
1	1966.0000	0.0000	9	0	59.1601	119.0631	64.9257	0.2779	147	126
1	1967.0000	0.0000	9	0	59.1854	119.2827	64.9908	0.1800	148	133
1	1968.0000	0.0000	9	0	59.2203	119.2060	65.0510	0.2183	154	135
1	1969.0000	0.0000	9	0	59.1025	119.2604	64.9944	0.1587	158	138
1	1970.0000	0.0000	9	0	59.2308	119.2409	65.0903	0.2042	160	134
1	1971.0000	0.0000	9	0	59.2377	119.2392	65.0912	0.1486	155	129
1	1972.0000	0.0000	9	0	59.3059	119.2031	65.1557	0.1830	156	137
1	1973.0000	0.0000	9	0	59.1556	119.2508	65.0784	0.2765	157	141
1	1974.0000	0.0000	9	0	59.4889	119.2798	65.2384	0.2382	161	138
1	1975.0000	0.0000	9	0	59.2303	119.3284	65.0911	0.1773	155	141
1	1976.0000	0.0000	9	0	59.2991	119.3416	65.1766	0.1474	160	141
1	1977.0000	0.0000	9	0	59.1891	119.2698	65.1175	0.1537	159	148
1	1978.0000	0.0000	9	0	59.3124	119.3497	65.1203	0.1200	160	147
1	1979.0000	0.0000	9	0	59.4045	119.3271	65.1799	0.1421	157	145
1	1980.0000	0.0000	9	0	59.2685	119.3039	65.1331	0.1599	161	147
1	1981.0000	0.0000	9	0	59.0875	119.3546	65.0338	0.2547	161	144
1	1982.0000	0.0000	9	0	59.1804	119.2536	65.0452	0.2821	155	147
1	1983.0000	0.0000	9	0	59.1953	119.3016	65.0959	0.1238	165	146
1	1984.0000	0.0000	9	0	59.0888	119.3130	65.0788	0.1817	158	138
1	1985.0000	0.0000	9	0	59.0404	119.4150	64.9846	0.3679	155	134
1	1986.0000	0.0000	9	0	58.9665	119.5423	64.7945	0.3137	153	138
1	1987.0000	0.0000	9	0	58.7852	119.1954	64.8644	0.2961	151	132
1	1988.0000	0.0000	9	0	58.8271	119.4052	64.8031	0.3485	156	137
1	1989.0000	0.0000	9	0	59.0445	119.4579	65.0068	0.1518	161	146
1	1990.0000	0.0000	9	0	59.1047	119.2889	64.9812	0.3012	154	144
1	1991.0000	0.0000	9	0	59.1448	119.5259	64.9274	0.2426	161	138
1	1992.0000	0.0000	9	0	59.1813	119.4302	64.9883	0.2689	151	128
1	1993.0000	0.0000	9	0	59.0054	119.5437	65.0116	0.2076	149	130
1	1994.0000	0.0000	9	0	58.9312	119.6289	64.9171	0.3610	157	136
1	1995.0000	0.0000	9	0	59.0843	119.5802	64.9935	0.2209	153	138
1	1996.0000	0.0000	9	0	59.0499	119.5559	64.9228	0.2227	155	134
1	1997.0000	0.0000	9	0	59.0260	119.5127	64.8769	0.3118	147	125
1	1998.0000	0.0000	9	0	58.9077	119.3686	64.8661	0.3516	144	115
1	1999.0000	0.0000	9	0	59.2205	119.0967	65.0153	0.3355	151	128
1	2000.0000	0.0000	9	0	59.0424	119.4028	64.9201	0.1994	156	135
1	2001.0000	0.0000	9	0	59.1460	119.2804	64.9736	0.2641	155	143
1	2002.0000	0.0000	9	0	59.0235	119.4082	64.9433	0.2262	159	143
1	2003.0000	0.0000	9	0	59.0778	119.3531	64.9319	0.2535	163	143
1	2004.0000	0.0000	9	0	58.8682	119.4407	64.7544	0.3476	154	142
1	2005.0000	0.0000	9	0	58.6118	118.9779	64.8469	0.3973	152	129
1	2006.0000	0.0000	9	0	58.7472	119.4766	64.7441	0.3626	147	124
1	2007.0000	0.0000	9	0	58.5228	119.2707	64.7085	0.2836	149	131
1	2008.0000	0.0000	9	0	59.0131	119.7979	64.9465	0.2389	150	141
1	2009.0000	0.0000	9	0	58.9228	119.8078	64.9114	0.1979	160	144
1	2010.0000	0.0000	9	0	58.9556	119.7583	64.8590	0.2755	165	145
1	2011.0000	0.0000	9	0	58.9236	119.6793	64.8137	0.2947	158	141
1	2012.0000	0.0000	9	0	58.8345	119.6557	64.7103	0.3407	163	143
1	2013.0000	0.0000	9	0	59.0345	119.5852	64.8710	0.1960	159	142
1	2014.0000	0.0000	9	0	59.0546	119.6339	64.7727	0.2440	156	136
1	2015.0000	0.0000	9	0	58.7810	119.2166	64.8110	0.2599	154	131
1	2016.0000	0.0000	9	0	58.6783	119.2841	64.5197	0.4942	152	128
1	2017.0000	0.0000	9	0	59.0031	119.5203	64.7427	0.2833	155	131
1	2018.0000	0.0000	9	0	58.9675	119.3006	64.8084	0.3551	155	130
1	2019.0000	0.0000	9	0	58.9999	119.3637	64.8178	0.2713	158	131
1	2020.0000	0.0000	9	0	59.0872	119.6000	64.8364	0.2312	161	141
1	2021.0000	0.0000	9	0	59.0711	119.4891	64.8717	0.2598	161	135
1	2022.0000	0.0000	9	0	59.0383	119.5989	64.8311	0.2174	158	139
1	2023.0000	0.0000	9	0	59.1751	119.4905	64.8475	0.1754	158	141
1	2024.0000	0.0000	9	0	59.0131	119.6087	64.8050	0.1961	163	142
1	2025.0000	0.0000	9	0	59.1767	119.4878	64.8520	0.2327	157	149
1	2026.0000	0.0000	9	0	59.1150	119.5089	64.8493	0.2029	161	140
1	2027.0000	0.0000	9	0	59.0228	119.5614	64.7718	0.2898	165	142
1	2028.0000	0.0000	9	0	59.0948	119.6144	64.8301	0.1217	162	142
1	2029.0000	0.0000	9	0	59.0829	119.5701	64.8186	0.1276	156	141
1	2030.0000	0.0000	9	0	59.0284	119.5369	64.7949	0.2446	160	143
1	2031.0000	0.0000	9	0	58.8894	119.6530	64.6961	0.2129	162	148
1	2032.0000	0.0000	9	0	59.1091	119.5774	64.8093	0.1449	160	148
1	2033.0000	0.0000	9	0	59.0491	119.5958	64.8303	0.2044	168	153
1	2034.0000	0.0000	9	0	59.0396	119.6170	64.8213	0.1758	164	149
1	2035.0000	0.0000	9	0	58.9191	119.6817	64.7154	0.2602	162	144
1	2036.0000	0.0000	9	0	59.0322	119.6705	64.7798	0.1828	162	148
1	2037.0000	0.0000	9	0	58.9381	119.6304	64.7393	0.2178	164	146
1	2038.0000	0.0000	9	0	58.9832	119.6291	64.7749	0.2285	162	147
1	2039.0000	0.0000	9	0	59.0904	119.6002	64.8166	0.1749	161	142
1	2040.0000	0.0000	9	0	58.9499	119.6238	64.8442	0.1808	154	149
1	2041.0000	0.0000	9	0	59.1287	119.7729	64.8704	0.2017	161	147
1	2042.0000	0.0000	9	0	58.9631	119.6914	64.8330	0.1864	165	144
1	2043.0000	0.0000	9	0	58.8939	119.7686	64.8299	0.1878	165	144
1	2044.0000	0.0000	9	0	58.8173	119.6924	64.6889	0.1774	164	142
1	2045.0000	0.0000	9	0	58.9503	119.4814	64.7856	0.3258	164	142
1	2046.0000	0.0000	9	0	59.0770	119.6033	64.8047	0.2684	161	147
1	2047.0000	0.0000	9	0	58.8873	119.6839	64.7345	0.1747	166	143
1	2048.0000	0.0000	9	0	58.8000	119.5362	64.6178	0.4542	158	144
1	2049.0000	0.0000	9	0	58.8391	119.5582	64.6557	0.2341	160	146
1	2050.0000	0.0000	9	0	58.6291	119.6755	64.5683	0.2799	164	141
1	2051.0000	0.0000	9	0	59.1236	119.5974	64.7993	0.1924	165	145
1	2052.0000	0.0000	9	0	59.0575	119.7435	64.7913	0.1494	167	140
1	2053.0000	0.0000	9	0	58.8941	119.5704	64.7067	0.2323	159	140
1	2054.0000	0.0000	9	0	58.8222	119.5756	64.6558	0.2530	165	146
1	2055.0000	0.0000	9	0	58.8373	119.5930	64.6000	0.2847	164	147
1	2056.0000	0.0000	9	0	58.8377	119.5772	64.6656	0.2255	163	141
1	2057.0000	0.0000	9	0	58.8643	119.6149	64.5936	0.3465	157	144
1	2058.0000	0.0000	9	0	58.9967	119.4735	64.7083	0.3101	161	139
1	2059.0000	0.0000	9	0	58.8235	119.3556	64.6300	0.6051	157	136
1	2060.0000	0.0000	9	0	58.7604	119.3770	64.5931	0.3444	157	133
1	2061.0000	0.0000	9	0	58.9109	119.4542	64.6716	0.4659	163	134
1	2062.0000	0.0000	9	0	58.6858	119.6572	64.5586	0.2846	166	140
1	2063.0000	0.0000	9	0	58.8257	119.6328	64.5975	0.2684	164	140
1	2064.0000	0.0000	9	0	59.0272	119.5162	64.6830	0.3276	156	140
1	2065.0000	0.0000	9	0	58.6420	119.6361	64.5375	0.4757	158	141
1	2066.0000	0.0000	9	0	58.9899	119.4996	64.6829	0.2985	162	146
1	2067.0000	0.0000	9	0	58.6299	119.4572	64.4541	0.4441	158	138
1	2068.0000	0.0000	9	0	58.8572	119.5790	64.5529	0.2666	160	137
1	2069.0000	0.0000	9	0	58.9232	119.6461	64.4972	0.2591	161	137
1	2070.0000	0.0000	9	0	59.0840	119.1690	64.6603	0.3460	151	142
1	2071.0000	0.0000	9	0	58.7821	119.6880	64.4164	0.4290	144	128
1	2072.0000	0.0000	9	0	58.9328	119.5809	64.6798	0.2114	156	130
1	2073.0000	0.0000	9	0	59.0375	119.5623	64.6494	0.2268	159	140
1	2074.0000	0.0000	9	0	59.0143	119.7077	64.6729	0.1765	161	147
1	2075.0000	0.0000	9	0	58.9238	119.6237	64.6243	0.2525	165	143
1	2076.0000	0.0000	9	0	58.9372	119.7002	64.7061	0.2117	169	149
1	2077.0000	0.0000	9	0	58.9598	119.6759	64.7447	0.2461	159	146
1	2078.0000	0.0000	9	0	58.9891	119.7959	64.6931	0.1728	163	150
1	2079.0000	0.0000	9	0	58.9292	119.8594	64.7005	0.2369	162	140
1	2080.0000	0.0000	9	0	58.8948	119.7277	64.6594	0.2895	164	142
1	2081.0000	0.0000	9	0	59.0111	119.7930	64.7315	0.1925	155	140
1	2082.0000	0.0000	9	0	58.9347	119.7247	64.5686	0.3050	161	139
1	2083.0000	0.0000	9	0	58.8727	119.6951	64.5246	0.2666	163	138
1	2084.0000	0.0000	9	0	58.9479	119.6726	64.5916	0.2491	163	142
1	0.0000	1.0000	10	0	57.1049	117.2491	63.5429	0.1118	155	149
1	1.0000	1.0000	10	0	56.9834	117.2751	63.5666	0.2718	161	151
1	2.0000	1.0000	10	0	57.1323	117.2035	63.5365	0.2131	160	146
1	3.0000	1.0000	10	0	57.1644	117.1733	63.5807	0.1644	166	144
1	4.0000	1.0000	10	0	57.2621	117.0324	63.6667	0.1689	170	135
1	5.0000	1.0000	10	0	57.2093	117.0424	63.7016	0.3853	159	131
1	6.0000	1.0000	10	0	57.1764	116.9437	64.3076	0.5287	167	136
1	7.0000	1.0000	10	0	56.8515	117.0208	64.3806	0.5555	158	138
1	8.0000	1.0000	10	0	57.2928	117.0880	64.5455	0.2860	162	141
1	9.0000	1.0000	10	0	57.0991	117.0080	64.5143	0.2299	163	144
1	10.0000	1.0000	10	0	57.1976	117.0591	64.5734	0.2336	168	143
1	11.0000	1.0000	9	0	56.9707	116.9738	64.4539	0.3517	168	137
1	12.0000	1.0000	10	0	57.2604	117.1043	64.5710	0.1442	170	141
1	13.0000	1.0000	10	0	56.9552	117.0702	64.5220	0.4160	169	142
1	14.0000	1.0000	10	0	57.0777	117.1743	64.5701	0.4509	169	145
1	15.0000	1.0000	10	0	57.2725	117.1069	64.8029	0.2124	169	148
1	16.0000	1.0000	10	0	57.2813	117.1241	64.8851	0.3141	173	147
1	17.0000	1.0000	10	0	57.3900	117.0329	64.8802	0.1309	171	141
1	18.0000	1.0000	10	0	57.1923	117.1381	64.8621	0.2695	169	142
1	19.0000	1.0000	10	0	57.3007	117.1344	64.8904	0.2024	166	144
1	20.0000	1.0000	10	0	57.2649	117.1459	64.8258	0.1624	165	144
1	21.0000	1.0000	10	0	57.2361	117.1009	64.8141	0.2388	168	146
1	22.0000	1.0000	10	0	57.1891	117.1938	64.8493	0.2959	169	147
1	23.0000	1.0000	10	0	57.2501	117.1189	64.7897	0.2001	173	152
1	24.0000	1.0000	10	0	57.2898	117.1015	64.7969	0.1915	169	149
1	25.0000	1.0000	9	0	57.0678	116.9873	64.7209	0.3117	165	148
1	26.0000	1.0000	10	0	57.2055	117.1354	64.7563	0.1586	168	140
1	27.0000	1.0000	10	0	57.5018	117.2200	64.8703	0.4535	164	140
1	28.0000	1.0000	10	0	57.0597	117.2205	64.7143	0.4257	168	139
1	29.0000	1.0000	10	0	57.1076	117.0710	64.7466	0.3069	166	142
1	30.0000	1.0000	10	0	57.0199	116.9336	64.6962	0.3235	164	140
1	31.0000	1.0000	10	0	56.5846	116.7449	64.4741	0.3966	170	140
1	32.0000	1.0000	10	0	57.1642	117.2274	64.8658	0.2436	170	141
1	33.0000	1.0000	10	0	57.2206	117.1211	64.7879	0.2505	167	145
1	34.0000	1.0000	10	0	57.1952	117.3018	64.9040	0.4396	166	145
1	35.0000	1.0000	10	0	57.0469	117.2970	64.7747	0.3926	161	145
1	36.0000	1.0000	10	0	56.9083	117.0652	64.7429	0.4343	164	141
1	37.0000	1.0000	10	0	57.1356	117.3081	64.7465	0.3054	168	141
1	38.0000	1.0000	10	0	57.0535	117.0501	64.8549	0.3437	164	143
1	39.0000	1.0000	9	0	57.0979	117.1899	64.7570	0.2681	168	139
1	40.0000	1.0000	9	0	57.3212	117.1778	64.8204	0.3980	169	142
1	41.0000	1.0000	10	0	57.3755	117.0545	64.8151	0.5074	167	148
1	42.0000	1.0000	10	0	57.1004	117.0569	64.7486	0.2658	175	145
1	43.0000	1.0000	10	0	57.1405	117.1664	64.7854	0.3667	168	139
1	44.0000	1.0000	10	0	57.1134	117.2216	64.7755	0.3642	172	140
1	45.0000	1.0000	10	0	57.1288	116.9297	64.7356	0.3086	163	142
1	46.0000	1.0000	10	0	57.1649	116.8050	64.8262	0.2497	171	142
1	47.0000	1.0000	9	0	57.1187	117.0357	64.7135	0.2207	169	140
1	48.0000	1.0000	10	0	57.2224	117.1338	64.9375	0.4553	166	139
1	49.0000	1.0000	10	0	57.2295	116.7010	64.6261	0.6682	164	137
1	50.0000	1.0000	10	0	57.1716	116.8014	64.7975	0.5133	163	141
1	51.0000	1.0000	10	0	57.1925	117.0456	64.8429	0.3545	163	136
1	52.0000	1.0000	10	0	57.2691	116.7409	64.9129	0.2075	160	139
1	53.0000	1.0000	10	0	57.1784	116.9067	64.8444	0.3512	155	138
1	54.0000	1.0000	10	0	57.2018	117.0182	64.8806	0.3574	156	138
1	55.0000	1.0000	10	0	57.3780	117.1314	64.9812	0.3219	173	131
1	56.0000	1.0000	10	0	57.3453	117.1668	64.9572	0.3719	155	136
1	57.0000	1.0000	10	0	57.3185	117.0331	64.9905	0.3986	157	133
1	58.0000	1.0000	10	0	57.1767	117.0055	64.9422	0.3733	153	134
1	59.0000	1.0000	10	0	57.1190	117.1363	65.0463	0.5470	153	133
1	60.0000	1.0000	10	0	57.2095	116.9394	64.9509	0.5281	148	130
1	61.0000	1.0000	10	0	57.4817	117.0858	65.0873	0.3182	152	130
1	62.0000	1.0000	10	0	57.1042	117.5392	64.9666	0.6660	145	134
1	63.0000	1.0000	10	0	57.4053	117.2456	65.1464	0.2803	154	140
1	64.0000	1.0000	10	0	57.4598	117.3354	65.0966	0.2933	156	146
1	65.0000	1.0000	10	0	57.4910	117.1165	65.1972	0.2393	156	145
1	66.0000	1.0000	10	0	57.5525	117.4950	65.1107	0.2029	159	136
1	67.0000	1.0000	10	0	57.6001	117.0123	65.1476	0.6062	151	137
1	68.0000	1.0000	10	0	57.5063	116.9333	65.1061	0.4972	154	131
1	69.0000	1.0000	10	0	57.4645	117.0057	65.1081	0.3750	155	136
1	70.0000	1.0000	10	0	57.4894	117.0586	65.0076	0.3107	155	126
1	71.0000	1.0000	10	0	57.5214	117.1624	65.0889	0.4401	152	130
1	72.0000	1.0000	10	0	57.5140	117.3524	65.3892	0.5094	149	130
1	73.0000	1.0000	10	0	57.0909	116.9885	64.6506	0.6716	151	135
1	74.0000	1.0000	10	0	57.7399	117.4662	66.1030	0.3027	155	141
1	75.0000	1.0000	10	0	57.7369	117.4248	66.0913	0.1967	162	144
1	76.0000	1.0000	10	0	57.7770	117.3657	66.1008	0.3260	166	152
1	77.0000	1.0000	10	0	57.9434	117.4370	66.1399	0.2757	159	143
1	78.0000	1.0000	10	0	57.8433	117.2624	66.0028	0.3524	153	139
1	79.0000	1.0000	10	0	57.8552	117.3722	66.0465	0.2508	158	140
1	80.0000	1.0000	10	0	57.6371	117.3726	66.1010	0.4006	152	143
1	81.0000	1.0000	10	0	57.8959	117.3506	65.8990	0.3286	155	142
1	82.0000	1.0000	10	0	57.8020	117.2370	66.0164	0.5138	182	142
1	83.0000	1.0000	10	0	58.0798	117.2903	66.1585	0.4262	151	137
1	84.0000	1.0000	10	0	58.0864	117.2171	66.1042	0.2951	177	139
1	85.0000	1.0000	10	0	57.9547	117.1041	65.8984	0.3107	178	137
1	86.0000	1.0000	10	0	58.0665	117.3901	66.0749	0.2228	177	135
1	87.0000	1.0000	10	0	58.3207	117.0305	66.0718	0.3690	181	145
1	88.0000	1.0000	10	0	57.9850	117.3416	66.1041	0.4746	154	146
1	89.0000	1.0000	10	0	58.2328	117.1907	66.0464	0.2186	159	145
1	90.0000	1.0000	10	0	58.2484	117.2038	66.0793	0.2104	159	149
1	91.0000	1.0000	10	0	57.9541	117.2413	65.9191	0.3373	162	145
1	92.0000	1.0000	10	0	58.1953	117.1892	66.0017	0.3190	163	147
1	93.0000	1.0000	10	0	58.3330	117.3143	66.0511	0.2401	163	154
1	94.0000	1.0000	10	0	58.3374	117.3856	66.0707	0.1299	157	149
1	95.0000	1.0000	10	0	58.1997	117.4697	65.9666	0.3229	164	151
1	96.0000	1.0000	10	0	58.3157	117.5024	65.9290	0.2515	161	156
1	97.0000	1.0000	10	0	58.3351	117.5684	65.8938	0.1541	164	159
1	98.0000	1.0000	10	0	58.4193	117.6384	65.8877	0.1510	161	153
1	99.0000	1.0000	10	0	58.3860	117.5602	65.9254	0.1577	161	152
1	100.0000	1.0000	10	0	58.4138	117.6597	65.8676	0.2097	159	150
1	101.0000	1.0000	10	0	58.3101	117.6829	65.8417	0.3277	159	145
1	102.0000	1.0000	10	0	58.3405	117.7012	65.8689	0.2670	158	154
1	103.0000	1.0000	10	0	58.3408	117.6405	65.8769	0.2664	155	154
1	104.0000	1.0000	10	0	58.4215	117.6686	65.9667	0.3034	156	148
1	105.0000	1.0000	10	0	58.4684	117.7392	66.0535	0.2094	156	148
1	106.0000	1.0000	10	0	58.5309	117.8306	66.0947	0.1936	149	148
1	107.0000	1.0000	10	0	58.5079	117.7935	66.1245	0.1691	149	146
1	108.0000	1.0000	10	0	58.5927	117.6835	66.0791	0.2597	150	148
1	109.0000	1.0000	10	0	58.5542	117.8436	66.1404	0.2420	153	148
1	110.0000	1.0000	10	0	58.4431	117.7792	66.0606	0.2308	148	148
1	111.0000	1.0000	10	0	58.5546	117.8789	66.0964	0.2946	148	154
1	112.0000	1.0000	10	0	58.5498	117.8042	66.0823	0.1690	152	151
1	113.0000	1.0000	10	0	58.5930	117.7458	66.0808	0.1785	149	152
1	114.0000	1.0000	10	0	58.6268	117.7585	66.0997	0.2302	150	145
1	115.0000	1.0000	10	0	58.6361	117.7573	66.0968	0.1541	153	146
1	116.0000	1.0000	10	0	58.5868	117.7852	66.0323	0.1813	153	149
1	117.0000	1.0000	10	0	58.4617	117.7532	65.9996	0.3127	154	153
1	118.0000	1.0000	10	0	58.4794	117.7683	66.0749	0.3038	154	149
1	119.0000	1.0000	10	0	58.5340	117.7632	66.0424	0.2065	155	154
1	120.0000	1.0000	10	0	58.5512	117.7398	66.0370	0.2167	159	152
1	121.0000	1.0000	10	0	58.6610	117.6793	66.0497	0.2158	160	156
1	122.0000	1.0000	10	0	58.6590	117.7073	66.0643	0.2022	157	157
1	123.0000	1.0000	10	0	58.5534	117.6753	66.0397	0.1869	155	150
1	124.0000	1.0000	10	0	58.5846	117.5969	66.0588	0.2293	157	154
1	125.0000	1.0000	10	0	58.6949	117.7335	66.0287	0.2180	153	146
1	126.0000	1.0000	10	0	58.8217	117.7059	66.0628	0.2933	153	152
1	127.0000	1.0000	10	0	58.5786	117.7732	66.0655	0.2447	152	151
1	128.0000	1.0000	10	0	58.5621	117.8590	66.0360	0.2150	154	150
1	129.0000	1.0000	10	0	58.4453	117.5637	65.9174	0.4580	154	153
1	130.0000	1.0000	10	0	58.5299	117.7652	66.0537	0.2188	150	147
1	131.0000	1.0000	10	0	58.4095	117.7010	66.0489	0.3206	154	151
1	132.0000	1.0000	10	0	58.5248	117.8457	65.9995	0.3722	148	145
1	133.0000	1.0000	10	0	58.4683	117.5711	65.9759	0.3102	153	145
1	134.0000	1.0000	10	0	58.4430	117.4578	66.0299	0.2581	153	144
1	135.0000	1.0000	10	0	58.3529	117.2132	65.9598	0.2974	150	138
1	136.0000	1.0000	10	0	58.4455	117.6986	65.9348	0.4228	152	133
1	137.0000	1.0000	10	0	58.6416	117.2983	66.1469	0.2163	154	148
1	138.0000	1.0000	10	0	58.7810	117.4463	66.1676	0.1862	157	148
1	139.0000	1.0000	10	0	58.7526	117.4392	66.1619	0.2862	155	145
1	140.0000	1.0000	10	0	58.7565	117.6031	66.1746	0.1741	157	144
1	141.0000	1.0000	10	0	58.6940	117.5201	66.1547	0.2042	158	150
1	142.0000	1.0000	10	0	58.7620	117.5718	66.1621	0.2132	159	147
1	143.0000	1.0000	10	0	58.7179	117.6642	66.2379	0.3196	154	146
1	144.0000	1.0000	10	0	58.8154	117.6310	66.1863	0.1353	154	144
1	145.0000	1.0000	10	0	58.8116	117.6095	66.1956	0.1510	149	147
1	146.0000	1.0000	10	0	58.8414	117.6318	66.2262	0.1885	154	154
1	147.0000	1.0000	10	0	58.8361	117.5942	66.2187	0.1649	151	147
1	148.0000	1.0000	10	0	58.7445	117.7320	66.2153	0.3497	152	154
1	149.0000	1.0000	10	0	58.8707	117.6254	66.2157	0.1088	153	148
1	150.0000	1.0000	10	0	58.6871	117.7894	66.1463	0.2833	148	147
1	151.0000	1.0000	10	0	58.6781	117.8111	66.1625	0.2909	152	150
1	152.0000	1.0000	10	0	58.7718	117.7711	66.0828	0.2917	150	151
1	153.0000	1.0000	10	0	58.8769	117.8287	66.1887	0.2354	151	150
1	154.0000	1.0000	10	0	58.8611	117.6778	66.1584	0.1545	158	153
1	155.0000	1.0000	10	0	58.8782	117.7206	66.2026	0.2151	152	159
1	156.0000	1.0000	10	0	58.9298	117.6066	66.1634	0.1917	152	159
1	157.0000	1.0000	10	0	58.9159	117.6574	66.1287	0.2128	154	159
1	158.0000	1.0000	10	0	58.8831	117.7323	66.1612	0.2430	155	163
1	159.0000	1.0000	10	0	58.7187	117.8402	66.0425	0.3433	153	158
1	160.0000	1.0000	10	0	58.8108	117.7678	66.1554	0.2356	155	152
1	161.0000	1.0000	10	0	58.8502	117.7236	66.1196	0.1946	153	150
1	162.0000	1.0000	10	0	58.8564	117.7921	66.1278	0.2388	155	152
1	163.0000	1.0000	10	0	58.8259	117.8199	66.0954	0.2048	154	152
1	164.0000	1.0000	10	0	58.7727	117.7506	66.1333	0.2327	152	153
1	165.0000	1.0000	10	0	58.8313	117.7619	66.1520	0.1984	155	152
1	166.0000	1.0000	10	0	58.8000	117.6988	66.1042	0.1887	151	151
1	167.0000	1.0000	10	0	58.7797	117.7804	66.0915	0.1868	153	149
1	168.0000	1.0000	10	0	58.8780	117.7915	66.0673	0.1868	152	156
1	169.0000	1.0000	10	0	58.7671	117.8203	66.0203	0.2426	155	153
1	170.0000	1.0000	10	0	58.7448	117.8948	66.1469	0.4002	154	151
1	171.0000	1.0000	10	0	58.7908	117.8940	66.0398	0.1735	147	144
1	172.0000	1.0000	10	0	58.8411	117.7372	66.0860	0.1635	150	147
1	173.0000	1.0000	10	0	58.7832	117.8761	66.0375	0.2811	149	145
1	174.0000	1.0000	10	0	58.8782	117.8138	66.0754	0.2229	150	147
1	175.0000	1.0000	10	0	58.8569	117.7817	65.9941	0.1859	152	144
1	176.0000	1.0000	10	0	58.9786	117.8315	65.9873	0.2609	144	141
1	177.0000	1.0000	10	0	59.1240	117.8323	66.1041	0.2995	146	142
1	178.0000	1.0000	10	0	58.8864	117.7427	65.9809	0.2142	147	144
1	179.0000	1.0000	10	0	58.6303	117.7625	65.8473	0.3297	154	137
1	180.0000	1.0000	10	0	58.7576	117.7752	65.9365	0.1908	150	144
1	181.0000	1.0000	10	0	58.6720	117.8800	65.9862	0.3652	151	147
1	182.0000	1.0000	10	0	58.9395	117.8752	65.9088	0.2271	155	152
1	183.0000	1.0000	10	0	58.9757	117.8288	65.9731	0.2252	145	142
1	184.0000	1.0000	10	0	58.9530	117.8663	65.9915	0.2739	145	143
1	185.0000	1.0000	10	0	58.8263	117.8709	66.0607	0.3783	146	139
1	186.0000	1.0000	10	0	59.0717	117.7135	66.0830	0.1835	141	139
1	187.0000	1.0000	10	0	58.7744	117.7579	66.0121	0.3285	142	139
1	188.0000	1.0000	10	0	58.7257	117.9291	65.9238	0.3821	142	137
1	189.0000	1.0000	10	0	58.8514	117.9007	65.9858	0.3100	141	135
1	190.0000	1.0000	10	0	59.0580	117.8035	66.2627	0.3426	136	134
1	191.0000	1.0000	10	0	59.0575	117.7580	66.5078	0.2739	144	133
1	192.0000	1.0000	10	0	59.0520	117.7399	66.6415	0.3596	146	137
1	193.0000	1.0000	10	0	59.0525	117.8005	66.6584	0.2037	149	140
1	194.0000	1.0000	10	0	58.9187	117.7149	66.5213	0.2986	151	142
1	195.0000	1.0000	10	0	59.0271	117.7365	66.6132	0.2188	149	138
1	196.0000	1.0000	10	0	59.1117	117.7589	66.6180	0.1845	148	139
1	197.0000	1.0000	10	0	58.9748	117.7744	66.5106	0.2904	152	146
1	198.0000	1.0000	10	0	58.9927	117.8513	66.6541	0.2711	146	146
1	199.0000	1.0000	10	0	58.8882	117.8026	66.5407	0.3324	150	143
1	200.0000	1.0000	10	0	59.0632	117.8928	66.5944	0.1577	149	141
1	201.0000	1.0000	10	0	58.8624	117.9170	66.5358	0.3766	151	142
1	202.0000	1.0000	10	0	58.9602	117.9404	66.5906	0.2642	150	139
1	203.0000	1.0000	10	0	58.9471	117.8027	66.6077	0.2451	150	140
1	204.0000	1.0000	10	0	59.0857	117.9635	66.5596	0.1937	153	142
1	205.0000	1.0000	10	0	58.8295	117.9858	66.5733	0.2897	147	149
1	206.0000	1.0000	10	0	58.9225	118.0139	66.6088	0.2868	152	145
1	207.0000	1.0000	10	0	58.8090	118.0206	66.5854	0.3396	158	146
1	208.0000	1.0000	10	0	58.7038	117.9192	66.3431	0.2544	149	143
1	209.0000	1.0000	9	0	58.9232	118.0435	66.5070	0.1550	148	145
1	210.0000	1.0000	10	0	58.6780	118.0882	66.3010	0.2959	148	137
1	211.0000	1.0000	10	0	58.6864	117.9198	66.5148	0.6227	154	140
1	212.0000	1.0000	10	0	58.8386	117.8669	66.1918	0.4767	151	142
1	213.0000	1.0000	10	0	58.8981	117.8940	66.3783	0.2037	144	139
1	214.0000	1.0000	10	0	58.8004	118.0092	66.3043	0.2631	153	137
1	215.0000	1.0000	10	0	58.8602	117.7997	66.4315	0.2514	146	139
1	216.0000	1.0000	10	0	58.7421	117.7861	66.4189	0.3961	150	142
1	217.0000	1.0000	10	0	59.1701	117.8604	66.5975	0.3163	147	132
1	218.0000	1.0000	10	0	58.7280	117.6463	66.3965	0.3628	148	139
1	219.0000	1.0000	10	0	58.8610	117.9463	66.5674	0.3114	146	138
1	220.0000	1.0000	10	0	58.9255	117.8909	66.6006	0.2812	143	140
1	221.0000	1.0000	10	0	58.7983	117.7388	66.4613	0.3466	147	131
1	222.0000	1.0000	10	0	58.9290	117.9668	66.6094	0.1827	149	133
1	223.0000	1.0000	10	0	58.4971	117.7865	66.4078	0.2538	142	135
1	224.0000	1.0000	9	0	58.7040	118.1417	66.5141	0.4667	146	130
1	225.0000	1.0000	10	0	58.5661	117.5231	66.3998	0.4080	144	128
1	226.0000	1.0000	10	0	58.8513	117.8251	66.4471	0.3593	143	129
1	227.0000	1.0000	10	0	58.7058	117.6694	66.3730	0.2519	144	134
1	228.0000	1.0000	10	0	58.8737	117.9642	66.2123	0.3821	141	125
1	229.0000	1.0000	10	0	58.7547	118.0208	66.3969	0.3140	140	137
1	230.0000	1.0000	10	0	58.6033	117.6715	66.1906	0.4390	138	132
1	231.0000	1.0000	10	0	58.9022	117.8450	66.2875	0.2988	135	124
1	232.0000	1.0000	10	0	58.8448	117.7789	66.4052	0.4696	142	125
1	233.0000	1.0000	10	0	58.7137	118.0954	66.1458	0.7345	143	121
1	234.0000	1.0000	10	0	58.7005	117.8454	66.2814	0.4698	131	118
1	235.0000	1.0000	10	0	58.4814	117.5738	66.2721	0.5495	133	115
1	236.0000	1.0000	10	0	58.6346	117.6702	66.5401	0.8590	127	113
1	237.0000	1.0000	9	0	57.9051	117.8577	66.0462	0.7215	130	116
1	238.0000	1.0000	10	0	58.6811	117.5137	66.5806	0.9602	127	114
1	239.0000	1.0000	9	0	58.5790	117.5483	66.2035	0.5818	126	113
1	240.0000	1.0000	10	0	58.9292	117.7288	66.5276	0.7681	125	117
1	241.0000	1.0000	9	0	59.0182	117.3954	66.7557	0.8109	143	107
1	242.0000	1.0000	10	0	58.4416	117.6421	66.8056	0.6402	134	105
1	243.0000	1.0000	10	0	59.0772	117.5904	66.8003	0.7476	135	104
1	244.0000	1.0000	10	0	58.6333	117.4149	66.4307	0.9651	100	102
1	245.0000	1.0000	9	0	58.0371	117.5703	66.4406	0.8888	105	99
1	246.0000	1.0000	10	0	58.5129	117.1425	66.3694	1.0110	89	84
1	247.0000	1.0000	8	0	57.9151	117.6049	65.7296	0.8585	99	84
1	248.0000	1.0000	7	0	58.1935	117.5006	66.0248	0.6756	92	75
1	249.0000	1.0000	9	0	58.5605	117.4785	66.0138	0.8514	78	75
1	250.0000	1.0000	8	0	58.1626	117.2534	65.8619	0.5740	98	76
1	251.0000	1.0000	9	0	57.9407	117.4828	65.9262	0.8689	95	83
1	252.0000	1.0000	8	0	58.3377	117.3840	65.9737	0.8575	93	71
1	253.0000	1.0000	8	0	58.6113	117.3404	66.1941	0.6363	102	80
1	254.0000	1.0000	9	0	58.8008	117.4519	66.4374	0.7573	105	82
1	255.0000	1.0000	8	0	58.6784	117.5566	66.4979	0.3927	91	78
1	256.0000	1.0000	8	0	58.5130	117.2292	66.3638	0.5585	122	82
1	257.0000	1.0000	9	0	58.9528	117.4628	66.5147	0.7136	100	82
1	258.0000	1.0000	8	0	58.3782	117.3299	66.4308	0.6084	91	80
1	259.0000	1.0000	8	0	59.1242	117.5481	66.2961	0.8471	86	72
1	260.0000	1.0000	10	0	58.3650	117.3721	66.4655	0.6597	92	74
1	261.0000	1.0000	9	0	57.9597	118.2941	66.1564	0.9413	107	77
1	262.0000	1.0000	9	0	58.5612	117.9077	66.2126	0.7133	113	71
1	263.0000	1.0000	9	0	58.4445	117.5195	66.3493	0.7668	101	75
1	264.0000	1.0000	8	0	58.4138	118.1729	66.2113	0.8193	106	72
1	265.0000	1.0000	7	0	57.8881	118.3149	66.4434	0.6301	103	73
1	266.0000	1.0000	9	0	59.1289	117.7011	66.0594	1.4322	111	84
1	267.0000	1.0000	8	0	59.2179	117.8675	67.0939	0.3836	138	100
1	268.0000	1.0000	9	0	59.4017	117.9895	67.1093	0.2250	155	129
1	269.0000	1.0000	10	0	59.3294	117.9320	67.1996	0.1279	157	144
1	270.0000	1.0000	10	0	59.3065	117.9192	67.2380	0.1863	162	152
1	271.0000	1.0000	10	0	59.2110	117.9144	67.2135	0.1536	157	155
1	272.0000	1.0000	10	0	59.2247	117.8747	67.2332	0.1660	166	158
1	273.0000	1.0000	10	0	59.2211	117.8427	67.2452	0.1488	162	158
1	274.0000	1.0000	10	0	59.2342	117.7734	67.2315	0.1633	159	162
1	275.0000	1.0000	10	0	59.2741	117.7442	67.3119	0.1461	161	150
1	276.0000	1.0000	10	0	59.2545	117.7486	67.2811	0.1774	161	159
1	277.0000	1.0000	10	0	59.2231	117.7953	67.2954	0.2132	164	161
1	278.0000	1.0000	10	0	59.1592	117.7649	67.2769	0.2343	160	155
1	279.0000	1.0000	10	0	59.1884	117.7713	67.2966	0.2248	168	157
1	280.0000	1.0000	10	0	59.1636	117.7614	67.3397	0.1936	164	156
1	281.0000	1.0000	10	0	59.2222	117.8229	67.3862	0.2292	163	157
1	282.0000	1.0000	10	0	59.2091	117.7989	67.3843	0.1712	161	161
1	283.0000	1.0000	10	0	59.2133	117.7642	67.3454	0.2052	160	160
1	284.0000	1.0000	10	0	59.2430	117.7376	67.3428	0.2234	163	163
1	285.0000	1.0000	10	0	59.2356	117.6753	67.3546	0.1442	169	155
1	286.0000	1.0000	10	0	59.3989	117.5853	67.4539	0.2388	168	154
1	287.0000	1.0000	10	0	59.2944	117.4963	67.4180	0.1762	164	163
1	288.0000	1.0000	10	0	59.3672	117.4005	67.4662	0.1871	167	162
1	289.0000	1.0000	10	0	59.3950	117.4386	67.4852	0.1703	165	158
1	290.0000	1.0000	10	0	59.4203	117.5247	67.5620	0.2569	167	152
1	291.0000	1.0000	10	0	59.3796	117.3968	67.4996	0.2031	169	164
1	292.0000	1.0000	10	0	59.4038	117.4242	67.5273	0.1719	166	158
1	293.0000	1.0000	10	0	59.3748	117.5000	67.5436	0.2288	167	158
1	294.0000	1.0000	10	0	59.4137	117.3655	67.4974	0.2520	163	160
1	295.0000	1.0000	10	0	59.3749	117.4448	67.5150	0.1950	173	158
1	296.0000	1.0000	10	0	59.3926	117.4208	67.5115	0.1718	171	160
1	297.0000	1.0000	10	0	59.3582	117.4181	67.5058	0.1827	173	157
1	298.0000	1.0000	10	0	59.3744	117.4232	67.5337	0.2288	168	154
1	299.0000	1.0000	10	0	59.3640	117.4512	67.4902	0.1938	169	160
1	300.0000	1.0000	10	0	59.3853	117.4567	67.4722	0.1990	169	159
1	301.0000	1.0000	10	0	59.3967	117.4487	67.5051	0.1730	167	158
1	302.0000	1.0000	10	0	59.3396	117.4536	67.4845	0.2087	169	155
1	303.0000	1.0000	10	0	59.2479	117.4271	67.5329	0.3340	167	160
1	304.0000	1.0000	10	0	59.3773	117.3028	67.5503	0.1718	170	164
1	305.0000	1.0000	10	0	59.4309	117.3932	67.5168	0.1692	165	166
1	306.0000	1.0000	10	0	59.3225	117.4073	67.5017	0.1856	168	160
1	307.0000	1.0000	10	0	59.4020	117.4239	67.5725	0.2233	167	158
1	308.0000	1.0000	10	0	59.3589	117.4216	67.5967	0.2875	173	163
1	309.0000	1.0000	10	0	59.3424	117.3901	67.5047	0.1819	166	151
1	310.0000	1.0000	10	0	59.3433	117.3780	67.5193	0.2204	165	152
1	311.0000	1.0000	10	0	59.3100	117.4007	67.4860	0.2327	161	163
1	312.0000	1.0000	10	0	59.2622	117.4603	67.5308	0.3135	168	159
1	313.0000	1.0000	10	0	59.3432	117.4652	67.5618	0.2400	173	158
1	314.0000	1.0000	10	0	59.3685	117.4145	67.5202	0.1630	168	158
1	315.0000	1.0000	10	0	59.4363	117.3592	67.5484	0.1428	169	157
1	316.0000	1.0000	10	0	59.3484	117.4469	67.4487	0.1761	166	165
1	317.0000	1.0000	10	0	59.3652	117.4875	67.5562	0.2189	175	159
1	318.0000	1.0000	10	0	59.3480	117.5174	67.5320	0.2119	171	164
1	319.0000	1.0000	10	0	59.2882	117.4920	67.4669	0.2131	167	162
1	320.0000	1.0000	10	0	59.4013	117.5228	67.5460	0.1634	161	156
1	321.0000	1.0000	10	0	59.2822	117.5106	67.4587	0.2356	165	156
1	322.0000	1.0000	10	0	59.3448	117.4706	67.4771	0.2139	166	163
1	323.0000	1.0000	10	0	59.3818	117.3841	67.5218	0.1659	165	161
1	324.0000	1.0000	10	0	59.3035	117.4905	67.4878	0.2356	172	166
1	325.0000	1.0000	10	0	59.3108	117.4940	67.5658	0.2667	169	162
1	326.0000	1.0000	10	0	59.3415	117.4727	67.5015	0.1706	169	163
1	327.0000	1.0000	10	0	59.3032	117.4503	67.5296	0.2108	171	151
1	328.0000	1.0000	10	0	59.4861	117.4006	67.5192	0.1499	173	158
1	329.0000	1.0000	10	0	59.2397	117.4814	67.4854	0.2605	169	162
1	330.0000	1.0000	10	0	59.3216	117.3819	67.4753	0.2149	172	164
1	331.0000	1.0000	10	0	59.2800	117.4057	67.4388	0.2151	170	163
1	332.0000	1.0000	10	0	59.2753	117.4875	67.5430	0.3088	168	159
1	333.0000	1.0000	10	0	59.3712	117.4187	67.5146	0.1805	170	158
1	334.0000	1.0000	10	0	59.4030	117.4321	67.5214	0.1854	167	164
1	335.0000	1.0000	10	0	59.4057	117.3606	67.5140	0.1723	165	163
1	336.0000	1.0000	10	0	59.2573	117.4467	67.4780	0.2702	162	164
1	337.0000	1.0000	10	0	59.3572	117.4225	67.5480	0.2397	164	158
1	338.0000	1.0000	10	0	59.3092	117.4780	67.5361	0.2551	166	157
1	339.0000	1.0000	10	0	59.3298	117.4030	67.4814	0.1728	168	162
1	340.0000	1.0000	10	0	59.3187	117.4379	67.5399	0.2616	165	151
1	341.0000	1.0000	10	0	59.3526	117.4567	67.5135	0.2523	165	151
1	342.0000	1.0000	10	0	59.2842	117.4619	67.4542	0.2493	165	153
1	343.0000	1.0000	10	0	59.4371	117.3969	67.4513	0.1646	163	153
1	344.0000	1.0000	10	0	59.2936	117.4722	67.4309	0.2794	165	153
1	345.0000	1.0000	10	0	59.2119	117.4442	67.4249	0.3536	167	152
1	346.0000	1.0000	10	0	59.3068	117.4747	67.3584	0.3006	163	150
1	347.0000	1.0000	10	0	59.3115	117.3859	67.3632	0.1895	161	147
1	348.0000	1.0000	10	0	59.3348	117.3764	67.4036	0.1718	157	141
1	349.0000	1.0000	10	0	59.1882	117.3079	67.3455	0.2749	157	142
1	350.0000	1.0000	10	0	59.2653	117.4699	67.3271	0.1903	160	146
1	351.0000	1.0000	10	0	59.2523	117.2535	67.1913	0.3039	151	145
1	352.0000	1.0000	10	0	59.2656	117.2577	67.3652	0.2430	154	135
1	353.0000	1.0000	9	0	59.3369	117.2911	67.3971	0.1397	151	129
1	354.0000	1.0000	10	0	59.2287	117.3703	67.2629	0.1925	168	129
1	355.0000	1.0000	9	0	59.3015	117.3163	67.3226	0.2856	169	127
1	356.0000	1.0000	10	0	59.4722	117.2194	67.3864	0.2408	148	124
1	357.0000	1.0000	10	0	59.3069	117.4124	67.3415	0.2264	165	122
1	358.0000	1.0000	10	0	59.2861	117.4218	67.3211	0.2061	160	118
1	359.0000	1.0000	9	0	59.3163	117.4150	67.2455	0.1535	160	122
1	360.0000	1.0000	10	0	59.1332	117.1121	67.1380	0.3961	140	123
1	361.0000	1.0000	10	0	59.2140	117.5158	67.2349	0.2760	137	121
1	362.0000	1.0000	10	0	59.4230	117.3724	67.3173	0.2136	145	132
1	363.0000	1.0000	10	0	59.1565	117.4514	67.2865	0.3209	141	124
1	364.0000	1.0000	10	0	59.3249	117.3677	67.2708	0.1700	140	125
1	365.0000	1.0000	9	0	59.2766	117.3742	67.2407	0.2476	150	125
1	366.0000	1.0000	9	0	59.2121	117.4169	67.2123	0.3152	155	136
1	367.0000	1.0000	10	0	59.3259	117.3718	67.3146	0.2423	161	142
1	368.0000	1.0000	10	0	59.3694	117.4690	67.3377	0.2044	158	149
1	369.0000	1.0000	9	0	59.4005	117.4494	67.3765	0.2136	166	148
1	370.0000	1.0000	10	0	59.3990	117.4681	67.3796	0.1745	172	155
1	371.0000	1.0000	10	0	59.4117	117.4492	67.3987	0.1762	165	159
1	372.0000	1.0000	10	0	59.4894	117.4432	67.4293	0.1219	165	158
1	373.0000	1.0000	10	0	59.4376	117.4443	67.3986	0.1649	170	159
1	374.0000	1.0000	10	0	59.4738	117.4481	67.3904	0.2046	166	160
1	375.0000	1.0000	10	0	59.4383	117.4704	67.3926	0.1754	170	158
1	376.0000	1.0000	10	0	59.4256	117.4544	67.4135	0.1808	174	157
1	377.0000	1.0000	10	0	59.4082	117.4550	67.3901	0.2140	168	160
1	378.0000	1.0000	10	0	59.4204	117.5005	67.4548	0.2150	163	156
1	379.0000	1.0000	10	0	59.4717	117.4627	67.3915	0.1602	168	161
1	380.0000	1.0000	10	0	59.4645	117.5147	67.4172	0.1693	170	155
1	381.0000	1.0000	10	0	59.4543	117.5020	67.4243	0.1700	175	156
1	382.0000	1.0000	10	0	59.4480	117.4406	67.4128	0.1860	167	158
1	383.0000	1.0000	10	0	59.4773	117.5192	67.4272	0.1604	168	160
1	384.0000	1.0000	10	0	59.4371	117.5654	67.4240	0.1936	169	168
1	385.0000	1.0000	10	0	59.4001	117.5365	67.3786	0.1763	168	158
1	386.0000	1.0000	10	0	59.3991	117.5550	67.4045	0.1978	171	159
1	387.0000	1.0000	10	0	59.4012	117.4654	67.4097	0.1853	172	160
1	388.0000	1.0000	10	0	59.3675	117.5711	67.4157	0.2777	170	160
1	389.0000	1.0000	10	0	59.4023	117.5574	67.3887	0.1805	172	169
1	390.0000	1.0000	10	0	59.3625	117.5972	67.3677	0.1891	166	170
1	391.0000	1.0000	10	0	59.4154	117.5684	67.3953	0.1396	169	163
1	392.0000	1.0000	10	0	59.4300	117.4889	67.4249	0.1581	168	161
1	393.0000	1.0000	10	0	59.3272	117.6233	67.3881	0.2586	170	161
1	394.0000	1.0000	10	0	59.3887	117.5453	67.3485	0.1898	174	162
1	395.0000	1.0000	10	0	59.3473	117.5273	67.3434	0.2082	171	160
1	396.0000	1.0000	10	0	59.4681	117.5503	67.3922	0.1683	167	159
1	397.0000	1.0000	10	0	59.3313	117.5493	67.3370	0.2107	169	165
1	398.0000	1.0000	10	0	59.4457	117.5202	67.3929	0.1491	172	163
1	399.0000	1.0000	10	0	59.4265	117.5474	67.3884	0.1547	171	163
1	400.0000	1.0000	10	0	59.3476	117.5388	67.3235	0.1830	168	164
1	401.0000	1.0000	10	0	59.5045	117.5245	67.3908	0.1288	170	166
1	402.0000	1.0000	10	0	59.4557	117.5073	67.3798	0.1607	171	157
1	403.0000	1.0000	10	0	59.3663	117.5073	67.3551	0.1618	166	161
1	404.0000	1.0000	10	0	59.4154	117.5116	67.3789	0.2173	171	167
1	405.0000	1.0000	10	0	59.4507	117.4881	67.4132	0.1500	170	157
1	406.0000	1.0000	10	0	59.4807	117.5102	67.4484	0.1872	169	160
1	407.0000	1.0000	10	0	59.4060	117.4716	67.4148	0.1610	167	159
1	408.0000	1.0000	10	0	59.4379	117.5430	67.4761	0.2351	170	166
1	409.0000	1.0000	10	0	59.4460	117.4825	67.4329	0.1315	171	156
1	410.0000	1.0000	10	0	59.4311	117.4561	67.4234	0.2213	168	152
1	411.0000	1.0000	10	0	59.3949	117.3981	67.4312	0.2760	166	147
1	412.0000	1.0000	10	0	59.3380	117.0614	67.3898	0.3526	171	144
1	413.0000	1.0000	10	0	59.4522	116.4233	68.0831	0.4967	167	152
1	414.0000	1.0000	9	0	59.8227	116.5602	68.4212	0.1616	175	159
1	415.0000	1.0000	10	0	59.8313	116.6185	68.4820	0.2602	170	156
1	416.0000	1.0000	10	0	59.6912	116.7216	68.4443	0.3869	175	154
1	417.0000	1.0000	10	0	59.7297	116.4285	68.5007	0.2175	175	155
1	418.0000	1.0000	10	0	59.6870	116.2152	68.4288	0.3207	172	152
1	419.0000	1.0000	10	0	59.8525	116.4364	68.6380	0.2918	173	158
1	420.0000	1.0000	10	0	59.7992	116.3799	68.6549	0.2090	176	156
1	421.0000	1.0000	10	0	59.8983	116.3803	68.6318	0.1594	171	155
1	422.0000	1.0000	10	0	59.8404	116.5437	68.6625	0.3904	168	148
1	423.0000	1.0000	10	0	59.9487	116.2158	68.5971	0.3727	171	144
1	424.0000	1.0000	10	0	59.7378	116.2414	68.4756	0.3490	164	138
1	425.0000	1.0000	10	0	59.9775	116.5122	68.6926	0.1548	167	148
1	426.0000	1.0000	10	0	59.9056	116.5508	68.6460	0.1859	171	146
1	427.0000	1.0000	10	0	60.0451	116.4731	68.7235	0.1695	173	150
1	428.0000	1.0000	10	0	59.9600	116.5524	68.6722	0.1275	167	147
1	429.0000	1.0000	10	0	59.8133	116.6479	68.6478	0.2289	164	149
1	430.0000	1.0000	10	0	59.9015	116.6335	68.6905	0.2449	174	151
1	431.0000	1.0000	9	0	59.9003	116.5092	68.7211	0.2116	168	145
1	432.0000	1.0000	9	0	59.7901	116.2665	68.5650	0.3612	166	147
1	433.0000	1.0000	9	0	59.5767	116.6839	68.4170	0.3095	169	141
1	434.0000	1.0000	9	0	59.6087	116.7920	68.3840	0.3268	167	145
1	435.0000	1.0000	9	0	58.9719	116.6469	68.1455	0.5664	168	144
1	436.0000	1.0000	10	0	59.4170	117.0747	68.3230	0.2309	161	149
1	437.0000	1.0000	10	0	59.3112	117.1429	68.2580	0.2119	161	141
1	438.0000	1.0000	10	0	59.4204	116.9485	68.2522	0.2321	174	148
1	439.0000	1.0000	10	0	59.4809	116.8681	68.1591	0.4023	165	149
1	440.0000	1.0000	10	0	59.5483	117.0624	68.3331	0.2407	168	147
1	441.0000	1.0000	10	0	59.6140	116.8260	68.4156	0.2854	162	143
1	442.0000	1.0000	10	0	59.6921	116.9487	68.5384	0.1931	174	145
1	443.0000	1.0000	10	0	59.7452	116.8638	68.5620	0.1451	164	143
1	444.0000	1.0000	10	0	59.7699	116.6546	68.6625	0.2717	167	140
1	445.0000	1.0000	10	0	59.7435	116.5707	68.6450	0.2403	162	142
1	446.0000	1.0000	9	0	59.8401	116.4762	68.6567	0.2554	161	141
1	447.0000	1.0000	10	0	59.7620	116.4344	68.6481	0.2133	163	142
1	448.0000	1.0000	9	0	59.8661	116.3389	68.6917	0.1128	162	146
1	449.0000	1.0000	10	0	59.7032	116.0879	68.5926	0.3362	167	145
1	450.0000	1.0000	10	0	60.0748	116.3857	68.7464	0.2124	167	148
1	451.0000	1.0000	10	0	59.9432	116.3035	68.8157	0.1385	169	142
1	452.0000	1.0000	9	0	60.0120	116.3383	68.8420	0.1616	163	141
1	453.0000	1.0000	10	0	59.9324	116.1609	68.8128	0.3404	170	142
1	454.0000	1.0000	10	0	59.7254	116.3489	68.7811	0.2392	162	141
1	455.0000	1.0000	10	0	59.9268	116.4203	68.8885	0.1822	154	130
1	456.0000	1.0000	10	0	59.9220	116.5157	68.8656	0.1218	159	137
1	457.0000	1.0000	10	0	59.8880	116.3240	68.8228	0.3585	162	128
1	458.0000	1.0000	10	0	59.6984	116.5822	68.7786	0.3278	167	138
1	459.0000	1.0000	10	0	59.7453	116.7045	69.0825	0.4613	169	143
1	460.0000	1.0000	10	0	59.7835	116.6426	68.9825	0.1335	166	146
1	461.0000	1.0000	10	0	59.7680	116.6532	68.9460	0.2069	172	144
1	462.0000	1.0000	10	0	59.8575	116.6005	69.0119	0.2323	184	144
1	463.0000	1.0000	10	0	59.8225	116.6336	68.9659	0.2031	166	152
1	464.0000	1.0000	10	0	59.8251	116.6850	68.9939	0.2460	168	152
1	465.0000	1.0000	10	0	59.8307	116.6940	69.0494	0.1772	172	149
1	466.0000	1.0000	10	0	59.8052	116.7548	69.0349	0.1681	168	148
1	467.0000	1.0000	10	0	59.8587	116.6567	69.0876	0.1204	167	151
1	468.0000	1.0000	10	0	59.8324	116.7437	69.0455	0.3158	168	151
1	469.0000	1.0000	10	0	59.8564	116.6019	68.9268	0.2426	168	150
1	470.0000	1.0000	10	0	59.9148	116.5757	69.0371	0.2205	168	154
1	471.0000	1.0000	10	0	59.8017	116.5292	69.0029	0.2295	171	157
1	472.0000	1.0000	10	0	59.8992	116.5397	69.0878	0.2101	172	163
1	473.0000	1.0000	10	0	59.8954	116.5241	69.1264	0.1825	171	156
1	474.0000	1.0000	10	0	59.8352	116.5633	69.0699	0.1745	171	164
1	475.0000	1.0000	10	0	59.9812	116.5417	69.1050	0.2165	172	161
1	476.0000	1.0000	10	0	59.9402	116.5357	69.0983	0.2156	172	164
1	477.0000	1.0000	10	0	59.9475	116.5377	69.0848	0.1533	174	163
1	478.0000	1.0000	10	0	59.8780	116.5770	68.9813	0.1710	171	161
1	479.0000	1.0000	10	0	59.9258	116.5330	68.9597	0.1371	172	155
1	480.0000	1.0000	10	0	59.7654	116.8439	68.7525	0.1159	170	164
1	481.0000	1.0000	10	0	59.7780	116.9542	68.7643	0.1833	169	159
1	482.0000	1.0000	10	0	59.8392	116.9008	68.7857	0.1509	167	158
1	483.0000	1.0000	10	0	59.8306	116.8307	68.7545	0.1742	176	156
1	484.0000	1.0000	10	0	59.7432	116.8079	68.7638	0.1882	170	153
1	485.0000	1.0000	10	0	59.7810	116.6522	68.8321	0.2517	170	156
1	486.0000	1.0000	10	0	59.8020	116.6153	69.0145	0.4158	173	156
1	487.0000	1.0000	10	0	59.9513	116.2755	69.4258	0.2930	168	155
1	488.0000	1.0000	10	0	60.0038	116.1282	69.4339	0.2799	173	155
1	489.0000	1.0000	10	0	60.1775	116.0659	69.5213	0.1243	171	157
1	490.0000	1.0000	10	0	60.0993	116.0968	69.4832	0.1493	170	160
1	491.0000	1.0000	10	0	60.1628	116.0457	69.4907	0.1455	175	155
1	492.0000	1.0000	10	0	60.1584	116.0571	69.5125	0.1790	176	159
1	493.0000	1.0000	10	0	60.1634	116.0760	69.5160	0.1388	174	159
1	494.0000	1.0000	10	0	60.2117	116.0522	69.5456	0.1292	168	160
1	495.0000	1.0000	10	0	60.1533	116.1261	69.4968	0.1192	171	159
1	496.0000	1.0000	10	0	60.1156	116.1232	69.5316	0.2208	175	154
1	497.0000	1.0000	10	0	60.0038	116.1583	69.4873	0.2716	172	160
1	498.0000	1.0000	10	0	60.1218	116.1623	69.5379	0.2232	175	164
1	499.0000	1.0000	10	0	60.0986	116.2365	69.4883	0.2141	175	157
1	500.0000	1.0000	10	0	60.1006	116.1921	69.5064	0.2130	168	164
1	501.0000	1.0000	10	0	60.1723	116.1660	69.4905	0.1061	167	157
1	502.0000	1.0000	10	0	60.0555	116.1420	69.4741	0.1871	171	160
1	503.0000	1.0000	10	0	60.0682	116.2966	69.5101	0.2342	171	157
1	504.0000	1.0000	10	0	60.0987	116.2341	69.4422	0.1620	173	164
1	505.0000	1.0000	10	0	60.0320	116.2404	69.5026	0.2174	170	161
1	506.0000	1.0000	10	0	60.0861	116.2477	69.4367	0.1677	174	156
1	507.0000	1.0000	10	0	60.0996	116.2492	69.4844	0.2014	174	159
1	508.0000	1.0000	9	0	60.0460	116.1778	69.4836	0.2159	177	161
1	509.0000	1.0000	10	0	60.1470	116.1708	69.5296	0.1752	177	163
1	510.0000	1.0000	9	0	60.0794	116.1297	69.4640	0.1135	179	168
1	511.0000	1.0000	10	0	60.0944	116.1204	69.4839	0.1284	171	158
1	512.0000	1.0000	10	0	60.0990	116.1493	69.6759	0.3410	176	153
1	513.0000	1.0000	10	0	60.1137	115.9764	69.6946	0.1641	174	151
1	514.0000	1.0000	10	0	60.0287	115.8965	69.8392	0.3365	171	153
1	515.0000	1.0000	9	0	60.2100	115.9902	70.1487	0.1874	172	159
1	516.0000	1.0000	10	0	60.2387	116.0046	70.1589	0.1817	177	152
1	517.0000	1.0000	9	0	60.3241	115.9529	70.2217	0.1979	173	159
1	518.0000	1.0000	9	0	60.3912	115.9352	70.2462	0.1377	175	165
1	519.0000	1.0000	9	0	60.2485	115.9553	70.2369	0.1718	178	165
1	520.0000	1.0000	10	0	60.3876	115.9348	70.2485	0.1765	172	160
1	521.0000	1.0000	9	0	60.2071	115.9239	70.2238	0.2069	176	164
1	522.0000	1.0000	10	0	60.2868	115.8687	70.2481	0.2352	194	163
1	523.0000	1.0000	9	0	60.3082	115.9279	70.2532	0.1903	174	161
1	524.0000	1.0000	10	0	60.2755	115.9963	70.2048	0.1630	171	155
1	525.0000	1.0000	9	0	60.3253	115.9628	70.2514	0.1496	173	161
1	526.0000	1.0000	9	0	60.2603	116.0592	70.2008	0.1764	190	165
1	527.0000	1.0000	10	0	60.2341	116.1243	70.1692	0.1773	172	160
1	528.0000	1.0000	10	0	60.1646	116.0782	70.1227	0.1558	178	162
1	529.0000	1.0000	10	0	60.1971	116.1719	70.1169	0.1224	174	153
1	530.0000	1.0000	9	0	60.2507	115.9066	70.0794	0.2200	174	148
1	531.0000	1.0000	10	0	60.5628	115.7966	69.6216	0.5255	169	142
1	532.0000	1.0000	9	0	60.0947	116.1428	69.4402	0.2747	177	149
1	533.0000	1.0000	10	0	60.1759	116.0918	69.4159	0.1952	171	156
1	534.0000	1.0000	9	0	60.2130	116.1593	69.3708	0.1515	172	157
1	535.0000	1.0000	9	0	60.1243	116.1991	69.3754	0.1420	173	153
1	536.0000	1.0000	9	0	60.1050	116.2053	69.3586	0.1468	169	161
1	537.0000	1.0000	9	0	60.1223	116.2180	69.3846	0.1821	170	157
1	538.0000	1.0000	10	0	59.9869	116.3322	69.2685	0.2649	167	154
1	539.0000	1.0000	10	0	60.0701	116.3726	69.3180	0.1457	175	152
1	540.0000	1.0000	10	0	60.0856	116.3455	69.3490	0.3501	160	138
1	541.0000	1.0000	9	0	59.9073	116.2136	69.3844	0.4524	153	116
1	542.0000	1.0000	10	0	58.7873	118.7855	68.1606	0.5650	136	115
1	543.0000	1.0000	10	0	58.7180	119.2232	68.1408	0.2133	154	135
1	544.0000	1.0000	10	0	58.8305	119.2390	68.1607	0.1613	156	143
1	545.0000	1.0000	10	0	58.8811	119.1829	68.2393	0.1677	157	146
1	546.0000	1.0000	10	0	58.7444	119.3244	68.2587	0.2971	163	150
1	547.0000	1.0000	10	0	58.8582	119.2398	68.2151	0.1537	154	151
1	548.0000	1.0000	10	0	58.7438	119.3177	68.2077	0.1795	158	151
1	549.0000	1.0000	10	0	58.7578	119.2683	68.1651	0.1933	151	149
1	550.0000	1.0000	10	0	58.7943	119.2527	68.1648	0.1953	156	155
1	551.0000	1.0000	10	0	58.8700	119.2687	68.2157	0.1215	162	148
1	552.0000	1.0000	10	0	58.7618	119.2928	68.1807	0.1901	159	151
1	553.0000	1.0000	10	0	58.7983	119.3015	68.2460	0.1985	154	151
1	554.0000	1.0000	10	0	58.8269	119.2198	68.2138	0.1834	159	149
1	555.0000	1.0000	10	0	58.7301	119.2913	68.1915	0.2774	160	154
1	556.0000	1.0000	10	0	58.6691	118.9636	68.0365	0.3676	158	147
1	557.0000	1.0000	10	0	58.8842	119.1537	68.2130	0.1485	165	154
1	558.0000	1.0000	10	0	58.7443	119.0631	68.1386	0.1962	158	155
1	559.0000	1.0000	10	0	58.8201	119.0279	68.1942	0.2398	158	155
1	560.0000	1.0000	10	0	59.0437	118.9748	68.2271	0.2640	163	157
1	561.0000	1.0000	10	0	58.8129	118.9748	68.2303	0.2755	164	155
1	562.0000	1.0000	10	0	59.0152	118.9194	68.2737	0.1900	160	155
1	563.0000	1.0000	10	0	58.9689	118.9216	68.3063	0.1449	162	152
1	564.0000	1.0000	10	0	58.9188	118.8367	68.3184	0.2000	157	155
1	565.0000	1.0000	10	0	58.8952	118.9400	68.3649	0.2987	158	155
1	566.0000	1.0000	10	0	59.0092	118.8118	68.3788	0.1824	159	156
1	567.0000	1.0000	10	0	59.0499	118.7227	68.3821	0.2033	160	152
1	568.0000	1.0000	10	0	58.8985	118.7683	68.3379	0.2119	165	160
1	569.0000	1.0000	10	0	59.0911	118.8296	68.3429	0.2173	163	157
1	570.0000	1.0000	10	0	58.9089	118.7528	68.3932	0.2025	165	161
1	571.0000	1.0000	10	0	59.3000	118.8527	68.3367	0.3949	165	155
1	572.0000	1.0000	10	0	58.9595	118.7120	68.3815	0.1779	163	158
1	573.0000	1.0000	10	0	58.9840	118.7237	68.3906	0.2029	162	150
1	574.0000	1.0000	10	0	58.9692	118.7618	68.5213	0.3014	161	150
1	575.0000	1.0000	10	0	59.0542	118.6167	68.4806	0.2135	161	152
1	576.0000	1.0000	10	0	59.0730	118.5921	68.4698	0.2014	155	147
1	577.0000	1.0000	10	0	59.0336	118.6578	68.4821	0.2109	162	146
1	578.0000	1.0000	10	0	59.0955	118.6469	68.5392	0.1872	163	153
1	579.0000	1.0000	10	0	59.0390	118.6880	68.5205	0.2354	166	159
1	580.0000	1.0000	10	0	59.0892	118.6197	68.5239	0.1382	163	164
1	581.0000	1.0000	10	0	59.0527	118.6643	68.5497	0.2279	166	163
1	582.0000	1.0000	10	0	59.0516	118.6767	68.5546	0.2262	166	158
1	583.0000	1.0000	10	0	59.1164	118.5731	68.5291	0.1674	168	157
1	584.0000	1.0000	10	0	59.0793	118.6607	68.5241	0.2253	163	161
1	585.0000	1.0000	10	0	59.1416	118.5895	68.5382	0.1861	162	167
1	586.0000	1.0000	10	0	59.0428	118.6208	68.5159	0.2010	170	164
1	587.0000	1.0000	10	0	59.0950	118.6276	68.5168	0.1770	166	156
1	588.0000	1.0000	10	0	59.1370	118.6439	68.5267	0.1284	165	162
1	589.0000	1.0000	10	0	59.1484	118.6028	68.5284	0.1802	169	161
1	590.0000	1.0000	10	0	59.0698	118.6050	68.5642	0.2025	169	158
1	591.0000	1.0000	10	0	59.1938	118.5706	68.5668	0.2192	166	157
1	592.0000	1.0000	10	0	59.0122	118.6359	68.5020	0.1987	170	160
1	593.0000	1.0000	10	0	59.0788	118.7050	68.5777	0.2093	164	159
1	594.0000	1.0000	10	0	58.9810	118.6385	68.4809	0.2436	169	156
1	595.0000	1.0000	10	0	59.0565	118.6425	68.4908	0.1953	170	157
1	596.0000	1.0000	10	0	59.0592	118.6337	68.5164	0.1743	163	153
1	597.0000	1.0000	10	0	58.9683	118.6945	68.5042	0.2508	166	154
1	598.0000	1.0000	10	0	59.0162	118.6782	68.4547	0.1848	166	152
1	599.0000	1.0000	10	0	59.0223	118.5494	68.4848	0.2507	171	146
1	600.0000	1.0000	10	0	59.0130	118.6571	68.4880	0.2110	169	147
1	601.0000	1.0000	10	0	59.0992	118.6183	68.5270	0.1701	162	147
1	602.0000	1.0000	10	0	58.9440	118.6989	68.5860	0.4228	163	145
1	603.0000	1.0000	10	0	59.0122	118.6483	68.4767	0.2079	170	150
1	604.0000	1.0000	10	0	58.9270	118.5836	68.4270	0.2596	169	156
1	605.0000	1.0000	10	0	59.1098	118.6351	68.5705	0.1804	167	154
1	606.0000	1.0000	10	0	59.0871	118.6533	68.4484	0.2419	169	151
1	607.0000	1.0000	10	0	59.1580	118.6051	68.4276	0.1188	172	153
1	608.0000	1.0000	10	0	58.9796	118.6246	68.3153	0.2544	174	161
1	609.0000	1.0000	10	0	59.1180	118.5975	68.3278	0.1701	166	152
1	610.0000	1.0000	10	0	59.0435	118.6632	68.2999	0.2406	169	152
1	611.0000	1.0000	10	0	59.0015	118.5883	68.2115	0.2288	167	157
1	612.0000	1.0000	10	0	59.0196	118.6874	68.2070	0.1447	168	154
1	613.0000	1.0000	10	0	58.9513	118.7833	68.1282	0.2558	165	160
1	614.0000	1.0000	10	0	58.9786	118.7334	68.1036	0.2111	168	158
1	615.0000	1.0000	10	0	59.0216	118.8459	68.1772	0.1449	164	159
1	616.0000	1.0000	10	0	59.0357	118.8066	68.1857	0.1722	168	162
1	617.0000	1.0000	10	0	58.9724	118.8212	68.1606	0.1948	169	165
1	618.0000	1.0000	10	0	59.1231	118.8278	68.1965	0.1400	168	160
1	619.0000	1.0000	10	0	59.0256	118.8643	68.1756	0.1714	166	163
1	620.0000	1.0000	10	0	58.8516	118.8934	68.0376	0.2465	169	164
1	621.0000	1.0000	10	0	58.9773	118.8458	68.1277	0.1852	167	163
1	622.0000	1.0000	10	0	59.0173	118.8861	68.0231	0.2646	164	150
1	623.0000	1.0000	10	0	58.9047	118.7549	68.0578	0.1984	159	143
1	624.0000	1.0000	10	0	58.4921	118.4384	67.7813	0.4228	155	145
1	625.0000	1.0000	10	0	58.8550	118.8061	67.9779	0.2507	165	157
1	626.0000	1.0000	10	0	58.9489	118.7450	68.0633	0.2766	163	155
1	627.0000	1.0000	10	0	58.9529	118.7961	68.0482	0.3030	161	154
1	628.0000	1.0000	10	0	59.0443	118.7694	68.1174	0.1545	167	154
1	629.0000	1.0000	10	0	58.9245	118.8167	68.0417	0.1922	169	164
1	630.0000	1.0000	10	0	58.8586	118.8473	68.0413	0.2406	164	161
1	631.0000	1.0000	10	0	58.9214	118.7853	68.0314	0.2699	171	160
1	632.0000	1.0000	10	0	59.0785	118.7680	68.0944	0.2164	162	157
1	633.0000	1.0000	10	0	58.9962	118.7886	68.0849	0.2603	168	155
1	634.0000	1.0000	10	0	58.8577	118.8580	68.0766	0.2756	167	157
1	635.0000	1.0000	10	0	58.9655	118.8100	68.0571	0.1893	170	154
1	636.0000	1.0000	10	0	58.9557	118.8082	68.0520	0.1722	161	149
1	637.0000	1.0000	10	0	58.8812	118.8550	68.1180	0.3179	162	154
1	638.0000	1.0000	10	0	58.8688	118.7875	68.0408	0.2187	163	151
1	639.0000	1.0000	10	0	58.7065	118.6006	67.9200	0.4684	164	154
1	640.0000	1.0000	10	0	58.9624	118.8041	68.0138	0.2084	165	157
1	641.0000	1.0000	10	0	58.8951	118.8150	68.0061	0.2426	165	156
1	642.0000	1.0000	10	0	58.9523	118.8447	68.0176	0.1987	169	161
1	643.0000	1.0000	10	0	59.0087	118.9277	68.0494	0.2157	168	160
1	644.0000	1.0000	10	0	58.9738	118.9087	68.0714	0.2281	164	163
1	645.0000	1.0000	10	0	59.0035	118.7860	68.0455	0.1839	165	152
1	646.0000	1.0000	10	0	58.8667	118.8316	67.9867	0.1963	162	154
1	647.0000	1.0000	10	0	58.8146	118.9147	67.9281	0.2339	163	153
1	648.0000	1.0000	10	0	58.8493	118.9074	67.8767	0.2033	162	152
1	649.0000	1.0000	10	0	58.7796	118.8853	67.8940	0.2203	165	150
1	650.0000	1.0000	10	0	58.8644	118.8738	67.9013	0.2121	164	157
1	651.0000	1.0000	10	0	58.6408	118.8196	67.6329	0.4203	161	151
1	652.0000	1.0000	10	0	58.9770	118.5636	67.7500	0.3827	164	144
1	653.0000	1.0000	10	0	58.8297	118.7098	67.6364	0.3438	163	145
1	654.0000	1.0000	10	0	58.6935	118.6353	67.1990	0.3944	159	141
1	655.0000	1.0000	10	0	58.8819	118.3977	67.5531	0.4265	160	143
1	656.0000	1.0000	10	0	58.5029	118.3423	67.1556	0.5759	155	135
1	657.0000	1.0000	10	0	58.5253	118.5102	66.9901	0.4914	154	126
1	658.0000	1.0000	10	0	58.4627	118.7541	66.8393	0.4234	159	135
1	659.0000	1.0000	10	0	58.2467	118.6014	66.7011	0.5334	158	136
1	660.0000	1.0000	9	0	58.5711	119.1125	66.7221	0.3840	151	139
1	661.0000	1.0000	10	0	58.6845	118.9377	66.8434	0.2331	159	141
1	662.0000	1.0000	10	0	58.6978	119.0697	66.7281	0.2870	157	143
1	663.0000	1.0000	10	0	58.4187	119.1869	66.6522	0.4350	155	143
1	664.0000	1.0000	10	0	58.6703	119.0941	66.6500	0.2775	151	135
1	665.0000	1.0000	10	0	58.5312	119.0675	66.5150	0.4565	153	127
1	666.0000	1.0000	10	0	58.8142	119.0251	66.6204	0.2726	157	133
1	667.0000	1.0000	10	0	58.7417	119.1843	66.6228	0.1609	154	145
1	668.0000	1.0000	10	0	58.5085	119.2319	66.5165	0.3650	155	146
1	669.0000	1.0000	10	0	58.7486	119.2924	66.6312	0.1971	155	149
1	670.0000	1.0000	10	0	58.6405	119.2659	66.6513	0.2690	157	153
1	671.0000	1.0000	10	0	58.6680	119.2452	66.6039	0.2268	155	152
1	672.0000	1.0000	10	0	58.6957	119.2091	66.6579	0.2364	180	152
1	673.0000	1.0000	10	0	58.7155	119.2602	66.6758	0.2319	165	150
1	674.0000	1.0000	10	0	58.7469	119.2716	66.6256	0.1550	161	152
1	675.0000	1.0000	10	0	58.7162	119.2121	66.5896	0.2712	178	158
1	676.0000	1.0000	10	0	58.7619	119.2157	66.6430	0.1737	160	152
1	677.0000	1.0000	10	0	58.7473	119.2651	66.6197	0.1335	181	158
1	678.0000	1.0000	10	0	58.6786	119.2860	66.5757	0.1971	159	155
1	679.0000	1.0000	10	0	58.6645	119.1072	66.6078	0.2097	157	147
1	680.0000	1.0000	10	0	58.7628	118.9976	66.5928	0.2770	155	144
1	681.0000	1.0000	10	0	58.7124	119.1327	66.6385	0.2363	161	144
1	682.0000	1.0000	10	0	58.6122	119.1396	66.5565	0.3418	167	145
1	683.0000	1.0000	10	0	58.7640	119.0990	66.5769	0.2684	150	134
1	684.0000	1.0000	10	0	58.6418	119.0391	66.4855	0.2819	152	138
1	685.0000	1.0000	10	0	58.5589	118.8302	66.4598	0.2981	150	140
1	686.0000	1.0000	10	0	58.6756	119.0947	66.5023	0.4233	155	134
1	687.0000	1.0000	10	0	58.5700	118.9337	66.3735	0.3223	159	139
1	688.0000	1.0000	10	0	58.2759	118.5629	66.3899	0.3476	154	135
1	689.0000	1.0000	10	0	58.4183	118.7956	66.4501	0.3591	159	143
1	690.0000	1.0000	10	0	58.4065	118.8901	66.3574	0.4775	156	144
1	691.0000	1.0000	10	0	58.4959	118.9905	66.5670	0.4028	156	143
1	692.0000	1.0000	10	0	58.6292	119.1620	66.5116	0.2371	158	152
1	693.0000	1.0000	10	0	58.7281	119.1306	66.5634	0.1735	166	150
1	694.0000	1.0000	10	0	58.7198	119.0565	66.5466	0.2228	161	145
1	695.0000	1.0000	10	0	58.6463	119.0697	66.6105	0.2808	161	145
1	696.0000	1.0000	10	0	58.7797	119.1321	66.6275	0.3346	153	148
1	697.0000	1.0000	10	0	58.2738	119.2598	66.3265	0.4940	159	140
1	698.0000	1.0000	10	0	58.3278	118.5365	66.3251	0.4620	159	143
1	699.0000	1.0000	10	0	58.4174	118.9362	66.4157	0.3152	161	145
1	700.0000	1.0000	10	0	58.5942	119.0329	66.4971	0.3492	156	151
1	701.0000	1.0000	10	0	58.5566	119.2064	66.4830	0.2194	156	138
1	702.0000	1.0000	10	0	58.6607	119.0292	66.5401	0.2912	156	140
1	703.0000	1.0000	10	0	58.7392	118.7595	66.4347	0.4250	154	141
1	704.0000	1.0000	10	0	58.4486	118.8389	66.3776	0.3833	158	142
1	705.0000	1.0000	10	0	58.7510	119.1258	66.5987	0.2036	156	143
1	706.0000	1.0000	10	0	58.7681	119.1495	66.5997	0.1554	163	146
1	707.0000	1.0000	10	0	58.8675	119.1044	66.6129	0.1776	166	142
1	708.0000	1.0000	10	0	58.5556	119.2334	66.4814	0.3110	153	143
1	709.0000	1.0000	10	0	58.3874	118.8294	66.3367	0.3479	156	144
1	710.0000	1.0000	10	0	58.7728	119.1330	66.5715	0.1902	152	148
1	711.0000	1.0000	10	0	58.7855	119.1610	66.6141	0.1531	168	149
1	712.0000	1.0000	10	0	58.8447	119.1263	66.6081	0.1780	162	159
1	713.0000	1.0000	10	0	58.6964	119.1739	66.5610	0.2460	157	159
1	714.0000	1.0000	10	0	58.7435	119.1403	66.5663	0.3461	158	145
1	715.0000	1.0000	10	0	58.6791	119.0504	66.3716	0.2248	159	145
1	716.0000	1.0000	10	0	58.7909	118.9595	66.4739	0.2139	163	145
1	717.0000	1.0000	9	0	58.7812	118.9213	66.4712	0.2317	164	140
1	718.0000	1.0000	10	0	58.6261	118.9907	66.4389	0.3754	164	147
1	719.0000	1.0000	10	0	58.8037	119.0691	66.4766	0.2587	157	145
1	720.0000	1.0000	10	0	58.7563	119.0075	66.4466	0.3021	154	142
1	721.0000	1.0000	10	0	58.8162	118.8492	66.4250	0.1763	158	141
1	722.0000	1.0000	10	0	58.8657	118.8820	66.3886	0.3287	158	147
1	723.0000	1.0000	10	0	58.7783	118.8565	66.0734	0.3460	165	146
1	724.0000	1.0000	10	0	58.8939	118.8482	66.0719	0.3571	164	149
1	725.0000	1.0000	9	0	58.8969	118.7123	66.0287	0.2806	155	129
1	726.0000	1.0000	9	0	58.5476	119.0535	65.0816	1.0455	148	117
1	727.0000	1.0000	9	0	57.8636	119.7824	64.5166	0.8970	140	112
1	728.0000	1.0000	10	0	57.5949	120.9453	64.1954	0.2659	143	125
1	729.0000	1.0000	10	0	57.6338	120.8916	64.2418	0.2737	139	127
1	730.0000	1.0000	10	0	57.5050	120.7071	64.0511	0.3672	139	129
1	731.0000	1.0000	10	0	57.8343	120.8854	64.2642	0.2064	141	120
1	732.0000	1.0000	10	0	57.7395	120.7503	64.2587	0.4567	142	126
1	733.0000	1.0000	10	0	57.7011	120.8620	64.3416	0.2892	147	135
1	734.0000	1.0000	10	0	57.6875	120.9904	64.3347	0.3223	145	142
1	735.0000	1.0000	10	0	57.6518	120.9332	64.3033	0.2499	144	134
1	736.0000	1.0000	10	0	57.6279	120.9681	64.4507	0.3498	145	134
1	737.0000	1.0000	10	0	57.5902	121.0175	64.3795	0.4593	137	126
1	738.0000	1.0000	9	0	57.1298	121.3528	64.3635	0.4197	145	129
1	739.0000	1.0000	10	0	57.5999	121.4627	64.6852	0.2167	145	123
1	740.0000	1.0000	10	0	57.5035	121.5892	64.6011	0.1752	147	135
1	741.0000	1.0000	10	0	57.3854	121.6259	64.5302	0.2468	149	137
1	742.0000	1.0000	9	0	57.1805	121.5257	64.4094	0.3907	150	135
1	743.0000	1.0000	10	0	57.4079	121.6446	64.5201	0.2716	156	140
1	744.0000	1.0000	10	0	57.3066	121.5728	64.4363	0.2609	150	139
1	745.0000	1.0000	10	0	57.4848	121.3766	64.5430	0.3520	150	133
1	746.0000	1.0000	10	0	56.6905	121.4895	64.0942	0.5171	153	138
1	747.0000	1.0000	10	0	57.0265	121.8381	64.4150	0.3562	160	132
1	748.0000	1.0000	10	0	57.0372	122.1123	64.3585	0.2808	160	136
1	749.0000	1.0000	10	0	56.9563	122.0668	64.4304	0.2998	161	139
1	750.0000	1.0000	10	0	57.2040	122.1190	64.4965	0.2660	160	139
1	751.0000	1.0000	10	0	57.0049	122.0833	64.4181	0.3748	161	143
1	752.0000	1.0000	10	0	56.9473	122.1326	64.4387	0.2901	165	139
1	753.0000	1.0000	10	0	57.0603	122.1948	64.4660	0.3503	167	138
1	754.0000	1.0000	10	0	57.1016	121.9682	64.4001	0.3908	166	137
1	755.0000	1.0000	10	0	57.0804	122.1399	64.5454	0.2691	160	146
1	756.0000	1.0000	10	0	57.0144	121.9663	64.3362	0.4903	161	138
1	757.0000	1.0000	10	0	57.4951	121.3232	64.5647	0.4590	160	143
1	758.0000	1.0000	10	0	57.5076	121.3644	64.4662	0.3684	156	140
1	759.0000	1.0000	10	0	57.6086	121.3370	64.4877	0.2279	151	145
1	760.0000	1.0000	9	0	57.6367	121.1813	64.5535	0.1997	163	138
1	761.0000	1.0000	10	0	57.8471	121.2463	64.6956	0.3605	152	143
1	762.0000	1.0000	10	0	57.8490	121.1643	64.6177	0.2405	148	144
1	763.0000	1.0000	10	0	57.5992	121.2425	64.5539	0.1651	150	149
1	764.0000	1.0000	10	0	57.6164	121.1792	64.5237	0.3064	147	146
1	765.0000	1.0000	10	0	57.6325	121.3594	64.4644	0.2984	150	148
1	766.0000	1.0000	10	0	57.7851	121.1140	64.6042	0.2250	153	139
1	767.0000	1.0000	10	0	57.9201	121.0174	64.4982	0.4539	149	140
1	768.0000	1.0000	9	0	57.5478	121.0403	64.4780	0.2356	146	136
1	769.0000	1.0000	10	0	57.5499	120.9794	64.4325	0.3033	145	139
1	770.0000	1.0000	10	0	57.6363	120.8029	64.3356	0.4973	140	140
1	771.0000	1.0000	10	0	57.5700	120.8509	64.4068	0.2038	138	134
1	772.0000	1.0000	10	0	57.2490	120.7019	64.1449	0.5796	132	127
1	773.0000	1.0000	10	0	57.2819	120.8767	64.2059	0.3921	138	128
1	774.0000	1.0000	10	0	57.3795	120.7598	64.2043	0.3706	123	109
1	775.0000	1.0000	10	0	57.1356	120.6410	64.1351	0.4462	116	98
1	776.0000	1.0000	10	0	56.8786	121.0125	63.7839	0.8563	104	91
1	777.0000	1.0000	10	0	57.1397	121.1386	64.1615	0.5487	123	106
1	778.0000	1.0000	10	0	57.3604	121.2726	64.4175	0.4785	145	128
1	779.0000	1.0000	10	0	57.4183	121.6080	64.5379	0.2761	156	138
1	780.0000	1.0000	10	0	57.5172	121.6099	64.6154	0.2597	158	141
1	781.0000	1.0000	10	0	57.4090	121.7509	64.5909	0.3111	164	141
1	782.0000	1.0000	10	0	57.4875	121.6660	64.6892	0.2394	160	135
1	783.0000	1.0000	10	0	57.3933	121.7680	64.6530	0.4890	164	143
1	784.0000	1.0000	10	0	57.3332	122.1147	64.7444	0.2761	151	135
1	785.0000	1.0000	10	0	57.0748	122.0395	64.8732	0.3469	151	130
1	786.0000	1.0000	10	0	57.3267	122.3130	64.8913	0.3949	147	129
1	787.0000	1.0000	10	0	56.8668	121.9665	64.5895	0.6719	144	122
1	788.0000	1.0000	10	0	57.1895	121.6097	64.2421	0.5233	145	112
1	789.0000	1.0000	10	0	57.5947	121.3194	64.2773	0.5190	139	118
1	790.0000	1.0000	10	0	57.6829	121.1376	64.3149	0.3374	130	116
1	791.0000	1.0000	10	0	57.9222	120.9791	64.3539	0.5499	130	114
1	792.0000	1.0000	9	0	57.8834	120.7458	64.4868	0.5292	123	102
1	793.0000	1.0000	10	0	57.6925	120.8959	64.2297	0.4485	110	95
1	794.0000	1.0000	10	0	58.1702	120.8799	64.0821	0.9185	104	88
1	795.0000	1.0000	8	0	58.1995	120.5300	63.6855	1.1905	91	79
1	796.0000	1.0000	9	0	57.4873	121.3012	64.0315	0.9389	84	70
1	797.0000	1.0000	7	0	58.0358	120.9605	64.2486	0.7805	93	69
1	798.0000	1.0000	10	0	57.4250	121.2779	63.7754	0.9936	112	68
1	799.0000	1.0000	9	0	57.2316	121.6044	64.1554	0.8414	101	73
1	800.0000	1.0000	8	0	57.4437	121.2161	64.1361	0.5416	93	62
1	801.0000	1.0000	7	0	57.4420	121.7200	63.5862	1.0839	96	63
1	802.0000	1.0000	7	0	57.8494	121.4611	63.5123	0.9696	95	61
1	803.0000	1.0000	8	0	57.8876	120.9066	64.0945	0.9543	98	60
7	804.0000	1.0000	8	0	340.8932	72.6900	147.1320	1.9553	83	61
1	805.0000	1.0000	8	0	57.6504	121.0149	63.1929	0.8178	75	63
1	806.0000	1.0000	9	0	58.4033	120.9741	63.5262	0.8296	87	71
1	807.0000	1.0000	9	0	57.8735	121.1431	63.7808	0.3848	108	88
1	808.0000	1.0000	9	0	58.0860	121.1251	63.9042	0.2057	150	108
1	809.0000	1.0000	9	0	58.1953	121.0601	63.9102	0.1813	168	120
1	810.0000	1.0000	10	0	58.1475	121.1143	63.8952	0.1391	172	134
1	811.0000	1.0000	10	0	58.1642	121.1723	63.9511	0.2092	179	140
1	812.0000	1.0000	10	0	57.8975	121.1214	63.7719	0.2122	152	147
1	813.0000	1.0000	10	0	58.1410	121.1140	63.9142	0.1649	179	142
1	814.0000	1.0000	10	0	57.9109	121.1916	63.7770	0.1870	151	148
1	815.0000	1.0000	10	0	57.9717	121.1104	63.8280	0.1706	153	147
1	816.0000	1.0000	10	0	57.9597	121.1379	63.8619	0.2050	158	155
1	817.0000	1.0000	10	0	57.9786	121.1210	63.8748	0.1876	154	153
1	818.0000	1.0000	10	0	57.9466	121.1929	63.8451	0.1921	161	158
1	819.0000	1.0000	10	0	57.9482	121.1582	63.9037	0.1324	162	158
1	820.0000	1.0000	10	0	57.8686	121.1769	63.8431	0.1934	159	156
1	821.0000	1.0000	10	0	57.9501	121.2018	63.8997	0.1398	155	158
1	822.0000	1.0000	10	0	57.8823	121.1866	63.8583	0.2105	157	164
1	823.0000	1.0000	10	0	57.9405	121.2544	63.9041	0.1484	159	159
1	824.0000	1.0000	10	0	57.9481	121.2148	63.9160	0.1412	157	156
1	825.0000	1.0000	10	0	57.8311	121.2158	63.8396	0.1944	153	157
1	826.0000	1.0000	10	0	57.9879	121.2149	63.9237	0.1841	158	154
1	827.0000	1.0000	10	0	57.9107	121.2292	63.8684	0.1799	158	154
1	828.0000	1.0000	10	0	57.9227	121.2452	63.8922	0.1498	160	157
1	829.0000	1.0000	10	0	57.9032	121.2800	63.8456	0.1584	160	158
1	830.0000	1.0000	10	0	57.8906	121.2227	63.8789	0.2011	155	158
1	831.0000	1.0000	10	0	57.8926	121.1986	63.8458	0.1824	159	154
1	832.0000	1.0000	10	0	57.9147	121.2025	63.9079	0.1075	152	145
1	833.0000	1.0000	10	0	57.8962	121.2090	63.8699	0.1343	153	149
1	834.0000	1.0000	9	0	57.8159	121.2051	63.8313	0.2260	154	149
1	835.0000	1.0000	10	0	57.7976	121.1754	63.8341	0.2052	157	156
1	836.0000	1.0000	10	0	57.9317	121.2267	63.9010	0.1499	153	155
1	837.0000	1.0000	10	0	57.8251	121.2308	63.7755	0.2962	155	149
1	838.0000	1.0000	10	0	57.8799	121.2142	63.8512	0.2528	150	143
1	839.0000	1.0000	10	0	57.7670	121.1813	63.7879	0.2503	150	147
1	840.0000	1.0000	10	0	57.8494	121.2191	63.7931	0.2834	155	143
1	841.0000	1.0000	10	0	57.8190	121.1209	63.7752	0.2330	155	149
1	842.0000	1.0000	10	0	57.8396	121.1064	63.7913	0.2069	156	148
1	843.0000	1.0000	10	0	57.8887	121.1099	63.8044	0.2005	153	147
1	844.0000	1.0000	10	0	57.9027	121.0966	63.7897	0.1834	152	141
1	845.0000	1.0000	10	0	57.9261	120.7556	63.7131	0.3771	145	139
1	846.0000	1.0000	10	0	58.0825	120.6787	63.7309	0.2324	141	135
1	847.0000	1.0000	10	0	58.0990	120.4546	63.6405	0.4089	143	136
1	848.0000	1.0000	10	0	58.1625	120.3947	63.4949	0.4109	143	130
1	849.0000	1.0000	10	0	58.4275	120.2807	63.5659	0.2828	146	136
1	850.0000	1.0000	10	0	58.1228	120.3734	63.4535	0.2770	150	132
1	851.0000	1.0000	10	0	58.0638	120.3108	63.4152	0.3760	152	134
1	852.0000	1.0000	10	0	57.9917	120.5307	63.2833	0.4105	151	136
1	853.0000	1.0000	10	0	58.1428	120.4380	63.4122	0.2626	154	135
1	854.0000	1.0000	10	0	58.3295	120.4082	63.5218	0.2331	149	137
1	855.0000	1.0000	10	0	58.3573	120.4775	63.5336	0.2045	150	134
1	856.0000	1.0000	10	0	58.2257	120.4771	63.4740	0.2030	150	135
1	857.0000	1.0000	10	0	58.3844	120.4735	63.5260	0.1690	152	140
1	858.0000	1.0000	10	0	58.2355	120.4886	63.3889	0.1865	151	135
1	859.0000	1.0000	10	0	58.1904	120.4497	63.4215	0.2269	150	134
1	860.0000	1.0000	10	0	58.2664	120.4930	63.4780	0.1489	154	137
1	861.0000	1.0000	10	0	58.1854	120.4495	63.4100	0.2787	158	139
1	862.0000	1.0000	10	0	58.2578	120.3424	63.4391	0.2677	154	137
1	863.0000	1.0000	10	0	58.2687	120.2547	63.3976	0.2904	151	132
1	864.0000	1.0000	10	0	57.7817	120.1345	63.0781	0.6080	144	126
1	865.0000	1.0000	10	0	57.9606	120.4265	63.1710	0.3586	144	123
1	866.0000	1.0000	10	0	57.7501	120.2108	62.8784	0.6721	141	116
1	867.0000	1.0000	10	0	57.3415	120.6351	62.7685	0.4176	130	111
1	868.0000	1.0000	10	0	57.3164	120.9006	62.6605	0.4472	140	118
1	869.0000	1.0000	10	0	57.0114	121.5359	62.3421	0.4846	143	126
1	870.0000	1.0000	10	0	57.3306	121.2924	62.6941	0.4162	138	128
1	871.0000	1.0000	10	0	57.5586	121.5592	62.8021	0.2461	140	126
1	872.0000	1.0000	10	0	57.3323	121.4123	62.6761	0.3701	145	131
1	873.0000	1.0000	10	0	57.4063	121.5963	62.7483	0.2251	144	136
1	874.0000	1.0000	10	0	57.1935	121.4561	62.5527	0.3377	143	127
1	875.0000	1.0000	10	0	57.2532	121.5448	62.6872	0.2836	145	131
1	876.0000	1.0000	10	0	57.3771	121.5497	62.7671	0.2699	147	140
1	877.0000	1.0000	10	0	57.3417	121.6655	62.6174	0.2481	148	138
1	878.0000	1.0000	10	0	57.4515	121.6988	62.7189	0.1939	155	136
1	879.0000	1.0000	10	0	57.4609	121.6550	62.7175	0.2346	147	138
1	880.0000	1.0000	10	0	57.1359	121.4349	62.4594	0.4011	149	133
1	881.0000	1.0000	10	0	57.0111	121.5545	62.4168	0.3815	146	133
1	882.0000	1.0000	10	0	57.2800	121.3954	62.5687	0.3377	144	137
1	883.0000	1.0000	10	0	57.5317	121.6090	62.7550	0.1681	146	140
1	884.0000	1.0000	10	0	57.4793	121.6841	62.6939	0.1797	148	143
1	885.0000	1.0000	10	0	57.4589	121.6706	62.7312	0.2314	149	148
1	886.0000	1.0000	10	0	57.5962	121.7883	62.7970	0.1797	150	139
1	887.0000	1.0000	10	0	57.3719	121.7849	62.7004	0.2153	149	144
1	888.0000	1.0000	10	0	57.4239	121.6857	62.7054	0.2325	151	142
1	889.0000	1.0000	10	0	57.4391	121.7415	62.7183	0.1644	150	138
1	890.0000	1.0000	10	0	57.3490	121.7555	62.7472	0.1935	147	139
1	891.0000	1.0000	10	0	57.5671	121.8333	62.8492	0.2351	148	135
1	892.0000	1.0000	10	0	57.4326	121.8583	62.8328	0.2437	151	141
1	893.0000	1.0000	10	0	57.4381	121.8814	62.8520	0.1825	162	144
1	894.0000	1.0000	10	0	57.4497	121.8875	62.8698	0.1646	162	155
1	895.0000	1.0000	10	0	57.4397	121.9151	62.8717	0.1151	162	151
1	896.0000	1.0000	10	0	57.3707	121.9851	62.8752	0.3008	163	153
1	897.0000	1.0000	10	0	57.4195	121.8454	62.8855	0.2084	159	152
1	898.0000	1.0000	10	0	57.4910	121.8867	62.8621	0.1807	160	154
1	899.0000	1.0000	10	0	57.4326	121.9042	62.8178	0.2192	155	148
1	900.0000	1.0000	10	0	57.5026	121.8288	62.8468	0.1828	152	149
1	901.0000	1.0000	10	0	57.4658	121.7981	62.7955	0.1233	152	147
1	902.0000	1.0000	10	0	57.6076	121.4320	62.8502	0.4881	142	138
1	903.0000	1.0000	10	0	57.2580	121.3076	62.4348	0.5407	144	140
1	904.0000	1.0000	10	0	57.8290	121.0397	62.9089	0.2116	141	131
1	905.0000	1.0000	10	0	57.7591	121.0766	62.7768	0.3032	157	137
1	906.0000	1.0000	10	0	57.9434	120.9989	62.7989	0.2907	158	131
1	907.0000	1.0000	10	0	57.9068	120.8856	62.6690	0.3512	148	135
1	908.0000	1.0000	10	0	57.8331	120.9138	62.6859	0.2767	148	135
1	909.0000	1.0000	10	0	57.2379	120.8672	62.2208	0.3578	138	121
1	910.0000	1.0000	9	0	57.1288	120.7602	61.9952	0.3733	145	118
1	911.0000	1.0000	10	0	56.7231	120.5322	61.7968	0.4852	141	115
1	912.0000	1.0000	10	0	57.2779	120.4218	61.8762	0.9279	134	110
1	913.0000	1.0000	10	0	57.1814	120.1127	61.8898	0.4672	136	115
1	914.0000	1.0000	10	0	57.7193	120.1951	61.9036	0.4930	132	122
1	915.0000	1.0000	10	0	57.3634	120.3488	61.8781	0.4916	135	122
1	916.0000	1.0000	10	0	57.2986	120.5575	61.9034	0.3448	148	131
1	917.0000	1.0000	10	0	57.2092	120.4687	61.9239	0.3386	147	128
1	918.0000	1.0000	10	0	57.3419	120.4335	62.0130	0.4211	139	125
1	919.0000	1.0000	10	0	57.4648	120.5839	61.9690	0.3658	145	125
1	920.0000	1.0000	10	0	57.3832	120.5982	61.8728	0.5511	144	122
1	921.0000	1.0000	10	0	57.3054	120.3370	61.8834	0.4396	146	125
1	922.0000	1.0000	10	0	57.2080	120.3952	61.9007	0.3651	139	121
1	923.0000	1.0000	10	0	57.1270	120.6037	61.7817	0.3215	138	111
1	924.0000	1.0000	10	0	57.0809	120.2900	61.7393	0.3600	137	117
1	925.0000	1.0000	10	0	57.2443	120.3734	61.6546	0.6105	147	115
1	926.0000	1.0000	10	0	57.1636	120.1469	61.6170	0.6663	138	121
1	927.0000	1.0000	10	0	57.4053	120.7036	61.9405	0.3526	142	125
1	928.0000	1.0000	10	0	57.4091	120.5278	61.9173	0.6707	140	124
1	929.0000	1.0000	10	0	57.3312	120.1899	61.7231	0.7927	146	124
1	930.0000	1.0000	10	0	57.0653	120.5102	61.6556	0.4006	144	123
1	931.0000	1.0000	10	0	57.0139	119.8850	61.5747	1.2627	144	118
1	932.0000	1.0000	10	0	56.9355	120.7708	61.6058	0.4214	145	123
1	933.0000	1.0000	9	0	56.6886	120.2453	61.3971	0.4498	149	124
1	934.0000	1.0000	10	0	57.0391	120.5632	61.7348	0.2625	146	124
1	935.0000	1.0000	10	0	57.3058	120.3965	61.8338	0.4896	143	118
1	936.0000	1.0000	10	0	57.3848	120.3576	62.0735	0.5801	141	127
1	937.0000	1.0000	10	0	57.4096	120.7386	61.8726	0.4936	141	129
1	938.0000	1.0000	10	0	57.3544	120.5428	61.8798	0.4913	141	125
1	939.0000	1.0000	10	0	57.0280	120.6472	61.7739	0.2814	152	126
1	940.0000	1.0000	10	0	57.0358	120.6036	61.8512	0.3893	151	126
1	941.0000	1.0000	10	0	57.2850	120.7301	62.0234	0.3863	148	132
1	942.0000	1.0000	10	0	57.0640	120.7287	61.8628	0.4457	146	128
1	943.0000	1.0000	10	0	57.3337	120.8390	62.0628	0.3492	149	132
1	944.0000	1.0000	10	0	57.2673	120.6830	61.9867	0.2843	153	130
1	945.0000	1.0000	10	0	57.2166	120.8130	62.0419	0.3847	152	128
1	946.0000	1.0000	10	0	57.8048	121.0361	62.2142	0.4859	154	132
1	947.0000	1.0000	10	0	57.1342	120.8971	62.0699	0.4686	154	124
1	948.0000	1.0000	10	0	57.5955	120.9450	62.2231	0.3583	148	126
1	949.0000	1.0000	10	0	57.8564	120.9570	62.3479	0.4765	152	129
1	950.0000	1.0000	10	0	57.9121	121.2817	62.3828	0.2361	151	130
1	951.0000	1.0000	10	0	57.7385	121.1378	62.2972	0.3514	161	138
1	952.0000	1.0000	10	0	57.7224	121.2380	62.3096	0.2655	159	128
1	953.0000	1.0000	10	0	57.7997	121.2372	62.3667	0.2654	155	135
1	954.0000	1.0000	10	0	57.7581	121.1501	62.1948	0.3797	147	133
1	955.0000	1.0000	10	0	57.7971	121.1297	62.3094	0.2084	147	133
1	956.0000	1.0000	10	0	57.8040	121.0815	62.3516	0.2224	162	139
1	957.0000	1.0000	10	0	57.9632	121.0654	62.4309	0.1732	151	143
1	958.0000	1.0000	10	0	58.0004	121.0280	62.4140	0.2164	151	133
1	959.0000	1.0000	10	0	57.8279	121.0285	62.2763	0.2313	140	128
1	960.0000	1.0000	10	0	57.7143	120.8877	62.1710	0.3860	138	128
1	961.0000	1.0000	10	0	57.7651	120.6346	62.2014	0.2453	140	126
1	962.0000	1.0000	10	0	57.8161	120.5827	62.2719	0.3945	137	132
1	963.0000	1.0000	10	0	57.6933	120.6837	61.9883	0.3532	145	124
1	964.0000	1.0000	10	0	57.6623	120.8547	62.0168	0.3667	159	129
1	965.0000	1.0000	10	0	57.3688	120.3792	61.7902	0.4762	145	120
1	966.0000	1.0000	10	0	57.7604	120.2368	62.0839	0.4107	153	128
1	967.0000	1.0000	10	0	57.3853	120.1821	61.8132	0.4190	155	133
1	968.0000	1.0000	10	0	57.8387	120.2265	62.0340	0.5203	147	128
1	969.0000	1.0000	10	0	57.4326	120.1313	61.7574	0.3470	148	127
1	970.0000	1.0000	10	0	57.5455	120.2757	61.8650	0.2835	142	123
1	971.0000	1.0000	10	0	57.7732	119.8944	61.8203	0.4089	145	125
1	972.0000	1.0000	10	0	57.6197	120.3946	61.7066	0.3692	146	129
1	973.0000	1.0000	10	0	57.7223	120.1223	61.8739	0.4821	151	132
1	974.0000	1.0000	10	0	57.9059	119.8559	61.7743	0.7771	142	120
1	975.0000	1.0000	10	0	57.1554	119.9333	61.4102	0.3724	136	115
1	976.0000	1.0000	10	0	57.0811	120.0612	61.4708	0.4246	144	121
1	977.0000	1.0000	10	0	57.3452	119.9232	61.6123	0.4130	133	113
1	978.0000	1.0000	10	0	57.9795	120.3147	61.9782	0.3597	149	131
1	979.0000	1.0000	10	0	57.5623	120.2509	61.7758	0.3296	143	126
1	980.0000	1.0000	10	0	57.7195	120.2359	61.9624	0.3523	154	130
1	981.0000	1.0000	10	0	57.5142	120.3743	61.7190	0.4055	144	125
1	982.0000	1.0000	10	0	57.6115	119.9981	61.8766	0.6621	148	126
1	983.0000	1.0000	10	0	57.3570	120.1157	61.5831	0.4271	142	125
1	984.0000	1.0000	10	0	57.6158	120.0305	61.7039	0.3905	138	125
1	985.0000	1.0000	10	0	57.8379	120.3748	61.7562	0.5576	145	127
1	986.0000	1.0000	10	0	57.7161	120.2147	61.7077	0.6125	142	128
1	987.0000	1.0000	10	0	57.7883	120.2422	61.8807	0.4049	147	129
1	988.0000	1.0000	10	0	57.8256	120.0916	61.8795	0.4426	145	127
1	989.0000	1.0000	9	0	57.8549	120.5198	62.0251	0.3624	146	130
1	990.0000	1.0000	10	0	57.7815	120.4462	61.9377	0.3836	146	139
1	991.0000	1.0000	10	0	58.0378	120.8443	62.0684	0.1615	154	139
1	992.0000	1.0000	10	0	58.1273	120.6434	62.1669	0.2823	154	132
1	993.0000	1.0000	10	0	57.9097	120.4970	62.0437	0.3721	154	130
1	994.0000	1.0000	10	0	57.7980	120.4534	61.8349	0.4345	150	127
1	995.0000	1.0000	10	0	57.9577	120.4739	62.0167	0.3562	150	127
1	996.0000	1.0000	10	0	57.7650	120.4680	61.8332	0.3426	145	136
1	997.0000	1.0000	10	0	57.9308	120.6118	61.9706	0.3490	147	138
1	998.0000	1.0000	10	0	57.9923	120.4309	62.0450	0.3551	145	132
1	999.0000	1.0000	10	0	57.8995	120.2596	61.9651	0.2893	148	136
1	1000.0000	1.0000	10	0	57.7340	120.4685	61.7226	0.4011	149	125
1	1001.0000	1.0000	10	0	57.3578	120.1558	61.4512	0.3346	140	129
1	1002.0000	1.0000	10	0	56.7624	120.2351	60.9731	0.6778	142	123
1	1003.0000	1.0000	10	0	56.7457	120.3164	60.8974	0.3837	138	119
1	1004.0000	1.0000	9	0	56.6755	120.4104	60.9890	0.4415	144	127
1	1005.0000	1.0000	10	0	57.0251	121.0634	61.0996	0.5122	138	121
1	1006.0000	1.0000	10	0	57.2067	120.6580	61.2999	0.4829	138	124
1	1007.0000	1.0000	10	0	56.9592	121.0255	61.0788	0.5777	136	125
1	1008.0000	1.0000	10	0	56.9649	120.7401	61.2305	0.4030	144	129
1	1009.0000	1.0000	10	0	56.8563	120.8668	61.1139	0.4419	140	124
1	1010.0000	1.0000	10	0	56.6201	121.0967	61.0023	0.3582	137	127
1	1011.0000	1.0000	9	0	57.2916	120.8388	61.3224	0.5904	142	122
1	1012.0000	1.0000	10	0	57.0212	120.7377	61.1950	0.5410	147	120
1	1013.0000	1.0000	9	0	57.0229	121.1798	61.2343	0.4154	144	125
1	1014.0000	1.0000	10	0	56.9201	121.0213	61.3321	0.3637	144	127
1	1015.0000	1.0000	9	0	56.9933	120.8981	61.2501	0.2708	145	128
1	1016.0000	1.0000	10	0	56.8825	121.2314	61.2640	0.6119	143	122
1	1017.0000	1.0000	9	0	56.7927	121.2003	61.2154	0.3179	137	119
1	1018.0000	1.0000	9	0	56.7771	121.0841	61.1404	0.3705	125	118
1	1019.0000	1.0000	10	0	56.8162	121.1050	60.9543	0.6615	129	114
1	1020.0000	1.0000	10	0	56.9325	120.0412	61.1298	1.0346	130	104
1	1021.0000	1.0000	9	0	57.1651	120.8200	61.3749	0.6756	134	116
1	1022.0000	1.0000	10	0	56.9607	120.7049	61.1748	0.6247	134	121
1	1023.0000	1.0000	10	0	57.0458	120.9634	61.1055	0.4964	138	117
1	1024.0000	1.0000	10	0	56.7382	120.8361	60.8104	0.5841	154	122
1	1025.0000	1.0000	10	0	57.0693	120.9742	61.3084	0.4247	137	125
1	1026.0000	1.0000	9	0	57.1500	120.7807	61.2542	0.4608	146	132
1	1027.0000	1.0000	9	0	57.5368	121.2553	61.2879	0.5952	148	129
1	1028.0000	1.0000	10	0	56.9833	120.6304	60.9626	0.4274	141	126
1	1029.0000	1.0000	10	0	57.1721	120.5732	61.1497	0.4289	137	125
1	1030.0000	1.0000	9	0	56.8401	120.5347	60.9014	0.4374	139	122
1	1031.0000	1.0000	10	0	56.6624	120.5273	60.7264	0.5601	134	123
1	1032.0000	1.0000	10	0	57.1759	120.4381	61.0484	0.5496	137	120
1	1033.0000	1.0000	10	0	57.5181	120.7945	61.3871	0.5404	143	124
1	1034.0000	1.0000	10	0	57.4047	121.0733	61.2568	0.3251	148	134
1	1035.0000	1.0000	10	0	57.1458	120.9417	61.0303	0.4178	138	124
1	1036.0000	1.0000	10	0	57.0407	120.6803	61.0458	0.3214	144	128
1	1037.0000	1.0000	10	0	57.0598	120.9439	61.0269	0.4119	147	123
1	1038.0000	1.0000	10	0	57.2136	120.8077	61.1106	0.4661	145	126
1	1039.0000	1.0000	10	0	57.3234	120.8633	61.1710	0.4360	145	130
1	1040.0000	1.0000	10	0	57.2296	120.7055	61.0580	0.4546	146	129
1	1041.0000	1.0000	10	0	56.9608	120.7743	60.9774	0.4746	146	130
1	1042.0000	1.0000	10	0	57.1881	121.1644	60.9775	0.5072	156	123
1	1043.0000	1.0000	10	0	56.9653	120.9002	60.9734	0.4697	136	123
1	1044.0000	1.0000	9	0	56.7074	121.2607	60.7722	0.3951	139	121
1	1045.0000	1.0000	10	0	56.9587	121.2883	60.9271	0.5906	139	122
1	1046.0000	1.0000	10	0	56.3633	121.1546	60.4536	0.4858	141	119
1	1047.0000	1.0000	10	0	56.5926	121.2834	60.6272	0.5320	144	123
1	1048.0000	1.0000	10	0	56.9981	121.2754	60.9846	0.3808	149	130
1	1049.0000	1.0000	10	0	56.5454	121.1226	60.6799	0.4358	162	125
1	1050.0000	1.0000	9	0	56.7672	121.2710	60.8709	0.3779	138	118
1	1051.0000	1.0000	10	0	56.6611	121.2134	60.8190	0.4124	145	126
1	1052.0000	1.0000	9	0	56.9356	121.0549	60.9365	0.2035	143	117
1	1053.0000	1.0000	9	0	56.9392	120.6329	60.8756	0.3521	136	123
1	1054.0000	1.0000	9	0	56.7399	121.2158	60.8379	0.5745	140	127
1	1055.0000	1.0000	9	0	56.9912	121.7329	60.9029	0.2871	143	127
1	1056.0000	1.0000	9	0	56.8250	121.0966	60.7847	0.5799	139	123
1	1057.0000	1.0000	9	0	56.4433	121.5797	60.6401	0.4779	153	121
1	1058.0000	1.0000	9	0	56.2529	121.0970	60.5533	0.4166	142	121
1	1059.0000	1.0000	10	0	56.6982	121.1711	60.6969	0.4891	133	116
1	1060.0000	1.0000	9	0	56.4889	121.2787	60.5363	0.4746	136	114
1	1061.0000	1.0000	10	0	56.5102	121.1109	60.7042	0.6971	145	115
1	1062.0000	1.0000	10	0	56.4796	121.2661	60.5711	0.3008	140	123
1	1063.0000	1.0000	9	0	56.3688	120.8782	60.6276	0.4889	145	129
1	1064.0000	1.0000	10	0	56.5818	121.0812	60.6695	0.4271	147	128
1	1065.0000	1.0000	10	0	56.4880	121.3997	60.6493	0.3520	149	125
1	1066.0000	1.0000	10	0	56.6459	121.5958	60.5747	0.4366	150	125
1	1067.0000	1.0000	9	0	56.5984	121.5067	60.5200	0.3462	148	131
1	1068.0000	1.0000	9	0	56.7051	121.2690	60.6254	0.3399	142	122
1	1069.0000	1.0000	9	0	56.4715	121.3255	60.4441	0.5719	139	119
1	1070.0000	1.0000	9	0	56.2751	121.0927	60.4246	0.5842	134	120
1	1071.0000	1.0000	10	0	56.3199	121.0845	60.4040	0.4579	140	115
1	1072.0000	1.0000	10	0	56.7141	121.0034	60.6068	0.6127	135	122
1	1073.0000	1.0000	9	0	56.3433	120.8479	60.4880	0.6799	136	119
1	1074.0000	1.0000	9	0	56.8864	121.2762	60.6645	0.6944	132	115
1	1075.0000	1.0000	9	0	56.7163	120.8591	60.4465	0.5669	141	119
1	1076.0000	1.0000	9	0	57.0450	121.1304	60.6389	0.7846	138	119
1	1077.0000	1.0000	9	0	57.1496	120.8255	60.6095	0.4221	143	123
1	1078.0000	1.0000	9	0	56.9192	120.9300	60.7042	0.4737	136	121
1	1079.0000	1.0000	10	0	56.9436	120.7095	60.6411	0.3698	143	127
1	1080.0000	1.0000	10	0	57.2524	120.5963	60.6286	0.6633	141	131
1	1081.0000	1.0000	10	0	57.0130	120.8966	60.6710	0.3494	130	122
1	1082.0000	1.0000	10	0	57.1390	120.6755	60.6524	0.7230	134	118
1	1083.0000	1.0000	9	0	56.3822	120.6631	60.2423	0.6029	135	118
1	1084.0000	1.0000	10	0	57.2155	120.6320	60.6994	0.7462	134	122
1	1085.0000	1.0000	9	0	56.9430	121.0281	60.5486	0.4058	139	123
1	1086.0000	1.0000	10	0	57.1114	121.1866	60.7639	0.3945	149	132
1	1087.0000	1.0000	10	0	57.3676	121.2644	60.7978	0.4841	147	134
1	1088.0000	1.0000	10	0	57.7235	121.5273	61.1455	0.1830	147	134
1	1089.0000	1.0000	9	0	57.1957	121.1917	60.7566	0.5324	144	126
1	1090.0000	1.0000	10	0	57.2555	120.9406	60.8059	0.4260	140	125
1	1091.0000	1.0000	10	0	57.4565	121.1758	60.8471	0.6343	136	122
1	1092.0000	1.0000	9	0	57.1973	120.8956	60.6372	0.4676	142	121
1	1093.0000	1.0000	10	0	57.1250	121.0375	60.6257	0.5637	147	125
1	1094.0000	1.0000	10	0	56.9389	121.0715	60.3545	0.6229	139	117
1	1095.0000	1.0000	10	0	57.2940	120.8346	60.7384	0.4415	135	112
1	1096.0000	1.0000	10	0	57.3048	120.5045	60.4759	0.9744	137	115
1	1097.0000	1.0000	10	0	57.2264	120.8739	60.5227	0.4444	145	120
1	1098.0000	1.0000	10	0	57.2250	120.8232	60.6334	0.3455	143	120
1	1099.0000	1.0000	10	0	57.2040	120.3862	60.5629	0.5918	137	123
1	1100.0000	1.0000	10	0	57.4465	120.6761	60.6341	0.3259	146	122
1	1101.0000	1.0000	8	0	57.3175	120.8918	60.6215	0.4081	147	123
1	1102.0000	1.0000	10	0	57.3124	121.0905	60.7335	0.3123	148	129
1	1103.0000	1.0000	10	0	57.2199	121.1328	60.5401	0.3983	150	131
1	1104.0000	1.0000	10	0	56.8322	120.7578	60.3018	0.5837	142	126
1	1105.0000	1.0000	10	0	56.9107	120.7537	60.2363	0.4145	147	125
1	1106.0000	1.0000	10	0	57.1206	120.9907	60.3792	0.2339	149	132
1	1107.0000	1.0000	10	0	57.2483	120.9298	60.6227	0.4958	146	130
1	1108.0000	1.0000	10	0	57.0987	120.8133	60.4677	0.4422	143	128
1	1109.0000	1.0000	10	0	57.3345	120.8767	60.6391	0.4598	142	132
1	1110.0000	1.0000	10	0	56.9899	120.7645	60.3101	0.5455	141	124
1	1111.0000	1.0000	10	0	56.8999	120.4675	60.3852	0.5973	139	122
1	1112.0000	1.0000	10	0	56.9375	120.6785	60.2991	0.6196	143	128
1	1113.0000	1.0000	9	0	57.2972	120.6159	60.6956	0.5326	145	120
1	1114.0000	1.0000	10	0	56.9272	120.6169	60.2748	0.5622	143	123
1	1115.0000	1.0000	10	0	56.9824	120.6464	60.4567	0.3579	146	133
1	1116.0000	1.0000	10	0	57.3839	120.8693	60.5485	0.4177	143	129
1	1117.0000	1.0000	10	0	57.3520	120.7593	60.6270	0.5177	151	135
1	1118.0000	1.0000	10	0	57.3851	120.7768	60.7135	0.5229	146	132
1	1119.0000	1.0000	10	0	57.2780	120.8532	60.6566	0.2794	150	140
1	1120.0000	1.0000	9	0	57.3345	120.9019	60.7486	0.3009	152	136
1	1121.0000	1.0000	10	0	57.4337	121.1253	60.6595	0.4388	154	139
1	1122.0000	1.0000	10	0	57.5367	121.0066	60.7417	0.3569	149	137
1	1123.0000	1.0000	10	0	57.4551	121.0495	60.7873	0.3235	149	136
1	1124.0000	1.0000	10	0	57.4856	121.0598	60.7431	0.2753	151	133
1	1125.0000	1.0000	9	0	57.6710	120.8688	60.8358	0.4244	154	133
1	1126.0000	1.0000	9	0	57.7269	121.3744	60.8732	0.2116	151	139
1	1127.0000	1.0000	10	0	57.7482	121.4957	60.8971	0.1809	151	137
1	1128.0000	1.0000	10	0	57.6277	121.4097	60.8930	0.2006	157	144
1	1129.0000	1.0000	10	0	57.7920	121.4324	60.9457	0.1038	154	141
1	1130.0000	1.0000	10	0	57.6825	121.4823	60.8693	0.2154	157	145
1	1131.0000	1.0000	10	0	57.8310	121.3979	60.9592	0.2053	155	139
1	1132.0000	1.0000	10	0	57.8679	121.3648	60.9824	0.1827	158	146
1	1133.0000	1.0000	10	0	57.3836	121.2742	60.7273	0.3925	147	133
1	1134.0000	1.0000	10	0	57.6006	121.3308	60.7492	0.2779	144	126
1	1135.0000	1.0000	10	0	57.5928	121.1178	60.7617	0.3484	138	122
1	1136.0000	1.0000	9	0	57.5678	121.4103	60.6644	0.3423	143	126
1	1137.0000	1.0000	10	0	57.6111	121.3347	60.8491	0.2365	147	135
1	1138.0000	1.0000	10	0	57.7972	121.4599	60.9632	0.1817	154	141
1	1139.0000	1.0000	10	0	57.6002	121.2400	60.8822	0.4575	156	142
1	1140.0000	1.0000	10	0	57.7465	121.3013	60.9207	0.1745	155	135
1	1141.0000	1.0000	10	0	57.7257	121.3782	60.8321	0.2263	155	134
1	1142.0000	1.0000	10	0	57.7700	121.3233	60.9127	0.2129	151	133
1	1143.0000	1.0000	10	0	57.5890	121.3285	60.7324	0.2928	147	133
1	1144.0000	1.0000	10	0	57.7556	121.2984	60.7936	0.3082	147	136
1	1145.0000	1.0000	10	0	57.6176	121.0070	60.8449	0.3196	145	131
1	1146.0000	1.0000	10	0	57.3607	121.3471	60.6565	0.3838	149	134
1	1147.0000	1.0000	10	0	57.6378	121.4859	60.8343	0.1792	154	136
1	1148.0000	1.0000	10	0	57.8133	121.4229	60.9713	0.1924	151	143
1	1149.0000	1.0000	9	0	57.4816	121.3646	60.6779	0.3233	149	135
1	1150.0000	1.0000	10	0	57.4860	121.3835	60.7359	0.3432	150	140
1	1151.0000	1.0000	10	0	57.4305	121.5570	60.7733	0.2704	146	134
1	1152.0000	1.0000	9	0	57.4935	121.5029	60.7823	0.2720	151	141
1	1153.0000	1.0000	10	0	57.7417	121.5812	60.9083	0.2586	148	144
1	1154.0000	1.0000	8	0	57.5882	121.4922	60.8292	0.1249	155	143
1	1155.0000	1.0000	10	0	57.1857	121.2827	60.5168	0.4805	148	131
1	1156.0000	1.0000	9	0	57.3025	120.9899	60.5358	0.2381	151	136
1	1157.0000	1.0000	10	0	57.2831	121.0789	60.5384	0.3081	151	135
1	1158.0000	1.0000	10	0	57.4793	121.0139	60.7470	0.3496	147	137
1	1159.0000	1.0000	10	0	57.2172	120.9360	60.4803	0.2715	153	128
1	1160.0000	1.0000	9	0	56.9545	120.8921	60.2709	0.4114	147	129
1	1161.0000	1.0000	9	0	57.1081	121.0071	60.3714	0.5681	140	127
1	1162.0000	1.0000	9	0	56.9551	120.9116	60.2719	0.4350	148	125
1	1163.0000	1.0000	10	0	56.7763	120.6065	60.3224	0.7541	144	126
1	1164.0000	1.0000	10	0	57.3486	120.9979	60.5968	0.3807	146	132
1	1165.0000	1.0000	10	0	57.1976	121.1035	60.4016	0.4671	149	135
1	1166.0000	1.0000	9	0	57.1908	121.0114	60.4314	0.3593	147	128
1	1167.0000	1.0000	10	0	56.6325	120.5296	60.2292	0.8704	146	132
1	1168.0000	1.0000	10	0	56.9619	120.4094	60.3737	0.6766	137	126
1	1169.0000	1.0000	9	0	56.8942	121.0309	60.2561	0.4323	141	119
1	1170.0000	1.0000	9	0	56.7911	120.9911	60.1653	0.5252	143	128
1	1171.0000	1.0000	10	0	57.1549	120.9710	60.4624	0.2813	138	125
1	1172.0000	1.0000	10	0	57.1194	121.2770	60.3678	0.4762	142	132
1	1173.0000	1.0000	10	0	57.1263	120.8109	60.3879	0.8343	146	129
1	1174.0000	1.0000	10	0	57.0608	120.9115	60.2816	0.5533	143	123
1	1175.0000	1.0000	10	0	57.2183	120.8005	60.4811	0.4253	140	123
1	1176.0000	1.0000	10	0	56.7267	120.9505	60.1701	0.7699	144	132
1	1177.0000	1.0000	10	0	56.4158	120.6370	59.9108	0.6718	141	133
1	1178.0000	1.0000	10	0	57.4143	120.8505	60.5158	0.4277	142	127
1	1179.0000	1.0000	9	0	56.8901	121.0688	60.2284	0.4254	137	115
1	1180.0000	1.0000	10	0	57.3481	120.9891	60.3566	0.7159	138	119
1	1181.0000	1.0000	9	0	56.6592	120.9268	59.9740	0.5085	136	122
1	1182.0000	1.0000	9	0	57.0910	121.2210	60.2500	0.5639	145	120
1	1183.0000	1.0000	9	0	56.8038	120.9144	60.2041	0.5153	145	122
1	1184.0000	1.0000	10	0	57.0459	120.8826	60.3194	0.5052	149	126
1	1185.0000	1.0000	10	0	57.0079	121.0247	60.3472	0.2408	145	127
1	1186.0000	1.0000	10	0	56.6967	120.3915	60.0398	0.9148	141	128
1	1187.0000	1.0000	10	0	56.8218	121.1524	60.1819	0.3160	140	125
1	1188.0000	1.0000	9	0	57.0228	120.8918	60.2594	0.3585	137	124
1	1189.0000	1.0000	10	0	57.1704	120.8556	60.5356	0.4320	144	127
1	1190.0000	1.0000	10	0	57.0906	121.0661	60.3651	0.4732	138	126
1	1191.0000	1.0000	10	0	57.4342	121.1854	60.4284	0.4587	141	127
1	1192.0000	1.0000	10	0	56.8266	121.0541	60.0545	0.4643	144	126
1	1193.0000	1.0000	10	0	57.0294	121.0477	60.2187	0.5752	140	126
1	1194.0000	1.0000	10	0	57.0977	120.7521	60.2034	0.6468	139	124
1	1195.0000	1.0000	10	0	56.7124	120.6818	60.2193	0.6007	137	129
1	1196.0000	1.0000	9	0	56.7097	120.9194	60.0063	0.4451	147	118
1	1197.0000	1.0000	9	0	57.0216	121.2290	60.2814	0.6983	136	121
1	1198.0000	1.0000	10	0	56.5532	121.2099	60.0700	0.3182	136	122
1	1199.0000	1.0000	10	0	56.6373	121.1820	60.0703	0.4469	143	122
1	1200.0000	1.0000	10	0	56.9862	121.3231	60.3056	0.3440	141	125
1	1201.0000	1.0000	10	0	57.0195	121.2102	60.3589	0.3705	148	130
1	1202.0000	1.0000	10	0	57.2042	121.1993	60.4966	0.2661	144	136
1	1203.0000	1.0000	9	0	57.3751	120.9955	60.5940	0.3277	147	134
1	1204.0000	1.0000	10	0	57.2077	121.2177	60.3637	0.6173	146	131
1	1205.0000	1.0000	10	0	57.1899	121.0651	60.3005	0.5651	139	130
1	1206.0000	1.0000	10	0	56.6805	121.1898	60.0368	0.4607	141	124
1	1207.0000	1.0000	10	0	57.0312	121.1947	60.2525	0.5307	140	130
1	1208.0000	1.0000	10	0	56.8868	120.9210	60.2766	0.3616	146	135
1	1209.0000	1.0000	10	0	57.1616	121.1864	60.3652	0.5395	150	130
1	1210.0000	1.0000	10	0	56.9817	121.1786	60.2595	0.4868	141	133
1	1211.0000	1.0000	9	0	57.3062	121.1655	60.4586	0.4507	143	129
1	1212.0000	1.0000	10	0	56.9494	121.3697	60.1821	0.3680	148	133
1	1213.0000	1.0000	10	0	57.5084	121.0354	60.6010	0.6581	140	134
1	1214.0000	1.0000	10	0	56.9672	121.0724	60.2128	0.3252	141	124
1	1215.0000	1.0000	10	0	57.2336	121.3297	60.4036	0.5403	138	121
1	1216.0000	1.0000	10	0	56.9583	121.0703	60.1542	0.4963	142	127
1	1217.0000	1.0000	10	0	56.8256	121.2326	60.1515	0.3672	146	131
1	1218.0000	1.0000	10	0	56.9918	121.3519	60.2569	0.2746	144	130
1	1219.0000	1.0000	10	0	56.9520	120.9788	60.2924	0.5328	147	130
1	1220.0000	1.0000	10	0	57.1156	121.3243	60.3302	0.3781	150	131
1	1221.0000	1.0000	10	0	57.1523	121.3370	60.3542	0.3574	152	136
1	1222.0000	1.0000	10	0	57.1979	121.3738	60.4292	0.2741	147	133
1	1223.0000	1.0000	10	0	57.1116	121.6822	60.3105	0.3023	149	132
1	1224.0000	1.0000	10	0	57.2978	121.0196	60.3821	0.4341	147	131
1	1225.0000	1.0000	10	0	57.2596	121.2445	60.3917	0.2389	148	130
1	1226.0000	1.0000	10	0	57.4873	121.4705	60.5642	0.3351	157	138
1	1227.0000	1.0000	10	0	57.4511	121.5741	60.6132	0.3717	150	144
1	1228.0000	1.0000	9	0	57.4856	121.5826	60.5559	0.2525	159	135
1	1229.0000	1.0000	10	0	57.4322	121.6634	60.5530	0.1742	152	143
1	1230.0000	1.0000	10	0	57.2392	121.8227	60.4189	0.2374	156	146
1	1231.0000	1.0000	9	0	57.2624	121.7667	60.4439	0.1516	149	137
1	1232.0000	1.0000	10	0	57.2267	121.7030	60.4311	0.2105	152	135
1	1233.0000	1.0000	9	0	57.3416	121.7198	60.4409	0.2062	140	135
1	1234.0000	1.0000	10	0	57.2283	121.7009	60.3684	0.2745	149	139
1	1235.0000	1.0000	10	0	57.1765	121.6398	60.3658	0.3678	141	129
1	1236.0000	1.0000	9	0	57.6181	121.5945	60.5062	0.4729	133	111
1	1237.0000	1.0000	10	0	57.4746	121.3724	60.6743	0.3324	121	108
1	1238.0000	1.0000	10	0	57.5595	122.1201	60.2792	0.4222	140	120
1	1239.0000	1.0000	10	0	57.5199	122.0262	60.5510	0.1949	142	141
1	1240.0000	1.0000	10	0	57.4818	121.9254	60.5741	0.1992	147	144
1	1241.0000	1.0000	9	0	57.5647	121.8784	60.5929	0.1491	154	153
1	1242.0000	1.0000	10	0	57.5691	121.9108	60.5744	0.1318	153	151
1	1243.0000	1.0000	10	0	57.5475	121.9476	60.6050	0.1623	156	150
1	1244.0000	1.0000	10	0	57.4791	121.9036	60.5839	0.1612	155	154
1	1245.0000	1.0000	9	0	57.5065	121.9182	60.5813	0.1342	153	146
1	1246.0000	1.0000	10	0	57.4478	121.9298	60.5440	0.2249	164	153
1	1247.0000	1.0000	10	0	57.5787	121.9307	60.5967	0.1387	156	154
1	1248.0000	1.0000	10	0	57.6280	121.9658	60.6535	0.1054	154	149
1	1249.0000	1.0000	9	0	57.5539	122.0073	60.6076	0.1352	153	150
1	1250.0000	1.0000	9	0	57.5252	121.9210	60.6125	0.1701	154	150
1	1251.0000	1.0000	9	0	57.3859	121.9382	60.5140	0.2448	158	144
1	1252.0000	1.0000	9	0	57.6167	121.8652	60.6475	0.1686	147	139
1	1253.0000	1.0000	10	0	57.5182	121.9203	60.4732	0.2411	155	138
1	1254.0000	1.0000	10	0	57.4830	121.9185	60.4865	0.1882	150	138
1	1255.0000	1.0000	10	0	57.5369	122.0267	60.5298	0.1493	153	140
1	1256.0000	1.0000	9	0	57.4097	121.9683	60.4760	0.2352	152	131
1	1257.0000	1.0000	10	0	57.3788	121.8956	60.4965	0.1708	153	135
1	1258.0000	1.0000	10	0	57.4092	121.9188	60.4490	0.2882	150	135
1	1259.0000	1.0000	10	0	57.0177	121.7845	60.3174	0.4257	150	132
1	1260.0000	1.0000	10	0	57.2988	121.8572	60.4199	0.2633	152	133
1	1261.0000	1.0000	10	0	57.5134	121.9554	60.4452	0.2781	151	134
1	1262.0000	1.0000	10	0	57.4529	121.9078	60.5234	0.1461	148	138
1	1263.0000	1.0000	10	0	57.2865	121.9560	60.3716	0.2033	152	140
1	1264.0000	1.0000	10	0	57.1287	121.6635	60.3223	0.2858	147	132
1	1265.0000	1.0000	10	0	56.9253	121.5838	60.0961	0.3526	149	130
1	1266.0000	1.0000	10	0	57.2123	121.5799	60.2945	0.3265	153	137
1	1267.0000	1.0000	10	0	57.1526	121.8090	60.1399	0.3140	145	135
1	1268.0000	1.0000	10	0	56.9586	121.7876	60.0497	0.3215	147	135
1	1269.0000	1.0000	10	0	57.3648	121.7857	60.2715	0.3568	147	129
1	1270.0000	1.0000	10	0	57.1837	121.9113	60.1289	0.2775	146	136
1	1271.0000	1.0000	10	0	57.1946	121.8260	60.2375	0.2595	138	126
1	1272.0000	1.0000	10	0	57.0040	121.2997	60.0479	0.3241	140	124
1	1273.0000	1.0000	10	0	57.0824	121.3587	60.1209	0.4906	143	129
1	1274.0000	1.0000	10	0	56.9975	121.3605	60.1287	0.3726	149	137
1	1275.0000	1.0000	10	0	57.2437	121.7510	60.2345	0.3776	149	140
1	1276.0000	1.0000	10	0	57.3642	121.6906	60.2862	0.4418	148	131
1	1277.0000	1.0000	10	0	57.2477	121.4786	60.3250	0.3505	148	130
1	1278.0000	1.0000	10	0	57.3367	121.8695	60.3573	0.3123	150	134
1	1279.0000	1.0000	10	0	57.4218	121.8957	60.4501	0.2780	151	133
1	1280.0000	1.0000	10	0	57.2918	122.0047	60.3665	0.2954	151	135
1	1281.0000	1.0000	10	0	57.3456	122.0409	60.3778	0.2177	148	134
1	1282.0000	1.0000	10	0	57.2865	122.0135	60.2939	0.2753	155	136
1	1283.0000	1.0000	10	0	57.3539	122.0380	60.4008	0.2136	151	139
1	1284.0000	1.0000	10	0	57.3190	122.1052	60.3913	0.2290	153	147
1	1285.0000	1.0000	10	0	57.3163	122.1284	60.3466	0.2652	150	150
1	1286.0000	1.0000	10	0	57.3960	122.1750	60.3694	0.1378	156	148
1	1287.0000	1.0000	10	0	57.4944	122.1938	60.4344	0.1773	150	139
1	1288.0000	1.0000	10	0	57.4695	122.0905	60.3915	0.2411	157	141
1	1289.0000	1.0000	10	0	56.8717	121.9806	60.1444	0.4780	157	139
1	1290.0000	1.0000	10	0	57.2395	121.9313	60.2759	0.4619	155	146
1	1291.0000	1.0000	10	0	57.4523	122.0513	60.3246	0.3257	151	137
1	1292.0000	1.0000	10	0	57.1614	121.6371	60.2635	0.2880	151	131
1	1293.0000	1.0000	10	0	56.9071	121.7734	60.0344	0.4778	150	134
1	1294.0000	1.0000	10	0	57.3946	121.7727	60.2681	0.3095	144	131
1	1295.0000	1.0000	10	0	56.9855	121.8954	60.0815	0.4468	149	134
1	1296.0000	1.0000	10	0	57.4033	121.7102	60.2975	0.4394	152	132
1	1297.0000	1.0000	10	0	57.0497	121.8826	60.1243	0.3735	147	137
1	1298.0000	1.0000	9	0	57.2244	122.0863	60.1998	0.2245	149	135
1	1299.0000	1.0000	10	0	56.9770	121.8082	60.0738	0.3929	149	134
1	1300.0000	1.0000	10	0	57.1630	121.8802	60.2952	0.3524	154	138
1	1301.0000	1.0000	10	0	57.1735	122.0775	60.3193	0.1978	150	138
1	1302.0000	1.0000	10	0	56.9333	121.8835	60.1918	0.3054	147	136
1	1303.0000	1.0000	10	0	56.9697	121.9240	60.0772	0.3783	152	133
1	1304.0000	1.0000	10	0	57.1672	121.9536	60.2868	0.2638	147	131
1	1305.0000	1.0000	10	0	57.1181	121.9603	60.2920	0.3306	145	130
1	1306.0000	1.0000	10	0	56.8032	121.4771	60.1347	0.5397	141	128
1	1307.0000	1.0000	10	0	56.7182	121.3400	60.0731	0.5047	143	120
1	1308.0000	1.0000	9	0	56.6718	121.6146	59.8855	0.4043	138	122
1	1309.0000	1.0000	10	0	57.0472	121.7248	60.0558	0.3849	143	122
1	1310.0000	1.0000	10	0	56.9851	121.7980	59.9469	0.5101	132	123
1	1311.0000	1.0000	10	0	57.1595	121.7910	60.1901	0.4910	138	126
1	1312.0000	1.0000	10	0	56.8316	121.7830	60.0363	0.3623	147	133
1	1313.0000	1.0000	10	0	57.0327	122.1020	60.1165	0.2529	150	138
1	1314.0000	1.0000	10	0	57.2810	122.1631	60.2216	0.2528	153	128
1	1315.0000	1.0000	10	0	56.8596	122.0799	60.0038	0.3334	148	121
1	1316.0000	1.0000	10	0	56.6671	121.7722	59.8157	0.3322	144	126
1	1317.0000	1.0000	9	0	56.7263	121.4078	59.8740	0.5516	142	116
1	1318.0000	1.0000	10	0	56.6730	121.3678	59.6985	0.8342	127	117
1	1319.0000	1.0000	10	0	56.6582	121.8664	59.7402	0.5659	138	131
1	1320.0000	1.0000	10	0	56.8531	122.1562	59.9950	0.3761	145	129
1	1321.0000	1.0000	10	0	57.0671	122.1173	60.1047	0.3062	149	127
1	1322.0000	1.0000	10	0	56.8724	122.2563	59.9757	0.2317	141	132
1	1323.0000	1.0000	10	0	57.0354	122.2315	60.1660	0.3360	148	134
1	1324.0000	1.0000	10	0	56.9493	122.2925	60.1463	0.2039	148	143
1	1325.0000	1.0000	9	0	56.8969	122.2111	60.0396	0.4380	148	132
1	1326.0000	1.0000	10	0	56.8649	122.0930	60.1742	0.2349	142	125
1	1327.0000	1.0000	10	0	56.9921	122.3218	59.9927	0.2871	138	120
1	1328.0000	1.0000	10	0	56.5303	122.1904	59.9111	0.4288	143	132
1	1329.0000	1.0000	10	0	56.9852	122.4329	60.1186	0.2343	152	139
1	1330.0000	1.0000	10	0	56.8810	122.3593	60.0872	0.2692	150	139
1	1331.0000	1.0000	10	0	56.8529	122.0995	60.0775	0.3421	147	136
1	1332.0000	1.0000	10	0	56.6735	121.6941	59.8791	0.3551	145	135
1	1333.0000	1.0000	10	0	56.2680	121.7576	59.6123	0.3504	153	123
1	1334.0000	1.0000	10	0	56.5758	121.9820	59.7004	0.4219	143	127
1	1335.0000	1.0000	10	0	56.2683	121.7815	59.7260	0.4027	144	131
1	1336.0000	1.0000	10	0	56.5965	122.0506	59.8872	0.2739	140	136
1	1337.0000	1.0000	9	0	56.8056	122.1130	59.9664	0.4459	161	132
1	1338.0000	1.0000	10	0	56.5772	121.7275	59.8009	0.3236	152	135
1	1339.0000	1.0000	10	0	56.3481	121.6731	59.6895	0.2841	140	129
1	1340.0000	1.0000	10	0	56.6216	121.6763	59.8259	0.6285	152	121
1	1341.0000	1.0000	10	0	56.5695	122.0840	59.9117	0.4091	139	126
1	1342.0000	1.0000	10	0	56.6026	122.3414	59.9902	0.3072	138	121
1	1343.0000	1.0000	9	0	56.3620	122.1649	59.6952	0.5325	133	124
1	1344.0000	1.0000	9	0	56.6899	121.7471	59.8989	0.4067	137	118
1	1345.0000	1.0000	10	0	56.4081	121.8601	59.7543	0.3686	141	122
1	1346.0000	1.0000	10	0	56.5608	121.9008	59.7204	0.6404	146	121
1	1347.0000	1.0000	10	0	56.4654	121.8800	59.6950	0.4775	140	129
1	1348.0000	1.0000	10	0	56.6684	121.6727	59.9058	0.2459	146	132
1	1349.0000	1.0000	10	0	56.4737	121.7521	59.7547	0.4637	143	130
1	1350.0000	1.0000	10	0	56.6011	121.7799	59.8985	0.3738	147	123
1	1351.0000	1.0000	10	0	56.3949	121.7623	59.7979	0.3581	143	124
1	1352.0000	1.0000	10	0	56.5870	121.8628	59.9255	0.2899	155	131
1	1353.0000	1.0000	10	0	56.3360	121.9719	59.5632	0.2989	148	128
1	1354.0000	1.0000	10	0	56.3684	121.5661	59.6025	0.4446	147	119
1	1355.0000	1.0000	10	0	56.6117	121.8993	59.8394	0.2758	143	124
1	1356.0000	1.0000	10	0	56.7176	121.5546	59.8133	0.8010	138	121
1	1357.0000	1.0000	10	0	56.2998	121.5591	59.6801	0.4985	142	121
1	1358.0000	1.0000	10	0	56.5276	121.1869	59.7046	0.8464	140	127
1	1359.0000	1.0000	10	0	56.4656	121.8038	59.5993	0.4423	145	128
1	1360.0000	1.0000	10	0	56.4300	121.8494	59.7087	0.5235	149	130
1	1361.0000	1.0000	10	0	56.5799	121.8375	59.6599	0.4081	142	123
1	1362.0000	1.0000	10	0	56.0827	121.9695	59.3801	0.2747	140	122
1	1363.0000	1.0000	10	0	56.0077	121.5849	59.3767	0.5149	142	122
1	1364.0000	1.0000	10	0	56.0974	121.6073	59.3344	0.6953	142	120
1	1365.0000	1.0000	10	0	56.2944	121.3678	59.4026	0.4185	136	121
1	1366.0000	1.0000	10	0	56.2876	121.4331	59.3234	0.5634	143	115
1	1367.0000	1.0000	9	0	56.3877	121.9264	59.5123	0.4320	138	115
1	1368.0000	1.0000	10	0	56.1780	121.9723	59.4072	0.3834	138	115
1	1369.0000	1.0000	10	0	55.8126	122.1279	59.2312	0.5679	134	116
1	1370.0000	1.0000	10	0	56.5043	122.3332	59.5516	0.6551	138	117
1	1371.0000	1.0000	10	0	56.0837	121.9376	59.2858	0.4609	135	126
1	1372.0000	1.0000	10	0	56.0680	122.2940	59.4293	0.6032	146	129
1	1373.0000	1.0000	10	0	56.2505	122.2044	59.4544	0.6074	143	132
1	1374.0000	1.0000	10	0	56.2199	122.3428	59.5693	0.4873	145	134
1	1375.0000	1.0000	10	0	56.2558	122.5935	59.5685	0.4883	142	139
1	1376.0000	1.0000	10	0	55.9551	122.4093	59.4386	0.5237	142	130
1	1377.0000	1.0000	10	0	55.7079	122.5989	59.3612	0.3750	139	127
1	1378.0000	1.0000	10	0	56.2934	122.4273	59.4783	0.4480	135	130
1	1379.0000	1.0000	9	0	55.7509	122.6409	59.3510	0.5567	139	125
1	1380.0000	1.0000	10	0	55.7986	122.6390	59.3427	0.4479	143	124
1	1381.0000	1.0000	10	0	55.7564	122.2234	59.3803	0.3906	134	123
1	1382.0000	1.0000	10	0	55.6604	122.4912	59.2636	0.4308	141	124
1	1383.0000	1.0000	10	0	55.7772	122.5183	59.2628	0.3437	138	123
1	1384.0000	1.0000	10	0	55.5250	122.4219	59.1431	0.5431	133	121
1	1385.0000	1.0000	10	0	56.1776	122.5443	59.6260	0.4275	140	126
1	1386.0000	1.0000	10	0	56.0162	122.4902	59.3192	0.4516	140	122
1	1387.0000	1.0000	10	0	55.4762	122.5724	59.1288	0.5787	134	115
1	1388.0000	1.0000	9	0	55.9710	122.5240	59.1789	0.6549	132	117
1	1389.0000	1.0000	10	0	55.9222	122.4624	59.4364	0.6177	133	115
1	1390.0000	1.0000	10	0	55.8102	122.5159	59.4015	0.4962	140	121
1	1391.0000	1.0000	10	0	55.7985	122.4983	59.3025	0.6417	137	124
1	1392.0000	1.0000	10	0	56.0508	122.7317	59.5845	0.1814	132	121
1	1393.0000	1.0000	10	0	56.0434	122.5588	59.4702	0.3452	142	121
1	1394.0000	1.0000	10	0	55.9927	122.4639	59.4471	0.4580	141	123
1	1395.0000	1.0000	9	0	55.9704	122.7911	59.3697	0.4327	145	130
1	1396.0000	1.0000	10	0	56.2434	122.9985	59.4876	0.6128	146	129
1	1397.0000	1.0000	10	0	56.1719	122.7558	59.6133	0.3315	147	133
1	1398.0000	1.0000	10	0	56.1225	122.7121	59.6006	0.3023	143	130
1	1399.0000	1.0000	9	0	55.9492	122.7371	59.5123	0.5428	137	131
1	1400.0000	1.0000	10	0	56.2015	122.7321	59.4616	0.5516	139	130
1	1401.0000	1.0000	9	0	56.0033	123.1033	59.4748	0.5079	143	131
1	1402.0000	1.0000	10	0	56.5126	123.1740	59.7605	0.2114	144	131
1	1403.0000	1.0000	10	0	56.3828	123.2614	59.7466	0.1572	145	132
1	1404.0000	1.0000	10	0	56.4807	123.0975	59.7348	0.3911	156	138
1	1405.0000	1.0000	10	0	56.5215	123.2745	59.8387	0.0948	153	140
1	1406.0000	1.0000	10	0	56.3797	123.2667	59.7637	0.2478	155	140
1	1407.0000	1.0000	10	0	56.5984	123.2242	59.8802	0.1643	171	146
1	1408.0000	1.0000	10	0	56.5466	123.2070	59.8604	0.1571	171	143
1	1409.0000	1.0000	10	0	56.5457	123.1655	59.8527	0.1902	158	149
1	1410.0000	1.0000	8	0	56.5514	123.1243	59.8893	0.2154	154	145
1	1411.0000	1.0000	9	0	56.6429	123.1201	59.8598	0.2171	153	144
1	1412.0000	1.0000	10	0	56.5596	123.0287	59.8318	0.1931	150	138
1	1413.0000	1.0000	9	0	56.6895	123.0979	59.8499	0.1917	149	141
1	1414.0000	1.0000	10	0	56.4589	122.9592	59.7695	0.3271	142	133
1	1415.0000	1.0000	10	0	56.5158	122.9028	59.6575	0.4531	147	133
1	1416.0000	1.0000	10	0	56.4256	122.6843	59.6482	0.3191	144	133
1	1417.0000	1.0000	10	0	56.4095	122.4892	59.6552	0.3244	152	134
1	1418.0000	1.0000	10	0	56.4288	122.7010	59.5885	0.4292	142	131
1	1419.0000	1.0000	10	0	56.0588	122.5025	59.5665	0.4954	144	125
1	1420.0000	1.0000	10	0	56.1378	122.5607	59.6054	0.2841	147	130
1	1421.0000	1.0000	10	0	56.0070	122.2294	59.4114	0.4533	142	123
1	1422.0000	1.0000	10	0	56.5413	122.5098	59.6502	0.3307	143	127
1	1423.0000	1.0000	10	0	56.5376	122.5916	59.6801	0.3200	141	138
1	1424.0000	1.0000	9	0	56.2023	122.0767	59.5870	0.5414	148	128
1	1425.0000	1.0000	10	0	56.0182	122.3316	59.4642	0.4499	146	129
1	1426.0000	1.0000	10	0	55.9541	122.2512	59.4104	0.4209	147	133
1	1427.0000	1.0000	10	0	56.0940	122.2498	59.4539	0.3912	143	126
1	1428.0000	1.0000	10	0	56.0072	122.1555	59.4035	0.5845	142	127
1	1429.0000	1.0000	10	0	56.3032	122.7347	59.5229	0.3714	145	127
1	1430.0000	1.0000	9	0	55.7359	122.3470	59.2669	0.6682	136	124
1	1431.0000	1.0000	10	0	55.9374	122.2281	59.2881	0.4849	135	123
1	1432.0000	1.0000	10	0	55.9753	122.2503	59.2592	0.5421	136	117
1	1433.0000	1.0000	10	0	55.9109	122.2909	59.2161	0.5248	137	118
1	1434.0000	1.0000	10	0	56.3326	122.2357	59.4285	0.5071	139	124
1	1435.0000	1.0000	10	0	55.8249	122.1463	59.0311	0.4587	137	121
1	1436.0000	1.0000	10	0	55.5388	122.0097	58.9811	0.6796	131	117
1	1437.0000	1.0000	10	0	55.6743	121.9363	59.1065	0.6917	132	122
1	1438.0000	1.0000	10	0	56.0076	122.0225	59.2344	0.6938	134	118
1	1439.0000	1.0000	10	0	56.1170	122.1614	59.1962	0.5633	130	114
1	1440.0000	1.0000	10	0	56.3476	121.8463	59.3250	0.5363	132	118
1	1441.0000	1.0000	10	0	56.6322	122.0411	59.4558	0.3682	137	127
1	1442.0000	1.0000	10	0	56.7801	122.0441	59.4589	0.3778	146	132
1	1443.0000	1.0000	10	0	56.9343	122.1159	59.5381	0.4161	148	134
1	1444.0000	1.0000	10	0	56.7818	121.8244	59.4900	0.4560	144	131
1	1445.0000	1.0000	10	0	56.3360	121.9796	59.2606	0.3862	139	122
1	1446.0000	1.0000	10	0	56.4470	121.5784	59.3877	0.6530	131	110
1	1447.0000	1.0000	10	0	56.5539	122.0199	59.9296	0.5536	132	113
1	1448.0000	1.0000	9	0	56.6758	122.2231	59.9750	0.6238	135	118
1	1449.0000	1.0000	10	0	56.4335	121.8073	59.9257	0.6857	140	117
1	1450.0000	1.0000	9	0	56.7477	122.0837	60.1299	0.4707	141	123
1	1451.0000	1.0000	9	0	56.6156	122.2881	59.9260	0.6602	142	128
1	1452.0000	1.0000	10	0	57.0545	122.3562	60.2316	0.3119	138	122
1	1453.0000	1.0000	9	0	56.7079	122.2443	60.0238	0.4930	139	123
1	1454.0000	1.0000	10	0	57.2180	122.4711	60.2638	0.1768	140	128
1	1455.0000	1.0000	10	0	57.1371	122.4994	60.2319	0.1718	143	136
1	1456.0000	1.0000	10	0	57.1992	122.4505	60.2052	0.2193	143	132
1	1457.0000	1.0000	10	0	57.0510	122.5077	60.1633	0.2643	146	132
1	1458.0000	1.0000	10	0	57.1251	122.4681	60.1615	0.1980	160	139
1	1459.0000	1.0000	10	0	57.0278	122.3043	60.1331	0.3108	144	133
1	1460.0000	1.0000	9	0	57.2167	122.3139	60.2182	0.3009	151	134
1	1461.0000	1.0000	10	0	57.0864	122.4075	60.2968	0.1827	161	135
1	1462.0000	1.0000	10	0	57.2703	122.2273	60.5247	0.2224	147	137
1	1463.0000	1.0000	10	0	57.0736	122.3906	60.4400	0.1719	143	132
1	1464.0000	1.0000	10	0	56.8801	121.9616	60.2563	0.3916	142	122
1	1465.0000	1.0000	10	0	56.8961	121.8714	60.2091	0.4891	142	117
1	1466.0000	1.0000	9	0	56.8829	121.7933	60.2211	0.3138	148	127
1	1467.0000	1.0000	10	0	57.1533	122.0628	60.4821	0.2476	147	133
1	1468.0000	1.0000	10	0	57.2284	122.1373	60.5258	0.1505	145	129
1	1469.0000	1.0000	9	0	56.8947	121.5896	60.3249	0.5701	146	119
1	1470.0000	1.0000	9	0	57.2950	121.1579	60.4496	0.9906	152	114
1	1471.0000	1.0000	10	0	58.2617	119.7558	61.7407	0.4645	152	123
1	1472.0000	1.0000	9	0	58.1178	119.8917	61.7412	0.2788	155	126
1	1473.0000	1.0000	10	0	58.0975	119.8793	61.6682	0.3491	144	127
1	1474.0000	1.0000	10	0	58.2955	120.1581	61.8035	0.4007	142	132
1	1475.0000	1.0000	9	0	58.3564	120.0154	62.0140	0.1905	158	135
1	1476.0000	1.0000	9	0	58.4800	120.2262	62.0636	0.1413	157	130
1	1477.0000	1.0000	9	0	58.3914	120.3352	61.9957	0.2567	157	135
1	1478.0000	1.0000	10	0	58.2546	120.2285	62.0115	0.3702	150	122
1	1479.0000	1.0000	10	0	58.0363	120.2930	61.8369	0.3373	139	112
1	1480.0000	1.0000	10	0	58.1694	120.1338	61.8325	0.4639	136	114
1	1481.0000	1.0000	10	0	58.3211	120.2931	62.0650	0.4898	129	112
1	1482.0000	1.0000	9	0	58.2829	119.9561	61.8226	0.4009	142	127
1	1483.0000	1.0000	9	0	58.0065	119.7323	61.8636	0.4426	141	125
1	1484.0000	1.0000	9	0	58.0182	119.9017	61.8846	0.3604	143	128
1	1485.0000	1.0000	9	0	57.9954	119.8263	61.8602	0.3442	161	126
1	1486.0000	1.0000	9	0	57.9454	119.9322	61.8105	0.3330	144	117
1	1487.0000	1.0000	8	0	58.1622	120.0015	61.9811	0.4065	149	128
1	1488.0000	1.0000	9	0	58.0433	120.0869	62.0663	0.2356	152	135
1	1489.0000	1.0000	10	0	57.6972	120.0796	61.8405	0.4484	160	129
1	1490.0000	1.0000	10	0	58.0645	120.1127	61.9836	0.3431	152	129
1	1491.0000	1.0000	9	0	58.2754	120.0924	61.9948	0.4060	150	128
1	1492.0000	1.0000	9	0	58.0294	120.0860	62.0439	0.4308	142	128
1	1493.0000	1.0000	9	0	57.6338	119.7746	61.6857	0.4391	149	127
1	1494.0000	1.0000	10	0	57.9076	120.3175	61.7485	0.4158	147	128
1	1495.0000	1.0000	9	0	57.8586	120.3402	61.7416	0.4191	151	130
1	1496.0000	1.0000	9	0	58.1475	119.9719	61.8900	0.5535	144	121
1	1497.0000	1.0000	10	0	57.8520	119.9850	61.8313	0.5054	154	128
1	1498.0000	1.0000	9	0	57.6147	120.3347	61.6230	0.4545	147	125
1	1499.0000	1.0000	10	0	58.1450	120.0374	62.1197	0.4080	156	128
1	1500.0000	1.0000	10	0	58.1961	120.2026	62.0655	0.3360	152	137
1	1501.0000	1.0000	10	0	58.0021	120.3153	62.0409	0.3287	151	137
1	1502.0000	1.0000	9	0	57.7951	120.1803	61.7869	0.4018	158	143
1	1503.0000	1.0000	10	0	58.0683	120.0900	62.0054	0.2936	152	133
1	1504.0000	1.0000	9	0	57.7565	120.1685	61.6787	0.3863	149	126
1	1505.0000	1.0000	9	0	57.9367	120.0798	61.8538	0.3521	150	129
1	1506.0000	1.0000	9	0	58.0322	120.0312	62.0590	0.3486	157	126
1	1507.0000	1.0000	9	0	57.8750	120.1829	61.8216	0.3184	157	132
1	1508.0000	1.0000	10	0	57.9668	120.1397	61.9528	0.3098	153	129
1	1509.0000	1.0000	10	0	57.9198	120.2882	61.8651	0.3627	151	133
1	1510.0000	1.0000	10	0	58.1273	120.2941	62.0750	0.4345	159	134
1	1511.0000	1.0000	9	0	58.0017	120.1707	61.9102	0.4379	160	134
1	1512.0000	1.0000	9	0	57.7356	120.1872	61.7191	0.5881	155	139
1	1513.0000	1.0000	10	0	58.1332	120.0309	62.0090	0.2757	150	134
1	1514.0000	1.0000	10	0	58.0878	120.2553	61.9366	0.4475	162	134
1	1515.0000	1.0000	10	0	58.0288	120.4437	61.9093	0.3030	152	140
1	1516.0000	1.0000	10	0	57.8607	120.3165	61.7648	0.3741	175	144
1	1517.0000	1.0000	10	0	58.0512	120.3748	61.8790	0.3774	159	133
1	1518.0000	1.0000	10	0	58.0821	120.0375	61.9144	0.2733	153	139
1	1519.0000	1.0000	10	0	57.9790	120.5497	61.8384	0.2569	155	126
1	1520.0000	1.0000	10	0	58.0824	120.4408	61.9936	0.2492	158	130
1	1521.0000	1.0000	10	0	57.4634	120.2975	61.6570	0.6357	152	129
1	1522.0000	1.0000	10	0	58.0361	120.5928	62.0654	0.3601	158	141
1	1523.0000	1.0000	10	0	57.9372	120.6500	61.9550	0.3316	161	143
1	1524.0000	1.0000	10	0	57.9859	120.6620	62.0124	0.2998	163	142
1	1525.0000	1.0000	10	0	57.9044	120.6807	61.9909	0.2924	160	139
1	1526.0000	1.0000	10	0	57.6283	120.9509	61.8897	0.3222	162	141
1	1527.0000	1.0000	10	0	57.7645	121.0267	62.0047	0.2681	162	151
1	1528.0000	1.0000	10	0	58.0026	121.1524	62.0493	0.2010	162	147
1	1529.0000	1.0000	10	0	58.0780	121.2114	62.1382	0.2395	159	145
1	1530.0000	1.0000	10	0	58.0623	121.1958	62.1569	0.1688	156	145
1	1531.0000	1.0000	10	0	57.7970	121.0181	62.1845	0.2268	153	142
1	1532.0000	1.0000	10	0	57.7783	121.6021	62.2800	0.2092	151	146
1	1533.0000	1.0000	10	0	57.7672	121.5886	62.3303	0.2081	156	145
1	1534.0000	1.0000	10	0	57.8689	121.5601	62.3246	0.1302	154	146
1	1535.0000	1.0000	10	0	57.7197	121.5096	62.2464	0.1303	154	149
1	1536.0000	1.0000	10	0	57.8325	121.4796	62.2860	0.1305	163	144
1	1537.0000	1.0000	10	0	57.7988	121.5467	62.2534	0.1669	153	141
1	1538.0000	1.0000	10	0	57.6357	121.6442	62.2963	0.2610	157	146
1	1539.0000	1.0000	10	0	57.6233	121.6306	62.2537	0.2868	151	142
1	1540.0000	1.0000	10	0	57.6957	121.6457	62.2953	0.2021	154	145
1	1541.0000	1.0000	10	0	57.7082	121.5696	62.2957	0.2123	151	145
1	1542.0000	1.0000	10	0	57.5985	121.4426	62.2109	0.3866	153	144
1	1543.0000	1.0000	10	0	57.7783	121.5792	62.3566	0.1890	156	146
1	1544.0000	1.0000	10	0	57.7962	121.5261	62.2950	0.1114	152	135
1	1545.0000	1.0000	9	0	57.5062	121.9203	62.0869	0.6949	134	126
1	1546.0000	1.0000	10	0	57.1321	122.7316	62.1833	0.2526	133	129
1	1547.0000	1.0000	10	0	57.1095	122.8366	62.2271	0.1208	140	132
1	1548.0000	1.0000	10	0	56.8783	122.9455	61.9407	0.3708	139	135
1	1549.0000	1.0000	10	0	56.9199	122.9641	62.2284	0.2342	147	142
1	1550.0000	1.0000	10	0	56.9676	123.0042	62.3225	0.1800	155	142
1	1551.0000	1.0000	10	0	57.0223	122.9947	62.5190	0.2060	145	143
1	1552.0000	1.0000	10	0	56.9614	122.9990	62.5093	0.1851	143	140
1	1553.0000	1.0000	10	0	56.8520	123.0265	62.5235	0.2480	138	144
1	1554.0000	1.0000	10	0	56.9428	122.9641	62.4906	0.2319	146	143
1	1555.0000	1.0000	10	0	57.0092	122.9834	62.5504	0.1953	142	144
1	1556.0000	1.0000	10	0	57.0390	122.8452	62.4808	0.2656	147	144
1	1557.0000	1.0000	10	0	57.1672	122.6057	62.5209	0.2739	147	144
1	1558.0000	1.0000	10	0	57.3609	122.5516	62.4619	0.1928	144	138
1	1559.0000	1.0000	10	0	57.3250	122.4749	62.4992	0.1674	146	150
1	1560.0000	1.0000	10	0	57.2927	122.4201	62.5456	0.2077	149	148
1	1561.0000	1.0000	10	0	57.2698	122.4938	62.5334	0.2686	145	150
1	1562.0000	1.0000	10	0	57.2373	122.3934	62.4725	0.1944	145	142
1	1563.0000	1.0000	10	0	57.3365	122.4125	62.5433	0.2230	134	137
1	1564.0000	1.0000	10	0	57.3458	122.3166	62.5673	0.1515	134	127
1	1565.0000	1.0000	10	0	57.5419	121.9556	62.4451	0.4026	144	129
1	1566.0000	1.0000	10	0	57.4705	121.8431	62.3389	0.3850	146	128
1	1567.0000	1.0000	10	0	57.5572	121.6197	62.1319	0.3447	148	142
1	1568.0000	1.0000	10	0	57.6493	121.7610	62.2080	0.1840	148	142
1	1569.0000	1.0000	10	0	57.4889	121.1138	62.1783	0.3914	152	128
1	1570.0000	1.0000	10	0	58.5874	120.1906	62.7781	0.2164	155	133
1	1571.0000	1.0000	10	0	58.7252	120.1948	62.8398	0.1025	153	141
1	1572.0000	1.0000	10	0	58.7606	120.1726	62.8979	0.1572	156	134
1	1573.0000	1.0000	10	0	58.2819	120.0017	62.6245	0.5786	157	138
1	1574.0000	1.0000	10	0	58.5492	120.2107	62.8310	0.3520	154	140
1	1575.0000	1.0000	10	0	58.5140	120.2440	62.7902	0.3204	155	139
1	1576.0000	1.0000	10	0	58.2907	120.2935	62.6402	0.5195	154	129
1	1577.0000	1.0000	10	0	57.7334	120.8549	62.4623	0.4255	146	126
1	1578.0000	1.0000	10	0	57.8980	121.4893	62.6522	0.1745	152	132
1	1579.0000	1.0000	10	0	57.7531	121.6059	62.6812	0.2417	146	136
1	1580.0000	1.0000	10	0	57.7311	121.5873	62.7099	0.3127	149	129
1	1581.0000	1.0000	10	0	57.7221	121.4651	62.6924	0.3887	144	135
1	1582.0000	1.0000	10	0	57.9305	121.3336	62.6699	0.4935	151	132
1	1583.0000	1.0000	10	0	57.5912	121.7538	62.7178	0.3232	151	136
1	1584.0000	1.0000	10	0	57.5327	121.7550	62.6963	0.2990	148	141
1	1585.0000	1.0000	10	0	57.6066	121.6923	62.7312	0.3390	149	143
1	1586.0000	1.0000	10	0	57.6981	121.7638	62.8639	0.2875	145	134
1	1587.0000	1.0000	10	0	57.6272	121.5964	62.8322	0.2932	150	138
1	1588.0000	1.0000	10	0	57.7066	121.7923	62.7017	0.2375	140	129
1	1589.0000	1.0000	10	0	57.2019	121.5978	62.6978	0.6605	146	114
1	1590.0000	1.0000	10	0	56.9808	122.2183	63.0301	0.5293	138	123
1	1591.0000	1.0000	10	0	57.4039	122.3324	63.2987	0.2844	144	126
1	1592.0000	1.0000	10	0	57.1704	122.4517	63.3043	0.2056	140	138
1	1593.0000	1.0000	10	0	57.0178	122.4762	63.2087	0.3240	147	136
1	1594.0000	1.0000	10	0	57.2074	122.3900	63.2392	0.2611	147	137
1	1595.0000	1.0000	10	0	57.1948	122.3545	63.2041	0.1531	148	144
1	1596.0000	1.0000	10	0	57.3203	122.3595	63.2996	0.2790	141	137
1	1597.0000	1.0000	10	0	57.2045	122.4101	63.0941	0.1202	146	126
1	1598.0000	1.0000	10	0	56.9740	122.2080	62.8968	0.3576	146	131
1	1599.0000	1.0000	10	0	57.3829	122.4789	62.9734	0.3095	144	129
1	1600.0000	1.0000	10	0	57.2773	122.3833	62.7306	0.2124	149	130
1	1601.0000	1.0000	10	0	57.5203	122.1832	62.7800	0.2772	134	125
1	1602.0000	1.0000	10	0	57.1904	122.1605	62.5970	0.5049	141	125
1	1603.0000	1.0000	10	0	57.4285	121.6702	62.5746	0.4826	145	129
1	1604.0000	1.0000	10	0	57.1661	121.4481	62.3133	0.4775	142	133
1	1605.0000	1.0000	10	0	57.3852	121.2481	62.2103	0.7445	140	130
1	1606.0000	1.0000	10	0	57.6443	121.2267	62.4634	0.6892	150	134
1	1607.0000	1.0000	10	0	57.8017	121.1166	62.2913	0.4482	151	133
1	1608.0000	1.0000	10	0	58.0543	121.0964	62.5550	0.4317	151	130
1	1609.0000	1.0000	10	0	57.4462	121.0516	62.1550	0.6072	144	124
1	1610.0000	1.0000	10	0	57.4735	120.5273	62.3959	0.8252	147	125
1	1611.0000	1.0000	10	0	57.3455	120.8557	62.3127	0.8810	139	123
1	1612.0000	1.0000	10	0	57.8632	121.0004	63.0991	0.3221	151	127
1	1613.0000	1.0000	10	0	57.8864	120.5544	63.0575	0.4692	151	126
1	1614.0000	1.0000	9	0	57.8795	120.8444	63.1115	0.3325	148	122
1	1615.0000	1.0000	8	0	59.1406	120.0606	63.5865	1.3976	128	93
1	1616.0000	1.0000	7	0	59.9479	116.8462	66.5749	0.3332	134	102
1	1617.0000	1.0000	9	0	60.3056	117.2401	66.6582	0.2040	147	127
1	1618.0000	1.0000	9	0	60.2077	117.1448	66.5750	0.2209	147	131
1	1619.0000	1.0000	10	0	60.3596	117.1887	66.5850	0.1369	145	126
1	1620.0000	1.0000	9	0	60.1847	117.1972	66.4462	0.2531	150	135
1	1621.0000	1.0000	9	0	60.3919	117.2015	66.4675	0.1415	147	137
1	1622.0000	1.0000	9	0	60.3024	117.2023	66.4483	0.1475	147	134
1	1623.0000	1.0000	9	0	60.1599	117.2080	66.3778	0.2084	142	135
1	1624.0000	1.0000	9	0	60.2367	117.2743	66.3889	0.1584	144	133
1	1625.0000	1.0000	9	0	60.1386	117.1854	66.3729	0.2258	141	130
1	1626.0000	1.0000	9	0	60.2006	117.3150	66.3926	0.2389	143	121
1	1627.0000	1.0000	9	0	60.0565	118.1001	66.3789	0.3971	149	131
1	1628.0000	1.0000	9	0	60.0195	118.1918	66.4717	0.1766	153	142
1	1629.0000	1.0000	9	0	59.8679	118.0600	66.5206	0.1475	154	147
1	1630.0000	1.0000	9	0	59.8562	118.1668	66.4845	0.2842	154	141
1	1631.0000	1.0000	9	0	59.8504	118.1135	66.4969	0.1342	155	144
1	1632.0000	1.0000	9	0	59.7979	118.1353	66.4532	0.1085	151	141
1	1633.0000	1.0000	9	0	59.8079	118.0007	66.4067	0.2191	149	139
1	1634.0000	1.0000	9	0	59.6655	117.9676	66.4338	0.2549	155	136
1	1635.0000	1.0000	9	0	59.7748	118.1337	66.5175	0.1977	153	138
1	1636.0000	1.0000	9	0	59.8821	118.0795	66.5489	0.1526	159	140
1	1637.0000	1.0000	9	0	59.7128	118.0834	66.4826	0.2320	154	141
1	1638.0000	1.0000	9	0	59.8519	118.0542	66.4612	0.2677	157	144
1	1639.0000	1.0000	9	0	59.7688	118.1712	66.4766	0.2221	157	141
1	1640.0000	1.0000	9	0	59.7900	118.1493	66.5366	0.1442	151	141
1	1641.0000	1.0000	9	0	59.6023	118.1238	66.3849	0.2688	156	143
1	1642.0000	1.0000	9	0	59.8438	118.1717	66.5963	0.1973	158	137
1	1643.0000	1.0000	9	0	59.8523	118.1407	66.5019	0.2289	152	144
1	1644.0000	1.0000	9	0	59.8336	118.2026	66.5845	0.1538	156	149
1	1645.0000	1.0000	9	0	59.8332	118.2478	66.5557	0.1744	164	152
1	1646.0000	1.0000	9	0	59.4685	118.1914	66.4228	0.3986	163	151
1	1647.0000	1.0000	9	0	59.8292	118.2324	66.5574	0.1203	158	144
1	1648.0000	1.0000	9	0	59.8595	118.2263	66.5631	0.1309	156	141
1	1649.0000	1.0000	9	0	59.8992	118.1978	66.4938	0.1368	151	134
1	1650.0000	1.0000	9	0	59.9035	118.1936	66.6005	0.0829	153	144
1	1651.0000	1.0000	9	0	59.8596	118.2164	66.5936	0.1368	162	141
1	1652.0000	1.0000	9	0	59.8840	118.2138	66.6100	0.1361	167	149
1	1653.0000	1.0000	9	0	59.8939	118.2202	66.6558	0.1182	167	154
1	1654.0000	1.0000	9	0	59.9366	118.1740	66.6977	0.1329	167	154
1	1655.0000	1.0000	9	0	59.9028	118.2559	66.6399	0.1786	166	151
1	1656.0000	1.0000	9	0	59.9494	118.2282	66.6277	0.1506	164	153
1	1657.0000	1.0000	9	0	59.9415	118.2357	66.6334	0.1031	168	152
1	1658.0000	1.0000	9	0	59.9275	118.2377	66.6506	0.1266	169	154
1	1659.0000	1.0000	9	0	59.8358	118.1901	66.5891	0.1308	157	147
1	1660.0000	1.0000	9	0	59.8896	118.1902	66.6008	0.0807	158	149
1	1661.0000	1.0000	9	0	59.9281	118.1207	66.6355	0.1571	162	152
1	1662.0000	1.0000	9	0	59.9727	118.0495	66.5926	0.1792	160	149
1	1663.0000	1.0000	9	0	59.8738	118.1112	66.4172	0.1636	156	141
1	1664.0000	1.0000	9	0	59.7136	118.2584	66.1251	0.2819	155	145
1	1665.0000	1.0000	9	0	59.5534	118.5242	65.8888	0.2956	153	135
1	1666.0000	1.0000	9	0	59.5729	118.4472	65.9680	0.2346	153	133
1	1667.0000	1.0000	9	0	59.4323	118.5545	65.9135	0.2405	147	134
1	1668.0000	1.0000	9	0	59.5688	118.3309	65.8583	0.4039	155	131
1	1669.0000	1.0000	9	0	59.3367	118.1295	65.8196	0.4842	157	136
1	1670.0000	1.0000	9	0	59.7262	118.4639	65.8470	0.1872	152	138
1	1671.0000	1.0000	9	0	59.6440	118.3844	65.8446	0.2188	158	141
1	1672.0000	1.0000	9	0	59.5859	118.3217	65.8416	0.2119	163	140
1	1673.0000	1.0000	9	0	59.6754	118.3330	65.8148	0.1960	154	139
1	1674.0000	1.0000	9	0	59.7374	118.3282	65.8735	0.1574	155	137
1	1675.0000	1.0000	9	0	59.7361	118.4315	65.8168	0.1639	155	143
1	1676.0000	1.0000	9	0	59.7208	118.4360	65.8325	0.1955	155	142
1	1677.0000	1.0000	9	0	59.9096	118.4170	65.8809	0.2234	156	142
1	1678.0000	1.0000	9	0	59.7222	118.4468	65.7820	0.2445	156	143
1	1679.0000	1.0000	9	0	59.7450	118.3823	65.8228	0.1613	159	147
1	1680.0000	1.0000	9	0	59.5719	118.3669	65.7191	0.2526	157	141
1	1681.0000	1.0000	9	0	59.7510	118.2846	65.7788	0.1311	161	140
1	1682.0000	1.0000	9	0	59.6838	118.2122	65.7212	0.2836	159	133
1	1683.0000	1.0000	9	0	59.3891	118.2709	65.5962	0.3412	155	133
1	1684.0000	1.0000	9	0	59.4984	117.9656	65.5670	0.4616	150	126
1	1685.0000	1.0000	9	0	59.3804	118.2541	65.4444	0.3678	150	125
1	1686.0000	1.0000	9	0	59.4644	118.0129	65.6029	0.4200	151	127
1	1687.0000	1.0000	9	0	59.3646	118.2177	65.4130	0.4580	151	127
1	1688.0000	1.0000	9	0	59.6661	118.2448	65.6965	0.3649	150	132
1	1689.0000	1.0000	9	0	59.5440	118.3034	65.6071	0.2372	145	124
1	1690.0000	1.0000	9	0	59.5418	118.2604	65.6753	0.2506	144	128
1	1691.0000	1.0000	9	0	59.3930	118.2850	65.5456	0.2196	152	133
1	1692.0000	1.0000	9	0	59.5085	117.9166	65.5683	0.4281	151	129
1	1693.0000	1.0000	9	0	59.8371	118.1512	65.6480	0.3404	147	125
1	1694.0000	1.0000	9	0	59.4301	118.0945	65.4328	0.4182	152	130
1	1695.0000	1.0000	9	0	59.7901	118.1500	65.7749	0.3058	152	135
1	1696.0000	1.0000	9	0	59.5502	118.2600	65.7071	0.1866	155	134
1	1697.0000	1.0000	9	0	59.5318	118.3551	65.5459	0.1718	153	143
1	1698.0000	1.0000	9	0	59.4884	118.2750	65.4913	0.2524	156	132
1	1699.0000	1.0000	9	0	59.3992	118.3506	65.4234	0.2816	157	133
1	1700.0000	1.0000	9	0	59.4462	118.3080	65.4954	0.3265	152	127
1	1701.0000	1.0000	9	0	59.2534	118.1170	65.3291	0.2419	156	133
1	1702.0000	1.0000	9	0	59.6977	118.1638	65.5847	0.2415	150	136
1	1703.0000	1.0000	9	0	59.4847	118.2443	65.4647	0.3679	152	134
1	1704.0000	1.0000	9	0	59.6608	118.2365	65.5464	0.2356	154	132
1	1705.0000	1.0000	9	0	59.4609	118.3562	65.4728	0.2377	147	130
1	1706.0000	1.0000	9	0	59.6197	118.2566	65.5124	0.3297	161	132
1	1707.0000	1.0000	9	0	59.6194	118.3439	65.5482	0.2523	153	132
1	1708.0000	1.0000	9	0	59.6783	118.4191	65.5766	0.1754	160	144
1	1709.0000	1.0000	9	0	59.6214	118.3185	65.5251	0.2379	154	136
1	1710.0000	1.0000	9	0	59.5699	118.3365	65.6030	0.1878	150	137
1	1711.0000	1.0000	9	0	59.5195	118.4531	65.5781	0.1560	149	131
1	1712.0000	1.0000	9	0	59.6178	118.4403	65.6049	0.1936	158	134
1	1713.0000	1.0000	9	0	59.6055	118.4158	65.6519	0.2292	154	143
1	1714.0000	1.0000	9	0	59.2975	118.3526	65.4273	0.4703	158	138
1	1715.0000	1.0000	9	0	59.6218	118.4893	65.6169	0.1630	156	140
1	1716.0000	1.0000	9	0	59.5475	118.6397	65.5519	0.1682	155	135
1	1717.0000	1.0000	9	0	59.5671	118.5973	65.5983	0.1468	156	133
1	1718.0000	1.0000	9	0	59.4287	118.5126	65.5670	0.2788	162	137
1	1719.0000	1.0000	9	0	59.5426	118.5179	65.6261	0.1441	160	145
1	1720.0000	1.0000	9	0	59.4888	118.4672	65.6286	0.2046	162	143
1	1721.0000	1.0000	9	0	59.5610	118.5310	65.6264	0.1834	150	150
1	1722.0000	1.0000	9	0	59.4365	118.5440	65.5906	0.2278	162	143
1	1723.0000	1.0000	9	0	59.3242	118.5381	65.3760	0.3778	161	140
1	1724.0000	1.0000	9	0	59.5536	118.4745	65.4834	0.2257	151	137
1	1725.0000	1.0000	9	0	59.0940	118.2773	65.3318	0.2629	149	136
1	1726.0000	1.0000	9	0	59.4296	118.4670	65.4632	0.1829	160	139
1	1727.0000	1.0000	9	0	59.6140	118.3815	65.5806	0.2950	156	143
1	1728.0000	1.0000	9	0	59.4841	118.5082	65.5075	0.2598	158	146
1	1729.0000	1.0000	9	0	59.5600	118.5129	65.6123	0.1918	154	140
1	1730.0000	1.0000	9	0	59.4825	118.4951	65.5557	0.2369	161	139
1	1731.0000	1.0000	9	0	59.2607	118.6156	65.3300	0.3250	148	130
1	1732.0000	1.0000	9	0	59.4036	118.6080	65.3972	0.2349	155	134
1	1733.0000	1.0000	9	0	59.5001	118.3706	65.5026	0.2574	156	136
1	1734.0000	1.0000	9	0	59.3444	118.5607	65.3045	0.2177	158	141
1	1735.0000	1.0000	9	0	59.4820	118.5677	65.3829	0.1575	155	139
1	1736.0000	1.0000	9	0	59.1928	118.2136	65.2799	0.3324	151	136
1	1737.0000	1.0000	9	0	59.4589	118.7120	65.3610	0.3540	155	146
1	1738.0000	1.0000	9	0	59.2050	118.8183	65.3127	0.2777	157	142
1	1739.0000	1.0000	9	0	59.4223	118.7254	65.3265	0.3707	163	146
1	1740.0000	1.0000	9	0	59.2483	118.8527	65.3139	0.2762	158	145
1	1741.0000	1.0000	9	0	59.2306	118.8484	65.3260	0.2401	159	138
1	1742.0000	1.0000	9	0	59.1871	118.6810	65.3583	0.3172	157	139
1	1743.0000	1.0000	9	0	58.9774	118.7326	65.2186	0.4105	155	128
1	1744.0000	1.0000	9	0	59.4527	118.7178	65.4183	0.2491	152	135
1	1745.0000	1.0000	9	0	59.4407	118.9986	65.4517	0.1401	154	143
1	1746.0000	1.0000	9	0	59.4715	118.9143	65.4418	0.2464	161	151
1	1747.0000	1.0000	9	0	59.3851	118.9260	65.4400	0.2404	166	155
1	1748.0000	1.0000	9	0	59.4410	118.8981	65.4449	0.2031	164	144
1	1749.0000	1.0000	9	0	59.2987	118.7899	65.2704	0.2771	155	136
1	1750.0000	1.0000	9	0	59.2598	118.9092	65.0920	0.2510	147	128
1	1751.0000	1.0000	9	0	59.2515	118.8012	65.0059	0.2866	152	135
1	1752.0000	1.0000	9	0	59.1507	118.5726	64.9944	0.3720	148	131
1	1753.0000	1.0000	9	0	59.4604	118.5947	65.0783	0.2569	149	135
1	1754.0000	1.0000	9	0	59.4658	118.6375	65.1916	0.4276	156	135
1	1755.0000	1.0000	9	0	59.2930	118.8025	65.1837	0.2288	152	135
1	1756.0000	1.0000	9	0	59.3497	118.8193	65.1456	0.1731	153	138
1	1757.0000	1.0000	9	0	59.2160	118.6751	64.9687	0.3121	147	130
1	1758.0000	1.0000	9	0	59.3252	118.7669	65.0993	0.3162	152	132
1	1759.0000	1.0000	9	0	59.1328	118.7741	64.9425	0.3349	154	130
1	1760.0000	1.0000	9	0	59.0375	118.5031	64.8963	0.4239	148	134
1	1761.0000	1.0000	9	0	59.2259	118.6766	65.0629	0.3689	153	132
1	1762.0000	1.0000	9	0	58.8495	118.5485	64.8593	0.3464	151	136
1	1763.0000	1.0000	9	0	59.1308	118.8167	64.9324	0.2675	151	131
1	1764.0000	1.0000	9	0	59.2171	118.9005	65.0711	0.2539	146	132
1	1765.0000	1.0000	9	0	59.0988	118.8684	64.9271	0.4454	155	130
1	1766.0000	1.0000	9	0	59.2873	118.8531	65.0917	0.1313	149	130
1	1767.0000	1.0000	9	0	59.1061	118.9625	64.9587	0.2292	153	139
1	1768.0000	1.0000	9	0	59.1520	118.8886	65.0359	0.3157	152	133
1	1769.0000	1.0000	9	0	59.3583	118.8399	65.1243	0.1757	168	149
1	1770.0000	1.0000	9	0	59.4201	118.8899	65.1805	0.1320	162	148
1	1771.0000	1.0000	9	0	59.3821	118.8085	65.1954	0.1849	161	151
1	1772.0000	1.0000	9	0	59.3800	118.7901	65.0977	0.2189	161	145
1	1773.0000	1.0000	9	0	59.4872	118.7243	65.1241	0.1815	153	142
1	1774.0000	1.0000	9	0	59.3940	118.7881	65.0895	0.2977	148	131
1	1775.0000	1.0000	9	0	59.3965	118.8259	65.1390	0.2082	145	135
1	1776.0000	1.0000	9	0	59.2453	118.8758	65.0573	0.2332	146	131
1	1777.0000	1.0000	9	0	59.4369	118.8388	65.1466	0.1616	155	136
1	1778.0000	1.0000	9	0	59.2100	118.8507	65.0702	0.2999	155	145
1	1779.0000	1.0000	9	0	59.3684	118.9053	65.0811	0.2711	153	142
1	1780.0000	1.0000	9	0	59.3065	118.9919	65.0526	0.2520	151	140
1	1781.0000	1.0000	9	0	59.2847	118.9742	65.1399	0.1739	153	140
1	1782.0000	1.0000	9	0	59.2059	118.8917	65.0181	0.3505	153	143
1	1783.0000	1.0000	9	0	59.1831	118.9223	65.0894	0.2394	152	131
1	1784.0000	1.0000	9	0	59.1703	118.9733	65.0892	0.2024	147	136
1	1785.0000	1.0000	9	0	59.2842	118.9151	65.1463	0.1877	147	134
1	1786.0000	1.0000	9	0	59.1839	118.9887	65.1197	0.3891	150	133
1	1787.0000	1.0000	9	0	59.0396	118.6864	65.0015	0.3324	153	137
1	1788.0000	1.0000	9	0	59.2066	118.9111	65.1317	0.2919	153	140
1	1789.0000	1.0000	9	0	59.1006	118.9339	65.1355	0.2984	150	136
1	1790.0000	1.0000	9	0	58.9895	118.6328	64.9422	0.3528	150	135
1	1791.0000	1.0000	9	0	58.6890	118.4295	64.7760	0.3788	156	130
1	1792.0000	1.0000	9	0	59.0074	118.8505	64.9570	0.3314	153	126
1	1793.0000	1.0000	9	0	59.2434	118.8883	65.1157	0.3541	147	134
1	1794.0000	1.0000	9	0	59.2930	119.0876	65.1196	0.2608	161	144
1	1795.0000	1.0000	9	0	59.2544	119.0359	65.1317	0.2090	164	150
1	1796.0000	1.0000	9	0	59.2729	118.9784	65.1576	0.2544	165	155
1	1797.0000	1.0000	9	0	59.1366	118.9232	65.0980	0.2563	166	157
1	1798.0000	1.0000	9	0	59.3850	119.0116	65.2042	0.2036	164	152
1	1799.0000	1.0000	9	0	59.2782	119.0203	65.1982	0.2266	163	153
1	1800.0000	1.0000	9	0	59.2750	119.1087	65.2023	0.1247	167	158
1	1801.0000	1.0000	9	0	59.2322	119.1584	65.1910	0.1922	165	156
1	1802.0000	1.0000	9	0	59.2951	119.1543	65.2000	0.1486	168	147
1	1803.0000	1.0000	9	0	59.3380	119.1112	65.2470	0.1190	168	145
1	1804.0000	1.0000	9	0	59.4296	119.1032	65.2478	0.1371	171	153
1	1805.0000	1.0000	9	0	59.4311	119.1067	65.2664	0.1176	171	151
1	1806.0000	1.0000	9	0	59.4032	119.1300	65.2733	0.1609	174	163
1	1807.0000	1.0000	9	0	59.4594	119.1350	65.2913	0.1434	177	163
1	1808.0000	1.0000	9	0	59.4480	119.1247	65.3019	0.1571	169	160
1	1809.0000	1.0000	9	0	59.3945	119.1383	65.3089	0.1817	174	159
1	1810.0000	1.0000	9	0	59.4190	119.1418	65.2523	0.1759	172	159
1	1811.0000	1.0000	9	0	59.3729	119.1807	65.2672	0.1767	171	164
1	1812.0000	1.0000	9	0	59.3937	119.1727	65.2556	0.1300	168	157
1	1813.0000	1.0000	9	0	59.3515	119.1565	65.2523	0.1430	168	158
1	1814.0000	1.0000	9	0	59.3561	119.1349	65.2483	0.1463	168	154
1	1815.0000	1.0000	9	0	59.4299	119.1256	65.2611	0.2079	167	154
1	1816.0000	1.0000	9	0	59.2020	119.1225	65.1205	0.2329	165	153
1	1817.0000	1.0000	9	0	59.3759	119.0579	65.2201	0.2652	165	150
1	1818.0000	1.0000	9	0	59.3421	119.0583	65.2204	0.2643	165	153
1	1819.0000	1.0000	9	0	59.3182	119.1218	65.2780	0.1432	164	149
1	1820.0000	1.0000	9	0	59.4060	119.1161	65.2647	0.1663	167	148
1	1821.0000	1.0000	9	0	59.2250	119.1845	65.1782	0.1512	168	146
1	1822.0000	1.0000	9	0	59.4249	119.0873	65.2426	0.1628	165	153
1	1823.0000	1.0000	9	0	59.3401	119.1400	65.1650	0.2040	166	156
1	1824.0000	1.0000	9	0	59.4719	119.0839	65.2357	0.1861	168	159
1	1825.0000	1.0000	9	0	59.4368	119.1116	65.2297	0.1583	169	161
1	1826.0000	1.0000	9	0	59.4181	119.0897	65.2269	0.1975	170	156
1	1827.0000	1.0000	9	0	59.3949	119.0877	65.1414	0.1726	167	152
1	1828.0000	1.0000	9	0	59.4481	119.1102	65.2182	0.1798	169	155
1	1829.0000	1.0000	9	0	59.4082	119.0678	65.1918	0.1671	172	156
1	1830.0000	1.0000	9	0	59.4828	119.0711	65.2182	0.1010	168	160
1	1831.0000	1.0000	9	0	59.4657	119.1555	65.2265	0.1558	166	162
1	1832.0000	1.0000	9	0	59.5163	119.1892	65.1987	0.1706	171	155
1	1833.0000	1.0000	9	0	59.4378	119.1918	65.1841	0.1145	171	158
1	1834.0000	1.0000	9	0	59.3408	119.1711	65.1758	0.1875	170	159
1	1835.0000	1.0000	9	0	59.3388	119.1853	65.1929	0.1436	171	160
1	1836.0000	1.0000	9	0	59.3701	119.1885	65.1845	0.1051	174	160
1	1837.0000	1.0000	9	0	59.3126	119.2314	65.1388	0.1579	167	153
1	1838.0000	1.0000	9	0	59.4103	119.1679	65.1399	0.1618	171	159
1	1839.0000	1.0000	9	0	59.4050	119.1419	65.1311	0.1050	168	162
1	1840.0000	1.0000	9	0	59.3422	119.0875	65.1496	0.1524	169	157
1	1841.0000	1.0000	9	0	59.3466	119.1811	65.1751	0.1182	165	153
1	1842.0000	1.0000	9	0	59.3020	119.2042	65.1408	0.1831	168	156
1	1843.0000	1.0000	9	0	59.3306	119.2550	65.1201	0.1264	164	152
1	1844.0000	1.0000	9	0	59.3576	119.2226	65.1039	0.1536	168	152
1	1845.0000	1.0000	9	0	59.4024	119.1325	65.1768	0.1207	170	153
1	1846.0000	1.0000	9	0	59.5234	119.0723	65.1610	0.1498	174	153
1	1847.0000	1.0000	9	0	59.4542	119.1249	65.1897	0.1395	168	151
1	1848.0000	1.0000	9	0	59.5274	119.1454	65.2067	0.1899	164	159
1	1849.0000	1.0000	9	0	59.4639	119.1396	65.2485	0.1171	170	164
1	1850.0000	1.0000	9	0	59.3982	119.1564	65.2428	0.1243	176	158
1	1851.0000	1.0000	9	0	59.3041	119.1818	65.2080	0.1601	170	154
1	1852.0000	1.0000	9	0	59.2992	119.2150	65.2508	0.1950	172	156
1	1853.0000	1.0000	9	0	59.3670	119.1798	65.2556	0.1442	174	160
1	1854.0000	1.0000	9	0	59.3114	119.2404	65.2376	0.1270	167	158
1	1855.0000	1.0000	9	0	59.2618	119.2382	65.2275	0.1973	168	154
1	1856.0000	1.0000	9	0	59.3366	119.2063	65.2447	0.1040	172	156
1	1857.0000	1.0000	9	0	59.3026	119.1706	65.2320	0.1761	169	160
1	1858.0000	1.0000	9	0	59.3205	119.1838	65.1772	0.1835	166	161
1	1859.0000	1.0000	9	0	59.4277	119.1890	65.2194	0.1626	173	162
1	1860.0000	1.0000	9	0	59.4140	119.2006	65.2471	0.1037	173	161
1	1861.0000	1.0000	9	0	59.4540	119.2078	65.2526	0.1336	173	162
1	1862.0000	1.0000	9	0	59.4375	119.1832	65.2626	0.1365	171	163
1	1863.0000	1.0000	9	0	59.3430	119.2070	65.2284	0.1796	171	168
1	1864.0000	1.0000	9	0	59.3359	119.2155	65.2151	0.1465	170	164
1	1865.0000	1.0000	9	0	59.3905	119.2560	65.2237	0.1154	175	163
1	1866.0000	1.0000	9	0	59.3882	119.2122	65.2161	0.1277	177	163
1	1867.0000	1.0000	9	0	59.4499	119.1715	65.2349	0.1607	174	162
1	1868.0000	1.0000	9	0	59.3647	119.2505	65.2339	0.1350	169	161
1	1869.0000	1.0000	9	0	59.3860	119.2006	65.2530	0.1445	174	162
1	1870.0000	1.0000	9	0	59.4122	119.2229	65.2353	0.1417	169	163
1	1871.0000	1.0000	9	0	59.4266	119.2130	65.2542	0.1141	168	160
1	1872.0000	1.0000	9	0	59.4452	119.2558	65.2560	0.1360	176	160
1	1873.0000	1.0000	9	0	59.4463	119.2270	65.2586	0.1359	171	166
1	1874.0000	1.0000	9	0	59.3982	119.2010	65.2430	0.1652	175	166
1	1875.0000	1.0000	9	0	59.4213	119.1803	65.2408	0.1244	166	159
1	1876.0000	1.0000	9	0	59.4456	119.1802	65.2522	0.1509	171	164
1	1877.0000	1.0000	9	0	59.4487	119.1158	65.2045	0.1877	168	163
1	1878.0000	1.0000	9	0	59.5133	119.1417	65.2020	0.1461	171	161
1	1879.0000	1.0000	9	0	59.4474	119.1012	65.2454	0.1621	175	164
1	1880.0000	1.0000	9	0	59.4316	119.1184	65.2088	0.1419	172	163
1	1881.0000	1.0000	9	0	59.4620	119.1246	65.2753	0.1276	172	163
1	1882.0000	1.0000	9	0	59.5408	119.1613	65.3139	0.1413	173	166
1	1883.0000	1.0000	9	0	59.5303	119.1985	65.2867	0.0974	169	163
1	1884.0000	1.0000	9	0	59.3227	119.2088	65.2881	0.2162	163	159
1	1885.0000	1.0000	9	0	59.4084	119.2360	65.2612	0.1508	170	159
1	1886.0000	1.0000	9	0	59.3230	119.1817	65.3071	0.1771	167	157
1	1887.0000	1.0000	9	0	59.4063	119.2236	65.2826	0.1790	161	155
1	1888.0000	1.0000	9	0	59.3525	119.1716	65.2387	0.1478	168	154
1	1889.0000	1.0000	9	0	59.3314	119.1861	65.2761	0.1694	171	157
1	1890.0000	1.0000	9	0	59.3576	119.1820	65.2376	0.1108	168	155
1	1891.0000	1.0000	9	0	59.3644	119.1811	65.2173	0.1060	172	159
1	1892.0000	1.0000	9	0	59.3998	119.1620	65.2150	0.1581	166	161
1	1893.0000	1.0000	9	0	59.3466	119.1673	65.2253	0.1399	163	157
1	1894.0000	1.0000	9	0	59.4223	119.1252	65.2274	0.1163	165	166
1	1895.0000	1.0000	9	0	59.4540	119.1199	65.2858	0.1179	159	162
1	1896.0000	1.0000	9	0	59.3910	119.1228	65.3104	0.1443	163	157
1	1897.0000	1.0000	9	0	59.3225	119.0317	65.3623	0.2160	164	153
1	1898.0000	1.0000	9	0	59.2621	119.0319	65.3424	0.2269	157	147
1	1899.0000	1.0000	9	0	59.2422	119.0100	65.2781	0.3377	160	147
1	1900.0000	1.0000	9	0	59.3033	119.0310	65.3388	0.2479	156	148
1	1901.0000	1.0000	9	0	59.3315	118.9939	65.3699	0.1878	159	152
1	1902.0000	1.0000	9	0	59.2894	119.0825	65.3466	0.1995	158	149
1	1903.0000	1.0000	9	0	59.2850	119.0185	65.3792	0.1554	163	153
1	1904.0000	1.0000	9	0	59.4574	119.0110	65.3978	0.1765	162	149
1	1905.0000	1.0000	9	0	59.4066	119.0235	65.3109	0.3242	160	145
1	1906.0000	1.0000	9	0	59.5272	118.8768	65.4658	0.1383	159	140
1	1907.0000	1.0000	9	0	59.2748	119.1247	65.3697	0.1788	160	148
1	1908.0000	1.0000	9	0	59.3711	119.0602	65.3936	0.1276	159	151
1	1909.0000	1.0000	9	0	59.3078	118.9989	65.3306	0.2776	160	147
1	1910.0000	1.0000	9	0	59.3040	119.0548	65.3647	0.1618	162	145
1	1911.0000	1.0000	9	0	59.3545	119.0034	65.3893	0.1658	154	148
1	1912.0000	1.0000	9	0	59.4259	118.9278	65.4221	0.2322	161	143
1	1913.0000	1.0000	9	0	59.3839	119.0233	65.3899	0.1685	160	143
1	1914.0000	1.0000	9	0	59.3702	118.9736	65.3808	0.1552	158	144
1	1915.0000	1.0000	9	0	59.4154	118.9000	65.4119	0.1617	164	149
1	1916.0000	1.0000	9	0	59.3293	119.1104	65.2126	0.1635	172	150
1	1917.0000	1.0000	9	0	59.3693	119.0776	65.1490	0.2419	167	152
1	1918.0000	1.0000	9	0	59.3019	119.0497	65.0868	0.1601	162	152
1	1919.0000	1.0000	9	0	59.1165	119.1627	64.9748	0.2681	159	148
1	1920.0000	1.0000	9	0	59.3554	119.0519	65.1707	0.2442	160	145
1	1921.0000	1.0000	9	0	59.1920	119.1675	65.1217	0.2604	156	137
1	1922.0000	1.0000	9	0	59.1855	119.0234	65.0563	0.2703	153	130
1	1923.0000	1.0000	9	0	58.9371	118.8561	64.8517	0.4343	148	124
1	1924.0000	1.0000	9	0	58.9237	118.9884	65.0093	0.3856	155	134
1	1925.0000	1.0000	9	0	59.1109	119.0020	64.9883	0.2721	157	138
1	1926.0000	1.0000	9	0	59.2795	119.0746	65.1311	0.1913	164	143
1	1927.0000	1.0000	9	0	59.3315	119.0455	65.1568	0.1091	158	138
1	1928.0000	1.0000	9	0	59.3038	119.1926	65.0910	0.1811	161	147
1	1929.0000	1.0000	9	0	59.2555	119.1377	65.0977	0.2187	157	140
1	1930.0000	1.0000	9	0	59.2514	119.1172	65.0706	0.2419	160	141
1	1931.0000	1.0000	9	0	59.3016	119.1233	65.0567	0.1422	160	146
1	1932.0000	1.0000	9	0	59.1602	119.0021	65.0222	0.2729	162	143
1	1933.0000	1.0000	9	0	59.2903	119.1145	65.1096	0.2268	159	137
1	1934.0000	1.0000	9	0	59.1802	119.1606	65.0774	0.2106	157	133
1	1935.0000	1.0000	9	0	59.2616	119.1602	65.0491	0.1817	163	137
1	1936.0000	1.0000	9	0	59.2705	119.1812	65.0871	0.1534	161	148
1	1937.0000	1.0000	9	0	59.0894	119.2216	64.9674	0.2468	159	142
1	1938.0000	1.0000	9	0	59.2099	119.0759	64.9384	0.4344	146	131
1	1939.0000	1.0000	9	0	59.2030	119.1623	64.9658	0.3377	153	133
1	1940.0000	1.0000	9	0	59.2029	119.1363	65.0313	0.2019	155	142
1	1941.0000	1.0000	9	0	59.0958	119.1613	64.8912	0.3847	157	139
1	1942.0000	1.0000	9	0	59.1280	119.2755	64.9789	0.2528	159	138
1	1943.0000	1.0000	9	0	59.1433	119.1541	64.9402	0.3170	155	135
1	1944.0000	1.0000	9	0	59.1363	119.0185	65.0356	0.3975	147	127
1	1945.0000	1.0000	9	0	59.0850	119.0507	64.9893	0.2159	151	137
1	1946.0000	1.0000	9	0	58.9546	118.9691	64.9135	0.3397	149	131
1	1947.0000	1.0000	9	0	58.7577	118.8719	64.8311	0.4107	149	129
1	1948.0000	1.0000	9	0	58.8244	118.9558	64.8764	0.4404	154	128
1	1949.0000	1.0000	9	0	59.2199	119.1552	65.0240	0.2789	143	127
1	1950.0000	1.0000	9	0	59.1358	119.2340	65.0078	0.2045	151	138
1	1951.0000	1.0000	9	0	59.2538	119.1942	65.1076	0.1980	158	141
1	1952.0000	1.0000	9	0	59.1399	119.0941	64.9941	0.2245	155	145
1	1953.0000	1.0000	9	0	59.0189	119.1670	64.9511	0.2659	157	145
1	1954.0000	1.0000	9	0	59.2140	119.3223	65.0025	0.2396	156	144
1	1955.0000	1.0000	9	0	59.3274	119.1964	65.1531	0.1730	157	136
1	1956.0000	1.0000	9	0	59.0896	119.1189	64.9841	0.3321	154	137
1	1957.0000	1.0000	9	0	59.0714	119.1957	64.9534	0.2700	150	131
1	1958.0000	1.0000	9	0	59.1929	119.2680	64.9594	0.2927	157	136
1	1959.0000	1.0000	9	0	59.2653	119.1718	65.1142	0.1849	160	144
1	1960.0000	1.0000	9	0	59.0646	119.2821	64.9656	0.2674	159	141
1	1961.0000	1.0000	9	0	59.1156	119.1758	64.9703	0.3513	150	138
1	1962.0000	1.0000	9	0	59.0733	119.2101	65.0214	0.2021	154	134
1	1963.0000	1.0000	9	0	59.2331	119.3256	64.9955	0.2252	154	134
1	1964.0000	1.0000	9	0	59.3031	119.2826	64.9827	0.3040	150	126
1	1965.0000	1.0000	9	0	59.2881	119.1232	65.0833	0.2969	147	129
1	1966.0000	1.0000	9	0	59.2790	119.2666	65.0816	0.2645	147	125
1	1967.0000	1.0000	9	0	59.1903	119.1898	65.0614	0.1786	149	132
1	1968.0000	1.0000	9	0	59.0741	119.3408	65.0328	0.1965	161	141
1	1969.0000	1.0000	9	0	59.1195	119.2978	64.9959	0.3162	156	136
1	1970.0000	1.0000	9	0	59.1573	119.1191	65.0655	0.2568	165	148
1	1971.0000	1.0000	9	0	59.0622	119.3144	64.9552	0.2880	162	140
1	1972.0000	1.0000	9	0	59.3404	119.2120	65.1452	0.1557	154	134
1	1973.0000	1.0000	9	0	59.1924	119.2590	65.0371	0.1839	160	139
1	1974.0000	1.0000	9	0	59.2691	119.3907	65.0340	0.1998	161	141
1	1975.0000	1.0000	9	0	59.2137	119.2530	65.1289	0.2109	159	138
1	1976.0000	1.0000	9	0	59.3127	119.2894	65.1787	0.1443	159	148
1	1977.0000	1.0000	9	0	59.1375	119.3033	65.1196	0.1281	162	151
1	1978.0000	1.0000	9	0	59.2290	119.3271	65.1039	0.1662	160	150
1	1979.0000	1.0000	9	0	59.1631	119.3321	65.1154	0.2159	159	150
1	1980.0000	1.0000	9	0	58.9821	119.2778	64.9748	0.3329	156	143
1	1981.0000	1.0000	9	0	59.0933	119.2549	64.9744	0.2507	156	144
1	1982.0000	1.0000	9	0	59.1825	119.3130	65.0637	0.1692	160	141
1	1983.0000	1.0000	9	0	59.1875	119.2460	65.1250	0.1824	159	149
1	1984.0000	1.0000	9	0	59.2832	119.2901	65.1474	0.2452	160	135
1	1985.0000	1.0000	9	0	59.2304	119.4030	65.1003	0.1957	160	143
1	1986.0000	1.0000	9	0	58.5960	119.5362	64.6117	0.5430	153	134
1	1987.0000	1.0000	9	0	59.0930	119.4148	64.9171	0.3330	158	139
1	1988.0000	1.0000	9	0	58.9790	119.4911	64.9503	0.3364	155	139
1	1989.0000	1.0000	9	0	59.2234	119.4362	64.9464	0.4149	159	142
1	1990.0000	1.0000	9	0	58.8857	119.2206	64.9698	0.2084	157	143
1	1991.0000	1.0000	9	0	59.0656	119.4586	64.9550	0.3077	155	137
1	1992.0000	1.0000	9	0	59.0752	119.0735	65.0398	0.3328	151	126
1	1993.0000	1.0000	9	0	59.1768	119.5321	64.9653	0.3411	149	133
1	1994.0000	1.0000	9	0	59.1367	119.4259	65.0795	0.2258	156	140
1	1995.0000	1.0000	9	0	58.8091	119.5827	64.8663	0.2371	159	139
1	1996.0000	1.0000	9	0	59.1600	119.4768	65.0628	0.1392	150	137
1	1997.0000	1.0000	9	0	58.7132	119.5011	64.7649	0.3679	142	125
1	1998.0000	1.0000	9	0	59.0545	119.2033	64.9589	0.3201	140	123
1	1999.0000	1.0000	9	0	58.9959	119.3459	64.9254	0.3476	145	125
1	2000.0000	1.0000	9	0	58.8760	119.4474	64.7934	0.1925	158	137
1	2001.0000	1.0000	9	0	59.0939	119.3165	64.9557	0.3237	162	147
1	2002.0000	1.0000	9	0	59.1710	119.4309	64.9910	0.1672	156	141
1	2003.0000	1.0000	9	0	58.9708	119.4869	64.8345	0.1605	159	145
1	2004.0000	1.0000	9	0	59.1950	119.3129	64.9232	0.3271	153	137
1	2005.0000	1.0000	9	0	58.6870	119.0731	64.6308	0.4246	151	129
1	2006.0000	1.0000	9	0	58.5846	119.0837	64.6548	0.3578	147	123
1	2007.0000	1.0000	9	0	58.5942	119.3263	64.6046	0.3768	144	127
1	2008.0000	1.0000	9	0	58.7549	119.6777	64.8401	0.3829	159	137
1	2009.0000	1.0000	9	0	58.9942	119.8534	64.9430	0.1713	160	143
1	2010.0000	1.0000	9	0	58.9620	119.7610	64.9030	0.2255	162	151
1	2011.0000	1.0000	9	0	58.7814	119.4834	64.7626	0.3437	164	143
1	2012.0000	1.0000	9	0	59.0350	119.6442	64.8840	0.2225	156	140
1	2013.0000	1.0000	9	0	58.9673	119.6042	64.8508	0.2038	155	139
1	2014.0000	1.0000	9	0	59.0285	119.5457	64.8043	0.2004	159	138
1	2015.0000	1.0000	9	0	59.1050	119.4385	64.8486	0.1747	153	134
1	2016.0000	1.0000	9	0	58.8582	119.5535	64.6691	0.2136	151	133
1	2017.0000	1.0000	9	0	58.6189	119.3075	64.5060	0.3954	152	129
1	2018.0000	1.0000	9	0	59.0332	119.4803	64.7779	0.3098	159	138
1	2019.0000	1.0000	9	0	58.9461	119.3854	64.7727	0.3963	152	135
1	2020.0000	1.0000	9	0	58.9774	119.6217	64.8130	0.2020	158	145
1	2021.0000	1.0000	9	0	59.1044	119.5991	64.8204	0.1411	161	141
1	2022.0000	1.0000	9	0	59.0686	119.4235	64.8556	0.2311	155	140
1	2023.0000	1.0000	9	0	58.9291	119.5012	64.8401	0.2295	164	143
1	2024.0000	1.0000	9	0	59.1227	119.5658	64.8507	0.1599	162	143
1	2025.0000	1.0000	9	0	59.0763	119.5911	64.8555	0.1346	163	144
1	2026.0000	1.0000	9	0	59.1035	119.5478	64.8587	0.1641	163	144
1	2027.0000	1.0000	9	0	59.0546	119.5110	64.8450	0.1580	161	143
1	2028.0000	1.0000	9	0	59.0230	119.4946	64.8218	0.2235	156	148
1	2029.0000	1.0000	9	0	59.0421	119.5463	64.8326	0.2173	162	150
1	2030.0000	1.0000	9	0	59.0700	119.6067	64.8348	0.1162	164	146
1	2031.0000	1.0000	9	0	59.1043	119.5205	64.8325	0.2609	157	144
1	2032.0000	1.0000	9	0	59.1563	119.6461	64.8412	0.1539	164	147
1	2033.0000	1.0000	9	0	59.1785	119.6635	64.8439	0.1020	161	154
1	2034.0000	1.0000	9	0	58.9971	119.6702	64.7517	0.1999	164	149
1	2035.0000	1.0000	9	0	59.0401	119.6435	64.7661	0.2252	161	149
1	2036.0000	1.0000	9	0	59.0847	119.6052	64.8026	0.1810	157	150
1	2037.0000	1.0000	9	0	59.0590	119.6437	64.8189	0.1958	161	148
1	2038.0000	1.0000	9	0	58.9255	119.5894	64.7478	0.2505	158	148
1	2039.0000	1.0000	9	0	59.0336	119.6195	64.8074	0.2156	160	141
1	2040.0000	1.0000	9	0	58.9571	119.6382	64.8263	0.2720	165	148
1	2041.0000	1.0000	9	0	58.8828	119.6530	64.8166	0.3194	167	147
1	2042.0000	1.0000	9	0	58.9964	119.7170	64.8362	0.1545	163	147
1	2043.0000	1.0000	9	0	59.0931	119.6979	64.8655	0.2077	162	147
1	2044.0000	1.0000	9	0	58.7627	119.6838	64.6534	0.3269	162	147
1	2045.0000	1.0000	9	0	59.0244	119.5876	64.8797	0.2672	164	138
1	2046.0000	1.0000	9	0	59.0362	119.6892	64.8098	0.1856	160	144
1	2047.0000	1.0000	9	0	59.0544	119.6716	64.8097	0.1729	165	148
1	2048.0000	1.0000	9	0	58.9181	119.5314	64.7068	0.3243	161	144
1	2049.0000	1.0000	9	0	58.9139	119.4903	64.7226	0.3048	157	136
1	2050.0000	1.0000	9	0	58.8802	119.7104	64.6819	0.3793	166	140
1	2051.0000	1.0000	9	0	58.8513	119.5386	64.7222	0.3018	163	143
1	2052.0000	1.0000	9	0	58.9144	119.6970	64.6606	0.4081	163	141
1	2053.0000	1.0000	9	0	58.9051	119.5666	64.7959	0.2120	163	139
1	2054.0000	1.0000	9	0	58.9463	119.3913	64.6806	0.3878	161	137
1	2055.0000	1.0000	9	0	58.9787	119.5364	64.7364	0.2123	161	140
1	2056.0000	1.0000	9	0	59.0152	119.4906	64.7896	0.2688	159	137
1	2057.0000	1.0000	9	0	58.8530	119.5936	64.6661	0.2365	160	145
1	2058.0000	1.0000	9	0	58.7003	119.3829	64.5998	0.3166	163	145
1	2059.0000	1.0000	9	0	58.7296	119.6666	64.5521	0.2947	160	137
1	2060.0000	1.0000	9	0	58.8416	119.5494	64.5843	0.3677	155	139
1	2061.0000	1.0000	9	0	58.7842	119.4396	64.5638	0.4903	153	139
1	2062.0000	1.0000	9	0	58.7723	119.6272	64.6218	0.2954	158	141
1	2063.0000	1.0000	9	0	58.9285	119.4313	64.6678	0.3122	158	143
1	2064.0000	1.0000	9	0	58.7825	119.6195	64.5635	0.2391	158	140
1	2065.0000	1.0000	9	0	58.8431	119.6776	64.5874	0.3376	157	141
1	2066.0000	1.0000	9	0	59.0866	119.4417	64.7015	0.3349	160	144
1	2067.0000	1.0000	9	0	59.0431	119.6630	64.6482	0.1548	156	142
1	2068.0000	1.0000	9	0	59.0041	119.5721	64.6575	0.1467	162	147
1	2069.0000	1.0000	9	0	59.0242	119.5329	64.6369	0.2762	161	146
1	2070.0000	1.0000	9	0	58.6542	119.5982	64.3681	0.3987	151	135
1	2071.0000	1.0000	9	0	58.6785	119.1647	64.3015	0.4513	152	129
1	2072.0000	1.0000	9	0	58.7276	119.6935	64.4433	0.4000	161	137
1	2073.0000	1.0000	9	0	58.9373	119.6331	64.5856	0.2056	162	132
1	2074.0000	1.0000	9	0	58.8403	119.7740	64.5149	0.1998	162	144
1	2075.0000	1.0000	9	0	59.0520	119.6440	64.6791	0.2520	163	148
1	2076.0000	1.0000	9	0	58.8743	119.7604	64.6280	0.1659	165	150
1	2077.0000	1.0000	9	0	58.8004	119.7386	64.5931	0.3983	164	145
1	2078.0000	1.0000	9	0	58.9123	119.8186	64.7408	0.1745	159	148
1	2079.0000	1.0000	9	0	58.9690	119.8059	64.7212	0.2937	158	142
1	2080.0000	1.0000	9	0	58.8841	119.8729	64.7218	0.1567	157	138
1	2081.0000	1.0000	9	0	58.8422	119.7088	64.6179	0.3079	158	136
1	2082.0000	1.0000	9	0	58.8714	119.8219	64.5650	0.1956	162	136
1	2083.0000	1.0000	9	0	58.8472	119.6386	64.4924	0.2809	159	134
1	2084.0000	1.0000	9	0	58.9868	119.6388	64.5046	0.2134	164	144
1	0.0000	2.0000	9	0	57.1739	117.2766	63.5674	0.1178	154	156
1	1.0000	2.0000	10	0	57.1221	117.2370	63.5318	0.2202	158	151
1	2.0000	2.0000	9	0	57.0900	117.2461	63.5111	0.2009	151	152
1	3.0000	2.0000	10	0	57.1007	117.1994	63.5383	0.2515	160	145
1	4.0000	2.0000	10	0	57.0397	117.1629	63.6940	0.4150	159	135
1	5.0000	2.0000	10	0	57.0776	117.1813	63.5498	0.2344	164	135
1	6.0000	2.0000	10	0	56.7337	116.8490	64.1358	0.5477	159	135
1	7.0000	2.0000	9	0	57.1228	117.1163	64.5229	0.3222	162	141
1	8.0000	2.0000	9	0	57.1804	117.0139	64.5578	0.2263	172	139
1	9.0000	2.0000	10	0	57.2204	117.1749	64.5256	0.2978	166	142
1	10.0000	2.0000	10	0	57.1718	117.1342	64.5429	0.3400	165	138
1	11.0000	2.0000	10	0	57.1946	117.1283	64.4963	0.2711	167	140
1	12.0000	2.0000	10	0	57.1465	117.2328	64.4427	0.3112	165	147
1	13.0000	2.0000	10	0	57.0417	117.0202	64.7644	0.4382	165	146
1	14.0000	2.0000	10	0	57.2537	116.9896	64.7363	0.2011	168	146
1	15.0000	2.0000	10	0	57.3296	116.9868	64.7881	0.1772	168	152
1	16.0000	2.0000	10	0	57.1915	117.0528	64.9082	0.3362	170	147
1	17.0000	2.0000	10	0	57.2398	117.1129	64.7902	0.2910	171	145
1	18.0000	2.0000	10	0	57.1997	117.2016	64.8170	0.3200	169	155
1	19.0000	2.0000	10	0	57.2400	117.1244	64.8444	0.2202	163	150
1	20.0000	2.0000	10	0	57.1669	117.2349	64.7719	0.2009	172	149
1	21.0000	2.0000	10	0	57.2176	117.0751	64.8089	0.1855	170	147
1	22.0000	2.0000	10	0	57.2317	117.1714	64.7880	0.1819	170	143
1	23.0000	2.0000	10	0	57.2707	117.2393	64.8842	0.3263	171	150
1	24.0000	2.0000	10	0	57.1699	117.2421	64.8292	0.2696	167	147
1	25.0000	2.0000	10	0	57.2210	117.0470	64.7797	0.2197	166	138
1	26.0000	2.0000	10	0	57.2441	117.2208	64.8164	0.2961	160	142
1	27.0000	2.0000	10	0	57.1742	117.0195	64.6270	0.3668	168	143
1	28.0000	2.0000	9	0	57.2113	117.2212	64.8020	0.2363	169	145
1	29.0000	2.0000	10	0	57.2577	117.1313	64.7531	0.2289	166	142
1	30.0000	2.0000	10	0	57.0061	117.2248	64.7322	0.3094	166	147
1	31.0000	2.0000	10	0	57.0301	117.1807	64.7263	0.3012	166	142
1	32.0000	2.0000	10	0	57.0813	117.1070	64.7774	0.3823	170	142
1	33.0000	2.0000	10	0	56.6782	116.8103	64.5635	0.5511	165	149
1	34.0000	2.0000	9	0	57.0968	117.2096	64.7858	0.2803	167	143
1	35.0000	2.0000	9	0	56.8462	117.0768	64.8616	0.5601	168	149
1	36.0000	2.0000	10	0	57.0663	117.2588	64.7659	0.2562	169	140
1	37.0000	2.0000	10	0	57.0664	117.1879	64.8030	0.3275	169	146
1	38.0000	2.0000	10	0	57.0577	116.8823	64.7800	0.2615	173	147
1	39.0000	2.0000	10	0	57.0825	117.1226	64.7131	0.3383	166	139
1	40.0000	2.0000	10	0	57.0379	117.2365	64.7075	0.3721	169	144
1	41.0000	2.0000	10	0	57.2555	117.0897	64.8019	0.2772	163	147
1	42.0000	2.0000	10	0	57.2180	117.1366	64.8368	0.2854	165	139
1	43.0000	2.0000	10	0	57.0810	117.0257	64.7211	0.2748	165	142
1	44.0000	2.0000	10	0	57.3909	117.1325	64.8429	0.1359	170	143
1	45.0000	2.0000	10	0	57.0514	117.0212	64.6522	0.3874	171	139
1	46.0000	2.0000	9	0	57.3046	116.9317	64.8030	0.2812	167	143
1	47.0000	2.0000	10	0	57.2247	117.1165	64.8069	0.2426	166	142
1	48.0000	2.0000	10	0	57.1824	116.8285	64.8029	0.3002	167	141
1	49.0000	2.0000	9	0	57.1152	116.6501	64.8295	0.3786	170	144
1	50.0000	2.0000	10	0	57.2407	116.7803	65.0133	0.4728	167	144
1	51.0000	2.0000	10	0	57.0104	116.9807	64.9144	0.6206	169	144
1	52.0000	2.0000	10	0	57.2279	116.8661	64.8553	0.3336	168	142
1	53.0000	2.0000	10	0	57.2134	116.8841	64.8433	0.2880	160	138
1	54.0000	2.0000	10	0	57.2974	117.1638	64.8951	0.2289	155	135
1	55.0000	2.0000	10	0	57.2322	116.8918	64.9428	0.3039	154	133
1	56.0000	2.0000	10	0	57.1544	116.9636	65.0216	0.3569	171	133
1	57.0000	2.0000	10	0	57.4338	117.1372	65.0740	0.1713	167	128
1	58.0000	2.0000	10	0	57.4758	117.3659	65.1038	0.3901	156	135
1	59.0000	2.0000	10	0	57.3030	117.1853	65.0160	0.3364	152	132
1	60.0000	2.0000	10	0	57.1727	117.1976	64.9914	0.3427	147	133
1	61.0000	2.0000	10	0	57.5865	117.2932	65.1126	0.2433	147	133
1	62.0000	2.0000	10	0	57.1819	117.2184	64.8924	0.4254	158	135
1	63.0000	2.0000	10	0	57.4767	117.3535	65.1781	0.2520	152	143
1	64.0000	2.0000	10	0	57.6443	117.4526	65.2087	0.2012	156	144
1	65.0000	2.0000	10	0	57.6462	117.4262	65.1694	0.1280	156	144
1	66.0000	2.0000	10	0	57.6987	117.3867	65.2430	0.1751	151	139
1	67.0000	2.0000	10	0	57.6232	117.3983	65.1623	0.2083	154	133
1	68.0000	2.0000	10	0	57.3937	116.9200	65.1087	0.4147	150	130
1	69.0000	2.0000	10	0	57.2952	117.1734	65.0775	0.5097	153	133
1	70.0000	2.0000	10	0	57.7235	117.1899	65.2955	0.3780	152	132
1	71.0000	2.0000	10	0	57.7798	117.2083	65.2463	0.3287	156	129
1	72.0000	2.0000	10	0	57.5490	117.1768	65.2381	0.4072	146	129
1	73.0000	2.0000	10	0	57.9965	117.2879	65.4493	0.4907	142	129
1	74.0000	2.0000	10	0	57.5619	117.3207	65.7320	0.4391	159	135
1	75.0000	2.0000	10	0	57.8783	117.3823	66.1530	0.2489	159	140
1	76.0000	2.0000	10	0	57.8119	117.5094	66.1410	0.2580	156	151
1	77.0000	2.0000	10	0	57.7686	117.4405	66.0700	0.2709	156	148
1	78.0000	2.0000	10	0	57.7875	117.4138	66.0659	0.2587	150	141
1	79.0000	2.0000	10	0	57.7695	117.3168	66.0152	0.3110	153	142
1	80.0000	2.0000	10	0	57.9122	117.1940	66.1429	0.3115	182	136
1	81.0000	2.0000	10	0	57.7198	117.0594	66.0463	0.3216	175	141
1	82.0000	2.0000	10	0	57.9828	117.3278	66.0186	0.4188	179	143
1	83.0000	2.0000	10	0	57.9345	117.2975	66.2317	0.4333	171	134
1	84.0000	2.0000	10	0	57.8763	117.0967	66.0475	0.3965	175	138
1	85.0000	2.0000	10	0	58.0670	117.0399	66.0900	0.2654	152	137
1	86.0000	2.0000	10	0	58.2232	117.0860	66.0057	0.2926	153	137
1	87.0000	2.0000	10	0	58.1567	117.2849	66.0398	0.2622	184	135
1	88.0000	2.0000	10	0	58.1517	117.2679	65.9759	0.3158	155	145
1	89.0000	2.0000	10	0	58.0748	117.3146	66.0454	0.3077	159	143
1	90.0000	2.0000	10	0	58.2492	117.2994	66.1244	0.3706	159	150
1	91.0000	2.0000	10	0	58.2598	117.2083	66.0236	0.2552	156	145
1	92.0000	2.0000	10	0	58.1522	116.9525	65.9208	0.3887	158	143
1	93.0000	2.0000	10	0	58.3909	117.2986	66.0389	0.2334	162	151
1	94.0000	2.0000	10	0	58.3464	117.2981	66.0138	0.1761	161	152
1	95.0000	2.0000	10	0	58.3850	117.3903	65.9481	0.2054	160	147
1	96.0000	2.0000	10	0	58.2506	117.4604	65.8636	0.2711	163	153
1	97.0000	2.0000	10	0	58.4544	117.5449	65.9204	0.1454	163	145
1	98.0000	2.0000	10	0	58.2698	117.6396	65.8652	0.2726	161	151
1	99.0000	2.0000	10	0	58.2628	117.7106	65.9015	0.3136	159	145
1	100.0000	2.0000	10	0	58.2640	117.8056	65.8627	0.2707	163	145
1	101.0000	2.0000	10	0	58.2820	117.7662	65.8495	0.2131	159	149
1	102.0000	2.0000	10	0	58.4039	117.7020	65.9467	0.2440	159	152
1	103.0000	2.0000	10	0	58.3951	117.7666	65.9596	0.2644	162	154
1	104.0000	2.0000	10	0	58.5000	117.6935	65.9881	0.1301	157	154
1	105.0000	2.0000	10	0	58.3403	117.8386	65.9178	0.2671	154	149
1	106.0000	2.0000	10	0	58.5280	117.6469	66.0015	0.2548	150	152
1	107.0000	2.0000	10	0	58.4658	117.7550	66.0074	0.2410	155	147
1	108.0000	2.0000	10	0	58.5661	117.8127	66.1028	0.3293	152	150
1	109.0000	2.0000	10	0	58.6101	117.7710	66.1298	0.2295	154	149
1	110.0000	2.0000	10	0	58.4888	117.8046	66.0318	0.2579	149	148
1	111.0000	2.0000	10	0	58.5248	117.8817	66.0631	0.2788	150	147
1	112.0000	2.0000	10	0	58.4863	117.7431	66.0643	0.2837	156	147
1	113.0000	2.0000	10	0	58.5791	117.7636	66.0529	0.2140	151	140
1	114.0000	2.0000	10	0	58.5818	117.6952	66.0811	0.2639	153	149
1	115.0000	2.0000	10	0	58.5569	117.8094	66.0446	0.2454	153	143
1	116.0000	2.0000	10	0	58.5884	117.7848	66.1076	0.2583	152	150
1	117.0000	2.0000	10	0	58.2442	117.6394	66.1503	0.5529	156	148
1	118.0000	2.0000	10	0	58.4433	117.7979	66.0785	0.3120	154	150
1	119.0000	2.0000	10	0	58.6768	117.6799	66.0802	0.1980	151	153
1	120.0000	2.0000	10	0	58.6086	117.7457	66.0504	0.2476	153	157
1	121.0000	2.0000	10	0	58.5876	117.7936	65.7832	0.3451	157	151
1	122.0000	2.0000	10	0	58.6199	117.6631	66.0851	0.2711	160	149
1	123.0000	2.0000	10	0	58.4967	117.7028	66.0606	0.3949	151	151
1	124.0000	2.0000	10	0	58.6401	117.6902	66.0955	0.2371	157	154
1	125.0000	2.0000	10	0	58.6809	117.7748	66.0653	0.2239	158	150
1	126.0000	2.0000	10	0	58.6831	117.6904	66.1002	0.1811	154	153
1	127.0000	2.0000	10	0	58.5305	117.7644	66.0711	0.3326	155	148
1	128.0000	2.0000	10	0	58.5959	117.8350	66.0043	0.1850	151	148
1	129.0000	2.0000	10	0	58.8753	117.8325	65.9031	0.4839	146	152
1	130.0000	2.0000	10	0	58.4838	117.8419	66.1203	0.4217	149	142
1	131.0000	2.0000	10	0	58.5934	117.7954	65.9690	0.3020	150	147
1	132.0000	2.0000	10	0	58.4541	117.6909	65.9983	0.2091	154	142
1	133.0000	2.0000	10	0	58.2103	117.6779	66.0006	0.5798	154	141
1	134.0000	2.0000	10	0	58.3861	117.8400	65.8597	0.3367	157	144
1	135.0000	2.0000	10	0	58.5193	117.2485	65.9412	0.3858	155	135
1	136.0000	2.0000	10	0	58.6818	117.2555	66.0118	0.4467	156	135
1	137.0000	2.0000	10	0	58.6797	117.5877	66.0523	0.2583	153	143
1	138.0000	2.0000	10	0	58.6914	117.5364	66.0717	0.2410	159	142
1	139.0000	2.0000	10	0	58.6735	117.5974	66.2017	0.3363	154	150
1	140.0000	2.0000	10	0	58.9332	117.4776	66.2687	0.1666	155	148
1	141.0000	2.0000	10	0	58.8235	117.6019	66.2765	0.2478	159	149
1	142.0000	2.0000	10	0	58.7183	117.6263	66.2698	0.2756	158	154
1	143.0000	2.0000	10	0	58.8556	117.5854	66.1955	0.1456	155	148
1	144.0000	2.0000	10	0	58.6675	117.6367	66.3288	0.4064	156	155
1	145.0000	2.0000	10	0	58.8376	117.5594	66.2386	0.1931	147	147
1	146.0000	2.0000	10	0	58.8020	117.6165	66.1651	0.1656	155	151
1	147.0000	2.0000	10	0	58.8015	117.5184	66.1901	0.2345	153	150
1	148.0000	2.0000	10	0	58.7582	117.6340	66.2282	0.2699	149	152
1	149.0000	2.0000	10	0	58.8294	117.6379	66.2018	0.2106	145	154
1	150.0000	2.0000	10	0	58.4785	117.5511	65.9720	0.4431	148	153
1	151.0000	2.0000	10	0	58.7566	117.8154	66.2059	0.2422	144	144
1	152.0000	2.0000	10	0	58.7332	117.8094	66.0897	0.1614	152	150
1	153.0000	2.0000	10	0	58.6058	117.6832	66.0541	0.2751	153	152
1	154.0000	2.0000	10	0	58.8938	117.6446	66.1689	0.1776	156	153
1	155.0000	2.0000	10	0	58.7337	117.5662	66.0918	0.2880	155	156
1	156.0000	2.0000	10	0	58.8697	117.6615	66.1583	0.2113	154	155
1	157.0000	2.0000	10	0	58.8659	117.6699	66.1117	0.1971	154	152
1	158.0000	2.0000	10	0	58.8544	117.7161	66.1512	0.2560	154	160
1	159.0000	2.0000	10	0	58.8253	117.7877	66.1386	0.2510	155	159
1	160.0000	2.0000	10	0	58.8017	117.6705	66.2321	0.3352	159	159
1	161.0000	2.0000	10	0	58.9005	117.7293	66.1826	0.1949	156	154
1	162.0000	2.0000	10	0	58.7882	117.7961	66.1356	0.2632	155	155
1	163.0000	2.0000	10	0	58.7048	117.8228	66.1434	0.3790	158	152
1	164.0000	2.0000	10	0	58.8125	117.7733	66.1158	0.2042	153	150
1	165.0000	2.0000	10	0	58.8664	117.7519	66.1507	0.1270	148	154
1	166.0000	2.0000	10	0	58.8948	117.7715	66.1491	0.1971	152	149
1	167.0000	2.0000	10	0	58.7785	117.8664	66.0963	0.3149	153	153
1	168.0000	2.0000	10	0	58.7585	117.8518	66.0757	0.2228	151	155
1	169.0000	2.0000	10	0	58.8888	117.8108	66.1111	0.2197	153	150
1	170.0000	2.0000	10	0	58.7217	117.8779	66.0008	0.3174	153	143
1	171.0000	2.0000	10	0	58.8597	117.8257	66.0366	0.1696	150	145
1	172.0000	2.0000	10	0	58.5554	117.9144	66.0199	0.2986	148	146
1	173.0000	2.0000	10	0	58.7281	117.8089	66.0180	0.2793	150	147
1	174.0000	2.0000	10	0	58.5335	117.7109	65.9337	0.3171	149	153
1	175.0000	2.0000	10	0	58.8217	117.6785	66.0372	0.2695	144	142
1	176.0000	2.0000	10	0	58.6634	117.8111	65.8811	0.2075	150	143
1	177.0000	2.0000	10	0	58.8699	117.7224	65.9747	0.2264	149	141
1	178.0000	2.0000	10	0	58.7882	117.8599	65.9485	0.1167	149	146
1	179.0000	2.0000	10	0	58.7006	117.7967	65.9267	0.2620	158	144
1	180.0000	2.0000	10	0	58.8285	117.8435	66.0200	0.2471	151	145
1	181.0000	2.0000	10	0	58.7059	117.9020	65.9318	0.2062	150	145
1	182.0000	2.0000	10	0	58.5703	117.7472	65.8034	0.3170	146	148
1	183.0000	2.0000	10	0	58.8762	117.8055	65.9412	0.1303	155	147
1	184.0000	2.0000	10	0	58.8699	117.7521	66.0014	0.2094	147	143
1	185.0000	2.0000	10	0	58.7623	117.6943	65.9675	0.2935	150	141
1	186.0000	2.0000	10	0	58.9049	117.8756	66.0102	0.1856	147	140
1	187.0000	2.0000	10	0	58.7603	117.7460	65.9460	0.2476	143	137
1	188.0000	2.0000	10	0	58.5985	117.8080	65.9473	0.3181	143	140
1	189.0000	2.0000	10	0	58.9506	117.9103	66.0630	0.2789	145	138
1	190.0000	2.0000	10	0	58.9926	117.6271	66.0005	0.4350	136	123
1	191.0000	2.0000	10	0	58.9893	117.5945	66.2414	0.6161	143	131
1	192.0000	2.0000	10	0	59.1885	117.5209	66.5729	0.4074	142	131
1	193.0000	2.0000	10	0	58.7679	117.8473	66.4661	0.2073	147	134
1	194.0000	2.0000	10	0	58.8033	117.7708	66.4862	0.3438	149	131
1	195.0000	2.0000	10	0	58.8203	117.8727	66.4727	0.3801	142	139
1	196.0000	2.0000	10	0	58.8405	117.9600	66.4909	0.2685	145	138
1	197.0000	2.0000	10	0	59.0271	117.9219	66.5769	0.2080	148	144
1	198.0000	2.0000	10	0	59.0027	117.8665	66.5685	0.1392	145	137
1	199.0000	2.0000	10	0	59.0435	117.8869	66.5521	0.2958	151	138
1	200.0000	2.0000	10	0	59.1910	117.8165	66.5829	0.2414	144	137
1	201.0000	2.0000	10	0	58.9203	117.8938	66.5198	0.2649	144	134
1	202.0000	2.0000	9	0	58.9140	117.9005	66.5692	0.2472	148	131
1	203.0000	2.0000	10	0	58.9032	118.0023	66.5967	0.3084	151	144
1	204.0000	2.0000	10	0	59.2502	118.1160	66.4865	0.3439	151	134
1	205.0000	2.0000	10	0	59.0301	117.9488	66.5958	0.2437	148	141
1	206.0000	2.0000	10	0	58.6725	118.0902	66.3811	0.3408	150	148
1	207.0000	2.0000	10	0	58.9383	117.9530	66.5838	0.1626	152	137
1	208.0000	2.0000	10	0	58.7299	117.7052	66.3656	0.4549	154	145
1	209.0000	2.0000	10	0	58.7926	117.9293	66.3181	0.3617	151	138
1	210.0000	2.0000	10	0	58.8903	118.0038	66.3971	0.3930	145	141
1	211.0000	2.0000	10	0	58.7876	118.0048	66.3203	0.2614	144	133
1	212.0000	2.0000	10	0	58.7010	118.0869	66.1975	0.3082	147	139
1	213.0000	2.0000	10	0	58.6500	117.9478	66.3322	0.2378	143	147
1	214.0000	2.0000	10	0	58.7274	117.8789	66.3662	0.3065	149	144
1	215.0000	2.0000	10	0	58.7064	117.6745	66.3235	0.3631	151	137
1	216.0000	2.0000	10	0	58.8423	117.6089	66.3715	0.3468	147	141
1	217.0000	2.0000	10	0	59.1594	117.7098	66.5678	0.2526	146	136
1	218.0000	2.0000	10	0	58.8870	117.8989	66.5368	0.3313	149	141
1	219.0000	2.0000	10	0	58.9398	117.8876	66.5959	0.2730	147	136
1	220.0000	2.0000	10	0	58.9538	117.8924	66.5545	0.2769	144	139
1	221.0000	2.0000	10	0	58.7785	118.0096	66.5005	0.2784	143	136
1	222.0000	2.0000	10	0	58.8770	117.8741	66.5754	0.2693	144	133
1	223.0000	2.0000	10	0	58.7624	117.9268	66.4881	0.2819	148	136
1	224.0000	2.0000	10	0	58.9282	117.8971	66.4904	0.2681	148	135
1	225.0000	2.0000	10	0	58.6171	117.7888	66.3702	0.3239	149	129
1	226.0000	2.0000	10	0	58.6518	117.8376	66.2561	0.4222	142	128
1	227.0000	2.0000	10	0	58.5018	117.6734	66.3315	0.5542	144	135
1	228.0000	2.0000	10	0	58.7924	117.8875	66.3496	0.2667	146	130
1	229.0000	2.0000	10	0	58.8862	117.5278	66.3105	0.3754	149	124
1	230.0000	2.0000	10	0	58.8981	117.7494	66.3491	0.2964	138	121
1	231.0000	2.0000	10	0	58.7283	117.6509	66.2226	0.4130	138	128
1	232.0000	2.0000	8	0	58.6656	117.4634	66.2675	0.4450	129	118
1	233.0000	2.0000	10	0	58.5817	117.6419	66.1339	0.5033	130	114
1	234.0000	2.0000	9	0	58.3637	117.4766	66.2638	0.8026	128	115
1	235.0000	2.0000	10	0	58.9386	117.7319	66.1434	0.6854	129	116
1	236.0000	2.0000	10	0	58.6001	117.6539	66.3880	0.5679	126	111
1	237.0000	2.0000	9	0	58.6650	117.5567	66.7852	0.4750	125	111
1	238.0000	2.0000	10	0	58.6648	117.4279	66.6813	0.8219	123	102
1	239.0000	2.0000	10	0	58.2318	117.8944	66.3564	0.3792	134	102
1	240.0000	2.0000	9	0	58.9197	117.1350	66.5778	0.4466	132	103
1	241.0000	2.0000	9	0	58.8139	117.2555	66.6069	0.6279	128	100
1	242.0000	2.0000	9	0	58.6065	117.5163	66.4426	0.5804	121	98
1	243.0000	2.0000	10	0	58.6884	117.3985	66.5755	0.6854	118	96
1	244.0000	2.0000	8	0	58.4688	117.9309	66.2018	0.5259	110	81
1	245.0000	2.0000	9	0	58.5347	117.1957	66.2224	0.5241	111	85
1	246.0000	2.0000	9	0	57.9219	117.5028	66.0889	0.6994	92	77
1	247.0000	2.0000	8	0	58.4461	117.2517	66.3844	0.4344	79	77
1	248.0000	2.0000	7	0	58.4810	117.6977	66.3787	0.7206	86	73
1	249.0000	2.0000	8	0	58.5174	117.5516	65.7379	1.1932	91	65
1	250.0000	2.0000	9	0	58.0082	117.7472	65.8418	0.8564	85	74
1	251.0000	2.0000	9	0	57.9943	117.3352	66.2637	0.6859	91	75
1	252.0000	2.0000	9	0	58.9405	117.3980	66.3519	0.7204	102	80
1	253.0000	2.0000	9	0	59.0922	118.7918	66.4712	1.0308	97	79
1	254.0000	2.0000	10	0	58.3122	117.2398	66.3791	0.5025	117	90
1	255.0000	2.0000	9	0	58.7379	117.2989	66.4833	0.4631	107	86
1	256.0000	2.0000	9	0	58.8798	117.5736	66.5116	0.5457	124	86
1	257.0000	2.0000	7	0	58.1285	117.8762	66.8136	1.1688	104	86
1	258.0000	2.0000	7	0	58.4957	118.1159	66.4876	0.2247	105	82
1	259.0000	2.0000	9	0	58.4744	118.0905	66.3739	0.6023	109	80
1	260.0000	2.0000	9	0	58.8478	117.6510	66.2972	0.4014	106	77
1	261.0000	2.0000	10	0	59.1905	117.9593	66.3955	0.6236	103	81
1	262.0000	2.0000	8	0	58.2659	117.9494	66.4377	0.3673	98	73
1	263.0000	2.0000	8	0	58.5791	118.6180	65.5766	1.2349	99	74
1	264.0000	2.0000	8	0	57.8214	118.3920	66.2149	0.6410	106	80
1	265.0000	2.0000	9	0	58.0047	118.1270	66.3511	0.7850	110	78
1	266.0000	2.0000	8	0	58.4104	118.2201	66.1673	0.5501	122	87
1	267.0000	2.0000	9	0	58.7929	117.8511	66.7354	0.6124	138	98
1	268.0000	2.0000	10	0	59.2019	118.0050	67.1962	0.2049	150	121
1	269.0000	2.0000	10	0	59.3344	117.9360	67.2208	0.1539	162	144
1	270.0000	2.0000	10	0	59.2543	117.8640	67.1652	0.1663	159	150
1	271.0000	2.0000	10	0	59.2442	117.8308	67.1455	0.1503	159	149
1	272.0000	2.0000	10	0	59.2787	117.8696	67.2353	0.2056	164	154
1	273.0000	2.0000	10	0	59.2908	117.8250	67.2484	0.1994	158	157
1	274.0000	2.0000	10	0	59.2133	117.9058	67.2500	0.2714	164	157
1	275.0000	2.0000	10	0	59.2543	117.7540	67.2491	0.2461	160	165
1	276.0000	2.0000	10	0	59.1665	117.7355	67.2433	0.2311	162	161
1	277.0000	2.0000	10	0	59.3305	117.6994	67.2834	0.1011	164	156
1	278.0000	2.0000	10	0	59.2138	117.7052	67.2330	0.1682	161	159
1	279.0000	2.0000	10	0	59.2158	117.6884	67.3208	0.1595	165	152
1	280.0000	2.0000	10	0	59.2209	117.8156	67.3436	0.3073	163	150
1	281.0000	2.0000	10	0	59.3210	117.8104	67.2953	0.1532	162	160
1	282.0000	2.0000	10	0	59.2315	117.7328	67.3425	0.1611	163	157
1	283.0000	2.0000	10	0	59.1073	117.7705	67.2555	0.2264	160	156
1	284.0000	2.0000	10	0	59.1989	117.7565	67.3496	0.2721	164	161
1	285.0000	2.0000	10	0	59.2233	117.6899	67.3648	0.2593	164	161
1	286.0000	2.0000	10	0	59.3073	117.6061	67.4576	0.2583	165	160
1	287.0000	2.0000	10	0	59.3287	117.5168	67.4127	0.2107	168	163
1	288.0000	2.0000	10	0	59.3315	117.3964	67.4717	0.1780	166	162
1	289.0000	2.0000	10	0	59.3310	117.4389	67.4966	0.2138	172	157
1	290.0000	2.0000	10	0	59.3373	117.4193	67.4599	0.1941	169	156
1	291.0000	2.0000	10	0	59.3551	117.3854	67.4680	0.1819	170	160
1	292.0000	2.0000	10	0	59.3247	117.4466	67.4356	0.1717	169	163
1	293.0000	2.0000	10	0	59.4353	117.4172	67.5139	0.1671	169	159
1	294.0000	2.0000	10	0	59.3847	117.4616	67.5108	0.1782	168	161
1	295.0000	2.0000	10	0	59.4020	117.3702	67.4847	0.1583	171	163
1	296.0000	2.0000	10	0	59.4652	117.3715	67.5520	0.1457	163	155
1	297.0000	2.0000	10	0	59.3319	117.4473	67.5353	0.2839	169	158
1	298.0000	2.0000	10	0	59.4501	117.4034	67.5767	0.2502	168	160
1	299.0000	2.0000	10	0	59.3777	117.3958	67.4554	0.1475	170	161
1	300.0000	2.0000	10	0	59.3637	117.4069	67.5237	0.2105	168	158
1	301.0000	2.0000	10	0	59.3455	117.3905	67.5052	0.2298	173	161
1	302.0000	2.0000	10	0	59.4185	117.4255	67.5335	0.1937	169	158
1	303.0000	2.0000	10	0	59.4171	117.4208	67.5493	0.1907	167	161
1	304.0000	2.0000	10	0	59.4071	117.4108	67.5387	0.1736	168	159
1	305.0000	2.0000	10	0	59.4235	117.4078	67.5705	0.1752	168	154
1	306.0000	2.0000	10	0	59.3779	117.4185	67.4958	0.1709	163	160
1	307.0000	2.0000	10	0	59.3741	117.4349	67.4885	0.2183	166	160
1	308.0000	2.0000	10	0	59.4420	117.3642	67.5284	0.0975	168	162
1	309.0000	2.0000	10	0	59.3529	117.4437	67.5277	0.2535	168	155
1	310.0000	2.0000	10	0	59.3611	117.3953	67.5437	0.2339	168	155
1	311.0000	2.0000	10	0	59.3678	117.4430	67.4851	0.2168	170	159
1	312.0000	2.0000	10	0	59.3682	117.3829	67.5049	0.1627	169	159
1	313.0000	2.0000	10	0	59.2960	117.4739	67.5498	0.3292	169	159
1	314.0000	2.0000	10	0	59.3442	117.3998	67.4560	0.1916	175	158
1	315.0000	2.0000	10	0	59.4085	117.3910	67.5111	0.1745	170	156
1	316.0000	2.0000	10	0	59.3626	117.4688	67.5105	0.2263	167	165
1	317.0000	2.0000	10	0	59.4009	117.4933	67.5161	0.1784	171	162
1	318.0000	2.0000	10	0	59.2680	117.5343	67.4974	0.2802	167	160
1	319.0000	2.0000	10	0	59.3393	117.4205	67.4818	0.1555	169	161
1	320.0000	2.0000	10	0	59.2901	117.5481	67.5306	0.2357	166	157
1	321.0000	2.0000	10	0	59.3682	117.4901	67.4882	0.1506	170	162
1	322.0000	2.0000	10	0	59.3544	117.4728	67.4782	0.2319	165	161
1	323.0000	2.0000	10	0	59.4087	117.4368	67.4958	0.1680	164	160
1	324.0000	2.0000	10	0	59.3747	117.3945	67.4962	0.1944	167	160
1	325.0000	2.0000	10	0	59.3302	117.4346	67.4955	0.1796	163	158
1	326.0000	2.0000	10	0	59.4119	117.4331	67.5076	0.1623	165	157
1	327.0000	2.0000	10	0	59.3762	117.4452	67.4897	0.1523	168	157
1	328.0000	2.0000	10	0	59.3666	117.4313	67.5066	0.2031	167	156
1	329.0000	2.0000	10	0	59.3991	117.4175	67.5008	0.2120	166	153
1	330.0000	2.0000	10	0	59.3975	117.4248	67.4932	0.1345	170	165
1	331.0000	2.0000	10	0	59.4035	117.3767	67.5400	0.1293	167	155
1	332.0000	2.0000	10	0	59.2666	117.4506	67.5127	0.2936	170	156
1	333.0000	2.0000	10	0	59.3777	117.3506	67.4867	0.1506	166	155
1	334.0000	2.0000	10	0	59.2738	117.4966	67.4787	0.2770	166	152
1	335.0000	2.0000	10	0	59.2776	117.3652	67.4606	0.2025	164	158
1	336.0000	2.0000	10	0	59.3721	117.3989	67.4841	0.1609	161	155
1	337.0000	2.0000	10	0	59.3564	117.4543	67.5198	0.2231	166	154
1	338.0000	2.0000	10	0	59.2803	117.3845	67.4639	0.1793	163	155
1	339.0000	2.0000	10	0	59.1828	117.5114	67.4932	0.3463	165	153
1	340.0000	2.0000	10	0	59.2926	117.3882	67.4214	0.1965	163	150
1	341.0000	2.0000	10	0	59.2749	117.3867	67.4378	0.1711	159	152
1	342.0000	2.0000	10	0	59.3064	117.3837	67.4626	0.1859	159	157
1	343.0000	2.0000	10	0	59.3405	117.3867	67.4317	0.2165	165	147
1	344.0000	2.0000	10	0	59.3327	117.4181	67.3560	0.2156	158	150
1	345.0000	2.0000	10	0	59.3282	117.3397	67.3674	0.2498	154	143
1	346.0000	2.0000	10	0	59.2380	117.4575	67.3948	0.3003	160	148
1	347.0000	2.0000	10	0	59.3993	117.3370	67.4048	0.1910	155	154
1	348.0000	2.0000	10	0	59.3103	117.4283	67.3435	0.1813	159	146
1	349.0000	2.0000	10	0	59.3900	117.3713	67.3581	0.1714	155	144
1	350.0000	2.0000	10	0	59.4053	117.3558	67.3479	0.2538	152	136
1	351.0000	2.0000	10	0	59.2655	117.3661	67.3129	0.2297	150	134
1	352.0000	2.0000	10	0	59.3718	117.3881	67.4093	0.2635	151	140
1	353.0000	2.0000	10	0	59.4055	117.4720	67.1125	0.4967	170	134
1	354.0000	2.0000	9	0	59.3701	117.2777	67.3769	0.2604	147	128
1	355.0000	2.0000	10	0	59.3065	117.4026	67.3876	0.3949	168	127
1	356.0000	2.0000	10	0	59.9265	117.5356	67.2683	0.7103	162	125
1	357.0000	2.0000	10	0	59.2133	117.3165	67.2707	0.2685	157	121
1	358.0000	2.0000	9	0	59.0066	117.5247	67.1832	0.3480	143	114
1	359.0000	2.0000	9	0	59.4153	117.4615	67.0845	0.3583	155	113
1	360.0000	2.0000	10	0	59.3011	117.3813	67.1374	0.4334	160	121
1	361.0000	2.0000	10	0	59.4704	117.3750	67.2751	0.2058	163	117
1	362.0000	2.0000	10	0	59.3943	117.4428	67.0311	0.3897	162	117
1	363.0000	2.0000	10	0	59.4761	117.4478	67.3298	0.3311	160	116
1	364.0000	2.0000	10	0	59.2574	117.4056	67.1998	0.1910	129	118
1	365.0000	2.0000	10	0	59.1232	117.5061	67.2479	0.3632	144	124
1	366.0000	2.0000	10	0	59.2545	117.4327	67.3367	0.3080	149	131
1	367.0000	2.0000	10	0	59.3351	117.3850	67.3555	0.2739	161	146
1	368.0000	2.0000	10	0	59.5165	117.4126	67.4100	0.1740	163	150
1	369.0000	2.0000	10	0	59.3904	117.4850	67.3675	0.1801	166	154
1	370.0000	2.0000	10	0	59.4804	117.4472	67.4106	0.1548	173	157
1	371.0000	2.0000	10	0	59.4647	117.4418	67.4193	0.1627	170	160
1	372.0000	2.0000	10	0	59.4026	117.4550	67.4289	0.1955	162	158
1	373.0000	2.0000	10	0	59.4855	117.4409	67.3982	0.1625	168	162
1	374.0000	2.0000	10	0	59.3638	117.4242	67.3649	0.1883	168	160
1	375.0000	2.0000	10	0	59.4494	117.4448	67.4394	0.1491	168	156
1	376.0000	2.0000	10	0	59.3375	117.5265	67.4435	0.2826	164	158
1	377.0000	2.0000	10	0	59.4375	117.4621	67.4052	0.1562	164	160
1	378.0000	2.0000	10	0	59.4470	117.4413	67.4293	0.1607	168	164
1	379.0000	2.0000	10	0	59.4972	117.4081	67.4272	0.1600	168	169
1	380.0000	2.0000	10	0	59.4585	117.5079	67.4424	0.1547	165	165
1	381.0000	2.0000	10	0	59.4087	117.4700	67.3883	0.2158	172	160
1	382.0000	2.0000	10	0	59.3982	117.5195	67.3889	0.1868	170	166
1	383.0000	2.0000	10	0	59.3752	117.5265	67.3539	0.1583	170	160
1	384.0000	2.0000	10	0	59.3714	117.5776	67.4577	0.2319	167	162
1	385.0000	2.0000	10	0	59.4262	117.5059	67.3918	0.1813	175	157
1	386.0000	2.0000	10	0	59.3978	117.5097	67.3887	0.1810	170	166
1	387.0000	2.0000	10	0	59.4403	117.5116	67.4098	0.1730	170	162
1	388.0000	2.0000	10	0	59.4227	117.5407	67.4226	0.2153	173	163
1	389.0000	2.0000	10	0	59.5223	117.5025	67.4349	0.1283	166	163
1	390.0000	2.0000	10	0	59.4396	117.5430	67.4036	0.1787	168	165
1	391.0000	2.0000	10	0	59.4050	117.5390	67.4095	0.1929	167	160
1	392.0000	2.0000	10	0	59.4818	117.5269	67.4216	0.1579	167	166
1	393.0000	2.0000	10	0	59.4683	117.5364	67.4013	0.1700	169	163
1	394.0000	2.0000	10	0	59.4712	117.4969	67.4464	0.1666	175	164
1	395.0000	2.0000	10	0	59.4694	117.4905	67.3927	0.1777	169	160
1	396.0000	2.0000	10	0	59.4292	117.5703	67.4363	0.2213	166	164
1	397.0000	2.0000	10	0	59.3582	117.5781	67.4231	0.2309	173	161
1	398.0000	2.0000	10	0	59.5270	117.4898	67.3778	0.1873	169	162
1	399.0000	2.0000	10	0	59.4058	117.4752	67.4055	0.2271	168	166
1	400.0000	2.0000	10	0	59.3708	117.5743	67.4138	0.2532	174	163
1	401.0000	2.0000	10	0	59.3862	117.5509	67.3873	0.1995	169	162
1	402.0000	2.0000	10	0	59.3981	117.4962	67.3793	0.1467	167	161
1	403.0000	2.0000	10	0	59.3758	117.5774	67.3997	0.1853	172	160
1	404.0000	2.0000	10	0	59.3879	117.4971	67.4125	0.1337	169	159
1	405.0000	2.0000	10	0	59.3592	117.5422	67.3633	0.2002	168	163
1	406.0000	2.0000	10	0	59.3886	117.5177	67.3995	0.1802	171	156
1	407.0000	2.0000	10	0	59.4437	117.5058	67.4251	0.1869	167	156
1	408.0000	2.0000	10	0	59.3131	117.4887	67.3040	0.2323	171	162
1	409.0000	2.0000	10	0	59.4566	117.4170	67.4242	0.1863	166	159
1	410.0000	2.0000	10	0	59.3032	117.5100	67.4149	0.3708	167	149
1	411.0000	2.0000	10	0	59.4730	117.4380	67.4262	0.2508	171	149
1	412.0000	2.0000	9	0	59.3097	116.9529	67.2447	0.5311	163	145
1	413.0000	2.0000	10	0	59.5375	116.7773	67.8070	0.5098	168	145
1	414.0000	2.0000	9	0	59.8213	116.5207	68.4357	0.2012	173	154
1	415.0000	2.0000	10	0	59.8003	116.5087	68.4330	0.1824	166	150
1	416.0000	2.0000	10	0	59.7342	116.5672	68.4564	0.2463	170	153
1	417.0000	2.0000	10	0	59.8972	116.4631	68.5068	0.1094	167	153
1	418.0000	2.0000	10	0	59.8466	116.3949	68.7057	0.2952	169	151
1	419.0000	2.0000	10	0	59.7330	116.4481	68.5935	0.2458	172	150
1	420.0000	2.0000	10	0	59.9929	116.2803	68.6857	0.1070	169	149
1	421.0000	2.0000	10	0	59.7042	116.4529	68.4984	0.2268	165	146
1	422.0000	2.0000	10	0	59.8522	116.2931	68.6045	0.2251	165	146
1	423.0000	2.0000	9	0	59.9273	116.3441	68.6334	0.2028	167	144
1	424.0000	2.0000	10	0	59.8128	116.4426	68.6041	0.1443	170	143
1	425.0000	2.0000	10	0	59.9219	116.4533	68.6473	0.1643	166	140
1	426.0000	2.0000	10	0	59.8947	116.4407	68.6908	0.1976	162	144
1	427.0000	2.0000	10	0	59.7503	116.5494	68.5589	0.3212	166	140
1	428.0000	2.0000	10	0	59.8577	116.5744	68.6858	0.1793	169	146
1	429.0000	2.0000	9	0	59.8706	116.5401	68.6553	0.1521	172	149
1	430.0000	2.0000	9	0	59.5206	116.2388	68.5179	0.4265	173	147
1	431.0000	2.0000	10	0	59.9097	116.5871	68.6569	0.2017	167	144
1	432.0000	2.0000	10	0	59.7523	116.3568	68.6591	0.1932	168	150
1	433.0000	2.0000	10	0	59.5774	116.3270	68.3818	0.3776	164	141
1	434.0000	2.0000	9	0	59.2378	116.4466	68.2528	0.4105	165	141
1	435.0000	2.0000	10	0	59.2274	117.1485	68.2650	0.3216	161	137
1	436.0000	2.0000	10	0	59.2466	117.0836	68.2092	0.3306	161	140
1	437.0000	2.0000	10	0	59.2180	116.8594	68.1144	0.3523	173	145
1	438.0000	2.0000	10	0	59.4169	117.1003	68.3398	0.2712	166	146
1	439.0000	2.0000	10	0	59.2863	116.9051	68.1423	0.2946	168	146
1	440.0000	2.0000	10	0	59.5341	116.9565	68.3448	0.2417	162	144
1	441.0000	2.0000	10	0	59.4767	117.1008	68.3726	0.3373	168	145
1	442.0000	2.0000	10	0	59.5552	116.8343	68.4599	0.2480	171	146
1	443.0000	2.0000	10	0	59.5117	116.8694	68.5076	0.3696	165	145
1	444.0000	2.0000	10	0	59.5785	116.6650	68.5897	0.3150	169	146
1	445.0000	2.0000	10	0	59.7251	116.6321	68.5600	0.2180	168	144
1	446.0000	2.0000	10	0	59.8140	116.4656	68.6525	0.1190	163	141
1	447.0000	2.0000	10	0	59.7331	116.3630	68.6298	0.1999	165	154
1	448.0000	2.0000	10	0	59.9137	116.4082	68.6693	0.1759	172	151
1	449.0000	2.0000	10	0	59.7501	116.4950	68.8149	0.3834	170	155
1	450.0000	2.0000	10	0	59.8269	116.3737	68.7531	0.1731	172	152
1	451.0000	2.0000	10	0	59.8859	116.3906	68.8428	0.1297	173	155
1	452.0000	2.0000	10	0	60.0534	116.3761	68.8456	0.1241	169	147
1	453.0000	2.0000	10	0	59.8566	116.4018	68.8799	0.2498	163	148
1	454.0000	2.0000	10	0	59.9111	116.4505	68.8829	0.2052	158	143
1	455.0000	2.0000	10	0	59.8914	116.4719	68.9032	0.2351	164	146
1	456.0000	2.0000	10	0	59.9543	116.4733	68.9429	0.1595	162	141
1	457.0000	2.0000	10	0	59.8278	116.5884	68.9759	0.1713	166	138
1	458.0000	2.0000	10	0	59.8823	116.5776	68.9953	0.1585	165	146
1	459.0000	2.0000	10	0	59.7998	116.6449	68.9835	0.2377	170	146
1	460.0000	2.0000	10	0	59.8289	116.6905	68.9945	0.2185	166	147
1	461.0000	2.0000	10	0	59.8509	116.6155	68.9980	0.2429	169	151
1	462.0000	2.0000	10	0	59.7467	116.6509	68.9424	0.3067	170	157
1	463.0000	2.0000	10	0	59.8053	116.6933	68.9644	0.2802	165	153
1	464.0000	2.0000	10	0	59.7943	116.6737	69.0152	0.2615	171	157
1	465.0000	2.0000	10	0	59.8426	116.6832	69.0535	0.2528	170	153
1	466.0000	2.0000	10	0	59.8264	116.6695	69.0638	0.1959	178	156
1	467.0000	2.0000	10	0	59.8067	116.7663	69.0516	0.2057	175	154
1	468.0000	2.0000	10	0	59.9158	116.6851	69.0945	0.1965	176	153
1	469.0000	2.0000	10	0	59.9190	116.6012	69.0358	0.1989	171	161
1	470.0000	2.0000	10	0	59.8161	116.5862	68.9459	0.2205	175	156
1	471.0000	2.0000	10	0	59.8848	116.5125	69.0775	0.1941	173	165
1	472.0000	2.0000	10	0	59.8633	116.5240	69.0608	0.2077	167	156
1	473.0000	2.0000	10	0	59.8086	116.5488	69.0778	0.2590	172	160
1	474.0000	2.0000	10	0	59.8609	116.6096	69.1069	0.2740	174	163
1	475.0000	2.0000	10	0	59.9708	116.5877	69.1644	0.2023	177	160
1	476.0000	2.0000	10	0	59.8838	116.5782	69.0777	0.2024	173	160
1	477.0000	2.0000	10	0	59.9178	116.4878	69.1320	0.1924	170	161
1	478.0000	2.0000	10	0	59.8350	116.4900	68.9752	0.1957	174	155
1	479.0000	2.0000	10	0	59.5098	116.5639	68.8219	0.4522	170	156
1	480.0000	2.0000	10	0	59.6948	116.8391	68.8384	0.3272	172	159
1	481.0000	2.0000	10	0	59.7365	116.8492	68.7395	0.2260	174	156
1	482.0000	2.0000	10	0	59.6709	116.9755	68.7229	0.2595	169	159
1	483.0000	2.0000	10	0	59.6447	116.9554	68.7555	0.2667	173	159
1	484.0000	2.0000	10	0	59.7500	116.7299	68.7784	0.2384	174	163
1	485.0000	2.0000	10	0	59.9263	116.6719	68.8458	0.1906	170	158
1	486.0000	2.0000	10	0	59.8226	116.6132	68.9517	0.2904	174	157
1	487.0000	2.0000	10	0	60.0152	116.1297	69.4293	0.3012	169	162
1	488.0000	2.0000	10	0	60.0306	116.1994	69.4525	0.1401	171	161
1	489.0000	2.0000	10	0	60.1884	116.0818	69.5021	0.0851	169	164
1	490.0000	2.0000	10	0	60.1823	116.0343	69.4868	0.1320	182	164
1	491.0000	2.0000	10	0	60.1753	116.0978	69.5241	0.1800	183	157
1	492.0000	2.0000	10	0	60.1507	116.0609	69.5652	0.2328	169	161
1	493.0000	2.0000	10	0	60.1213	116.1208	69.5101	0.1766	170	159
1	494.0000	2.0000	10	0	60.1120	116.1363	69.5147	0.2606	171	160
1	495.0000	2.0000	10	0	60.0154	116.1365	69.4192	0.2304	171	164
1	496.0000	2.0000	10	0	60.1121	116.1209	69.4727	0.1355	183	159
1	497.0000	2.0000	10	0	60.0411	116.1968	69.4217	0.2385	170	158
1	498.0000	2.0000	10	0	60.0820	116.1744	69.4372	0.1341	169	161
1	499.0000	2.0000	10	0	60.1350	116.1422	69.4800	0.1263	169	157
1	500.0000	2.0000	10	0	60.0982	116.2199	69.4925	0.2141	169	156
1	501.0000	2.0000	10	0	60.0877	116.2080	69.4637	0.1871	168	162
1	502.0000	2.0000	10	0	60.0762	116.1938	69.4325	0.2097	178	158
1	503.0000	2.0000	10	0	60.0451	116.2476	69.4649	0.2792	169	160
1	504.0000	2.0000	10	0	60.0665	116.3183	69.4568	0.1799	174	160
1	505.0000	2.0000	10	0	60.0098	116.2972	69.4867	0.2855	176	161
1	506.0000	2.0000	10	0	60.1612	116.1482	69.4432	0.1900	172	158
1	507.0000	2.0000	10	0	60.1217	116.2318	69.5447	0.2214	171	156
1	508.0000	2.0000	10	0	60.1348	116.1579	69.4719	0.1558	173	161
1	509.0000	2.0000	9	0	60.0674	116.1655	69.4405	0.2039	176	158
1	510.0000	2.0000	10	0	60.0078	116.1649	69.4881	0.2791	177	158
1	511.0000	2.0000	10	0	60.2407	116.1630	69.4725	0.2419	173	165
1	512.0000	2.0000	10	0	60.1107	116.1499	69.5238	0.2062	177	152
1	513.0000	2.0000	9	0	60.3487	115.9027	69.7551	0.1611	173	153
1	514.0000	2.0000	9	0	60.2787	115.8245	70.0210	0.2746	173	157
1	515.0000	2.0000	9	0	60.2721	115.9487	70.1407	0.1500	170	156
1	516.0000	2.0000	9	0	60.2237	115.9536	70.1435	0.2154	175	158
1	517.0000	2.0000	10	0	60.2372	115.9592	70.1688	0.2132	171	158
1	518.0000	2.0000	9	0	60.2264	115.9471	70.1952	0.1791	175	160
1	519.0000	2.0000	9	0	60.3432	115.9352	70.2858	0.1388	172	160
1	520.0000	2.0000	9	0	60.2776	115.9104	70.2753	0.1910	191	156
1	521.0000	2.0000	10	0	60.2400	115.9433	70.2760	0.2131	179	164
1	522.0000	2.0000	10	0	60.1657	115.9980	70.1966	0.2120	173	158
1	523.0000	2.0000	10	0	60.2888	115.9920	70.2232	0.1795	170	156
1	524.0000	2.0000	10	0	60.3216	115.9207	70.2518	0.1478	173	160
1	525.0000	2.0000	9	0	60.2129	116.0029	70.1874	0.1903	172	165
1	526.0000	2.0000	9	0	60.0291	116.0381	70.1168	0.2462	171	159
1	527.0000	2.0000	10	0	60.1338	116.0400	70.1481	0.2506	177	158
1	528.0000	2.0000	10	0	60.1954	116.0534	70.1329	0.2054	171	157
1	529.0000	2.0000	10	0	60.1041	116.0661	70.0834	0.2093	169	159
1	530.0000	2.0000	9	0	60.0864	116.0223	70.0738	0.2579	171	156
1	531.0000	2.0000	10	0	60.0073	115.6332	69.4862	0.6581	170	146
1	532.0000	2.0000	10	0	60.1480	116.1417	69.4208	0.1253	180	140
1	533.0000	2.0000	10	0	60.1268	116.1811	69.4812	0.2889	175	146
1	534.0000	2.0000	10	0	60.1344	116.1466	69.3758	0.1840	176	151
1	535.0000	2.0000	9	0	60.1236	116.2333	69.3185	0.1186	169	159
1	536.0000	2.0000	10	0	60.1291	116.1659	69.3476	0.1356	172	156
1	537.0000	2.0000	10	0	60.1538	116.2423	69.3516	0.2161	169	156
1	538.0000	2.0000	10	0	60.0948	116.2591	69.2807	0.2529	172	148
1	539.0000	2.0000	10	0	59.9935	116.2522	69.2644	0.2314	169	147
1	540.0000	2.0000	10	0	60.0902	116.3036	69.1209	0.5191	166	133
1	541.0000	2.0000	9	0	59.3727	116.2166	69.0334	0.6459	158	120
1	542.0000	2.0000	10	0	58.7479	119.1761	68.1531	0.2102	137	120
1	543.0000	2.0000	10	0	58.7835	119.2268	68.1113	0.1735	151	146
1	544.0000	2.0000	9	0	58.7470	119.2463	68.1226	0.1632	155	145
1	545.0000	2.0000	10	0	58.8218	119.2024	68.1521	0.1309	159	151
1	546.0000	2.0000	10	0	58.8244	119.2585	68.1835	0.1741	154	140
1	547.0000	2.0000	10	0	58.7802	119.3164	68.1462	0.2195	159	147
1	548.0000	2.0000	10	0	58.6567	119.2353	68.0948	0.2342	155	152
1	549.0000	2.0000	10	0	58.7830	119.2827	68.1754	0.1405	160	151
1	550.0000	2.0000	10	0	58.7643	119.2785	68.1888	0.1977	152	154
1	551.0000	2.0000	10	0	58.8217	119.2729	68.1827	0.2093	162	145
1	552.0000	2.0000	10	0	58.8038	119.2423	68.2080	0.1703	162	151
1	553.0000	2.0000	10	0	58.7471	119.3284	68.2096	0.2252	159	150
1	554.0000	2.0000	10	0	58.7976	119.2584	68.2164	0.2355	157	153
1	555.0000	2.0000	10	0	58.7640	119.2113	68.1987	0.1713	160	154
1	556.0000	2.0000	10	0	58.8351	119.1577	68.1995	0.1519	160	148
1	557.0000	2.0000	10	0	58.8040	119.1347	68.1682	0.1787	160	145
1	558.0000	2.0000	10	0	58.8370	119.1238	68.2098	0.2474	161	153
1	559.0000	2.0000	10	0	58.8647	119.0174	68.1707	0.1552	162	153
1	560.0000	2.0000	10	0	58.8716	118.9940	68.2617	0.2232	161	159
1	561.0000	2.0000	10	0	58.9270	118.9180	68.2509	0.2025	166	153
1	562.0000	2.0000	10	0	58.8864	118.8874	68.3297	0.3123	165	156
1	563.0000	2.0000	10	0	58.9549	118.8604	68.2892	0.1991	161	158
1	564.0000	2.0000	10	0	58.9324	118.8944	68.3477	0.2093	156	151
1	565.0000	2.0000	10	0	58.9329	118.8623	68.4601	0.3008	162	159
1	566.0000	2.0000	10	0	58.9555	118.8073	68.3738	0.1779	164	157
1	567.0000	2.0000	10	0	58.9851	118.8095	68.4074	0.2215	162	158
1	568.0000	2.0000	10	0	58.8690	118.8163	68.3619	0.1590	162	157
1	569.0000	2.0000	10	0	59.0219	118.7680	68.4076	0.1860	162	152
1	570.0000	2.0000	10	0	58.8365	118.8097	68.3998	0.3093	168	157
1	571.0000	2.0000	10	0	58.9680	118.7488	68.4141	0.2185	165	155
1	572.0000	2.0000	10	0	58.8681	118.7598	68.3392	0.1827	166	152
1	573.0000	2.0000	10	0	58.8941	118.7434	68.3827	0.2385	167	146
1	574.0000	2.0000	10	0	59.0736	118.6615	68.4858	0.2224	164	146
1	575.0000	2.0000	10	0	59.1711	118.5660	68.5355	0.1006	160	147
1	576.0000	2.0000	10	0	59.0374	118.6933	68.5408	0.3134	164	142
1	577.0000	2.0000	10	0	59.0126	118.6822	68.4731	0.2080	156	143
1	578.0000	2.0000	10	0	59.1306	118.5638	68.5274	0.1177	159	146
1	579.0000	2.0000	10	0	59.1281	118.6231	68.5136	0.1437	168	150
1	580.0000	2.0000	10	0	59.1111	118.6972	68.5600	0.2320	165	160
1	581.0000	2.0000	10	0	59.1133	118.6037	68.5336	0.1389	168	159
1	582.0000	2.0000	10	0	59.0933	118.6440	68.5224	0.1596	167	161
1	583.0000	2.0000	10	0	59.0685	118.6816	68.5474	0.2360	165	163
1	584.0000	2.0000	10	0	59.0839	118.6497	68.5545	0.2115	164	171
1	585.0000	2.0000	10	0	59.2178	118.6302	68.5278	0.1424	171	158
1	586.0000	2.0000	10	0	59.1006	118.6576	68.5268	0.1870	169	161
1	587.0000	2.0000	10	0	59.0578	118.6478	68.4987	0.1836	173	158
1	588.0000	2.0000	10	0	59.0920	118.6616	68.5794	0.2070	166	161
1	589.0000	2.0000	10	0	59.0366	118.6958	68.5464	0.2283	173	160
1	590.0000	2.0000	10	0	58.9363	118.6453	68.4641	0.2258	167	158
1	591.0000	2.0000	10	0	59.0228	118.6126	68.4881	0.1910	170	153
1	592.0000	2.0000	10	0	59.1179	118.6215	68.5448	0.2085	163	156
1	593.0000	2.0000	10	0	59.1191	118.6630	68.5572	0.1423	167	155
1	594.0000	2.0000	10	0	59.0771	118.6636	68.5146	0.2033	170	160
1	595.0000	2.0000	10	0	59.0613	118.6460	68.5228	0.2355	168	159
1	596.0000	2.0000	10	0	59.0116	118.6892	68.4771	0.2478	165	159
1	597.0000	2.0000	10	0	59.1314	118.6234	68.5230	0.1646	169	157
1	598.0000	2.0000	10	0	59.0738	118.6355	68.5700	0.3549	169	154
1	599.0000	2.0000	10	0	58.7581	118.4438	68.2269	0.5082	163	145
1	600.0000	2.0000	10	0	58.9962	118.6275	68.4292	0.2009	164	144
1	601.0000	2.0000	10	0	59.1666	118.6301	68.4463	0.3093	163	144
1	602.0000	2.0000	10	0	59.0073	118.6480	68.4793	0.2085	166	154
1	603.0000	2.0000	10	0	59.0839	118.6459	68.5076	0.1682	165	153
1	604.0000	2.0000	10	0	59.1538	118.6537	68.5589	0.1766	162	154
1	605.0000	2.0000	10	0	59.0685	118.6257	68.4851	0.2177	163	156
1	606.0000	2.0000	10	0	59.0665	118.6856	68.4854	0.1990	168	152
1	607.0000	2.0000	10	0	59.0996	118.6521	68.4339	0.2379	170	160
1	608.0000	2.0000	10	0	59.0963	118.5887	68.3595	0.1812	162	155
1	609.0000	2.0000	10	0	58.9767	118.7054	68.2962	0.2643	169	156
1	610.0000	2.0000	10	0	58.9568	118.6802	68.2371	0.2762	168	157
1	611.0000	2.0000	10	0	59.0541	118.5852	68.2339	0.1513	169	153
1	612.0000	2.0000	10	0	59.1020	118.6527	68.1737	0.2040	166	154
1	613.0000	2.0000	10	0	59.0296	118.6941	68.1491	0.1823	164	157
1	614.0000	2.0000	10	0	59.0237	118.7480	68.1268	0.1718	163	159
1	615.0000	2.0000	10	0	58.9568	118.8779	68.0811	0.1636	170	156
1	616.0000	2.0000	10	0	58.9499	118.7672	68.1412	0.2057	168	167
1	617.0000	2.0000	10	0	58.9621	118.8673	68.1465	0.1617	169	167
1	618.0000	2.0000	10	0	58.9543	118.8671	68.1200	0.1585	167	163
1	619.0000	2.0000	10	0	58.9037	118.8663	68.0747	0.2472	164	161
1	620.0000	2.0000	10	0	58.9997	118.8896	68.1388	0.2182	167	158
1	621.0000	2.0000	10	0	58.9239	118.8441	68.0829	0.2345	159	153
1	622.0000	2.0000	10	0	58.7886	118.5052	67.9946	0.3267	155	147
1	623.0000	2.0000	10	0	58.7665	118.5926	67.9863	0.4365	162	145
1	624.0000	2.0000	10	0	58.7660	118.3313	67.9242	0.4464	160	144
1	625.0000	2.0000	10	0	58.8471	118.7650	67.9642	0.2015	164	150
1	626.0000	2.0000	10	0	58.8695	118.8165	68.0733	0.2507	167	157
1	627.0000	2.0000	10	0	58.9352	118.7789	68.0731	0.2306	173	162
1	628.0000	2.0000	10	0	58.9441	118.7712	68.1011	0.1771	167	165
1	629.0000	2.0000	10	0	59.0017	118.7735	68.1074	0.1626	165	162
1	630.0000	2.0000	10	0	58.9144	118.8688	68.1280	0.2676	168	162
1	631.0000	2.0000	10	0	58.9855	118.8098	68.0524	0.2620	166	157
1	632.0000	2.0000	10	0	58.9670	118.8577	68.0983	0.1967	167	155
1	633.0000	2.0000	10	0	58.9450	118.8158	68.0692	0.2072	163	161
1	634.0000	2.0000	10	0	58.9737	118.8474	68.0845	0.1745	166	156
1	635.0000	2.0000	10	0	58.9885	118.8292	68.0678	0.2377	163	156
1	636.0000	2.0000	10	0	58.9589	118.8045	68.0621	0.1590	166	158
1	637.0000	2.0000	10	0	58.9921	118.8537	68.0762	0.1293	164	159
1	638.0000	2.0000	10	0	58.8503	118.8805	68.0421	0.2660	164	153
1	639.0000	2.0000	10	0	58.9217	118.7535	67.9778	0.1536	165	151
1	640.0000	2.0000	10	0	58.7403	118.8358	67.8971	0.2542	163	153
1	641.0000	2.0000	10	0	58.8485	118.8005	68.0925	0.3209	161	157
1	642.0000	2.0000	10	0	58.8746	118.8240	67.9972	0.1913	168	158
1	643.0000	2.0000	10	0	58.9453	118.9126	68.0725	0.2209	166	158
1	644.0000	2.0000	10	0	58.9737	118.8312	68.0490	0.2139	165	158
1	645.0000	2.0000	10	0	58.9695	118.8414	67.9978	0.2221	167	155
1	646.0000	2.0000	10	0	58.8094	118.8632	67.8933	0.2308	168	152
1	647.0000	2.0000	10	0	58.9492	118.8249	68.0150	0.2742	165	152
1	648.0000	2.0000	10	0	58.9412	118.8150	67.9998	0.2373	162	147
1	649.0000	2.0000	10	0	58.8934	118.8282	67.9089	0.2482	166	153
1	650.0000	2.0000	10	0	58.9160	118.9068	67.9075	0.1531	165	157
1	651.0000	2.0000	10	0	58.8519	118.8845	67.8318	0.2399	160	149
1	652.0000	2.0000	10	0	58.7430	118.7629	67.6423	0.2626	161	150
1	653.0000	2.0000	10	0	59.0473	118.5531	67.6710	0.2047	160	143
1	654.0000	2.0000	10	0	58.9142	118.5318	67.5289	0.3005	158	145
1	655.0000	2.0000	10	0	58.9629	118.5803	67.6273	0.2793	155	139
1	656.0000	2.0000	9	0	58.0808	118.3746	67.0374	0.5033	153	136
1	657.0000	2.0000	9	0	58.6855	118.3965	67.0184	0.4038	155	128
1	658.0000	2.0000	10	0	58.7542	118.6695	66.9222	0.5889	161	130
1	659.0000	2.0000	10	0	58.6829	119.1110	66.8281	0.2670	158	134
1	660.0000	2.0000	10	0	58.6691	118.7835	66.7945	0.2674	157	142
1	661.0000	2.0000	10	0	58.6934	119.0113	66.7644	0.1882	158	144
1	662.0000	2.0000	10	0	58.8164	119.0102	66.8607	0.1556	166	142
1	663.0000	2.0000	10	0	58.4030	119.1256	66.7347	0.4990	157	136
1	664.0000	2.0000	10	0	58.7111	118.9592	66.7227	0.4447	149	130
1	665.0000	2.0000	10	0	58.6058	119.1440	66.6180	0.3268	155	131
1	666.0000	2.0000	9	0	58.5514	118.7589	66.5752	0.2874	152	129
1	667.0000	2.0000	9	0	58.6231	119.1010	66.5867	0.2982	160	142
1	668.0000	2.0000	10	0	58.7061	119.2232	66.6237	0.2097	154	151
1	669.0000	2.0000	10	0	58.7346	119.1925	66.6396	0.1490	156	151
1	670.0000	2.0000	10	0	58.6937	119.2813	66.5917	0.1839	160	149
1	671.0000	2.0000	10	0	58.7515	119.2476	66.6648	0.1380	181	151
1	672.0000	2.0000	10	0	58.6003	119.3001	66.6814	0.3405	179	145
1	673.0000	2.0000	10	0	58.6099	119.2723	66.6617	0.2899	157	147
1	674.0000	2.0000	10	0	58.6379	119.3394	66.6393	0.2385	181	157
1	675.0000	2.0000	10	0	58.7641	119.2664	66.6496	0.1776	164	158
1	676.0000	2.0000	10	0	58.6219	119.3431	66.6394	0.2253	159	156
1	677.0000	2.0000	10	0	58.7342	119.2616	66.6247	0.1312	179	156
1	678.0000	2.0000	10	0	58.8250	119.1904	66.6418	0.1729	162	147
1	679.0000	2.0000	10	0	58.6522	119.2697	66.6260	0.2540	157	151
1	680.0000	2.0000	10	0	58.6362	119.1835	66.5444	0.3888	160	147
1	681.0000	2.0000	10	0	58.7833	119.1266	66.5526	0.2796	159	149
1	682.0000	2.0000	10	0	58.7835	119.0641	66.5920	0.1805	157	147
1	683.0000	2.0000	10	0	58.6800	118.8266	66.4417	0.4365	150	139
1	684.0000	2.0000	10	0	58.4387	118.9518	66.4959	0.4608	158	137
1	685.0000	2.0000	10	0	58.5689	118.9321	66.4505	0.4673	152	137
1	686.0000	2.0000	10	0	58.5641	118.8914	66.3775	0.3937	154	137
1	687.0000	2.0000	10	0	58.4384	118.9410	66.4087	0.4573	153	138
1	688.0000	2.0000	10	0	58.4240	118.9065	66.3348	0.3821	155	145
1	689.0000	2.0000	10	0	58.3503	118.9776	66.3915	0.3639	151	140
1	690.0000	2.0000	10	0	58.5345	118.8627	66.5106	0.2217	155	141
1	691.0000	2.0000	10	0	58.5969	118.8576	66.4341	0.3744	156	142
1	692.0000	2.0000	10	0	58.5360	119.1917	66.5243	0.3572	157	154
1	693.0000	2.0000	10	0	58.7722	119.1229	66.5515	0.2488	169	146
1	694.0000	2.0000	10	0	58.6928	119.0414	66.5766	0.2716	159	149
1	695.0000	2.0000	10	0	58.8228	119.0469	66.6483	0.3105	163	145
1	696.0000	2.0000	10	0	58.6190	119.0878	66.5199	0.2678	154	144
1	697.0000	2.0000	10	0	58.3871	118.9270	66.3140	0.4374	157	142
1	698.0000	2.0000	10	0	58.4561	118.7953	66.3945	0.3186	161	146
1	699.0000	2.0000	10	0	58.6981	118.8108	66.5498	0.3481	154	148
1	700.0000	2.0000	10	0	58.5658	119.1066	66.5070	0.1970	163	147
1	701.0000	2.0000	10	0	58.8671	119.0058	66.6318	0.2820	162	143
1	702.0000	2.0000	10	0	58.6519	118.7961	66.5333	0.2884	156	145
1	703.0000	2.0000	9	0	58.6604	118.6441	66.6054	0.3383	158	132
1	704.0000	2.0000	10	0	58.7259	118.8004	66.3269	0.4604	156	140
1	705.0000	2.0000	10	0	58.4662	118.9023	66.4371	0.3557	171	146
1	706.0000	2.0000	10	0	58.7253	119.2145	66.5205	0.3038	158	142
1	707.0000	2.0000	10	0	58.6675	119.1892	66.5188	0.2711	157	150
1	708.0000	2.0000	10	0	58.6911	118.9739	66.6270	0.5420	158	148
1	709.0000	2.0000	10	0	58.5674	118.9805	66.4458	0.3832	159	146
1	710.0000	2.0000	10	0	58.5033	119.0331	66.3816	0.3995	159	148
1	711.0000	2.0000	10	0	58.6605	119.2059	66.5131	0.2241	161	152
1	712.0000	2.0000	10	0	58.8048	119.1596	66.6224	0.1897	156	154
1	713.0000	2.0000	10	0	58.8236	119.1692	66.5566	0.1394	165	153
1	714.0000	2.0000	10	0	58.6771	119.1067	66.4838	0.2386	158	149
1	715.0000	2.0000	10	0	58.5789	119.1583	66.3681	0.3175	164	145
1	716.0000	2.0000	10	0	58.4652	118.9795	66.2574	0.3427	158	144
1	717.0000	2.0000	10	0	58.8358	118.8528	66.5052	0.3269	162	148
1	718.0000	2.0000	10	0	58.8493	118.9251	66.3978	0.1924	160	150
1	719.0000	2.0000	9	0	58.7717	118.8544	66.3943	0.2837	164	146
1	720.0000	2.0000	10	0	58.8306	118.6665	66.2739	0.3959	162	153
1	721.0000	2.0000	10	0	58.8045	118.9138	66.3302	0.2310	157	147
1	722.0000	2.0000	10	0	58.8243	118.8801	66.3741	0.1499	156	149
1	723.0000	2.0000	10	0	58.8908	118.7529	66.0882	0.2882	163	152
1	724.0000	2.0000	10	0	58.9075	118.8019	66.0940	0.2992	162	148
1	725.0000	2.0000	10	0	58.9271	118.6218	65.9976	0.2781	159	133
1	726.0000	2.0000	8	0	58.8397	118.8771	65.6248	0.5526	149	115
1	727.0000	2.0000	9	0	57.7669	120.2652	64.4295	0.5597	139	113
1	728.0000	2.0000	10	0	57.6251	120.7749	64.2459	0.3592	139	127
1	729.0000	2.0000	10	0	57.7783	120.9320	64.3608	0.1851	133	127
1	730.0000	2.0000	10	0	57.7772	120.9109	64.2652	0.3266	138	122
1	731.0000	2.0000	10	0	57.7798	120.8684	64.2700	0.0968	137	135
1	732.0000	2.0000	10	0	57.7861	120.8046	64.2980	0.3104	144	127
1	733.0000	2.0000	10	0	57.6298	120.6662	64.1983	0.3570	144	135
1	734.0000	2.0000	10	0	57.9763	120.9036	64.4708	0.2717	145	133
1	735.0000	2.0000	10	0	57.5172	120.9496	64.3122	0.3149	145	135
1	736.0000	2.0000	10	0	57.5000	120.8842	64.3643	0.5168	143	132
1	737.0000	2.0000	10	0	57.2348	121.0845	64.2940	0.6424	156	127
1	738.0000	2.0000	10	0	57.3367	121.5466	64.4990	0.2147	139	128
1	739.0000	2.0000	10	0	57.4251	121.4591	64.5003	0.2967	145	128
1	740.0000	2.0000	10	0	57.3020	121.6575	64.4468	0.2701	149	135
1	741.0000	2.0000	10	0	57.4070	121.6046	64.5226	0.2126	149	139
1	742.0000	2.0000	9	0	57.4210	121.6158	64.5593	0.2095	152	128
1	743.0000	2.0000	10	0	57.4996	121.5292	64.5744	0.2464	155	138
1	744.0000	2.0000	10	0	57.3031	121.5593	64.4473	0.2485	151	139
1	745.0000	2.0000	10	0	57.3330	121.4072	64.5130	0.2734	144	131
1	746.0000	2.0000	10	0	57.1693	121.7399	64.3457	0.5870	154	127
1	747.0000	2.0000	10	0	56.8061	121.6667	64.1836	0.6465	158	137
1	748.0000	2.0000	10	0	57.1502	122.1070	64.4516	0.3134	161	137
1	749.0000	2.0000	10	0	57.1971	122.1840	64.4758	0.2191	157	141
1	750.0000	2.0000	10	0	57.1661	122.0832	64.3211	0.4233	162	140
1	751.0000	2.0000	9	0	57.0611	122.1005	64.4599	0.2271	160	137
1	752.0000	2.0000	10	0	57.0986	122.1158	64.4703	0.3453	156	144
1	753.0000	2.0000	10	0	56.8196	122.0802	64.2839	0.4791	162	140
1	754.0000	2.0000	10	0	57.1328	122.2190	64.4964	0.1969	161	138
1	755.0000	2.0000	10	0	57.0114	122.2407	64.4042	0.2421	160	144
1	756.0000	2.0000	10	0	57.3122	122.1002	64.5348	0.2087	165	140
1	757.0000	2.0000	10	0	56.9260	121.5037	64.2619	0.8005	158	138
1	758.0000	2.0000	10	0	57.5576	121.4879	64.4753	0.3306	152	133
1	759.0000	2.0000	10	0	57.5720	121.3440	64.5199	0.2752	153	141
1	760.0000	2.0000	10	0	57.7066	121.2748	64.6163	0.1822	145	143
1	761.0000	2.0000	10	0	57.6405	121.2334	64.5531	0.2288	149	141
1	762.0000	2.0000	10	0	57.6164	121.2346	64.5759	0.1397	149	146
1	763.0000	2.0000	10	0	57.7515	121.2402	64.5815	0.1949	151	140
1	764.0000	2.0000	10	0	57.6756	121.0976	64.5838	0.2613	150	148
1	765.0000	2.0000	10	0	57.5903	121.1993	64.5445	0.1389	150	146
1	766.0000	2.0000	10	0	57.5927	121.1928	64.5169	0.1821	150	140
1	767.0000	2.0000	10	0	57.5052	120.8952	64.3591	0.4039	142	143
1	768.0000	2.0000	10	0	57.6896	121.0387	64.5125	0.2691	147	140
1	769.0000	2.0000	10	0	57.4981	121.0194	64.4367	0.2356	143	140
1	770.0000	2.0000	10	0	57.4066	120.7960	64.2594	0.5068	140	138
1	771.0000	2.0000	10	0	57.7126	120.7058	64.4487	0.3856	135	135
1	772.0000	2.0000	10	0	57.4847	120.9525	64.2752	0.2212	139	134
1	773.0000	2.0000	10	0	57.4567	120.6728	64.1581	0.5292	125	129
1	774.0000	2.0000	10	0	57.7848	120.3222	64.3161	0.8959	123	111
1	775.0000	2.0000	9	0	57.4629	121.2580	64.1563	0.4894	107	92
1	776.0000	2.0000	9	0	57.2652	121.3507	64.3380	0.5602	106	94
1	777.0000	2.0000	9	0	57.6799	121.4198	64.4720	0.3517	134	108
1	778.0000	2.0000	10	0	57.5873	121.4746	64.6043	0.2278	149	123
1	779.0000	2.0000	10	0	57.6384	121.6251	64.6342	0.1788	160	143
1	780.0000	2.0000	10	0	57.5334	121.5876	64.6090	0.1780	163	147
1	781.0000	2.0000	10	0	57.5615	121.7048	64.6108	0.2536	166	142
1	782.0000	2.0000	10	0	57.4914	121.5136	64.7616	0.3201	167	142
1	783.0000	2.0000	10	0	57.1877	121.8490	64.6087	0.3148	156	141
1	784.0000	2.0000	10	0	57.2358	121.9831	64.8326	0.2054	176	142
1	785.0000	2.0000	10	0	57.1610	121.8932	64.9616	0.3561	153	136
1	786.0000	2.0000	9	0	57.2681	122.0556	64.9807	0.3688	153	131
1	787.0000	2.0000	10	0	56.9062	121.9758	64.7417	0.6459	147	123
1	788.0000	2.0000	10	0	57.6584	121.2619	64.4032	0.5057	137	115
1	789.0000	2.0000	9	0	57.5403	121.2855	64.2813	0.3854	130	115
1	790.0000	2.0000	10	0	57.8077	121.1601	64.3532	0.2744	125	124
1	791.0000	2.0000	10	0	57.7916	121.0565	64.3794	0.3509	129	117
1	792.0000	2.0000	10	0	57.5486	120.7641	64.1125	0.4971	125	110
1	793.0000	2.0000	9	0	57.5807	120.9493	64.2711	0.3010	114	95
1	794.0000	2.0000	10	0	58.0500	120.7452	64.2010	0.5188	107	91
1	795.0000	2.0000	10	0	57.8101	120.9658	64.1511	0.7763	114	86
1	796.0000	2.0000	10	0	57.9252	121.2420	64.3517	0.4840	100	83
1	797.0000	2.0000	9	0	57.8331	121.0778	64.5154	0.4503	118	79
1	798.0000	2.0000	9	0	57.7573	121.1079	64.3821	0.5121	125	79
1	799.0000	2.0000	9	0	57.6106	121.4262	64.3708	0.5005	118	79
1	800.0000	2.0000	9	0	57.3128	121.5960	64.2502	0.7067	119	81
1	801.0000	2.0000	9	0	56.8976	121.6938	64.2055	0.8484	119	77
1	802.0000	2.0000	8	0	57.4918	121.4858	64.3076	0.5553	115	75
1	803.0000	2.0000	9	0	57.6506	121.3382	64.1895	1.2596	93	75
1	804.0000	2.0000	7	0	58.0891	120.4043	64.5912	0.5593	97	70
1	805.0000	2.0000	7	0	57.9215	120.7152	64.4626	1.0024	97	76
1	806.0000	2.0000	9	0	58.0928	120.4735	63.8764	0.6203	102	80
1	807.0000	2.0000	9	0	57.1251	121.1577	63.5232	0.6203	115	90
1	808.0000	2.0000	10	0	57.9661	121.0189	63.8142	0.2640	128	111
1	809.0000	2.0000	10	0	58.0053	121.0927	63.8732	0.1711	145	133
1	810.0000	2.0000	10	0	58.0597	121.1448	63.8972	0.2138	176	134
1	811.0000	2.0000	10	0	58.0358	121.1390	63.8800	0.1823	151	146
1	812.0000	2.0000	10	0	58.1378	121.0532	63.9354	0.0915	154	148
1	813.0000	2.0000	10	0	57.9732	121.1234	63.8766	0.2179	157	143
1	814.0000	2.0000	10	0	58.0128	121.1068	63.8630	0.1827	151	148
1	815.0000	2.0000	10	0	57.9741	121.0944	63.8318	0.2245	157	142
1	816.0000	2.0000	10	0	57.9443	121.1442	63.8113	0.1819	152	152
1	817.0000	2.0000	10	0	57.9634	121.1074	63.8702	0.2106	156	155
1	818.0000	2.0000	10	0	57.9926	121.1479	63.8819	0.1701	159	159
1	819.0000	2.0000	10	0	57.8223	121.2048	63.7901	0.2339	161	163
1	820.0000	2.0000	10	0	57.9252	121.1870	63.8472	0.1728	155	160
1	821.0000	2.0000	10	0	58.0046	121.2072	63.9078	0.1070	155	152
1	822.0000	2.0000	10	0	57.8778	121.2098	63.8629	0.1550	157	153
1	823.0000	2.0000	10	0	57.9455	121.2218	63.8763	0.1291	155	160
1	824.0000	2.0000	10	0	57.9118	121.2031	63.8846	0.1362	161	161
1	825.0000	2.0000	10	0	57.9143	121.2235	63.9000	0.1293	159	163
1	826.0000	2.0000	10	0	57.9993	121.2762	63.9336	0.1962	159	156
1	827.0000	2.0000	10	0	57.9101	121.2311	63.8627	0.1870	160	162
1	828.0000	2.0000	10	0	57.9424	121.2740	63.8871	0.1215	156	155
1	829.0000	2.0000	10	0	57.8730	121.1925	63.8544	0.1718	161	152
1	830.0000	2.0000	10	0	58.0030	121.1944	63.9204	0.0892	158	158
1	831.0000	2.0000	10	0	57.9158	121.1930	63.8804	0.1225	158	152
1	832.0000	2.0000	10	0	57.8994	121.2258	63.8895	0.1638	155	153
1	833.0000	2.0000	10	0	57.8118	121.1498	63.8411	0.2078	156	157
1	834.0000	2.0000	10	0	57.8960	121.2342	63.8931	0.1518	157	156
1	835.0000	2.0000	10	0	57.9022	121.2071	63.8896	0.1893	157	156
1	836.0000	2.0000	10	0	57.8640	121.2091	63.8814	0.1906	154	150
1	837.0000	2.0000	10	0	57.8536	121.2368	63.8364	0.2030	149	149
1	838.0000	2.0000	10	0	57.8553	121.2110	63.8045	0.1806	148	150
1	839.0000	2.0000	10	0	57.7278	120.9640	63.6804	0.3767	152	151
1	840.0000	2.0000	10	0	58.0078	121.1795	63.8702	0.2312	154	142
1	841.0000	2.0000	10	0	57.8814	121.1230	63.8441	0.2535	158	151
1	842.0000	2.0000	10	0	57.8453	121.1602	63.8064	0.1840	160	147
1	843.0000	2.0000	10	0	57.8777	121.0471	63.7990	0.2458	148	149
1	844.0000	2.0000	10	0	57.9931	121.0975	63.7710	0.1896	149	142
1	845.0000	2.0000	10	0	57.9398	120.9067	63.7243	0.3680	144	140
1	846.0000	2.0000	10	0	58.0473	120.4758	63.8293	0.3533	139	130
1	847.0000	2.0000	10	0	58.0164	120.2455	63.5968	0.4612	143	132
1	848.0000	2.0000	10	0	58.0524	120.5411	63.4102	0.2771	152	132
1	849.0000	2.0000	10	0	58.1226	120.4654	63.4105	0.2212	144	135
1	850.0000	2.0000	10	0	58.1397	120.4469	63.4063	0.2955	153	139
1	851.0000	2.0000	10	0	58.2521	120.1665	63.5516	0.3185	151	129
1	852.0000	2.0000	10	0	58.3642	120.2901	63.4874	0.3165	152	135
1	853.0000	2.0000	10	0	58.2771	120.4409	63.4938	0.2033	151	136
1	854.0000	2.0000	10	0	58.2912	120.5426	63.4670	0.1606	147	136
1	855.0000	2.0000	10	0	58.2855	120.5125	63.4787	0.2371	147	135
1	856.0000	2.0000	10	0	58.1399	120.5509	63.3770	0.2469	153	126
1	857.0000	2.0000	10	0	58.3045	120.4524	63.4697	0.1697	154	136
1	858.0000	2.0000	10	0	58.1505	120.4613	63.4090	0.3171	151	141
1	859.0000	2.0000	10	0	58.1541	120.3932	63.4450	0.2590	152	136
1	860.0000	2.0000	10	0	58.1241	120.3005	63.4536	0.2871	152	135
1	861.0000	2.0000	10	0	57.9815	120.5316	63.3455	0.2657	157	143
1	862.0000	2.0000	10	0	58.0951	120.1928	63.2859	0.4137	151	127
1	863.0000	2.0000	10	0	58.1700	120.4162	63.3745	0.2688	151	132
1	864.0000	2.0000	10	0	57.9186	120.4199	63.1647	0.3191	142	126
1	865.0000	2.0000	10	0	57.9202	120.2822	63.2703	0.4528	146	121
1	866.0000	2.0000	10	0	57.6781	120.3420	63.0602	0.4239	137	119
1	867.0000	2.0000	10	0	57.3106	120.7464	62.7628	0.5080	138	115
1	868.0000	2.0000	10	0	57.1244	121.2823	62.5637	0.4178	133	122
1	869.0000	2.0000	10	0	57.4562	121.5288	62.6801	0.3618	144	124
1	870.0000	2.0000	10	0	57.1061	121.7982	62.3561	0.6116	134	123
1	871.0000	2.0000	10	0	57.6490	121.1717	62.8794	0.4781	136	119
1	872.0000	2.0000	10	0	57.6121	121.3631	62.8854	0.2954	137	131
1	873.0000	2.0000	10	0	57.2214	121.4733	62.6021	0.4144	143	129
1	874.0000	2.0000	10	0	57.3917	121.4379	62.7457	0.2858	140	131
1	875.0000	2.0000	10	0	57.2922	121.1589	62.5736	0.4606	143	132
1	876.0000	2.0000	10	0	57.3831	121.6130	62.7192	0.2306	144	133
1	877.0000	2.0000	10	0	57.4839	121.5013	62.7197	0.2944	146	142
1	878.0000	2.0000	10	0	57.4497	121.6645	62.7423	0.2976	146	140
1	879.0000	2.0000	10	0	57.1928	121.4984	62.5778	0.3629	144	135
1	880.0000	2.0000	10	0	57.3582	121.6353	62.5883	0.3663	148	134
1	881.0000	2.0000	10	0	57.3822	121.5936	62.5366	0.3907	141	129
1	882.0000	2.0000	10	0	57.8528	121.4251	62.9092	0.7583	142	133
1	883.0000	2.0000	10	0	57.4926	121.6647	62.6966	0.1644	149	142
1	884.0000	2.0000	10	0	57.4486	121.7176	62.6943	0.1778	154	144
1	885.0000	2.0000	10	0	57.5815	121.7041	62.8825	0.2138	150	148
1	886.0000	2.0000	10	0	57.2731	121.8025	62.5721	0.2605	154	144
1	887.0000	2.0000	10	0	57.4837	121.7643	62.7326	0.1743	150	145
1	888.0000	2.0000	10	0	57.5294	121.7542	62.7419	0.1354	149	145
1	889.0000	2.0000	10	0	57.3109	121.7404	62.7170	0.2298	147	143
1	890.0000	2.0000	10	0	57.5259	121.7434	62.7645	0.1700	156	139
1	891.0000	2.0000	10	0	57.4531	121.8539	62.7468	0.2116	146	136
1	892.0000	2.0000	10	0	57.4365	121.8363	62.8004	0.2059	149	145
1	893.0000	2.0000	10	0	57.5202	121.9053	62.8318	0.1582	157	147
1	894.0000	2.0000	10	0	57.4491	121.9198	62.8242	0.1891	161	159
1	895.0000	2.0000	10	0	57.3623	121.8197	62.8194	0.2436	163	156
1	896.0000	2.0000	10	0	57.4579	121.9074	62.8549	0.1885	163	151
1	897.0000	2.0000	10	0	57.4587	121.8486	62.8817	0.1457	159	153
1	898.0000	2.0000	10	0	57.4987	121.8794	62.8801	0.1401	152	148
1	899.0000	2.0000	10	0	57.4107	121.8764	62.8139	0.1752	147	148
1	900.0000	2.0000	10	0	57.3618	121.8928	62.7068	0.3523	153	154
1	901.0000	2.0000	10	0	57.4478	121.8105	62.8011	0.1549	147	143
1	902.0000	2.0000	10	0	57.5708	121.7240	62.8433	0.1947	146	139
1	903.0000	2.0000	10	0	57.2994	121.2689	62.4863	0.4247	143	142
1	904.0000	2.0000	10	0	57.7233	121.0007	62.7680	0.4232	146	142
1	905.0000	2.0000	10	0	57.8843	121.0360	62.8454	0.3180	144	140
1	906.0000	2.0000	10	0	57.5247	120.9026	62.6178	0.4318	148	138
1	907.0000	2.0000	10	0	57.5036	120.7676	62.4474	0.3914	147	139
1	908.0000	2.0000	10	0	57.6906	120.8586	62.4792	0.2961	140	129
1	909.0000	2.0000	10	0	57.5358	120.5093	62.1496	0.5880	142	123
1	910.0000	2.0000	10	0	57.2641	120.3959	62.2610	0.4619	139	116
1	911.0000	2.0000	10	0	57.0912	120.4012	61.8150	0.6008	137	112
1	912.0000	2.0000	10	0	56.9691	120.6504	61.6052	0.4246	130	118
1	913.0000	2.0000	10	0	57.6864	120.6073	62.1283	0.4268	133	115
1	914.0000	2.0000	10	0	57.0884	120.1673	61.8387	0.4807	142	116
1	915.0000	2.0000	10	0	57.6148	120.5432	62.0496	0.3472	142	131
1	916.0000	2.0000	10	0	57.2105	120.3901	61.8427	0.6335	143	130
1	917.0000	2.0000	10	0	57.5173	120.5311	62.0326	0.4763	149	132
1	918.0000	2.0000	10	0	57.3633	120.6554	61.9525	0.4918	149	135
1	919.0000	2.0000	10	0	57.4432	120.7322	61.9925	0.4692	145	132
1	920.0000	2.0000	10	0	57.0443	120.3355	61.8365	0.4553	139	126
1	921.0000	2.0000	10	0	57.1676	120.6949	61.7128	0.5277	136	124
1	922.0000	2.0000	10	0	57.2897	120.3586	61.8989	0.3536	134	122
1	923.0000	2.0000	10	0	56.8592	120.5202	61.6868	0.5008	136	118
1	924.0000	2.0000	10	0	56.9699	120.5334	61.5842	0.4303	135	120
1	925.0000	2.0000	10	0	57.4232	120.4910	61.9701	0.4264	138	122
1	926.0000	2.0000	10	0	57.4324	120.6905	61.8783	0.4515	141	121
1	927.0000	2.0000	10	0	57.0405	120.5075	61.6965	0.4012	157	129
1	928.0000	2.0000	10	0	57.9768	120.3267	62.1856	0.8445	149	126
1	929.0000	2.0000	10	0	56.9929	120.6912	61.6886	0.4103	134	116
1	930.0000	2.0000	10	0	57.1498	120.5953	61.7254	0.4138	139	120
1	931.0000	2.0000	9	0	57.3959	120.6793	61.9439	0.3064	136	120
1	932.0000	2.0000	10	0	57.6618	120.4016	61.9653	0.6321	140	126
1	933.0000	2.0000	10	0	57.1268	120.2104	61.7359	0.5210	140	122
1	934.0000	2.0000	10	0	57.2643	120.1379	61.8209	0.4751	143	124
1	935.0000	2.0000	10	0	57.0667	120.3506	61.7222	0.4824	140	122
1	936.0000	2.0000	10	0	57.3929	120.5732	61.9560	0.2848	142	127
1	937.0000	2.0000	10	0	57.1850	120.3995	61.9398	0.6390	149	129
1	938.0000	2.0000	10	0	57.4558	120.6063	62.0683	0.4787	158	123
1	939.0000	2.0000	10	0	56.9088	120.7301	61.7798	0.2853	146	127
1	940.0000	2.0000	10	0	57.0675	120.6646	61.7670	0.5427	136	128
1	941.0000	2.0000	10	0	57.8619	120.7124	62.3515	0.4278	143	128
1	942.0000	2.0000	10	0	57.5685	120.7105	62.1231	0.3430	149	134
1	943.0000	2.0000	10	0	57.5615	121.0025	62.1738	0.3075	147	130
1	944.0000	2.0000	10	0	57.3217	120.7126	62.0496	0.4030	144	132
1	945.0000	2.0000	10	0	57.5586	120.7719	62.3176	0.4361	150	134
1	946.0000	2.0000	10	0	57.6121	121.0592	62.2143	0.4036	154	139
1	947.0000	2.0000	10	0	57.3352	121.0067	62.0204	0.4521	147	133
1	948.0000	2.0000	10	0	57.7874	121.0481	62.3560	0.3078	150	134
1	949.0000	2.0000	10	0	57.8411	120.9790	62.3646	0.3921	143	132
1	950.0000	2.0000	10	0	57.6991	121.1636	62.3076	0.3427	145	132
1	951.0000	2.0000	9	0	57.7450	121.2634	62.3637	0.1835	162	134
1	952.0000	2.0000	10	0	57.7772	121.2657	62.3432	0.1760	148	138
1	953.0000	2.0000	10	0	57.8847	121.1436	62.4468	0.2282	154	134
1	954.0000	2.0000	10	0	57.8134	121.1639	62.3437	0.2596	150	146
1	955.0000	2.0000	10	0	57.9681	121.0742	62.3974	0.1987	156	137
1	956.0000	2.0000	10	0	57.8887	121.1361	62.3654	0.1508	154	146
1	957.0000	2.0000	10	0	57.8909	121.1496	62.3357	0.1792	163	146
1	958.0000	2.0000	10	0	58.1052	121.0521	62.4331	0.3151	153	136
1	959.0000	2.0000	10	0	57.8635	120.9074	62.2858	0.3122	150	135
1	960.0000	2.0000	9	0	57.7674	120.9475	62.1544	0.2654	142	124
1	961.0000	2.0000	10	0	58.1176	120.5033	62.4735	0.4339	149	128
1	962.0000	2.0000	10	0	57.8810	120.7604	62.2456	0.2949	143	132
1	963.0000	2.0000	10	0	57.7530	120.5974	62.1597	0.2380	137	126
1	964.0000	2.0000	10	0	57.8720	120.7027	62.1000	0.2904	143	129
1	965.0000	2.0000	10	0	57.9048	120.2367	62.1994	0.5683	155	131
1	966.0000	2.0000	10	0	57.4566	120.2421	61.8574	0.2880	143	127
1	967.0000	2.0000	10	0	57.6380	120.2870	61.9595	0.3351	147	130
1	968.0000	2.0000	10	0	57.7179	120.0598	62.0288	0.4423	146	124
1	969.0000	2.0000	10	0	57.7814	120.1618	61.9503	0.4144	143	121
1	970.0000	2.0000	10	0	57.2454	120.4943	61.6571	0.5638	142	125
1	971.0000	2.0000	10	0	57.5577	120.3094	61.8119	0.3138	148	125
1	972.0000	2.0000	10	0	58.0219	120.5117	62.0167	0.3114	149	128
1	973.0000	2.0000	10	0	57.5826	120.0662	61.6735	0.5323	152	129
1	974.0000	2.0000	10	0	57.4880	120.5415	61.5915	0.3224	135	121
1	975.0000	2.0000	10	0	57.5473	119.6360	61.6556	0.8086	141	119
1	976.0000	2.0000	10	0	57.7116	120.1476	61.7300	0.7051	131	115
1	977.0000	2.0000	10	0	57.7281	119.8797	61.7850	0.8284	137	120
1	978.0000	2.0000	10	0	57.6569	120.1938	61.7783	0.4867	142	126
1	979.0000	2.0000	10	0	57.7687	120.2168	61.9203	0.4257	142	127
1	980.0000	2.0000	10	0	57.8481	120.2602	61.8656	0.4674	148	127
1	981.0000	2.0000	10	0	57.5206	120.0966	61.7891	0.4331	148	125
1	982.0000	2.0000	10	0	57.2471	120.0082	61.6509	0.6783	154	130
1	983.0000	2.0000	10	0	57.3238	120.2543	61.6039	0.4145	141	128
1	984.0000	2.0000	10	0	57.3249	119.9311	61.5986	0.3489	144	129
1	985.0000	2.0000	10	0	57.4592	120.2186	61.5701	0.4174	138	127
1	986.0000	2.0000	10	0	57.3914	119.9650	61.6571	0.5207	150	124
1	987.0000	2.0000	10	0	57.5981	120.2040	61.7525	0.3514	146	124
1	988.0000	2.0000	10	0	57.7641	120.3228	61.8672	0.4325	152	131
1	989.0000	2.0000	10	0	57.9145	120.2674	62.0338	0.3679	154	126
1	990.0000	2.0000	10	0	57.4728	120.3521	61.8217	0.8046	148	140
1	991.0000	2.0000	10	0	58.1729	120.6593	62.1569	0.2373	153	137
1	992.0000	2.0000	10	0	57.7669	120.6479	61.9726	0.3661	150	135
1	993.0000	2.0000	10	0	57.5623	120.7403	61.6936	0.4473	148	131
1	994.0000	2.0000	10	0	57.6551	120.1899	61.8518	0.4142	147	127
1	995.0000	2.0000	10	0	58.0093	120.5737	61.9719	0.4277	148	132
1	996.0000	2.0000	10	0	57.8664	120.1685	61.8589	0.3938	148	130
1	997.0000	2.0000	10	0	57.9607	120.6649	61.9947	0.2170	149	134
1	998.0000	2.0000	10	0	58.0282	120.3160	62.0008	0.3653	149	131
1	999.0000	2.0000	10	0	57.8311	120.5053	61.8333	0.4273	150	130
1	1000.0000	2.0000	10	0	57.5275	119.9724	61.8281	0.5655	151	127
1	1001.0000	2.0000	10	0	57.3341	120.4024	61.3276	0.5576	146	124
1	1002.0000	2.0000	10	0	57.1518	120.4169	61.3012	0.4221	135	128
1	1003.0000	2.0000	10	0	56.8769	120.2661	61.1592	0.4446	145	119
1	1004.0000	2.0000	10	0	57.0364	120.4828	61.1877	0.6610	142	121
1	1005.0000	2.0000	10	0	57.0214	120.3658	61.2051	0.6788	138	116
1	1006.0000	2.0000	10	0	56.7478	120.6323	61.0617	0.4369	136	118
1	1007.0000	2.0000	10	0	56.6839	120.7419	60.9814	0.4269	139	124
1	1008.0000	2.0000	10	0	56.6971	120.8364	61.0916	0.4328	140	128
1	1009.0000	2.0000	10	0	56.8928	120.6158	61.1115	0.6785	141	129
1	1010.0000	2.0000	10	0	56.9843	120.8540	61.2099	0.5726	146	127
1	1011.0000	2.0000	9	0	56.8010	120.9317	61.0670	0.4651	142	126
1	1012.0000	2.0000	9	0	56.6990	120.8124	61.0404	0.4169	147	128
1	1013.0000	2.0000	9	0	56.6120	120.7897	61.1563	0.5015	137	126
1	1014.0000	2.0000	10	0	56.9614	121.0077	61.2582	0.4300	141	127
1	1015.0000	2.0000	10	0	57.0644	121.0686	61.3130	0.3202	147	129
1	1016.0000	2.0000	10	0	56.9030	121.0930	61.1955	0.3972	150	122
1	1017.0000	2.0000	9	0	56.8002	121.1559	61.1446	0.4945	140	126
1	1018.0000	2.0000	10	0	57.2043	121.2696	61.3389	0.5996	127	117
1	1019.0000	2.0000	9	0	56.4260	121.1734	60.9406	0.5379	132	114
1	1020.0000	2.0000	9	0	56.7136	120.8719	60.8349	0.5840	131	112
1	1021.0000	2.0000	9	0	56.2959	120.9764	60.7791	0.4765	136	121
1	1022.0000	2.0000	9	0	56.3012	121.0161	60.9454	0.4927	133	117
1	1023.0000	2.0000	9	0	56.9686	120.6129	61.0397	0.4323	132	120
1	1024.0000	2.0000	9	0	57.1257	120.7268	61.1447	0.5838	134	119
1	1025.0000	2.0000	9	0	57.1150	121.2161	61.2244	0.4148	142	120
1	1026.0000	2.0000	10	0	57.2036	120.8544	61.3348	0.3530	143	129
1	1027.0000	2.0000	9	0	57.2699	121.0019	61.1973	0.3204	143	133
1	1028.0000	2.0000	10	0	56.9319	120.7502	60.8858	0.5298	139	125
1	1029.0000	2.0000	10	0	56.8033	120.8473	60.9957	0.3963	140	131
1	1030.0000	2.0000	10	0	57.0627	119.9017	60.8577	1.0124	145	127
1	1031.0000	2.0000	10	0	57.2012	120.2283	61.0112	0.7428	141	122
1	1032.0000	2.0000	10	0	56.6784	120.7341	60.8106	0.4023	135	123
1	1033.0000	2.0000	10	0	57.4623	120.4554	61.0473	0.8355	144	130
1	1034.0000	2.0000	10	0	57.1573	120.6526	61.1106	0.5522	147	134
1	1035.0000	2.0000	9	0	57.3093	120.8155	61.2212	0.3817	148	125
1	1036.0000	2.0000	10	0	57.2441	120.9934	61.1483	0.4630	139	128
1	1037.0000	2.0000	10	0	56.8347	120.6209	60.8149	0.4769	141	123
1	1038.0000	2.0000	9	0	56.9882	121.1016	60.8607	0.4989	144	130
1	1039.0000	2.0000	10	0	56.8317	120.8616	60.8850	0.3819	144	132
1	1040.0000	2.0000	9	0	57.2010	121.1191	61.0573	0.2732	148	129
1	1041.0000	2.0000	10	0	57.4022	121.2051	61.2304	0.3281	151	127
1	1042.0000	2.0000	10	0	56.6547	121.1320	60.8030	0.4589	142	124
1	1043.0000	2.0000	10	0	56.9306	121.1165	60.7663	0.5949	144	121
1	1044.0000	2.0000	10	0	56.7619	121.0133	60.7406	0.4905	145	122
1	1045.0000	2.0000	10	0	56.6069	121.3347	60.6576	0.4724	139	116
1	1046.0000	2.0000	10	0	56.3576	121.0504	60.4781	0.4875	138	120
1	1047.0000	2.0000	9	0	56.9643	120.9903	60.7988	0.6817	135	123
1	1048.0000	2.0000	9	0	56.4601	121.3427	60.4711	0.4753	138	130
1	1049.0000	2.0000	9	0	56.6133	121.3663	60.7222	0.2208	144	128
1	1050.0000	2.0000	9	0	56.8558	121.2371	60.8154	0.5650	136	123
1	1051.0000	2.0000	10	0	56.6812	121.3227	60.9219	0.3691	138	124
1	1052.0000	2.0000	10	0	56.8183	121.1791	60.9124	0.3951	136	125
1	1053.0000	2.0000	9	0	56.9524	121.5923	60.8265	0.4716	145	123
1	1054.0000	2.0000	10	0	56.8383	121.5440	60.8627	0.4214	141	129
1	1055.0000	2.0000	9	0	56.7609	121.6720	60.8258	0.4479	143	131
1	1056.0000	2.0000	10	0	56.9823	121.2580	61.0087	0.3340	141	128
1	1057.0000	2.0000	9	0	56.9180	121.1960	60.9404	0.4611	140	128
1	1058.0000	2.0000	9	0	56.5306	121.1508	60.5841	0.5421	139	123
1	1059.0000	2.0000	10	0	56.8083	121.0086	60.7177	0.6838	135	114
1	1060.0000	2.0000	9	0	56.0565	121.3298	60.2394	0.2634	137	116
1	1061.0000	2.0000	9	0	56.6259	121.4501	60.7214	0.5168	138	121
1	1062.0000	2.0000	9	0	56.9331	121.4901	60.8377	0.4085	142	129
1	1063.0000	2.0000	10	0	56.6758	121.3323	60.7063	0.4446	142	128
1	1064.0000	2.0000	9	0	56.9390	121.2610	60.7685	0.4176	145	124
1	1065.0000	2.0000	9	0	56.4656	121.3536	60.5536	0.3109	142	126
1	1066.0000	2.0000	9	0	56.5060	121.1414	60.5492	0.4127	147	124
1	1067.0000	2.0000	9	0	56.8883	121.5021	60.7740	0.3660	143	126
1	1068.0000	2.0000	9	0	56.9314	121.2755	60.7837	0.3816	137	124
1	1069.0000	2.0000	9	0	56.2489	121.4413	60.3277	0.4041	145	121
1	1070.0000	2.0000	10	0	56.2215	121.2205	60.3069	0.3801	134	121
1	1071.0000	2.0000	10	0	56.1673	120.8692	60.2255	0.7520	143	120
1	1072.0000	2.0000	9	0	56.6807	121.2001	60.4534	0.5773	137	123
1	1073.0000	2.0000	9	0	56.6487	120.9738	60.6021	0.7212	134	121
1	1074.0000	2.0000	10	0	56.9356	121.2916	60.6042	0.5025	140	120
1	1075.0000	2.0000	9	0	56.4111	121.0400	60.3941	0.4800	144	121
1	1076.0000	2.0000	9	0	57.1335	121.0360	60.6821	0.7517	137	122
1	1077.0000	2.0000	9	0	56.8146	120.8263	60.6925	0.5838	138	118
1	1078.0000	2.0000	9	0	56.7870	121.0407	60.6413	0.4680	141	123
1	1079.0000	2.0000	10	0	57.2155	120.9560	60.8337	0.4819	137	120
1	1080.0000	2.0000	10	0	56.8044	120.9872	60.6384	0.4262	140	124
1	1081.0000	2.0000	9	0	56.4841	121.0965	60.3310	0.5481	146	121
1	1082.0000	2.0000	10	0	56.7952	120.7112	60.5641	0.4688	133	120
1	1083.0000	2.0000	9	0	56.6715	120.7646	60.3917	0.4840	131	113
1	1084.0000	2.0000	10	0	56.9826	120.2569	60.7027	0.5436	137	115
1	1085.0000	2.0000	10	0	57.3119	120.6097	60.8828	0.4920	147	128
1	1086.0000	2.0000	10	0	57.5636	121.2552	61.0459	0.2607	144	133
1	1087.0000	2.0000	10	0	57.4255	121.2309	60.9681	0.3192	149	128
1	1088.0000	2.0000	10	0	57.3755	121.3838	60.9190	0.2963	148	132
1	1089.0000	2.0000	10	0	57.4151	121.2452	60.9687	0.3778	142	131
1	1090.0000	2.0000	10	0	57.5608	121.1688	60.8610	0.5315	134	124
1	1091.0000	2.0000	9	0	57.3527	121.0327	60.8409	0.3126	135	121
1	1092.0000	2.0000	9	0	57.6548	120.7014	61.1078	0.7182	137	125
1	1093.0000	2.0000	10	0	57.5153	121.0543	60.8505	0.5150	148	122
1	1094.0000	2.0000	10	0	57.2157	121.4073	60.6835	0.4466	138	124
1	1095.0000	2.0000	10	0	57.0269	121.2435	60.5401	0.8007	137	112
1	1096.0000	2.0000	10	0	57.1200	120.7087	60.5204	0.4916	131	114
1	1097.0000	2.0000	10	0	57.2690	120.5909	60.5889	0.5721	138	120
1	1098.0000	2.0000	10	0	56.7404	120.6931	60.3984	0.7305	147	124
1	1099.0000	2.0000	9	0	57.0988	120.5529	60.6054	0.5267	148	120
1	1100.0000	2.0000	10	0	57.3098	120.8328	60.7203	0.2978	144	122
1	1101.0000	2.0000	10	0	57.4213	120.8965	60.8177	0.5773	146	129
1	1102.0000	2.0000	10	0	57.1789	120.9616	60.5716	0.4537	144	130
1	1103.0000	2.0000	10	0	57.1934	120.7453	60.5304	0.3990	143	131
1	1104.0000	2.0000	10	0	57.1492	120.6733	60.5278	0.6441	141	128
1	1105.0000	2.0000	10	0	57.0994	120.9058	60.4424	0.4728	146	128
1	1106.0000	2.0000	10	0	56.9347	120.8666	60.4726	0.4335	145	132
1	1107.0000	2.0000	10	0	56.9183	120.7958	60.3961	0.3855	152	130
1	1108.0000	2.0000	9	0	57.4778	120.5525	60.6431	0.4883	145	130
1	1109.0000	2.0000	10	0	56.8357	120.4296	60.2389	0.7316	141	131
1	1110.0000	2.0000	10	0	57.1477	120.5589	60.4256	0.4694	145	124
1	1111.0000	2.0000	10	0	57.5752	120.5984	60.7328	0.9759	134	120
1	1112.0000	2.0000	10	0	57.4032	120.4486	60.5722	0.6099	137	123
1	1113.0000	2.0000	10	0	57.3098	120.7364	60.5890	0.4292	139	121
1	1114.0000	2.0000	10	0	57.2798	121.0516	60.4547	0.4927	142	122
1	1115.0000	2.0000	10	0	56.8596	120.8136	60.3244	0.3449	137	121
1	1116.0000	2.0000	10	0	57.1064	120.8241	60.4974	0.4374	140	127
1	1117.0000	2.0000	10	0	56.8790	120.7993	60.2963	0.4928	142	133
1	1118.0000	2.0000	9	0	57.3807	120.8389	60.7515	0.5070	143	133
1	1119.0000	2.0000	10	0	57.2957	120.8809	60.7205	0.3985	147	137
1	1120.0000	2.0000	9	0	57.5216	121.1536	60.8032	0.3748	155	139
1	1121.0000	2.0000	10	0	57.2846	121.0230	60.6966	0.4205	147	141
1	1122.0000	2.0000	10	0	57.3492	121.3248	60.5365	0.1633	154	133
1	1123.0000	2.0000	10	0	57.6008	121.2816	60.7808	0.2231	149	139
1	1124.0000	2.0000	10	0	57.5966	121.2153	60.8494	0.2958	152	139
1	1125.0000	2.0000	10	0	57.5272	121.3659	60.6779	0.3278	147	130
1	1126.0000	2.0000	10	0	57.6292	121.3986	60.8251	0.2261	154	132
1	1127.0000	2.0000	10	0	57.5459	121.4947	60.7856	0.2802	157	135
1	1128.0000	2.0000	10	0	57.6620	121.4396	60.9307	0.1961	158	144
1	1129.0000	2.0000	10	0	57.6263	121.5230	61.0157	0.3496	156	140
1	1130.0000	2.0000	10	0	57.7505	121.4423	60.8981	0.1708	156	145
1	1131.0000	2.0000	10	0	57.6815	121.4358	60.8939	0.1514	159	143
1	1132.0000	2.0000	10	0	57.5556	121.3787	60.8584	0.3110	153	146
1	1133.0000	2.0000	9	0	57.7458	121.4098	60.8718	0.2145	148	138
1	1134.0000	2.0000	10	0	57.3509	121.2095	60.4814	0.4861	145	133
1	1135.0000	2.0000	10	0	56.9850	120.8256	60.5338	0.6051	146	126
1	1136.0000	2.0000	9	0	57.7235	121.2581	60.8719	0.2340	145	127
1	1137.0000	2.0000	10	0	57.5354	121.3759	60.7794	0.2761	149	140
1	1138.0000	2.0000	10	0	57.8036	121.4699	60.9270	0.1524	158	145
1	1139.0000	2.0000	10	0	57.6525	121.4727	60.8295	0.2148	158	144
1	1140.0000	2.0000	10	0	57.7251	121.3534	60.8935	0.1973	151	140
1	1141.0000	2.0000	10	0	57.7068	121.3594	60.8672	0.2445	157	142
1	1142.0000	2.0000	10	0	57.7413	121.4134	60.8873	0.2116	154	141
1	1143.0000	2.0000	9	0	57.7060	121.3609	60.8313	0.2389	148	135
1	1144.0000	2.0000	10	0	57.7136	121.1620	60.8503	0.2681	153	136
1	1145.0000	2.0000	10	0	57.7115	121.2792	60.9185	0.3375	152	137
1	1146.0000	2.0000	10	0	57.5741	121.3301	60.8311	0.3290	149	138
1	1147.0000	2.0000	10	0	57.5761	121.2372	60.7689	0.4429	151	140
1	1148.0000	2.0000	10	0	57.6377	121.4232	60.8429	0.1733	151	142
1	1149.0000	2.0000	10	0	57.6627	121.4192	60.8814	0.1852	154	136
1	1150.0000	2.0000	10	0	57.5781	121.2748	60.8370	0.2889	154	137
1	1151.0000	2.0000	9	0	57.6799	121.5166	60.8622	0.2677	150	139
1	1152.0000	2.0000	10	0	57.5846	121.6505	60.8209	0.1919	150	136
1	1153.0000	2.0000	10	0	57.6903	121.5803	60.8844	0.1789	154	144
1	1154.0000	2.0000	10	0	57.6379	121.4076	60.8615	0.1692	156	140
1	1155.0000	2.0000	9	0	57.3864	121.4660	60.5440	0.1928	154	136
1	1156.0000	2.0000	10	0	57.1232	121.0777	60.3915	0.3660	146	134
1	1157.0000	2.0000	9	0	57.3009	121.0834	60.4593	0.3943	152	136
1	1158.0000	2.0000	10	0	57.3510	120.9866	60.6384	0.3272	151	139
1	1159.0000	2.0000	9	0	57.0645	120.9194	60.5024	0.6579	148	122
1	1160.0000	2.0000	10	0	56.8372	120.7265	60.3105	0.6120	143	129
1	1161.0000	2.0000	10	0	57.3056	121.0537	60.4407	0.3610	146	128
1	1162.0000	2.0000	9	0	57.3785	121.2476	60.5145	0.3861	139	125
1	1163.0000	2.0000	10	0	57.4133	121.0224	60.6250	0.2253	139	134
1	1164.0000	2.0000	9	0	57.1971	120.5834	60.6118	0.3052	149	130
1	1165.0000	2.0000	10	0	56.8291	121.2416	60.2176	0.4297	146	132
1	1166.0000	2.0000	10	0	57.0275	121.1822	60.3494	0.3071	146	135
1	1167.0000	2.0000	10	0	57.2664	120.9659	60.4849	0.6634	144	131
1	1168.0000	2.0000	10	0	56.9825	120.7339	60.2574	0.4756	141	125
1	1169.0000	2.0000	10	0	56.9602	120.5683	60.3199	0.6474	139	127
1	1170.0000	2.0000	10	0	57.0371	120.7185	60.3857	0.5173	139	126
1	1171.0000	2.0000	10	0	56.9751	121.0954	60.2170	0.6563	136	129
1	1172.0000	2.0000	10	0	57.0506	121.1808	60.2927	0.5734	145	124
1	1173.0000	2.0000	10	0	56.8748	121.1498	60.2630	0.4418	145	126
1	1174.0000	2.0000	9	0	57.2607	121.1487	60.3798	0.3382	145	120
1	1175.0000	2.0000	10	0	56.6932	120.9347	60.2095	0.5536	143	123
1	1176.0000	2.0000	10	0	56.9381	120.9430	60.2755	0.5197	150	134
1	1177.0000	2.0000	10	0	57.0464	121.1248	60.2027	0.5226	146	127
1	1178.0000	2.0000	9	0	57.1577	120.8648	60.3531	0.4100	140	130
1	1179.0000	2.0000	10	0	56.5094	120.8953	60.0731	0.4599	133	118
1	1180.0000	2.0000	10	0	56.0732	120.7862	59.9524	0.8094	134	117
1	1181.0000	2.0000	10	0	56.8297	120.5291	60.1501	0.7404	135	121
1	1182.0000	2.0000	10	0	57.0656	120.9752	60.4546	0.2792	139	129
1	1183.0000	2.0000	10	0	57.2503	121.0746	60.2560	0.5485	143	130
1	1184.0000	2.0000	10	0	56.8257	120.8488	60.2780	0.4449	140	133
1	1185.0000	2.0000	10	0	56.8003	120.9048	60.1930	0.4228	142	132
1	1186.0000	2.0000	10	0	57.0221	120.8270	60.2525	0.5183	137	130
1	1187.0000	2.0000	10	0	56.3032	120.8898	59.8929	0.8077	145	135
1	1188.0000	2.0000	10	0	57.0207	121.1580	60.3765	0.4135	138	132
1	1189.0000	2.0000	9	0	57.1117	121.2090	60.3991	0.2519	149	134
1	1190.0000	2.0000	10	0	57.0548	120.9809	60.3184	0.3308	152	131
1	1191.0000	2.0000	10	0	56.9772	121.0399	60.3277	0.3145	143	131
1	1192.0000	2.0000	10	0	56.8898	121.0384	60.1750	0.3971	146	126
1	1193.0000	2.0000	10	0	56.9408	120.9542	60.3002	0.4581	145	132
1	1194.0000	2.0000	10	0	57.0826	121.0379	60.2472	0.3611	136	130
1	1195.0000	2.0000	9	0	56.8742	120.9465	60.0741	0.3628	139	120
1	1196.0000	2.0000	10	0	56.8088	120.2510	60.1567	0.5240	138	122
1	1197.0000	2.0000	10	0	57.6107	121.1195	60.5452	0.7015	129	115
1	1198.0000	2.0000	10	0	57.2628	120.9882	60.4533	0.6433	136	124
1	1199.0000	2.0000	10	0	56.6573	120.8658	60.0638	0.3967	140	125
1	1200.0000	2.0000	10	0	56.9689	120.7599	60.1292	0.4340	143	127
1	1201.0000	2.0000	10	0	57.3907	121.5066	60.5332	0.2802	148	127
1	1202.0000	2.0000	10	0	56.9187	121.1340	60.2355	0.3826	147	134
1	1203.0000	2.0000	10	0	56.9908	121.3466	60.2923	0.3793	147	136
1	1204.0000	2.0000	10	0	57.0335	121.3077	60.3265	0.3952	146	134
1	1205.0000	2.0000	10	0	56.8284	121.1049	60.1369	0.3537	137	123
1	1206.0000	2.0000	10	0	57.0245	121.1343	60.2469	0.4065	141	127
1	1207.0000	2.0000	10	0	56.9595	121.0467	60.1913	0.3666	143	122
1	1208.0000	2.0000	10	0	57.7654	121.1841	60.5246	0.6808	142	134
1	1209.0000	2.0000	10	0	57.1909	121.5095	60.3597	0.3247	147	136
1	1210.0000	2.0000	10	0	57.1619	121.1523	60.3426	0.3695	144	136
1	1211.0000	2.0000	10	0	56.9163	121.2093	60.2193	0.4701	142	133
1	1212.0000	2.0000	10	0	57.1794	121.2666	60.4027	0.5275	143	137
1	1213.0000	2.0000	9	0	56.9207	121.1292	60.3569	0.4876	141	128
1	1214.0000	2.0000	10	0	57.1987	121.1278	60.2695	0.5397	143	128
1	1215.0000	2.0000	10	0	56.5427	121.0462	59.9845	0.6614	136	125
1	1216.0000	2.0000	10	0	57.1570	120.8751	60.0901	0.5394	137	121
1	1217.0000	2.0000	10	0	56.8833	121.3373	60.2056	0.2906	143	130
1	1218.0000	2.0000	10	0	57.1673	121.2318	60.3499	0.2839	145	134
1	1219.0000	2.0000	10	0	57.3192	121.3779	60.4705	0.3530	146	134
1	1220.0000	2.0000	10	0	57.1662	121.4654	60.3687	0.4018	150	134
1	1221.0000	2.0000	10	0	57.3041	121.3041	60.4138	0.4201	148	137
1	1222.0000	2.0000	10	0	57.0701	121.3896	60.2884	0.3956	151	134
1	1223.0000	2.0000	10	0	57.4691	121.2631	60.5657	0.3965	151	139
1	1224.0000	2.0000	10	0	57.1287	121.3358	60.3567	0.3065	148	132
1	1225.0000	2.0000	10	0	57.3578	121.3676	60.4726	0.2855	150	131
1	1226.0000	2.0000	10	0	57.2766	121.6142	60.5290	0.1267	152	138
1	1227.0000	2.0000	10	0	57.4065	121.6259	60.5379	0.2743	154	145
1	1228.0000	2.0000	9	0	57.4992	121.5230	60.5506	0.2378	151	137
1	1229.0000	2.0000	10	0	57.4782	121.6932	60.5437	0.2440	155	135
1	1230.0000	2.0000	10	0	57.4635	121.5640	60.5593	0.2967	157	142
1	1231.0000	2.0000	10	0	57.4989	121.7435	60.5404	0.1845	156	139
1	1232.0000	2.0000	9	0	57.3696	121.5364	60.4661	0.2200	151	135
1	1233.0000	2.0000	10	0	57.5080	121.7628	60.4725	0.2995	145	141
1	1234.0000	2.0000	10	0	57.4440	121.4742	60.5268	0.2935	143	131
1	1235.0000	2.0000	9	0	57.3829	121.5830	60.4965	0.2821	142	129
1	1236.0000	2.0000	9	0	57.3921	121.4312	60.5131	0.3207	136	105
1	1237.0000	2.0000	9	0	57.5183	121.4933	60.4208	0.4427	133	109
1	1238.0000	2.0000	9	0	57.5249	122.0460	60.5040	0.3639	126	110
1	1239.0000	2.0000	10	0	57.5319	121.9193	60.5652	0.1744	145	138
1	1240.0000	2.0000	10	0	57.4928	121.9746	60.5060	0.1977	151	145
1	1241.0000	2.0000	10	0	57.5060	121.9430	60.5787	0.1568	155	151
1	1242.0000	2.0000	10	0	57.5456	121.9070	60.5673	0.1329	155	149
1	1243.0000	2.0000	10	0	57.5482	121.9521	60.5955	0.1368	154	152
1	1244.0000	2.0000	10	0	57.5456	121.9717	60.5872	0.1383	157	150
1	1245.0000	2.0000	10	0	57.5680	121.9334	60.6298	0.1177	161	153
1	1246.0000	2.0000	10	0	57.5610	121.9468	60.5975	0.1495	152	157
1	1247.0000	2.0000	10	0	57.5144	121.9629	60.6058	0.1686	155	156
1	1248.0000	2.0000	9	0	57.5288	121.9732	60.6098	0.1202	153	158
1	1249.0000	2.0000	9	0	57.5537	121.9404	60.6319	0.1738	155	151
1	1250.0000	2.0000	9	0	57.5301	121.8958	60.6041	0.1662	158	149
1	1251.0000	2.0000	10	0	57.5289	121.9326	60.5508	0.2129	157	150
1	1252.0000	2.0000	10	0	57.5001	121.8759	60.5612	0.1774	158	145
1	1253.0000	2.0000	10	0	57.4344	121.9151	60.4712	0.2193	155	141
1	1254.0000	2.0000	10	0	57.5363	121.9126	60.5354	0.1868	154	136
1	1255.0000	2.0000	10	0	57.5182	121.9436	60.5550	0.1456	150	138
1	1256.0000	2.0000	10	0	57.4569	121.9399	60.4934	0.2198	150	132
1	1257.0000	2.0000	10	0	57.4763	121.9484	60.4881	0.1833	154	129
1	1258.0000	2.0000	10	0	57.2964	121.9961	60.3249	0.3321	144	134
1	1259.0000	2.0000	10	0	57.3937	121.8806	60.4608	0.2253	144	136
1	1260.0000	2.0000	8	0	57.2794	121.9655	60.4213	0.2697	146	139
1	1261.0000	2.0000	10	0	56.8207	121.7507	60.2427	0.6165	144	139
1	1262.0000	2.0000	10	0	57.5287	121.9144	60.4972	0.2682	152	141
1	1263.0000	2.0000	10	0	57.3087	121.7905	60.4407	0.3177	150	135
1	1264.0000	2.0000	10	0	57.1878	121.8525	60.2631	0.3640	147	136
1	1265.0000	2.0000	10	0	57.0078	121.7331	60.2035	0.4745	148	135
1	1266.0000	2.0000	10	0	57.1826	121.6703	60.2186	0.3671	151	133
1	1267.0000	2.0000	10	0	57.2894	121.4583	60.3029	0.3988	145	133
1	1268.0000	2.0000	10	0	57.6135	121.7820	60.4337	0.4083	141	132
1	1269.0000	2.0000	9	0	57.0901	121.7785	60.1546	0.3839	147	128
1	1270.0000	2.0000	10	0	57.1098	121.6264	60.2431	0.2737	146	129
1	1271.0000	2.0000	10	0	57.1413	121.8579	60.0810	0.6599	149	126
1	1272.0000	2.0000	10	0	57.3414	121.6748	60.1634	0.5696	138	125
1	1273.0000	2.0000	9	0	57.2835	121.6750	60.2377	0.3852	143	130
1	1274.0000	2.0000	10	0	57.0788	121.5235	60.1134	0.3790	149	130
1	1275.0000	2.0000	10	0	56.8946	121.4495	60.0496	0.5381	139	129
1	1276.0000	2.0000	10	0	57.1612	121.4650	60.2351	0.3720	143	133
1	1277.0000	2.0000	10	0	57.4194	121.7657	60.3996	0.2319	144	130
1	1278.0000	2.0000	10	0	57.2268	122.0226	60.2985	0.2168	146	132
1	1279.0000	2.0000	10	0	57.3170	121.8770	60.3854	0.3964	147	132
1	1280.0000	2.0000	10	0	57.2957	121.7399	60.3317	0.3675	146	134
1	1281.0000	2.0000	10	0	57.2960	122.0205	60.3734	0.1507	146	134
1	1282.0000	2.0000	10	0	57.2713	121.9753	60.2678	0.3277	150	134
1	1283.0000	2.0000	10	0	57.1712	122.0167	60.3149	0.2769	150	137
1	1284.0000	2.0000	10	0	56.9621	121.8983	60.1993	0.5808	158	145
1	1285.0000	2.0000	10	0	57.4003	122.1652	60.3634	0.2204	151	145
1	1286.0000	2.0000	10	0	57.3854	122.1160	60.3810	0.1916	156	145
1	1287.0000	2.0000	10	0	57.3792	122.1610	60.3972	0.2657	161	142
1	1288.0000	2.0000	10	0	57.3934	122.0664	60.3671	0.2053	156	139
1	1289.0000	2.0000	9	0	57.2873	122.0346	60.3059	0.2567	150	137
1	1290.0000	2.0000	10	0	57.2739	122.0653	60.3537	0.2423	150	138
1	1291.0000	2.0000	10	0	57.1107	122.0560	60.1837	0.3132	146	135
1	1292.0000	2.0000	9	0	57.0304	122.0373	60.2627	0.3047	151	134
1	1293.0000	2.0000	10	0	57.1677	121.8762	60.2393	0.3426	146	127
1	1294.0000	2.0000	10	0	56.9933	121.6877	60.2056	0.4402	141	124
1	1295.0000	2.0000	9	0	56.8440	121.5868	59.9995	0.3918	146	133
1	1296.0000	2.0000	9	0	57.0156	121.7115	60.1811	0.3120	150	126
1	1297.0000	2.0000	10	0	57.0932	121.9169	60.1833	0.1968	150	138
1	1298.0000	2.0000	10	0	57.1481	121.6505	60.2215	0.2851	154	137
1	1299.0000	2.0000	10	0	57.1607	122.1341	60.1843	0.1880	153	135
1	1300.0000	2.0000	10	0	56.8977	121.8306	60.1562	0.2845	150	134
1	1301.0000	2.0000	10	0	56.9086	121.9149	60.0532	0.5686	144	135
1	1302.0000	2.0000	10	0	56.9701	122.0142	60.0760	0.4276	147	137
1	1303.0000	2.0000	10	0	57.0044	122.0799	60.1091	0.3385	153	135
1	1304.0000	2.0000	10	0	56.7546	121.7402	60.1058	0.4743	149	132
1	1305.0000	2.0000	10	0	56.7417	121.8193	60.0200	0.4048	139	132
1	1306.0000	2.0000	10	0	56.7992	121.8163	60.0001	0.2822	141	130
1	1307.0000	2.0000	10	0	56.8529	121.4388	60.1164	0.4138	137	121
1	1308.0000	2.0000	10	0	56.8041	121.6794	59.9559	0.6354	143	128
1	1309.0000	2.0000	9	0	56.7004	121.7700	59.8831	0.4276	138	121
1	1310.0000	2.0000	10	0	56.8768	121.2113	59.9998	0.5846	140	126
1	1311.0000	2.0000	10	0	56.8907	121.4206	60.0509	0.2198	143	129
1	1312.0000	2.0000	10	0	56.7726	121.7015	60.0205	0.3189	147	135
1	1313.0000	2.0000	10	0	56.9817	122.0747	60.1527	0.3552	150	137
1	1314.0000	2.0000	10	0	56.9294	122.0291	60.1425	0.3626	150	137
1	1315.0000	2.0000	10	0	56.8179	121.8357	59.9417	0.3835	143	128
1	1316.0000	2.0000	10	0	57.0101	121.5817	60.0256	0.3656	139	118
1	1317.0000	2.0000	10	0	56.4231	121.6009	59.6688	0.5585	136	117
1	1318.0000	2.0000	10	0	56.4353	121.8328	59.7927	0.4910	141	125
1	1319.0000	2.0000	10	0	56.6515	121.8600	59.8289	0.5459	140	130
1	1320.0000	2.0000	10	0	56.7754	121.8392	60.0610	0.4024	143	134
1	1321.0000	2.0000	10	0	56.6797	122.0047	59.9198	0.3332	151	130
1	1322.0000	2.0000	10	0	56.7488	122.2364	60.0085	0.1962	149	133
1	1323.0000	2.0000	10	0	56.8766	122.4302	60.0506	0.2507	152	131
1	1324.0000	2.0000	10	0	57.1463	122.0730	60.1946	0.3460	153	137
1	1325.0000	2.0000	10	0	56.9253	122.2981	60.0910	0.1861	153	137
1	1326.0000	2.0000	10	0	56.9004	121.9081	59.9961	0.4229	139	127
1	1327.0000	2.0000	10	0	56.6870	121.9626	60.0017	0.3497	136	122
1	1328.0000	2.0000	10	0	56.9920	122.4248	60.1465	0.2322	148	131
1	1329.0000	2.0000	10	0	56.7496	122.2548	60.0703	0.2814	155	150
1	1330.0000	2.0000	9	0	56.9811	122.3700	60.1410	0.2154	158	141
1	1331.0000	2.0000	10	0	56.8022	122.1883	59.9554	0.3305	157	145
1	1332.0000	2.0000	10	0	56.6262	121.9299	59.8721	0.5468	149	132
1	1333.0000	2.0000	10	0	56.4120	121.7791	59.7381	0.5120	144	130
1	1334.0000	2.0000	10	0	56.5840	121.8219	59.9595	0.5724	144	129
1	1335.0000	2.0000	10	0	56.5885	121.7839	59.8421	0.6431	148	127
1	1336.0000	2.0000	10	0	56.8343	121.9555	60.0648	0.3416	149	133
1	1337.0000	2.0000	10	0	57.2791	121.8523	60.1441	0.5809	148	132
1	1338.0000	2.0000	10	0	56.3906	121.8090	59.6497	0.4219	155	135
1	1339.0000	2.0000	10	0	56.4374	121.9667	59.7288	0.3763	139	124
1	1340.0000	2.0000	10	0	57.3919	122.1941	60.1055	0.9318	142	124
1	1341.0000	2.0000	10	0	56.8138	122.2576	59.9730	0.4565	140	126
1	1342.0000	2.0000	9	0	57.1527	122.2528	60.0986	0.3319	138	127
1	1343.0000	2.0000	10	0	56.9999	122.0816	60.0062	0.4564	137	120
1	1344.0000	2.0000	10	0	56.2982	121.8177	59.7354	0.6066	138	115
1	1345.0000	2.0000	10	0	55.8358	121.6552	59.4401	0.6288	135	119
1	1346.0000	2.0000	10	0	56.3727	121.6380	59.7949	0.6001	144	127
1	1347.0000	2.0000	10	0	56.6519	121.5918	59.8709	0.4367	140	123
1	1348.0000	2.0000	10	0	56.7501	121.7357	59.8464	0.5613	141	122
1	1349.0000	2.0000	10	0	56.3920	121.8703	59.6431	0.4310	147	133
1	1350.0000	2.0000	10	0	56.6967	121.8080	59.8571	0.4733	160	133
1	1351.0000	2.0000	10	0	56.6525	121.8791	59.9376	0.2587	143	133
1	1352.0000	2.0000	10	0	56.4470	121.7381	59.5912	0.4684	156	127
1	1353.0000	2.0000	10	0	56.8890	121.8605	60.1462	0.6368	144	125
1	1354.0000	2.0000	10	0	56.6168	121.8794	59.7708	0.3596	140	125
1	1355.0000	2.0000	10	0	56.6068	121.4987	59.9805	0.4397	138	129
1	1356.0000	2.0000	10	0	56.7312	122.0151	59.8597	0.6428	143	121
1	1357.0000	2.0000	10	0	56.4485	121.6269	59.7835	0.3654	140	121
1	1358.0000	2.0000	10	0	56.4784	121.4379	59.7902	0.4874	141	130
1	1359.0000	2.0000	10	0	56.7625	121.9030	59.9036	0.4072	149	133
1	1360.0000	2.0000	10	0	56.5160	122.1361	59.6681	0.4069	150	129
1	1361.0000	2.0000	10	0	56.8224	121.8793	59.7855	0.4519	144	132
1	1362.0000	2.0000	10	0	56.5601	121.7498	59.7047	0.3326	138	124
1	1363.0000	2.0000	10	0	56.4266	121.3491	59.5983	0.3527	141	130
1	1364.0000	2.0000	10	0	56.3289	121.5896	59.4722	0.5161	142	124
1	1365.0000	2.0000	10	0	56.0918	121.7695	59.3214	0.7441	133	116
1	1366.0000	2.0000	9	0	56.4323	121.5516	59.5721	0.4747	137	120
1	1367.0000	2.0000	10	0	56.2739	121.4706	59.5341	0.5116	134	117
1	1368.0000	2.0000	10	0	56.6928	121.8352	59.6150	0.6032	131	120
1	1369.0000	2.0000	10	0	56.3517	121.5547	59.4876	0.6206	125	119
1	1370.0000	2.0000	10	0	56.1805	122.3288	59.5107	0.4815	133	124
1	1371.0000	2.0000	10	0	56.2734	121.9910	59.4694	0.5944	137	126
1	1372.0000	2.0000	10	0	55.9853	122.0247	59.3847	0.4431	142	125
1	1373.0000	2.0000	10	0	56.1494	122.5516	59.4083	0.3874	138	135
1	1374.0000	2.0000	10	0	56.0586	122.5357	59.4240	0.3243	147	133
1	1375.0000	2.0000	10	0	56.0437	122.5936	59.4909	0.3475	146	135
1	1376.0000	2.0000	10	0	55.8584	122.5100	59.3793	0.4708	141	125
1	1377.0000	2.0000	9	0	55.7049	122.4657	59.2018	0.7264	137	134
1	1378.0000	2.0000	10	0	55.9780	122.6243	59.4262	0.3281	144	130
1	1379.0000	2.0000	10	0	56.1128	122.5124	59.5745	0.4322	139	124
1	1380.0000	2.0000	10	0	55.8263	122.1075	59.3665	0.5502	140	122
1	1381.0000	2.0000	10	0	55.7548	122.6245	59.2252	0.5069	144	126
1	1382.0000	2.0000	10	0	55.6202	122.3840	59.2265	0.5214	138	125
1	1383.0000	2.0000	10	0	55.4754	122.2746	59.1692	0.7512	139	121
1	1384.0000	2.0000	10	0	56.0019	122.1862	59.3209	0.3602	138	125
1	1385.0000	2.0000	10	0	55.7144	122.6431	59.2302	0.4821	137	125
1	1386.0000	2.0000	10	0	55.7163	122.7085	59.1501	0.5032	141	118
1	1387.0000	2.0000	10	0	55.9428	122.4478	59.3519	0.4243	140	124
1	1388.0000	2.0000	10	0	56.2193	122.1750	59.5160	0.6831	135	118
1	1389.0000	2.0000	10	0	56.1094	122.8314	59.4313	0.5384	130	120
1	1390.0000	2.0000	10	0	55.7217	122.4973	59.2811	0.3330	139	123
1	1391.0000	2.0000	9	0	55.8906	122.5071	59.4224	0.3318	136	126
1	1392.0000	2.0000	10	0	56.0740	122.9580	59.5170	0.3979	133	122
1	1393.0000	2.0000	9	0	56.1152	122.4941	59.5124	0.6416	135	127
1	1394.0000	2.0000	9	0	55.8497	122.5240	59.3789	0.4115	142	122
1	1395.0000	2.0000	10	0	56.4395	122.3983	59.7761	0.5926	135	130
1	1396.0000	2.0000	9	0	56.1054	122.7968	59.5600	0.4408	139	127
1	1397.0000	2.0000	10	0	56.3353	122.9894	59.7059	0.3760	145	134
1	1398.0000	2.0000	9	0	56.1943	122.6964	59.6941	0.4670	136	135
1	1399.0000	2.0000	10	0	56.3466	122.7738	59.6166	0.4295	143	128
1	1400.0000	2.0000	10	0	56.3015	122.7936	59.6323	0.5127	139	131
1	1401.0000	2.0000	10	0	56.5087	122.8701	59.7955	0.3623	137	136
1	1402.0000	2.0000	10	0	56.2871	123.0799	59.6429	0.2864	145	134
1	1403.0000	2.0000	9	0	56.6605	123.0527	59.8671	0.2947	143	136
1	1404.0000	2.0000	10	0	56.4327	123.3710	59.7581	0.2143	150	141
1	1405.0000	2.0000	10	0	56.5416	123.3204	59.8547	0.1840	149	135
1	1406.0000	2.0000	10	0	56.5765	123.2381	59.8603	0.1679	153	141
1	1407.0000	2.0000	10	0	56.5918	123.2430	59.8906	0.1514	158	145
1	1408.0000	2.0000	10	0	56.5684	123.2540	59.8560	0.1260	154	147
1	1409.0000	2.0000	10	0	56.6340	123.2251	59.8672	0.1117	159	149
1	1410.0000	2.0000	10	0	56.5610	123.1834	59.8246	0.1604	169	141
1	1411.0000	2.0000	10	0	56.5904	123.0868	59.8233	0.1726	151	138
1	1412.0000	2.0000	10	0	56.6090	123.0489	59.8676	0.2212	155	144
1	1413.0000	2.0000	9	0	56.6153	123.1320	59.8112	0.3524	149	141
1	1414.0000	2.0000	10	0	56.3697	122.9278	59.6433	0.3727	150	134
1	1415.0000	2.0000	10	0	56.5497	122.8683	59.7168	0.2741	150	134
1	1416.0000	2.0000	9	0	56.6812	122.8046	59.8422	0.2073	150	138
1	1417.0000	2.0000	10	0	56.2423	122.5560	59.4152	0.4265	142	130
1	1418.0000	2.0000	10	0	56.3347	122.5949	59.5682	0.3837	142	134
1	1419.0000	2.0000	10	0	56.5322	122.8029	59.6165	0.3024	145	129
1	1420.0000	2.0000	10	0	55.8098	122.4569	59.3172	0.4551	145	121
1	1421.0000	2.0000	10	0	56.0978	122.2219	59.4593	0.3418	145	128
1	1422.0000	2.0000	10	0	56.2681	122.5733	59.4837	0.4865	137	130
1	1423.0000	2.0000	10	0	56.3011	122.7553	59.4917	0.4128	146	132
1	1424.0000	2.0000	10	0	56.5205	122.5339	59.7497	0.3009	144	132
1	1425.0000	2.0000	10	0	56.3395	122.5241	59.5326	0.5087	143	135
1	1426.0000	2.0000	10	0	56.1405	122.5574	59.4779	0.5270	144	136
1	1427.0000	2.0000	10	0	55.8427	122.4836	59.1863	0.4531	140	133
1	1428.0000	2.0000	10	0	55.8363	122.2456	59.3238	0.4337	134	125
1	1429.0000	2.0000	10	0	55.8864	122.3056	59.2593	0.4170	143	124
1	1430.0000	2.0000	10	0	56.0814	122.5243	59.3927	0.5208	138	120
1	1431.0000	2.0000	10	0	56.0028	122.3907	59.2704	0.4914	138	122
1	1432.0000	2.0000	10	0	55.8455	122.3691	59.2065	0.4268	133	121
1	1433.0000	2.0000	10	0	55.7897	122.0841	59.0813	0.5078	135	117
1	1434.0000	2.0000	10	0	56.2542	121.7244	59.3442	0.6434	134	118
1	1435.0000	2.0000	10	0	55.7519	122.1473	59.1766	0.5089	130	115
1	1436.0000	2.0000	10	0	55.9247	122.1987	59.2186	0.5211	134	111
1	1437.0000	2.0000	10	0	56.3646	122.0612	59.4652	0.8718	129	115
1	1438.0000	2.0000	10	0	56.2637	121.7019	59.2451	0.5238	144	120
1	1439.0000	2.0000	10	0	56.4000	121.9678	59.2029	0.7197	130	115
1	1440.0000	2.0000	10	0	56.3407	122.2400	59.1991	0.5536	137	113
1	1441.0000	2.0000	10	0	56.3392	121.5713	59.2752	0.4883	138	126
1	1442.0000	2.0000	10	0	56.8169	122.0281	59.5234	0.2677	149	131
1	1443.0000	2.0000	9	0	56.7674	121.8578	59.6148	0.3603	144	129
1	1444.0000	2.0000	10	0	56.7310	121.7914	59.5153	0.6088	154	128
1	1445.0000	2.0000	10	0	56.5731	121.6307	59.4161	0.3670	142	121
1	1446.0000	2.0000	10	0	57.1868	121.7718	59.5908	0.6628	130	118
1	1447.0000	2.0000	9	0	56.4233	121.9672	59.7330	0.5292	141	117
1	1448.0000	2.0000	9	0	56.2534	122.0604	59.7517	0.4448	145	121
1	1449.0000	2.0000	9	0	56.2918	122.1041	59.6590	0.5160	145	124
1	1450.0000	2.0000	9	0	56.6666	121.9609	59.9628	0.4008	142	121
1	1451.0000	2.0000	10	0	56.8031	122.3385	60.1516	0.2520	138	125
1	1452.0000	2.0000	10	0	57.0303	122.1978	60.2216	0.4472	141	125
1	1453.0000	2.0000	10	0	56.8973	122.2312	60.0328	0.3610	141	123
1	1454.0000	2.0000	10	0	57.0477	122.4140	60.1842	0.2070	139	128
1	1455.0000	2.0000	10	0	57.0703	122.5316	60.1331	0.2413	147	134
1	1456.0000	2.0000	10	0	57.0823	122.4416	60.1449	0.2851	162	131
1	1457.0000	2.0000	10	0	57.0147	122.4929	60.1526	0.2561	147	128
1	1458.0000	2.0000	10	0	57.0358	122.0887	60.1384	0.2906	144	131
1	1459.0000	2.0000	9	0	56.8359	122.0807	60.0720	0.2796	146	133
1	1460.0000	2.0000	10	0	57.1216	122.3062	60.2561	0.1994	145	136
1	1461.0000	2.0000	10	0	57.1538	122.3000	60.2403	0.3031	158	131
1	1462.0000	2.0000	10	0	57.0650	122.2801	60.3653	0.3010	153	135
1	1463.0000	2.0000	10	0	56.8207	122.2137	60.2544	0.4596	139	128
1	1464.0000	2.0000	10	0	56.7623	121.7011	60.1738	0.5240	137	123
1	1465.0000	2.0000	10	0	56.5268	122.0204	60.0191	0.2803	141	122
1	1466.0000	2.0000	9	0	56.8328	121.7644	60.2360	0.5378	139	124
1	1467.0000	2.0000	10	0	56.7594	121.7875	60.2173	0.2902	146	124
1	1468.0000	2.0000	9	0	56.9632	121.9206	60.3303	0.4046	142	128
1	1469.0000	2.0000	9	0	57.1159	121.8531	60.4101	0.2930	144	121
1	1470.0000	2.0000	10	0	57.3146	120.9468	60.7953	0.7949	155	119
1	1471.0000	2.0000	10	0	58.0448	120.4298	61.4882	0.8084	146	116
1	1472.0000	2.0000	10	0	57.8005	119.7534	61.7395	0.6249	152	123
1	1473.0000	2.0000	10	0	58.4770	120.0018	61.8805	0.3115	145	126
1	1474.0000	2.0000	8	0	58.2180	120.0226	61.9211	0.4157	141	128
1	1475.0000	2.0000	9	0	58.3378	120.1078	61.9696	0.2477	157	133
1	1476.0000	2.0000	10	0	58.3998	120.2205	61.9290	0.2345	158	134
1	1477.0000	2.0000	9	0	58.4092	120.0102	62.0347	0.3014	157	132
1	1478.0000	2.0000	10	0	58.2791	120.1522	62.0320	0.3417	150	127
1	1479.0000	2.0000	9	0	58.2326	120.0833	61.9689	0.3913	136	114
1	1480.0000	2.0000	8	0	58.1899	120.1087	61.8843	0.4344	135	112
1	1481.0000	2.0000	9	0	58.2017	119.8405	61.6566	0.6219	133	107
1	1482.0000	2.0000	10	0	57.9758	119.9454	61.7247	0.4251	145	119
1	1483.0000	2.0000	10	0	58.0873	119.8762	61.7856	0.4921	145	123
1	1484.0000	2.0000	10	0	58.1645	120.0878	61.6909	0.4713	144	124
1	1485.0000	2.0000	9	0	57.8641	120.0229	61.6395	0.2664	150	127
1	1486.0000	2.0000	9	0	57.6766	120.0777	61.6281	0.4956	143	126
1	1487.0000	2.0000	9	0	57.9264	119.9315	61.8368	0.2716	146	126
1	1488.0000	2.0000	9	0	58.1766	120.0814	62.1402	0.3231	147	124
1	1489.0000	2.0000	10	0	58.1368	120.1014	61.8788	0.5938	149	131
1	1490.0000	2.0000	10	0	57.8434	120.2423	61.9194	0.5004	150	133
1	1491.0000	2.0000	9	0	58.1635	120.0643	61.9882	0.3640	153	132
1	1492.0000	2.0000	9	0	57.7990	119.9207	61.7987	0.4515	149	131
1	1493.0000	2.0000	9	0	57.9510	120.0146	61.7121	0.3387	161	126
1	1494.0000	2.0000	9	0	57.7984	120.0197	61.7831	0.2774	145	126
1	1495.0000	2.0000	9	0	58.3881	120.1025	62.0582	0.4705	140	135
1	1496.0000	2.0000	9	0	57.9981	120.2420	61.9549	0.4445	147	130
1	1497.0000	2.0000	9	0	57.8264	120.1893	61.6181	0.2888	150	130
1	1498.0000	2.0000	8	0	57.7210	120.2345	61.8011	0.3173	148	129
1	1499.0000	2.0000	9	0	58.0616	119.8869	61.9657	0.3442	156	127
1	1500.0000	2.0000	9	0	58.0759	120.1639	61.9455	0.3353	157	135
1	1501.0000	2.0000	9	0	58.1286	120.1606	62.0726	0.4597	159	136
1	1502.0000	2.0000	9	0	57.9399	120.2990	61.8857	0.5629	156	139
1	1503.0000	2.0000	9	0	58.1618	120.1674	62.0171	0.4091	159	138
1	1504.0000	2.0000	9	0	57.6483	119.7978	61.2841	0.7049	148	132
1	1505.0000	2.0000	10	0	57.9136	119.9613	61.9750	0.5368	147	124
1	1506.0000	2.0000	9	0	57.9081	120.0638	61.7889	0.3522	151	121
1	1507.0000	2.0000	10	0	58.0675	120.2421	61.9010	0.4287	150	131
1	1508.0000	2.0000	9	0	57.8389	120.2820	61.9378	0.3582	154	136
1	1509.0000	2.0000	9	0	58.0719	120.2336	62.1115	0.3143	155	140
1	1510.0000	2.0000	9	0	58.1569	120.2238	62.0734	0.2446	149	136
1	1511.0000	2.0000	9	0	57.8346	120.3173	62.0890	0.5903	155	139
1	1512.0000	2.0000	9	0	57.9379	120.1285	61.7862	0.4290	156	137
1	1513.0000	2.0000	9	0	57.5291	119.8150	61.6008	0.6857	149	131
1	1514.0000	2.0000	9	0	57.9752	120.2125	61.8105	0.4946	154	137
1	1515.0000	2.0000	10	0	58.0323	120.3810	61.9538	0.3487	159	140
1	1516.0000	2.0000	10	0	57.9122	120.4370	62.0140	0.6404	180	135
1	1517.0000	2.0000	10	0	57.8294	120.3993	61.8293	0.3842	155	135
1	1518.0000	2.0000	10	0	57.9540	120.7314	61.9107	0.4229	159	135
1	1519.0000	2.0000	10	0	57.9065	120.4247	61.9128	0.2560	157	131
1	1520.0000	2.0000	10	0	57.9589	120.5059	61.8979	0.3075	151	134
1	1521.0000	2.0000	9	0	57.8349	120.3450	61.9158	0.2611	149	133
1	1522.0000	2.0000	10	0	57.8290	120.4272	61.9027	0.3383	153	137
1	1523.0000	2.0000	10	0	58.1677	120.5645	62.0852	0.2743	157	134
1	1524.0000	2.0000	10	0	57.9476	120.6426	62.0496	0.4791	149	142
1	1525.0000	2.0000	10	0	58.0763	120.6056	62.1151	0.2894	165	135
1	1526.0000	2.0000	10	0	57.8342	120.9446	61.9580	0.2745	161	141
1	1527.0000	2.0000	10	0	57.8758	120.8397	62.0645	0.1906	160	145
1	1528.0000	2.0000	10	0	58.0256	121.1210	62.0900	0.1511	167	148
1	1529.0000	2.0000	10	0	57.8873	120.9713	62.0063	0.2911	158	143
1	1530.0000	2.0000	10	0	57.9287	121.1533	62.1101	0.1420	155	140
1	1531.0000	2.0000	10	0	57.6859	121.1029	62.1650	0.3623	156	141
1	1532.0000	2.0000	10	0	57.7218	121.4901	62.2306	0.2307	150	138
1	1533.0000	2.0000	10	0	57.8103	121.5535	62.3489	0.2288	153	150
1	1534.0000	2.0000	10	0	57.8313	121.5113	62.3144	0.1083	158	146
1	1535.0000	2.0000	10	0	57.8175	121.5078	62.2971	0.1550	154	145
1	1536.0000	2.0000	10	0	57.8188	121.5759	62.3240	0.2322	152	140
1	1537.0000	2.0000	10	0	57.8282	121.6428	62.2902	0.2666	152	144
1	1538.0000	2.0000	10	0	57.7249	121.6039	62.2903	0.2128	161	146
1	1539.0000	2.0000	10	0	57.7128	121.5940	62.2602	0.1662	151	154
1	1540.0000	2.0000	10	0	57.7931	121.5197	62.2858	0.1512	151	143
1	1541.0000	2.0000	10	0	57.7246	121.5983	62.2880	0.1696	156	145
1	1542.0000	2.0000	10	0	57.7545	121.5776	62.2703	0.2061	154	149
1	1543.0000	2.0000	10	0	57.7508	121.5618	62.3481	0.1937	156	144
1	1544.0000	2.0000	10	0	57.6559	121.5381	62.2530	0.2280	144	138
1	1545.0000	2.0000	10	0	57.7535	121.7550	62.2074	0.2906	149	133
1	1546.0000	2.0000	10	0	57.1017	122.8400	62.1369	0.1451	135	122
1	1547.0000	2.0000	10	0	56.9502	122.8716	62.1188	0.1974	143	135
1	1548.0000	2.0000	10	0	57.0002	122.8930	62.2122	0.1256	147	130
1	1549.0000	2.0000	10	0	57.0190	122.8750	62.2835	0.1787	145	137
1	1550.0000	2.0000	10	0	57.0425	122.9152	62.3849	0.1239	155	135
1	1551.0000	2.0000	10	0	57.0504	122.9364	62.5057	0.1352	136	140
1	1552.0000	2.0000	10	0	56.9360	123.0126	62.5207	0.1814	141	138
1	1553.0000	2.0000	10	0	56.9159	123.0167	62.5189	0.1996	143	142
1	1554.0000	2.0000	10	0	56.9521	122.9130	62.5110	0.1832	152	139
1	1555.0000	2.0000	10	0	56.9344	122.9447	62.4567	0.1446	141	140
1	1556.0000	2.0000	10	0	56.9258	122.8996	62.4066	0.2309	148	143
1	1557.0000	2.0000	10	0	57.2433	122.6740	62.4940	0.3416	159	147
1	1558.0000	2.0000	10	0	57.3014	122.5641	62.5522	0.2562	145	146
1	1559.0000	2.0000	10	0	57.3539	122.4161	62.4868	0.1546	148	139
1	1560.0000	2.0000	10	0	57.3040	122.4438	62.4978	0.1677	150	142
1	1561.0000	2.0000	10	0	57.3254	122.4116	62.5087	0.1537	145	146
1	1562.0000	2.0000	10	0	57.3289	122.4366	62.5443	0.2393	143	143
1	1563.0000	2.0000	10	0	57.2976	122.3824	62.5180	0.2020	136	138
1	1564.0000	2.0000	10	0	57.0986	122.4195	62.3791	0.2878	130	126
1	1565.0000	2.0000	10	0	57.4839	122.4688	62.4675	0.3554	134	123
1	1566.0000	2.0000	10	0	57.4627	121.7871	62.2846	0.5214	148	130
1	1567.0000	2.0000	10	0	57.7688	121.7802	62.3120	0.3346	143	136
1	1568.0000	2.0000	10	0	57.7683	121.7629	62.3152	0.2235	147	137
1	1569.0000	2.0000	10	0	57.6027	121.1475	62.1853	0.3731	146	134
1	1570.0000	2.0000	10	0	58.4295	120.6175	62.4406	0.6027	156	126
1	1571.0000	2.0000	10	0	58.7419	120.0929	62.8289	0.3019	158	133
1	1572.0000	2.0000	9	0	58.6985	120.1396	62.8603	0.1806	151	139
1	1573.0000	2.0000	10	0	58.7229	120.1571	62.9041	0.1778	162	137
1	1574.0000	2.0000	9	0	58.6482	120.2102	62.8312	0.1615	157	140
1	1575.0000	2.0000	10	0	58.6230	120.2444	62.8698	0.2103	158	133
1	1576.0000	2.0000	10	0	58.3381	120.2287	62.6838	0.5007	149	123
1	1577.0000	2.0000	10	0	58.0052	120.9831	62.7100	0.5632	146	122
1	1578.0000	2.0000	10	0	57.7425	121.2421	62.6523	0.3339	147	128
1	1579.0000	2.0000	10	0	57.7376	121.5278	62.6739	0.3368	144	134
1	1580.0000	2.0000	10	0	57.8168	121.6398	62.6346	0.1570	139	127
1	1581.0000	2.0000	9	0	57.8158	121.6420	62.7329	0.2957	149	133
1	1582.0000	2.0000	10	0	57.7081	121.5983	62.6808	0.3458	148	133
1	1583.0000	2.0000	10	0	57.3878	121.2401	62.5488	0.4298	144	133
1	1584.0000	2.0000	10	0	57.5936	121.4049	62.6063	0.5046	143	137
1	1585.0000	2.0000	10	0	57.6684	121.5739	62.8340	0.3609	152	133
1	1586.0000	2.0000	10	0	57.6281	121.7065	62.8195	0.3657	152	135
1	1587.0000	2.0000	10	0	57.4168	121.6110	62.5571	0.4930	149	129
1	1588.0000	2.0000	10	0	57.7247	121.6367	62.8541	0.2959	138	119
1	1589.0000	2.0000	10	0	57.1192	121.7351	62.6230	0.7904	131	113
1	1590.0000	2.0000	10	0	56.7519	122.1260	62.8058	0.7662	139	121
1	1591.0000	2.0000	10	0	56.8382	122.4567	63.0738	0.3125	138	120
1	1592.0000	2.0000	10	0	56.8962	122.5086	63.1431	0.3408	146	132
1	1593.0000	2.0000	10	0	56.5485	122.3581	62.9234	0.5263	148	135
1	1594.0000	2.0000	10	0	57.0450	122.4719	63.1646	0.2371	149	134
1	1595.0000	2.0000	10	0	57.1468	122.5347	63.2004	0.2803	142	135
1	1596.0000	2.0000	10	0	57.0861	122.5282	63.1563	0.3112	141	132
1	1597.0000	2.0000	10	0	57.0907	122.4901	63.1368	0.3182	140	125
1	1598.0000	2.0000	10	0	57.4086	122.4409	63.0164	0.3456	142	128
1	1599.0000	2.0000	10	0	57.2783	122.1799	62.8588	0.4765	151	130
1	1600.0000	2.0000	10	0	57.2635	122.4148	62.8997	0.3638	152	131
1	1601.0000	2.0000	10	0	57.4722	122.2673	62.6953	0.3078	135	125
1	1602.0000	2.0000	10	0	57.4023	122.1937	62.5349	0.3875	142	121
1	1603.0000	2.0000	10	0	56.9770	121.7376	62.2476	0.4107	147	126
1	1604.0000	2.0000	10	0	57.3148	121.7443	62.5164	0.5129	146	129
1	1605.0000	2.0000	10	0	57.5111	121.2916	62.3645	0.6357	138	118
1	1606.0000	2.0000	10	0	57.9214	120.6698	62.3367	0.6254	140	123
1	1607.0000	2.0000	10	0	58.1179	120.8750	62.4597	0.2445	151	127
1	1608.0000	2.0000	10	0	57.4684	120.8972	62.4938	0.7996	149	123
1	1609.0000	2.0000	10	0	57.4324	120.6371	62.4894	0.6365	144	122
1	1610.0000	2.0000	10	0	57.5147	120.7694	62.6004	0.4848	146	129
1	1611.0000	2.0000	10	0	57.6293	120.7015	62.8909	0.6262	149	127
1	1612.0000	2.0000	10	0	57.6447	121.2245	63.0198	0.4193	143	127
1	1613.0000	2.0000	10	0	57.5592	120.9778	62.7953	0.5492	155	129
1	1614.0000	2.0000	9	0	57.8811	121.0592	63.0530	0.3936	156	123
1	1615.0000	2.0000	9	0	57.7478	120.8134	63.1798	0.6492	148	101
1	1616.0000	2.0000	6	0	59.9464	117.1860	66.1919	0.4400	136	98
1	1617.0000	2.0000	9	0	60.2639	117.1779	66.6427	0.0778	144	122
1	1618.0000	2.0000	9	0	60.3173	117.1388	66.6617	0.1623	148	127
1	1619.0000	2.0000	9	0	60.2413	117.1171	66.5821	0.2165	148	133
1	1620.0000	2.0000	9	0	60.2302	117.1443	66.5939	0.2545	150	136
1	1621.0000	2.0000	9	0	60.4135	117.2731	66.3687	0.2354	147	138
1	1622.0000	2.0000	9	0	60.3458	117.2681	66.4370	0.1698	142	132
1	1623.0000	2.0000	10	0	60.4241	117.1873	66.4293	0.2320	143	132
1	1624.0000	2.0000	9	0	60.1820	117.2227	66.3289	0.3094	144	132
1	1625.0000	2.0000	9	0	60.3015	117.1584	66.5216	0.1414	148	130
1	1626.0000	2.0000	9	0	60.1641	117.4140	66.4305	0.3611	138	116
1	1627.0000	2.0000	9	0	59.8492	118.2031	66.2345	0.6100	143	126
1	1628.0000	2.0000	9	0	59.9686	118.2022	66.4713	0.2159	149	134
1	1629.0000	2.0000	9	0	59.9000	118.1563	66.5340	0.1497	158	138
1	1630.0000	2.0000	9	0	59.8053	118.1715	66.4597	0.1739	153	141
1	1631.0000	2.0000	9	0	59.7720	118.1697	66.4413	0.1190	151	144
1	1632.0000	2.0000	9	0	59.9707	118.1616	66.4959	0.1898	149	143
1	1633.0000	2.0000	9	0	59.8605	118.0038	66.4661	0.2340	153	135
1	1634.0000	2.0000	9	0	59.8735	118.0696	66.4362	0.1917	155	138
1	1635.0000	2.0000	9	0	59.7025	118.0994	66.4220	0.2568	158	132
1	1636.0000	2.0000	9	0	59.7435	118.0423	66.4911	0.1811	156	135
1	1637.0000	2.0000	9	0	59.7716	118.1020	66.4742	0.1875	159	140
1	1638.0000	2.0000	9	0	59.8411	118.0990	66.5223	0.2997	149	131
1	1639.0000	2.0000	9	0	59.6284	118.1307	66.4552	0.2121	149	138
1	1640.0000	2.0000	9	0	59.7554	118.1597	66.5130	0.1532	150	138
1	1641.0000	2.0000	9	0	59.6943	118.1607	66.5181	0.3550	156	144
1	1642.0000	2.0000	9	0	59.6331	118.0958	66.5498	0.2552	153	136
1	1643.0000	2.0000	9	0	59.8717	118.1879	66.5778	0.1945	152	145
1	1644.0000	2.0000	9	0	59.7270	118.2374	66.5354	0.1914	155	146
1	1645.0000	2.0000	9	0	59.7919	118.2128	66.6130	0.1545	158	152
1	1646.0000	2.0000	9	0	59.6805	118.2088	66.5478	0.2262	157	151
1	1647.0000	2.0000	9	0	59.7486	118.2128	66.5934	0.1678	157	149
1	1648.0000	2.0000	9	0	59.8079	118.2203	66.5711	0.1722	163	146
1	1649.0000	2.0000	9	0	59.8456	118.2038	66.5732	0.1091	159	143
1	1650.0000	2.0000	9	0	59.8683	118.1777	66.5973	0.0930	156	141
1	1651.0000	2.0000	9	0	59.7820	118.2191	66.6085	0.1779	161	150
1	1652.0000	2.0000	9	0	59.8804	118.2386	66.6436	0.1670	163	152
1	1653.0000	2.0000	9	0	59.9966	118.1953	66.6840	0.0960	172	156
1	1654.0000	2.0000	9	0	59.8924	118.2262	66.6362	0.1071	161	161
1	1655.0000	2.0000	9	0	59.8618	118.2396	66.6049	0.1525	169	153
1	1656.0000	2.0000	9	0	59.9608	118.2779	66.6662	0.0927	162	154
1	1657.0000	2.0000	9	0	59.8741	118.2027	66.6617	0.1357	160	156
1	1658.0000	2.0000	9	0	59.8352	118.2084	66.6351	0.1436	161	153
1	1659.0000	2.0000	9	0	59.8832	118.1512	66.6349	0.1486	162	148
1	1660.0000	2.0000	9	0	59.8903	118.1936	66.5694	0.1711	159	150
1	1661.0000	2.0000	9	0	59.8154	118.1378	66.5847	0.1932	161	154
1	1662.0000	2.0000	9	0	59.8000	118.1033	66.4744	0.1268	160	148
1	1663.0000	2.0000	9	0	59.8875	118.1197	66.3984	0.2031	155	145
1	1664.0000	2.0000	9	0	59.6305	118.1645	66.1803	0.2059	158	140
1	1665.0000	2.0000	9	0	59.6845	118.4241	65.9622	0.3249	157	134
1	1666.0000	2.0000	9	0	59.6426	118.4566	65.9415	0.2056	148	133
1	1667.0000	2.0000	9	0	59.4923	118.5287	65.9860	0.2163	144	128
1	1668.0000	2.0000	9	0	59.4395	118.4482	65.9012	0.3633	144	132
1	1669.0000	2.0000	9	0	59.6296	118.5213	65.9331	0.1600	148	134
1	1670.0000	2.0000	9	0	59.5369	118.4925	65.9136	0.2591	152	137
1	1671.0000	2.0000	9	0	59.6549	118.4861	65.8370	0.2201	155	136
1	1672.0000	2.0000	9	0	59.6996	118.4262	65.8606	0.1437	154	132
1	1673.0000	2.0000	9	0	59.6861	118.3533	65.8555	0.2364	155	138
1	1674.0000	2.0000	9	0	59.5777	118.4107	65.7628	0.2311	156	136
1	1675.0000	2.0000	9	0	59.5540	118.3720	65.7351	0.1999	157	144
1	1676.0000	2.0000	9	0	59.7100	118.4216	65.8458	0.2001	154	144
1	1677.0000	2.0000	9	0	59.8348	118.3256	65.8344	0.2058	155	139
1	1678.0000	2.0000	9	0	59.6112	118.4186	65.7474	0.1790	150	140
1	1679.0000	2.0000	9	0	59.7425	118.4274	65.7971	0.1843	153	140
1	1680.0000	2.0000	9	0	59.7631	118.3146	65.8137	0.1832	158	143
1	1681.0000	2.0000	9	0	59.8101	118.2789	65.8191	0.1263	159	140
1	1682.0000	2.0000	9	0	59.5654	118.2096	65.7258	0.2839	163	143
1	1683.0000	2.0000	9	0	59.5087	117.9984	65.5783	0.2670	152	133
1	1684.0000	2.0000	9	0	59.5484	118.2363	65.6257	0.3973	147	131
1	1685.0000	2.0000	9	0	59.5703	118.3630	65.6460	0.4555	146	129
1	1686.0000	2.0000	9	0	59.4143	118.2641	65.5637	0.3307	151	131
1	1687.0000	2.0000	9	0	59.3902	118.0500	65.5372	0.3806	146	131
1	1688.0000	2.0000	9	0	59.7169	118.2341	65.7657	0.2022	150	119
1	1689.0000	2.0000	9	0	59.5672	118.2912	65.6662	0.3129	143	126
1	1690.0000	2.0000	9	0	59.7201	118.2712	65.7031	0.2117	151	128
1	1691.0000	2.0000	9	0	59.6309	118.2825	65.6196	0.2770	157	133
1	1692.0000	2.0000	9	0	59.6650	117.8222	65.6492	0.4206	150	131
1	1693.0000	2.0000	9	0	59.7107	117.8632	65.5937	0.3862	148	120
1	1694.0000	2.0000	9	0	59.4259	117.8413	65.5239	0.4203	148	121
1	1695.0000	2.0000	9	0	59.4857	118.3109	65.5812	0.3216	154	134
1	1696.0000	2.0000	9	0	59.3708	118.4581	65.5434	0.3882	152	136
1	1697.0000	2.0000	9	0	59.4190	118.3195	65.5410	0.2667	152	141
1	1698.0000	2.0000	9	0	59.4561	118.3122	65.4486	0.4238	151	131
1	1699.0000	2.0000	9	0	59.5603	118.2530	65.4740	0.2235	149	138
1	1700.0000	2.0000	9	0	59.6824	118.2101	65.5625	0.1902	153	132
1	1701.0000	2.0000	9	0	59.6916	118.2103	65.5052	0.2377	153	131
1	1702.0000	2.0000	9	0	59.7459	118.2337	65.5520	0.1846	154	139
1	1703.0000	2.0000	9	0	59.6555	118.3085	65.5351	0.2239	148	135
1	1704.0000	2.0000	9	0	59.5752	118.0932	65.5140	0.3764	150	132
1	1705.0000	2.0000	9	0	59.7547	117.9924	65.6187	0.5809	151	129
1	1706.0000	2.0000	9	0	59.7193	118.1926	65.6192	0.2716	164	142
1	1707.0000	2.0000	9	0	59.6292	118.3733	65.5619	0.1354	161	141
1	1708.0000	2.0000	9	0	59.6365	118.4002	65.5399	0.1848	161	146
1	1709.0000	2.0000	9	0	59.5974	118.3776	65.5730	0.2042	155	132
1	1710.0000	2.0000	9	0	59.3852	118.4036	65.4222	0.2307	150	132
1	1711.0000	2.0000	9	0	59.4855	118.3655	65.4782	0.3078	149	126
1	1712.0000	2.0000	9	0	59.4319	118.4436	65.4850	0.2462	150	129
1	1713.0000	2.0000	9	0	59.4730	118.4616	65.4662	0.2205	161	145
1	1714.0000	2.0000	9	0	59.5360	118.5382	65.6193	0.1576	158	142
1	1715.0000	2.0000	9	0	59.6238	118.5423	65.6370	0.1671	160	148
1	1716.0000	2.0000	9	0	59.5466	118.4253	65.6057	0.2464	152	136
1	1717.0000	2.0000	9	0	59.7304	118.5478	65.6144	0.2146	153	137
1	1718.0000	2.0000	9	0	59.6613	118.5949	65.6437	0.1169	155	136
1	1719.0000	2.0000	9	0	59.5592	118.6860	65.6178	0.3068	162	143
1	1720.0000	2.0000	9	0	59.4754	118.5849	65.5720	0.1977	159	143
1	1721.0000	2.0000	9	0	59.6119	118.4739	65.6347	0.1662	160	146
1	1722.0000	2.0000	9	0	59.5169	118.4643	65.5510	0.1918	161	144
1	1723.0000	2.0000	9	0	59.2061	118.2858	65.3331	0.3196	161	137
1	1724.0000	2.0000	9	0	59.5167	118.2959	65.5671	0.2641	155	137
1	1725.0000	2.0000	9	0	59.4900	118.3685	65.4963	0.2007	156	132
1	1726.0000	2.0000	9	0	59.2483	118.0920	65.3609	0.4406	158	139
1	1727.0000	2.0000	9	0	59.5387	118.5160	65.4971	0.2677	157	138
1	1728.0000	2.0000	9	0	59.4281	118.5072	65.5007	0.2179	158	144
1	1729.0000	2.0000	9	0	59.5109	118.6665	65.4939	0.2468	155	146
1	1730.0000	2.0000	9	0	59.5268	118.4127	65.5703	0.2280	154	137
1	1731.0000	2.0000	9	0	59.2521	118.6012	65.3785	0.3274	149	139
1	1732.0000	2.0000	9	0	59.5135	118.3440	65.5060	0.2645	158	141
1	1733.0000	2.0000	9	0	59.3239	118.5846	65.3732	0.2392	158	138
1	1734.0000	2.0000	9	0	59.3692	118.5248	65.3716	0.2874	158	142
1	1735.0000	2.0000	9	0	59.2694	118.5933	65.2567	0.2596	153	143
1	1736.0000	2.0000	9	0	59.4078	118.5788	65.3222	0.3112	153	140
1	1737.0000	2.0000	9	0	59.3891	118.7435	65.3362	0.1461	150	139
1	1738.0000	2.0000	9	0	59.2516	118.8219	65.2361	0.2925	161	145
1	1739.0000	2.0000	9	0	59.3911	118.7277	65.3414	0.2837	161	153
1	1740.0000	2.0000	9	0	59.3558	118.6820	65.3377	0.3196	162	151
1	1741.0000	2.0000	9	0	59.3769	118.8557	65.4269	0.1902	159	134
1	1742.0000	2.0000	9	0	59.5422	118.7312	65.4424	0.3052	157	133
1	1743.0000	2.0000	9	0	59.2583	118.8785	65.3261	0.2028	151	130
1	1744.0000	2.0000	9	0	59.2981	118.8852	65.3499	0.2192	153	136
1	1745.0000	2.0000	9	0	59.3383	118.9442	65.3590	0.2047	156	144
1	1746.0000	2.0000	9	0	59.3512	119.0372	65.3889	0.1644	163	145
1	1747.0000	2.0000	9	0	59.2932	118.9216	65.4012	0.3220	165	157
1	1748.0000	2.0000	9	0	59.3202	118.9408	65.3073	0.3337	167	146
1	1749.0000	2.0000	9	0	59.3100	118.9096	65.2379	0.2595	149	130
1	1750.0000	2.0000	9	0	59.1405	118.6395	65.0950	0.4935	148	133
1	1751.0000	2.0000	9	0	59.3046	118.7253	65.0839	0.3289	146	129
1	1752.0000	2.0000	9	0	58.7695	118.5386	64.7332	0.5854	150	129
1	1753.0000	2.0000	9	0	59.1405	118.2969	65.0739	0.4969	153	133
1	1754.0000	2.0000	9	0	59.3027	118.6322	65.1734	0.2989	156	138
1	1755.0000	2.0000	9	0	59.2597	118.8363	65.0823	0.1573	153	139
1	1756.0000	2.0000	9	0	58.8883	118.7227	64.9315	0.4213	153	138
1	1757.0000	2.0000	9	0	59.0867	118.4623	65.0245	0.3477	158	137
1	1758.0000	2.0000	9	0	59.2223	118.8321	65.0988	0.2770	147	129
1	1759.0000	2.0000	9	0	58.8953	118.6620	64.7769	0.5028	148	133
1	1760.0000	2.0000	9	0	59.2576	118.6828	65.0710	0.2308	153	128
1	1761.0000	2.0000	9	0	59.0511	118.5490	64.9906	0.3585	149	133
1	1762.0000	2.0000	9	0	58.9510	118.4826	64.9801	0.3522	148	131
1	1763.0000	2.0000	9	0	59.0348	118.5011	64.8067	0.4843	140	122
1	1764.0000	2.0000	9	0	59.2282	118.6618	65.0863	0.3419	146	124
1	1765.0000	2.0000	9	0	58.8414	118.8069	64.9160	0.3931	148	131
1	1766.0000	2.0000	9	0	58.9674	118.5586	64.9412	0.4300	149	137
1	1767.0000	2.0000	9	0	59.3321	118.8663	65.1624	0.2301	156	141
1	1768.0000	2.0000	9	0	59.3295	118.8607	65.1146	0.1989	155	139
1	1769.0000	2.0000	9	0	59.3494	118.8925	65.1922	0.2562	156	145
1	1770.0000	2.0000	9	0	59.3976	118.8421	65.2071	0.2318	156	148
1	1771.0000	2.0000	9	0	59.3411	118.7405	65.1755	0.2410	155	146
1	1772.0000	2.0000	9	0	59.3727	118.7967	65.1480	0.2324	159	142
1	1773.0000	2.0000	9	0	59.3525	118.8338	65.1202	0.1515	159	141
1	1774.0000	2.0000	9	0	59.3973	118.7680	65.0989	0.2538	148	133
1	1775.0000	2.0000	9	0	59.3232	118.7688	65.0879	0.3414	147	131
1	1776.0000	2.0000	9	0	59.3455	118.7351	65.1518	0.2443	149	129
1	1777.0000	2.0000	9	0	59.4163	118.7769	65.1261	0.2821	154	142
1	1778.0000	2.0000	9	0	59.4223	118.8208	65.0956	0.2485	153	139
1	1779.0000	2.0000	9	0	59.2456	118.7673	65.0753	0.3084	155	139
1	1780.0000	2.0000	9	0	59.3421	118.8312	65.1209	0.2456	153	141
1	1781.0000	2.0000	9	0	59.2646	118.8822	65.1152	0.2282	155	140
1	1782.0000	2.0000	9	0	59.2961	118.9169	65.1038	0.2639	153	139
1	1783.0000	2.0000	9	0	59.1398	118.9245	65.0401	0.3134	145	138
1	1784.0000	2.0000	9	0	59.2390	118.7838	64.9991	0.3868	153	132
1	1785.0000	2.0000	9	0	59.2511	118.8711	65.0009	0.3358	150	132
1	1786.0000	2.0000	9	0	59.0677	118.7338	64.9742	0.3518	152	133
1	1787.0000	2.0000	9	0	59.1708	118.8124	65.0712	0.2302	154	140
1	1788.0000	2.0000	9	0	59.1437	118.9308	65.1559	0.2403	153	138
1	1789.0000	2.0000	9	0	59.2289	118.9801	65.1379	0.2960	150	133
1	1790.0000	2.0000	9	0	58.9799	118.6847	65.0262	0.3627	160	133
1	1791.0000	2.0000	9	0	59.0662	118.7722	65.0423	0.4554	150	136
1	1792.0000	2.0000	9	0	59.2015	118.7452	65.1330	0.3963	149	142
1	1793.0000	2.0000	9	0	59.3489	118.8056	65.2298	0.2933	149	136
1	1794.0000	2.0000	9	0	59.2768	118.9085	65.1770	0.3229	164	143
1	1795.0000	2.0000	9	0	59.3081	119.0272	65.1872	0.1604	168	157
1	1796.0000	2.0000	9	0	59.3375	119.0369	65.1310	0.2112	162	150
1	1797.0000	2.0000	9	0	59.3185	119.0046	65.1735	0.1591	163	155
1	1798.0000	2.0000	9	0	59.2808	119.0523	65.1462	0.1765	168	156
1	1799.0000	2.0000	9	0	59.3171	119.0402	65.1887	0.2042	163	157
1	1800.0000	2.0000	9	0	59.2674	119.0400	65.1913	0.1612	168	151
1	1801.0000	2.0000	9	0	59.3292	119.0918	65.2381	0.1202	166	151
1	1802.0000	2.0000	9	0	59.3810	119.1490	65.2344	0.1442	165	148
1	1803.0000	2.0000	9	0	59.3398	119.1619	65.2373	0.1549	167	152
1	1804.0000	2.0000	9	0	59.3441	119.1146	65.2342	0.1554	168	156
1	1805.0000	2.0000	9	0	59.3566	119.1497	65.2114	0.1675	171	158
1	1806.0000	2.0000	9	0	59.4498	119.1272	65.2753	0.1502	174	157
1	1807.0000	2.0000	9	0	59.4371	119.1770	65.2531	0.1484	172	160
1	1808.0000	2.0000	9	0	59.4665	119.1689	65.2725	0.0992	173	162
1	1809.0000	2.0000	9	0	59.4400	119.1575	65.2863	0.1228	171	164
1	1810.0000	2.0000	9	0	59.4018	119.1764	65.2776	0.1271	173	158
1	1811.0000	2.0000	9	0	59.4216	119.2240	65.2900	0.1413	169	160
1	1812.0000	2.0000	9	0	59.4338	119.1724	65.3077	0.1651	169	159
1	1813.0000	2.0000	9	0	59.3535	119.1997	65.2659	0.1533	167	156
1	1814.0000	2.0000	9	0	59.2592	119.1586	65.2181	0.1909	169	159
1	1815.0000	2.0000	9	0	59.3784	119.0973	65.2989	0.0871	166	150
1	1816.0000	2.0000	9	0	59.3610	119.1220	65.2217	0.2179	168	146
1	1817.0000	2.0000	9	0	59.1375	119.0490	65.1418	0.3128	167	147
1	1818.0000	2.0000	9	0	59.3993	119.1227	65.2598	0.1565	165	150
1	1819.0000	2.0000	9	0	59.3973	119.1435	65.2509	0.1641	167	147
1	1820.0000	2.0000	9	0	59.3006	119.1859	65.2038	0.2266	164	152
1	1821.0000	2.0000	9	0	59.2568	119.1277	65.2073	0.2912	168	154
1	1822.0000	2.0000	9	0	59.3466	119.1750	65.2087	0.1896	170	156
1	1823.0000	2.0000	9	0	59.4385	119.0888	65.2346	0.1759	168	154
1	1824.0000	2.0000	9	0	59.4540	119.1153	65.1995	0.2072	168	160
1	1825.0000	2.0000	9	0	59.3603	119.1132	65.1900	0.2223	170	159
1	1826.0000	2.0000	9	0	59.5386	119.0631	65.2570	0.1640	172	163
1	1827.0000	2.0000	9	0	59.4464	119.1116	65.2317	0.1808	168	157
1	1828.0000	2.0000	9	0	59.5045	119.0756	65.2029	0.1867	166	154
1	1829.0000	2.0000	9	0	59.4242	119.0545	65.1513	0.1757	172	160
1	1830.0000	2.0000	9	0	59.4471	119.1073	65.2139	0.1456	165	151
1	1831.0000	2.0000	9	0	59.3511	119.1847	65.2337	0.3024	168	151
1	1832.0000	2.0000	9	0	59.4549	119.1000	65.2163	0.1423	170	153
1	1833.0000	2.0000	9	0	59.4661	119.1546	65.2160	0.0989	164	156
1	1834.0000	2.0000	9	0	59.4045	119.1904	65.2285	0.1679	166	157
1	1835.0000	2.0000	9	0	59.3195	119.2228	65.1743	0.1662	175	158
1	1836.0000	2.0000	9	0	59.3145	119.2046	65.1531	0.1096	169	159
1	1837.0000	2.0000	9	0	59.3312	119.2034	65.1781	0.0941	174	156
1	1838.0000	2.0000	9	0	59.2934	119.1994	65.1360	0.1472	174	159
1	1839.0000	2.0000	9	0	59.2107	119.1713	65.0971	0.1516	166	157
1	1840.0000	2.0000	9	0	59.2935	119.1150	65.1423	0.1423	167	158
1	1841.0000	2.0000	9	0	59.3390	119.1489	65.1505	0.1415	168	153
1	1842.0000	2.0000	9	0	59.2603	119.2159	65.1593	0.1360	166	156
1	1843.0000	2.0000	9	0	59.1706	119.2346	65.0578	0.1711	171	156
1	1844.0000	2.0000	9	0	59.5250	119.1845	65.1436	0.1599	167	155
1	1845.0000	2.0000	9	0	59.4259	119.1070	65.1859	0.1361	170	153
1	1846.0000	2.0000	9	0	59.4658	119.1219	65.1989	0.1514	169	155
1	1847.0000	2.0000	9	0	59.3585	119.1502	65.1475	0.1633	165	152
1	1848.0000	2.0000	9	0	59.4126	119.1396	65.2177	0.1551	169	155
1	1849.0000	2.0000	9	0	59.3296	119.1907	65.2129	0.1875	170	155
1	1850.0000	2.0000	9	0	59.3381	119.1611	65.2155	0.1786	167	165
1	1851.0000	2.0000	9	0	59.4107	119.2145	65.2315	0.2033	169	157
1	1852.0000	2.0000	9	0	59.3871	119.1586	65.2628	0.1831	174	157
1	1853.0000	2.0000	9	0	59.4235	119.2428	65.2828	0.1163	177	163
1	1854.0000	2.0000	9	0	59.2696	119.2262	65.2034	0.1383	170	162
1	1855.0000	2.0000	9	0	59.3715	119.2378	65.2495	0.0964	174	161
1	1856.0000	2.0000	9	0	59.4364	119.1704	65.2583	0.1105	173	163
1	1857.0000	2.0000	9	0	59.3628	119.1872	65.2225	0.1435	175	160
1	1858.0000	2.0000	9	0	59.3476	119.1728	65.2239	0.1409	171	160
1	1859.0000	2.0000	9	0	59.3535	119.2098	65.1840	0.1799	172	163
1	1860.0000	2.0000	9	0	59.3401	119.2280	65.1919	0.1439	173	161
1	1861.0000	2.0000	9	0	59.3488	119.1843	65.2438	0.1493	171	161
1	1862.0000	2.0000	9	0	59.3343	119.2188	65.2222	0.1603	167	163
1	1863.0000	2.0000	9	0	59.3723	119.2175	65.2375	0.0839	170	165
1	1864.0000	2.0000	9	0	59.4305	119.2044	65.2379	0.1014	175	162
1	1865.0000	2.0000	9	0	59.3440	119.2037	65.1792	0.1572	171	162
1	1866.0000	2.0000	9	0	59.4458	119.2158	65.2282	0.1846	173	160
1	1867.0000	2.0000	9	0	59.4214	119.1941	65.2297	0.1344	170	156
1	1868.0000	2.0000	9	0	59.3665	119.2346	65.1654	0.1688	171	162
1	1869.0000	2.0000	9	0	59.3280	119.1888	65.2367	0.1448	170	156
1	1870.0000	2.0000	9	0	59.4102	119.2054	65.2211	0.1483	170	158
1	1871.0000	2.0000	9	0	59.4004	119.2210	65.2534	0.1467	174	164
1	1872.0000	2.0000	9	0	59.4045	119.2000	65.2646	0.1475	174	161
1	1873.0000	2.0000	9	0	59.3756	119.2480	65.2374	0.1471	167	165
1	1874.0000	2.0000	9	0	59.3934	119.1683	65.2257	0.1560	170	159
1	1875.0000	2.0000	9	0	59.4438	119.1671	65.2679	0.0980	169	162
1	1876.0000	2.0000	9	0	59.4676	119.1061	65.2351	0.1326	171	160
1	1877.0000	2.0000	9	0	59.4719	119.0651	65.2584	0.1438	165	156
1	1878.0000	2.0000	9	0	59.4671	119.1312	65.2125	0.1535	167	162
1	1879.0000	2.0000	9	0	59.5110	119.1176	65.2381	0.1239	169	165
1	1880.0000	2.0000	9	0	59.4926	119.0835	65.2424	0.1364	167	159
1	1881.0000	2.0000	9	0	59.4481	119.0875	65.2356	0.2567	169	164
1	1882.0000	2.0000	9	0	59.4171	119.2093	65.2276	0.1343	173	167
1	1883.0000	2.0000	9	0	59.4117	119.2393	65.2567	0.1347	172	163
1	1884.0000	2.0000	9	0	59.4258	119.2604	65.3018	0.1459	171	168
1	1885.0000	2.0000	9	0	59.3621	119.2241	65.2859	0.1388	171	162
1	1886.0000	2.0000	9	0	59.3803	119.2128	65.2941	0.2586	164	153
1	1887.0000	2.0000	9	0	59.3472	119.1768	65.2854	0.1612	166	145
1	1888.0000	2.0000	9	0	59.3782	119.1075	65.2588	0.1634	186	149
1	1889.0000	2.0000	9	0	59.3119	119.2414	65.2137	0.1278	159	153
1	1890.0000	2.0000	9	0	59.3415	119.1933	65.2302	0.1670	164	151
1	1891.0000	2.0000	9	0	59.3321	119.1548	65.2486	0.1508	166	154
1	1892.0000	2.0000	9	0	59.3798	119.1027	65.2374	0.1757	167	154
1	1893.0000	2.0000	9	0	59.3144	119.1858	65.1904	0.1827	171	159
1	1894.0000	2.0000	9	0	59.3912	119.1582	65.2397	0.1471	169	154
1	1895.0000	2.0000	9	0	59.4324	119.0976	65.2683	0.1001	172	159
1	1896.0000	2.0000	9	0	59.4496	119.0694	65.3570	0.1492	166	158
1	1897.0000	2.0000	9	0	59.3400	119.0789	65.3870	0.1891	166	154
1	1898.0000	2.0000	9	0	59.3907	119.0970	65.3961	0.1426	159	148
1	1899.0000	2.0000	9	0	59.3786	119.0203	65.3988	0.1158	158	145
1	1900.0000	2.0000	9	0	59.2856	118.9870	65.3090	0.3238	152	147
1	1901.0000	2.0000	9	0	59.3928	119.0386	65.4173	0.1945	155	151
1	1902.0000	2.0000	9	0	59.4551	118.9388	65.4708	0.2076	165	151
1	1903.0000	2.0000	9	0	59.4668	118.9202	65.4372	0.2303	164	150
1	1904.0000	2.0000	9	0	59.3972	119.0593	65.3797	0.1528	158	147
1	1905.0000	2.0000	9	0	59.3397	118.9419	65.3699	0.2287	155	145
1	1906.0000	2.0000	9	0	59.4164	119.0077	65.4148	0.1860	154	141
1	1907.0000	2.0000	9	0	59.3349	118.9698	65.4161	0.1337	155	140
1	1908.0000	2.0000	9	0	59.3193	119.0344	65.3720	0.1814	164	146
1	1909.0000	2.0000	9	0	59.1585	119.0083	65.2889	0.2884	158	141
1	1910.0000	2.0000	9	0	59.3186	118.9886	65.4018	0.1955	158	150
1	1911.0000	2.0000	9	0	59.2436	119.0445	65.3592	0.2287	158	148
1	1912.0000	2.0000	9	0	59.4104	118.9860	65.3463	0.1912	160	147
1	1913.0000	2.0000	9	0	59.1537	119.0062	65.2352	0.2167	162	143
1	1914.0000	2.0000	9	0	59.3447	118.9770	65.3806	0.1589	161	149
1	1915.0000	2.0000	9	0	59.3860	118.9656	65.3457	0.2313	165	148
1	1916.0000	2.0000	9	0	59.3817	119.0022	65.2328	0.2379	166	150
1	1917.0000	2.0000	9	0	59.2695	118.9919	65.1272	0.1640	163	151
1	1918.0000	2.0000	9	0	59.2825	119.0136	65.1104	0.1229	163	150
1	1919.0000	2.0000	9	0	59.1324	119.0898	64.9887	0.2780	163	148
1	1920.0000	2.0000	9	0	59.3028	119.0566	65.1094	0.2396	151	137
1	1921.0000	2.0000	9	0	59.2510	119.0873	65.0707	0.1944	151	141
1	1922.0000	2.0000	9	0	59.2847	119.1008	65.0490	0.3144	150	128
1	1923.0000	2.0000	9	0	59.1991	119.1321	65.0571	0.2889	147	127
1	1924.0000	2.0000	9	0	58.7471	119.0689	64.8056	0.4285	149	132
1	1925.0000	2.0000	9	0	59.1893	118.9008	65.0242	0.3144	152	134
1	1926.0000	2.0000	9	0	59.2473	119.0544	65.1347	0.1880	155	136
1	1927.0000	2.0000	9	0	59.2752	119.1459	65.0524	0.2135	162	142
1	1928.0000	2.0000	9	0	59.2646	119.1177	65.1126	0.1429	159	140
1	1929.0000	2.0000	9	0	59.1975	119.1060	65.0866	0.2285	161	146
1	1930.0000	2.0000	9	0	59.2318	119.1405	65.0632	0.1991	159	140
1	1931.0000	2.0000	9	0	59.2274	119.0701	65.0930	0.1675	161	143
1	1932.0000	2.0000	9	0	59.3534	119.0235	65.0649	0.1722	158	137
1	1933.0000	2.0000	9	0	59.0934	119.1127	64.9449	0.1969	156	140
1	1934.0000	2.0000	9	0	59.1106	119.2170	64.9263	0.2505	160	141
1	1935.0000	2.0000	9	0	59.1286	119.1716	65.0053	0.2635	162	141
1	1936.0000	2.0000	9	0	59.2503	119.1052	65.0687	0.1943	161	145
1	1937.0000	2.0000	9	0	59.2472	119.1316	65.0513	0.1971	161	138
1	1938.0000	2.0000	9	0	59.2986	119.2444	65.0247	0.2107	150	133
1	1939.0000	2.0000	9	0	59.1773	119.3020	64.9683	0.1377	153	135
1	1940.0000	2.0000	9	0	59.2058	119.2006	65.0196	0.1791	156	137
1	1941.0000	2.0000	9	0	59.1129	119.0658	65.0098	0.2803	156	138
1	1942.0000	2.0000	9	0	58.9884	119.0585	64.9519	0.2661	156	140
1	1943.0000	2.0000	9	0	58.9217	118.9998	64.8972	0.2523	156	129
1	1944.0000	2.0000	9	0	58.9863	119.0601	64.8713	0.4114	152	132
1	1945.0000	2.0000	9	0	58.9586	118.9774	65.0439	0.2759	149	135
1	1946.0000	2.0000	9	0	58.6461	119.0295	64.8053	0.3413	154	135
1	1947.0000	2.0000	9	0	58.9279	119.0966	64.8886	0.4244	148	129
1	1948.0000	2.0000	9	0	59.3507	119.0413	64.9992	0.3556	151	127
1	1949.0000	2.0000	9	0	59.0235	119.0851	65.0528	0.2487	149	128
1	1950.0000	2.0000	9	0	59.2042	119.2606	65.0672	0.2080	155	136
1	1951.0000	2.0000	9	0	59.0938	119.1758	64.9556	0.2279	159	143
1	1952.0000	2.0000	9	0	59.0573	119.2196	65.0092	0.2229	164	143
1	1953.0000	2.0000	9	0	59.0337	119.0791	64.9594	0.3355	159	146
1	1954.0000	2.0000	9	0	59.1056	119.1987	64.9773	0.2182	156	142
1	1955.0000	2.0000	9	0	59.3752	119.1669	65.1018	0.3739	156	139
1	1956.0000	2.0000	9	0	59.2552	119.0197	65.0362	0.2532	148	132
1	1957.0000	2.0000	9	0	59.2420	119.1084	65.0731	0.3874	150	130
1	1958.0000	2.0000	9	0	59.2370	119.2784	65.1299	0.1337	155	138
1	1959.0000	2.0000	9	0	59.1220	119.2682	65.0687	0.1861	161	142
1	1960.0000	2.0000	9	0	58.8476	119.2207	64.8588	0.3293	162	143
1	1961.0000	2.0000	9	0	59.0527	119.1813	64.9585	0.2375	162	141
1	1962.0000	2.0000	9	0	59.1829	119.1415	65.0724	0.2011	151	139
1	1963.0000	2.0000	9	0	59.1854	119.1425	65.0826	0.2008	152	133
1	1964.0000	2.0000	9	0	59.1787	119.1826	65.1042	0.2878	152	133
1	1965.0000	2.0000	9	0	59.1718	119.1940	65.0201	0.2020	151	131
1	1966.0000	2.0000	9	0	59.0105	119.2442	64.9945	0.2086	151	126
1	1967.0000	2.0000	9	0	58.9392	119.2171	64.9663	0.4016	150	137
1	1968.0000	2.0000	9	0	59.2030	119.2264	65.0549	0.1766	154	140
1	1969.0000	2.0000	9	0	59.1724	119.3458	65.0254	0.1523	154	142
1	1970.0000	2.0000	9	0	59.1987	119.2324	65.1279	0.1464	163	146
1	1971.0000	2.0000	9	0	59.2720	119.1186	65.0474	0.3376	157	141
1	1972.0000	2.0000	9	0	59.1431	119.2169	65.0852	0.2184	157	148
1	1973.0000	2.0000	9	0	59.1673	119.2864	65.0970	0.2057	152	143
1	1974.0000	2.0000	9	0	59.4339	119.1981	65.1649	0.1363	163	144
1	1975.0000	2.0000	9	0	59.2715	119.2798	65.1244	0.1313	156	143
1	1976.0000	2.0000	9	0	59.1995	119.3159	65.1132	0.2254	160	145
1	1977.0000	2.0000	9	0	59.2424	119.3731	65.1048	0.2082	167	151
1	1978.0000	2.0000	9	0	59.2075	119.3321	65.1064	0.2045	166	157
1	1979.0000	2.0000	9	0	59.2977	119.3685	65.1615	0.1280	166	151
1	1980.0000	2.0000	9	0	59.2811	119.3525	65.1251	0.2394	166	149
1	1981.0000	2.0000	9	0	59.2922	119.2979	65.1248	0.1223	159	146
1	1982.0000	2.0000	9	0	59.2378	119.2792	65.0689	0.2380	161	144
1	1983.0000	2.0000	9	0	59.2275	119.2950	65.0816	0.2518	161	151
1	1984.0000	2.0000	9	0	59.1251	119.3119	65.0385	0.1708	160	148
1	1985.0000	2.0000	9	0	59.2699	119.2272	65.1298	0.1688	159	140
1	1986.0000	2.0000	9	0	59.1446	119.3978	64.9630	0.2789	155	135
1	1987.0000	2.0000	9	0	58.8837	119.2806	64.9168	0.3702	153	134
1	1988.0000	2.0000	9	0	58.7757	119.4517	64.7566	0.4292	155	140
1	1989.0000	2.0000	9	0	58.9894	119.3787	64.9041	0.3668	160	138
1	1990.0000	2.0000	9	0	59.0441	119.4621	64.9516	0.2214	158	142
1	1991.0000	2.0000	9	0	58.7937	119.5050	64.8379	0.2649	162	136
1	1992.0000	2.0000	9	0	58.8169	119.2087	64.8939	0.2694	153	133
1	1993.0000	2.0000	9	0	58.9739	119.4094	64.7939	0.4580	152	131
1	1994.0000	2.0000	9	0	59.1748	119.4958	65.0125	0.3102	155	137
1	1995.0000	2.0000	9	0	58.8627	119.5020	64.8684	0.3519	159	140
1	1996.0000	2.0000	9	0	58.8211	119.5654	64.8225	0.2709	153	135
1	1997.0000	2.0000	9	0	58.9216	119.4481	64.9155	0.3471	146	121
1	1998.0000	2.0000	9	0	59.0929	119.3901	64.9259	0.3296	146	124
1	1999.0000	2.0000	9	0	59.0194	119.4418	64.8613	0.3235	147	124
1	2000.0000	2.0000	9	0	59.0380	119.3723	64.9548	0.1291	153	135
1	2001.0000	2.0000	9	0	59.0660	119.3613	64.9524	0.1904	155	147
1	2002.0000	2.0000	9	0	59.1119	119.3712	64.9518	0.2781	155	147
1	2003.0000	2.0000	9	0	59.1670	119.4146	64.9322	0.1604	157	141
1	2004.0000	2.0000	9	0	58.9009	119.2869	64.8452	0.3111	159	140
1	2005.0000	2.0000	9	0	58.6013	119.2698	64.5237	0.3655	148	123
1	2006.0000	2.0000	9	0	58.3839	118.9218	64.3259	0.3249	148	118
1	2007.0000	2.0000	9	0	59.0403	119.5783	64.8368	0.4287	148	131
1	2008.0000	2.0000	9	0	58.8291	119.6581	64.8957	0.3358	157	139
1	2009.0000	2.0000	9	0	58.7456	119.7266	64.8858	0.2844	160	144
1	2010.0000	2.0000	9	0	58.9332	119.7343	64.8283	0.2054	166	150
1	2011.0000	2.0000	9	0	59.0347	119.7214	64.9368	0.2422	159	148
1	2012.0000	2.0000	9	0	58.7695	119.6961	64.7338	0.2975	159	143
1	2013.0000	2.0000	9	0	59.1176	119.6675	64.8977	0.1641	156	147
1	2014.0000	2.0000	9	0	59.0047	119.6987	64.8241	0.1752	156	134
1	2015.0000	2.0000	9	0	59.1506	119.5042	64.8431	0.2679	158	134
1	2016.0000	2.0000	9	0	58.8502	119.3480	64.7338	0.2352	160	138
1	2017.0000	2.0000	9	0	58.7270	119.4056	64.5025	0.3922	150	130
1	2018.0000	2.0000	9	0	58.8511	119.4814	64.6561	0.4149	151	131
1	2019.0000	2.0000	9	0	59.0670	119.3993	64.8552	0.2941	157	138
1	2020.0000	2.0000	9	0	58.9834	119.4949	64.8219	0.2435	157	144
1	2021.0000	2.0000	9	0	58.6907	119.5834	64.6455	0.4146	153	136
1	2022.0000	2.0000	9	0	59.0914	119.3560	64.7916	0.3852	158	140
1	2023.0000	2.0000	9	0	58.7332	119.6446	64.5063	0.4793	159	142
1	2024.0000	2.0000	9	0	58.8265	119.5625	64.7472	0.2661	161	143
1	2025.0000	2.0000	9	0	58.9652	119.5353	64.7024	0.2660	160	146
1	2026.0000	2.0000	9	0	59.0986	119.6279	64.8239	0.1291	151	139
1	2027.0000	2.0000	9	0	59.0514	119.6229	64.7546	0.2644	154	143
1	2028.0000	2.0000	9	0	59.1261	119.6051	64.8252	0.1749	160	146
1	2029.0000	2.0000	9	0	59.0070	119.5995	64.8374	0.2155	159	144
1	2030.0000	2.0000	9	0	59.1266	119.5852	64.8592	0.0894	164	144
1	2031.0000	2.0000	9	0	59.1465	119.5445	64.8445	0.1385	163	147
1	2032.0000	2.0000	9	0	59.0272	119.5998	64.8360	0.2147	162	151
1	2033.0000	2.0000	9	0	59.0287	119.6285	64.7791	0.2160	188	155
1	2034.0000	2.0000	9	0	59.2153	119.6391	64.8389	0.1381	167	152
1	2035.0000	2.0000	9	0	58.9903	119.5553	64.7503	0.1938	161	149
1	2036.0000	2.0000	9	0	58.9574	119.5892	64.7341	0.2500	160	148
1	2037.0000	2.0000	9	0	58.9183	119.5236	64.6727	0.1959	167	152
1	2038.0000	2.0000	9	0	58.9871	119.6424	64.7711	0.1271	165	147
1	2039.0000	2.0000	9	0	58.8586	119.6728	64.7504	0.2433	158	143
1	2040.0000	2.0000	9	0	58.9792	119.5310	64.8181	0.2721	161	143
1	2041.0000	2.0000	9	0	58.9134	119.6493	64.7622	0.1985	161	146
1	2042.0000	2.0000	9	0	58.7047	119.6363	64.7025	0.3432	163	152
1	2043.0000	2.0000	9	0	58.8183	119.7728	64.7957	0.2678	162	142
1	2044.0000	2.0000	9	0	58.8378	119.7030	64.6730	0.2899	161	148
1	2045.0000	2.0000	9	0	58.8251	119.6769	64.7444	0.2373	165	148
1	2046.0000	2.0000	9	0	58.8208	119.5372	64.6911	0.2780	163	148
1	2047.0000	2.0000	9	0	58.9166	119.6551	64.7256	0.2171	165	148
1	2048.0000	2.0000	9	0	58.8467	119.6382	64.6738	0.3324	166	143
1	2049.0000	2.0000	9	0	58.8231	119.5250	64.6006	0.2970	155	140
1	2050.0000	2.0000	9	0	59.0276	119.6095	64.8216	0.2156	163	143
1	2051.0000	2.0000	9	0	59.0107	119.6668	64.7751	0.2138	166	153
1	2052.0000	2.0000	9	0	58.8562	119.6262	64.7362	0.3092	160	143
1	2053.0000	2.0000	9	0	59.0726	119.5041	64.7766	0.3157	157	142
1	2054.0000	2.0000	9	0	58.7541	119.5246	64.6075	0.3415	161	143
1	2055.0000	2.0000	9	0	58.7540	119.5625	64.5884	0.1785	164	143
1	2056.0000	2.0000	9	0	59.2302	119.3478	64.7778	0.2601	162	147
1	2057.0000	2.0000	9	0	58.9329	119.5297	64.6883	0.1957	167	150
1	2058.0000	2.0000	9	0	58.8963	119.6262	64.6320	0.2810	160	138
1	2059.0000	2.0000	9	0	58.9059	119.4797	64.6664	0.2954	161	137
1	2060.0000	2.0000	9	0	58.8999	119.5702	64.7077	0.2831	154	137
1	2061.0000	2.0000	9	0	58.9358	119.5839	64.8051	0.2156	152	137
1	2062.0000	2.0000	9	0	58.9973	119.6819	64.7787	0.1652	159	138
1	2063.0000	2.0000	9	0	58.8122	119.5647	64.6441	0.3182	156	145
1	2064.0000	2.0000	9	0	58.8707	119.5413	64.6416	0.2726	160	138
1	2065.0000	2.0000	9	0	58.9820	119.7019	64.6302	0.2694	156	138
1	2066.0000	2.0000	9	0	58.9471	119.6436	64.6573	0.1894	161	141
1	2067.0000	2.0000	9	0	59.1370	119.5720	64.7663	0.2186	162	136
1	2068.0000	2.0000	9	0	59.0233	119.4459	64.6339	0.3420	159	140
1	2069.0000	2.0000	9	0	58.9414	119.5846	64.6040	0.3060	156	139
1	2070.0000	2.0000	9	0	59.0637	119.3540	64.6240	0.4799	155	139
1	2071.0000	2.0000	9	0	59.1759	119.4494	64.6996	0.2107	154	129
1	2072.0000	2.0000	9	0	58.7900	119.5582	64.4476	0.2883	153	136
1	2073.0000	2.0000	9	0	58.8928	119.5330	64.5969	0.3053	156	137
1	2074.0000	2.0000	9	0	58.8367	119.6559	64.5025	0.2793	165	143
1	2075.0000	2.0000	9	0	58.8788	119.7630	64.5792	0.2229	157	143
1	2076.0000	2.0000	9	0	58.9726	119.7181	64.6020	0.1888	165	145
1	2077.0000	2.0000	9	0	59.0549	119.7569	64.7830	0.2293	161	148
1	2078.0000	2.0000	9	0	58.8314	119.8071	64.6765	0.2627	161	148
1	2079.0000	2.0000	9	0	58.9196	119.7688	64.6872	0.2184	166	147
1	2080.0000	2.0000	9	0	58.9140	119.8447	64.6653	0.1998	159	141
1	2081.0000	2.0000	9	0	58.8730	119.7395	64.6248	0.2503	159	139
1	2082.0000	2.0000	9	0	58.6072	119.7787	64.4463	0.2696	165	143
1	2083.0000	2.0000	9	0	58.7168	119.7019	64.4838	0.3701	158	137
1	2084.0000	2.0000	9	0	58.6189	119.6750	64.3704	0.3901	157	143
1	0.0000	3.0000	9	0	57.1060	117.2259	63.5988	0.1900	155	149
1	1.0000	3.0000	10	0	57.1505	117.2564	63.5443	0.1794	161	147
1	2.0000	3.0000	9	0	57.1010	117.2295	63.5454	0.1782	156	154
1	3.0000	3.0000	10	0	57.1404	117.1775	63.5447	0.1577	158	148
1	4.0000	3.0000	10	0	57.1726	117.1422	63.5616	0.1487	165	138
1	5.0000	3.0000	10	0	57.1775	117.1314	63.7303	0.3033	167	134
1	6.0000	3.0000	10	0	56.7705	116.8790	64.1311	0.5230	161	141
1	7.0000	3.0000	10	0	57.1465	117.0844	64.4844	0.2834	164	141
1	8.0000	3.0000	10	0	56.9777	117.0521	64.4918	0.5016	160	143
1	9.0000	3.0000	10	0	57.1536	117.1721	64.5599	0.3827	159	141
1	10.0000	3.0000	10	0	57.0254	117.1095	64.5054	0.3109	168	144
1	11.0000	3.0000	10	0	57.3198	117.1934	64.6077	0.4173	167	144
1	12.0000	3.0000	10	0	57.1811	117.1761	64.6068	0.2650	164	144
1	13.0000	3.0000	10	0	57.2138	117.1843	64.6424	0.3491	163	144
1	14.0000	3.0000	10	0	57.3151	117.0670	64.7740	0.2772	164	143
1	15.0000	3.0000	10	0	57.2734	117.0964	64.7808	0.1928	165	150
1	16.0000	3.0000	10	0	57.3977	117.0402	64.8667	0.2649	178	148
1	17.0000	3.0000	10	0	57.3419	117.0545	64.9473	0.2319	171	143
1	18.0000	3.0000	10	0	57.2099	117.1609	64.9052	0.3280	169	151
1	19.0000	3.0000	10	0	57.5120	117.0721	64.8405	0.1457	170	147
1	20.0000	3.0000	10	0	57.2032	117.1229	64.8858	0.2361	167	144
1	21.0000	3.0000	10	0	57.2282	117.1562	64.8108	0.1699	171	146
1	22.0000	3.0000	10	0	57.1504	117.2293	64.8571	0.2793	171	150
1	23.0000	3.0000	10	0	57.0693	117.2534	64.7156	0.2674	173	147
1	24.0000	3.0000	10	0	57.1963	117.0819	64.7931	0.1647	170	148
1	25.0000	3.0000	10	0	56.8858	117.1712	64.6507	0.4761	172	146
1	26.0000	3.0000	10	0	57.1954	117.2146	64.8291	0.3334	172	143
1	27.0000	3.0000	10	0	57.1880	117.1744	64.8093	0.2286	173	139
1	28.0000	3.0000	10	0	57.1437	117.2450	64.8279	0.3681	162	139
1	29.0000	3.0000	10	0	57.0509	117.2324	64.7239	0.2346	168	142
1	30.0000	3.0000	10	0	57.1820	117.1656	64.8001	0.2093	164	142
1	31.0000	3.0000	10	0	57.0835	117.1736	64.8398	0.3954	167	146
1	32.0000	3.0000	10	0	57.1228	117.0871	64.8254	0.2594	166	145
1	33.0000	3.0000	10	0	57.2401	117.2000	64.7497	0.1969	171	146
1	34.0000	3.0000	10	0	57.0825	117.3322	64.8161	0.2520	168	143
1	35.0000	3.0000	10	0	57.1347	117.2798	64.8148	0.2968	166	141
1	36.0000	3.0000	10	0	57.1055	117.2804	64.7801	0.3026	170	150
1	37.0000	3.0000	10	0	57.1560	117.2343	64.8112	0.2370	165	143
1	38.0000	3.0000	10	0	57.2306	117.1245	64.8356	0.2733	166	143
1	39.0000	3.0000	10	0	56.9877	117.1433	64.6491	0.3137	167	140
1	40.0000	3.0000	10	0	57.0154	117.0534	64.7655	0.3755	165	147
1	41.0000	3.0000	10	0	57.0547	116.9764	64.7488	0.2880	172	143
1	42.0000	3.0000	10	0	56.9855	116.8322	64.7105	0.2869	167	145
1	43.0000	3.0000	9	0	57.1736	117.0469	64.7966	0.2779	164	144
1	44.0000	3.0000	10	0	57.1704	117.0996	64.8004	0.3088	166	137
1	45.0000	3.0000	10	0	57.1267	117.2611	64.8400	0.3717	165	143
1	46.0000	3.0000	10	0	57.2867	117.1185	64.8293	0.2196	163	142
1	47.0000	3.0000	10	0	57.3609	117.0468	64.8889	0.3217	169	140
1	48.0000	3.0000	9	0	57.1842	116.7843	64.8568	0.2207	166	136
1	49.0000	3.0000	10	0	57.2624	116.9264	64.7787	0.3536	168	141
1	50.0000	3.0000	10	0	57.0337	116.7173	64.8349	0.3015	165	145
1	51.0000	3.0000	10	0	57.5023	117.0227	64.8906	0.2841	171	139
1	52.0000	3.0000	9	0	57.3697	116.9684	64.9084	0.2480	170	136
1	53.0000	3.0000	10	0	57.4604	117.0301	64.9431	0.2539	157	138
1	54.0000	3.0000	10	0	57.1924	117.0050	64.9076	0.3203	158	134
1	55.0000	3.0000	10	0	57.2590	117.2318	64.8580	0.4438	156	137
1	56.0000	3.0000	10	0	57.5794	116.9214	65.0949	0.3445	155	138
1	57.0000	3.0000	10	0	57.5276	117.2023	65.0504	0.3530	155	134
1	58.0000	3.0000	10	0	57.4926	117.0890	65.0172	0.4100	166	140
1	59.0000	3.0000	10	0	57.3451	116.9448	65.1069	0.3024	155	134
1	60.0000	3.0000	10	0	57.7684	117.1638	65.1572	0.5419	150	130
1	61.0000	3.0000	10	0	57.5415	116.9947	65.1624	0.3567	156	137
1	62.0000	3.0000	10	0	57.3678	116.9792	65.1413	0.3490	150	136
1	63.0000	3.0000	10	0	57.4100	117.2056	65.1497	0.3540	153	140
1	64.0000	3.0000	10	0	57.4928	117.3216	65.1087	0.3165	155	140
1	65.0000	3.0000	10	0	57.4939	117.4777	65.1625	0.3315	159	142
[truncated: 62,656,492 more chars]
