# Supplementary material for: Intracrystalline deformation microstructures in natural olivine with implications for stress estimation
Source: Sci Rep. 2022 Nov 22;12:20069. doi: 10.1038/s41598-022-24538-2 (PMC9681765; doi:10.1038/s41598-022-24538-2)
Supplement: Supplementary file 4 — Supplementary Information 4. [file 41598_2022_24538_MOESM4_ESM.zip › grain-13.ctf]

Channel Text File
Prj	grain-13
Author	
JobMode	Grid
XCells	2267
YCells	347
XStep	1.0000
YStep	1.0000
AcqE1	0.0000
AcqE2	0.0000
AcqE3	0.0000
Euler angles refer to Sample Coordinate system (CS0)!	Mag	50.0000	Coverage	99	Device	0	KV	20.0000	TiltAngle	70.0000	TiltAxis	0	DetectorOrientationE1	359.9495	DetectorOrientationE2	94.1671	DetectorOrientationE3	0.0421	WorkingDistance	20.2501	InsertionDistance	193.0
Phases	7
4.756;10.207;5.980	90.000;90.000;90.000	Forsterite	3	0			[Forsteri.cry]
18.241;8.830;5.185	90.000;90.000;90.000	Enstatite  Opx AV77	3	0			[Enstatit.cry]
9.746;8.990;5.251	90.000;105.630;90.000	Diopside   CaMgSi2O6	2	0			[Diopside.cry]
8.206;8.206;8.206	90.000;90.000;90.000	Spinel - (Mg,Fe)2SiO4	11	227			American Mineralogist, (1993), vol. 78, 页面 1320-1323
9.922;18.219;5.360	90.000;104.810;90.000	Amphibole	2	12			American Mineralogist, (1993), vol. 78, 页面 746-752
11.507;11.507;11.507	90.000;90.000;90.000	Pyrope	11	230			American Mineralogist, (1975), vol. 60, 页面 218-228
8.194;12.897;14.190	92.980;115.820;91.150	Anorthite	1	2			American Mineralogist, (1973), vol. 58, 页面 665-675
Phase	X	Y	Bands	Error	Euler1	Euler2	Euler3	MAD	BC	BS
3	0.0000	0.0000	10	0	95.9421	62.4989	55.0472	0.5929	127	102
3	1.0000	0.0000	10	0	95.7812	62.4029	55.2744	0.3391	131	104
3	2.0000	0.0000	10	0	95.4122	62.2974	55.3108	0.7172	125	106
3	3.0000	0.0000	10	0	95.7168	62.4147	55.2303	0.4603	129	102
3	4.0000	0.0000	10	0	95.9293	62.4321	55.0708	0.6422	127	103
3	5.0000	0.0000	10	0	95.8718	62.3085	55.2142	0.4582	130	104
3	6.0000	0.0000	10	0	95.7958	62.4484	55.3844	0.2656	133	104
3	7.0000	0.0000	10	0	95.6935	62.3168	55.3007	0.3710	131	108
3	8.0000	0.0000	9	0	95.9209	62.3235	55.3457	0.2811	132	95
3	9.0000	0.0000	10	0	95.8216	62.2527	55.1243	0.7332	130	110
3	10.0000	0.0000	10	0	96.0500	62.2818	55.1518	0.4229	128	105
3	11.0000	0.0000	10	0	95.6564	62.2887	55.2482	0.4289	125	103
3	12.0000	0.0000	10	0	95.8535	62.3097	55.3498	0.3136	132	107
3	13.0000	0.0000	10	0	95.7833	62.3457	55.3868	0.2450	137	110
3	14.0000	0.0000	10	0	95.6052	62.1890	55.3314	0.4804	138	108
3	15.0000	0.0000	10	0	95.8542	62.3157	55.3376	0.3167	134	105
3	16.0000	0.0000	10	0	95.6641	62.2408	55.2852	0.4690	133	106
3	17.0000	0.0000	10	0	95.7592	62.4261	55.0893	0.7489	136	105
3	18.0000	0.0000	10	0	95.6377	62.4108	55.2391	0.5496	140	111
3	19.0000	0.0000	10	0	95.7528	62.2534	55.3190	0.3205	132	111
3	20.0000	0.0000	10	0	95.8700	62.1468	55.0626	0.6158	133	106
3	21.0000	0.0000	10	0	95.7859	62.3482	55.1031	0.5112	137	105
3	22.0000	0.0000	9	0	95.8912	62.1865	55.3375	0.3323	134	104
3	23.0000	0.0000	10	0	95.7800	62.2354	55.1539	0.4781	130	104
3	24.0000	0.0000	10	0	95.8043	62.3645	55.2258	0.4177	128	102
3	25.0000	0.0000	10	0	96.0540	62.2218	55.2704	0.2396	124	106
3	26.0000	0.0000	10	0	96.1818	62.3144	55.2353	0.3205	130	101
3	27.0000	0.0000	10	0	95.6311	62.1752	55.2695	0.4594	133	110
3	28.0000	0.0000	10	0	95.8448	62.3379	55.3222	0.3431	133	104
3	29.0000	0.0000	10	0	95.7413	62.3421	55.3845	0.3168	127	106
3	30.0000	0.0000	10	0	95.9420	62.3100	55.3028	0.3546	124	109
3	31.0000	0.0000	10	0	95.7595	62.4114	55.3035	0.4451	130	111
3	32.0000	0.0000	10	0	95.8542	62.3793	55.1696	0.5070	133	106
3	33.0000	0.0000	10	0	96.0272	62.3519	55.1917	0.5535	139	112
3	34.0000	0.0000	10	0	95.8344	62.1880	55.4714	0.2742	131	105
3	35.0000	0.0000	10	0	95.7093	62.4785	55.3705	0.4378	133	107
3	36.0000	0.0000	10	0	96.0146	62.3819	55.2614	0.4839	131	107
3	37.0000	0.0000	10	0	95.8083	62.2078	55.4664	0.2537	138	110
3	38.0000	0.0000	10	0	95.8037	62.3126	55.4434	0.4017	131	99
3	39.0000	0.0000	10	0	95.7156	62.3769	55.5082	0.3731	136	113
3	40.0000	0.0000	10	0	95.4927	62.0582	55.6011	0.4263	134	110
3	41.0000	0.0000	10	0	95.8532	62.2888	55.3534	0.3970	135	115
3	42.0000	0.0000	10	0	95.6488	62.2978	55.5295	0.2850	128	107
3	43.0000	0.0000	10	0	95.7743	62.2803	55.2900	0.4733	132	105
3	44.0000	0.0000	10	0	95.7484	62.3610	55.3665	0.3879	128	109
3	45.0000	0.0000	10	0	95.6372	62.3736	55.4302	0.3771	130	108
3	46.0000	0.0000	10	0	95.9111	62.3238	55.1792	0.6142	133	110
3	47.0000	0.0000	10	0	95.9136	62.4551	55.3533	0.5442	132	106
3	48.0000	0.0000	10	0	95.9562	62.4706	55.3082	0.4309	133	112
3	49.0000	0.0000	10	0	95.5982	62.3691	55.3546	0.4844	141	115
3	50.0000	0.0000	10	0	95.8865	62.2312	55.2970	0.4677	134	108
3	51.0000	0.0000	10	0	95.8543	62.3284	55.3877	0.3046	136	110
3	52.0000	0.0000	10	0	95.8655	62.4325	55.5696	0.2552	132	107
3	53.0000	0.0000	10	0	95.9367	62.3786	55.2957	0.4597	130	110
3	54.0000	0.0000	10	0	95.5225	62.2906	55.2494	0.6618	134	109
3	55.0000	0.0000	10	0	95.7546	62.4295	55.4526	0.2347	133	111
3	56.0000	0.0000	10	0	95.8638	62.3945	55.3877	0.3356	131	106
3	57.0000	0.0000	10	0	95.7734	62.5094	55.2087	0.6062	136	107
3	58.0000	0.0000	10	0	95.4345	62.2317	55.4145	0.6535	137	113
3	59.0000	0.0000	10	0	95.5119	62.2378	55.4936	0.4552	142	114
3	60.0000	0.0000	10	0	95.5286	62.3035	55.3939	0.4926	138	114
3	61.0000	0.0000	10	0	96.1904	62.5306	55.2698	0.5061	137	106
3	62.0000	0.0000	10	0	96.0324	62.4870	55.3236	0.3845	131	108
3	63.0000	0.0000	10	0	95.3880	62.1833	55.4843	0.5922	130	114
3	64.0000	0.0000	10	0	95.8257	62.3448	55.4871	0.2551	133	110
3	65.0000	0.0000	10	0	95.8532	62.3483	55.3679	0.3515	130	113
3	66.0000	0.0000	10	0	95.5118	62.4149	55.3557	0.6131	130	115
3	67.0000	0.0000	10	0	95.8722	62.3509	55.4159	0.3162	132	110
3	68.0000	0.0000	10	0	95.8920	62.3871	55.4327	0.2824	139	105
3	69.0000	0.0000	10	0	95.9046	62.4021	55.4728	0.2986	131	114
3	70.0000	0.0000	10	0	95.9531	62.3764	55.4667	0.3095	129	109
3	71.0000	0.0000	10	0	96.0885	62.5553	55.2123	0.4956	133	109
3	72.0000	0.0000	10	0	95.8792	62.4793	55.4609	0.2039	140	111
3	73.0000	0.0000	10	0	95.9733	62.4351	55.4266	0.3825	135	110
3	74.0000	0.0000	10	0	96.3701	62.5251	55.0232	0.7611	125	106
3	75.0000	0.0000	10	0	95.9396	62.2963	55.2980	0.4207	140	112
3	76.0000	0.0000	10	0	96.1630	62.2838	55.3406	0.2993	136	107
3	77.0000	0.0000	10	0	95.9124	62.3766	55.2834	0.4770	137	107
3	78.0000	0.0000	10	0	95.9636	62.2780	55.4612	0.2160	130	111
3	79.0000	0.0000	10	0	96.0242	62.4630	55.3963	0.3832	123	103
3	80.0000	0.0000	10	0	96.4741	62.5453	55.0847	0.7175	124	101
3	81.0000	0.0000	10	0	96.2263	62.3739	55.3923	0.3463	124	101
3	82.0000	0.0000	10	0	95.9424	62.0460	55.3830	0.5391	120	96
3	83.0000	0.0000	10	0	95.5730	61.7673	55.6762	0.5102	100	83
3	84.0000	0.0000	10	0	95.9278	61.9245	55.6439	0.3327	92	78
3	85.0000	0.0000	10	0	95.8974	62.1194	55.2423	0.8017	91	69
3	86.0000	0.0000	9	0	95.7799	62.2810	55.1354	0.7806	79	63
3	87.0000	0.0000	8	0	95.5876	62.3138	55.0625	0.6776	68	59
2	88.0000	0.0000	7	0	95.5506	61.7542	54.1147	0.4419	65	60
2	89.0000	0.0000	7	0	95.7838	62.0602	54.0514	0.3327	70	57
2	90.0000	0.0000	8	0	95.3066	62.0914	54.0748	0.3909	71	59
2	91.0000	0.0000	9	0	94.9749	61.7986	53.4942	0.7196	84	74
2	92.0000	0.0000	9	0	95.3317	62.4987	53.8642	0.7830	80	73
2	93.0000	0.0000	8	0	95.5972	62.1756	53.7327	0.3435	81	67
0	94.0000	0.0000	0	3	0.0000	0.0000	0.0000	0.0000	87	67
2	95.0000	0.0000	7	0	95.6352	62.0180	53.7578	0.3130	82	64
2	96.0000	0.0000	9	0	95.5079	62.2031	53.8632	0.2139	88	70
2	97.0000	0.0000	7	0	95.4446	62.0990	53.7685	0.2664	81	65
2	98.0000	0.0000	7	0	95.4939	62.1435	53.6426	0.2841	83	69
2	99.0000	0.0000	8	0	94.8051	62.0098	54.0371	0.8263	81	63
2	100.0000	0.0000	8	0	95.2575	61.9426	53.5055	0.8019	82	70
2	101.0000	0.0000	6	0	95.6682	62.1736	53.8436	0.1496	82	66
2	102.0000	0.0000	7	0	95.3380	62.1272	53.7968	0.2598	80	67
0	103.0000	0.0000	0	3	0.0000	0.0000	0.0000	0.0000	72	65
2	104.0000	0.0000	8	0	95.2582	62.3323	53.6658	0.5365	76	63
2	105.0000	0.0000	8	0	95.2610	62.2465	53.6932	0.3894	89	65
2	106.0000	0.0000	10	0	95.1004	62.5551	53.2652	0.8273	77	63
2	107.0000	0.0000	7	0	95.4133	62.1466	53.8458	0.1600	90	64
2	108.0000	0.0000	8	0	95.3474	62.0461	53.6322	0.3878	95	66
2	109.0000	0.0000	8	0	95.2932	62.2500	53.4875	0.5874	82	66
2	110.0000	0.0000	8	0	95.5561	62.1521	53.6016	0.2526	83	69
2	111.0000	0.0000	8	0	95.2916	62.2738	53.7719	0.2939	84	62
2	112.0000	0.0000	8	0	95.3369	62.1003	53.7158	0.2044	92	67
2	113.0000	0.0000	9	0	95.4075	62.0743	53.7234	0.1498	79	70
2	114.0000	0.0000	7	0	95.6019	62.2696	53.3150	0.2508	88	67
2	115.0000	0.0000	8	0	95.5286	62.0590	53.5966	0.3026	82	68
2	116.0000	0.0000	9	0	95.3078	62.2643	53.6240	0.4237	78	68
2	117.0000	0.0000	7	0	95.3602	62.2378	53.5636	0.3523	95	75
2	118.0000	0.0000	8	0	95.5256	61.9708	53.3083	0.4589	81	65
2	119.0000	0.0000	7	0	94.9589	62.8457	53.3616	1.1586	93	64
2	120.0000	0.0000	7	0	95.8198	62.5813	53.4343	0.6974	70	58
2	121.0000	0.0000	7	0	95.0923	62.1006	53.4007	0.5468	88	63
2	122.0000	0.0000	8	0	95.3271	62.2190	53.5046	0.3737	81	61
0	123.0000	0.0000	0	3	0.0000	0.0000	0.0000	0.0000	71	56
7	124.0000	0.0000	6	0	277.8987	81.4234	65.8168	1.9904	64	50
2	125.0000	0.0000	6	0	95.3632	62.4232	53.2764	0.2791	71	51
2	126.0000	0.0000	9	0	95.4558	62.1151	53.5429	0.3482	84	66
2	127.0000	0.0000	8	0	95.3973	62.2217	53.5663	0.1446	78	60
2	128.0000	0.0000	7	0	95.4132	62.4086	52.8683	1.1721	77	62
2	129.0000	0.0000	7	0	95.7323	62.0024	53.6343	0.4821	81	63
2	130.0000	0.0000	7	0	95.7088	62.1597	53.5158	0.2431	86	69
2	131.0000	0.0000	7	0	95.5228	62.1829	53.4077	0.3181	92	74
2	132.0000	0.0000	8	0	95.2318	62.2440	53.3915	0.5665	84	68
2	133.0000	0.0000	7	0	95.4559	63.0003	53.5745	1.0993	82	65
2	134.0000	0.0000	7	0	95.5157	62.2487	53.6082	0.2668	79	67
2	135.0000	0.0000	7	0	95.6885	62.1000	53.4266	0.2142	86	63
2	136.0000	0.0000	8	0	95.5568	62.1687	53.4678	0.2445	75	70
2	137.0000	0.0000	8	0	95.8207	62.1049	53.2982	0.4674	82	71
2	138.0000	0.0000	7	0	96.0291	62.0691	53.3743	0.2055	67	64
2	139.0000	0.0000	8	0	95.5571	62.1758	53.5321	0.1939	62	60
2	140.0000	0.0000	7	0	95.7434	62.3739	53.4765	0.6004	58	53
2	141.0000	0.0000	8	0	95.6251	62.0197	53.4023	0.2833	67	54
2	142.0000	0.0000	8	0	95.7907	62.0297	53.2369	0.4886	67	55
2	143.0000	0.0000	7	0	95.6590	62.2987	53.2919	0.4046	74	56
2	144.0000	0.0000	7	0	95.1712	62.3145	53.3487	0.6062	76	60
2	145.0000	0.0000	6	0	95.3490	62.2749	53.2772	0.2938	75	52
2	146.0000	0.0000	6	0	95.4502	61.9815	53.5617	0.4021	75	50
0	147.0000	0.0000	0	3	0.0000	0.0000	0.0000	0.0000	54	56
2	148.0000	0.0000	8	0	95.4105	62.1096	53.2966	0.2453	56	48
0	149.0000	0.0000	0	3	0.0000	0.0000	0.0000	0.0000	61	51
0	150.0000	0.0000	0	3	0.0000	0.0000	0.0000	0.0000	59	51
2	151.0000	0.0000	7	0	95.8100	61.9668	53.0284	0.2970	77	55
2	152.0000	0.0000	6	0	96.2813	62.2606	53.4320	0.7538	76	58
2	153.0000	0.0000	9	0	95.7031	61.8419	53.3573	0.2221	71	56
2	154.0000	0.0000	7	0	95.6506	62.4778	53.0963	0.6242	74	62
2	155.0000	0.0000	7	0	95.7155	61.8532	53.4458	0.2078	69	57
2	156.0000	0.0000	8	0	95.2770	62.4025	53.7262	0.7348	70	60
2	157.0000	0.0000	6	0	95.9195	61.7244	53.3627	0.3646	71	56
2	158.0000	0.0000	7	0	95.7129	61.8293	53.2975	0.4329	71	57
2	159.0000	0.0000	7	0	96.0030	61.8492	53.3847	0.1315	69	59
0	160.0000	0.0000	0	3	0.0000	0.0000	0.0000	0.0000	65	51
2	161.0000	0.0000	7	0	95.8158	62.1538	53.0238	0.6932	66	50
2	162.0000	0.0000	7	0	95.7075	61.8805	53.5054	0.4054	55	45
2	163.0000	0.0000	6	0	95.7407	61.8481	53.3183	0.2655	66	54
2	164.0000	0.0000	7	0	95.5333	61.8725	53.3909	0.5133	65	58
2	165.0000	0.0000	6	0	96.6527	61.9222	52.5757	1.2168	58	56
0	166.0000	0.0000	0	3	0.0000	0.0000	0.0000	0.0000	55	48
2	167.0000	0.0000	6	0	95.5692	61.8703	53.4945	0.2582	71	53
2	168.0000	0.0000	7	0	95.5698	62.6941	52.8933	0.8227	64	50
2	169.0000	0.0000	8	0	95.4553	62.0800	53.4100	0.4850	74	52
7	170.0000	0.0000	6	0	290.5303	42.1078	32.8861	1.6588	75	57
3	171.0000	0.0000	7	0	95.6364	62.2764	53.7355	0.3269	73	63
2	172.0000	0.0000	8	0	95.5595	61.9724	53.3745	0.2135	81	64
2	173.0000	0.0000	8	0	95.9112	61.9923	53.2344	0.3174	75	61
0	174.0000	0.0000	0	3	0.0000	0.0000	0.0000	0.0000	71	60
2	175.0000	0.0000	8	0	95.4716	61.9301	53.3902	0.2268	76	57
2	176.0000	0.0000	7	0	95.9317	62.2849	53.3387	0.7454	63	53
2	177.0000	0.0000	6	0	128.8036	116.1908	70.0442	0.8449	60	50
2	178.0000	0.0000	7	0	95.4631	62.8960	52.5644	1.4339	45	49
7	179.0000	0.0000	6	0	277.3034	103.8867	14.1622	1.5919	42	47
0	180.0000	0.0000	0	3	0.0000	0.0000	0.0000	0.0000	37	40
0	181.0000	0.0000	0	3	0.0000	0.0000	0.0000	0.0000	34	36
0	182.0000	0.0000	0	3	0.0000	0.0000	0.0000	0.0000	32	33
3	183.0000	0.0000	6	0	95.5139	67.5907	135.9017	0.7714	43	41
1	184.0000	0.0000	8	0	109.0781	154.5725	101.8829	0.6704	71	51
1	185.0000	0.0000	9	0	109.1680	154.3564	102.3854	0.5216	94	71
1	186.0000	0.0000	10	0	108.3590	153.9176	102.1851	0.9237	96	71
1	187.0000	0.0000	10	0	108.7904	154.2280	102.3385	0.4572	113	76
1	188.0000	0.0000	10	0	108.8428	153.8142	102.4941	0.4237	107	81
1	189.0000	0.0000	10	0	108.7783	153.9945	102.2909	0.6734	117	82
1	190.0000	0.0000	10	0	109.0127	153.8192	102.4761	0.7490	111	76
1	191.0000	0.0000	10	0	108.8566	154.4307	101.8013	0.5303	116	79
1	192.0000	0.0000	10	0	109.1031	154.1128	102.0080	0.4768	122	81
1	193.0000	0.0000	10	0	109.1829	154.1090	102.0856	0.4142	117	85
1	194.0000	0.0000	10	0	109.2440	154.2029	102.0509	0.5092	117	85
1	195.0000	0.0000	10	0	109.6335	154.1181	102.3686	0.3279	122	84
1	196.0000	0.0000	10	0	109.2918	154.1273	102.1172	0.3529	124	90
1	197.0000	0.0000	10	0	109.3498	154.0009	102.0656	0.4504	131	92
1	198.0000	0.0000	10	0	109.2029	154.0852	101.9981	0.4059	121	92
1	199.0000	0.0000	10	0	109.3120	154.1173	102.0692	0.3414	125	95
1	200.0000	0.0000	10	0	109.1766	154.0297	102.1251	0.4764	125	98
1	201.0000	0.0000	10	0	109.5012	154.0256	102.2429	0.3996	131	94
1	202.0000	0.0000	10	0	109.2235	153.9557	101.9254	0.4908	125	94
1	203.0000	0.0000	10	0	109.2830	153.8683	102.0718	0.3864	122	96
1	204.0000	0.0000	10	0	109.6847	153.7863	102.2437	0.2778	138	92
1	205.0000	0.0000	10	0	109.3714	153.9207	102.1440	0.4119	125	92
1	206.0000	0.0000	10	0	109.6435	153.7952	102.1278	0.3350	129	99
1	207.0000	0.0000	10	0	109.6897	153.9182	102.1513	0.3255	124	92
1	208.0000	0.0000	10	0	109.8292	154.0286	102.2960	0.4239	129	97
1	209.0000	0.0000	10	0	109.8751	153.9353	102.1840	0.2573	126	96
1	210.0000	0.0000	10	0	109.5660	154.1521	102.0669	0.4352	121	97
1	211.0000	0.0000	10	0	109.4893	154.0249	102.0532	0.4231	127	91
1	212.0000	0.0000	10	0	109.6784	154.1623	102.1773	0.4868	118	91
1	213.0000	0.0000	10	0	109.8138	153.9731	102.3325	0.4521	118	94
1	214.0000	0.0000	10	0	109.3658	154.1389	102.1793	0.5855	125	100
1	215.0000	0.0000	10	0	109.8570	154.0279	102.4722	0.3957	122	94
1	216.0000	0.0000	10	0	109.7446	154.0360	102.4538	0.3305	137	96
1	217.0000	0.0000	10	0	109.5966	154.0016	102.4741	0.3463	130	97
1	218.0000	0.0000	10	0	109.5897	153.8238	102.3040	0.4401	122	94
1	219.0000	0.0000	10	0	109.7077	153.8979	102.5451	0.3492	132	101
1	220.0000	0.0000	10	0	109.8229	153.9660	102.7037	0.3253	130	96
1	221.0000	0.0000	10	0	109.7100	153.9486	102.6990	0.4683	124	96
1	222.0000	0.0000	10	0	109.4316	153.9054	102.6174	0.4611	128	98
1	223.0000	0.0000	10	0	109.2236	153.9447	102.4490	0.5575	128	97
1	224.0000	0.0000	10	0	109.3678	153.8253	102.5804	0.4876	123	94
1	225.0000	0.0000	10	0	109.7651	153.8211	102.7690	0.4579	125	92
1	226.0000	0.0000	10	0	109.2557	153.9925	102.3312	0.5031	122	93
1	227.0000	0.0000	10	0	109.8442	154.0235	102.6959	0.2818	119	91
1	228.0000	0.0000	10	0	109.5781	154.0487	102.4658	0.3729	124	92
1	229.0000	0.0000	10	0	109.7258	154.1432	102.6051	0.4355	137	98
1	230.0000	0.0000	10	0	109.8163	154.1205	102.5745	0.2348	120	92
1	231.0000	0.0000	10	0	109.4569	154.1101	102.4365	0.4161	130	91
1	232.0000	0.0000	10	0	109.6498	154.1945	102.4792	0.3014	123	90
1	233.0000	0.0000	10	0	109.3971	154.1686	102.3908	0.4144	124	89
1	234.0000	0.0000	10	0	109.6375	154.0937	102.5196	0.3189	124	94
1	235.0000	0.0000	10	0	109.7416	154.0475	102.5605	0.3376	123	89
1	236.0000	0.0000	10	0	109.7890	154.0279	102.5203	0.3633	120	93
1	237.0000	0.0000	10	0	109.4981	154.1545	102.5479	0.4464	130	94
1	238.0000	0.0000	10	0	109.7217	154.1095	102.7363	0.4033	137	88
1	239.0000	0.0000	10	0	109.6386	153.9918	102.6885	0.5209	137	96
1	240.0000	0.0000	10	0	110.0388	153.9939	102.9607	0.2733	124	96
1	241.0000	0.0000	10	0	109.5014	154.0290	102.6028	0.4896	127	91
1	242.0000	0.0000	10	0	109.3943	154.1572	102.4219	0.5700	117	91
1	243.0000	0.0000	10	0	109.5035	154.1575	102.4444	0.4513	125	90
1	244.0000	0.0000	10	0	109.4965	154.1129	102.3437	0.3889	115	84
1	245.0000	0.0000	10	0	109.4820	154.1114	102.4685	0.3519	99	70
1	246.0000	0.0000	10	0	109.3465	153.9053	102.6751	1.0060	96	68
1	247.0000	0.0000	10	0	109.7217	154.1887	102.4370	0.3707	97	72
1	248.0000	0.0000	9	0	109.0509	154.0826	102.3282	0.6815	108	79
1	249.0000	0.0000	10	0	109.3054	154.2907	102.7086	0.6800	121	89
1	250.0000	0.0000	10	0	109.2621	154.3423	102.8308	0.4211	124	90
1	251.0000	0.0000	10	0	109.5864	154.2968	102.9148	0.3872	126	91
1	252.0000	0.0000	10	0	108.9803	154.4700	102.4537	0.4707	122	94
1	253.0000	0.0000	10	0	108.8602	154.4564	102.1488	0.6230	124	91
1	254.0000	0.0000	10	0	109.0920	154.4974	102.2479	0.4426	128	92
1	255.0000	0.0000	10	0	108.7614	154.4178	102.0481	0.4936	126	92
1	256.0000	0.0000	10	0	108.8813	154.4904	102.3528	0.4720	123	88
1	257.0000	0.0000	10	0	108.7567	154.4432	102.2931	0.4661	122	92
1	258.0000	0.0000	10	0	108.4048	154.2567	102.4201	0.4398	127	96
1	259.0000	0.0000	10	0	108.0283	154.3179	102.3232	0.7420	138	103
1	260.0000	0.0000	10	0	108.1366	153.8937	102.3849	0.5633	137	98
1	261.0000	0.0000	10	0	108.0691	153.9431	102.0427	0.4091	123	94
1	262.0000	0.0000	10	0	108.0533	153.8228	101.9062	0.3972	123	99
1	263.0000	0.0000	10	0	107.9002	153.8124	101.7345	0.4991	120	96
1	264.0000	0.0000	10	0	107.8120	153.7534	101.7367	0.3382	121	97
1	265.0000	0.0000	10	0	107.8577	153.6954	101.6957	0.4646	134	97
1	266.0000	0.0000	10	0	107.9019	153.6038	101.8032	0.4643	117	98
1	267.0000	0.0000	10	0	107.9090	153.6242	101.8131	0.4699	128	98
1	268.0000	0.0000	10	0	107.8595	153.7045	101.7345	0.3058	133	99
1	269.0000	0.0000	10	0	107.4949	153.6700	101.6353	0.4795	121	96
1	270.0000	0.0000	10	0	107.7078	153.5417	101.6644	0.4938	128	98
1	271.0000	0.0000	10	0	107.8708	153.6257	101.7498	0.2918	131	101
1	272.0000	0.0000	10	0	107.7486	153.6315	101.6340	0.4077	131	102
1	273.0000	0.0000	10	0	107.7208	153.6800	101.6125	0.3917	134	101
1	274.0000	0.0000	9	0	107.7640	153.7275	101.6235	0.3391	123	99
1	275.0000	0.0000	10	0	107.8284	153.6702	101.6913	0.1879	125	96
1	276.0000	0.0000	10	0	107.8274	153.6767	101.7402	0.2352	142	96
1	277.0000	0.0000	10	0	107.6378	153.7309	101.5716	0.3665	126	96
1	278.0000	0.0000	10	0	107.6739	153.6612	101.6375	0.3484	145	96
1	279.0000	0.0000	10	0	107.6576	153.6684	101.7583	0.4305	134	105
1	280.0000	0.0000	10	0	107.5057	153.6968	101.7285	0.3779	130	101
1	281.0000	0.0000	10	0	107.5881	153.5303	101.7153	0.3602	127	101
1	282.0000	0.0000	10	0	107.6170	153.5917	101.6653	0.4052	134	95
1	283.0000	0.0000	10	0	107.4880	153.4724	101.5050	0.5304	140	97
1	284.0000	0.0000	10	0	107.4419	153.6054	101.6610	0.4034	135	98
1	285.0000	0.0000	10	0	107.4261	153.5879	101.6738	0.4181	136	96
1	286.0000	0.0000	10	0	107.7969	153.4612	101.8646	0.2103	140	102
1	287.0000	0.0000	10	0	107.5767	153.6091	101.7137	0.3988	133	97
1	288.0000	0.0000	10	0	107.4462	153.6106	101.1834	0.4539	142	99
1	289.0000	0.0000	10	0	107.4364	153.5763	101.0208	0.4290	139	97
1	290.0000	0.0000	10	0	107.2814	153.5300	100.8715	0.4103	131	96
1	291.0000	0.0000	10	0	107.4167	153.5692	100.9489	0.3093	123	98
1	292.0000	0.0000	10	0	106.9044	153.5056	100.6693	0.5575	128	92
1	293.0000	0.0000	10	0	107.3408	153.4946	100.9601	0.3460	128	98
1	294.0000	0.0000	10	0	107.1448	153.3757	100.9961	0.3912	131	99
1	295.0000	0.0000	10	0	107.0143	153.2042	101.0492	0.4635	132	96
1	296.0000	0.0000	10	0	107.0068	153.1231	101.3049	0.4566	137	95
1	297.0000	0.0000	10	0	107.1284	153.0138	101.1500	0.2736	141	97
1	298.0000	0.0000	10	0	106.6032	153.1056	100.8842	0.6124	142	99
1	299.0000	0.0000	10	0	106.7122	153.0318	100.9489	0.6999	135	97
1	300.0000	0.0000	10	0	106.7495	153.0984	100.8710	0.3645	137	97
1	301.0000	0.0000	10	0	106.7146	153.2726	101.0141	0.3782	127	97
1	302.0000	0.0000	10	0	107.1261	153.0740	100.9573	0.4386	125	95
1	303.0000	0.0000	10	0	106.9333	153.2867	101.0186	0.3967	124	103
1	304.0000	0.0000	10	0	106.7634	153.1790	100.8143	0.4291	128	91
1	305.0000	0.0000	10	0	106.5883	153.3222	100.6752	0.6276	119	96
1	306.0000	0.0000	10	0	106.6474	153.2237	100.7204	0.4045	129	96
1	307.0000	0.0000	10	0	106.2593	153.1958	100.4070	0.5286	111	80
1	308.0000	0.0000	7	0	106.3271	152.7367	100.6534	1.1783	110	64
1	309.0000	0.0000	10	0	106.0038	155.1437	104.3944	0.3958	100	73
1	310.0000	0.0000	10	0	106.2703	155.1490	104.5042	0.2497	139	87
1	311.0000	0.0000	10	0	105.9339	155.1298	104.4106	0.3670	126	96
1	312.0000	0.0000	10	0	105.5413	154.9801	104.2033	0.5935	132	96
1	313.0000	0.0000	10	0	105.9576	155.1298	104.4246	0.3522	145	94
1	314.0000	0.0000	10	0	105.8351	155.1289	104.3109	0.4008	132	93
1	315.0000	0.0000	10	0	105.6662	155.0480	104.2358	0.5947	146	99
1	316.0000	0.0000	10	0	105.9716	155.1251	104.4736	0.3367	148	97
1	317.0000	0.0000	10	0	105.7563	155.2007	104.3357	0.3847	134	95
1	318.0000	0.0000	9	0	105.6984	155.2801	104.3439	0.4686	148	97
1	319.0000	0.0000	10	0	105.9818	155.1769	104.6299	0.3493	153	99
1	320.0000	0.0000	10	0	105.5730	155.2258	104.4845	0.5912	143	98
1	321.0000	0.0000	10	0	105.5910	155.0755	104.6230	0.4949	135	98
1	322.0000	0.0000	10	0	105.6246	155.0114	104.7100	0.4307	122	96
1	323.0000	0.0000	10	0	105.4655	155.1986	104.7865	0.5892	128	89
1	324.0000	0.0000	7	0	106.3406	155.5850	105.4538	0.5077	113	71
1	325.0000	0.0000	7	0	107.4548	156.9274	105.9686	0.6864	99	73
1	326.0000	0.0000	9	0	107.5404	157.6325	106.6592	0.3754	117	84
1	327.0000	0.0000	10	0	107.3665	157.6818	106.5407	0.4422	114	86
1	328.0000	0.0000	9	0	107.8244	157.9392	106.1960	0.4125	117	82
1	329.0000	0.0000	10	0	107.1109	157.6698	105.7964	0.6277	120	84
1	330.0000	0.0000	10	0	107.5597	157.7909	105.9461	0.3655	126	90
1	331.0000	0.0000	10	0	107.1559	157.9294	105.5916	0.6058	127	89
1	332.0000	0.0000	10	0	107.2710	157.8766	105.7514	0.4390	122	85
1	333.0000	0.0000	10	0	107.3968	157.7571	106.0958	0.4466	112	80
1	334.0000	0.0000	10	0	107.4282	157.7842	106.0548	0.3950	107	78
1	335.0000	0.0000	10	0	106.7052	157.6741	105.0852	0.8687	98	68
1	336.0000	0.0000	9	0	108.7094	158.1318	105.6888	0.6776	98	69
1	337.0000	0.0000	10	0	106.7716	157.8125	104.1535	0.5675	108	79
1	338.0000	0.0000	9	0	107.5482	157.7496	104.6139	0.2704	114	79
1	339.0000	0.0000	10	0	106.9730	157.8085	104.3035	0.3117	121	87
1	340.0000	0.0000	10	0	107.2164	157.8485	104.5532	0.2613	128	89
1	341.0000	0.0000	10	0	106.8958	157.9576	104.5727	0.3591	121	90
1	342.0000	0.0000	10	0	107.0596	157.8801	104.8797	0.3494	133	91
1	343.0000	0.0000	10	0	107.2308	157.9058	105.3654	0.3658	124	85
1	344.0000	0.0000	10	0	106.9291	157.8927	105.4746	0.4179	126	91
1	345.0000	0.0000	10	0	106.7530	158.0887	105.6641	0.4956	129	98
1	346.0000	0.0000	10	0	107.0771	158.0335	106.0183	0.3912	127	100
1	347.0000	0.0000	10	0	106.5175	157.8788	105.3448	0.7050	124	100
1	348.0000	0.0000	10	0	107.0760	157.7988	104.9632	0.4246	123	90
1	349.0000	0.0000	10	0	107.0545	157.8020	104.9116	0.2233	126	91
1	350.0000	0.0000	10	0	106.3115	157.8409	104.4054	0.5374	127	97
1	351.0000	0.0000	10	0	106.2765	157.6538	104.2949	0.4671	135	92
1	352.0000	0.0000	10	0	106.4237	157.7227	104.5625	0.4332	125	94
1	353.0000	0.0000	10	0	106.3822	157.7697	104.5218	0.3768	136	94
1	354.0000	0.0000	10	0	106.6623	157.8136	104.7173	0.3481	140	95
1	355.0000	0.0000	10	0	106.2117	157.7473	104.1123	0.4711	127	94
1	356.0000	0.0000	10	0	106.7836	157.7867	104.4443	0.3377	128	95
1	357.0000	0.0000	10	0	106.5261	157.7384	104.3670	0.3365	120	88
1	358.0000	0.0000	10	0	106.6011	157.8415	104.4076	0.3208	128	91
1	359.0000	0.0000	10	0	106.4094	157.6669	104.1759	0.4606	136	98
1	360.0000	0.0000	10	0	106.5631	157.7477	104.3144	0.4132	127	90
1	361.0000	0.0000	10	0	105.6047	157.5405	102.8837	0.5707	122	99
1	362.0000	0.0000	10	0	106.0223	157.5727	102.9907	0.3590	130	96
1	363.0000	0.0000	10	0	106.1208	157.5555	103.1371	0.3551	128	94
1	364.0000	0.0000	10	0	105.9264	157.5139	102.9153	0.3552	131	98
1	365.0000	0.0000	10	0	105.9530	157.4755	102.7941	0.5272	134	97
1	366.0000	0.0000	10	0	105.6925	157.4555	102.5768	0.3730	132	99
1	367.0000	0.0000	10	0	106.1986	157.2877	102.6200	0.3882	129	98
1	368.0000	0.0000	10	0	105.5123	157.4858	102.4514	0.5287	133	100
1	369.0000	0.0000	10	0	106.2016	157.4144	102.7906	0.2747	125	94
1	370.0000	0.0000	10	0	105.8149	157.3004	102.5771	0.4436	136	100
1	371.0000	0.0000	10	0	105.9488	157.4138	102.5954	0.3961	134	99
1	372.0000	0.0000	10	0	105.7453	157.3519	102.4562	0.3333	135	98
1	373.0000	0.0000	10	0	105.7296	157.3666	102.4463	0.3974	132	101
1	374.0000	0.0000	10	0	105.6495	157.3936	102.3969	0.4053	135	101
1	375.0000	0.0000	10	0	105.6755	157.3685	102.3039	0.3877	134	100
1	376.0000	0.0000	10	0	105.6299	157.3411	102.1246	0.4012	133	96
1	377.0000	0.0000	10	0	105.5782	157.4045	102.1158	0.4226	143	106
1	378.0000	0.0000	10	0	105.7683	157.2836	102.2059	0.3654	136	100
1	379.0000	0.0000	10	0	105.5729	157.2231	102.1079	0.5008	136	101
1	380.0000	0.0000	10	0	106.0667	157.2551	102.3913	0.3303	142	97
1	381.0000	0.0000	10	0	105.8939	157.4143	102.1596	0.5115	127	93
1	382.0000	0.0000	10	0	105.3334	157.3325	101.9698	0.4909	133	96
1	383.0000	0.0000	10	0	105.6152	157.4427	102.0843	0.3534	138	101
1	384.0000	0.0000	10	0	105.6036	157.2015	102.0142	0.5283	132	100
1	385.0000	0.0000	10	0	105.8734	157.2130	102.2971	0.3175	135	96
1	386.0000	0.0000	9	0	105.6620	157.3220	102.1575	0.3782	134	106
1	387.0000	0.0000	10	0	105.5650	157.2800	102.0809	0.4490	144	103
1	388.0000	0.0000	10	0	105.6711	157.1430	101.9982	0.5132	139	106
1	389.0000	0.0000	10	0	105.0857	157.2253	101.8211	0.5646	131	102
1	390.0000	0.0000	10	0	105.6576	157.1961	102.0892	0.3669	135	95
1	391.0000	0.0000	10	0	105.7272	157.3381	102.1136	0.3442	139	101
1	392.0000	0.0000	10	0	105.6689	157.3195	102.0037	0.3132	133	95
1	393.0000	0.0000	10	0	105.6237	157.3518	101.7713	0.3759	139	97
1	394.0000	0.0000	10	0	105.5966	157.3804	101.7720	0.3502	136	95
1	395.0000	0.0000	10	0	105.8668	157.3199	101.8456	0.2982	138	99
1	396.0000	0.0000	10	0	105.2655	157.3556	101.4129	0.4400	134	96
1	397.0000	0.0000	10	0	105.3977	157.2808	101.4612	0.4565	140	96
1	398.0000	0.0000	10	0	105.5046	157.2173	101.6106	0.4347	136	100
1	399.0000	0.0000	10	0	105.5569	157.2439	101.7135	0.3017	135	103
1	400.0000	0.0000	10	0	105.6199	157.2627	101.9261	0.2989	133	99
1	401.0000	0.0000	10	0	105.5415	157.2027	101.6872	0.3805	142	99
1	402.0000	0.0000	10	0	105.2869	157.1910	101.5876	0.4235	136	101
1	403.0000	0.0000	10	0	105.5618	157.3153	101.5893	0.3420	136	101
1	404.0000	0.0000	10	0	105.6908	157.1676	101.7898	0.5031	136	97
1	405.0000	0.0000	10	0	105.3688	157.1969	101.5726	0.3431	134	97
1	406.0000	0.0000	10	0	105.5824	157.1984	101.7293	0.4339	139	104
1	407.0000	0.0000	10	0	105.4823	157.2791	101.5976	0.3623	140	100
1	408.0000	0.0000	10	0	105.0186	157.3427	101.3732	0.4943	130	99
1	409.0000	0.0000	10	0	105.3546	157.1330	101.4263	0.3847	134	95
1	410.0000	0.0000	10	0	105.1687	157.2703	101.4546	0.3164	129	98
1	411.0000	0.0000	10	0	105.4248	157.2255	101.5333	0.3554	136	94
1	412.0000	0.0000	10	0	105.4471	157.1204	101.5691	0.3252	129	88
1	413.0000	0.0000	10	0	105.4574	157.1511	101.6250	0.3219	135	95
1	414.0000	0.0000	10	0	105.3553	157.2099	101.5455	0.2884	135	100
1	415.0000	0.0000	10	0	105.3241	157.1889	101.4569	0.4177	134	104
1	416.0000	0.0000	10	0	105.5546	157.1528	101.6594	0.3112	136	96
1	417.0000	0.0000	10	0	105.1342	157.2043	101.4325	0.4200	140	104
1	418.0000	0.0000	10	0	105.2542	157.1642	101.5026	0.3755	139	98
1	419.0000	0.0000	10	0	105.4568	157.1663	101.7369	0.3410	133	101
1	420.0000	0.0000	10	0	105.2426	157.0351	101.4834	0.3654	139	103
1	421.0000	0.0000	10	0	105.5455	156.9554	101.5831	0.2788	133	95
1	422.0000	0.0000	10	0	105.0975	157.1256	101.4115	0.5073	129	94
1	423.0000	0.0000	10	0	105.0798	156.9809	101.4766	0.5907	122	89
1	424.0000	0.0000	10	0	105.0169	157.2110	101.3291	0.4073	133	95
1	425.0000	0.0000	10	0	105.3252	157.1716	101.5508	0.2847	131	93
1	426.0000	0.0000	10	0	104.9803	157.2149	101.2182	0.4599	134	101
1	427.0000	0.0000	10	0	105.3402	157.2218	101.5977	0.3456	134	100
1	428.0000	0.0000	10	0	105.6787	157.2278	101.7763	0.2350	140	99
1	429.0000	0.0000	10	0	105.5605	157.0914	101.6657	0.3579	141	104
1	430.0000	0.0000	10	0	105.3468	157.1771	101.5182	0.3448	137	100
1	431.0000	0.0000	10	0	105.4164	157.2189	101.5777	0.3444	133	107
1	432.0000	0.0000	10	0	105.4308	157.2261	101.6412	0.2908	133	92
1	433.0000	0.0000	10	0	105.4187	157.2147	101.6013	0.3308	134	95
1	434.0000	0.0000	10	0	105.0138	157.2124	101.2361	0.4005	137	102
1	435.0000	0.0000	10	0	104.9339	157.0401	101.1577	0.4905	135	100
1	436.0000	0.0000	10	0	104.9176	157.1906	101.2149	0.3567	138	98
1	437.0000	0.0000	10	0	105.2095	157.1965	101.4008	0.2503	134	99
1	438.0000	0.0000	10	0	104.9749	157.1211	101.1327	0.4562	131	98
1	439.0000	0.0000	10	0	104.8277	157.1758	101.1221	0.4590	135	101
1	440.0000	0.0000	10	0	105.1059	157.1295	101.3383	0.3229	127	99
1	441.0000	0.0000	10	0	105.2211	157.2020	101.4013	0.3419	131	95
1	442.0000	0.0000	10	0	104.3950	157.2111	100.7720	0.5551	128	101
1	443.0000	0.0000	10	0	105.1803	157.1606	101.3617	0.3288	134	103
1	444.0000	0.0000	10	0	104.9157	157.1274	101.1223	0.4893	124	97
1	445.0000	0.0000	10	0	104.9221	156.9714	101.0180	0.3401	130	96
1	446.0000	0.0000	9	0	105.3457	156.9747	101.4068	0.3332	131	101
1	447.0000	0.0000	10	0	105.2132	157.1318	101.3546	0.3251	130	96
1	448.0000	0.0000	10	0	104.9795	157.0451	101.1838	0.3222	131	97
1	449.0000	0.0000	10	0	105.0742	157.1223	101.2288	0.3306	133	100
1	450.0000	0.0000	10	0	104.9351	157.1155	101.2344	0.5004	132	96
1	451.0000	0.0000	10	0	104.8519	157.0970	101.0813	0.4761	135	97
1	452.0000	0.0000	10	0	104.8782	157.1827	101.1847	0.4995	130	99
1	453.0000	0.0000	10	0	104.7415	156.9450	100.7043	0.4213	129	100
1	454.0000	0.0000	10	0	104.8648	157.0533	100.8974	0.4158	138	102
1	455.0000	0.0000	10	0	105.2390	156.9978	101.1550	0.2730	129	104
1	456.0000	0.0000	10	0	104.9368	157.0956	100.9726	0.5111	129	101
1	457.0000	0.0000	10	0	105.0654	157.1252	101.1587	0.4385	123	93
1	458.0000	0.0000	10	0	105.0647	156.9824	101.0465	0.5010	126	94
1	459.0000	0.0000	10	0	104.8590	157.0241	100.8918	0.4373	131	94
1	460.0000	0.0000	10	0	104.7601	157.0668	100.7535	0.4941	122	95
1	461.0000	0.0000	10	0	104.4367	157.3300	100.4880	0.7150	147	99
1	462.0000	0.0000	10	0	105.7273	157.0305	101.1652	0.4391	128	96
1	463.0000	0.0000	9	0	105.1406	157.0305	100.9965	0.4176	130	103
1	464.0000	0.0000	10	0	104.9290	157.0048	100.8294	0.5064	126	106
1	465.0000	0.0000	10	0	105.0716	157.0291	100.9340	0.4276	136	101
1	466.0000	0.0000	10	0	105.1475	157.1458	101.0911	0.3153	143	101
1	467.0000	0.0000	10	0	105.0050	157.0415	100.9138	0.4440	130	103
1	468.0000	0.0000	10	0	104.9655	156.9867	100.8558	0.3034	130	93
1	469.0000	0.0000	10	0	105.2996	156.7965	100.8835	0.4894	128	96
1	470.0000	0.0000	10	0	105.0328	156.9553	100.8042	0.4241	129	101
1	471.0000	0.0000	10	0	104.5053	156.9981	100.5705	0.5345	135	98
1	472.0000	0.0000	10	0	105.0543	156.9652	100.9002	0.3473	142	102
1	473.0000	0.0000	10	0	104.7711	157.0883	100.7687	0.4728	123	100
1	474.0000	0.0000	10	0	104.8147	157.0736	100.8757	0.3565	120	99
1	475.0000	0.0000	10	0	105.1210	157.0375	101.0007	0.3225	143	102
1	476.0000	0.0000	10	0	104.8300	156.9815	100.7419	0.4220	132	97
1	477.0000	0.0000	10	0	105.1880	156.9877	101.0849	0.2870	134	98
1	478.0000	0.0000	10	0	104.9075	157.0760	100.8306	0.4724	151	99
1	479.0000	0.0000	10	0	105.0287	157.0276	100.9217	0.4339	141	95
1	480.0000	0.0000	10	0	104.6539	157.1019	100.6909	0.6805	118	94
1	481.0000	0.0000	10	0	105.1333	156.9459	100.9896	0.3090	147	102
1	482.0000	0.0000	10	0	104.8074	156.7629	100.4612	0.5204	124	101
1	483.0000	0.0000	9	0	104.6880	157.0254	100.5289	0.5180	127	101
1	484.0000	0.0000	10	0	104.5906	156.9285	100.6746	0.3715	125	98
1	485.0000	0.0000	10	0	105.2221	156.9801	101.1355	0.3283	130	97
1	486.0000	0.0000	10	0	105.0773	156.8895	101.0234	0.4037	132	98
1	487.0000	0.0000	10	0	105.0941	156.8803	100.8877	0.4576	129	98
1	488.0000	0.0000	10	0	104.2906	156.9763	100.3406	0.7961	130	96
1	489.0000	0.0000	10	0	104.8278	157.0547	100.6684	0.4403	137	102
1	490.0000	0.0000	10	0	105.0673	156.8815	100.7016	0.3178	130	102
1	491.0000	0.0000	10	0	104.3692	157.0214	100.2556	0.6659	124	102
1	492.0000	0.0000	10	0	104.7187	157.0322	100.5981	0.3964	130	100
1	493.0000	0.0000	10	0	104.8403	157.0115	100.6063	0.3023	146	91
1	494.0000	0.0000	9	0	104.5741	156.9695	100.6545	0.5707	133	92
1	495.0000	0.0000	10	0	104.9040	156.9621	100.8341	0.3684	147	96
1	496.0000	0.0000	10	0	104.9979	156.8834	100.7516	0.3431	133	94
1	497.0000	0.0000	10	0	105.0409	156.9947	100.7806	0.3608	145	99
1	498.0000	0.0000	10	0	104.7087	156.8848	100.6683	0.3054	123	95
1	499.0000	0.0000	10	0	105.0294	156.8517	100.7507	0.4938	120	96
1	500.0000	0.0000	10	0	104.5676	156.9831	100.5528	0.4182	127	100
1	501.0000	0.0000	10	0	104.3039	157.0825	100.3766	0.6277	132	100
1	502.0000	0.0000	10	0	104.9749	156.8939	100.7072	0.4511	128	98
1	503.0000	0.0000	10	0	104.7184	157.0000	100.6145	0.3834	138	96
1	504.0000	0.0000	10	0	104.9377	156.7715	100.6099	0.4896	121	91
1	505.0000	0.0000	10	0	104.9336	157.1713	100.9267	0.3878	126	99
1	506.0000	0.0000	10	0	104.7697	156.9310	100.5623	0.2824	127	101
1	507.0000	0.0000	10	0	104.8269	156.8475	100.5944	0.5066	126	94
1	508.0000	0.0000	10	0	104.7447	156.8664	100.6129	0.3346	121	102
1	509.0000	0.0000	10	0	104.6778	156.8275	100.5016	0.4294	124	92
1	510.0000	0.0000	10	0	104.2401	156.9901	100.3416	0.5473	123	90
1	511.0000	0.0000	9	0	104.7670	156.9507	100.6452	0.4669	124	94
1	512.0000	0.0000	10	0	104.4792	157.1053	100.4713	0.5852	132	103
1	513.0000	0.0000	10	0	104.9464	156.8364	100.6602	0.4503	132	107
1	514.0000	0.0000	10	0	104.7515	156.9984	100.4769	0.5006	128	96
1	515.0000	0.0000	10	0	104.8174	156.9979	100.6914	0.3653	132	98
1	516.0000	0.0000	10	0	104.6121	156.8954	100.4241	0.4919	130	96
1	517.0000	0.0000	10	0	104.7682	156.9912	100.5860	0.3763	128	100
1	518.0000	0.0000	10	0	104.8109	156.9063	100.5088	0.5482	121	94
1	519.0000	0.0000	10	0	104.7253	156.9693	100.3809	0.4421	117	92
1	520.0000	0.0000	10	0	104.8466	157.0636	100.4544	0.4833	123	89
1	521.0000	0.0000	10	0	104.8060	156.9168	100.6054	0.3856	131	97
1	522.0000	0.0000	10	0	104.7579	156.8192	100.4933	0.5257	128	96
1	523.0000	0.0000	10	0	104.4299	156.7504	100.2371	0.5834	127	91
1	524.0000	0.0000	10	0	104.8929	156.8013	100.3937	0.5826	120	89
1	525.0000	0.0000	10	0	105.1346	156.8776	100.8390	0.2924	117	94
1	526.0000	0.0000	10	0	105.0021	156.8380	100.6678	0.4053	120	91
1	527.0000	0.0000	9	0	105.4497	156.7810	100.7617	0.3301	136	100
1	528.0000	0.0000	10	0	104.4330	156.9551	100.2507	0.5726	131	100
1	529.0000	0.0000	10	0	104.7808	156.8317	100.5505	0.3977	132	104
1	530.0000	0.0000	10	0	104.6626	156.8403	100.4403	0.4539	132	100
1	531.0000	0.0000	10	0	104.7151	156.9144	100.4284	0.5650	128	94
1	532.0000	0.0000	10	0	104.7063	156.8930	100.7303	0.5763	127	94
1	533.0000	0.0000	10	0	104.7397	157.0780	100.5503	0.5084	129	98
1	534.0000	0.0000	10	0	104.5725	157.0884	100.4656	0.5187	144	101
1	535.0000	0.0000	9	0	104.7194	156.8734	100.4842	0.4805	133	100
1	536.0000	0.0000	10	0	104.8953	157.0343	100.7289	0.3550	145	94
1	537.0000	0.0000	10	0	104.8906	156.9189	100.6491	0.3314	124	96
1	538.0000	0.0000	10	0	104.8543	156.9416	100.5851	0.2963	126	95
1	539.0000	0.0000	10	0	104.8247	156.8852	100.5331	0.3263	130	97
1	540.0000	0.0000	10	0	105.0808	156.9347	100.7724	0.3859	129	99
1	541.0000	0.0000	10	0	104.7052	156.9111	100.3858	0.5512	131	99
1	542.0000	0.0000	10	0	104.8737	157.0043	100.6312	0.3687	127	102
1	543.0000	0.0000	10	0	104.9267	156.9985	100.6596	0.3648	130	103
1	544.0000	0.0000	10	0	104.9632	156.8989	100.6918	0.4071	137	105
1	545.0000	0.0000	10	0	105.3120	156.8737	100.8549	0.3347	140	105
1	546.0000	0.0000	10	0	104.9552	156.8571	100.6342	0.4138	141	104
1	547.0000	0.0000	10	0	104.7935	156.9149	100.2820	0.4850	120	91
1	548.0000	0.0000	10	0	104.5446	156.9373	100.3117	0.5112	120	79
1	549.0000	0.0000	10	0	104.8697	156.9205	100.7041	0.4172	119	83
1	550.0000	0.0000	10	0	105.0607	156.8673	100.6777	0.3992	125	96
1	551.0000	0.0000	10	0	105.1260	156.8531	100.7577	0.2866	134	101
1	552.0000	0.0000	10	0	105.0449	156.9166	100.7207	0.4018	131	107
1	553.0000	0.0000	10	0	104.8242	156.8519	100.4689	0.4429	138	110
1	554.0000	0.0000	10	0	104.8098	156.8663	100.5677	0.4201	140	111
1	555.0000	0.0000	10	0	105.1070	156.8934	100.7743	0.3239	139	98
1	556.0000	0.0000	10	0	104.9429	156.9296	100.6393	0.3986	132	105
1	557.0000	0.0000	10	0	104.8157	156.9562	100.5587	0.4080	137	105
1	558.0000	0.0000	10	0	104.9373	156.8791	100.4145	0.5419	130	97
1	559.0000	0.0000	10	0	104.9602	156.9115	100.4978	0.4418	126	100
1	560.0000	0.0000	10	0	105.0194	156.7505	100.6505	0.4470	118	90
1	561.0000	0.0000	9	0	104.8642	156.8412	100.6041	0.3535	120	90
1	562.0000	0.0000	10	0	104.6306	156.8313	100.3800	0.4190	125	96
1	563.0000	0.0000	10	0	104.6875	156.7301	100.4180	0.2925	127	95
1	564.0000	0.0000	10	0	105.0571	156.7963	100.5760	0.3329	134	100
1	565.0000	0.0000	10	0	104.5129	156.7516	100.2104	0.4785	128	96
1	566.0000	0.0000	10	0	104.4835	156.8126	100.3583	0.4893	121	94
1	567.0000	0.0000	10	0	104.5983	156.7896	100.3560	0.3324	125	95
1	568.0000	0.0000	10	0	104.4426	156.7403	100.2279	0.4765	131	96
1	569.0000	0.0000	10	0	103.5537	157.0037	99.2465	0.7795	134	97
1	570.0000	0.0000	10	0	104.1749	156.7808	100.0624	0.6468	136	97
1	571.0000	0.0000	10	0	104.8537	156.8222	100.6081	0.3823	137	101
1	572.0000	0.0000	10	0	104.7970	156.7815	100.4662	0.4536	129	102
1	573.0000	0.0000	10	0	104.9093	156.6690	100.4809	0.3562	135	101
1	574.0000	0.0000	10	0	104.6129	156.8821	100.3953	0.4738	136	100
1	575.0000	0.0000	10	0	104.7858	156.7594	100.4167	0.4087	138	98
1	576.0000	0.0000	10	0	104.4769	156.8555	100.1115	0.4976	131	99
1	577.0000	0.0000	10	0	104.9432	156.7026	100.5523	0.3677	132	101
1	578.0000	0.0000	10	0	104.6981	156.7343	100.4000	0.4156	126	99
1	579.0000	0.0000	10	0	104.3694	156.8464	100.2260	0.3066	131	96
1	580.0000	0.0000	10	0	104.2344	156.8303	100.1159	0.5900	131	94
1	581.0000	0.0000	10	0	104.7473	156.8247	100.4484	0.3746	128	101
1	582.0000	0.0000	10	0	104.7371	156.6651	100.3673	0.3168	132	96
1	583.0000	0.0000	10	0	104.8979	156.7689	100.6144	0.4065	131	104
1	584.0000	0.0000	10	0	104.5226	156.8759	100.3712	0.5025	134	106
1	585.0000	0.0000	10	0	104.2545	156.8766	100.1969	0.6154	128	102
1	586.0000	0.0000	10	0	104.8759	156.9061	100.5934	0.3229	135	98
1	587.0000	0.0000	10	0	104.3174	156.8134	100.0745	0.5824	127	102
1	588.0000	0.0000	10	0	104.8150	156.6967	100.4370	0.2612	129	99
1	589.0000	0.0000	10	0	104.4515	156.8102	100.2332	0.5847	119	100
1	590.0000	0.0000	10	0	104.7376	156.8150	100.4114	0.3472	129	98
1	591.0000	0.0000	10	0	104.8037	156.8512	100.5705	0.4202	141	104
1	592.0000	0.0000	10	0	104.6964	156.8296	100.3632	0.4024	131	104
1	593.0000	0.0000	10	0	104.5709	156.7601	100.3842	0.4800	126	106
1	594.0000	0.0000	10	0	105.0080	156.7330	100.5608	0.2470	133	109
1	595.0000	0.0000	10	0	104.7170	156.7439	100.4589	0.4568	136	97
1	596.0000	0.0000	10	0	104.8646	156.7986	100.6174	0.3022	130	101
1	597.0000	0.0000	10	0	104.4844	156.8040	100.4076	0.4239	133	96
1	598.0000	0.0000	10	0	104.9597	156.8051	100.6131	0.4144	127	99
1	599.0000	0.0000	10	0	104.7847	156.8892	100.5368	0.3341	129	96
1	600.0000	0.0000	10	0	104.6076	156.7178	100.3361	0.4761	137	106
1	601.0000	0.0000	10	0	104.7863	156.7873	100.5375	0.4500	130	95
1	602.0000	0.0000	10	0	105.1010	156.6528	100.7230	0.3122	133	96
1	603.0000	0.0000	10	0	104.7672	156.6910	100.3564	0.4110	133	99
1	604.0000	0.0000	10	0	104.8716	156.7954	100.5821	0.4525	128	97
1	605.0000	0.0000	10	0	104.8012	156.7371	100.5267	0.3572	137	107
1	606.0000	0.0000	10	0	104.8416	156.8219	100.6097	0.3430	134	103
1	607.0000	0.0000	10	0	104.5827	156.8030	100.3839	0.4476	127	98
1	608.0000	0.0000	10	0	104.7842	156.6791	100.4890	0.4357	128	100
1	609.0000	0.0000	10	0	104.4080	156.7340	100.3122	0.4603	134	104
1	610.0000	0.0000	10	0	104.5212	156.6808	100.2795	0.4582	124	98
1	611.0000	0.0000	10	0	104.2460	156.6269	100.1101	0.5226	135	97
1	612.0000	0.0000	10	0	104.9482	156.6903	100.6001	0.3267	131	105
1	613.0000	0.0000	10	0	104.5229	156.7052	100.4407	0.5370	137	100
1	614.0000	0.0000	10	0	104.5125	156.6958	100.3784	0.6042	136	106
1	615.0000	0.0000	10	0	104.7424	156.7183	100.6443	0.3998	132	101
1	616.0000	0.0000	10	0	104.7444	156.6914	100.6301	0.3754	132	101
1	617.0000	0.0000	10	0	104.8743	156.6787	100.7396	0.2956	138	103
1	618.0000	0.0000	10	0	104.5662	156.6491	100.3618	0.3292	140	105
1	619.0000	0.0000	10	0	104.9644	156.8109	100.8662	0.2740	133	99
1	620.0000	0.0000	10	0	104.5573	156.7163	100.5300	0.3777	133	104
1	621.0000	0.0000	10	0	105.0343	156.6091	100.8379	0.3269	131	100
1	622.0000	0.0000	10	0	104.6478	156.5861	100.5075	0.3396	133	99
1	623.0000	0.0000	10	0	104.9357	156.6977	100.8002	0.3430	133	95
1	624.0000	0.0000	10	0	104.2936	156.7900	100.3438	0.5129	128	100
1	625.0000	0.0000	10	0	104.4104	156.8597	100.4292	0.6119	132	95
1	626.0000	0.0000	10	0	105.0767	156.6282	100.7079	0.2620	133	95
1	627.0000	0.0000	10	0	104.6445	156.6759	100.5086	0.4302	134	97
1	628.0000	0.0000	10	0	104.9817	156.7705	100.7496	0.2660	136	104
1	629.0000	0.0000	10	0	104.5749	156.8316	100.5111	0.3079	127	110
1	630.0000	0.0000	10	0	104.6198	156.7079	100.4921	0.3716	140	101
1	631.0000	0.0000	10	0	104.4749	156.7665	100.5066	0.3495	139	109
1	632.0000	0.0000	10	0	104.1842	156.8152	100.3056	0.5929	134	107
1	633.0000	0.0000	10	0	104.2264	156.7409	100.3647	0.5651	137	108
1	634.0000	0.0000	10	0	104.5590	156.7911	100.6350	0.4348	141	104
1	635.0000	0.0000	10	0	104.5903	156.7799	100.7134	0.4780	143	101
1	636.0000	0.0000	10	0	104.5762	156.7079	100.5600	0.3185	133	101
1	637.0000	0.0000	10	0	104.3469	156.6696	100.3282	0.5205	123	99
1	638.0000	0.0000	10	0	104.9480	156.6484	100.7975	0.2711	136	100
1	639.0000	0.0000	10	0	104.6278	156.6934	100.7246	0.3435	130	102
1	640.0000	0.0000	10	0	104.6870	156.7753	100.6709	0.3454	133	107
1	641.0000	0.0000	10	0	104.6598	156.7015	100.7251	0.3919	129	101
1	642.0000	0.0000	10	0	104.8358	156.6931	100.8145	0.3454	136	106
1	643.0000	0.0000	10	0	104.9334	156.6635	100.8258	0.2739	142	101
1	644.0000	0.0000	10	0	104.6487	156.7208	100.7018	0.4836	131	96
1	645.0000	0.0000	10	0	104.8630	156.6755	100.8648	0.2787	127	104
1	646.0000	0.0000	10	0	104.3058	156.7417	100.4107	0.5493	132	100
1	647.0000	0.0000	10	0	104.9891	156.7398	100.8262	0.3471	129	103
1	648.0000	0.0000	10	0	104.5183	156.7145	100.4920	0.4436	128	104
1	649.0000	0.0000	10	0	104.6089	156.7331	100.6591	0.3032	131	105
1	650.0000	0.0000	10	0	104.6649	156.6336	100.6104	0.4110	132	100
1	651.0000	0.0000	10	0	104.5441	156.7605	100.6606	0.3912	134	105
1	652.0000	0.0000	10	0	104.4516	156.6374	100.5766	0.4927	125	102
1	653.0000	0.0000	10	0	104.9938	156.6420	101.0832	0.2380	123	98
1	654.0000	0.0000	10	0	104.3801	156.6640	100.5571	0.4996	121	100
1	655.0000	0.0000	10	0	104.6533	156.5714	100.7253	0.4705	135	99
1	656.0000	0.0000	10	0	104.3432	156.7421	100.5792	0.5564	127	103
1	657.0000	0.0000	10	0	104.9067	156.7279	100.7828	0.3329	139	107
1	658.0000	0.0000	10	0	104.8209	156.8379	100.7275	0.2868	131	105
1	659.0000	0.0000	10	0	104.7706	156.8953	100.4760	0.3726	132	96
1	660.0000	0.0000	10	0	104.7305	156.7902	100.5315	0.3436	132	96
1	661.0000	0.0000	10	0	104.8205	156.9070	100.5500	0.4872	130	100
1	662.0000	0.0000	10	0	104.6472	156.9385	100.3704	0.4729	139	105
1	663.0000	0.0000	10	0	104.8597	156.8393	100.5619	0.4005	137	105
1	664.0000	0.0000	10	0	104.8922	156.8271	100.5716	0.3450	138	108
1	665.0000	0.0000	10	0	104.8128	156.7772	100.4311	0.3631	133	103
1	666.0000	0.0000	10	0	104.6374	156.8724	100.3901	0.4943	137	105
1	667.0000	0.0000	10	0	104.8976	156.8404	100.6869	0.4112	133	101
1	668.0000	0.0000	10	0	104.7854	156.8688	100.5824	0.4453	137	104
1	669.0000	0.0000	10	0	104.7784	156.9057	100.6901	0.4160	135	108
1	670.0000	0.0000	10	0	104.7700	156.8569	100.6828	0.3893	135	105
1	671.0000	0.0000	10	0	104.7453	156.9558	100.4670	0.4197	131	98
1	672.0000	0.0000	10	0	104.5363	156.8784	100.6317	0.5012	125	99
1	673.0000	0.0000	10	0	104.9870	156.9070	100.8180	0.3943	124	105
1	674.0000	0.0000	10	0	105.0426	156.8379	101.0007	0.3294	128	95
1	675.0000	0.0000	10	0	104.6354	156.7986	100.7337	0.4343	128	95
1	676.0000	0.0000	10	0	104.3590	157.0201	99.9676	0.8179	121	100
1	677.0000	0.0000	10	0	104.8994	156.9547	100.9268	0.3578	123	94
1	678.0000	0.0000	10	0	104.9812	156.9090	100.7371	0.4696	136	105
1	679.0000	0.0000	10	0	104.8606	156.8792	100.7283	0.3739	122	100
1	680.0000	0.0000	10	0	104.5736	156.9202	100.5492	0.5475	129	100
1	681.0000	0.0000	10	0	104.5597	156.8846	100.4542	0.5217	133	101
1	682.0000	0.0000	10	0	104.6607	156.7585	100.3958	0.3836	129	112
1	683.0000	0.0000	10	0	104.9001	156.8634	100.6187	0.3910	131	98
1	684.0000	0.0000	10	0	105.0967	156.7908	100.7068	0.3373	132	103
1	685.0000	0.0000	10	0	104.6983	156.8082	100.4482	0.5043	142	106
1	686.0000	0.0000	10	0	104.4792	156.8733	100.2779	0.4847	139	105
1	687.0000	0.0000	10	0	104.5657	156.8385	100.3875	0.3974	144	111
1	688.0000	0.0000	9	0	104.5714	156.8119	100.4682	0.4212	137	104
1	689.0000	0.0000	10	0	104.5127	156.7993	100.3184	0.4928	133	104
1	690.0000	0.0000	10	0	104.6113	156.8266	100.4236	0.4363	136	108
1	691.0000	0.0000	10	0	104.6399	156.8189	100.5223	0.4942	138	108
1	692.0000	0.0000	10	0	104.6613	156.7912	100.4454	0.5329	135	110
1	693.0000	0.0000	10	0	104.5280	156.8733	100.3865	0.5716	129	108
1	694.0000	0.0000	10	0	104.3228	157.1833	99.5719	0.7730	132	109
1	695.0000	0.0000	10	0	104.7915	156.7186	100.4863	0.4033	132	98
1	696.0000	0.0000	10	0	104.7099	156.7962	100.4309	0.4541	135	99
1	697.0000	0.0000	10	0	104.2712	156.8311	100.1711	0.4186	130	93
1	698.0000	0.0000	10	0	104.8311	156.7146	100.3941	0.4819	120	89
1	699.0000	0.0000	10	0	104.9368	156.7222	100.5673	0.3734	123	91
1	700.0000	0.0000	10	0	104.9547	156.8156	100.5932	0.3616	127	99
1	701.0000	0.0000	10	0	104.7803	156.8074	100.5511	0.4032	133	104
1	702.0000	0.0000	10	0	104.6261	156.8194	100.4533	0.4425	135	101
1	703.0000	0.0000	10	0	104.7439	156.7772	100.4108	0.3736	139	99
1	704.0000	0.0000	10	0	104.1853	156.8119	99.8667	0.5920	129	96
1	705.0000	0.0000	9	0	104.8161	156.7480	100.5434	0.3205	130	98
1	706.0000	0.0000	10	0	104.4279	156.8940	100.3511	0.5922	132	94
1	707.0000	0.0000	10	0	104.6870	156.8652	100.4465	0.3909	127	101
1	708.0000	0.0000	10	0	104.8760	156.9113	100.6322	0.3160	129	99
1	709.0000	0.0000	10	0	104.9554	156.8959	100.4193	0.3463	130	98
1	710.0000	0.0000	10	0	104.6939	156.8623	100.4638	0.4127	134	101
1	711.0000	0.0000	10	0	104.8440	156.6871	100.4309	0.4265	131	93
1	712.0000	0.0000	10	0	104.7170	156.7909	100.4700	0.3743	136	95
1	713.0000	0.0000	10	0	104.9865	156.7677	100.5485	0.3333	128	95
1	714.0000	0.0000	10	0	104.9447	156.7615	100.6168	0.3315	132	93
1	715.0000	0.0000	10	0	104.7906	156.7624	100.3656	0.4108	133	99
1	716.0000	0.0000	10	0	105.1650	156.7820	100.7050	0.4194	133	88
1	717.0000	0.0000	10	0	104.5517	156.7384	100.2954	0.4563	126	91
1	718.0000	0.0000	10	0	104.6800	156.6636	100.2984	0.5032	130	99
1	719.0000	0.0000	10	0	105.1492	156.6814	100.6451	0.3527	137	93
1	720.0000	0.0000	10	0	103.7955	156.9404	99.0784	0.8437	129	99
1	721.0000	0.0000	10	0	104.5529	156.8211	100.2925	0.4735	141	94
1	722.0000	0.0000	10	0	105.0008	156.7585	100.5501	0.3731	139	102
1	723.0000	0.0000	10	0	105.0046	156.7648	100.6041	0.3187	134	99
1	724.0000	0.0000	10	0	104.4700	156.8065	100.3690	0.5562	131	101
1	725.0000	0.0000	10	0	105.0516	156.7494	100.7723	0.3271	127	100
1	726.0000	0.0000	10	0	104.8341	156.7325	100.5136	0.4201	131	103
1	727.0000	0.0000	10	0	104.7327	156.7436	100.4332	0.6179	121	96
1	728.0000	0.0000	10	0	104.6967	156.7907	100.4750	0.3447	128	93
1	729.0000	0.0000	10	0	105.2546	156.7297	100.9565	0.2653	125	92
1	730.0000	0.0000	10	0	104.9201	156.7499	100.7247	0.3777	125	95
1	731.0000	0.0000	10	0	104.8603	156.9060	100.7378	0.3299	125	96
1	732.0000	0.0000	10	0	104.7851	156.7550	100.6287	0.4974	126	100
1	733.0000	0.0000	10	0	105.0144	156.7910	100.8993	0.3939	132	98
1	734.0000	0.0000	10	0	104.7998	156.8560	100.6570	0.5497	124	95
1	735.0000	0.0000	9	0	105.1452	157.3325	100.3498	0.3707	118	87
1	736.0000	0.0000	9	0	104.6984	157.7655	99.6420	0.6787	129	92
1	737.0000	0.0000	10	0	105.6221	157.9047	100.7680	0.3853	124	91
1	738.0000	0.0000	10	0	105.7875	157.8672	100.9576	0.2729	123	91
1	739.0000	0.0000	10	0	104.9262	158.1214	100.0150	0.6134	141	99
1	740.0000	0.0000	10	0	105.8719	157.8144	101.0642	0.3318	132	96
1	741.0000	0.0000	10	0	105.3118	158.1644	100.6159	0.6022	126	90
1	742.0000	0.0000	10	0	105.8660	158.0673	100.8917	0.3561	112	76
1	743.0000	0.0000	10	0	105.7399	157.6600	100.8185	0.6532	102	73
1	744.0000	0.0000	9	0	105.3757	158.2437	100.1502	0.8211	106	81
1	745.0000	0.0000	10	0	105.6035	158.1712	100.8841	0.4409	125	94
1	746.0000	0.0000	10	0	106.0461	158.1879	101.3286	0.2960	128	99
1	747.0000	0.0000	10	0	106.1009	158.3201	101.3181	0.3833	130	99
1	748.0000	0.0000	9	0	106.0010	157.9090	101.4004	0.5716	134	95
1	749.0000	0.0000	10	0	105.7678	158.3373	101.0733	0.3559	128	97
1	750.0000	0.0000	10	0	105.7560	158.3107	100.8890	0.4839	133	99
1	751.0000	0.0000	10	0	106.0755	158.2383	101.0931	0.3153	139	97
1	752.0000	0.0000	10	0	105.8745	158.2173	100.8918	0.3823	137	96
1	753.0000	0.0000	9	0	105.8168	158.2200	100.7800	0.4036	135	99
1	754.0000	0.0000	10	0	105.8252	158.1768	100.7434	0.3907	140	96
1	755.0000	0.0000	10	0	105.7928	158.3178	100.8142	0.4488	128	100
1	756.0000	0.0000	10	0	106.0544	158.2553	100.9602	0.5461	132	96
1	757.0000	0.0000	10	0	105.5051	158.3903	100.7401	0.5354	130	97
1	758.0000	0.0000	9	0	106.2382	158.3782	101.1570	0.2385	133	95
1	759.0000	0.0000	10	0	106.0906	158.3252	101.1486	0.3333	138	98
1	760.0000	0.0000	9	0	106.1817	158.1485	101.2152	0.3494	143	95
1	761.0000	0.0000	10	0	105.8538	158.3422	100.9952	0.3791	137	95
1	762.0000	0.0000	9	0	105.8197	158.3751	100.9579	0.4744	132	99
1	763.0000	0.0000	10	0	105.6129	158.5693	100.4538	0.5268	126	95
1	764.0000	0.0000	9	0	105.8222	158.3048	100.6931	0.4401	134	97
1	765.0000	0.0000	10	0	106.1387	158.4031	101.1030	0.3901	134	99
1	766.0000	0.0000	10	0	106.3628	158.3324	101.3015	0.2716	136	96
1	767.0000	0.0000	10	0	105.0118	158.5657	99.9731	0.6799	137	104
1	768.0000	0.0000	10	0	105.6972	158.4171	100.8995	0.4443	131	95
1	769.0000	0.0000	10	0	105.7942	158.3905	101.0530	0.4290	136	100
1	770.0000	0.0000	10	0	105.6177	158.4381	100.7863	0.4411	127	97
1	771.0000	0.0000	9	0	105.7818	158.4921	100.9447	0.3858	130	99
1	772.0000	0.0000	10	0	106.0638	158.4471	101.2243	0.3278	127	97
1	773.0000	0.0000	10	0	106.0438	158.3629	101.2634	0.3438	137	106
1	774.0000	0.0000	10	0	105.7510	158.5522	100.9978	0.4252	127	98
1	775.0000	0.0000	10	0	105.7644	158.4777	101.0638	0.4864	132	101
1	776.0000	0.0000	10	0	105.6299	158.5742	101.0953	0.5618	135	99
1	777.0000	0.0000	10	0	105.9706	158.3522	101.2258	0.3181	127	94
1	778.0000	0.0000	10	0	106.0367	158.3455	101.1520	0.3281	129	98
1	779.0000	0.0000	10	0	105.9217	158.3936	101.0546	0.3736	137	104
1	780.0000	0.0000	10	0	106.0237	158.4072	101.1135	0.3356	124	99
1	781.0000	0.0000	10	0	106.0984	158.5136	101.2599	0.2676	131	95
1	782.0000	0.0000	10	0	105.8797	158.4585	101.1773	0.3568	129	95
1	783.0000	0.0000	10	0	105.4743	158.5247	100.7370	0.6133	129	97
1	784.0000	0.0000	9	0	106.0215	158.5460	101.2229	0.3064	138	100
1	785.0000	0.0000	10	0	105.9786	158.5009	101.2417	0.3459	131	97
1	786.0000	0.0000	10	0	105.8254	158.5578	101.0748	0.3889	130	98
1	787.0000	0.0000	10	0	105.6644	158.5650	100.8822	0.4213	135	95
1	788.0000	0.0000	10	0	105.5389	158.5826	100.6956	0.3887	135	96
1	789.0000	0.0000	10	0	105.6173	158.5437	100.5959	0.3635	131	100
1	790.0000	0.0000	10	0	105.4317	158.4369	100.3879	0.4448	134	97
1	791.0000	0.0000	10	0	106.0585	158.5203	100.8647	0.3182	132	93
1	792.0000	0.0000	10	0	105.8546	158.5728	100.7476	0.4212	132	101
1	793.0000	0.0000	10	0	105.4287	158.7272	100.4763	0.5186	123	93
1	794.0000	0.0000	10	0	105.7129	158.6211	100.5483	0.5400	128	97
1	795.0000	0.0000	10	0	105.8926	158.5035	100.6287	0.4512	134	91
1	796.0000	0.0000	10	0	105.7948	158.7352	100.5812	0.4261	126	96
1	797.0000	0.0000	10	0	105.9252	158.7672	100.6758	0.4008	130	93
1	798.0000	0.0000	10	0	105.5778	158.8476	100.4173	0.4566	130	90
1	799.0000	0.0000	10	0	105.9514	158.7733	100.5864	0.4019	128	98
1	800.0000	0.0000	10	0	105.7803	158.6453	100.5812	0.3556	125	96
1	801.0000	0.0000	10	0	105.6926	158.7115	100.6251	0.4499	123	97
1	802.0000	0.0000	10	0	105.8715	158.6960	100.7347	0.4328	127	101
1	803.0000	0.0000	10	0	105.7177	158.7850	100.6535	0.4181	125	94
1	804.0000	0.0000	10	0	105.9285	158.6714	100.7007	0.3399	129	96
1	805.0000	0.0000	10	0	106.1402	158.7632	100.6988	0.3427	135	99
1	806.0000	0.0000	10	0	105.5064	158.7140	100.4013	0.4857	138	101
1	807.0000	0.0000	10	0	106.1620	158.6623	100.9106	0.2728	128	97
1	808.0000	0.0000	10	0	106.0570	158.6958	100.8220	0.2889	129	99
1	809.0000	0.0000	10	0	105.8917	158.7675	100.7797	0.2805	124	91
1	810.0000	0.0000	10	0	105.8985	158.9613	100.8600	0.4093	132	88
1	811.0000	0.0000	10	0	105.6915	159.3299	100.1771	0.7153	134	95
1	812.0000	0.0000	9	0	106.1694	159.1271	100.9041	0.3854	129	94
1	813.0000	0.0000	9	0	105.7134	159.0763	100.6783	0.3891	134	93
1	814.0000	0.0000	9	0	105.6762	159.1483	100.8663	0.5533	127	91
1	815.0000	0.0000	10	0	105.2471	159.0284	100.1988	0.8070	131	88
1	816.0000	0.0000	10	0	105.7822	159.3400	101.1356	0.5409	136	91
1	817.0000	0.0000	10	0	105.1410	159.7188	100.2985	0.8048	135	90
1	818.0000	0.0000	10	0	105.5731	159.6329	100.9476	0.8965	117	86
1	819.0000	0.0000	10	0	105.4138	159.9396	101.5108	0.7137	133	92
1	820.0000	0.0000	10	0	106.4596	159.6751	102.6697	0.3397	131	89
1	821.0000	0.0000	10	0	105.8123	159.6025	102.2885	0.6716	123	91
1	822.0000	0.0000	10	0	106.5190	159.7550	102.8756	0.3360	126	88
1	823.0000	0.0000	10	0	105.8812	159.5621	102.2803	0.5017	123	90
1	824.0000	0.0000	10	0	106.2949	159.7123	102.6135	0.2899	133	89
1	825.0000	0.0000	10	0	106.2666	159.5099	102.4992	0.3940	124	86
1	826.0000	0.0000	10	0	106.1831	159.5108	102.1875	0.2690	132	92
1	827.0000	0.0000	10	0	105.9520	159.3763	102.2790	0.3693	135	92
1	828.0000	0.0000	10	0	106.0939	159.7156	102.1955	0.5076	127	88
1	829.0000	0.0000	10	0	106.2961	159.6854	102.3024	0.3057	122	89
1	830.0000	0.0000	10	0	105.9722	159.4125	101.7498	0.6073	119	80
1	831.0000	0.0000	7	0	104.2820	159.2225	100.2747	1.3290	97	62
1	832.0000	0.0000	7	0	105.1928	159.3943	100.7647	1.0302	66	45
1	833.0000	0.0000	6	0	99.6726	159.0797	94.7465	0.6128	49	45
3	834.0000	0.0000	6	0	161.2790	42.3109	9.5946	1.8977	50	35
0	835.0000	0.0000	0	3	0.0000	0.0000	0.0000	0.0000	49	41
0	836.0000	0.0000	0	3	0.0000	0.0000	0.0000	0.0000	57	42
1	837.0000	0.0000	10	0	104.9029	159.9378	100.4286	0.7347	91	66
1	838.0000	0.0000	10	0	105.9616	159.6971	101.9658	0.3234	131	85
1	839.0000	0.0000	10	0	105.4692	159.7254	101.4877	0.5997	139	95
1	840.0000	0.0000	10	0	105.2843	159.8305	101.3462	0.5578	138	87
1	841.0000	0.0000	10	0	105.5395	159.7075	101.4276	0.4232	127	93
1	842.0000	0.0000	10	0	105.3207	159.8338	101.2831	0.6178	109	80
1	843.0000	0.0000	10	0	105.5010	159.9034	101.3939	0.4634	106	75
1	844.0000	0.0000	10	0	106.1409	159.8638	102.0162	0.4122	111	77
1	845.0000	0.0000	9	0	106.1194	159.7132	102.4415	0.3914	109	78
1	846.0000	0.0000	10	0	106.1377	159.8066	102.4615	0.5492	117	90
1	847.0000	0.0000	10	0	106.1486	159.9552	102.7346	0.3380	125	91
1	848.0000	0.0000	10	0	105.9797	159.8024	102.5894	0.4630	134	95
1	849.0000	0.0000	10	0	105.7298	159.9123	102.1791	0.5992	130	97
1	850.0000	0.0000	10	0	105.9922	159.8091	102.5257	0.3884	131	96
1	851.0000	0.0000	9	0	106.4705	159.8945	103.0175	0.3365	131	90
1	852.0000	0.0000	9	0	106.3038	159.8318	102.8677	0.3871	136	92
1	853.0000	0.0000	10	0	106.4988	159.7675	103.0707	0.3169	134	97
1	854.0000	0.0000	9	0	106.3755	159.8224	103.1180	0.3976	126	90
1	855.0000	0.0000	10	0	106.3972	159.9323	103.1041	0.3544	133	93
1	856.0000	0.0000	10	0	106.3997	160.0310	102.9564	0.4171	130	90
1	857.0000	0.0000	10	0	106.6786	159.7172	103.2499	0.1620	122	93
1	858.0000	0.0000	10	0	106.1739	159.8452	102.9906	0.4783	134	101
1	859.0000	0.0000	10	0	107.0387	159.8855	103.5055	0.2989	124	94
1	860.0000	0.0000	9	0	106.2293	159.8244	103.0492	0.3802	128	97
1	861.0000	0.0000	10	0	106.2349	159.7759	103.0400	0.4130	127	86
1	862.0000	0.0000	10	0	106.4275	159.7536	102.9372	0.3879	111	77
1	863.0000	0.0000	9	0	106.4688	159.8801	103.0467	0.3273	95	63
1	864.0000	0.0000	10	0	105.1987	159.9507	101.3192	0.9415	95	61
1	865.0000	0.0000	10	0	106.2739	159.9494	102.9053	0.3002	109	73
1	866.0000	0.0000	10	0	106.2175	160.1085	103.0257	0.4313	121	95
1	867.0000	0.0000	10	0	106.2352	160.0387	103.1447	0.3725	130	96
1	868.0000	0.0000	10	0	106.1597	159.8960	103.2282	0.3583	125	100
1	869.0000	0.0000	10	0	106.1384	160.0094	103.4231	0.3571	132	101
1	870.0000	0.0000	10	0	106.2259	160.0120	103.4734	0.4494	119	98
1	871.0000	0.0000	10	0	106.1638	159.9480	103.4126	0.3556	129	97
1	872.0000	0.0000	10	0	106.3987	160.0099	103.6629	0.3254	131	99
1	873.0000	0.0000	10	0	106.3336	160.0066	103.5666	0.3295	125	96
1	874.0000	0.0000	10	0	106.1802	160.0179	103.4284	0.3679	125	93
1	875.0000	0.0000	10	0	106.1196	159.9429	103.1313	0.4117	122	94
1	876.0000	0.0000	9	0	106.1811	159.9922	102.8939	0.2231	116	84
1	877.0000	0.0000	10	0	107.1063	160.0350	103.6973	0.3833	129	89
1	878.0000	0.0000	10	0	106.2683	159.9125	103.0532	0.3875	129	86
1	879.0000	0.0000	10	0	105.7018	159.9973	102.6320	0.5478	129	95
1	880.0000	0.0000	10	0	106.0136	159.9183	102.9030	0.4590	129	95
1	881.0000	0.0000	10	0	106.1179	159.9264	102.8705	0.3631	122	94
1	882.0000	0.0000	9	0	106.2842	160.0026	103.0237	0.2445	137	93
1	883.0000	0.0000	9	0	105.8001	159.9232	102.3859	0.4656	125	87
1	884.0000	0.0000	10	0	106.3232	159.9672	102.3033	0.2545	134	96
1	885.0000	0.0000	9	0	106.0381	160.0358	102.0867	0.4381	140	86
1	886.0000	0.0000	10	0	106.0353	160.0484	102.0811	0.4050	122	96
1	887.0000	0.0000	9	0	106.2861	160.0786	102.1694	0.3948	142	91
1	888.0000	0.0000	10	0	105.9861	160.1561	102.0987	0.5106	147	94
1	889.0000	0.0000	10	0	106.4868	160.0311	102.3421	0.2393	127	96
1	890.0000	0.0000	10	0	106.0753	160.2020	102.0461	0.4028	149	97
1	891.0000	0.0000	9	0	106.3434	159.9149	102.0799	0.3411	130	96
1	892.0000	0.0000	10	0	105.6918	160.1068	101.5203	0.5186	129	101
1	893.0000	0.0000	10	0	105.9455	160.1776	101.7095	0.5597	139	97
1	894.0000	0.0000	10	0	106.3018	160.3170	102.1260	0.3608	123	99
1	895.0000	0.0000	10	0	106.3980	160.2498	102.2818	0.4030	131	94
1	896.0000	0.0000	10	0	106.2203	160.3983	102.0736	0.3731	145	94
1	897.0000	0.0000	10	0	106.1159	160.3641	102.2369	0.4260	133	98
1	898.0000	0.0000	10	0	106.0704	160.3602	102.3399	0.4632	130	92
1	899.0000	0.0000	9	0	106.3560	160.4048	102.6663	0.4300	130	93
1	900.0000	0.0000	9	0	106.3912	160.5597	103.2355	0.3803	135	98
1	901.0000	0.0000	10	0	105.7932	160.4206	102.7340	0.3885	127	97
1	902.0000	0.0000	10	0	106.4077	160.3811	103.3346	0.3358	124	95
1	903.0000	0.0000	10	0	106.0974	160.4174	103.3103	0.3477	128	92
1	904.0000	0.0000	9	0	105.5271	160.2748	102.7556	0.5811	124	87
1	905.0000	0.0000	10	0	105.8325	160.3500	103.1129	0.4393	124	91
1	906.0000	0.0000	10	0	106.0861	160.4551	103.4386	0.3975	130	102
1	907.0000	0.0000	10	0	106.1176	160.4344	103.4244	0.3782	128	92
1	908.0000	0.0000	9	0	105.8235	160.3765	102.9858	0.5361	123	95
1	909.0000	0.0000	9	0	106.0578	160.4393	103.4055	0.3470	132	102
1	910.0000	0.0000	9	0	105.6668	160.4409	102.8257	0.5471	127	92
1	911.0000	0.0000	10	0	105.8387	160.5188	103.0505	0.4843	133	93
1	912.0000	0.0000	10	0	105.3657	160.3491	102.4073	0.5114	123	97
1	913.0000	0.0000	9	0	105.7019	160.3316	102.7360	0.4106	122	91
1	914.0000	0.0000	9	0	105.6698	160.3745	102.6129	0.4286	121	90
1	915.0000	0.0000	10	0	105.0868	160.5389	102.1950	0.6784	131	95
1	916.0000	0.0000	9	0	105.8154	160.4564	102.5956	0.3711	120	89
1	917.0000	0.0000	10	0	105.8835	160.6575	102.1840	0.3554	123	91
1	918.0000	0.0000	10	0	105.8411	160.4552	101.7180	0.3799	131	97
1	919.0000	0.0000	10	0	105.8233	160.4043	101.6732	0.3787	133	92
1	920.0000	0.0000	9	0	105.7727	160.3704	101.5187	0.3571	132	95
1	921.0000	0.0000	10	0	105.8870	160.4641	101.3580	0.4609	134	98
1	922.0000	0.0000	10	0	105.7778	160.3480	101.4972	0.3262	133	104
1	923.0000	0.0000	10	0	105.8117	160.2252	101.3870	0.4973	131	94
1	924.0000	0.0000	9	0	105.6457	160.2394	101.3687	0.3691	133	96
1	925.0000	0.0000	10	0	105.5032	160.3599	101.2329	0.3409	130	92
1	926.0000	0.0000	10	0	104.9002	160.4292	100.7013	0.5765	123	94
1	927.0000	0.0000	10	0	105.9247	160.2825	101.3626	0.2754	131	95
1	928.0000	0.0000	10	0	105.2245	160.3032	101.0440	0.5518	134	103
1	929.0000	0.0000	10	0	105.1704	160.1530	101.0522	0.5509	133	100
1	930.0000	0.0000	10	0	105.6739	160.2657	101.3782	0.3654	130	97
1	931.0000	0.0000	10	0	105.9816	160.3157	101.5298	0.3465	139	104
1	932.0000	0.0000	10	0	105.6106	160.1763	101.3631	0.4547	136	101
1	933.0000	0.0000	8	0	106.1423	160.0825	101.6994	0.2560	138	97
1	934.0000	0.0000	10	0	105.9957	160.1856	101.6823	0.3897	131	95
1	935.0000	0.0000	9	0	105.4313	160.1599	101.2973	0.5870	136	100
1	936.0000	0.0000	10	0	106.0010	160.1134	101.5622	0.3563	140	99
1	937.0000	0.0000	10	0	105.7289	160.2498	101.4820	0.4544	141	103
1	938.0000	0.0000	10	0	105.9665	160.2523	101.5351	0.4517	129	90
1	939.0000	0.0000	9	0	105.9270	160.0279	101.3319	0.5062	121	82
1	940.0000	0.0000	10	0	105.7928	160.1806	101.3903	0.3888	133	87
1	941.0000	0.0000	9	0	106.1004	160.1803	101.6868	0.3004	129	93
1	942.0000	0.0000	10	0	105.5799	160.1724	101.2649	0.4440	137	97
1	943.0000	0.0000	10	0	105.5035	160.2559	101.2592	0.4034	136	95
1	944.0000	0.0000	10	0	105.6151	160.2161	101.3113	0.5390	137	91
1	945.0000	0.0000	10	0	105.4245	160.2367	101.1737	0.4792	133	102
1	946.0000	0.0000	10	0	105.4175	160.3304	101.2152	0.5009	132	100
1	947.0000	0.0000	10	0	105.9776	160.2004	101.6057	0.3633	136	94
1	948.0000	0.0000	9	0	105.9816	160.1383	101.6284	0.3461	127	95
1	949.0000	0.0000	9	0	105.7674	160.0778	101.3422	0.4273	131	99
1	950.0000	0.0000	10	0	106.3099	160.1836	101.6211	0.3250	127	97
1	951.0000	0.0000	10	0	105.6910	160.1786	101.4395	0.4952	137	102
1	952.0000	0.0000	10	0	106.1099	160.1743	101.7669	0.3471	132	95
1	953.0000	0.0000	10	0	105.9400	160.0838	101.5065	0.3241	125	99
1	954.0000	0.0000	9	0	105.9237	160.1699	101.5803	0.3671	135	102
1	955.0000	0.0000	10	0	105.4867	160.1918	101.2690	0.5483	128	99
1	956.0000	0.0000	10	0	106.0904	160.3548	101.6511	0.5535	129	99
1	957.0000	0.0000	10	0	105.8247	160.0824	101.4817	0.4141	130	94
1	958.0000	0.0000	10	0	105.9229	160.1318	101.6761	0.3041	140	96
1	959.0000	0.0000	10	0	106.2349	160.1840	101.8986	0.3175	135	97
1	960.0000	0.0000	10	0	106.3339	160.0806	101.8415	0.2133	135	89
1	961.0000	0.0000	9	0	106.0086	159.9908	101.5414	0.4164	138	94
1	962.0000	0.0000	10	0	105.9019	160.1400	101.4959	0.3751	137	101
1	963.0000	0.0000	10	0	105.6058	160.2163	101.2720	0.3926	127	98
1	964.0000	0.0000	10	0	106.1092	160.1723	101.6811	0.2959	129	94
1	965.0000	0.0000	10	0	106.1658	160.1105	101.7267	0.2988	130	97
1	966.0000	0.0000	10	0	106.0348	160.1541	101.6058	0.3915	138	98
1	967.0000	0.0000	10	0	105.9153	160.2056	101.3378	0.4764	141	103
1	968.0000	0.0000	10	0	105.5120	160.1443	101.1516	0.6644	135	108
1	969.0000	0.0000	10	0	106.1350	160.0793	101.6263	0.3178	139	96
1	970.0000	0.0000	10	0	105.7212	160.1580	101.3834	0.4780	131	100
1	971.0000	0.0000	10	0	106.1037	160.0259	101.5414	0.3502	130	95
1	972.0000	0.0000	10	0	106.1437	160.0241	101.6626	0.3352	137	97
1	973.0000	0.0000	10	0	105.5496	160.0519	101.1560	0.4870	136	97
1	974.0000	0.0000	10	0	105.9459	159.8579	101.3389	0.5016	127	100
1	975.0000	0.0000	10	0	105.9042	159.8669	101.4311	0.3270	131	101
1	976.0000	0.0000	9	0	106.0820	159.8275	101.4824	0.2526	134	100
1	977.0000	0.0000	10	0	105.6970	159.8052	101.2594	0.4946	126	95
1	978.0000	0.0000	10	0	105.7204	159.8414	101.3744	0.5912	130	97
1	979.0000	0.0000	9	0	105.6895	159.8493	101.3790	0.5157	135	102
1	980.0000	0.0000	10	0	106.1265	159.9018	101.7085	0.3164	139	96
1	981.0000	0.0000	10	0	106.4058	159.8763	101.9038	0.2681	129	95
1	982.0000	0.0000	10	0	106.1927	159.8217	101.7650	0.3303	134	97
1	983.0000	0.0000	10	0	105.6786	159.8158	101.5484	0.5693	135	99
1	984.0000	0.0000	10	0	106.0724	159.6527	101.8710	0.3761	132	95
1	985.0000	0.0000	10	0	106.0188	159.6923	101.8935	0.3942	143	90
1	986.0000	0.0000	10	0	106.1197	159.6551	102.1587	0.3677	149	94
1	987.0000	0.0000	10	0	105.5121	159.6979	101.5464	0.4946	130	99
1	988.0000	0.0000	9	0	105.8920	159.3804	101.9092	0.6848	117	82
1	989.0000	0.0000	10	0	105.2598	159.6740	100.7825	0.8296	116	84
1	990.0000	0.0000	10	0	106.2830	159.8263	101.0859	0.3717	129	87
1	991.0000	0.0000	9	0	106.2238	159.4415	101.0244	0.3652	124	85
1	992.0000	0.0000	10	0	105.0604	159.6725	100.2377	0.6805	124	87
1	993.0000	0.0000	10	0	106.1032	159.5226	100.6207	0.4531	123	92
1	994.0000	0.0000	10	0	106.2927	159.4887	100.8561	0.2599	130	95
1	995.0000	0.0000	10	0	105.9318	159.5495	100.3472	0.5028	124	97
1	996.0000	0.0000	10	0	106.1920	159.4182	100.5987	0.3544	124	94
1	997.0000	0.0000	10	0	105.7962	159.5905	100.3101	0.4979	130	93
1	998.0000	0.0000	9	0	106.4243	159.3799	100.6971	0.4017	129	98
1	999.0000	0.0000	10	0	105.4163	159.3149	99.9762	0.6600	131	98
1	1000.0000	0.0000	10	0	106.3863	159.4698	100.7143	0.2369	122	92
1	1001.0000	0.0000	10	0	106.3328	159.4468	100.6167	0.3948	128	101
1	1002.0000	0.0000	9	0	106.4975	159.3771	100.6667	0.3162	128	99
1	1003.0000	0.0000	9	0	106.7363	159.4230	100.8393	0.2554	126	98
1	1004.0000	0.0000	9	0	105.8386	159.4851	100.1294	0.5935	125	96
1	1005.0000	0.0000	10	0	106.2805	159.3691	100.3879	0.3871	135	91
1	1006.0000	0.0000	10	0	105.4044	159.4409	99.4768	0.6557	124	98
1	1007.0000	0.0000	10	0	106.5613	159.4212	100.7077	0.2858	130	96
1	1008.0000	0.0000	9	0	106.5053	159.4000	100.6248	0.2977	126	92
1	1009.0000	0.0000	10	0	106.1425	159.5300	99.9938	0.6303	127	96
1	1010.0000	0.0000	10	0	106.4908	159.4641	100.4883	0.3894	123	92
1	1011.0000	0.0000	9	0	106.3073	159.4593	100.4427	0.3343	125	91
1	1012.0000	0.0000	10	0	106.0705	159.5077	100.0590	0.5074	115	92
1	1013.0000	0.0000	10	0	106.0775	159.5070	100.3504	0.3814	125	89
1	1014.0000	0.0000	10	0	106.6413	159.3408	100.5837	0.3602	127	97
1	1015.0000	0.0000	10	0	105.9803	159.5031	100.1590	0.5174	126	100
1	1016.0000	0.0000	9	0	105.8371	159.4716	100.0043	0.6560	125	94
1	1017.0000	0.0000	9	0	106.0629	159.3348	100.0965	0.5027	128	95
1	1018.0000	0.0000	9	0	106.2334	159.5598	100.0953	0.4758	132	99
1	1019.0000	0.0000	10	0	106.4752	159.3938	100.3712	0.5034	124	102
1	1020.0000	0.0000	9	0	106.5497	159.4172	100.3424	0.3593	133	97
1	1021.0000	0.0000	10	0	106.3401	159.4981	100.3571	0.3973	131	98
1	1022.0000	0.0000	10	0	106.3599	159.5113	100.4338	0.3814	124	97
1	1023.0000	0.0000	10	0	106.5946	159.3807	100.5856	0.4002	131	92
1	1024.0000	0.0000	9	0	106.5276	159.5347	100.5278	0.3286	129	96
1	1025.0000	0.0000	9	0	106.3342	159.5354	100.2732	0.3882	128	97
1	1026.0000	0.0000	10	0	106.0902	159.6369	100.1300	0.5036	130	96
1	1027.0000	0.0000	9	0	106.2106	159.5591	100.2105	0.4658	123	97
1	1028.0000	0.0000	9	0	106.2844	159.5169	100.1779	0.4252	124	99
1	1029.0000	0.0000	10	0	105.9071	159.6065	99.9659	0.4836	126	103
1	1030.0000	0.0000	10	0	106.2306	159.6256	100.2398	0.3872	121	101
1	1031.0000	0.0000	10	0	106.3854	159.6802	100.0381	0.4824	125	92
1	1032.0000	0.0000	10	0	106.2769	159.5015	100.0545	0.4225	124	97
1	1033.0000	0.0000	10	0	106.3539	159.5346	100.1713	0.2734	120	93
1	1034.0000	0.0000	9	0	106.3862	159.5941	100.2597	0.3691	129	102
1	1035.0000	0.0000	9	0	106.4582	159.6768	100.1265	0.3034	144	92
1	1036.0000	0.0000	10	0	105.6056	159.6825	99.6202	0.6354	140	95
1	1037.0000	0.0000	10	0	106.3202	159.5284	100.1966	0.4083	125	99
1	1038.0000	0.0000	9	0	105.9310	159.6011	99.7527	0.4361	127	96
1	1039.0000	0.0000	8	0	106.2592	159.7037	100.0331	0.4835	131	90
1	1040.0000	0.0000	10	0	106.2596	159.6327	100.1519	0.4050	128	94
1	1041.0000	0.0000	9	0	106.3479	159.6169	100.0576	0.4792	131	99
1	1042.0000	0.0000	9	0	106.4496	159.6786	100.2382	0.2933	140	95
1	1043.0000	0.0000	10	0	106.1562	159.7712	100.0390	0.3867	126	95
1	1044.0000	0.0000	9	0	106.2895	159.6592	99.9142	0.3232	137	85
1	1045.0000	0.0000	9	0	106.6048	159.6719	100.1241	0.2345	124	88
1	1046.0000	0.0000	9	0	106.4450	159.5936	100.0359	0.4000	130	83
1	1047.0000	0.0000	10	0	106.2470	159.5756	100.1566	0.3728	126	88
1	1048.0000	0.0000	9	0	105.9651	159.5859	99.9964	0.5525	126	82
1	1049.0000	0.0000	9	0	106.3355	159.6867	100.0187	0.2731	119	71
1	1050.0000	0.0000	10	0	104.9781	159.6937	99.1124	0.8913	107	72
1	1051.0000	0.0000	10	0	105.2077	159.7332	99.0956	0.7745	110	78
1	1052.0000	0.0000	10	0	106.3266	159.7259	99.6068	0.3310	114	80
1	1053.0000	0.0000	10	0	106.1391	159.6371	99.8138	0.4806	124	80
1	1054.0000	0.0000	10	0	105.8898	159.7595	99.6791	0.3332	128	78
1	1055.0000	0.0000	10	0	105.3850	159.8209	99.0480	0.5830	119	72
1	1056.0000	0.0000	10	0	106.4406	159.8007	99.8605	0.3808	109	72
1	1057.0000	0.0000	9	0	105.1028	159.6377	99.0469	0.5437	98	73
1	1058.0000	0.0000	9	0	106.2419	159.7205	99.9261	0.3190	112	68
1	1059.0000	0.0000	9	0	106.0446	159.8157	99.7529	0.4495	101	71
1	1060.0000	0.0000	10	0	106.0516	159.9099	99.6958	0.4095	110	75
1	1061.0000	0.0000	10	0	105.9856	159.8166	99.5740	0.4947	110	78
1	1062.0000	0.0000	10	0	106.4301	159.8681	99.7889	0.3195	123	74
1	1063.0000	0.0000	9	0	105.8444	159.4978	100.0081	1.0934	105	85
1	1064.0000	0.0000	10	0	106.2430	159.9527	99.9862	0.2878	129	82
1	1065.0000	0.0000	9	0	106.2290	159.8944	99.7931	0.5285	115	79
1	1066.0000	0.0000	9	0	106.4468	159.8962	100.0092	0.3080	109	80
1	1067.0000	0.0000	10	0	105.7395	160.0030	99.5082	0.5642	119	79
1	1068.0000	0.0000	10	0	106.1211	159.8092	99.6138	0.4522	102	75
1	1069.0000	0.0000	10	0	105.7308	160.0877	99.1918	0.6122	115	81
1	1070.0000	0.0000	10	0	106.0860	160.0594	99.4626	0.3852	110	88
1	1071.0000	0.0000	9	0	105.9496	159.8415	99.4256	0.4858	120	82
1	1072.0000	0.0000	10	0	106.0381	160.1659	99.8197	0.4436	124	75
1	1073.0000	0.0000	9	0	106.3736	160.2619	99.8774	0.2660	115	81
1	1074.0000	0.0000	9	0	106.3055	160.3767	100.0210	0.2969	119	88
1	1075.0000	0.0000	10	0	106.4067	160.3523	100.0749	0.2275	121	89
1	1076.0000	0.0000	10	0	106.0284	160.2767	99.8165	0.2929	115	89
1	1077.0000	0.0000	9	0	106.1056	160.3032	99.7443	0.2797	112	88
1	1078.0000	0.0000	10	0	106.4419	160.2634	99.8784	0.2220	120	89
1	1079.0000	0.0000	10	0	106.1088	160.2081	99.6546	0.1582	121	91
1	1080.0000	0.0000	10	0	105.6788	160.2199	99.4106	0.4595	121	93
1	1081.0000	0.0000	10	0	105.8522	160.0944	99.6319	0.3362	141	95
1	1082.0000	0.0000	10	0	104.8734	160.0487	98.7469	0.6377	131	99
1	1083.0000	0.0000	10	0	105.5651	160.0907	99.3513	0.4406	132	95
1	1084.0000	0.0000	10	0	105.4776	160.1473	99.2674	0.4011	119	102
1	1085.0000	0.0000	10	0	105.7100	160.2544	99.1982	0.4588	115	91
1	1086.0000	0.0000	10	0	106.0752	160.1467	99.6213	0.2601	130	89
1	1087.0000	0.0000	10	0	105.3830	160.2503	99.0266	0.4737	131	95
1	1088.0000	0.0000	10	0	104.9635	160.1552	98.8027	0.6632	123	94
1	1089.0000	0.0000	10	0	105.6450	160.1218	99.2337	0.3328	126	95
1	1090.0000	0.0000	10	0	105.8309	160.1993	99.4114	0.3277	120	91
1	1091.0000	0.0000	10	0	105.4151	160.1868	98.9427	0.3776	121	94
1	1092.0000	0.0000	10	0	105.2725	160.0918	98.8523	0.4380	130	100
1	1093.0000	0.0000	10	0	104.9975	160.3273	98.7182	0.6244	127	97
1	1094.0000	0.0000	10	0	105.3087	159.9475	98.9611	0.3955	122	93
1	1095.0000	0.0000	10	0	105.1127	159.9550	98.9124	0.5140	128	94
1	1096.0000	0.0000	10	0	105.3895	160.0672	99.1313	0.3208	119	90
1	1097.0000	0.0000	10	0	105.1608	160.0601	98.9280	0.4715	121	91
1	1098.0000	0.0000	10	0	105.0761	159.9991	98.7410	0.5466	124	97
1	1099.0000	0.0000	10	0	105.7804	160.3482	99.1454	0.4688	121	95
1	1100.0000	0.0000	10	0	104.9767	160.0534	98.6983	0.3740	126	92
1	1101.0000	0.0000	10	0	105.1499	160.0749	98.8066	0.4113	127	94
1	1102.0000	0.0000	10	0	104.6471	159.6637	98.6948	0.5126	121	91
1	1103.0000	0.0000	10	0	105.3119	159.6783	99.4180	0.3059	132	91
1	1104.0000	0.0000	10	0	104.9006	159.6562	99.0369	0.4121	136	97
1	1105.0000	0.0000	10	0	104.5420	159.7583	98.8034	0.4412	129	102
1	1106.0000	0.0000	10	0	104.8106	159.6599	98.9883	0.3984	123	101
1	1107.0000	0.0000	10	0	104.7983	159.6705	99.0529	0.3750	132	99
1	1108.0000	0.0000	9	0	104.6294	159.8552	98.9088	0.4490	126	98
1	1109.0000	0.0000	10	0	104.8757	159.9128	99.0317	0.4150	129	101
1	1110.0000	0.0000	10	0	104.9928	159.8674	99.0274	0.2416	126	98
1	1111.0000	0.0000	10	0	104.4336	160.0015	98.5848	0.4054	122	98
1	1112.0000	0.0000	10	0	104.2973	159.9474	98.3795	0.4322	126	97
1	1113.0000	0.0000	10	0	103.8788	160.1095	98.1636	0.7014	120	99
1	1114.0000	0.0000	10	0	104.5111	160.2765	98.5426	0.4377	131	92
1	1115.0000	0.0000	10	0	104.1485	160.1395	98.2760	0.4814	132	95
1	1116.0000	0.0000	10	0	104.3173	160.3018	98.4933	0.4758	123	100
1	1117.0000	0.0000	10	0	103.7708	160.0958	98.1351	0.6409	115	88
1	1118.0000	0.0000	10	0	103.4919	160.0329	98.2110	0.7237	120	83
1	1119.0000	0.0000	10	0	104.1030	159.9026	98.6242	0.4592	117	84
1	1120.0000	0.0000	10	0	104.2868	159.8792	98.9903	0.3972	120	90
1	1121.0000	0.0000	10	0	104.4318	159.8999	99.1671	0.3496	133	96
1	1122.0000	0.0000	10	0	104.0440	159.8640	98.9400	0.4422	132	99
1	1123.0000	0.0000	10	0	103.7047	159.8006	98.5606	0.5470	135	94
1	1124.0000	0.0000	10	0	103.6472	159.7103	98.5900	0.5559	139	97
1	1125.0000	0.0000	10	0	103.5333	159.7425	98.5378	0.5540	134	92
1	1126.0000	0.0000	10	0	103.7571	159.7534	98.6713	0.4631	139	97
1	1127.0000	0.0000	10	0	103.9541	159.6781	98.8403	0.3545	133	88
1	1128.0000	0.0000	10	0	103.7210	159.7117	98.5838	0.4752	129	92
1	1129.0000	0.0000	10	0	103.6612	159.7093	98.5963	0.4152	134	98
1	1130.0000	0.0000	10	0	103.7697	159.6764	98.6337	0.4216	138	95
1	1131.0000	0.0000	8	0	104.0012	159.8154	98.8242	0.3301	128	88
1	1132.0000	0.0000	10	0	103.5566	159.7516	98.4191	0.4149	128	94
1	1133.0000	0.0000	10	0	103.6688	159.7014	98.3423	0.4782	123	93
1	1134.0000	0.0000	10	0	103.4001	159.8818	98.2347	0.5142	133	94
1	1135.0000	0.0000	10	0	103.4317	160.0376	98.0885	0.4271	124	94
1	1136.0000	0.0000	10	0	103.0938	159.7724	97.9440	0.6030	117	88
1	1137.0000	0.0000	10	0	103.2724	159.8039	97.9827	0.4752	129	84
1	1138.0000	0.0000	10	0	103.6819	160.0934	98.2512	0.3797	117	85
1	1139.0000	0.0000	10	0	103.3531	159.9421	98.0009	0.6064	117	92
1	1140.0000	0.0000	10	0	102.8873	160.0593	97.9747	0.6638	123	92
1	1141.0000	0.0000	10	0	103.8641	160.0595	98.7183	0.3048	120	94
1	1142.0000	0.0000	10	0	103.6039	160.2015	98.6226	0.5746	128	98
1	1143.0000	0.0000	10	0	103.8760	160.1622	98.7782	0.2930	125	95
1	1144.0000	0.0000	9	0	104.6459	160.1162	99.3710	0.3708	125	93
1	1145.0000	0.0000	10	0	104.1025	160.0497	98.8660	0.3435	124	95
1	1146.0000	0.0000	10	0	103.5232	160.3033	98.0706	0.6856	115	87
1	1147.0000	0.0000	10	0	103.3041	160.2538	98.3239	0.5938	128	91
1	1148.0000	0.0000	10	0	104.1885	160.2081	98.9421	0.3747	125	89
1	1149.0000	0.0000	10	0	103.5776	160.3046	98.3996	0.3961	127	92
1	1150.0000	0.0000	10	0	103.4859	160.2362	98.4034	0.5669	123	88
1	1151.0000	0.0000	10	0	103.9554	160.3049	98.7258	0.2692	128	93
1	1152.0000	0.0000	10	0	103.6610	160.3638	98.4213	0.3346	122	93
1	1153.0000	0.0000	10	0	102.8012	160.4689	97.3850	0.7362	107	84
1	1154.0000	0.0000	10	0	102.4487	160.0068	96.9499	0.6870	108	74
1	1155.0000	0.0000	10	0	102.7297	159.8657	96.6174	1.1165	107	74
1	1156.0000	0.0000	10	0	103.0445	158.9376	97.1930	0.4365	115	77
1	1157.0000	0.0000	10	0	103.0783	158.7777	97.3222	0.4633	123	83
1	1158.0000	0.0000	10	0	103.1607	158.6209	97.4847	0.2526	126	82
1	1159.0000	0.0000	10	0	102.3012	158.6507	96.7648	0.5040	128	87
1	1160.0000	0.0000	10	0	103.0591	158.3795	97.1834	0.2686	127	89
1	1161.0000	0.0000	10	0	102.4108	158.7150	96.9545	0.5516	135	91
1	1162.0000	0.0000	10	0	103.1794	158.4722	97.7469	0.3827	131	91
1	1163.0000	0.0000	10	0	102.5159	158.5950	97.0109	0.4992	139	87
1	1164.0000	0.0000	10	0	102.9381	158.4307	97.4112	0.3038	121	84
1	1165.0000	0.0000	10	0	102.3115	158.3163	96.9493	0.4952	122	85
1	1166.0000	0.0000	10	0	102.6233	158.2348	97.1310	0.3845	119	84
1	1167.0000	0.0000	10	0	101.8725	158.4887	96.4327	0.5734	121	87
1	1168.0000	0.0000	10	0	102.8454	158.0840	97.4443	0.2448	120	85
1	1169.0000	0.0000	10	0	102.3383	157.9607	97.1958	0.4611	122	91
1	1170.0000	0.0000	10	0	102.6104	158.0098	97.1687	0.3777	113	85
1	1171.0000	0.0000	10	0	102.6157	158.1656	97.0338	0.3025	132	86
1	1172.0000	0.0000	10	0	102.5132	158.0670	97.0896	0.3211	121	85
1	1173.0000	0.0000	10	0	102.1265	158.1238	96.4688	0.5727	124	88
1	1174.0000	0.0000	10	0	102.6201	157.8973	97.1140	0.2870	134	83
1	1175.0000	0.0000	10	0	102.2514	157.9943	96.8476	0.4642	125	89
1	1176.0000	0.0000	10	0	102.4632	157.8911	97.0449	0.3627	129	91
1	1177.0000	0.0000	10	0	102.1935	157.8092	96.6241	0.4288	119	89
1	1178.0000	0.0000	10	0	102.6727	157.5290	96.9104	0.2865	115	83
1	1179.0000	0.0000	10	0	102.4840	157.4796	96.9129	0.3120	126	88
1	1180.0000	0.0000	10	0	102.5310	157.6098	96.9397	0.3145	126	87
1	1181.0000	0.0000	10	0	102.0603	157.7634	96.6070	0.3758	117	87
1	1182.0000	0.0000	10	0	102.5143	157.5583	96.8369	0.3252	125	83
1	1183.0000	0.0000	10	0	102.1270	157.6222	96.6675	0.4223	127	90
1	1184.0000	0.0000	10	0	102.4340	157.7432	96.8850	0.3183	126	88
1	1185.0000	0.0000	10	0	102.2161	157.5637	96.6743	0.4262	120	81
1	1186.0000	0.0000	10	0	101.6972	157.4827	96.1773	0.5244	116	80
1	1187.0000	0.0000	9	0	101.7905	157.4581	96.2480	0.4968	122	87
1	1188.0000	0.0000	10	0	101.7086	157.6851	96.3560	0.5777	129	88
1	1189.0000	0.0000	9	0	102.1626	157.5704	96.6799	0.3265	125	86
1	1190.0000	0.0000	10	0	102.3608	157.5254	96.7424	0.3079	115	86
1	1191.0000	0.0000	10	0	102.1731	157.5600	96.7054	0.3836	126	86
1	1192.0000	0.0000	10	0	102.7376	157.3287	96.9526	0.4771	136	90
1	1193.0000	0.0000	9	0	102.0245	157.6470	96.5419	0.4066	123	91
1	1194.0000	0.0000	10	0	102.1720	157.5571	96.7231	0.3362	142	88
1	1195.0000	0.0000	10	0	102.2307	157.5840	96.7486	0.3324	136	87
1	1196.0000	0.0000	10	0	102.2241	157.5746	96.6781	0.3948	127	91
1	1197.0000	0.0000	10	0	102.0736	157.8746	96.7673	0.4516	130	88
1	1198.0000	0.0000	10	0	102.1113	157.7829	96.7784	0.2539	126	98
1	1199.0000	0.0000	10	0	101.8603	157.7587	96.4403	0.3964	123	88
1	1200.0000	0.0000	10	0	101.5770	157.9540	96.2184	0.3476	115	87
1	1201.0000	0.0000	10	0	100.8077	158.0125	95.7476	0.4707	126	94
1	1202.0000	0.0000	10	0	101.3929	157.9951	96.1164	0.2490	128	90
1	1203.0000	0.0000	10	0	101.0610	157.8918	95.7410	0.4391	130	92
1	1204.0000	0.0000	10	0	100.8546	158.0023	95.6816	0.3864	125	91
1	1205.0000	0.0000	10	0	100.8309	158.0446	95.6864	0.3084	121	87
1	1206.0000	0.0000	10	0	100.9309	157.9433	95.6618	0.3443	121	89
1	1207.0000	0.0000	10	0	100.4153	158.0299	95.2811	0.6120	126	90
1	1208.0000	0.0000	10	0	100.6586	158.0093	95.5593	0.4920	129	91
1	1209.0000	0.0000	10	0	100.6794	158.0071	95.5020	0.3949	130	90
1	1210.0000	0.0000	10	0	100.5440	158.0338	95.3739	0.5411	113	81
1	1211.0000	0.0000	10	0	100.9482	158.1045	95.5764	0.4756	129	89
1	1212.0000	0.0000	10	0	100.7083	157.9046	95.3657	0.4938	118	87
1	1213.0000	0.0000	9	0	100.7783	158.1026	95.4783	0.4929	119	93
1	1214.0000	0.0000	10	0	101.0690	158.0166	95.6055	0.3530	132	89
1	1215.0000	0.0000	10	0	100.6427	158.0782	95.3343	0.4983	117	80
1	1216.0000	0.0000	10	0	100.6388	158.1096	95.1333	0.4546	118	82
1	1217.0000	0.0000	10	0	100.8467	158.0239	95.6512	0.5787	119	85
1	1218.0000	0.0000	10	0	101.1612	157.9934	95.9231	0.4345	131	93
1	1219.0000	0.0000	10	0	100.9690	158.2817	95.8498	0.3308	121	90
1	1220.0000	0.0000	10	0	101.2156	158.0446	95.4978	0.5477	117	86
1	1221.0000	0.0000	9	0	101.0037	158.1971	95.7547	0.2524	116	94
1	1222.0000	0.0000	10	0	100.2715	158.2256	95.1854	0.6560	119	86
1	1223.0000	0.0000	10	0	100.7295	158.1867	95.7725	0.5596	117	90
1	1224.0000	0.0000	9	0	101.1175	158.2442	95.9424	0.3465	115	85
1	1225.0000	0.0000	9	0	100.3119	158.2647	95.5068	0.6204	127	89
1	1226.0000	0.0000	10	0	100.6174	158.1157	95.4323	0.4310	122	89
1	1227.0000	0.0000	10	0	100.2276	158.3378	95.0493	0.7005	123	90
1	1228.0000	0.0000	10	0	101.0395	158.1520	95.9868	0.3714	126	87
1	1229.0000	0.0000	10	0	100.7938	158.3467	95.7753	0.4703	112	88
1	1230.0000	0.0000	10	0	99.8001	158.2569	95.0717	0.6347	118	90
1	1231.0000	0.0000	10	0	99.7622	158.1642	94.9457	0.7721	117	82
1	1232.0000	0.0000	10	0	101.4761	158.1093	96.2039	0.5934	126	87
1	1233.0000	0.0000	10	0	100.8728	158.3639	95.6286	0.4658	125	86
1	1234.0000	0.0000	10	0	101.1466	158.1813	96.0600	0.3742	121	91
1	1235.0000	0.0000	10	0	101.3048	158.2038	96.0738	0.2720	128	87
1	1236.0000	0.0000	10	0	100.6529	158.2473	95.5119	0.4543	123	90
1	1237.0000	0.0000	10	0	100.5438	158.3212	95.6240	0.5665	129	96
1	1238.0000	0.0000	9	0	100.7186	158.2787	95.7278	0.3855	126	95
1	1239.0000	0.0000	10	0	100.4649	158.3237	95.6051	0.5021	125	94
1	1240.0000	0.0000	10	0	100.8268	158.2522	95.5199	0.4809	117	85
1	1241.0000	0.0000	10	0	100.2081	158.4382	95.2992	0.6993	104	80
1	1242.0000	0.0000	10	0	100.9419	158.1591	95.6096	0.4671	116	82
1	1243.0000	0.0000	10	0	100.2176	158.3844	95.3395	0.5962	123	81
1	1244.0000	0.0000	10	0	100.0979	158.2821	95.2810	0.5879	100	78
1	1245.0000	0.0000	10	0	100.7646	158.4046	95.7175	0.3588	108	83
1	1246.0000	0.0000	10	0	100.1342	158.3694	95.3642	0.7087	117	84
1	1247.0000	0.0000	10	0	102.0916	158.1767	96.6944	0.6636	125	86
1	1248.0000	0.0000	10	0	100.4063	158.4838	95.6350	0.5463	123	90
1	1249.0000	0.0000	10	0	100.4449	158.3784	95.5423	0.6013	121	94
1	1250.0000	0.0000	10	0	101.0404	158.3947	95.9467	0.2793	127	90
1	1251.0000	0.0000	9	0	100.7933	158.2929	95.7641	0.3096	126	90
1	1252.0000	0.0000	10	0	100.6779	158.3392	95.6006	0.4118	119	89
1	1253.0000	0.0000	10	0	100.4436	158.2926	95.3842	0.4275	121	91
1	1254.0000	0.0000	9	0	101.0109	157.9016	95.6082	0.5605	122	92
1	1255.0000	0.0000	10	0	100.8262	158.1670	95.5760	0.3285	114	84
1	1256.0000	0.0000	10	0	100.8201	158.3564	95.6960	0.3567	117	89
1	1257.0000	0.0000	10	0	100.3655	158.3031	95.3591	0.6156	115	79
1	1258.0000	0.0000	10	0	100.9956	158.3586	95.8830	0.3722	120	87
1	1259.0000	0.0000	10	0	100.8359	158.2101	95.6660	0.4194	127	92
1	1260.0000	0.0000	10	0	100.3127	158.4025	95.3153	0.4567	110	82
1	1261.0000	0.0000	10	0	100.5187	158.4897	95.5579	0.4110	107	75
1	1262.0000	0.0000	10	0	100.6469	158.1560	95.3316	0.5054	107	77
1	1263.0000	0.0000	10	0	99.5479	158.0209	95.0002	0.8515	104	79
1	1264.0000	0.0000	10	0	100.0317	158.2742	95.1366	0.8000	118	85
1	1265.0000	0.0000	10	0	100.2623	158.4601	95.3161	0.5946	124	88
1	1266.0000	0.0000	10	0	100.8327	158.3451	95.8495	0.4103	116	89
1	1267.0000	0.0000	10	0	100.3442	158.2844	95.3438	0.4915	114	84
1	1268.0000	0.0000	10	0	101.1623	158.4088	95.8401	0.2551	118	81
1	1269.0000	0.0000	10	0	100.5803	158.0395	95.7249	0.6732	117	82
1	1270.0000	0.0000	10	0	101.0754	158.2634	96.0659	0.2413	114	87
1	1271.0000	0.0000	10	0	100.4531	158.2315	95.7745	0.4303	115	92
1	1272.0000	0.0000	10	0	101.1460	158.4058	96.0616	0.4985	125	92
5	1273.0000	0.0000	6	0	82.8381	55.5644	307.8339	0.9865	119	92
1	1274.0000	0.0000	10	0	100.3860	158.3285	95.6101	0.4631	121	88
1	1275.0000	0.0000	10	0	100.7651	158.3896	95.8306	0.2888	119	86
1	1276.0000	0.0000	10	0	101.0017	158.2625	96.0317	0.3248	123	91
1	1277.0000	0.0000	10	0	100.8132	158.4248	95.9070	0.4038	132	92
1	1278.0000	0.0000	10	0	100.7293	158.5757	95.4060	0.5546	128	96
1	1279.0000	0.0000	9	0	100.7644	158.2531	95.7666	0.2746	120	89
1	1280.0000	0.0000	10	0	100.7272	158.1640	95.5868	0.4184	109	82
1	1281.0000	0.0000	10	0	100.1197	158.1047	95.1787	0.5521	120	87
1	1282.0000	0.0000	10	0	100.1873	158.2318	94.8313	0.6235	123	89
1	1283.0000	0.0000	10	0	100.7161	158.2301	95.7830	0.3451	130	96
1	1284.0000	0.0000	10	0	100.7246	158.4016	95.5059	0.3360	128	86
1	1285.0000	0.0000	10	0	100.0017	158.3740	95.0923	0.5140	122	88
1	1286.0000	0.0000	10	0	100.5405	158.3120	95.7342	0.5518	119	88
1	1287.0000	0.0000	10	0	100.7017	158.1428	95.7187	0.2469	129	92
1	1288.0000	0.0000	10	0	100.5703	158.1626	95.5630	0.4819	129	91
1	1289.0000	0.0000	10	0	100.3017	158.4166	95.4547	0.4400	130	89
1	1290.0000	0.0000	10	0	100.4930	158.3404	95.6408	0.4652	131	97
1	1291.0000	0.0000	10	0	100.6677	158.3089	95.7375	0.3675	125	98
1	1292.0000	0.0000	10	0	100.3946	158.2723	95.5578	0.4145	130	94
1	1293.0000	0.0000	10	0	100.4316	158.3358	95.6474	0.4041	133	94
1	1294.0000	0.0000	10	0	99.9982	158.3170	95.2702	0.5303	132	98
1	1295.0000	0.0000	10	0	100.7279	158.1157	95.7558	0.3848	136	91
1	1296.0000	0.0000	10	0	100.6980	158.2491	95.7200	0.2899	127	98
1	1297.0000	0.0000	9	0	100.4281	158.2725	95.5048	0.4703	127	93
1	1298.0000	0.0000	10	0	100.6540	158.1633	95.7241	0.3862	125	93
1	1299.0000	0.0000	10	0	100.3926	158.3204	95.5754	0.5400	129	90
1	1300.0000	0.0000	10	0	100.4881	158.3820	95.5066	0.4716	129	95
1	1301.0000	0.0000	10	0	100.6615	158.2503	95.7184	0.3406	130	95
1	1302.0000	0.0000	10	0	100.5666	158.1331	95.5161	0.4410	130	96
1	1303.0000	0.0000	10	0	100.5860	158.2060	95.5461	0.3934	137	93
1	1304.0000	0.0000	10	0	99.8480	158.2633	95.1104	0.7921	133	101
1	1305.0000	0.0000	10	0	100.8154	158.2806	95.6282	0.2415	131	92
1	1306.0000	0.0000	10	0	100.7713	158.0778	95.5716	0.3207	125	92
1	1307.0000	0.0000	10	0	100.2456	158.3169	95.3614	0.5033	133	93
1	1308.0000	0.0000	10	0	100.4457	158.2392	95.4688	0.2400	115	94
1	1309.0000	0.0000	10	0	100.1001	158.2266	95.3473	0.4897	122	89
1	1310.0000	0.0000	10	0	99.1343	158.2231	94.4148	0.9428	124	95
1	1311.0000	0.0000	10	0	100.2748	158.1675	95.1096	0.4291	118	86
1	1312.0000	0.0000	9	0	100.0256	158.0778	95.1034	0.5043	125	83
1	1313.0000	0.0000	10	0	100.2594	158.1427	95.3156	0.4793	127	89
1	1314.0000	0.0000	10	0	100.3819	158.3025	95.3554	0.5626	123	90
1	1315.0000	0.0000	10	0	99.8687	158.2236	95.0644	0.6321	127	89
1	1316.0000	0.0000	10	0	100.2029	158.3891	95.2732	0.5156	121	92
1	1317.0000	0.0000	10	0	99.5812	158.3485	94.7038	0.7096	120	91
1	1318.0000	0.0000	10	0	100.2853	158.2904	95.4368	0.3461	123	92
1	1319.0000	0.0000	10	0	99.5994	158.3188	94.9436	0.8544	118	89
1	1320.0000	0.0000	10	0	100.6293	158.2200	95.6017	0.2885	118	86
1	1321.0000	0.0000	10	0	100.1252	158.3244	95.3633	0.5036	127	95
1	1322.0000	0.0000	10	0	100.6614	158.2477	95.7281	0.3813	125	88
1	1323.0000	0.0000	10	0	100.3362	158.2841	95.5099	0.4287	131	98
1	1324.0000	0.0000	10	0	100.4938	158.2031	95.6001	0.3658	126	93
1	1325.0000	0.0000	10	0	100.5791	158.2537	95.5363	0.4506	130	90
1	1326.0000	0.0000	10	0	100.1345	157.9817	95.3630	0.4824	128	91
1	1327.0000	0.0000	10	0	100.2986	158.2593	95.6340	0.4636	129	95
1	1328.0000	0.0000	10	0	100.5159	158.2543	95.7239	0.3300	133	99
1	1329.0000	0.0000	10	0	100.4893	158.1538	95.5706	0.3354	127	88
1	1330.0000	0.0000	10	0	100.4160	158.2806	95.6886	0.3515	133	84
1	1331.0000	0.0000	10	0	99.8937	158.2297	95.4188	0.7833	117	79
1	1332.0000	0.0000	9	0	99.4510	158.3870	94.8500	0.6125	112	73
1	1333.0000	0.0000	10	0	100.0963	159.6315	96.6508	0.7374	113	75
1	1334.0000	0.0000	10	0	100.7674	159.8779	97.5109	0.2768	118	76
1	1335.0000	0.0000	10	0	99.5196	159.8254	96.2659	0.8073	122	78
1	1336.0000	0.0000	10	0	99.9632	159.6943	96.5604	0.5692	119	79
1	1337.0000	0.0000	10	0	100.9325	159.8813	97.5886	0.3892	126	79
1	1338.0000	0.0000	10	0	101.1104	159.8435	97.7388	0.2687	122	83
1	1339.0000	0.0000	10	0	101.0571	160.1882	97.3612	0.5622	122	87
1	1340.0000	0.0000	9	0	100.4884	159.9968	97.2056	0.5087	124	86
1	1341.0000	0.0000	10	0	100.4705	159.9292	96.9536	0.5279	127	89
1	1342.0000	0.0000	10	0	100.5199	159.8993	97.0539	0.5385	129	88
1	1343.0000	0.0000	10	0	100.8970	159.7706	97.4690	0.3717	135	94
1	1344.0000	0.0000	10	0	100.8838	159.8097	97.5926	0.3277	137	94
1	1345.0000	0.0000	10	0	101.1692	159.9142	97.8339	0.3996	140	94
1	1346.0000	0.0000	10	0	101.2215	159.8933	97.8034	0.2409	140	92
1	1347.0000	0.0000	10	0	101.0403	159.9909	97.8062	0.3272	129	84
1	1348.0000	0.0000	10	0	100.9817	159.8706	97.6605	0.4138	133	89
1	1349.0000	0.0000	10	0	101.3923	159.9182	97.9341	0.3220	136	94
1	1350.0000	0.0000	10	0	100.9377	159.8504	97.6578	0.5006	134	91
1	1351.0000	0.0000	10	0	101.3785	159.7812	97.9615	0.3249	129	95
1	1352.0000	0.0000	10	0	101.2497	159.9886	97.8577	0.3850	135	93
1	1353.0000	0.0000	10	0	100.9024	159.8530	97.6261	0.4919	130	90
1	1354.0000	0.0000	10	0	101.1817	159.7943	97.7999	0.4037	126	87
1	1355.0000	0.0000	10	0	101.0785	159.9271	97.3615	0.5201	117	81
1	1356.0000	0.0000	10	0	101.1866	159.7234	97.5702	0.2988	122	83
1	1357.0000	0.0000	10	0	101.0825	159.7243	97.6799	0.2996	124	89
1	1358.0000	0.0000	10	0	100.1813	159.8140	96.9877	0.7352	126	87
1	1359.0000	0.0000	10	0	100.9172	159.6481	97.5153	0.3695	120	84
1	1360.0000	0.0000	10	0	100.8413	159.7216	97.3992	0.4813	126	85
1	1361.0000	0.0000	10	0	100.7383	159.8401	97.2675	0.6276	125	84
1	1362.0000	0.0000	10	0	101.1245	159.7715	97.6237	0.3793	127	84
1	1363.0000	0.0000	10	0	100.6583	159.6214	97.2792	0.5859	122	90
1	1364.0000	0.0000	10	0	100.6134	159.5679	97.2067	0.4018	132	88
1	1365.0000	0.0000	10	0	101.1389	159.7404	97.7412	0.3929	127	85
1	1366.0000	0.0000	9	0	100.9977	159.5944	97.4198	0.3931	131	90
1	1367.0000	0.0000	10	0	100.9858	159.7666	97.6650	0.3333	124	82
1	1368.0000	0.0000	10	0	100.6221	159.7762	97.1358	0.6677	115	83
1	1369.0000	0.0000	10	0	101.1735	159.6355	97.7045	0.3513	124	90
1	1370.0000	0.0000	10	0	100.8252	159.6740	97.4589	0.4261	124	84
1	1371.0000	0.0000	10	0	101.0527	159.7066	97.6604	0.3985	124	84
1	1372.0000	0.0000	10	0	101.0160	159.7056	97.5932	0.3048	115	85
1	1373.0000	0.0000	10	0	101.3377	159.6643	97.7006	0.3289	125	83
1	1374.0000	0.0000	10	0	100.7809	159.3514	97.4381	0.4850	118	78
1	1375.0000	0.0000	10	0	100.9195	159.6699	97.4707	0.3839	125	87
1	1376.0000	0.0000	10	0	101.1353	159.5842	97.4492	0.3610	126	88
1	1377.0000	0.0000	10	0	101.0103	159.5136	97.3689	0.4234	130	96
1	1378.0000	0.0000	10	0	100.6351	159.5247	97.0545	0.4908	123	91
1	1379.0000	0.0000	10	0	100.7881	159.2694	97.4675	0.8305	127	82
1	1380.0000	0.0000	10	0	101.1207	159.5780	97.3822	0.4788	130	84
1	1381.0000	0.0000	10	0	101.2296	159.5233	97.4255	0.2851	125	82
1	1382.0000	0.0000	10	0	100.2634	159.4236	96.5855	0.6101	114	83
1	1383.0000	0.0000	10	0	100.5942	159.4673	97.0163	0.4662	114	87
1	1384.0000	0.0000	10	0	100.8428	159.7312	96.8736	0.6071	112	78
1	1385.0000	0.0000	9	0	100.9045	159.6091	97.2900	0.4342	120	76
1	1386.0000	0.0000	10	0	99.9231	158.9846	96.2980	0.5043	121	76
1	1387.0000	0.0000	10	0	100.0609	159.7454	96.1406	0.6779	121	76
1	1388.0000	0.0000	10	0	100.7510	159.3695	97.2945	0.6494	101	79
1	1389.0000	0.0000	10	0	100.6149	159.5681	97.0019	0.4900	125	77
1	1390.0000	0.0000	10	0	100.8158	159.8195	96.9253	0.4963	112	83
1	1391.0000	0.0000	10	0	100.0035	159.7717	96.1405	0.5961	110	76
1	1392.0000	0.0000	10	0	100.5486	159.7557	96.8431	0.4327	129	73
1	1393.0000	0.0000	10	0	100.7024	159.6274	96.8533	0.5151	108	82
1	1394.0000	0.0000	10	0	100.7683	159.6463	96.8880	0.4160	121	87
1	1395.0000	0.0000	10	0	100.5676	159.5420	96.7844	0.6232	116	88
1	1396.0000	0.0000	10	0	100.8521	159.5082	96.9198	0.3964	117	85
1	1397.0000	0.0000	10	0	101.4213	160.1275	97.2045	0.6264	116	84
1	1398.0000	0.0000	10	0	101.2097	159.7677	97.3985	0.2506	116	73
1	1399.0000	0.0000	10	0	101.3144	159.6492	97.3371	0.2796	121	82
1	1400.0000	0.0000	10	0	100.8160	159.6781	97.1253	0.4875	122	87
1	1401.0000	0.0000	9	0	100.5377	159.7220	96.9680	0.5117	118	84
1	1402.0000	0.0000	10	0	100.7536	159.6815	96.9992	0.2828	127	84
1	1403.0000	0.0000	9	0	101.7518	159.7782	97.7310	0.1508	127	85
1	1404.0000	0.0000	10	0	100.8941	159.8316	97.1909	0.4633	130	85
1	1405.0000	0.0000	10	0	101.1445	159.7932	97.3026	0.5513	129	85
1	1406.0000	0.0000	10	0	100.8126	159.8611	97.0766	0.4571	117	88
1	1407.0000	0.0000	10	0	101.3654	159.7093	97.3555	0.3314	120	86
1	1408.0000	0.0000	10	0	100.5549	159.7735	96.7844	0.4404	120	87
1	1409.0000	0.0000	10	0	100.4070	159.6376	96.1604	0.7497	131	81
1	1410.0000	0.0000	10	0	99.7332	159.6584	96.1333	0.8016	110	82
1	1411.0000	0.0000	10	0	100.6666	159.7963	96.9809	0.3586	132	84
1	1412.0000	0.0000	10	0	101.4156	159.7420	97.3062	0.3339	119	90
1	1413.0000	0.0000	10	0	100.6609	159.8255	96.7893	0.4661	118	78
1	1414.0000	0.0000	10	0	100.9474	159.8355	97.3148	0.3729	114	76
1	1415.0000	0.0000	10	0	101.2985	159.7959	97.5346	0.2022	114	78
1	1416.0000	0.0000	10	0	101.4944	159.7950	97.6358	0.3013	129	86
1	1417.0000	0.0000	10	0	101.2035	159.9819	97.4643	0.2624	127	88
1	1418.0000	0.0000	10	0	101.1150	159.9230	97.4871	0.3418	119	76
1	1419.0000	0.0000	9	0	101.4886	161.4748	96.8553	0.4042	107	61
1	1420.0000	0.0000	8	0	102.7984	162.6168	98.3890	0.3092	106	67
1	1421.0000	0.0000	10	0	102.4427	162.8253	98.1490	0.4545	88	62
1	1422.0000	0.0000	9	0	99.7851	162.5972	96.0786	0.8651	92	60
1	1423.0000	0.0000	8	0	101.3070	162.7105	96.8943	0.6156	101	67
1	1424.0000	0.0000	10	0	101.0254	162.2196	96.5938	0.5947	115	76
1	1425.0000	0.0000	10	0	101.4454	162.9152	97.3546	0.5837	123	76
1	1426.0000	0.0000	10	0	102.9141	162.4606	98.5005	0.4471	120	80
1	1427.0000	0.0000	9	0	102.3273	162.5728	97.9690	0.4684	125	82
1	1428.0000	0.0000	10	0	101.4878	162.7133	96.7161	0.7749	109	78
1	1429.0000	0.0000	10	0	102.2737	162.8564	97.5633	0.7817	92	65
1	1430.0000	0.0000	10	0	101.5886	162.7114	96.5466	0.8725	102	66
1	1431.0000	0.0000	9	0	102.0545	162.9395	97.7901	0.5268	113	82
1	1432.0000	0.0000	9	0	102.9965	163.0131	98.3449	0.4044	119	80
1	1433.0000	0.0000	10	0	102.7216	162.7749	98.3576	0.3315	119	85
1	1434.0000	0.0000	10	0	102.2941	162.6619	97.9500	0.2805	128	92
1	1435.0000	0.0000	10	0	102.9481	162.6231	98.2246	0.3113	127	87
1	1436.0000	0.0000	10	0	102.4503	162.6319	98.0686	0.3776	127	80
1	1437.0000	0.0000	10	0	101.8400	162.4773	97.4752	0.4083	122	87
1	1438.0000	0.0000	10	0	101.9983	162.7343	97.3097	0.6145	124	84
1	1439.0000	0.0000	10	0	101.6591	162.3069	97.1346	0.5969	126	89
1	1440.0000	0.0000	9	0	102.0142	162.4258	97.7029	0.5104	129	89
1	1441.0000	0.0000	10	0	100.6153	162.7153	96.3963	0.9593	114	80
1	1442.0000	0.0000	10	0	102.0498	162.5899	97.7113	0.4494	124	89
1	1443.0000	0.0000	10	0	101.7276	162.2833	97.4215	0.4402	127	83
1	1444.0000	0.0000	9	0	102.9319	162.5843	98.2508	0.3306	119	77
1	1445.0000	0.0000	10	0	101.3594	162.5708	96.8048	0.7491	108	80
1	1446.0000	0.0000	10	0	101.8528	162.5958	97.1141	0.4510	106	71
1	1447.0000	0.0000	10	0	102.5356	162.2974	97.8556	0.4731	119	81
1	1448.0000	0.0000	10	0	102.0763	162.6149	97.7850	0.6761	124	81
1	1449.0000	0.0000	10	0	102.5257	162.6320	98.1662	0.4128	121	84
1	1450.0000	0.0000	10	0	102.6762	162.6733	98.3274	0.3239	123	91
1	1451.0000	0.0000	10	0	102.1217	162.7609	97.8372	0.4607	117	83
1	1452.0000	0.0000	10	0	102.4242	162.7589	97.7857	0.4729	127	86
1	1453.0000	0.0000	10	0	102.4480	162.6189	97.8477	0.5644	129	89
1	1454.0000	0.0000	10	0	101.8203	162.5394	97.2977	0.6366	129	87
1	1455.0000	0.0000	10	0	102.9693	162.7971	98.3695	0.1979	129	86
1	1456.0000	0.0000	10	0	102.4820	162.5529	97.9384	0.2592	135	92
1	1457.0000	0.0000	10	0	101.7235	162.7202	97.5870	0.4830	138	89
1	1458.0000	0.0000	9	0	101.3082	162.7184	97.0160	0.4597	119	90
1	1459.0000	0.0000	10	0	101.7862	162.3454	97.3830	0.5080	120	81
1	1460.0000	0.0000	10	0	101.3550	162.7047	97.1137	0.7046	129	89
1	1461.0000	0.0000	10	0	101.5050	162.7449	96.9799	0.6169	124	91
1	1462.0000	0.0000	10	0	101.1615	162.7985	96.7583	0.7567	121	88
1	1463.0000	0.0000	10	0	101.2696	162.6392	97.1252	0.7361	131	92
1	1464.0000	0.0000	10	0	101.8282	162.5009	97.3771	0.4199	118	91
1	1465.0000	0.0000	10	0	101.9457	162.5516	97.4471	0.5391	131	92
1	1466.0000	0.0000	10	0	101.9751	162.3704	97.4733	0.5937	121	88
1	1467.0000	0.0000	9	0	102.1187	162.5269	97.6963	0.2593	122	89
1	1468.0000	0.0000	10	0	102.5247	162.3587	98.1245	0.4215	131	89
1	1469.0000	0.0000	10	0	102.1414	162.9058	97.8528	0.4644	122	84
1	1470.0000	0.0000	10	0	103.0398	162.6695	98.6174	0.3397	123	85
1	1471.0000	0.0000	10	0	102.4799	162.8320	97.6789	0.5192	123	88
1	1472.0000	0.0000	10	0	102.3376	162.6115	97.4699	0.6378	135	89
1	1473.0000	0.0000	10	0	101.8542	162.5049	97.6966	0.4361	118	87
1	1474.0000	0.0000	10	0	100.8229	162.5264	96.7766	0.9459	109	82
1	1475.0000	0.0000	10	0	102.1411	162.6009	97.7211	0.3758	116	78
1	1476.0000	0.0000	10	0	102.2989	162.6319	97.9480	0.3400	128	94
1	1477.0000	0.0000	10	0	102.5381	162.5771	98.1072	0.3362	128	90
1	1478.0000	0.0000	10	0	102.2794	162.5966	97.8027	0.4315	121	92
1	1479.0000	0.0000	9	0	102.5532	162.4994	97.9503	0.3419	133	87
1	1480.0000	0.0000	10	0	102.2936	162.8164	97.4783	0.4284	128	92
1	1481.0000	0.0000	10	0	102.5945	162.6132	98.0688	0.4189	120	79
1	1482.0000	0.0000	10	0	102.2539	162.6909	97.8668	0.4813	127	84
1	1483.0000	0.0000	10	0	101.7678	162.7261	97.2062	0.6910	135	89
1	1484.0000	0.0000	10	0	101.9383	162.6650	97.6246	0.3580	109	84
1	1485.0000	0.0000	10	0	101.3851	162.5196	97.0509	0.4211	113	81
1	1486.0000	0.0000	10	0	102.1954	162.6349	97.7998	0.3016	129	86
1	1487.0000	0.0000	10	0	101.5639	162.4907	96.9154	0.5405	128	88
1	1488.0000	0.0000	9	0	102.2466	162.3347	97.8733	0.3347	135	82
1	1489.0000	0.0000	10	0	101.5536	162.3707	97.2556	0.6348	127	91
1	1490.0000	0.0000	10	0	101.8751	162.3762	97.0408	0.8434	127	81
1	1491.0000	0.0000	10	0	101.5223	162.0055	97.2140	0.3023	119	82
1	1492.0000	0.0000	10	0	102.2805	162.1805	97.5661	0.3667	127	87
1	1493.0000	0.0000	9	0	101.8256	162.3148	97.3940	0.3595	131	89
1	1494.0000	0.0000	10	0	102.6516	162.5019	98.0020	0.4007	124	85
1	1495.0000	0.0000	10	0	101.1207	162.2503	96.7891	0.9393	113	85
1	1496.0000	0.0000	10	0	101.7216	162.1225	97.1756	0.5014	125	80
1	1497.0000	0.0000	10	0	101.5303	162.2108	97.0534	0.5630	117	79
1	1498.0000	0.0000	10	0	100.6399	162.0214	96.1244	0.5128	116	76
1	1499.0000	0.0000	10	0	101.5864	161.9234	97.0056	0.5875	123	82
1	1500.0000	0.0000	10	0	102.2710	162.1826	97.5564	0.4415	131	92
1	1501.0000	0.0000	10	0	102.7268	162.1800	97.7996	0.3825	133	92
1	1502.0000	0.0000	10	0	102.0298	162.1937	97.2757	0.4773	123	81
1	1503.0000	0.0000	10	0	102.3955	161.9969	97.5455	0.4444	131	86
1	1504.0000	0.0000	10	0	102.3159	162.1307	97.3822	0.4294	121	91
1	1505.0000	0.0000	10	0	102.5982	162.1438	97.8602	0.3532	116	91
1	1506.0000	0.0000	10	0	102.7020	162.1142	97.7380	0.3799	124	84
1	1507.0000	0.0000	10	0	102.1684	162.0825	97.4680	0.3811	128	91
1	1508.0000	0.0000	10	0	102.6330	162.0589	97.6747	0.2770	127	92
1	1509.0000	0.0000	10	0	102.6003	162.2027	97.9368	0.3398	127	90
1	1510.0000	0.0000	10	0	102.0110	162.1175	97.3254	0.5567	124	97
1	1511.0000	0.0000	10	0	101.7934	162.2083	97.1943	0.6535	122	97
1	1512.0000	0.0000	10	0	102.2432	162.1391	97.5929	0.4625	122	91
1	1513.0000	0.0000	10	0	101.8354	162.1367	97.2379	0.4683	109	84
1	1514.0000	0.0000	10	0	101.4685	161.9869	96.9932	0.5429	121	84
1	1515.0000	0.0000	10	0	102.1587	162.4227	97.4667	0.4246	117	81
1	1516.0000	0.0000	9	0	102.5372	162.1771	97.5423	0.2874	117	82
1	1517.0000	0.0000	10	0	101.5435	162.1386	96.9877	0.7152	123	88
1	1518.0000	0.0000	10	0	101.8997	161.7164	97.1440	0.4867	125	88
1	1519.0000	0.0000	10	0	100.5685	162.0456	96.0696	0.8823	116	78
1	1520.0000	0.0000	10	0	102.3858	162.1330	97.7701	0.5410	121	86
1	1521.0000	0.0000	10	0	101.2601	162.2012	96.7433	0.6978	127	93
1	1522.0000	0.0000	10	0	100.9278	161.9674	96.4029	0.7016	125	85
1	1523.0000	0.0000	9	0	102.3229	162.3340	97.3884	0.5658	122	77
1	1524.0000	0.0000	10	0	102.6101	162.1796	97.7935	0.4425	123	90
1	1525.0000	0.0000	10	0	102.2156	162.1959	97.4619	0.4407	124	91
1	1526.0000	0.0000	10	0	101.6869	162.3363	96.9707	0.7110	123	89
1	1527.0000	0.0000	10	0	100.9807	162.3800	96.6723	0.7138	121	85
1	1528.0000	0.0000	10	0	101.5133	162.1279	96.9327	0.3965	118	88
1	1529.0000	0.0000	10	0	101.2043	161.9748	96.7336	0.3823	128	90
1	1530.0000	0.0000	10	0	100.5691	161.8884	96.1225	0.6249	129	94
1	1531.0000	0.0000	10	0	100.4981	162.0696	95.9222	0.5761	131	88
1	1532.0000	0.0000	10	0	100.2999	162.1872	95.8017	0.6070	127	92
1	1533.0000	0.0000	10	0	100.1786	162.2062	95.6993	0.4996	135	93
1	1534.0000	0.0000	10	0	100.8759	162.0568	96.3691	0.2260	134	87
1	1535.0000	0.0000	10	0	100.1009	162.1534	95.6568	0.5434	125	86
1	1536.0000	0.0000	10	0	100.1967	162.0009	95.9464	0.4736	131	89
1	1537.0000	0.0000	10	0	100.4452	162.0599	96.1547	0.3933	132	88
1	1538.0000	0.0000	10	0	100.2971	162.0389	95.9063	0.3340	133	89
1	1539.0000	0.0000	10	0	100.5957	162.2557	96.0721	0.3540	130	90
1	1540.0000	0.0000	10	0	100.7822	162.1803	96.1928	0.3437	130	94
1	1541.0000	0.0000	10	0	100.6045	162.3784	96.0714	0.4040	133	90
1	1542.0000	0.0000	10	0	100.6647	162.4505	95.9849	0.4098	131	92
1	1543.0000	0.0000	10	0	100.1114	162.1263	95.7698	0.7298	123	82
1	1544.0000	0.0000	10	0	99.5237	162.5273	95.1011	0.8021	111	83
1	1545.0000	0.0000	10	0	99.9866	162.8489	95.4233	0.6223	116	88
1	1546.0000	0.0000	10	0	100.2033	162.4891	95.6706	0.5248	118	86
1	1547.0000	0.0000	10	0	100.6270	162.3430	96.3390	0.4355	127	89
1	1548.0000	0.0000	10	0	100.2618	162.4044	96.0991	0.5229	134	99
1	1549.0000	0.0000	10	0	99.9857	162.3394	95.6816	0.6149	130	96
1	1550.0000	0.0000	9	0	99.8750	162.2718	95.9544	0.4557	141	96
1	1551.0000	0.0000	10	0	100.0473	162.2380	95.8896	0.4938	137	96
1	1552.0000	0.0000	10	0	99.8501	162.1942	95.7117	0.5073	125	89
1	1553.0000	0.0000	10	0	99.8728	162.1827	95.7043	0.3695	128	89
1	1554.0000	0.0000	10	0	99.4474	162.2034	95.4074	0.5790	139	93
1	1555.0000	0.0000	10	0	99.8082	162.1262	95.6556	0.4825	135	96
1	1556.0000	0.0000	10	0	99.6488	162.2088	95.5703	0.4187	134	95
1	1557.0000	0.0000	10	0	100.2730	162.1062	96.0480	0.2383	132	94
1	1558.0000	0.0000	10	0	99.5738	162.2155	95.7186	0.5040	135	100
1	1559.0000	0.0000	10	0	99.9614	162.1258	95.8803	0.4334	139	89
1	1560.0000	0.0000	10	0	99.9496	162.0966	95.8090	0.3259	145	97
1	1561.0000	0.0000	10	0	99.3827	162.0829	95.5316	0.5359	140	100
1	1562.0000	0.0000	10	0	99.4175	162.0047	95.5677	0.5598	140	96
1	1563.0000	0.0000	10	0	100.2944	162.2146	96.2631	0.2569	147	95
1	1564.0000	0.0000	10	0	99.4301	162.1321	95.5259	0.3937	145	100
1	1565.0000	0.0000	10	0	99.3384	162.2163	95.4702	0.4246	132	100
1	1566.0000	0.0000	10	0	99.6623	162.4048	95.8331	0.4997	133	89
1	1567.0000	0.0000	10	0	99.9400	162.1708	95.9664	0.3378	134	94
1	1568.0000	0.0000	9	0	99.5798	162.1219	95.7691	0.3606	135	85
1	1569.0000	0.0000	10	0	99.4326	162.2078	95.6707	0.5026	133	91
1	1570.0000	0.0000	10	0	99.5094	162.2374	95.5554	0.4336	136	91
1	1571.0000	0.0000	10	0	99.3039	162.1749	95.3556	0.5048	135	91
1	1572.0000	0.0000	9	0	99.9520	162.2824	95.6743	0.3559	123	82
1	1573.0000	0.0000	10	0	99.4751	162.6697	95.0723	0.4239	121	87
1	1574.0000	0.0000	10	0	99.7930	162.7883	95.4941	0.3474	128	91
1	1575.0000	0.0000	10	0	99.7603	162.9092	95.5315	0.3238	129	89
1	1576.0000	0.0000	10	0	100.2101	162.8887	95.7325	0.3895	132	92
1	1577.0000	0.0000	10	0	99.9915	162.9093	95.6301	0.3943	124	90
1	1578.0000	0.0000	10	0	100.4076	162.7294	95.9325	0.3417	124	89
1	1579.0000	0.0000	10	0	99.0623	162.9607	95.0754	0.5899	130	102
1	1580.0000	0.0000	10	0	100.0291	162.8080	95.8674	0.2466	121	92
1	1581.0000	0.0000	10	0	99.7477	162.7300	95.6475	0.2932	125	97
1	1582.0000	0.0000	10	0	99.3885	162.8282	95.3767	0.3992	123	89
1	1583.0000	0.0000	10	0	99.4391	162.8373	95.4253	0.3594	123	94
1	1584.0000	0.0000	10	0	99.3026	162.5964	95.2662	0.4785	118	87
1	1585.0000	0.0000	10	0	98.9917	162.8456	95.0490	0.5493	118	88
1	1586.0000	0.0000	10	0	99.4741	162.6743	95.5016	0.4260	129	91
1	1587.0000	0.0000	9	0	99.3233	162.7705	95.3818	0.4689	138	99
1	1588.0000	0.0000	10	0	98.7916	162.9332	95.0305	0.5353	133	97
1	1589.0000	0.0000	10	0	99.1019	162.6984	95.2372	0.4004	134	101
1	1590.0000	0.0000	10	0	98.8078	162.5732	95.3968	0.6735	131	100
1	1591.0000	0.0000	10	0	99.2334	162.8328	95.3356	0.3683	137	99
1	1592.0000	0.0000	10	0	99.4994	162.9606	95.6142	0.2720	124	96
1	1593.0000	0.0000	10	0	97.6743	162.8406	94.1043	1.0662	125	92
1	1594.0000	0.0000	10	0	98.9756	162.9665	95.0412	0.2970	124	87
1	1595.0000	0.0000	10	0	98.8233	163.0265	94.9977	0.5709	136	94
1	1596.0000	0.0000	10	0	99.0210	162.9634	95.0097	0.4217	131	93
1	1597.0000	0.0000	10	0	99.0377	162.9191	95.1671	0.3225	141	103
1	1598.0000	0.0000	10	0	98.8294	163.0766	94.9219	0.3908	131	95
1	1599.0000	0.0000	9	0	98.7404	163.0611	94.6415	0.4199	129	86
1	1600.0000	0.0000	10	0	98.0753	163.2057	94.3203	0.6542	140	97
1	1601.0000	0.0000	10	0	98.7982	163.1067	94.8784	0.3038	133	98
1	1602.0000	0.0000	10	0	98.8174	163.1523	94.9955	0.3289	130	100
1	1603.0000	0.0000	10	0	98.8835	163.2004	95.0092	0.3292	133	98
1	1604.0000	0.0000	10	0	98.9415	163.2071	95.0299	0.2809	132	96
1	1605.0000	0.0000	10	0	98.3040	163.2828	94.5229	0.6015	139	96
1	1606.0000	0.0000	10	0	98.7877	163.1169	94.9118	0.3707	138	98
1	1607.0000	0.0000	10	0	98.8717	163.0722	95.0756	0.2617	125	95
1	1608.0000	0.0000	10	0	98.6623	163.1047	94.9128	0.3372	135	102
1	1609.0000	0.0000	9	0	98.5968	163.1638	94.9130	0.3372	130	100
1	1610.0000	0.0000	10	0	98.3285	163.0909	94.6049	0.4622	142	93
1	1611.0000	0.0000	9	0	98.4645	163.0912	94.5646	0.3822	131	93
1	1612.0000	0.0000	9	0	98.3485	163.4553	94.5761	0.3933	128	96
1	1613.0000	0.0000	10	0	97.9706	163.4859	94.2987	0.4700	130	95
1	1614.0000	0.0000	10	0	98.1559	163.3922	94.1983	0.4740	124	83
1	1615.0000	0.0000	10	0	97.9419	163.5183	93.8182	0.6575	126	91
1	1616.0000	0.0000	10	0	97.7444	163.4187	94.0577	0.5120	131	95
1	1617.0000	0.0000	10	0	97.8007	163.3822	94.0295	0.5520	130	96
1	1618.0000	0.0000	10	0	97.5479	163.5476	93.7441	0.5711	125	95
1	1619.0000	0.0000	10	0	97.3237	163.5097	93.5393	0.6634	131	94
1	1620.0000	0.0000	10	0	98.0095	163.4551	94.0270	0.4223	134	103
1	1621.0000	0.0000	10	0	97.8956	163.4709	93.9850	0.3398	136	104
1	1622.0000	0.0000	10	0	98.2165	163.4308	94.3224	0.3805	132	100
1	1623.0000	0.0000	10	0	97.7949	163.4511	94.1055	0.5149	134	103
1	1624.0000	0.0000	10	0	98.0492	163.3654	94.3392	0.4510	136	97
1	1625.0000	0.0000	10	0	98.3527	163.3076	94.6810	0.2891	138	96
1	1626.0000	0.0000	10	0	97.4886	163.3911	93.7972	0.5482	140	98
1	1627.0000	0.0000	10	0	97.9528	163.0340	94.4028	0.5048	135	99
1	1628.0000	0.0000	10	0	97.7913	163.1785	94.1836	0.3401	144	99
1	1629.0000	0.0000	10	0	97.4565	163.1913	93.9131	0.5096	141	96
1	1630.0000	0.0000	10	0	97.8339	163.0835	94.2114	0.4192	129	90
1	1631.0000	0.0000	9	0	97.8138	163.1433	94.1325	0.3700	129	92
1	1632.0000	0.0000	10	0	97.3150	162.9155	93.7595	0.4978	130	98
1	1633.0000	0.0000	9	0	97.2428	163.0745	93.6344	0.4844	148	93
1	1634.0000	0.0000	10	0	97.8869	163.1522	94.2398	0.2515	147	90
1	1635.0000	0.0000	9	0	97.4998	163.0421	93.9219	0.5332	133	93
1	1636.0000	0.0000	10	0	97.0115	163.1121	93.4823	0.4067	145	89
1	1637.0000	0.0000	10	0	96.9220	163.1098	93.3851	0.4277	124	91
1	1638.0000	0.0000	10	0	96.8658	163.1096	93.2903	0.5562	128	94
1	1639.0000	0.0000	9	0	97.4107	163.1038	93.5956	0.3497	132	91
1	1640.0000	0.0000	10	0	96.9617	163.0545	93.4734	0.4147	126	90
1	1641.0000	0.0000	10	0	97.2631	162.7688	93.6060	0.7096	119	83
1	1642.0000	0.0000	10	0	97.6843	163.0255	94.0137	0.2852	127	90
1	1643.0000	0.0000	10	0	98.1015	162.9771	94.1568	0.2597	143	92
1	1644.0000	0.0000	10	0	97.1911	163.0757	93.6540	0.4822	126	96
1	1645.0000	0.0000	10	0	96.4787	163.2686	92.6684	0.7602	135	90
1	1646.0000	0.0000	10	0	97.6807	162.9907	93.9495	0.2961	137	94
1	1647.0000	0.0000	10	0	97.2868	163.1710	93.6457	0.4085	130	96
1	1648.0000	0.0000	10	0	96.8079	162.9844	93.0660	0.5081	129	97
1	1649.0000	0.0000	10	0	97.3590	163.0201	93.6508	0.3834	130	95
1	1650.0000	0.0000	10	0	97.3934	163.1047	93.5707	0.2837	121	91
1	1651.0000	0.0000	10	0	95.8158	163.3692	92.1384	0.7992	119	90
1	1652.0000	0.0000	10	0	96.3780	163.1631	92.5262	0.5693	113	90
1	1653.0000	0.0000	10	0	96.4082	163.2590	92.7975	0.4517	129	96
1	1654.0000	0.0000	10	0	96.1961	163.2112	92.4959	0.6115	122	91
1	1655.0000	0.0000	10	0	97.2049	163.1732	93.2886	0.2885	124	93
1	1656.0000	0.0000	10	0	97.1930	163.3645	93.4240	0.3352	136	98
1	1657.0000	0.0000	10	0	96.9480	163.4087	93.2369	0.3057	133	101
1	1658.0000	0.0000	10	0	96.9970	163.2587	93.0752	0.4747	125	94
1	1659.0000	0.0000	10	0	97.1197	163.1731	93.2751	0.2850	121	91
1	1660.0000	0.0000	10	0	97.0480	163.1069	93.4548	0.3250	124	94
1	1661.0000	0.0000	10	0	96.3376	163.0914	93.0712	0.5426	129	94
1	1662.0000	0.0000	10	0	95.8400	163.2198	92.8135	0.7209	128	94
1	1663.0000	0.0000	10	0	96.6634	163.0286	93.3639	0.4884	123	92
1	1664.0000	0.0000	10	0	96.3865	163.1249	93.1518	0.5914	132	101
1	1665.0000	0.0000	10	0	96.0179	163.0761	92.7760	0.4765	125	94
1	1666.0000	0.0000	10	0	97.8714	163.0915	94.3710	0.6546	127	86
1	1667.0000	0.0000	10	0	96.4695	162.9040	93.2749	0.4698	115	83
1	1668.0000	0.0000	10	0	95.8600	162.6930	92.5842	0.4410	109	79
1	1669.0000	0.0000	10	0	95.5888	162.9170	92.5720	0.7200	121	85
1	1670.0000	0.0000	10	0	97.0576	162.9260	93.7296	0.3180	120	89
1	1671.0000	0.0000	9	0	95.7395	162.9204	92.6613	0.4415	127	86
1	1672.0000	0.0000	10	0	95.8355	162.4393	92.4686	0.6080	124	86
1	1673.0000	0.0000	10	0	96.3085	162.9110	93.0312	0.4266	124	90
1	1674.0000	0.0000	10	0	96.3853	162.8727	92.8015	0.4973	118	83
1	1675.0000	0.0000	10	0	95.8488	162.8151	92.6435	0.7052	130	89
1	1676.0000	0.0000	10	0	95.2117	163.0007	92.2891	0.7939	135	93
1	1677.0000	0.0000	10	0	95.2996	162.9714	92.2563	0.7108	131	87
1	1678.0000	0.0000	10	0	96.1990	162.6744	93.0649	0.4856	112	77
1	1679.0000	0.0000	10	0	96.1064	162.7259	92.9698	0.3770	116	83
1	1680.0000	0.0000	10	0	95.6740	162.7597	92.3780	0.7456	127	88
1	1681.0000	0.0000	10	0	95.9518	162.9423	92.8454	0.5262	132	88
1	1682.0000	0.0000	10	0	96.6784	162.8228	93.5591	0.4317	127	97
1	1683.0000	0.0000	10	0	96.0897	163.0373	92.9253	0.4228	134	96
1	1684.0000	0.0000	10	0	96.3788	162.8894	93.0125	0.3002	125	95
1	1685.0000	0.0000	10	0	95.7200	163.0526	92.5072	0.5610	132	94
1	1686.0000	0.0000	9	0	96.0976	163.1199	92.7873	0.4445	129	97
1	1687.0000	0.0000	10	0	95.8471	163.1521	92.5323	0.4778	134	91
1	1688.0000	0.0000	10	0	95.4496	163.1710	92.1268	0.5496	144	93
1	1689.0000	0.0000	10	0	95.7035	163.0415	92.3734	0.6204	131	91
1	1690.0000	0.0000	10	0	95.1877	163.2375	91.9705	0.6429	129	85
1	1691.0000	0.0000	10	0	96.4481	163.0944	93.0684	0.3940	125	84
1	1692.0000	0.0000	10	0	95.7914	163.3570	92.7325	0.4055	131	92
1	1693.0000	0.0000	10	0	96.1223	163.3419	92.8882	0.4267	131	95
1	1694.0000	0.0000	10	0	95.7375	163.3298	92.6319	0.5528	120	92
1	1695.0000	0.0000	10	0	96.3196	163.3501	92.9449	0.2939	123	88
1	1696.0000	0.0000	10	0	96.9070	163.4353	93.3369	0.4577	119	89
1	1697.0000	0.0000	10	0	95.3088	163.1886	92.1756	0.4809	124	86
1	1698.0000	0.0000	10	0	96.3461	163.0246	93.1569	0.3128	123	89
1	1699.0000	0.0000	10	0	95.6817	163.4193	92.6540	0.4945	124	97
1	1700.0000	0.0000	10	0	95.4982	163.4140	92.5515	0.4527	128	93
1	1701.0000	0.0000	10	0	94.2626	163.5307	91.7084	0.9602	122	86
1	1702.0000	0.0000	10	0	95.8591	163.5502	93.1638	0.2682	117	89
1	1703.0000	0.0000	10	0	95.4934	163.6874	92.9182	0.4801	125	88
1	1704.0000	0.0000	10	0	95.1029	163.5604	92.7323	0.7766	120	82
1	1705.0000	0.0000	10	0	94.7716	163.4102	92.1254	0.9151	121	89
1	1706.0000	0.0000	10	0	95.0053	163.7489	92.3527	0.5809	123	84
1	1707.0000	0.0000	9	0	95.5240	163.7932	93.0262	0.5034	117	86
1	1708.0000	0.0000	10	0	96.1647	163.6181	93.3876	0.4264	127	89
1	1709.0000	0.0000	10	0	95.9372	163.6354	93.0742	0.2684	119	83
1	1710.0000	0.0000	9	0	95.5634	163.7021	93.0153	0.4705	111	74
1	1711.0000	0.0000	10	0	95.6014	163.6837	93.0950	0.4596	124	86
1	1712.0000	0.0000	10	0	95.3536	163.7072	92.9381	0.4917	127	91
1	1713.0000	0.0000	9	0	96.0307	163.6160	93.4194	0.4413	132	93
1	1714.0000	0.0000	10	0	95.5594	163.7787	93.2078	0.4928	126	98
1	1715.0000	0.0000	10	0	95.5034	163.6317	93.1942	0.5621	122	95
1	1716.0000	0.0000	10	0	95.7859	163.4529	93.4434	0.4291	127	88
1	1717.0000	0.0000	10	0	95.1606	163.7708	92.9100	0.5470	121	88
1	1718.0000	0.0000	10	0	95.1959	163.4589	92.7922	0.4985	127	93
1	1719.0000	0.0000	10	0	94.8618	163.2787	92.4487	0.5291	122	89
1	1720.0000	0.0000	9	0	95.1564	163.4556	92.7932	0.2953	120	82
1	1721.0000	0.0000	10	0	94.9885	163.4672	92.6355	0.5259	117	83
1	1722.0000	0.0000	10	0	94.7467	163.4691	92.6279	0.6621	125	90
1	1723.0000	0.0000	10	0	95.2846	163.3690	93.1554	0.3343	134	90
1	1724.0000	0.0000	10	0	95.6879	163.3824	93.5209	0.3145	127	89
1	1725.0000	0.0000	10	0	95.5646	163.3775	93.3327	0.5032	125	85
1	1726.0000	0.0000	10	0	95.3247	163.4671	93.2839	0.2634	130	87
1	1727.0000	0.0000	10	0	95.2118	163.4523	93.1372	0.4207	133	86
1	1728.0000	0.0000	9	0	95.4893	163.5598	93.4969	0.3341	125	84
1	1729.0000	0.0000	10	0	95.2418	163.4756	93.1797	0.4860	124	88
1	1730.0000	0.0000	10	0	95.8796	163.6665	93.4390	0.6303	125	88
1	1731.0000	0.0000	10	0	95.1237	163.6034	93.0090	0.3973	122	91
1	1732.0000	0.0000	10	0	95.3107	163.6433	93.2810	0.3347	120	88
1	1733.0000	0.0000	10	0	95.1061	163.7421	93.0902	0.4236	126	97
1	1734.0000	0.0000	10	0	95.8014	163.5678	93.5627	0.3779	131	91
1	1735.0000	0.0000	10	0	94.7274	163.8964	92.7235	0.5671	116	79
1	1736.0000	0.0000	9	0	95.0477	163.7486	92.9944	0.4580	121	90
1	1737.0000	0.0000	10	0	95.7076	163.9106	93.5118	0.2920	127	92
1	1738.0000	0.0000	10	0	95.7590	163.8359	93.5929	0.3149	133	97
1	1739.0000	0.0000	10	0	94.8386	163.9293	92.9018	0.4895	125	95
1	1740.0000	0.0000	10	0	94.9202	163.8864	92.8484	0.4902	119	86
1	1741.0000	0.0000	10	0	94.5433	164.0131	92.7277	0.4511	119	86
1	1742.0000	0.0000	10	0	94.9561	163.8491	93.1004	0.7251	116	89
1	1743.0000	0.0000	9	0	94.6224	163.8134	92.5303	0.5472	121	88
1	1744.0000	0.0000	10	0	95.0308	163.8662	92.8951	0.3271	124	91
1	1745.0000	0.0000	10	0	94.5777	164.0020	92.8209	0.4808	122	95
1	1746.0000	0.0000	10	0	95.4773	163.7134	93.2512	0.3742	113	85
1	1747.0000	0.0000	10	0	93.9613	163.9962	92.1921	0.7927	129	84
1	1748.0000	0.0000	10	0	94.9733	163.8175	92.8756	0.5544	118	78
1	1749.0000	0.0000	10	0	93.8420	163.8861	91.8412	0.8234	121	88
1	1750.0000	0.0000	9	0	95.0159	163.7937	92.8372	0.2966	115	87
1	1751.0000	0.0000	10	0	94.7137	163.9290	92.7514	0.4864	113	87
1	1752.0000	0.0000	10	0	95.3984	163.7485	93.2139	0.5315	112	90
1	1753.0000	0.0000	10	0	94.8117	163.9152	92.9607	0.5661	123	91
1	1754.0000	0.0000	10	0	94.8337	164.0405	92.7296	0.4541	142	93
1	1755.0000	0.0000	10	0	94.7895	164.0496	92.8586	0.6204	127	92
1	1756.0000	0.0000	10	0	94.8016	163.9685	92.8714	0.4532	128	93
1	1757.0000	0.0000	10	0	95.5699	163.8943	93.4015	0.2310	138	87
1	1758.0000	0.0000	9	0	95.3848	164.0201	93.3350	0.2814	124	91
1	1759.0000	0.0000	9	0	95.6340	164.0652	93.3894	0.3584	133	94
1	1760.0000	0.0000	10	0	95.6561	164.0069	93.6075	0.2760	124	92
1	1761.0000	0.0000	10	0	95.8371	163.8595	93.7150	0.4100	126	91
1	1762.0000	0.0000	10	0	95.4179	163.9760	93.4398	0.2989	129	94
1	1763.0000	0.0000	10	0	95.4010	163.9649	93.3500	0.3595	125	94
1	1764.0000	0.0000	10	0	95.1190	164.0072	93.1380	0.3923	133	94
1	1765.0000	0.0000	10	0	95.3022	164.0590	93.3733	0.3226	130	90
1	1766.0000	0.0000	10	0	94.9139	164.1150	93.0301	0.4888	135	96
1	1767.0000	0.0000	10	0	95.3007	163.9708	93.3103	0.3790	144	102
1	1768.0000	0.0000	10	0	95.2263	164.1597	93.1226	0.4934	137	93
1	1769.0000	0.0000	10	0	95.1821	163.9072	93.0715	0.4445	131	90
1	1770.0000	0.0000	10	0	95.0437	164.1091	93.1402	0.3840	127	92
1	1771.0000	0.0000	10	0	95.2828	164.1185	93.5554	0.4438	126	88
1	1772.0000	0.0000	10	0	94.2542	164.8134	93.9223	0.6479	127	82
1	1773.0000	0.0000	10	0	95.5277	164.7612	94.4317	0.4635	135	93
1	1774.0000	0.0000	10	0	95.4946	164.8606	94.9329	0.3624	139	94
1	1775.0000	0.0000	10	0	95.0176	164.6845	94.4541	0.4562	126	91
1	1776.0000	0.0000	9	0	94.8873	164.8790	94.3123	0.4810	132	89
1	1777.0000	0.0000	10	0	94.7187	164.7875	94.0782	0.4138	131	91
1	1778.0000	0.0000	10	0	95.2141	164.8835	94.4510	0.3416	136	93
1	1779.0000	0.0000	10	0	94.7645	164.6673	94.0604	0.4355	140	95
1	1780.0000	0.0000	10	0	95.5597	164.7794	94.7659	0.3012	141	99
1	1781.0000	0.0000	10	0	94.8729	164.7454	94.1106	0.3717	139	93
1	1782.0000	0.0000	10	0	94.9409	164.6442	94.1391	0.5187	140	100
1	1783.0000	0.0000	9	0	94.8672	164.5435	94.3257	0.4980	140	99
1	1784.0000	0.0000	10	0	93.9881	164.8101	93.1875	0.8310	129	89
1	1785.0000	0.0000	10	0	94.4137	164.4916	93.6796	0.5120	123	78
1	1786.0000	0.0000	9	0	95.2574	164.7348	94.3845	0.3920	121	76
1	1787.0000	0.0000	10	0	95.1873	165.1874	94.4213	0.3916	129	86
1	1788.0000	0.0000	10	0	95.1576	165.1661	94.2998	0.3268	127	95
1	1789.0000	0.0000	10	0	95.4462	165.1924	94.5400	0.2526	124	98
1	1790.0000	0.0000	10	0	95.1275	165.2688	94.1030	0.4183	123	87
1	1791.0000	0.0000	10	0	95.4724	165.2462	94.5757	0.3628	130	93
1	1792.0000	0.0000	9	0	95.2441	165.2253	94.2756	0.4058	127	94
1	1793.0000	0.0000	10	0	95.7848	165.4829	94.6567	0.4325	127	92
1	1794.0000	0.0000	10	0	95.9483	165.2812	95.2605	0.5169	131	87
1	1795.0000	0.0000	10	0	95.1950	165.4040	94.4199	0.3418	135	91
1	1796.0000	0.0000	10	0	95.1927	165.3180	94.3806	0.3253	135	96
1	1797.0000	0.0000	10	0	95.3645	165.3934	94.6020	0.3658	132	89
1	1798.0000	0.0000	10	0	94.7233	165.3838	94.1011	0.5584	127	94
1	1799.0000	0.0000	10	0	95.2195	165.3787	94.4635	0.3797	133	99
1	1800.0000	0.0000	10	0	95.0336	165.2353	94.5535	0.5477	132	101
1	1801.0000	0.0000	10	0	95.2025	165.3724	94.5442	0.3425	137	92
1	1802.0000	0.0000	10	0	94.9166	165.2744	94.2519	0.4491	137	96
1	1803.0000	0.0000	10	0	95.0402	165.2981	94.0910	0.3707	123	90
1	1804.0000	0.0000	10	0	95.0532	165.3350	94.1886	0.4870	115	80
1	1805.0000	0.0000	10	0	94.0743	165.2003	93.5654	0.5058	121	85
1	1806.0000	0.0000	10	0	94.7316	165.2054	94.0241	0.3114	121	89
1	1807.0000	0.0000	10	0	94.8467	165.2196	94.1907	0.3582	132	92
1	1808.0000	0.0000	9	0	94.8242	165.2817	94.1623	0.4016	139	94
1	1809.0000	0.0000	10	0	94.5538	165.4177	93.9296	0.4787	127	93
1	1810.0000	0.0000	10	0	94.9347	165.2505	94.2403	0.3289	130	95
1	1811.0000	0.0000	10	0	95.2257	165.2865	94.4978	0.2541	131	99
1	1812.0000	0.0000	10	0	94.6071	165.3367	93.8526	0.3769	129	97
1	1813.0000	0.0000	10	0	94.2615	165.3964	93.5923	0.4818	131	99
1	1814.0000	0.0000	10	0	94.9128	165.3270	94.1787	0.3009	138	97
1	1815.0000	0.0000	9	0	94.9131	165.3925	94.3355	0.3825	128	96
1	1816.0000	0.0000	10	0	94.9904	165.2203	94.2517	0.4279	142	101
1	1817.0000	0.0000	10	0	94.8110	165.1738	94.1280	0.3903	131	91
1	1818.0000	0.0000	10	0	94.9881	165.2978	94.0179	0.3490	136	96
1	1819.0000	0.0000	10	0	94.9004	165.2874	94.2679	0.3354	126	90
1	1820.0000	0.0000	10	0	94.8776	165.3920	94.3222	0.2951	119	92
1	1821.0000	0.0000	10	0	94.7608	165.1383	94.0369	0.2924	136	103
1	1822.0000	0.0000	10	0	95.0504	165.1661	94.3290	0.3140	125	97
1	1823.0000	0.0000	9	0	94.9347	165.2041	94.2939	0.4207	126	98
1	1824.0000	0.0000	10	0	94.8892	165.2134	94.2489	0.3293	138	97
1	1825.0000	0.0000	10	0	95.1369	165.2464	94.4387	0.2829	135	96
1	1826.0000	0.0000	10	0	94.9113	165.2969	94.0813	0.4139	132	94
1	1827.0000	0.0000	10	0	94.8304	165.2765	94.1067	0.5173	127	97
1	1828.0000	0.0000	10	0	94.6895	165.2754	93.9466	0.3472	122	93
1	1829.0000	0.0000	10	0	94.7347	165.3397	94.0547	0.4475	124	97
1	1830.0000	0.0000	9	0	95.0188	165.2719	94.2206	0.3049	131	91
1	1831.0000	0.0000	10	0	94.4753	165.3262	93.8047	0.4605	135	100
1	1832.0000	0.0000	10	0	94.5641	165.3771	93.9209	0.4518	134	99
1	1833.0000	0.0000	10	0	94.6399	165.3332	93.9663	0.3593	133	99
1	1834.0000	0.0000	10	0	94.5335	165.2462	93.8773	0.3376	128	101
1	1835.0000	0.0000	10	0	95.1676	165.2588	94.3269	0.2521	134	92
1	1836.0000	0.0000	10	0	94.8521	165.3676	94.2641	0.2455	127	86
1	1837.0000	0.0000	10	0	94.7658	165.4971	94.1985	0.2868	137	90
1	1838.0000	0.0000	10	0	94.5566	165.4768	94.0586	0.4049	136	98
1	1839.0000	0.0000	10	0	94.7626	165.1127	94.5246	0.5253	135	100
1	1840.0000	0.0000	10	0	94.3225	165.3817	93.6849	0.4308	134	99
1	1841.0000	0.0000	10	0	94.5977	165.3500	94.0416	0.3975	138	99
1	1842.0000	0.0000	10	0	94.6243	165.3730	94.0353	0.3015	134	95
1	1843.0000	0.0000	10	0	94.3843	165.3363	93.7987	0.3842	132	91
1	1844.0000	0.0000	10	0	94.6719	165.3983	94.0850	0.2997	133	97
1	1845.0000	0.0000	10	0	94.4607	165.4728	94.0078	0.3469	135	97
1	1846.0000	0.0000	10	0	94.6475	165.4366	94.0539	0.4201	123	97
1	1847.0000	0.0000	9	0	94.5075	165.4070	93.9790	0.4059	131	93
1	1848.0000	0.0000	9	0	94.6025	165.4260	93.7824	0.4166	131	96
1	1849.0000	0.0000	10	0	94.3403	165.3781	93.7604	0.3826	136	100
1	1850.0000	0.0000	9	0	94.0017	165.4168	93.4881	0.5228	125	89
1	1851.0000	0.0000	10	0	94.1710	165.2691	93.5271	0.3930	124	89
1	1852.0000	0.0000	10	0	93.8045	165.1817	93.4349	0.5958	126	84
1	1853.0000	0.0000	10	0	94.7672	165.4783	94.1738	0.3243	132	95
1	1854.0000	0.0000	10	0	94.0982	165.4280	93.4952	0.5192	127	103
1	1855.0000	0.0000	10	0	94.7697	165.4841	94.0429	0.3486	133	100
1	1856.0000	0.0000	10	0	94.7586	165.5139	94.0940	0.3320	132	99
1	1857.0000	0.0000	10	0	94.0288	165.5935	93.5737	0.4338	125	95
1	1858.0000	0.0000	10	0	94.5073	165.3333	93.9798	0.3978	133	93
1	1859.0000	0.0000	10	0	94.2475	165.4028	93.8938	0.4575	124	88
1	1860.0000	0.0000	10	0	94.6755	165.3835	94.2028	0.3581	125	91
1	1861.0000	0.0000	10	0	94.6340	165.5580	94.0459	0.2488	127	90
1	1862.0000	0.0000	10	0	93.9767	165.6600	93.5526	0.3755	124	96
1	1863.0000	0.0000	9	0	93.8939	165.3720	93.4549	0.4596	134	97
1	1864.0000	0.0000	10	0	94.3194	165.4107	93.6964	0.3811	138	89
1	1865.0000	0.0000	10	0	94.1562	165.3969	93.6665	0.3926	138	86
1	1866.0000	0.0000	10	0	93.0700	165.5180	92.7712	0.5417	141	82
1	1867.0000	0.0000	10	0	94.8416	165.5043	94.1989	0.1698	121	89
1	1868.0000	0.0000	9	0	94.0496	165.6003	93.5480	0.5246	132	89
1	1869.0000	0.0000	10	0	93.6990	165.8314	93.3539	0.6688	131	92
1	1870.0000	0.0000	10	0	94.3410	165.6694	93.8742	0.3583	131	87
1	1871.0000	0.0000	10	0	94.3869	165.7626	94.0066	0.3094	127	97
1	1872.0000	0.0000	10	0	94.2284	165.6774	93.8638	0.3091	133	93
1	1873.0000	0.0000	10	0	94.3082	165.6590	93.7801	0.3504	129	89
1	1874.0000	0.0000	10	0	94.0406	165.8233	93.4486	0.6251	132	87
1	1875.0000	0.0000	10	0	94.1980	165.8761	93.6882	0.4164	125	87
1	1876.0000	0.0000	10	0	94.0515	165.8366	93.4856	0.4530	126	92
1	1877.0000	0.0000	10	0	94.5333	165.7586	94.0098	0.2337	136	87
1	1878.0000	0.0000	10	0	94.3372	165.8725	93.8316	0.4413	137	95
1	1879.0000	0.0000	10	0	94.4290	165.9740	94.0452	0.3065	138	91
1	1880.0000	0.0000	10	0	94.5041	165.9392	94.0761	0.3092	133	87
1	1881.0000	0.0000	9	0	94.5740	165.7902	94.1947	0.2840	138	93
1	1882.0000	0.0000	10	0	93.9035	165.8016	93.6618	0.3280	122	92
1	1883.0000	0.0000	10	0	94.1634	165.6186	93.7067	0.2608	126	89
1	1884.0000	0.0000	10	0	94.5290	165.6691	94.0694	0.2173	132	94
1	1885.0000	0.0000	10	0	94.6217	165.6508	94.2403	0.3343	129	98
1	1886.0000	0.0000	10	0	93.8785	165.6881	93.6348	0.3925	133	98
1	1887.0000	0.0000	10	0	94.4330	165.8142	94.0610	0.3306	138	95
1	1888.0000	0.0000	10	0	94.6314	165.8074	94.1252	0.2593	123	92
1	1889.0000	0.0000	10	0	94.4043	165.7456	93.9773	0.3751	137	93
1	1890.0000	0.0000	10	0	94.6011	165.7982	94.2884	0.3991	135	91
1	1891.0000	0.0000	10	0	93.8829	165.5807	93.6174	0.4748	134	93
1	1892.0000	0.0000	10	0	93.8144	165.3113	93.5909	0.6563	129	93
1	1893.0000	0.0000	9	0	94.2071	165.4963	94.0470	0.3969	136	93
1	1894.0000	0.0000	10	0	93.8843	165.3260	93.4129	0.5824	126	92
1	1895.0000	0.0000	10	0	93.3045	165.4184	93.0942	0.7215	128	87
1	1896.0000	0.0000	10	0	94.4381	165.2367	94.2765	0.3583	121	88
1	1897.0000	0.0000	10	0	94.2878	165.1626	94.0374	0.2542	134	94
1	1898.0000	0.0000	9	0	93.7737	165.2343	93.7061	0.4450	139	95
1	1899.0000	0.0000	10	0	93.7865	165.2797	93.6113	0.4434	132	91
1	1900.0000	0.0000	10	0	94.0832	164.9319	93.8889	0.5428	148	95
1	1901.0000	0.0000	10	0	93.2393	165.1016	93.1576	0.4582	130	82
1	1902.0000	0.0000	10	0	91.7704	165.0090	92.0459	1.0859	131	84
1	1903.0000	0.0000	10	0	93.6946	165.0590	93.4428	0.2810	126	84
1	1904.0000	0.0000	10	0	93.5054	165.0991	93.2724	0.3258	125	84
1	1905.0000	0.0000	10	0	93.4283	165.1258	93.1566	0.3910	131	84
1	1906.0000	0.0000	10	0	93.2083	165.0907	93.0484	0.5215	134	86
1	1907.0000	0.0000	10	0	91.9506	165.2544	92.2902	0.7910	150	86
1	1908.0000	0.0000	10	0	93.5911	165.0974	93.4282	0.3357	146	93
1	1909.0000	0.0000	10	0	93.4650	165.1236	93.4528	0.4642	145	90
1	1910.0000	0.0000	10	0	92.6656	165.1618	92.7415	0.6230	152	88
1	1911.0000	0.0000	10	0	93.6047	164.9614	93.4231	0.3833	142	94
1	1912.0000	0.0000	10	0	93.6898	165.0732	93.5517	0.2865	136	86
1	1913.0000	0.0000	9	0	93.0235	165.2621	92.9499	0.4837	123	88
1	1914.0000	0.0000	10	0	92.4941	165.2155	92.6428	0.5557	136	89
1	1915.0000	0.0000	10	0	91.8297	165.0112	92.1053	0.9215	119	83
1	1916.0000	0.0000	9	0	92.7344	165.2272	92.8190	0.4909	131	92
1	1917.0000	0.0000	10	0	93.3377	165.1291	92.9129	0.3435	141	84
1	1918.0000	0.0000	10	0	92.6041	165.1151	92.6639	0.5278	139	84
1	1919.0000	0.0000	10	0	93.2484	165.1548	93.1690	0.3351	132	80
1	1920.0000	0.0000	10	0	93.5936	165.1673	93.3180	0.4670	120	81
1	1921.0000	0.0000	10	0	93.7795	165.0946	93.6741	0.3840	137	90
1	1922.0000	0.0000	9	0	93.8717	165.2926	93.7615	0.3580	140	88
1	1923.0000	0.0000	10	0	93.9287	165.1785	93.8566	0.3437	147	89
1	1924.0000	0.0000	10	0	93.5288	164.9484	93.3895	0.4878	136	88
1	1925.0000	0.0000	10	0	92.6813	165.1462	92.8861	0.6357	142	87
1	1926.0000	0.0000	10	0	93.6920	165.1727	93.6609	0.4132	145	87
1	1927.0000	0.0000	10	0	93.1843	165.1617	93.1113	0.5365	149	87
1	1928.0000	0.0000	10	0	93.8443	165.2124	93.7395	0.5641	128	92
1	1929.0000	0.0000	9	0	92.5965	165.3852	92.8074	0.7366	132	90
1	1930.0000	0.0000	10	0	93.6134	165.3964	93.5941	0.6075	133	92
1	1931.0000	0.0000	10	0	93.9589	165.1409	93.9071	0.5288	141	93
1	1932.0000	0.0000	10	0	93.0598	165.1425	93.1347	0.6381	144	89
1	1933.0000	0.0000	10	0	92.8910	165.1705	93.0413	0.6298	125	87
1	1934.0000	0.0000	10	0	94.0590	165.2852	94.0318	0.3081	144	90
1	1935.0000	0.0000	10	0	93.6241	165.2253	93.5050	0.4353	120	94
1	1936.0000	0.0000	10	0	93.3293	165.2304	93.6098	0.5492	137	89
1	1937.0000	0.0000	9	0	93.7361	165.3437	93.7935	0.4256	118	79
1	1938.0000	0.0000	10	0	92.7922	165.3307	92.5362	0.7486	127	78
1	1939.0000	0.0000	10	0	94.4944	165.3494	94.3638	0.3862	133	87
1	1940.0000	0.0000	10	0	94.3637	164.9999	94.1063	0.5064	144	90
1	1941.0000	0.0000	10	0	93.3725	165.1685	93.4123	0.6598	135	83
1	1942.0000	0.0000	10	0	94.0190	165.3724	93.9979	0.3430	132	92
1	1943.0000	0.0000	9	0	93.0355	165.2884	93.0822	0.5983	133	89
1	1944.0000	0.0000	10	0	94.0981	165.3627	94.0246	0.2539	144	102
1	1945.0000	0.0000	10	0	94.3793	165.4346	94.1253	0.4661	138	91
1	1946.0000	0.0000	10	0	93.8697	165.2816	93.8266	0.3306	136	94
1	1947.0000	0.0000	10	0	93.2896	165.3573	93.5074	0.6150	134	95
1	1948.0000	0.0000	10	0	94.2286	165.4314	94.2442	0.3041	133	96
1	1949.0000	0.0000	10	0	92.5756	165.3064	92.6824	0.5627	123	77
1	1950.0000	0.0000	10	0	93.5462	165.3268	93.6145	0.5848	128	79
1	1951.0000	0.0000	10	0	94.2761	165.3658	94.2410	0.3918	124	82
1	1952.0000	0.0000	10	0	94.7685	165.0417	94.4967	0.5043	130	90
1	1953.0000	0.0000	10	0	94.1773	165.2637	94.0284	0.3959	132	86
1	1954.0000	0.0000	10	0	93.2662	165.4619	93.4105	0.6279	148	95
1	1955.0000	0.0000	10	0	94.1512	165.2642	94.2252	0.4451	124	93
1	1956.0000	0.0000	10	0	93.5053	165.4421	93.6766	0.5323	130	99
1	1957.0000	0.0000	10	0	93.1968	165.3844	93.2170	0.5084	133	95
1	1958.0000	0.0000	10	0	93.3058	165.0183	93.5368	0.4211	132	86
1	1959.0000	0.0000	10	0	93.0272	165.3506	93.3354	0.6942	131	87
1	1960.0000	0.0000	9	0	93.2353	165.1699	93.5632	0.8624	137	99
1	1961.0000	0.0000	10	0	93.0211	165.4292	93.2890	0.7437	134	86
1	1962.0000	0.0000	10	0	93.8311	165.0005	93.7478	0.6360	127	85
1	1963.0000	0.0000	10	0	93.0724	165.1978	93.3343	0.6472	128	89
1	1964.0000	0.0000	9	0	93.5586	165.4806	93.7837	0.6617	138	101
1	1965.0000	0.0000	10	0	94.5451	165.3493	94.3858	0.3058	139	97
1	1966.0000	0.0000	10	0	94.1271	165.3989	94.1767	0.3833	142	90
1	1967.0000	0.0000	10	0	93.6463	165.5232	93.7819	0.4721	127	88
1	1968.0000	0.0000	10	0	94.0676	165.3344	93.9151	0.4356	129	87
1	1969.0000	0.0000	10	0	94.3608	165.4186	94.1323	0.5029	136	90
1	1970.0000	0.0000	10	0	94.2230	165.3505	94.3037	0.4508	141	99
1	1971.0000	0.0000	10	0	94.3586	165.2317	94.4633	0.6932	144	97
1	1972.0000	0.0000	9	0	94.2371	165.2603	94.3912	0.3268	135	102
1	1973.0000	0.0000	10	0	94.3804	165.0833	94.4479	0.5606	143	97
1	1974.0000	0.0000	10	0	94.0015	165.1526	94.1822	0.3099	135	99
1	1975.0000	0.0000	10	0	94.1906	165.3402	94.4145	0.4073	139	92
1	1976.0000	0.0000	10	0	94.0767	165.1629	94.4332	0.4163	144	98
1	1977.0000	0.0000	10	0	94.6720	165.1428	94.9261	0.3584	136	98
1	1978.0000	0.0000	10	0	94.9328	165.1138	95.0809	0.2518	131	93
1	1979.0000	0.0000	10	0	94.0776	165.0624	94.4015	0.4518	130	95
1	1980.0000	0.0000	10	0	94.5559	165.0292	94.8961	0.2931	129	91
1	1981.0000	0.0000	10	0	94.2144	165.0477	94.4563	0.5743	130	89
1	1982.0000	0.0000	10	0	94.4293	165.2258	94.6680	0.4179	133	95
1	1983.0000	0.0000	10	0	94.2134	164.9869	94.6184	0.4849	137	95
1	1984.0000	0.0000	10	0	94.6304	164.9144	94.7782	0.4228	132	100
1	1985.0000	0.0000	10	0	94.4922	165.0430	94.8971	0.3626	132	106
1	1986.0000	0.0000	10	0	94.3947	164.9854	94.6689	0.4356	131	103
1	1987.0000	0.0000	10	0	94.3893	164.9667	94.6266	0.4405	132	102
1	1988.0000	0.0000	10	0	95.2076	165.4584	95.0251	0.6284	121	92
1	1989.0000	0.0000	10	0	94.8319	165.0475	95.1462	0.3856	139	93
1	1990.0000	0.0000	10	0	95.1396	164.9649	95.4042	0.3779	140	98
1	1991.0000	0.0000	9	0	94.6999	165.0111	94.9026	0.4698	137	96
1	1992.0000	0.0000	10	0	93.8319	164.8591	94.2856	0.6084	127	98
1	1993.0000	0.0000	10	0	95.1413	165.0419	95.3228	0.3044	127	94
1	1994.0000	0.0000	10	0	95.3125	164.8350	95.4914	0.3518	134	96
1	1995.0000	0.0000	10	0	95.8910	165.0090	95.9083	0.4290	138	100
1	1996.0000	0.0000	10	0	94.9237	165.0013	95.1071	0.4415	138	102
1	1997.0000	0.0000	10	0	95.1273	165.0902	95.4559	0.3888	142	105
1	1998.0000	0.0000	10	0	95.1977	164.9942	95.4930	0.3111	134	96
1	1999.0000	0.0000	10	0	95.1532	164.9780	95.4798	0.4024	129	98
1	2000.0000	0.0000	10	0	95.4999	165.0262	95.7602	0.2931	131	102
1	2001.0000	0.0000	10	0	95.3121	165.1113	95.3724	0.4625	142	99
1	2002.0000	0.0000	10	0	95.1640	165.0639	95.4154	0.3795	123	98
1	2003.0000	0.0000	10	0	95.6460	165.1074	95.7907	0.2562	131	93
1	2004.0000	0.0000	10	0	94.2471	165.0306	94.6608	0.7484	128	98
1	2005.0000	0.0000	10	0	95.4942	165.1577	95.6918	0.3746	132	91
1	2006.0000	0.0000	10	0	95.3764	165.3121	95.6644	0.3561	121	92
1	2007.0000	0.0000	10	0	95.2558	165.2190	95.3489	0.5277	122	93
1	2008.0000	0.0000	10	0	95.7761	165.1557	95.8443	0.2934	129	84
1	2009.0000	0.0000	10	0	95.8752	165.2306	95.9833	0.2923	124	84
1	2010.0000	0.0000	10	0	95.7771	165.2820	95.9094	0.4395	119	83
1	2011.0000	0.0000	10	0	95.8028	165.4135	96.1011	0.3310	131	87
1	2012.0000	0.0000	10	0	95.1061	165.1294	95.4879	0.5483	133	92
1	2013.0000	0.0000	10	0	95.5858	165.2934	95.8336	0.3543	130	102
1	2014.0000	0.0000	10	0	96.0610	165.2668	96.1495	0.3323	129	94
1	2015.0000	0.0000	10	0	95.3761	165.1770	95.5592	0.5438	131	96
1	2016.0000	0.0000	10	0	95.5725	165.2092	95.8216	0.4895	127	93
1	2017.0000	0.0000	10	0	96.1575	165.3140	96.1952	0.2977	129	95
1	2018.0000	0.0000	10	0	95.7866	165.1030	95.9546	0.3236	137	95
1	2019.0000	0.0000	10	0	95.8412	165.2862	96.0717	0.3789	136	93
1	2020.0000	0.0000	10	0	95.9096	165.0686	96.0877	0.3054	132	104
1	2021.0000	0.0000	10	0	95.7484	165.1929	95.9337	0.3255	134	95
1	2022.0000	0.0000	10	0	95.1916	165.0863	95.4817	0.4298	129	103
1	2023.0000	0.0000	10	0	95.1268	165.1592	95.4071	0.3951	133	95
1	2024.0000	0.0000	10	0	95.5908	165.0073	95.8374	0.3390	132	101
1	2025.0000	0.0000	10	0	96.0629	164.8002	96.0841	0.4335	130	96
1	2026.0000	0.0000	10	0	94.8551	164.9801	95.2335	0.5444	123	89
1	2027.0000	0.0000	10	0	95.4956	164.8902	95.6997	0.5061	130	97
1	2028.0000	0.0000	10	0	95.9175	164.9055	95.9715	0.2253	133	98
1	2029.0000	0.0000	10	0	95.1434	165.0722	95.3948	0.4675	129	100
1	2030.0000	0.0000	10	0	95.3456	165.1009	95.6582	0.4554	137	100
1	2031.0000	0.0000	10	0	95.2364	165.0683	95.5249	0.3913	133	101
1	2032.0000	0.0000	10	0	94.9974	165.1820	95.2593	0.5674	133	97
1	2033.0000	0.0000	10	0	94.9818	165.1901	95.2733	0.5591	131	100
1	2034.0000	0.0000	10	0	95.1112	165.2853	95.5387	0.4213	137	102
1	2035.0000	0.0000	10	0	95.5662	165.3093	95.8448	0.3791	134	99
1	2036.0000	0.0000	10	0	95.9433	165.0966	96.0988	0.3021	128	94
1	2037.0000	0.0000	10	0	95.8568	165.3334	96.0671	0.1847	132	96
1	2038.0000	0.0000	10	0	95.1336	165.4262	95.5496	0.4863	135	98
1	2039.0000	0.0000	10	0	95.4978	165.3948	95.7122	0.2878	129	99
1	2040.0000	0.0000	10	0	95.4035	165.3334	95.6273	0.3791	134	99
1	2041.0000	0.0000	10	0	94.9159	164.9971	95.2185	0.5605	127	100
1	2042.0000	0.0000	10	0	95.0507	164.8205	95.3126	0.4000	130	96
1	2043.0000	0.0000	10	0	95.6236	164.7404	95.8366	0.3544	137	95
1	2044.0000	0.0000	10	0	95.8116	164.5407	96.0120	0.2303	134	94
1	2045.0000	0.0000	10	0	95.6094	164.4890	95.8743	0.3091	131	94
1	2046.0000	0.0000	10	0	95.1364	164.5349	95.3479	0.4801	129	94
1	2047.0000	0.0000	10	0	95.5073	164.4137	95.5733	0.4725	131	94
1	2048.0000	0.0000	10	0	95.4409	164.3997	95.7304	0.3773	131	100
1	2049.0000	0.0000	10	0	95.3761	164.4319	95.6286	0.3504	133	98
1	2050.0000	0.0000	10	0	95.2230	164.3846	95.4876	0.4748	132	97
1	2051.0000	0.0000	10	0	95.2345	164.3267	95.5241	0.4474	131	96
1	2052.0000	0.0000	10	0	95.4939	164.2351	95.6569	0.4042	125	95
1	2053.0000	0.0000	10	0	95.1996	164.2869	95.5095	0.4281	144	96
1	2054.0000	0.0000	10	0	95.1175	164.4151	95.4789	0.3887	134	102
1	2055.0000	0.0000	10	0	95.7800	164.2313	95.9435	0.2791	131	100
1	2056.0000	0.0000	10	0	95.1143	164.3175	95.3871	0.4111	132	98
1	2057.0000	0.0000	10	0	95.1277	164.4612	95.3237	0.4093	133	99
1	2058.0000	0.0000	10	0	94.7441	164.5313	95.1672	0.5991	134	97
1	2059.0000	0.0000	10	0	94.9047	164.2976	95.2519	0.5167	126	100
1	2060.0000	0.0000	10	0	95.8304	164.4522	95.9287	0.2971	131	95
1	2061.0000	0.0000	10	0	95.6583	164.3576	95.9487	0.3365	135	94
1	2062.0000	0.0000	10	0	95.1884	164.5689	95.3901	0.4922	122	86
1	2063.0000	0.0000	10	0	95.5791	164.3556	95.9015	0.3579	138	98
1	2064.0000	0.0000	10	0	95.6677	164.3617	95.9893	0.3289	128	101
1	2065.0000	0.0000	10	0	96.0189	164.6231	96.1580	0.4571	133	99
1	2066.0000	0.0000	10	0	95.4056	164.2730	95.9155	0.3557	135	99
1	2067.0000	0.0000	10	0	95.1758	164.2061	95.7503	0.5684	131	95
1	2068.0000	0.0000	10	0	95.1367	164.1422	95.7494	0.5283	126	99
1	2069.0000	0.0000	10	0	95.6069	164.2506	96.1610	0.3419	126	93
1	2070.0000	0.0000	10	0	95.9918	164.2109	96.4654	0.2636	133	97
1	2071.0000	0.0000	9	0	96.2824	164.2093	96.6113	0.2029	129	89
1	2072.0000	0.0000	10	0	95.8535	164.2821	96.0852	0.3377	136	92
1	2073.0000	0.0000	10	0	95.2472	164.2975	95.7571	0.5115	122	90
1	2074.0000	0.0000	9	0	95.8823	164.2694	96.2300	0.3188	125	86
1	2075.0000	0.0000	10	0	96.0569	164.1056	96.3251	0.2914	122	89
1	2076.0000	0.0000	10	0	96.2496	164.3014	96.6030	0.3341	124	78
1	2077.0000	0.0000	10	0	94.9635	164.5075	95.4366	0.6116	121	70
1	2078.0000	0.0000	10	0	95.5604	164.7256	95.8065	0.6253	83	53
7	2079.0000	0.0000	6	0	324.6423	142.3702	1.5980	1.3080	66	48
1	2080.0000	0.0000	7	0	94.3296	165.0702	94.9313	0.7850	51	45
0	2081.0000	0.0000	0	3	0.0000	0.0000	0.0000	0.0000	49	42
1	2082.0000	0.0000	6	0	94.8025	166.1035	94.4504	1.6585	37	35
0	2083.0000	0.0000	0	3	0.0000	0.0000	0.0000	0.0000	35	32
0	2084.0000	0.0000	0	3	0.0000	0.0000	0.0000	0.0000	36	39
0	2085.0000	0.0000	0	3	0.0000	0.0000	0.0000	0.0000	42	37
0	2086.0000	0.0000	0	3	0.0000	0.0000	0.0000	0.0000	40	39
0	2087.0000	0.0000	0	3	0.0000	0.0000	0.0000	0.0000	31	32
0	2088.0000	0.0000	0	3	0.0000	0.0000	0.0000	0.0000	34	39
0	2089.0000	0.0000	0	3	0.0000	0.0000	0.0000	0.0000	34	46
0	2090.0000	0.0000	0	3	0.0000	0.0000	0.0000	0.0000	54	42
1	2091.0000	0.0000	9	0	91.6299	150.4919	99.2767	0.6643	80	56
1	2092.0000	0.0000	10	0	91.7337	150.7156	100.0395	0.3800	103	74
1	2093.0000	0.0000	9	0	91.9034	150.7225	100.1103	0.2734	99	83
1	2094.0000	0.0000	10	0	91.7299	150.6900	100.0452	0.4388	118	90
1	2095.0000	0.0000	10	0	91.5730	150.6741	100.0632	0.5246	114	85
1	2096.0000	0.0000	10	0	92.2894	150.4468	100.3191	0.2539	119	87
1	2097.0000	0.0000	10	0	91.8561	150.6848	100.1940	0.2812	128	93
1	2098.0000	0.0000	10	0	91.7401	150.6973	100.0125	0.3628	124	91
1	2099.0000	0.0000	10	0	91.6982	150.7696	99.9844	0.4289	121	95
1	2100.0000	0.0000	10	0	91.6620	150.7083	100.0172	0.4661	123	99
1	2101.0000	0.0000	10	0	92.2792	150.5382	100.3386	0.3471	130	98
1	2102.0000	0.0000	10	0	91.9873	150.6888	100.2145	0.3106	126	96
1	2103.0000	0.0000	10	0	92.0181	150.6091	100.3261	0.3452	117	98
1	2104.0000	0.0000	9	0	92.2801	150.5381	100.4952	0.1903	126	85
1	2105.0000	0.0000	10	0	92.1479	150.5153	100.3619	0.3288	125	94
1	2106.0000	0.0000	9	0	92.1245	150.5374	100.3713	0.2983	119	89
1	2107.0000	0.0000	10	0	92.0391	150.4735	100.1741	0.3510	116	100
1	2108.0000	0.0000	10	0	91.9770	150.4700	100.1417	0.3715	122	100
1	2109.0000	0.0000	10	0	92.1743	150.3961	100.3469	0.3224	119	98
1	2110.0000	0.0000	10	0	92.0126	150.4151	100.2017	0.3081	128	96
1	2111.0000	0.0000	10	0	91.7306	150.4936	99.9733	0.2958	121	97
1	2112.0000	0.0000	10	0	92.2430	150.3966	100.3613	0.2681	130	96
1	2113.0000	0.0000	10	0	92.1027	150.4640	100.2699	0.3327	124	96
1	2114.0000	0.0000	10	0	92.3001	150.3924	100.3741	0.1945	123	96
1	2115.0000	0.0000	10	0	91.7991	150.4711	100.0253	0.3544	131	99
1	2116.0000	0.0000	10	0	92.0783	150.4570	100.2117	0.2941	130	99
1	2117.0000	0.0000	10	0	92.1191	150.4818	100.1835	0.2295	134	99
1	2118.0000	0.0000	10	0	92.2063	150.4092	100.2791	0.2453	121	99
1	2119.0000	0.0000	10	0	92.3367	150.3285	100.4464	0.1885	123	94
1	2120.0000	0.0000	10	0	92.0775	150.3956	100.2027	0.3627	121	94
1	2121.0000	0.0000	10	0	91.9250	150.2455	100.1629	0.3542	125	91
1	2122.0000	0.0000	10	0	92.2208	150.2662	100.2537	0.2653	123	91
1	2123.0000	0.0000	10	0	91.7371	150.2402	99.9708	0.2833	121	92
1	2124.0000	0.0000	10	0	91.7463	150.4487	99.6372	0.6608	126	96
1	2125.0000	0.0000	10	0	92.1184	150.3327	100.1693	0.4237	133	93
1	2126.0000	0.0000	10	0	92.1388	150.4131	100.1873	0.3817	120	93
1	2127.0000	0.0000	10	0	92.0033	150.4029	100.1662	0.2337	118	94
1	2128.0000	0.0000	10	0	91.8717	150.5002	99.9763	0.3595	121	91
1	2129.0000	0.0000	10	0	92.0133	150.3286	99.9599	0.4145	127	95
1	2130.0000	0.0000	10	0	92.3830	150.4144	100.2668	0.1663	122	93
1	2131.0000	0.0000	10	0	91.5471	150.4954	99.6773	0.5810	118	94
1	2132.0000	0.0000	10	0	91.8688	150.4316	99.8201	0.6069	115	93
1	2133.0000	0.0000	10	0	92.5206	150.3873	100.2615	0.2377	115	93
1	2134.0000	0.0000	10	0	92.0431	150.5120	99.9401	0.2289	128	98
1	2135.0000	0.0000	10	0	91.7755	150.6132	99.9134	0.3845	127	87
1	2136.0000	0.0000	10	0	92.3549	150.4821	100.1724	0.5126	115	92
1	2137.0000	0.0000	10	0	92.1996	150.7063	100.0740	0.2549	121	92
1	2138.0000	0.0000	10	0	91.9035	150.9286	99.9207	0.4100	124	90
1	2139.0000	0.0000	10	0	92.5191	150.8034	100.3166	0.2702	130	98
1	2140.0000	0.0000	10	0	92.2172	151.0272	100.3661	0.2873	126	93
1	2141.0000	0.0000	10	0	92.7076	150.8563	100.5098	0.3345	123	91
1	2142.0000	0.0000	10	0	91.5051	151.1413	99.9340	0.5251	134	93
1	2143.0000	0.0000	10	0	92.1964	151.1632	100.2986	0.4264	129	91
1	2144.0000	0.0000	10	0	92.3728	151.2718	100.5654	0.3613	122	95
1	2145.0000	0.0000	10	0	92.6200	151.2188	100.5205	0.3326	116	89
1	2146.0000	0.0000	10	0	92.1324	151.2601	100.3872	0.3708	117	84
1	2147.0000	0.0000	10	0	92.2854	151.4108	100.5536	0.2939	116	87
1	2148.0000	0.0000	10	0	92.2008	151.3429	100.5130	0.3671	127	90
1	2149.0000	0.0000	10	0	92.2371	151.3976	100.5478	0.3021	121	94
1	2150.0000	0.0000	10	0	92.1493	151.2006	100.3852	0.4367	126	94
1	2151.0000	0.0000	10	0	92.5880	151.2684	100.7268	0.2003	122	90
1	2152.0000	0.0000	10	0	92.4520	151.4870	100.7317	0.3905	124	88
1	2153.0000	0.0000	10	0	92.2724	151.6704	100.6317	0.4600	126	92
1	2154.0000	0.0000	10	0	92.5929	151.6014	100.8939	0.2270	120	92
1	2155.0000	0.0000	10	0	92.3151	151.6597	100.7349	0.3595	120	97
1	2156.0000	0.0000	10	0	92.5307	151.7675	100.9522	0.2868	122	94
1	2157.0000	0.0000	10	0	92.2808	151.7349	100.7108	0.4028	132	97
1	2158.0000	0.0000	10	0	92.3471	151.7763	100.8248	0.3353	129	95
1	2159.0000	0.0000	10	0	92.3916	151.6962	100.7775	0.1856	128	92
1	2160.0000	0.0000	10	0	92.2569	151.6941	100.6178	0.3581	130	94
1	2161.0000	0.0000	10	0	92.4748	151.7080	100.9122	0.3001	127	97
1	2162.0000	0.0000	9	0	92.3643	151.6588	100.9384	0.2678	120	94
1	2163.0000	0.0000	10	0	92.1924	151.5781	100.7050	0.3556	118	94
1	2164.0000	0.0000	10	0	91.8656	151.4713	100.4854	0.4063	126	96
1	2165.0000	0.0000	10	0	92.4167	151.4403	100.8326	0.2288	124	99
1	2166.0000	0.0000	10	0	91.6078	151.6556	100.4503	0.3552	126	99
1	2167.0000	0.0000	10	0	92.1040	151.4822	100.6548	0.2595	124	99
1	2168.0000	0.0000	10	0	92.1165	151.4533	100.7229	0.2477	132	98
1	2169.0000	0.0000	10	0	91.8167	151.5439	100.5848	0.4265	121	94
1	2170.0000	0.0000	10	0	91.9138	151.5587	100.4547	0.4465	121	90
1	2171.0000	0.0000	10	0	91.9976	151.6585	100.6606	0.2939	125	93
1	2172.0000	0.0000	10	0	92.0858	151.5614	100.6991	0.2307	126	91
1	2173.0000	0.0000	10	0	92.2202	151.5273	100.7340	0.2108	127	98
1	2174.0000	0.0000	10	0	92.0479	151.5328	100.6566	0.3829	132	98
1	2175.0000	0.0000	10	0	92.0645	151.5520	100.5693	0.3520	127	95
1	2176.0000	0.0000	10	0	91.9481	151.5157	100.5921	0.3170	129	97
1	2177.0000	0.0000	10	0	92.0563	151.5538	100.6386	0.2553	130	97
1	2178.0000	0.0000	10	0	91.8502	151.4227	100.5773	0.3199	120	91
1	2179.0000	0.0000	10	0	91.6719	151.1837	100.3803	0.4303	115	89
1	2180.0000	0.0000	10	0	91.8580	151.1957	100.5985	0.3241	116	87
1	2181.0000	0.0000	10	0	91.9523	151.1491	100.7471	0.2430	121	97
1	2182.0000	0.0000	10	0	91.8655	151.1812	100.7371	0.2650	126	93
1	2183.0000	0.0000	10	0	91.1408	151.1543	100.5085	0.5219	134	91
1	2184.0000	0.0000	10	0	92.0813	151.1348	100.8201	0.3065	115	86
1	2185.0000	0.0000	9	0	91.2599	150.8540	100.3306	0.5312	99	74
1	2186.0000	0.0000	8	0	91.0702	149.0856	100.5635	0.2695	101	77
1	2187.0000	0.0000	10	0	91.1849	148.9948	100.7478	0.2974	101	78
1	2188.0000	0.0000	10	0	90.9602	149.0420	100.7361	0.2189	104	87
1	2189.0000	0.0000	10	0	91.1611	148.9197	100.9396	0.3063	110	86
1	2190.0000	0.0000	10	0	90.8596	149.1524	100.8876	0.3673	117	81
1	2191.0000	0.0000	9	0	90.9467	149.0935	100.8637	0.3276	111	86
1	2192.0000	0.0000	10	0	90.7687	148.9914	100.6535	0.5765	119	89
1	2193.0000	0.0000	10	0	91.0514	149.0080	100.8905	0.2762	118	88
1	2194.0000	0.0000	10	0	90.8334	149.0740	100.8368	0.3212	116	87
1	2195.0000	0.0000	9	0	90.8462	149.0428	100.7663	0.3460	118	95
1	2196.0000	0.0000	10	0	90.6340	149.0867	100.6410	0.4374	117	92
1	2197.0000	0.0000	9	0	90.9434	149.0946	100.8211	0.3283	118	94
1	2198.0000	0.0000	10	0	90.9236	149.0339	100.7103	0.3494	117	91
1	2199.0000	0.0000	9	0	90.8003	149.2494	100.9245	0.3057	117	90
1	2200.0000	0.0000	10	0	90.8814	149.2303	100.8368	0.2291	119	95
1	2201.0000	0.0000	10	0	90.7700	149.2408	100.7775	0.2935	113	92
1	2202.0000	0.0000	9	0	90.9462	149.1675	100.9188	0.2593	117	94
1	2203.0000	0.0000	10	0	90.7820	149.2466	100.7493	0.3708	115	92
1	2204.0000	0.0000	10	0	90.9445	149.2723	100.8758	0.1641	119	95
1	2205.0000	0.0000	10	0	91.2080	149.0399	101.0308	0.2498	118	97
1	2206.0000	0.0000	10	0	90.6069	149.2540	100.6779	0.3516	113	90
1	2207.0000	0.0000	10	0	90.6537	149.2866	100.7160	0.2996	112	94
1	2208.0000	0.0000	10	0	90.7899	149.2393	100.7804	0.2181	112	87
1	2209.0000	0.0000	10	0	90.6438	149.2087	100.6658	0.3155	117	91
1	2210.0000	0.0000	10	0	90.8437	149.2142	100.7532	0.1420	116	89
1	2211.0000	0.0000	10	0	90.8550	149.1983	100.8097	0.2605	113	85
1	2212.0000	0.0000	8	0	90.5516	149.2438	100.7630	0.1889	106	74
1	2213.0000	0.0000	9	0	90.4007	149.1700	100.8916	0.4158	104	79
1	2214.0000	0.0000	10	0	89.9528	149.1101	100.3529	0.5851	101	72
1	2215.0000	0.0000	8	0	90.6504	149.1977	100.7498	0.3879	97	69
1	2216.0000	0.0000	9	0	90.2812	149.0444	100.7787	0.4691	89	61
1	2217.0000	0.0000	9	0	90.0971	149.1787	100.5671	0.5228	85	58
1	2218.0000	0.0000	10	0	90.0886	149.5258	100.7570	0.2114	98	75
1	2219.0000	0.0000	8	0	89.9694	149.4586	100.6449	0.3469	105	81
1	2220.0000	0.0000	9	0	90.6323	149.4064	100.9347	0.2461	105	82
1	2221.0000	0.0000	10	0	90.9192	149.3880	101.1896	0.2789	126	91
1	2222.0000	0.0000	10	0	90.5363	149.4653	100.8794	0.3978	131	96
1	2223.0000	0.0000	10	0	91.1996	149.3360	101.3814	0.1638	134	98
1	2224.0000	0.0000	10	0	90.5658	149.4900	100.9754	0.2619	119	99
1	2225.0000	0.0000	10	0	90.7262	149.4966	101.0771	0.3802	128	95
1	2226.0000	0.0000	10	0	90.3299	149.6108	100.9287	0.3178	129	100
1	2227.0000	0.0000	10	0	90.4054	149.5271	100.8124	0.3839	131	98
1	2228.0000	0.0000	10	0	90.5739	149.5400	100.9111	0.2362	127	101
1	2229.0000	0.0000	10	0	89.8211	149.6172	100.4586	0.5423	131	92
1	2230.0000	0.0000	10	0	90.2212	149.6136	100.6741	0.3728	124	100
1	2231.0000	0.0000	10	0	90.3902	149.5489	100.7739	0.3133	131	100
1	2232.0000	0.0000	10	0	90.4539	149.5026	100.8475	0.2774	123	100
1	2233.0000	0.0000	10	0	90.3347	149.5355	100.8673	0.3729	128	96
1	2234.0000	0.0000	10	0	90.1005	149.6420	100.7507	0.3126	118	104
1	2235.0000	0.0000	10	0	90.3817	149.5729	100.8952	0.3363	123	97
1	2236.0000	0.0000	10	0	90.3697	149.5794	100.7561	0.3775	124	104
1	2237.0000	0.0000	10	0	90.4806	149.5631	100.9459	0.2269	125	98
1	2238.0000	0.0000	10	0	90.4687	149.5211	100.9838	0.2929	115	102
1	2239.0000	0.0000	10	0	90.4144	149.5590	100.8735	0.2823	117	98
1	2240.0000	0.0000	9	0	89.9439	149.7453	100.5896	0.4386	119	103
1	2241.0000	0.0000	10	0	90.4360	149.5643	100.9096	0.4166	120	99
1	2242.0000	0.0000	9	0	90.2341	149.6069	100.7742	0.2449	125	100
1	2243.0000	0.0000	10	0	90.0162	149.6567	100.5504	0.3448	120	99
1	2244.0000	0.0000	10	0	90.0393	149.5571	100.5373	0.4253	122	90
1	2245.0000	0.0000	9	0	90.4183	149.6208	100.7981	0.2474	124	97
1	2246.0000	0.0000	10	0	89.8884	149.4746	100.4751	0.4398	125	87
1	2247.0000	0.0000	10	0	90.1252	149.4704	100.4884	0.4925	115	91
1	2248.0000	0.0000	9	0	90.1719	149.6504	100.6794	0.3789	123	94
1	2249.0000	0.0000	9	0	90.0211	149.7428	100.6506	0.2534	119	95
1	2250.0000	0.0000	10	0	90.2875	149.7696	100.7591	0.3082	125	104
1	2251.0000	0.0000	10	0	90.1244	149.9385	100.6460	0.4403	124	98
1	2252.0000	0.0000	10	0	90.3729	149.8186	100.6869	0.3107	121	94
1	2253.0000	0.0000	10	0	90.4221	150.0187	100.7642	0.2573	125	93
1	2254.0000	0.0000	9	0	90.1087	150.1952	100.4754	0.5015	135	90
1	2255.0000	0.0000	10	0	89.6995	150.3107	99.7718	0.7330	121	89
1	2256.0000	0.0000	10	0	89.5069	150.6028	100.0941	0.4592	128	97
1	2257.0000	0.0000	10	0	89.8118	150.6398	100.5422	0.3956	126	94
1	2258.0000	0.0000	10	0	89.9788	150.5707	100.4560	0.3461	119	84
1	2259.0000	0.0000	10	0	89.8631	150.4985	100.3546	0.4242	129	94
1	2260.0000	0.0000	10	0	89.3513	150.6918	100.0639	0.4586	125	92
1	2261.0000	0.0000	10	0	89.7146	150.8228	100.2818	0.2030	129	93
1	2262.0000	0.0000	10	0	89.6345	150.7289	100.2666	0.3786	123	97
1	2263.0000	0.0000	10	0	89.6119	150.9407	100.0897	0.3018	120	94
1	2264.0000	0.0000	10	0	89.5306	151.2768	100.2408	0.2825	125	89
1	2265.0000	0.0000	10	0	89.4239	151.1855	99.9870	0.4253	125	91
1	2266.0000	0.0000	10	0	89.2063	151.2680	99.6760	0.3779	123	95
3	0.0000	1.0000	10	0	95.7551	62.3470	55.3483	0.3398	131	106
3	1.0000	1.0000	10	0	95.6648	62.3586	55.3210	0.3698	129	103
3	2.0000	1.0000	10	0	95.8008	62.5319	55.2201	0.3997	124	98
3	3.0000	1.0000	10	0	95.8278	62.3628	55.3053	0.3076	125	104
3	4.0000	1.0000	10	0	95.4844	62.1280	55.3501	0.5064	128	109
3	5.0000	1.0000	10	0	95.6528	62.4282	55.3363	0.2983	124	103
3	6.0000	1.0000	10	0	95.8635	62.3524	55.3289	0.2737	130	105
3	7.0000	1.0000	10	0	95.7670	62.3150	55.3804	0.4243	138	114
3	8.0000	1.0000	10	0	95.5745	62.3810	55.2012	0.4989	135	111
3	9.0000	1.0000	10	0	96.2013	62.4821	55.0493	0.5801	125	115
3	10.0000	1.0000	10	0	95.9200	62.1904	55.3621	0.2428	131	113
3	11.0000	1.0000	10	0	95.7721	62.2293	55.4208	0.2079	127	107
3	12.0000	1.0000	10	0	95.4682	62.0520	55.4049	0.5669	136	116
3	13.0000	1.0000	10	0	95.8205	62.3444	55.3672	0.2356	128	105
3	14.0000	1.0000	10	0	95.6535	62.3303	55.3540	0.3758	129	101
3	15.0000	1.0000	10	0	95.7907	62.2231	55.2491	0.3968	130	106
3	16.0000	1.0000	10	0	95.9830	62.2013	55.3331	0.2688	139	110
3	17.0000	1.0000	10	0	95.7610	62.2809	55.3092	0.4219	135	110
3	18.0000	1.0000	10	0	95.7070	62.3052	55.3170	0.3984	130	103
3	19.0000	1.0000	10	0	95.7767	62.2933	55.0128	0.6859	128	109
3	20.0000	1.0000	10	0	95.7590	62.3576	54.9759	0.6670	132	110
3	21.0000	1.0000	10	0	96.0783	62.4303	54.8641	0.7565	131	106
3	22.0000	1.0000	10	0	95.6507	62.2777	55.3100	0.3815	134	107
3	23.0000	1.0000	10	0	95.9346	62.3098	55.3616	0.2204	136	99
3	24.0000	1.0000	10	0	95.8277	62.3406	55.1909	0.3633	133	108
3	25.0000	1.0000	10	0	95.6703	62.2427	55.1351	0.5040	133	105
3	26.0000	1.0000	10	0	95.8942	62.3659	55.2056	0.4219	132	107
3	27.0000	1.0000	10	0	95.8622	62.3992	55.2254	0.4207	133	105
3	28.0000	1.0000	10	0	95.6502	62.2972	55.2146	0.4977	130	110
3	29.0000	1.0000	10	0	95.8496	62.3885	55.2461	0.4273	141	112
3	30.0000	1.0000	10	0	95.9400	62.3217	55.1624	0.4739	133	107
3	31.0000	1.0000	10	0	96.1030	62.3351	55.2887	0.3474	135	114
3	32.0000	1.0000	10	0	96.0018	62.3584	55.0966	0.6151	135	112
3	33.0000	1.0000	10	0	96.0201	62.3368	55.1573	0.5680	129	109
3	34.0000	1.0000	10	0	95.7868	62.3221	55.4474	0.2969	129	105
3	35.0000	1.0000	10	0	95.9921	62.4346	55.2735	0.4129	130	104
3	36.0000	1.0000	10	0	95.8763	62.4392	55.2201	0.5797	131	109
3	37.0000	1.0000	10	0	95.7607	62.4453	55.1623	0.7241	129	112
3	38.0000	1.0000	10	0	95.4621	62.2454	55.4913	0.3559	139	115
3	39.0000	1.0000	10	0	95.4630	62.0324	55.5391	0.4133	133	110
3	40.0000	1.0000	9	0	96.2993	62.5506	55.2519	0.5280	130	110
3	41.0000	1.0000	10	0	95.7049	62.1058	55.4962	0.3966	135	108
3	42.0000	1.0000	10	0	95.9530	62.2288	55.4277	0.2449	132	108
3	43.0000	1.0000	10	0	95.9957	62.2251	55.3758	0.3454	128	103
3	44.0000	1.0000	10	0	95.6858	62.2903	55.3638	0.3532	126	112
3	45.0000	1.0000	10	0	95.7925	62.3567	55.4063	0.3044	134	110
3	46.0000	1.0000	10	0	95.8480	62.4009	55.2325	0.4558	129	110
3	47.0000	1.0000	10	0	95.7012	62.3785	55.3463	0.4258	131	108
3	48.0000	1.0000	10	0	95.5939	62.4451	55.3414	0.5359	133	110
3	49.0000	1.0000	10	0	95.7096	62.4146	55.3272	0.4448	132	110
3	50.0000	1.0000	10	0	95.2061	62.1539	55.5622	0.5901	134	114
3	51.0000	1.0000	10	0	95.8746	62.4024	55.2536	0.5137	144	112
3	52.0000	1.0000	9	0	95.8705	62.3146	55.4040	0.3914	129	105
3	53.0000	1.0000	10	0	95.7613	62.4172	55.2322	0.5490	132	110
3	54.0000	1.0000	10	0	95.8710	62.4530	55.3691	0.3552	139	110
3	55.0000	1.0000	10	0	95.4800	62.4000	55.1489	0.7651	127	101
3	56.0000	1.0000	10	0	95.5981	62.2929	55.2506	0.6808	125	114
3	57.0000	1.0000	10	0	95.6248	62.4243	55.5307	0.3785	125	112
3	58.0000	1.0000	10	0	95.7392	62.5482	55.3145	0.4612	138	111
3	59.0000	1.0000	10	0	95.8267	62.4460	55.5339	0.2442	138	109
3	60.0000	1.0000	10	0	95.7322	62.4181	55.4349	0.3135	143	119
3	61.0000	1.0000	10	0	95.7729	62.4374	55.4284	0.2661	135	113
3	62.0000	1.0000	10	0	95.7739	62.4423	55.3938	0.4192	134	111
3	63.0000	1.0000	10	0	96.0433	62.4857	55.2857	0.3592	137	113
3	64.0000	1.0000	10	0	95.7901	62.5311	55.4724	0.2728	132	115
3	65.0000	1.0000	10	0	96.0370	62.5655	55.1464	0.6148	143	116
3	66.0000	1.0000	10	0	96.1043	62.4234	55.3187	0.3838	130	108
3	67.0000	1.0000	10	0	96.3042	62.5191	55.2077	0.5708	132	114
3	68.0000	1.0000	10	0	95.7745	62.2502	55.3329	0.5752	137	109
3	69.0000	1.0000	10	0	95.7931	62.4686	55.4477	0.3379	134	107
3	70.0000	1.0000	10	0	95.6682	62.3403	55.4633	0.4537	131	105
3	71.0000	1.0000	10	0	95.7778	62.2781	55.4385	0.3599	139	117
3	72.0000	1.0000	10	0	95.6060	62.2885	55.3613	0.5503	136	115
3	73.0000	1.0000	10	0	96.1287	62.4027	55.3458	0.3146	130	115
3	74.0000	1.0000	10	0	95.9230	62.3413	55.4458	0.3059	132	114
3	75.0000	1.0000	10	0	95.8377	62.3464	55.3085	0.4690	131	110
3	76.0000	1.0000	10	0	96.2288	62.4641	55.1785	0.5637	125	110
3	77.0000	1.0000	10	0	95.6790	62.3476	55.4347	0.4270	131	113
3	78.0000	1.0000	10	0	96.0020	62.3345	55.3888	0.3199	135	114
3	79.0000	1.0000	10	0	96.4031	62.6069	55.2106	0.5247	138	109
3	80.0000	1.0000	10	0	96.0941	62.4434	55.2061	0.4932	132	106
3	81.0000	1.0000	10	0	95.7285	62.3210	55.3839	0.5881	131	106
3	82.0000	1.0000	10	0	96.1335	62.2343	55.4013	0.4246	127	101
3	83.0000	1.0000	10	0	95.8996	62.2142	55.5196	0.3874	127	99
3	84.0000	1.0000	10	0	96.1206	62.1324	55.5069	0.3344	108	85
3	85.0000	1.0000	10	0	96.0497	62.0026	55.4811	0.4130	108	82
3	86.0000	1.0000	10	0	95.6714	61.9773	55.5045	0.4258	99	80
3	87.0000	1.0000	10	0	95.4243	62.0550	55.5593	0.6158	89	72
3	88.0000	1.0000	9	0	96.2131	62.0941	55.0984	0.8016	82	66
0	89.0000	1.0000	0	3	0.0000	0.0000	0.0000	0.0000	70	63
2	90.0000	1.0000	8	0	95.0782	62.0914	54.2225	0.7019	68	56
2	91.0000	1.0000	8	0	95.3843	62.1293	54.2513	0.3391	72	61
2	92.0000	1.0000	8	0	95.5855	62.0127	53.8839	0.2551	82	65
2	93.0000	1.0000	7	0	95.5777	61.8276	53.8679	0.3852	86	63
2	94.0000	1.0000	8	0	95.4010	62.0278	53.9606	0.1632	87	69
2	95.0000	1.0000	7	0	95.5023	62.1250	53.8348	0.3097	78	65
2	96.0000	1.0000	6	0	95.4429	62.1107	53.9345	0.0994	88	67
2	97.0000	1.0000	9	0	95.4551	62.0289	53.7005	0.4158	81	63
2	98.0000	1.0000	8	0	95.4447	61.9895	53.7565	0.3612	83	66
2	99.0000	1.0000	8	0	95.3850	62.0389	53.7176	0.4333	86	69
2	100.0000	1.0000	8	0	95.1518	61.9926	53.6856	0.6667	86	67
2	101.0000	1.0000	8	0	95.5773	62.2206	53.7058	0.3040	82	60
2	102.0000	1.0000	7	0	95.3195	62.4352	52.9576	1.0207	77	69
2	103.0000	1.0000	8	0	95.8199	62.4137	53.1928	0.8440	84	63
2	104.0000	1.0000	8	0	95.1368	62.6579	54.5438	0.8123	78	69
2	105.0000	1.0000	9	0	95.5193	62.0089	53.7834	0.3371	87	65
2	106.0000	1.0000	7	0	95.0663	62.0205	53.5850	0.6461	83	64
2	107.0000	1.0000	9	0	95.4500	62.1200	53.7837	0.2053	86	76
2	108.0000	1.0000	8	0	95.0434	62.5144	53.2606	0.9770	92	71
2	109.0000	1.0000	9	0	95.4963	62.2468	53.7082	0.2679	81	71
2	110.0000	1.0000	9	0	95.4397	62.4928	53.2098	0.6720	80	69
2	111.0000	1.0000	8	0	95.3604	62.0257	53.7692	0.2000	80	68
2	112.0000	1.0000	8	0	96.2336	62.5705	53.4655	0.9914	86	64
2	113.0000	1.0000	8	0	95.7470	61.9106	53.5705	0.2870	80	66
2	114.0000	1.0000	8	0	95.2900	62.0169	53.6077	0.3118	91	66
2	115.0000	1.0000	10	0	95.6400	62.1974	53.1476	0.4903	81	69
2	116.0000	1.0000	8	0	95.4384	62.1687	53.6454	0.2334	87	70
2	117.0000	1.0000	7	0	95.3336	62.2061	53.6994	0.1169	82	72
2	118.0000	1.0000	8	0	95.2637	62.1704	53.6795	0.2332	82	74
2	119.0000	1.0000	7	0	95.1602	62.1808	53.6941	0.3195	87	68
2	120.0000	1.0000	7	0	95.1726	62.2000	53.7049	0.1424	88	65
2	121.0000	1.0000	8	0	95.3738	62.0805	53.5748	0.1521	87	67
2	122.0000	1.0000	8	0	95.4593	62.2029	53.6305	0.1633	92	65
2	123.0000	1.0000	6	0	95.6567	62.1968	53.1653	0.6385	64	57
0	124.0000	1.0000	0	3	0.0000	0.0000	0.0000	0.0000	56	51
2	125.0000	1.0000	7	0	95.5190	62.3896	53.2499	0.3206	70	55
2	126.0000	1.0000	6	0	95.6044	62.1012	53.5516	0.1614	71	59
2	127.0000	1.0000	8	0	95.5341	62.2214	53.5555	0.2324	79	63
2	128.0000	1.0000	7	0	95.0351	62.0893	53.4449	0.4386	85	62
2	129.0000	1.0000	8	0	95.2337	62.2475	53.2534	0.3247	94	68
2	130.0000	1.0000	8	0	95.3622	62.2337	53.4495	0.1838	90	68
2	131.0000	1.0000	7	0	95.2396	62.2066	53.4994	0.3822	91	66
2	132.0000	1.0000	7	0	95.5381	62.2750	53.1650	0.3226	81	70
2	133.0000	1.0000	7	0	95.5486	62.0363	53.5377	0.2835	81	71
2	134.0000	1.0000	7	0	95.1971	62.7713	53.8411	0.8561	85	70
2	135.0000	1.0000	7	0	95.3198	62.1886	53.5188	0.5217	91	73
0	136.0000	1.0000	0	3	0.0000	0.0000	0.0000	0.0000	79	65
2	137.0000	1.0000	7	0	95.2352	61.9519	52.9917	0.5694	80	65
2	138.0000	1.0000	9	0	95.5227	62.3028	53.5900	0.3087	74	61
2	139.0000	1.0000	6	0	95.7144	62.4321	53.6334	0.6970	61	48
2	140.0000	1.0000	7	0	95.3983	62.1228	53.4580	0.1840	68	56
2	141.0000	1.0000	8	0	95.6385	62.6156	52.9181	0.7420	62	53
2	142.0000	1.0000	7	0	95.7774	62.0059	53.4432	0.2666	66	52
2	143.0000	1.0000	7	0	95.5540	62.5288	53.4189	0.4689	66	57
2	144.0000	1.0000	7	0	95.5077	62.1698	53.5045	0.2479	77	57
2	145.0000	1.0000	7	0	95.3796	62.5507	53.9717	1.0354	66	52
2	146.0000	1.0000	6	0	95.4969	62.0877	53.5054	0.1431	72	53
0	147.0000	1.0000	0	3	0.0000	0.0000	0.0000	0.0000	69	51
0	148.0000	1.0000	0	3	0.0000	0.0000	0.0000	0.0000	54	54
2	149.0000	1.0000	8	0	95.6206	62.4341	53.4040	0.4670	61	63
2	150.0000	1.0000	6	0	95.6968	62.0032	53.5310	0.1156	66	55
2	151.0000	1.0000	7	0	95.7908	61.9483	53.4117	0.2734	72	56
2	152.0000	1.0000	8	0	95.7196	61.9448	53.3943	0.2078	69	63
2	153.0000	1.0000	7	0	96.1185	62.3069	52.4954	1.1701	69	57
2	154.0000	1.0000	7	0	95.7411	61.8731	53.4246	0.1463	73	61
2	155.0000	1.0000	7	0	95.6047	62.0464	53.1652	0.3516	78	61
2	156.0000	1.0000	8	0	95.6695	61.9652	53.4355	0.2627	83	64
2	157.0000	1.0000	8	0	95.7173	61.9144	53.2771	0.2804	77	65
2	158.0000	1.0000	7	0	95.6643	62.1512	52.5366	0.9717	86	69
2	159.0000	1.0000	7	0	95.8086	62.4531	52.7176	1.1130	86	65
2	160.0000	1.0000	7	0	95.5869	61.7306	52.9607	0.8541	70	55
0	161.0000	1.0000	0	3	0.0000	0.0000	0.0000	0.0000	75	58
2	162.0000	1.0000	6	0	95.2895	61.6048	53.3268	0.6323	63	48
2	163.0000	1.0000	7	0	95.5859	61.7613	53.2178	0.8590	70	52
2	164.0000	1.0000	6	0	95.4474	61.8911	53.4521	0.2716	66	51
2	165.0000	1.0000	6	0	95.4492	61.6122	53.4602	0.4887	72	58
2	166.0000	1.0000	6	0	95.5004	61.8080	53.5393	0.4854	58	47
2	167.0000	1.0000	8	0	95.6919	61.8564	53.5149	0.3036	59	51
2	168.0000	1.0000	7	0	95.1988	61.8892	53.2453	0.6839	55	50
2	169.0000	1.0000	6	0	95.5162	61.5296	53.2165	0.4842	56	48
3	170.0000	1.0000	6	0	14.9295	41.6901	263.7857	1.7412	69	54
2	171.0000	1.0000	8	0	95.8260	62.1476	53.1647	0.4191	74	62
2	172.0000	1.0000	8	0	95.8576	61.5570	53.2652	0.6690	69	59
2	173.0000	1.0000	6	0	95.6554	61.8156	53.3160	0.2531	73	55
0	174.0000	1.0000	0	3	0.0000	0.0000	0.0000	0.0000	47	44
0	175.0000	1.0000	0	3	0.0000	0.0000	0.0000	0.0000	58	48
0	176.0000	1.0000	0	3	0.0000	0.0000	0.0000	0.0000	42	50
0	177.0000	1.0000	0	3	0.0000	0.0000	0.0000	0.0000	37	43
0	178.0000	1.0000	0	3	0.0000	0.0000	0.0000	0.0000	30	42
0	179.0000	1.0000	0	3	0.0000	0.0000	0.0000	0.0000	40	37
3	180.0000	1.0000	6	0	94.4196	120.3627	30.9339	1.8498	40	43
1	181.0000	1.0000	6	0	118.7621	106.9657	91.4183	1.7931	50	46
0	182.0000	1.0000	0	3	0.0000	0.0000	0.0000	0.0000	60	42
0	183.0000	1.0000	0	3	0.0000	0.0000	0.0000	0.0000	59	46
1	184.0000	1.0000	9	0	109.2510	154.0473	102.3198	0.5265	93	58
1	185.0000	1.0000	9	0	109.2582	154.1223	102.2651	0.5634	103	67
1	186.0000	1.0000	10	0	108.7395	154.1051	102.1725	0.7300	103	81
1	187.0000	1.0000	10	0	109.1360	153.7859	102.3428	0.5997	115	85
1	188.0000	1.0000	10	0	108.9421	153.8105	102.5815	0.6159	108	79
1	189.0000	1.0000	10	0	109.1452	153.6729	102.5828	0.4824	116	88
1	190.0000	1.0000	10	0	109.6700	153.7557	102.7426	0.6557	114	81
1	191.0000	1.0000	10	0	109.6653	154.1028	102.3564	0.4106	120	84
1	192.0000	1.0000	10	0	109.1116	154.1972	101.9547	0.5027	122	93
1	193.0000	1.0000	10	0	109.2475	154.2287	102.0192	0.4131	127	91
1	194.0000	1.0000	10	0	108.9132	154.2040	101.9028	0.5693	134	94
1	195.0000	1.0000	10	0	109.2916	154.1084	102.1996	0.3631	124	90
1	196.0000	1.0000	10	0	109.3040	154.0360	102.0798	0.3772	126	94
1	197.0000	1.0000	10	0	109.2424	154.0702	102.0314	0.3718	132	92
1	198.0000	1.0000	10	0	109.1286	153.9964	102.0296	0.3960	125	95
1	199.0000	1.0000	10	0	109.3501	154.0299	102.1245	0.2594	133	98
1	200.0000	1.0000	10	0	109.0476	154.0420	102.0709	0.5128	129	94
1	201.0000	1.0000	10	0	109.5042	153.9452	102.1818	0.3516	126	96
1	202.0000	1.0000	10	0	109.6485	153.9322	102.2019	0.2777	133	93
1	203.0000	1.0000	10	0	109.3337	153.8648	101.9092	0.6155	127	91
1	204.0000	1.0000	10	0	109.4399	153.9326	102.0305	0.4663	124	93
1	205.0000	1.0000	10	0	109.1222	153.8107	101.8671	0.7432	121	89
1	206.0000	1.0000	10	0	109.3402	154.0565	102.2280	0.5405	121	92
1	207.0000	1.0000	10	0	109.5640	154.0443	102.0990	0.4577	124	94
1	208.0000	1.0000	10	0	109.4753	154.1330	102.0505	0.4534	120	94
1	209.0000	1.0000	10	0	109.9928	154.1016	102.2243	0.4196	130	100
1	210.0000	1.0000	10	0	109.1744	154.0836	101.8775	0.5979	132	99
1	211.0000	1.0000	10	0	109.9522	154.0164	102.4010	0.3269	130	93
1	212.0000	1.0000	10	0	109.6575	153.9902	102.0458	0.3864	130	95
1	213.0000	1.0000	10	0	109.3615	154.1362	102.0877	0.5090	124	92
1	214.0000	1.0000	10	0	109.4511	154.0594	102.1434	0.5394	126	90
1	215.0000	1.0000	10	0	109.4825	154.0597	102.2965	0.5001	125	97
1	216.0000	1.0000	10	0	109.5405	154.0656	102.3650	0.3999	119	96
1	217.0000	1.0000	10	0	109.4423	154.0239	102.4530	0.4291	131	91
1	218.0000	1.0000	10	0	109.3593	154.0274	102.3582	0.5297	136	94
1	219.0000	1.0000	10	0	109.6305	153.9697	102.6528	0.4311	125	97
1	220.0000	1.0000	10	0	109.5004	153.8876	102.5478	0.3131	131	95
1	221.0000	1.0000	10	0	109.7470	153.8669	102.6817	0.3231	128	95
1	222.0000	1.0000	10	0	109.3594	153.9156	102.5748	0.4798	133	94
1	223.0000	1.0000	10	0	109.6368	153.8436	102.6176	0.4161	141	92
1	224.0000	1.0000	10	0	109.6294	153.9218	102.8644	0.3310	126	93
1	225.0000	1.0000	10	0	109.3362	154.0227	102.6229	0.4238	121	87
1	226.0000	1.0000	10	0	109.6511	153.9878	102.6546	0.3494	130	94
1	227.0000	1.0000	10	0	109.7434	154.0856	102.5617	0.3458	128	92
1	228.0000	1.0000	10	0	109.6984	153.9052	102.5171	0.4217	131	92
1	229.0000	1.0000	10	0	109.7727	153.9948	102.4642	0.3394	127	94
1	230.0000	1.0000	10	0	109.5944	154.1227	102.4903	0.3566	126	95
1	231.0000	1.0000	10	0	109.7107	154.1959	102.4832	0.3268	134	89
1	232.0000	1.0000	10	0	109.4857	154.1113	102.4412	0.4365	128	92
1	233.0000	1.0000	10	0	109.4843	154.0087	102.2891	0.4842	115	86
1	234.0000	1.0000	10	0	109.9080	154.0901	102.6910	0.3427	121	84
1	235.0000	1.0000	10	0	109.7605	154.0837	102.6175	0.4656	130	85
1	236.0000	1.0000	10	0	109.4560	154.0345	102.4028	0.6147	122	89
1	237.0000	1.0000	10	0	110.1335	154.0176	102.7862	0.2670	123	93
1	238.0000	1.0000	10	0	109.7180	153.9799	102.6716	0.3629	127	93
1	239.0000	1.0000	10	0	109.9398	154.0917	102.8201	0.2244	133	92
1	240.0000	1.0000	9	0	109.8273	154.0046	102.6807	0.3391	128	92
1	241.0000	1.0000	10	0	109.6935	154.1637	102.6030	0.4165	148	92
1	242.0000	1.0000	10	0	109.3969	154.2718	102.5234	0.4851	126	99
1	243.0000	1.0000	10	0	109.4134	154.1987	102.4051	0.4342	122	96
1	244.0000	1.0000	10	0	109.3666	154.2172	102.3596	0.3155	130	90
1	245.0000	1.0000	10	0	109.4431	154.2471	102.3735	0.3521	118	82
1	246.0000	1.0000	10	0	109.4052	154.2236	102.2355	0.4649	105	82
1	247.0000	1.0000	10	0	109.0174	154.2593	102.0638	0.5666	119	76
1	248.0000	1.0000	10	0	109.1844	154.2148	102.3250	0.6059	116	81
1	249.0000	1.0000	10	0	108.9460	154.2678	102.4385	0.6294	125	87
1	250.0000	1.0000	10	0	108.8957	154.3610	102.6414	0.5213	114	94
1	251.0000	1.0000	10	0	108.9751	154.4595	102.4745	0.5053	125	98
1	252.0000	1.0000	10	0	109.1455	154.3344	102.3165	0.5484	128	94
1	253.0000	1.0000	10	0	109.2188	154.4588	102.2466	0.3314	136	93
1	254.0000	1.0000	10	0	108.9233	154.5154	102.0188	0.4371	127	94
1	255.0000	1.0000	10	0	108.9467	154.5120	101.9837	0.4786	130	90
1	256.0000	1.0000	10	0	108.8723	154.5045	102.1862	0.3363	135	93
1	257.0000	1.0000	10	0	109.3305	154.2677	102.5595	0.5184	129	100
1	258.0000	1.0000	10	0	108.4893	154.3129	102.3341	0.4228	135	99
1	259.0000	1.0000	10	0	108.0233	154.0900	102.4886	0.4934	124	102
1	260.0000	1.0000	10	0	107.9539	154.0172	102.3004	0.4496	125	98
1	261.0000	1.0000	10	0	108.1305	153.9841	102.1520	0.4715	125	98
1	262.0000	1.0000	10	0	108.2036	153.7980	102.0896	0.4394	119	96
1	263.0000	1.0000	10	0	108.0600	153.8821	101.9769	0.4858	114	93
1	264.0000	1.0000	10	0	108.1793	153.7649	101.8825	0.3145	119	97
1	265.0000	1.0000	10	0	108.1930	153.6028	101.9596	0.3544	142	98
1	266.0000	1.0000	10	0	107.8243	153.6750	101.7019	0.5415	141	97
1	267.0000	1.0000	10	0	107.9510	153.7894	101.8990	0.3764	143	98
1	268.0000	1.0000	10	0	107.5321	153.6048	101.5896	0.3695	140	99
1	269.0000	1.0000	10	0	108.1100	153.6829	101.9263	0.3563	122	95
1	270.0000	1.0000	10	0	107.5242	153.5430	101.6835	0.4367	122	99
1	271.0000	1.0000	10	0	107.7637	153.7428	101.7428	0.3303	148	98
1	272.0000	1.0000	10	0	108.0567	153.5702	101.8330	0.2306	143	97
1	273.0000	1.0000	10	0	107.5835	153.7263	101.6076	0.3544	147	98
1	274.0000	1.0000	10	0	107.4485	153.7263	101.4143	0.4358	124	101
1	275.0000	1.0000	10	0	107.6268	153.6766	101.5977	0.3663	144	101
1	276.0000	1.0000	10	0	107.6151	153.6632	101.5045	0.3754	124	102
1	277.0000	1.0000	10	0	107.5389	153.6995	101.5760	0.3349	125	99
1	278.0000	1.0000	10	0	107.3550	153.6905	101.5801	0.4417	134	100
1	279.0000	1.0000	10	0	107.5745	153.6533	101.6612	0.4630	146	105
1	280.0000	1.0000	10	0	107.8795	153.4942	101.8717	0.3415	137	96
1	281.0000	1.0000	10	0	107.9242	153.5806	101.9658	0.3113	142	97
1	282.0000	1.0000	10	0	107.5174	153.4735	101.7338	0.3466	129	95
1	283.0000	1.0000	10	0	107.6429	153.6250	101.8533	0.3033	125	92
1	284.0000	1.0000	10	0	107.6432	153.4253	101.6460	0.4775	137	98
1	285.0000	1.0000	10	0	107.7164	153.5459	101.7638	0.3126	142	95
1	286.0000	1.0000	10	0	107.1937	153.7080	101.4430	0.4688	124	96
1	287.0000	1.0000	9	0	107.8293	153.5440	101.9826	0.3798	115	93
1	288.0000	1.0000	10	0	107.4540	153.7195	101.2524	0.5516	139	96
1	289.0000	1.0000	10	0	107.0712	153.7628	101.0493	0.5010	130	95
1	290.0000	1.0000	10	0	107.2032	153.7288	100.7165	0.4767	129	95
1	291.0000	1.0000	10	0	107.3585	153.5908	100.8664	0.3433	131	96
1	292.0000	1.0000	10	0	107.2024	153.5568	100.8200	0.3301	134	96
1	293.0000	1.0000	10	0	107.3505	153.4610	100.9815	0.3936	131	95
1	294.0000	1.0000	10	0	107.5840	153.4315	101.0838	0.2305	132	90
1	295.0000	1.0000	10	0	107.1376	153.0982	100.9651	0.5255	132	97
1	296.0000	1.0000	10	0	106.6660	153.0739	100.8479	0.5940	129	94
1	297.0000	1.0000	10	0	107.1200	153.0518	101.1757	0.3651	128	97
1	298.0000	1.0000	10	0	107.1569	153.1373	101.1297	0.3158	130	98
1	299.0000	1.0000	10	0	106.9759	153.0915	101.0873	0.4729	128	95
1	300.0000	1.0000	10	0	107.1457	153.1271	101.0306	0.3179	128	98
1	301.0000	1.0000	10	0	107.1783	153.1117	101.1365	0.2365	125	98
1	302.0000	1.0000	10	0	106.9924	153.2343	101.0261	0.3601	131	102
1	303.0000	1.0000	10	0	107.2803	153.1971	101.2114	0.2648	128	92
1	304.0000	1.0000	10	0	106.9540	153.3628	101.0129	0.3813	128	93
1	305.0000	1.0000	10	0	106.8053	153.3831	100.6771	0.5445	123	94
1	306.0000	1.0000	10	0	106.7228	153.3222	100.7768	0.4152	124	90
1	307.0000	1.0000	10	0	106.6007	153.0178	100.7281	0.3895	115	83
1	308.0000	1.0000	7	0	106.2818	153.2572	100.5108	0.6933	115	61
1	309.0000	1.0000	9	0	106.4994	154.9586	104.8557	0.3993	100	68
1	310.0000	1.0000	10	0	105.5537	155.1133	104.0956	0.6156	126	93
1	311.0000	1.0000	10	0	106.0118	155.1474	104.4541	0.3780	131	93
1	312.0000	1.0000	10	0	105.9251	155.0753	104.2879	0.3545	135	101
1	313.0000	1.0000	10	0	106.0677	155.1664	104.4911	0.2742	136	91
1	314.0000	1.0000	10	0	105.6300	155.1580	104.2150	0.5178	150	97
1	315.0000	1.0000	9	0	105.5796	155.0914	104.1210	0.4206	130	102
1	316.0000	1.0000	10	0	105.7983	155.2065	104.3454	0.4792	127	96
1	317.0000	1.0000	9	0	105.9620	155.0815	104.4057	0.3352	135	94
1	318.0000	1.0000	10	0	105.5803	155.2551	104.1189	0.4536	134	99
1	319.0000	1.0000	10	0	105.9900	155.0905	104.5191	0.3990	129	96
1	320.0000	1.0000	10	0	105.9997	155.0367	104.7077	0.3360	147	96
1	321.0000	1.0000	10	0	106.0093	155.0344	104.7897	0.3647	130	101
1	322.0000	1.0000	10	0	106.0447	154.9785	104.9763	0.3290	126	91
1	323.0000	1.0000	10	0	106.0266	155.0135	105.1008	0.2503	128	91
1	324.0000	1.0000	7	0	106.0501	155.6976	105.1981	0.4553	113	68
1	325.0000	1.0000	7	0	106.4979	156.2507	105.5457	0.5514	107	67
1	326.0000	1.0000	8	0	107.5728	157.3540	106.6436	0.1990	113	80
1	327.0000	1.0000	10	0	107.6304	157.3691	106.7988	0.2746	115	83
1	328.0000	1.0000	10	0	107.3036	157.5158	106.4394	0.4404	123	88
1	329.0000	1.0000	9	0	107.6892	157.7190	106.1376	0.2940	119	85
1	330.0000	1.0000	10	0	106.8961	157.5072	105.4452	0.5653	116	79
1	331.0000	1.0000	10	0	107.9286	157.8203	106.0472	0.3371	114	74
1	332.0000	1.0000	9	0	108.0213	157.8826	105.8195	0.6529	111	76
1	333.0000	1.0000	10	0	107.5784	158.0148	105.9650	0.3706	106	79
1	334.0000	1.0000	9	0	107.6477	157.7985	106.3336	0.3853	107	75
1	335.0000	1.0000	10	0	107.0334	157.4493	105.7680	0.5772	107	70
1	336.0000	1.0000	8	0	106.3125	157.3836	104.1057	0.7113	98	63
1	337.0000	1.0000	9	0	107.2533	157.7650	104.5600	0.4463	113	70
1	338.0000	1.0000	10	0	106.9695	157.6991	104.4466	0.4588	111	75
1	339.0000	1.0000	10	0	107.3573	157.7677	104.3739	0.3413	109	77
1	340.0000	1.0000	10	0	106.9178	157.6786	104.2136	0.4703	109	83
1	341.0000	1.0000	10	0	107.7433	157.8133	104.9762	0.1927	151	88
1	342.0000	1.0000	10	0	107.5937	157.9815	105.1388	0.2529	146	88
1	343.0000	1.0000	10	0	107.3045	157.9503	105.4101	0.5316	126	89
1	344.0000	1.0000	10	0	107.2658	158.1626	105.8071	0.3855	128	91
1	345.0000	1.0000	10	0	107.2623	157.9840	106.1117	0.3188	124	91
1	346.0000	1.0000	9	0	106.6561	157.6988	105.9294	0.5387	127	97
1	347.0000	1.0000	9	0	107.0259	157.6803	105.7792	0.5450	127	93
1	348.0000	1.0000	10	0	106.5126	157.7075	104.5883	0.6309	118	89
1	349.0000	1.0000	10	0	107.1041	157.8411	104.7777	0.2614	132	88
1	350.0000	1.0000	10	0	106.5360	157.7900	104.5118	0.4641	128	96
1	351.0000	1.0000	10	0	106.2509	157.7626	104.2940	0.4486	126	94
1	352.0000	1.0000	10	0	106.5191	157.6820	104.6517	0.4326	132	98
1	353.0000	1.0000	10	0	106.8209	157.7569	104.6786	0.3267	131	93
1	354.0000	1.0000	10	0	106.7330	157.7675	104.7149	0.3409	132	100
1	355.0000	1.0000	10	0	106.7748	157.7894	104.6221	0.3329	132	96
1	356.0000	1.0000	10	0	106.6998	157.6984	104.3666	0.4011	130	91
1	357.0000	1.0000	10	0	106.7432	157.8242	104.3856	0.2914	130	95
1	358.0000	1.0000	10	0	106.8066	157.8600	104.5160	0.2486	136	98
1	359.0000	1.0000	10	0	106.6057	157.8032	104.4172	0.3880	133	95
1	360.0000	1.0000	10	0	106.3386	157.7516	103.8744	0.4809	126	96
1	361.0000	1.0000	10	0	105.9213	157.6066	103.0763	0.4918	133	96
1	362.0000	1.0000	10	0	105.9458	157.5663	102.9367	0.3736	132	101
1	363.0000	1.0000	10	0	106.0199	157.4604	102.9543	0.4415	128	101
1	364.0000	1.0000	10	0	105.7371	157.4409	102.7237	0.4898	127	99
1	365.0000	1.0000	10	0	105.9314	157.4801	102.8304	0.3287	126	99
1	366.0000	1.0000	9	0	106.0404	157.4509	102.8066	0.3569	129	97
1	367.0000	1.0000	10	0	105.9605	157.3459	102.6226	0.3204	128	100
1	368.0000	1.0000	10	0	105.5502	157.4058	102.4593	0.4540	132	102
1	369.0000	1.0000	10	0	105.9849	157.3114	102.6996	0.3761	130	104
1	370.0000	1.0000	10	0	105.8562	157.3537	102.4713	0.3901	130	100
1	371.0000	1.0000	10	0	106.1051	157.3691	102.8129	0.3336	132	98
1	372.0000	1.0000	10	0	105.7323	157.3129	102.4705	0.4133	135	105
1	373.0000	1.0000	10	0	105.7797	157.2850	102.4772	0.3058	134	103
1	374.0000	1.0000	9	0	105.8146	157.3225	102.3839	0.4284	141	97
1	375.0000	1.0000	10	0	106.0171	157.3393	102.1603	0.4832	140	103
1	376.0000	1.0000	10	0	105.7674	157.2533	102.1020	0.5437	144	98
1	377.0000	1.0000	10	0	105.9034	157.2450	102.3379	0.3104	127	102
1	378.0000	1.0000	10	0	105.7635	157.2942	102.1571	0.3677	129	101
1	379.0000	1.0000	10	0	105.6340	157.4120	102.2633	0.4297	137	101
1	380.0000	1.0000	10	0	105.6333	157.3951	102.2791	0.4559	133	102
1	381.0000	1.0000	10	0	105.8829	157.3510	102.3743	0.3716	144	100
1	382.0000	1.0000	10	0	105.5796	157.3270	101.9830	0.3646	136	104
1	383.0000	1.0000	10	0	105.8816	157.2715	102.3036	0.3412	137	94
1	384.0000	1.0000	10	0	105.8891	157.2324	102.2349	0.3197	127	96
1	385.0000	1.0000	10	0	105.6015	157.2063	102.0489	0.3641	134	106
1	386.0000	1.0000	10	0	105.3863	157.2820	102.0290	0.4404	141	107
1	387.0000	1.0000	10	0	105.5612	157.2198	102.1695	0.4954	137	106
1	388.0000	1.0000	10	0	105.4600	157.2098	102.0953	0.3694	136	104
1	389.0000	1.0000	10	0	105.4771	157.2126	102.0955	0.3999	139	104
1	390.0000	1.0000	10	0	105.1929	157.2495	101.7661	0.4283	130	98
1	391.0000	1.0000	10	0	105.1602	157.2492	101.7366	0.3921	126	95
1	392.0000	1.0000	10	0	105.5487	157.3868	101.9175	0.3737	131	98
1	393.0000	1.0000	10	0	105.5932	157.2962	101.8666	0.3906	134	103
1	394.0000	1.0000	10	0	105.1935	157.3116	101.5447	0.6631	135	104
1	395.0000	1.0000	10	0	105.4388	157.3548	101.6408	0.3805	134	104
1	396.0000	1.0000	10	0	105.3110	157.4123	101.5061	0.4581	135	103
1	397.0000	1.0000	10	0	105.4927	157.2817	101.6013	0.2736	134	94
1	398.0000	1.0000	10	0	105.6565	157.2104	101.7548	0.2184	136	97
1	399.0000	1.0000	10	0	106.2802	157.4870	102.0296	0.4876	138	95
1	400.0000	1.0000	10	0	105.7893	157.1725	101.8648	0.3203	129	100
1	401.0000	1.0000	10	0	105.6368	157.1786	101.8618	0.3298	136	100
1	402.0000	1.0000	10	0	105.6723	157.0843	101.8764	0.4499	133	96
1	403.0000	1.0000	10	0	105.2327	157.2438	101.5679	0.4930	132	102
1	404.0000	1.0000	10	0	105.4558	157.1746	101.6675	0.4040	137	103
1	405.0000	1.0000	10	0	105.1126	156.8985	101.8273	0.7238	135	97
1	406.0000	1.0000	10	0	105.5120	157.3093	101.7801	0.3451	137	99
1	407.0000	1.0000	10	0	104.5340	157.4547	101.0670	0.7240	135	100
1	408.0000	1.0000	10	0	105.3976	157.2638	101.5948	0.3846	137	101
1	409.0000	1.0000	10	0	105.2187	157.3013	101.3819	0.4398	134	99
1	410.0000	1.0000	10	0	104.9421	157.3388	101.2429	0.5430	125	98
1	411.0000	1.0000	10	0	104.8761	157.2189	101.2067	0.4397	133	100
1	412.0000	1.0000	10	0	105.2378	157.1286	101.4152	0.2497	130	95
1	413.0000	1.0000	10	0	105.4115	157.0903	101.5334	0.3389	136	98
1	414.0000	1.0000	10	0	105.0148	157.2561	101.3204	0.4549	134	98
1	415.0000	1.0000	10	0	105.4230	157.1098	101.5224	0.3463	141	100
1	416.0000	1.0000	10	0	105.2384	157.1783	101.4430	0.3974	139	105
1	417.0000	1.0000	10	0	105.6437	157.0466	101.5736	0.2977	138	98
1	418.0000	1.0000	10	0	105.0036	157.1184	101.2082	0.5763	130	101
1	419.0000	1.0000	10	0	105.4825	157.0382	101.6288	0.3858	135	100
1	420.0000	1.0000	10	0	105.1708	157.0345	101.3508	0.4229	133	99
1	421.0000	1.0000	10	0	105.4071	157.0927	101.6054	0.4012	135	102
1	422.0000	1.0000	10	0	105.3214	157.1090	101.6001	0.3997	128	98
1	423.0000	1.0000	10	0	105.4079	157.0861	101.5170	0.3649	126	88
1	424.0000	1.0000	10	0	105.0554	157.1976	101.3955	0.3871	117	92
1	425.0000	1.0000	10	0	104.7668	157.2347	101.1902	0.4959	122	93
1	426.0000	1.0000	10	0	105.1570	156.9618	101.5124	0.4578	137	99
1	427.0000	1.0000	10	0	105.4819	157.1269	101.7600	0.2804	137	101
1	428.0000	1.0000	10	0	105.1077	157.1669	101.3600	0.4969	140	103
1	429.0000	1.0000	10	0	105.2197	157.1646	101.4478	0.4547	139	105
1	430.0000	1.0000	10	0	104.9991	157.2315	101.2455	0.4795	141	107
1	431.0000	1.0000	10	0	105.0594	157.2029	101.3336	0.4428	132	100
1	432.0000	1.0000	10	0	105.0057	157.2958	101.2990	0.4707	137	111
1	433.0000	1.0000	10	0	105.0376	157.3135	101.3940	0.4302	136	105
1	434.0000	1.0000	10	0	105.4487	157.2278	101.6025	0.3503	140	97
1	435.0000	1.0000	10	0	105.2952	157.0914	101.3814	0.4113	136	98
1	436.0000	1.0000	10	0	105.6177	157.2849	101.3125	0.4997	135	98
1	437.0000	1.0000	10	0	105.2831	157.1418	101.4240	0.2981	131	95
1	438.0000	1.0000	10	0	105.3242	157.3196	101.5074	0.2912	134	93
1	439.0000	1.0000	10	0	105.3955	157.3803	101.1692	0.4929	129	91
1	440.0000	1.0000	10	0	104.8849	157.0851	101.0470	0.5317	130	97
1	441.0000	1.0000	10	0	104.8774	157.1664	101.0466	0.5799	138	98
1	442.0000	1.0000	10	0	105.0296	157.2193	101.3611	0.2555	140	99
1	443.0000	1.0000	10	0	104.9306	157.1400	101.0842	0.4477	126	99
1	444.0000	1.0000	9	0	105.0755	157.1816	101.3085	0.3622	130	98
1	445.0000	1.0000	10	0	104.9468	156.9782	101.1187	0.5325	132	102
1	446.0000	1.0000	10	0	104.7100	157.2106	100.9930	0.6413	126	99
1	447.0000	1.0000	10	0	104.7787	156.9999	101.0081	0.5003	130	98
1	448.0000	1.0000	10	0	105.1469	157.1223	101.3092	0.3721	126	96
1	449.0000	1.0000	10	0	104.6763	157.1157	100.9853	0.5525	143	100
1	450.0000	1.0000	10	0	105.1615	157.1928	101.3403	0.3146	133	95
1	451.0000	1.0000	10	0	104.7593	157.1189	100.8900	0.4487	135	102
1	452.0000	1.0000	10	0	105.0390	157.1010	101.0932	0.2983	137	100
1	453.0000	1.0000	10	0	104.8436	156.8913	100.8004	0.4397	154	100
1	454.0000	1.0000	10	0	104.7153	156.9502	100.7257	0.5726	134	103
1	455.0000	1.0000	10	0	105.3661	156.9963	101.1925	0.2740	133	106
1	456.0000	1.0000	10	0	105.0327	157.0376	101.0063	0.2673	135	106
1	457.0000	1.0000	10	0	104.8811	156.7464	100.8029	0.4957	127	95
1	458.0000	1.0000	10	0	104.7356	156.9755	100.7835	0.6117	132	100
1	459.0000	1.0000	10	0	104.9455	156.9775	100.9725	0.4412	153	101
1	460.0000	1.0000	10	0	104.9158	156.9358	100.8722	0.4665	135	106
1	461.0000	1.0000	10	0	104.9603	157.0269	100.8880	0.4908	127	101
1	462.0000	1.0000	10	0	104.9546	157.1393	100.6638	0.4188	137	103
1	463.0000	1.0000	10	0	105.0577	157.0314	100.9465	0.3161	148	104
1	464.0000	1.0000	10	0	104.9584	156.9899	100.8841	0.5501	135	100
1	465.0000	1.0000	10	0	104.8441	156.9901	100.7517	0.5020	139	105
1	466.0000	1.0000	10	0	105.0710	156.9807	100.9688	0.3689	133	102
1	467.0000	1.0000	10	0	104.7494	156.9819	100.7741	0.4570	130	100
1	468.0000	1.0000	10	0	104.8415	156.9737	100.7927	0.4336	123	99
1	469.0000	1.0000	10	0	105.0099	157.0000	100.9075	0.3884	128	100
1	470.0000	1.0000	10	0	104.9830	157.0446	100.8647	0.3227	134	95
1	471.0000	1.0000	10	0	104.7306	157.0818	100.6995	0.4486	146	100
1	472.0000	1.0000	10	0	104.9774	156.9368	100.9400	0.3812	134	99
1	473.0000	1.0000	10	0	105.2266	156.9127	101.0654	0.3762	133	99
1	474.0000	1.0000	10	0	104.6069	157.1569	100.7135	0.6016	138	101
1	475.0000	1.0000	10	0	105.0192	157.1242	101.0334	0.3344	127	96
1	476.0000	1.0000	10	0	104.9654	157.1097	100.9207	0.3950	124	98
1	477.0000	1.0000	10	0	104.9936	157.0152	100.8049	0.4363	127	101
1	478.0000	1.0000	10	0	105.2158	157.0465	101.0281	0.3925	143	96
1	479.0000	1.0000	10	0	105.0790	156.9855	100.9362	0.5162	143	101
1	480.0000	1.0000	10	0	104.8754	157.0342	100.8673	0.3781	148	95
1	481.0000	1.0000	9	0	104.6041	157.0541	100.6221	0.5878	128	95
1	482.0000	1.0000	10	0	104.5169	156.9564	100.5277	0.4334	133	99
1	483.0000	1.0000	10	0	104.8432	156.9563	100.6417	0.4610	148	94
1	484.0000	1.0000	10	0	105.1347	156.9979	100.8384	0.3614	131	100
1	485.0000	1.0000	10	0	104.8216	157.0707	100.7962	0.4455	146	101
1	486.0000	1.0000	9	0	104.2699	157.0198	100.4884	0.6117	147	103
1	487.0000	1.0000	10	0	104.6928	157.0352	100.5467	0.4131	130	102
1	488.0000	1.0000	10	0	104.7045	156.9982	100.7055	0.4731	134	97
1	489.0000	1.0000	10	0	104.5638	157.0936	100.6018	0.4807	134	103
1	490.0000	1.0000	10	0	104.6122	157.0690	100.6057	0.4877	132	104
1	491.0000	1.0000	10	0	104.7879	156.9367	100.6570	0.4137	125	99
1	492.0000	1.0000	10	0	104.8787	156.7698	100.8552	0.4368	132	97
1	493.0000	1.0000	10	0	104.3977	157.0995	100.4789	0.5564	137	101
1	494.0000	1.0000	10	0	104.2534	156.9183	100.2586	0.5940	131	98
1	495.0000	1.0000	9	0	104.7536	157.0380	100.6399	0.4193	125	100
1	496.0000	1.0000	9	0	105.2217	157.0888	101.0091	0.3318	128	98
1	497.0000	1.0000	10	0	104.6799	156.9322	100.6780	0.4640	126	99
1	498.0000	1.0000	10	0	104.4577	157.0156	100.4973	0.4958	122	94
1	499.0000	1.0000	10	0	104.8442	156.9581	100.6591	0.4750	127	97
1	500.0000	1.0000	10	0	105.0811	157.0618	100.9206	0.3706	127	96
1	501.0000	1.0000	10	0	105.1010	157.0298	100.9701	0.3504	131	97
1	502.0000	1.0000	10	0	104.7364	156.9553	100.5111	0.4669	134	99
1	503.0000	1.0000	10	0	104.6981	156.8984	100.6095	0.5178	129	97
1	504.0000	1.0000	10	0	104.7847	156.9079	100.6551	0.3327	133	92
1	505.0000	1.0000	10	0	104.5782	157.0346	100.6084	0.4489	132	101
1	506.0000	1.0000	10	0	105.0667	157.0935	100.8980	0.3553	132	100
1	507.0000	1.0000	9	0	104.1833	156.9752	100.1344	0.8346	130	94
1	508.0000	1.0000	10	0	104.7611	156.9356	100.4453	0.4406	124	91
1	509.0000	1.0000	10	0	104.2057	156.8761	99.9903	0.5256	128	94
1	510.0000	1.0000	10	0	104.2742	156.8415	100.1982	0.4486	132	97
1	511.0000	1.0000	10	0	104.7787	156.9803	100.5907	0.3935	135	102
1	512.0000	1.0000	10	0	104.3680	156.9672	100.3303	0.6532	135	100
1	513.0000	1.0000	10	0	104.7807	156.9661	100.6287	0.4994	136	100
1	514.0000	1.0000	10	0	104.9261	157.0439	100.7049	0.4376	145	101
1	515.0000	1.0000	10	0	104.2941	157.0039	100.2771	0.4357	127	97
1	516.0000	1.0000	10	0	104.7486	156.8241	100.4681	0.3744	132	97
1	517.0000	1.0000	10	0	105.0173	157.0109	100.8531	0.4753	122	95
1	518.0000	1.0000	10	0	104.8878	156.9574	100.6625	0.2920	129	97
1	519.0000	1.0000	10	0	104.7540	157.0887	100.2605	0.6008	117	88
1	520.0000	1.0000	10	0	104.1951	157.0534	100.1680	0.6588	121	89
1	521.0000	1.0000	10	0	104.9512	156.7996	100.6397	0.4868	133	97
1	522.0000	1.0000	10	0	104.7984	156.8849	100.5278	0.3491	132	99
1	523.0000	1.0000	10	0	104.7295	156.8634	100.4990	0.3475	131	95
1	524.0000	1.0000	10	0	104.5187	157.0634	100.3952	0.3657	121	90
1	525.0000	1.0000	10	0	104.4095	157.1028	99.7689	0.6305	124	96
1	526.0000	1.0000	10	0	104.7214	157.0751	100.6075	0.3788	130	96
1	527.0000	1.0000	10	0	104.9492	156.8977	100.7326	0.3460	125	95
1	528.0000	1.0000	10	0	104.6595	156.8478	100.4060	0.5920	136	98
1	529.0000	1.0000	10	0	104.7552	156.9395	100.4840	0.4883	132	108
1	530.0000	1.0000	10	0	104.7449	156.8128	100.4054	0.5150	121	96
1	531.0000	1.0000	10	0	104.6433	156.9468	100.4573	0.4937	125	93
1	532.0000	1.0000	10	0	104.8631	157.0022	100.7509	0.3383	136	95
1	533.0000	1.0000	10	0	104.7748	156.9363	100.5977	0.5005	131	104
1	534.0000	1.0000	10	0	104.8702	156.9792	100.6175	0.3647	134	106
1	535.0000	1.0000	10	0	104.9179	156.9093	100.6022	0.2964	130	102
1	536.0000	1.0000	10	0	104.7745	156.9810	100.6417	0.3815	131	97
1	537.0000	1.0000	10	0	104.5110	156.9185	100.3265	0.5796	126	104
1	538.0000	1.0000	10	0	104.5943	156.7859	100.3589	0.3824	131	97
1	539.0000	1.0000	9	0	105.0336	156.8740	100.6589	0.2797	117	89
1	540.0000	1.0000	10	0	104.6110	156.7493	100.2588	0.5013	136	100
1	541.0000	1.0000	10	0	104.9352	156.8695	100.5413	0.3193	124	97
1	542.0000	1.0000	10	0	104.7139	156.9502	100.4815	0.5298	132	102
1	543.0000	1.0000	10	0	104.8103	156.9647	100.5619	0.4341	128	99
1	544.0000	1.0000	10	0	105.0058	156.9548	100.6120	0.4528	131	104
1	545.0000	1.0000	10	0	104.7811	156.9435	100.5749	0.5269	138	102
1	546.0000	1.0000	10	0	104.7180	157.0150	100.5014	0.4759	136	106
1	547.0000	1.0000	10	0	105.0166	156.9517	100.6540	0.3334	120	91
1	548.0000	1.0000	10	0	104.7123	157.0330	100.3972	0.5214	124	93
1	549.0000	1.0000	10	0	104.9586	156.9258	100.7839	0.3497	128	99
1	550.0000	1.0000	10	0	105.1926	156.8490	100.8085	0.3744	132	102
1	551.0000	1.0000	10	0	104.9758	156.9464	100.6406	0.3487	138	103
1	552.0000	1.0000	10	0	104.7021	156.9139	100.4061	0.5220	135	110
1	553.0000	1.0000	10	0	105.0825	156.8620	100.6813	0.4168	132	110
1	554.0000	1.0000	10	0	104.8077	156.9054	100.5263	0.5025	142	104
1	555.0000	1.0000	10	0	104.7391	156.9004	100.4837	0.4350	142	113
1	556.0000	1.0000	10	0	105.0626	156.8360	100.7707	0.3305	137	114
1	557.0000	1.0000	10	0	104.7738	156.8575	100.5123	0.4460	133	107
1	558.0000	1.0000	10	0	105.1083	156.7957	100.7125	0.2885	134	97
1	559.0000	1.0000	10	0	104.9220	156.8134	100.5081	0.2883	125	98
1	560.0000	1.0000	10	0	104.9331	157.0057	100.4964	0.5045	122	86
1	561.0000	1.0000	10	0	104.0839	156.8637	100.0202	0.5653	124	92
1	562.0000	1.0000	10	0	104.9209	156.8889	100.4802	0.4760	124	92
1	563.0000	1.0000	10	0	104.4469	156.8277	100.3122	0.5245	129	97
1	564.0000	1.0000	10	0	104.7520	156.6901	100.3824	0.4521	125	98
1	565.0000	1.0000	10	0	104.7698	156.7023	100.4146	0.4333	120	96
1	566.0000	1.0000	10	0	104.7859	156.7908	100.4404	0.3619	122	93
1	567.0000	1.0000	10	0	104.3896	156.7026	100.1786	0.4976	135	95
1	568.0000	1.0000	9	0	104.8256	156.6486	100.3735	0.3549	131	98
1	569.0000	1.0000	10	0	104.7174	156.7600	100.3484	0.4011	136	91
1	570.0000	1.0000	10	0	104.7013	156.7881	100.4326	0.4577	130	98
1	571.0000	1.0000	10	0	104.6877	156.8841	100.5086	0.3218	129	101
1	572.0000	1.0000	10	0	104.7080	156.7983	100.4192	0.4123	133	102
1	573.0000	1.0000	10	0	104.7029	156.7813	100.4264	0.5081	130	101
1	574.0000	1.0000	10	0	104.8270	156.8194	100.4860	0.3789	123	98
1	575.0000	1.0000	10	0	104.9569	156.8016	100.5769	0.4007	131	100
1	576.0000	1.0000	10	0	104.9040	156.7661	100.5046	0.3678	133	103
1	577.0000	1.0000	10	0	104.8156	156.7301	100.4777	0.3857	137	103
1	578.0000	1.0000	10	0	104.5667	156.7521	100.4689	0.4673	131	100
1	579.0000	1.0000	10	0	104.7851	156.8141	100.4278	0.5335	131	94
1	580.0000	1.0000	10	0	104.9169	156.5674	100.5709	0.4976	120	92
1	581.0000	1.0000	10	0	104.6442	156.7338	100.3782	0.4095	133	101
1	582.0000	1.0000	10	0	104.6226	156.8607	100.4501	0.3933	135	106
1	583.0000	1.0000	10	0	104.8065	156.8486	100.5508	0.3511	139	100
1	584.0000	1.0000	10	0	104.4598	156.9023	100.3767	0.4457	137	104
1	585.0000	1.0000	10	0	104.8483	156.8414	100.5469	0.4859	137	102
1	586.0000	1.0000	9	0	104.8769	156.8158	100.4391	0.3722	137	103
1	587.0000	1.0000	10	0	104.3931	156.8230	100.2174	0.5682	138	104
1	588.0000	1.0000	10	0	104.8220	156.7653	100.5046	0.3441	135	99
1	589.0000	1.0000	9	0	105.0211	156.7158	100.5286	0.2666	129	95
1	590.0000	1.0000	10	0	104.3074	156.7883	100.1546	0.6586	140	107
1	591.0000	1.0000	10	0	104.9548	156.7242	100.5554	0.4254	134	100
1	592.0000	1.0000	10	0	104.7525	156.6920	100.3908	0.4518	130	102
1	593.0000	1.0000	10	0	104.6957	156.8107	100.4390	0.3780	137	108
1	594.0000	1.0000	10	0	104.6616	156.8152	100.3651	0.4675	136	106
1	595.0000	1.0000	10	0	104.9197	156.8162	100.5351	0.3371	129	102
1	596.0000	1.0000	10	0	104.7903	156.8213	100.5288	0.3458	134	105
1	597.0000	1.0000	10	0	104.3534	156.7992	100.1989	0.5695	137	102
1	598.0000	1.0000	10	0	105.0402	156.5462	100.5771	0.3582	135	96
1	599.0000	1.0000	10	0	104.8106	156.6960	100.5268	0.3548	128	100
1	600.0000	1.0000	10	0	104.3427	156.7369	100.3107	0.5131	132	105
1	601.0000	1.0000	10	0	104.4932	156.8031	100.3391	0.5245	132	100
1	602.0000	1.0000	10	0	104.4866	156.8120	100.2961	0.5443	131	97
1	603.0000	1.0000	10	0	104.9919	156.7432	100.6153	0.3136	128	95
1	604.0000	1.0000	10	0	104.6854	156.7988	100.5139	0.3791	126	96
1	605.0000	1.0000	10	0	104.8580	156.7598	100.5097	0.3559	133	98
1	606.0000	1.0000	10	0	104.9511	156.7744	100.6973	0.3659	137	101
1	607.0000	1.0000	10	0	104.5446	156.8122	100.3458	0.4572	134	101
1	608.0000	1.0000	10	0	104.6247	156.7767	100.3663	0.4683	137	104
1	609.0000	1.0000	10	0	104.7589	156.7898	100.5331	0.4447	139	100
1	610.0000	1.0000	10	0	104.4293	156.6861	100.2343	0.4629	133	99
1	611.0000	1.0000	10	0	104.5513	156.7375	100.5065	0.3713	137	101
1	612.0000	1.0000	10	0	104.8004	156.7152	100.5892	0.3826	138	103
1	613.0000	1.0000	10	0	104.7012	156.6380	100.5093	0.3954	136	97
1	614.0000	1.0000	10	0	103.9890	156.7109	100.0526	0.4526	129	104
1	615.0000	1.0000	10	0	104.7728	156.7823	100.6660	0.3384	136	99
1	616.0000	1.0000	10	0	104.5258	156.7158	100.4718	0.4510	129	102
1	617.0000	1.0000	10	0	104.5969	156.7885	100.5532	0.3594	134	104
1	618.0000	1.0000	10	0	104.3890	156.8104	100.4897	0.5345	130	103
1	619.0000	1.0000	10	0	104.5876	156.7202	100.5455	0.5164	129	104
1	620.0000	1.0000	10	0	104.9961	156.7162	100.7804	0.3741	131	100
1	621.0000	1.0000	10	0	104.6132	156.8092	100.5445	0.3698	138	105
1	622.0000	1.0000	10	0	104.8947	156.6945	100.8241	0.2778	136	100
1	623.0000	1.0000	10	0	104.7796	156.6640	100.6323	0.2518	140	96
1	624.0000	1.0000	10	0	104.7808	156.7088	100.7181	0.3252	135	100
1	625.0000	1.0000	10	0	104.6452	156.7340	100.4718	0.3856	142	91
1	626.0000	1.0000	10	0	104.8062	156.6349	100.6412	0.2500	127	102
1	627.0000	1.0000	10	0	104.7654	156.7289	100.4988	0.4257	126	100
1	628.0000	1.0000	10	0	104.9531	156.8018	100.6446	0.3510	135	103
1	629.0000	1.0000	10	0	104.9775	156.6998	100.7423	0.4730	135	102
1	630.0000	1.0000	10	0	104.8569	156.6503	100.7061	0.4106	135	108
1	631.0000	1.0000	10	0	104.4742	156.6750	100.4855	0.5866	131	99
1	632.0000	1.0000	10	0	104.6374	156.7610	100.5307	0.3946	131	103
1	633.0000	1.0000	10	0	104.4727	156.7621	100.5431	0.5603	129	104
1	634.0000	1.0000	10	0	104.6111	156.7386	100.5992	0.4702	129	102
1	635.0000	1.0000	10	0	104.8646	156.7412	100.8500	0.3187	136	102
1	636.0000	1.0000	10	0	104.4783	156.7391	100.5126	0.4284	128	97
1	637.0000	1.0000	10	0	104.8588	156.6792	100.9612	0.3328	131	101
1	638.0000	1.0000	10	0	104.6097	156.7534	100.6985	0.4087	133	102
1	639.0000	1.0000	10	0	104.7298	156.6777	100.7964	0.3992	140	104
1	640.0000	1.0000	10	0	104.5906	156.8167	100.6866	0.3667	139	106
1	641.0000	1.0000	10	0	104.5828	156.7550	100.6334	0.3705	137	105
1	642.0000	1.0000	10	0	104.2010	156.8221	100.3077	0.5303	134	106
1	643.0000	1.0000	10	0	104.3334	156.5813	100.6200	0.6701	129	101
1	644.0000	1.0000	10	0	104.7611	156.6943	100.7645	0.3496	132	105
1	645.0000	1.0000	10	0	104.7272	156.7701	100.8007	0.4320	126	103
1	646.0000	1.0000	10	0	104.6411	156.7720	100.5959	0.4382	126	109
1	647.0000	1.0000	10	0	104.7192	156.7132	100.7282	0.4546	130	109
1	648.0000	1.0000	10	0	104.7796	156.6892	100.7678	0.3962	133	99
1	649.0000	1.0000	10	0	104.4855	156.7062	100.5940	0.4848	137	102
1	650.0000	1.0000	10	0	104.7496	156.7071	100.6787	0.3710	134	103
1	651.0000	1.0000	10	0	104.6177	156.6703	100.6144	0.3897	135	105
1	652.0000	1.0000	10	0	104.7809	156.6943	100.8001	0.3670	135	105
1	653.0000	1.0000	10	0	104.6029	156.5967	100.7439	0.4552	134	101
1	654.0000	1.0000	10	0	104.4973	156.6981	100.6721	0.4574	137	103
1	655.0000	1.0000	10	0	104.7293	156.7186	100.9061	0.3267	141	104
1	656.0000	1.0000	10	0	104.8910	156.6933	100.8936	0.3792	133	104
1	657.0000	1.0000	10	0	104.6617	156.7828	100.5312	0.3401	130	108
1	658.0000	1.0000	10	0	104.5173	156.8415	100.4386	0.4684	138	111
1	659.0000	1.0000	10	0	104.6486	156.8504	100.4613	0.4769	137	105
1	660.0000	1.0000	10	0	104.8617	156.8326	100.5153	0.3928	138	99
1	661.0000	1.0000	10	0	104.7128	156.8704	100.3936	0.4245	134	105
1	662.0000	1.0000	10	0	104.8888	156.8115	100.5723	0.4511	144	105
1	663.0000	1.0000	10	0	104.8383	156.8308	100.5052	0.4373	140	107
1	664.0000	1.0000	10	0	104.7797	156.7105	100.4452	0.4899	138	106
1	665.0000	1.0000	10	0	105.0101	156.7615	100.6936	0.3589	138	99
1	666.0000	1.0000	10	0	104.8182	156.7873	100.5029	0.3754	137	104
1	667.0000	1.0000	10	0	104.9477	156.8368	100.6089	0.3317	135	102
1	668.0000	1.0000	10	0	104.9549	156.7721	100.5721	0.3839	132	103
1	669.0000	1.0000	10	0	104.7333	156.8570	100.5159	0.4606	132	102
1	670.0000	1.0000	10	0	104.7859	156.9838	100.6647	0.4041	137	98
1	671.0000	1.0000	10	0	104.7892	156.8292	100.7080	0.5077	129	99
1	672.0000	1.0000	10	0	105.0046	156.7962	100.8422	0.3581	136	97
1	673.0000	1.0000	10	0	104.9049	156.9346	100.8324	0.3696	127	96
1	674.0000	1.0000	10	0	104.8233	156.9360	100.7458	0.3758	130	100
1	675.0000	1.0000	10	0	104.6214	157.0465	100.5501	0.4517	117	93
1	676.0000	1.0000	10	0	104.6967	156.8329	100.5715	0.4453	122	92
1	677.0000	1.0000	10	0	104.9151	156.8635	100.9704	0.3487	123	93
1	678.0000	1.0000	10	0	104.5438	156.9336	100.7325	0.5310	126	97
1	679.0000	1.0000	10	0	104.5569	156.9713	100.5349	0.4813	143	104
1	680.0000	1.0000	10	0	104.8533	156.7928	100.5856	0.4440	141	108
1	681.0000	1.0000	10	0	104.6806	156.7549	100.3734	0.4941	134	108
1	682.0000	1.0000	10	0	104.5120	156.8367	100.3421	0.5689	138	106
1	683.0000	1.0000	10	0	104.8139	156.8357	100.5043	0.3983	139	104
1	684.0000	1.0000	10	0	104.5869	156.8315	100.4175	0.3910	137	108
1	685.0000	1.0000	10	0	104.4518	156.8160	100.2915	0.6469	140	102
1	686.0000	1.0000	10	0	104.7143	156.8694	100.5185	0.3194	135	105
1	687.0000	1.0000	10	0	104.6663	156.8459	100.5327	0.3957	132	102
1	688.0000	1.0000	10	0	104.7597	156.8109	100.4431	0.3672	137	101
1	689.0000	1.0000	10	0	104.8155	156.8834	100.3240	0.4466	136	104
1	690.0000	1.0000	10	0	104.7785	156.7798	100.5454	0.3266	143	101
1	691.0000	1.0000	10	0	105.0051	156.7695	100.6765	0.2896	136	108
1	692.0000	1.0000	10	0	105.0004	156.7561	100.6900	0.3235	132	103
1	693.0000	1.0000	10	0	104.8720	156.8279	100.5212	0.4355	136	109
1	694.0000	1.0000	10	0	104.7557	156.7916	100.4013	0.5093	138	103
1	695.0000	1.0000	10	0	104.5767	156.8257	100.3932	0.4979	135	99
1	696.0000	1.0000	10	0	104.8305	156.8071	100.4648	0.3675	133	101
1	697.0000	1.0000	10	0	104.5218	156.8604	100.2783	0.6249	128	94
1	698.0000	1.0000	10	0	104.7761	156.9259	100.5086	0.3459	120	86
1	699.0000	1.0000	10	0	104.6142	156.8313	100.3621	0.4179	130	91
1	700.0000	1.0000	10	0	104.8980	156.6264	100.4089	0.4008	134	101
1	701.0000	1.0000	10	0	104.7028	156.7417	100.4826	0.4529	136	102
1	702.0000	1.0000	10	0	104.8373	156.7753	100.5385	0.4538	133	105
1	703.0000	1.0000	10	0	104.5197	156.7061	100.2384	0.4593	142	101
1	704.0000	1.0000	10	0	104.9164	156.5760	100.4575	0.3602	139	98
1	705.0000	1.0000	10	0	105.1261	156.7293	100.7076	0.3170	134	93
1	706.0000	1.0000	9	0	104.9396	156.7860	100.6925	0.3893	127	99
1	707.0000	1.0000	10	0	105.0494	156.6082	100.5357	0.3867	138	102
1	708.0000	1.0000	10	0	104.9690	156.9492	100.6380	0.4097	132	99
1	709.0000	1.0000	10	0	104.6184	156.7419	100.2857	0.4692	139	99
1	710.0000	1.0000	10	0	104.8013	156.8175	100.3491	0.3745	133	100
1	711.0000	1.0000	10	0	104.7765	156.8184	100.3943	0.5118	145	100
1	712.0000	1.0000	10	0	104.3677	156.6029	100.0861	0.4511	134	95
1	713.0000	1.0000	10	0	104.2997	157.1155	100.2006	0.6895	128	92
1	714.0000	1.0000	10	0	105.0199	156.6778	100.6113	0.2968	128	96
1	715.0000	1.0000	10	0	104.9559	156.7752	100.5419	0.3989	134	94
1	716.0000	1.0000	10	0	104.5621	156.7878	100.3746	0.7316	126	88
1	717.0000	1.0000	10	0	104.9521	156.9467	100.5542	0.3219	134	89
1	718.0000	1.0000	10	0	104.8370	156.7946	100.4068	0.4378	121	93
1	719.0000	1.0000	10	0	103.9378	156.7594	99.4195	0.6928	135	95
1	720.0000	1.0000	10	0	104.8418	156.7501	100.4846	0.3947	127	102
1	721.0000	1.0000	10	0	104.9131	156.8165	100.4937	0.3184	131	94
1	722.0000	1.0000	10	0	104.2443	156.8325	100.2093	0.6800	141	102
1	723.0000	1.0000	10	0	104.2443	156.9436	100.0839	0.5580	138	102
1	724.0000	1.0000	10	0	104.5821	156.6844	100.3193	0.6377	127	99
1	725.0000	1.0000	10	0	104.7672	156.8111	100.5149	0.3973	131	99
1	726.0000	1.0000	10	0	105.2297	156.7226	100.9003	0.3438	127	98
1	727.0000	1.0000	10	0	104.6393	156.6589	100.3886	0.4801	131	94
1	728.0000	1.0000	10	0	104.6773	156.6238	100.3504	0.5713	135	95
1	729.0000	1.0000	10	0	104.9026	156.6945	100.6417	0.3636	129	91
1	730.0000	1.0000	10	0	105.0662	156.6271	100.7812	0.3712	127	97
1	731.0000	1.0000	10	0	104.9866	156.8318	100.7265	0.3871	133	100
1	732.0000	1.0000	10	0	105.0736	156.7476	100.7765	0.2884	127	99
1	733.0000	1.0000	10	0	104.7838	156.8600	100.6854	0.4565	136	104
1	734.0000	1.0000	10	0	104.6972	156.8843	100.6528	0.4740	127	94
1	735.0000	1.0000	10	0	105.1140	157.3010	100.5515	0.4452	130	85
1	736.0000	1.0000	10	0	105.6930	157.6224	100.7876	0.3415	128	88
1	737.0000	1.0000	10	0	105.3051	157.5307	100.6524	0.6193	126	91
1	738.0000	1.0000	9	0	105.7763	157.9948	100.9993	0.3154	125	94
1	739.0000	1.0000	10	0	105.4964	157.9201	100.9604	0.3662	120	93
1	740.0000	1.0000	9	0	105.0979	157.9034	100.7051	0.5123	129	96
1	741.0000	1.0000	10	0	105.4916	157.8608	101.0203	0.4280	131	90
1	742.0000	1.0000	8	0	105.7132	157.9672	100.9813	0.3564	113	77
1	743.0000	1.0000	10	0	105.5657	157.9899	100.9109	0.3831	107	70
1	744.0000	1.0000	10	0	105.6584	158.2746	100.9305	0.5599	112	81
1	745.0000	1.0000	10	0	105.9412	158.3284	101.1879	0.4444	123	98
1	746.0000	1.0000	9	0	106.0005	158.2223	101.1620	0.3467	128	96
1	747.0000	1.0000	10	0	106.0035	158.2492	101.1595	0.3690	122	95
1	748.0000	1.0000	10	0	106.0109	158.2713	101.2580	0.3354	138	102
1	749.0000	1.0000	10	0	106.2125	158.2924	101.3813	0.3302	132	97
1	750.0000	1.0000	10	0	106.2423	158.3358	101.4004	0.3234	128	93
1	751.0000	1.0000	10	0	105.1120	158.4237	99.9806	0.7023	131	97
1	752.0000	1.0000	10	0	105.7571	158.3269	100.8932	0.3911	129	101
1	753.0000	1.0000	10	0	105.7389	158.2951	100.7595	0.3496	137	99
1	754.0000	1.0000	9	0	105.7223	158.4114	100.7572	0.4625	131	97
1	755.0000	1.0000	10	0	105.9203	158.2829	100.8756	0.3786	128	92
1	756.0000	1.0000	9	0	106.0208	158.2575	100.8631	0.3051	131	91
1	757.0000	1.0000	10	0	105.8728	158.4903	100.4797	0.5524	130	97
1	758.0000	1.0000	10	0	106.0994	158.3757	101.0445	0.3555	131	93
1	759.0000	1.0000	9	0	105.9151	158.3686	100.9724	0.3465	138	100
1	760.0000	1.0000	10	0	105.9108	158.3085	101.0174	0.3505	139	103
1	761.0000	1.0000	10	0	106.2062	158.3873	101.1794	0.2877	141	100
1	762.0000	1.0000	10	0	105.3040	158.5687	100.1046	0.6748	141	95
1	763.0000	1.0000	10	0	106.0391	158.3263	100.9748	0.4079	133	97
1	764.0000	1.0000	10	0	106.1034	158.3589	100.7998	0.3362	134	101
1	765.0000	1.0000	10	0	105.7630	158.4660	100.8961	0.5760	138	95
1	766.0000	1.0000	10	0	105.8872	158.4166	100.9679	0.4262	136	96
1	767.0000	1.0000	10	0	105.5793	158.5033	100.8156	0.5214	134	97
1	768.0000	1.0000	10	0	105.8793	158.4444	101.0531	0.4162	140	98
1	769.0000	1.0000	10	0	105.6329	158.3695	100.8262	0.4478	134	96
1	770.0000	1.0000	10	0	105.8418	158.4382	101.0774	0.4459	131	102
1	771.0000	1.0000	10	0	106.0731	158.3743	101.2579	0.3641	136	99
1	772.0000	1.0000	10	0	106.0401	158.3843	101.1912	0.3043	136	92
1	773.0000	1.0000	10	0	104.6408	158.5089	99.9027	0.7486	132	98
1	774.0000	1.0000	10	0	105.6648	158.4362	100.9507	0.3881	132	102
1	775.0000	1.0000	10	0	105.8857	158.4441	101.1497	0.2739	131	100
1	776.0000	1.0000	10	0	105.5498	158.4571	100.8578	0.4639	133	95
1	777.0000	1.0000	10	0	105.7029	158.4247	101.0860	0.3680	130	99
1	778.0000	1.0000	10	0	105.4651	158.5857	100.9478	0.4880	133	95
1	779.0000	1.0000	10	0	106.1465	158.5168	101.3743	0.3010	133	101
1	780.0000	1.0000	10	0	105.8787	158.4436	101.0868	0.3651	123	99
1	781.0000	1.0000	10	0	105.8834	158.4736	101.0922	0.3649	129	99
1	782.0000	1.0000	10	0	105.7263	158.5730	101.0617	0.3337	135	102
1	783.0000	1.0000	10	0	105.8516	158.5065	101.1334	0.3727	126	101
1	784.0000	1.0000	9	0	105.9174	158.4740	101.1461	0.3290	132	92
1	785.0000	1.0000	10	0	105.7328	158.5594	101.1304	0.4137	137	96
1	786.0000	1.0000	10	0	105.7018	158.5993	101.0389	0.3763	130	98
1	787.0000	1.0000	9	0	105.7155	158.5508	100.9464	0.4574	141	99
1	788.0000	1.0000	10	0	105.6408	158.4778	100.8025	0.3938	141	92
1	789.0000	1.0000	10	0	105.5876	158.5361	100.6640	0.5772	133	96
1	790.0000	1.0000	10	0	106.1624	158.5461	101.0325	0.2012	133	96
1	791.0000	1.0000	10	0	105.5830	158.6521	100.6244	0.5453	134	100
1	792.0000	1.0000	10	0	105.6649	158.5444	100.6265	0.4949	133	95
1	793.0000	1.0000	10	0	105.5212	158.6668	100.4706	0.4187	126	96
1	794.0000	1.0000	10	0	105.8869	158.6374	100.6747	0.4278	135	95
1	795.0000	1.0000	10	0	105.8182	158.6771	100.4032	0.4709	126	95
1	796.0000	1.0000	10	0	105.8250	158.6286	100.5487	0.3923	133	92
1	797.0000	1.0000	10	0	105.9434	158.7206	100.6750	0.3437	130	92
1	798.0000	1.0000	10	0	105.9026	158.6993	100.6353	0.3631	126	94
1	799.0000	1.0000	10	0	105.4918	158.7555	100.3359	0.5431	133	96
1	800.0000	1.0000	10	0	105.7023	158.6198	100.4605	0.5068	135	98
1	801.0000	1.0000	10	0	105.4787	158.7950	100.2991	0.4182	129	99
1	802.0000	1.0000	10	0	106.0475	158.8192	100.6914	0.4087	128	95
1	803.0000	1.0000	10	0	105.6907	158.7748	100.5633	0.4167	132	102
1	804.0000	1.0000	10	0	105.8989	158.7130	100.7260	0.3877	131	101
1	805.0000	1.0000	10	0	105.7020	158.7648	100.5729	0.3582	135	102
1	806.0000	1.0000	10	0	105.7665	158.8160	100.6625	0.3786	134	101
1	807.0000	1.0000	10	0	105.3580	158.8172	100.3217	0.4669	136	98
1	808.0000	1.0000	9	0	105.8785	158.8180	100.7546	0.4166	137	95
1	809.0000	1.0000	10	0	105.8112	158.8865	100.4716	0.3766	124	89
1	810.0000	1.0000	10	0	106.0308	158.9094	100.8855	0.3561	126	92
1	811.0000	1.0000	10	0	105.6936	159.0595	100.7715	0.3894	132	94
1	812.0000	1.0000	10	0	104.8548	159.3244	99.8148	0.7571	130	96
1	813.0000	1.0000	10	0	106.0177	159.1712	101.0765	0.3711	130	97
1	814.0000	1.0000	10	0	105.8195	159.3839	100.8165	0.5021	137	98
1	815.0000	1.0000	9	0	106.0374	159.2142	101.1612	0.3871	136	93
1	816.0000	1.0000	9	0	106.1202	159.3969	101.3220	0.3632	134	91
1	817.0000	1.0000	9	0	106.0330	159.5181	101.2343	0.4214	128	87
1	818.0000	1.0000	10	0	106.3907	159.3748	101.8299	0.4473	122	86
1	819.0000	1.0000	10	0	105.9389	160.0528	101.6240	0.7730	120	91
1	820.0000	1.0000	10	0	106.4080	159.6048	102.6777	0.3182	124	88
1	821.0000	1.0000	10	0	106.3869	159.7621	102.5374	0.3904	131	89
1	822.0000	1.0000	10	0	105.8337	159.7240	102.1704	0.5016	127	92
1	823.0000	1.0000	10	0	106.4471	159.9802	102.4539	0.4623	129	88
1	824.0000	1.0000	10	0	106.3266	159.6623	102.6888	0.2719	142	91
1	825.0000	1.0000	9	0	106.1037	159.5924	102.3444	0.3979	132	88
1	826.0000	1.0000	10	0	106.2971	159.5810	102.4102	0.3479	129	89
1	827.0000	1.0000	10	0	106.3922	159.6853	102.6738	0.3079	127	92
1	828.0000	1.0000	9	0	106.2850	159.6026	102.5737	0.2740	123	90
1	829.0000	1.0000	10	0	106.0192	159.8734	101.9313	0.5647	120	86
1	830.0000	1.0000	10	0	106.1461	159.4269	102.2116	0.5068	128	74
1	831.0000	1.0000	9	0	105.9186	159.6027	101.4277	0.4585	84	60
0	832.0000	1.0000	0	3	0.0000	0.0000	0.0000	0.0000	49	46
0	833.0000	1.0000	0	3	0.0000	0.0000	0.0000	0.0000	47	39
1	834.0000	1.0000	7	0	105.3010	159.8445	101.4236	0.6989	49	49
1	835.0000	1.0000	8	0	105.8315	159.9755	101.5273	0.6626	68	52
1	836.0000	1.0000	10	0	105.2618	159.8580	101.0817	0.7013	88	63
1	837.0000	1.0000	9	0	105.8309	159.6671	101.6744	0.5294	114	78
1	838.0000	1.0000	10	0	105.8333	159.8181	101.9172	0.4240	129	88
1	839.0000	1.0000	10	0	105.7402	159.8100	101.7066	0.3968	138	96
1	840.0000	1.0000	10	0	105.7484	159.8572	101.7496	0.4057	145	99
1	841.0000	1.0000	10	0	105.4056	159.9330	101.4661	0.4834	132	94
1	842.0000	1.0000	9	0	105.9521	159.7572	101.6993	0.3714	132	89
1	843.0000	1.0000	10	0	105.4406	159.8075	101.3177	0.4299	123	90
1	844.0000	1.0000	10	0	105.5435	159.8250	101.3159	0.6708	132	82
1	845.0000	1.0000	9	0	105.6209	159.7724	101.7510	0.6412	106	77
1	846.0000	1.0000	10	0	105.1502	160.1317	101.6354	0.7012	113	76
1	847.0000	1.0000	10	0	106.4233	159.8986	102.9510	0.3763	126	86
1	848.0000	1.0000	10	0	106.0753	159.9237	102.5530	0.4111	122	93
1	849.0000	1.0000	9	0	106.4051	159.8527	102.9892	0.4246	138	93
1	850.0000	1.0000	10	0	106.2109	159.7433	102.6726	0.4208	127	94
1	851.0000	1.0000	8	0	106.3121	159.8404	102.9197	0.3636	128	89
1	852.0000	1.0000	9	0	106.2784	159.6565	102.8236	0.3907	127	87
1	853.0000	1.0000	10	0	105.9713	159.8825	102.8069	0.3805	126	94
1	854.0000	1.0000	10	0	106.0098	159.8190	102.7050	0.4346	135	96
1	855.0000	1.0000	9	0	106.6736	159.9037	103.2764	0.2026	126	88
1	856.0000	1.0000	9	0	106.2136	159.8731	102.9466	0.3488	124	91
1	857.0000	1.0000	10	0	105.9784	159.9274	102.7499	0.4757	131	95
1	858.0000	1.0000	10	0	105.9905	159.8679	102.7184	0.4221	128	100
1	859.0000	1.0000	10	0	106.5985	159.9289	103.2568	0.2567	134	95
1	860.0000	1.0000	10	0	106.5159	159.8501	103.0512	0.3096	138	90
1	861.0000	1.0000	8	0	106.3896	159.8071	103.0725	0.2902	114	77
1	862.0000	1.0000	8	0	106.6467	159.8789	103.2558	0.3062	105	64
1	863.0000	1.0000	9	0	106.0928	159.8289	102.6971	0.4307	77	57
1	864.0000	1.0000	9	0	105.9909	159.5734	102.5738	0.5071	97	64
1	865.0000	1.0000	10	0	105.7857	159.8986	102.4635	0.4646	116	83
1	866.0000	1.0000	10	0	105.5383	160.0145	102.5152	0.6083	122	94
1	867.0000	1.0000	10	0	106.0978	159.9891	103.0709	0.4225	126	103
1	868.0000	1.0000	10	0	106.3552	159.9977	103.4531	0.3733	132	95
1	869.0000	1.0000	10	0	106.3247	160.0281	103.5053	0.4137	137	99
1	870.0000	1.0000	10	0	106.2965	160.0240	103.5612	0.4206	128	97
1	871.0000	1.0000	10	0	106.1308	160.0525	103.4946	0.5533	131	98
1	872.0000	1.0000	10	0	106.3272	159.9709	103.6028	0.3317	131	98
1	873.0000	1.0000	10	0	106.1334	159.8879	103.2915	0.4332	133	97
1	874.0000	1.0000	10	0	106.3424	160.0780	103.3261	0.4132	129	95
1	875.0000	1.0000	10	0	106.1511	159.9882	103.2220	0.3096	132	100
1	876.0000	1.0000	10	0	105.9345	160.0066	102.8447	0.4409	127	91
1	877.0000	1.0000	10	0	105.5496	160.0542	102.5582	0.5314	118	86
1	878.0000	1.0000	10	0	106.2623	160.1183	102.8317	0.5439	128	91
1	879.0000	1.0000	10	0	105.9648	159.9832	102.6488	0.3860	128	94
1	880.0000	1.0000	9	0	106.2113	159.9033	102.9516	0.3292	134	96
1	881.0000	1.0000	10	0	105.8563	159.9799	102.7028	0.5410	131	98
1	882.0000	1.0000	10	0	106.2440	159.9651	102.8898	0.3080	137	96
1	883.0000	1.0000	10	0	106.0694	159.9236	102.4645	0.4601	132	93
1	884.0000	1.0000	10	0	106.1719	159.8137	102.2470	0.4100	124	90
1	885.0000	1.0000	10	0	106.3515	159.8787	102.2689	0.2889	129	90
1	886.0000	1.0000	9	0	106.1449	160.0641	102.1933	0.2812	125	96
1	887.0000	1.0000	9	0	106.3394	160.1751	102.4123	0.2726	140	93
1	888.0000	1.0000	10	0	106.0911	160.1325	102.1436	0.3999	123	92
1	889.0000	1.0000	10	0	106.2163	160.1125	102.1984	0.4172	124	99
1	890.0000	1.0000	10	0	106.2977	160.1099	102.2176	0.3845	125	94
1	891.0000	1.0000	10	0	106.3380	160.1479	102.2874	0.3844	139	90
1	892.0000	1.0000	10	0	106.0975	160.1120	101.9372	0.5564	131	94
1	893.0000	1.0000	10	0	106.2956	160.1826	102.0022	0.3880	149	100
1	894.0000	1.0000	10	0	106.5050	160.3948	102.0190	0.3043	142	90
1	895.0000	1.0000	10	0	106.1162	160.2600	102.0118	0.4106	138	102
1	896.0000	1.0000	10	0	106.2500	160.2692	102.1863	0.3665	128	93
1	897.0000	1.0000	9	0	106.1193	160.2634	102.1620	0.4319	128	96
1	898.0000	1.0000	10	0	106.0849	160.3260	102.3298	0.5099	130	97
1	899.0000	1.0000	10	0	106.3976	160.1689	102.5818	0.4418	138	93
1	900.0000	1.0000	10	0	106.1315	160.5831	102.8050	0.3886	133	99
1	901.0000	1.0000	10	0	106.1369	160.4726	102.9020	0.3822	128	89
1	902.0000	1.0000	10	0	105.5566	160.4820	102.8382	0.5181	128	92
1	903.0000	1.0000	10	0	105.6613	160.4326	102.8938	0.4770	122	89
1	904.0000	1.0000	10	0	105.6506	160.4675	102.8724	0.3993	125	91
1	905.0000	1.0000	10	0	105.5832	160.5685	103.0710	0.4265	127	94
1	906.0000	1.0000	10	0	106.1116	160.3481	103.2944	0.4241	130	93
1	907.0000	1.0000	9	0	106.0069	160.3826	103.3825	0.3860	127	90
1	908.0000	1.0000	10	0	106.3081	160.4901	103.5427	0.2447	123	95
1	909.0000	1.0000	10	0	106.1616	160.3866	103.4552	0.3241	124	98
1	910.0000	1.0000	10	0	106.0771	160.3148	103.2687	0.3231	132	100
1	911.0000	1.0000	10	0	105.7234	160.5312	102.9493	0.4271	125	95
1	912.0000	1.0000	10	0	105.1892	160.5054	102.4697	0.4846	128	95
1	913.0000	1.0000	10	0	105.4707	160.3683	102.3458	0.5338	127	92
1	914.0000	1.0000	9	0	105.9049	160.3175	102.8246	0.4505	116	91
1	915.0000	1.0000	10	0	106.2407	160.3031	103.3862	0.4183	124	97
1	916.0000	1.0000	10	0	105.7610	160.5489	102.7406	0.4225	130	97
1	917.0000	1.0000	9	0	105.8893	160.7507	102.2004	0.3946	123	90
1	918.0000	1.0000	10	0	106.3308	160.4899	102.3845	0.3116	136	99
1	919.0000	1.0000	10	0	105.3632	160.3777	101.3621	0.6816	129	90
1	920.0000	1.0000	10	0	105.9077	160.5424	101.7276	0.2911	135	94
1	921.0000	1.0000	10	0	106.0150	160.3745	101.6748	0.2222	131	95
1	922.0000	1.0000	10	0	105.7603	160.3187	101.5561	0.2844	136	94
1	923.0000	1.0000	9	0	105.5916	160.3064	101.3243	0.3991	135	93
1	924.0000	1.0000	10	0	105.6079	160.2466	101.3105	0.3523	140	95
1	925.0000	1.0000	10	0	105.9765	160.2576	101.5069	0.2920	128	89
1	926.0000	1.0000	10	0	105.9391	160.2412	101.4839	0.2588	125	98
1	927.0000	1.0000	10	0	106.0076	160.2763	101.6096	0.2850	128	95
1	928.0000	1.0000	9	0	105.6713	160.2728	101.3419	0.3529	136	96
1	929.0000	1.0000	10	0	105.5330	160.2846	101.3437	0.3848	136	95
1	930.0000	1.0000	10	0	105.9570	160.1023	101.5596	0.4178	136	100
1	931.0000	1.0000	10	0	105.9918	160.1643	101.6183	0.3915	135	98
1	932.0000	1.0000	10	0	105.4930	160.2912	100.8021	0.5455	137	97
1	933.0000	1.0000	10	0	105.6677	160.2276	101.4382	0.3648	130	102
1	934.0000	1.0000	10	0	105.6949	160.3030	101.4810	0.3480	129	97
1	935.0000	1.0000	9	0	106.0234	160.0993	101.6468	0.3776	123	96
1	936.0000	1.0000	10	0	105.6364	160.1503	101.3766	0.4846	142	102
1	937.0000	1.0000	9	0	105.8012	160.1747	101.4994	0.4472	144	97
1	938.0000	1.0000	10	0	105.2913	160.1548	101.2687	0.5673	137	99
1	939.0000	1.0000	9	0	105.7893	160.2151	101.5148	0.3215	128	87
1	940.0000	1.0000	10	0	105.6022	160.2432	101.1733	0.4058	126	94
1	941.0000	1.0000	9	0	105.8469	160.1218	101.4240	0.4409	130	97
1	942.0000	1.0000	10	0	105.4013	160.1488	101.1575	0.5160	129	92
1	943.0000	1.0000	10	0	105.1261	160.0191	100.9025	0.7592	137	97
1	944.0000	1.0000	10	0	106.1725	160.1337	101.5466	0.3219	126	91
1	945.0000	1.0000	10	0	105.2891	160.2746	101.0997	0.6116	132	101
1	946.0000	1.0000	10	0	106.0040	160.2199	101.6900	0.3691	133	95
1	947.0000	1.0000	10	0	105.2276	160.3512	100.6208	0.6335	134	110
1	948.0000	1.0000	10	0	105.4700	160.1668	101.2585	0.4460	136	106
1	949.0000	1.0000	10	0	105.6238	160.1717	101.3435	0.4055	127	101
1	950.0000	1.0000	10	0	105.8790	160.2283	101.6386	0.3474	132	98
1	951.0000	1.0000	10	0	106.2432	160.1636	101.8527	0.2846	147	99
1	952.0000	1.0000	10	0	105.4534	160.1459	101.1146	0.6535	143	104
1	953.0000	1.0000	10	0	105.6959	160.1657	101.4025	0.3432	133	101
1	954.0000	1.0000	10	0	105.7713	160.1592	101.4422	0.4739	144	100
1	955.0000	1.0000	10	0	105.8519	160.1971	101.5790	0.3537	132	97
1	956.0000	1.0000	10	0	105.8604	160.1865	101.5802	0.4175	143	100
1	957.0000	1.0000	10	0	105.8863	160.1913	101.5901	0.3757	128	100
1	958.0000	1.0000	10	0	106.1659	160.1788	101.7620	0.2792	129	95
1	959.0000	1.0000	10	0	106.1483	160.1664	101.8932	0.3428	130	97
1	960.0000	1.0000	10	0	105.8998	159.9746	101.4716	0.4409	141	97
1	961.0000	1.0000	9	0	106.2693	160.1950	101.8195	0.2613	125	94
1	962.0000	1.0000	10	0	105.7689	160.1810	101.1945	0.4358	129	101
1	963.0000	1.0000	10	0	105.8035	160.1733	101.5133	0.3955	133	98
1	964.0000	1.0000	10	0	105.7514	160.0565	101.3348	0.5007	136	101
1	965.0000	1.0000	10	0	105.6153	160.0751	101.2246	0.4777	135	101
1	966.0000	1.0000	10	0	106.2235	160.2032	101.7007	0.2667	138	99
1	967.0000	1.0000	10	0	106.1654	160.1586	101.6562	0.3218	129	98
1	968.0000	1.0000	10	0	106.0014	160.2160	101.5479	0.3692	127	100
1	969.0000	1.0000	10	0	105.7906	160.1565	101.4016	0.4493	139	100
1	970.0000	1.0000	9	0	105.7995	160.1270	101.3663	0.5132	134	95
1	971.0000	1.0000	10	0	106.0518	160.0858	101.4488	0.4403	134	99
1	972.0000	1.0000	10	0	105.7355	160.0527	101.2756	0.4486	133	104
1	973.0000	1.0000	10	0	105.3922	160.0056	100.9621	0.6420	139	104
1	974.0000	1.0000	10	0	105.7428	159.9071	101.2059	0.4640	139	102
1	975.0000	1.0000	10	0	106.1237	159.9304	101.4087	0.2951	130	101
1	976.0000	1.0000	10	0	106.1302	159.8249	101.5748	0.2818	123	97
1	977.0000	1.0000	10	0	105.9841	159.8844	101.2300	0.5426	132	98
1	978.0000	1.0000	10	0	106.1518	159.7596	101.6418	0.4027	133	92
1	979.0000	1.0000	10	0	106.2310	159.7935	101.8022	0.3626	138	101
1	980.0000	1.0000	10	0	106.5599	159.8115	101.7538	0.3523	139	96
1	981.0000	1.0000	10	0	105.9762	159.8440	101.5370	0.3951	137	102
1	982.0000	1.0000	10	0	105.3735	159.7830	101.1601	0.5730	125	96
1	983.0000	1.0000	9	0	105.5235	159.7550	101.4427	0.6547	139	98
1	984.0000	1.0000	10	0	105.4293	159.8257	101.3717	0.5932	133	103
1	985.0000	1.0000	9	0	105.5766	159.7081	101.6747	0.5337	134	100
1	986.0000	1.0000	9	0	105.5609	159.5657	101.7715	0.5958	138	92
1	987.0000	1.0000	10	0	106.5506	159.6769	102.3610	0.2442	143	96
1	988.0000	1.0000	10	0	105.4105	159.5542	101.6846	0.5375	146	97
1	989.0000	1.0000	10	0	105.4357	159.4339	101.0553	0.6671	147	87
1	990.0000	1.0000	10	0	106.4546	159.6874	101.2032	0.3149	127	89
1	991.0000	1.0000	10	0	106.1717	159.5826	101.1130	0.3834	134	87
1	992.0000	1.0000	10	0	105.6402	159.5030	100.3934	0.4606	128	98
1	993.0000	1.0000	10	0	106.1603	159.5426	100.7985	0.3980	127	90
1	994.0000	1.0000	10	0	106.1591	159.5485	100.7647	0.3376	125	97
1	995.0000	1.0000	10	0	105.9564	159.6223	100.4805	0.4015	128	96
1	996.0000	1.0000	10	0	106.1390	159.5765	100.4739	0.4250	132	95
1	997.0000	1.0000	9	0	105.9536	159.7260	100.4876	0.5038	128	96
1	998.0000	1.0000	10	0	106.0072	159.3349	100.3840	0.4272	126	99
1	999.0000	1.0000	10	0	106.2838	159.4034	100.6626	0.2789	124	98
1	1000.0000	1.0000	10	0	105.9670	159.3514	100.3671	0.4791	127	97
1	1001.0000	1.0000	10	0	106.3813	159.4730	100.5884	0.3877	131	98
1	1002.0000	1.0000	10	0	105.7785	159.4174	100.0783	0.5977	130	98
1	1003.0000	1.0000	10	0	106.2622	159.4264	100.4511	0.4114	132	102
1	1004.0000	1.0000	10	0	105.9887	159.5225	100.3337	0.3964	125	100
1	1005.0000	1.0000	9	0	106.3917	159.5407	100.6186	0.3079	123	95
1	1006.0000	1.0000	10	0	106.1349	159.4173	100.3302	0.4129	118	94
1	1007.0000	1.0000	10	0	106.7633	159.3936	100.8903	0.2393	126	90
1	1008.0000	1.0000	10	0	106.2850	159.5572	100.4657	0.4401	128	97
1	1009.0000	1.0000	10	0	106.6288	159.4411	100.6858	0.3913	128	100
1	1010.0000	1.0000	9	0	106.6180	159.4554	100.6248	0.3102	127	97
1	1011.0000	1.0000	10	0	106.5207	159.3642	100.5718	0.3464	122	89
1	1012.0000	1.0000	10	0	105.9497	159.5250	100.3538	0.5970	124	94
1	1013.0000	1.0000	10	0	105.9168	159.4312	100.1554	0.5208	118	92
1	1014.0000	1.0000	10	0	106.2221	159.4275	100.2966	0.4932	128	91
1	1015.0000	1.0000	10	0	106.3196	159.4383	100.4125	0.4207	126	93
1	1016.0000	1.0000	10	0	106.4954	159.3617	100.4869	0.3827	121	97
1	1017.0000	1.0000	10	0	106.1790	159.4604	100.2919	0.3774	130	99
1	1018.0000	1.0000	10	0	106.5439	159.4964	100.5628	0.3242	125	99
1	1019.0000	1.0000	9	0	106.5894	159.3087	100.3993	0.3035	125	93
1	1020.0000	1.0000	9	0	106.3737	159.4818	100.3980	0.3542	119	93
1	1021.0000	1.0000	8	0	106.9970	159.4385	100.7470	0.2080	133	91
1	1022.0000	1.0000	10	0	106.1851	159.6109	100.2891	0.4208	128	101
1	1023.0000	1.0000	10	0	106.3694	159.4540	100.3149	0.3485	122	98
1	1024.0000	1.0000	9	0	106.4062	159.5876	100.3893	0.3331	125	94
1	1025.0000	1.0000	9	0	106.8165	159.4782	100.6930	0.2379	128	95
1	1026.0000	1.0000	10	0	106.1265	159.4297	100.0544	0.5943	122	97
1	1027.0000	1.0000	10	0	106.3200	159.5165	100.1849	0.4589	131	105
1	1028.0000	1.0000	10	0	106.3153	159.5271	100.3182	0.3850	126	97
1	1029.0000	1.0000	10	0	106.5808	159.5554	100.2191	0.4119	131	90
1	1030.0000	1.0000	10	0	106.1352	159.6634	100.1014	0.5940	133	99
1	1031.0000	1.0000	10	0	106.3234	159.5369	100.2057	0.3828	132	98
1	1032.0000	1.0000	9	0	106.5913	159.5431	100.1787	0.3663	131	91
1	1033.0000	1.0000	10	0	106.1225	159.6041	99.9938	0.4637	130	98
1	1034.0000	1.0000	9	0	106.5191	159.5751	100.3413	0.3306	122	94
1	1035.0000	1.0000	10	0	106.6706	159.6466	100.4487	0.2696	125	94
1	1036.0000	1.0000	10	0	106.5338	159.6457	100.3047	0.3664	127	94
1	1037.0000	1.0000	10	0	106.0192	159.8506	99.7769	0.6060	127	89
1	1038.0000	1.0000	10	0	106.2199	159.6382	99.9946	0.3366	121	96
1	1039.0000	1.0000	10	0	106.6660	159.7257	100.3510	0.2250	126	95
1	1040.0000	1.0000	9	0	106.1483	159.7731	99.9966	0.3892	133	94
1	1041.0000	1.0000	8	0	106.3868	159.6320	100.1442	0.3816	121	91
1	1042.0000	1.0000	10	0	105.8204	159.7110	99.7300	0.5259	129	84
1	1043.0000	1.0000	9	0	106.2874	159.6252	99.9472	0.3048	118	84
1	1044.0000	1.0000	10	0	105.6654	159.7810	99.5486	0.5548	115	84
1	1045.0000	1.0000	9	0	106.2972	159.6154	99.7961	0.3299	131	82
1	1046.0000	1.0000	10	0	105.9756	159.7758	99.4168	0.4508	129	82
1	1047.0000	1.0000	10	0	106.1784	159.6635	99.8360	0.4025	133	79
1	1048.0000	1.0000	9	0	105.6960	159.5271	99.4103	0.6728	123	77
1	1049.0000	1.0000	10	0	106.3313	159.6387	99.8007	0.2615	125	75
1	1050.0000	1.0000	10	0	106.3105	159.6638	99.8794	0.2703	125	75
1	1051.0000	1.0000	10	0	105.4589	159.5043	99.1573	0.6915	121	85
1	1052.0000	1.0000	10	0	106.2469	159.7558	99.8317	0.3441	145	92
1	1053.0000	1.0000	9	0	105.8030	159.7767	99.6117	0.5971	126	82
1	1054.0000	1.0000	10	0	106.0179	159.8806	99.5365	0.3907	115	81
1	1055.0000	1.0000	10	0	106.0710	159.7714	99.5391	0.3294	121	77
1	1056.0000	1.0000	9	0	105.4347	159.5623	99.1038	0.6025	119	73
1	1057.0000	1.0000	9	0	106.1430	159.8187	99.6708	0.2686	107	78
1	1058.0000	1.0000	9	0	106.4180	159.9816	99.8274	0.2286	119	70
1	1059.0000	1.0000	10	0	105.5975	159.9832	99.1500	0.8167	118	70
1	1060.0000	1.0000	10	0	105.9825	159.8175	99.5007	0.3705	110	81
1	1061.0000	1.0000	10	0	105.9505	159.8876	99.5671	0.4682	128	84
1	1062.0000	1.0000	10	0	106.1588	159.8411	99.4697	0.4039	122	88
1	1063.0000	1.0000	9	0	106.2706	159.9992	99.9593	0.3084	128	87
1	1064.0000	1.0000	9	0	106.1012	159.8996	99.6745	0.3600	123	90
1	1065.0000	1.0000	9	0	106.2135	159.9993	99.7151	0.4684	123	86
1	1066.0000	1.0000	10	0	106.1045	159.9451	99.6156	0.3656	123	92
1	1067.0000	1.0000	10	0	106.1374	159.8838	99.6035	0.3937	133	91
1	1068.0000	1.0000	10	0	105.9641	159.9101	99.4351	0.4878	124	90
1	1069.0000	1.0000	10	0	106.0797	160.0017	99.4888	0.3975	118	94
1	1070.0000	1.0000	9	0	106.5590	159.8542	99.7709	0.3016	120	86
1	1071.0000	1.0000	9	0	106.0162	159.8801	99.6360	0.3310	124	93
1	1072.0000	1.0000	10	0	106.0333	160.1362	99.6059	0.3135	120	84
1	1073.0000	1.0000	10	0	106.0954	160.0559	99.3488	0.4118	106	81
1	1074.0000	1.0000	10	0	106.2523	160.2892	99.7085	0.3159	129	85
1	1075.0000	1.0000	9	0	106.2298	160.1771	99.7270	0.3942	141	89
1	1076.0000	1.0000	10	0	105.5994	160.3395	99.3270	0.4935	134	90
1	1077.0000	1.0000	10	0	105.9151	160.3085	99.3977	0.3822	126	93
1	1078.0000	1.0000	9	0	105.9334	160.2686	99.4867	0.3985	130	92
1	1079.0000	1.0000	10	0	105.3216	160.2572	99.0357	0.4721	116	95
1	1080.0000	1.0000	10	0	105.7355	160.1052	99.4669	0.3208	126	90
1	1081.0000	1.0000	10	0	105.9906	160.1014	99.7422	0.3175	138	89
1	1082.0000	1.0000	10	0	105.6968	160.1770	99.2742	0.4596	126	92
1	1083.0000	1.0000	10	0	105.9287	160.1411	99.5559	0.2747	124	95
1	1084.0000	1.0000	10	0	105.3737	160.1844	99.2702	0.4794	129	102
1	1085.0000	1.0000	10	0	105.4469	160.1456	99.3641	0.4148	124	92
1	1086.0000	1.0000	10	0	105.6024	160.2126	99.2076	0.3667	130	96
1	1087.0000	1.0000	10	0	105.7167	160.1402	99.2356	0.3253	124	92
1	1088.0000	1.0000	10	0	105.7688	160.0928	99.1819	0.3641	121	93
1	1089.0000	1.0000	10	0	105.8164	160.2937	98.9572	0.6614	121	93
1	1090.0000	1.0000	10	0	105.7635	160.1322	99.2694	0.4132	125	94
1	1091.0000	1.0000	9	0	105.7115	160.1767	99.3609	0.3256	116	90
1	1092.0000	1.0000	10	0	105.4560	160.2382	99.0233	0.3805	116	87
1	1093.0000	1.0000	10	0	105.1521	160.1808	98.9049	0.5235	111	95
1	1094.0000	1.0000	10	0	105.7667	159.9791	99.2941	0.2202	115	91
1	1095.0000	1.0000	10	0	105.3400	159.9727	98.9079	0.3815	113	93
1	1096.0000	1.0000	10	0	105.6448	160.0289	99.2499	0.3863	116	93
1	1097.0000	1.0000	10	0	105.7419	159.9402	99.2651	0.4506	121	90
1	1098.0000	1.0000	10	0	105.5818	160.0874	99.1754	0.3221	124	90
1	1099.0000	1.0000	10	0	105.3969	160.0906	99.0872	0.4080	121	92
1	1100.0000	1.0000	10	0	105.1660	160.1143	98.8939	0.3150	126	96
1	1101.0000	1.0000	10	0	104.9197	160.0749	98.5716	0.4762	116	93
1	1102.0000	1.0000	10	0	105.0850	159.6331	98.7826	0.4487	121	94
1	1103.0000	1.0000	10	0	105.3300	159.8316	98.9680	0.3990	132	92
1	1104.0000	1.0000	10	0	104.8629	159.7073	99.0893	0.4069	126	96
1	1105.0000	1.0000	10	0	104.6509	159.7137	98.9048	0.4686	128	95
1	1106.0000	1.0000	10	0	104.8267	159.7339	99.0234	0.3789	128	103
1	1107.0000	1.0000	10	0	104.8234	159.7404	99.0716	0.3589	131	97
1	1108.0000	1.0000	9	0	104.6991	159.7245	98.9781	0.5198	125	97
1	1109.0000	1.0000	10	0	105.3000	159.9113	99.2737	0.3852	123	95
1	1110.0000	1.0000	10	0	104.4588	159.7500	98.6896	0.5105	123	93
1	1111.0000	1.0000	10	0	104.9668	159.7377	98.8866	0.4278	122	92
1	1112.0000	1.0000	10	0	104.9105	159.9308	98.8404	0.3142	119	87
1	1113.0000	1.0000	10	0	104.7465	160.0112	98.7040	0.2941	122	92
1	1114.0000	1.0000	10	0	104.3915	160.0511	98.3805	0.3636	123	98
1	1115.0000	1.0000	10	0	104.6563	160.0185	98.6509	0.3441	122	90
1	1116.0000	1.0000	10	0	104.3603	160.0444	98.4543	0.4002	128	97
1	1117.0000	1.0000	10	0	104.0173	160.0014	98.4913	0.7142	115	90
1	1118.0000	1.0000	10	0	104.1851	159.8595	98.6180	0.6332	106	82
1	1119.0000	1.0000	9	0	103.9982	160.1835	98.3118	0.8931	119	80
1	1120.0000	1.0000	10	0	104.2950	159.8318	98.9208	0.4183	129	98
1	1121.0000	1.0000	10	0	104.4875	159.8320	99.0648	0.3227	137	100
1	1122.0000	1.0000	10	0	104.0127	159.8154	98.7466	0.4662	131	98
1	1123.0000	1.0000	10	0	103.8079	159.7459	98.6730	0.4712	123	93
1	1124.0000	1.0000	10	0	103.8684	159.7288	98.7426	0.3638	135	96
1	1125.0000	1.0000	10	0	103.3829	159.7624	98.3537	0.5432	132	101
1	1126.0000	1.0000	10	0	103.5305	159.6263	98.5731	0.5101	139	90
1	1127.0000	1.0000	10	0	104.0572	159.7000	98.9664	0.2887	137	97
1	1128.0000	1.0000	10	0	103.8705	159.6624	98.7062	0.4122	137	98
1	1129.0000	1.0000	10	0	103.7324	159.5692	98.5790	0.5059	135	95
1	1130.0000	1.0000	10	0	103.7049	159.7119	98.5870	0.4721	127	96
1	1131.0000	1.0000	9	0	102.7803	159.7861	98.0319	0.7943	131	96
1	1132.0000	1.0000	10	0	103.8121	159.6897	98.5289	0.5500	128	96
1	1133.0000	1.0000	10	0	103.6100	159.7884	98.4948	0.4852	135	96
1	1134.0000	1.0000	10	0	103.6266	159.6917	98.4546	0.3605	134	97
1	1135.0000	1.0000	9	0	103.4230	159.8026	98.2771	0.4100	124	93
1	1136.0000	1.0000	10	0	103.8888	159.7846	98.5928	0.2885	118	86
1	1137.0000	1.0000	10	0	102.5621	159.9489	97.5328	0.8156	118	83
1	1138.0000	1.0000	10	0	103.2319	159.5985	97.6710	0.5804	110	82
1	1139.0000	1.0000	10	0	103.3478	160.1809	98.0451	0.5769	124	90
1	1140.0000	1.0000	10	0	103.3783	160.2064	98.1373	0.5460	123	95
1	1141.0000	1.0000	10	0	104.2958	160.0952	99.0228	0.3117	119	89
1	1142.0000	1.0000	10	0	103.9943	160.0882	98.8478	0.5083	129	95
1	1143.0000	1.0000	10	0	104.2340	160.3138	99.0870	0.3877	126	89
1	1144.0000	1.0000	10	0	103.9081	160.0582	98.6741	0.4635	123	94
1	1145.0000	1.0000	10	0	103.8853	160.1433	98.7752	0.3473	129	95
1	1146.0000	1.0000	10	0	103.5685	160.1640	98.4423	0.5658	123	92
1	1147.0000	1.0000	10	0	104.1212	160.1372	98.7012	0.5427	125	90
1	1148.0000	1.0000	9	0	103.6996	160.1919	98.6384	0.3895	128	90
1	1149.0000	1.0000	9	0	103.8388	160.2185	98.7516	0.3874	127	87
1	1150.0000	1.0000	10	0	103.6575	160.3405	98.6507	0.4788	126	90
1	1151.0000	1.0000	10	0	103.0959	160.3641	98.0699	0.6690	132	94
1	1152.0000	1.0000	10	0	102.9638	160.4653	97.8887	0.7441	127	96
1	1153.0000	1.0000	10	0	103.5206	160.3772	98.2645	0.4483	115	86
1	1154.0000	1.0000	10	0	103.1482	160.2206	97.8510	0.5299	106	81
1	1155.0000	1.0000	10	0	102.7573	160.1962	97.8501	0.5798	111	74
1	1156.0000	1.0000	10	0	102.7112	158.8450	97.1591	0.4527	111	76
1	1157.0000	1.0000	10	0	103.1295	158.8318	97.1966	0.3348	130	81
1	1158.0000	1.0000	10	0	102.9968	158.5214	97.2460	0.3969	133	89
1	1159.0000	1.0000	10	0	102.8837	158.5018	97.2469	0.4918	129	87
1	1160.0000	1.0000	10	0	103.0950	158.5785	97.4967	0.2427	124	87
1	1161.0000	1.0000	10	0	102.1988	158.6540	96.9180	0.6636	126	90
1	1162.0000	1.0000	10	0	102.6526	158.5921	97.1646	0.4646	133	93
1	1163.0000	1.0000	9	0	102.7088	158.4363	97.1766	0.2948	132	87
1	1164.0000	1.0000	10	0	102.2979	158.5379	96.8490	0.5232	128	87
1	1165.0000	1.0000	10	0	102.3876	158.4531	97.0645	0.4569	122	92
1	1166.0000	1.0000	10	0	102.2640	158.3587	97.1530	0.4815	122	93
1	1167.0000	1.0000	10	0	102.4609	158.2609	97.3222	0.3004	123	86
1	1168.0000	1.0000	10	0	102.8434	158.1711	97.4958	0.2050	125	86
1	1169.0000	1.0000	10	0	102.5820	158.0767	97.1107	0.3067	136	93
1	1170.0000	1.0000	10	0	102.0384	158.3017	96.8359	0.4841	122	95
1	1171.0000	1.0000	10	0	102.3414	158.2290	96.4566	0.6437	123	93
1	1172.0000	1.0000	10	0	102.6856	158.0009	97.0529	0.3622	120	90
1	1173.0000	1.0000	10	0	102.2678	157.9983	96.8206	0.4375	124	85
1	1174.0000	1.0000	10	0	102.4682	157.7483	96.8088	0.4085	132	87
1	1175.0000	1.0000	10	0	102.6030	157.8572	96.9782	0.3359	128	89
1	1176.0000	1.0000	10	0	102.3202	157.9543	96.8962	0.3704	129	93
1	1177.0000	1.0000	10	0	102.4106	157.8818	96.9195	0.3615	137	88
1	1178.0000	1.0000	10	0	102.0451	157.4519	96.4992	0.5292	119	84
1	1179.0000	1.0000	10	0	102.0598	157.5961	96.6891	0.4485	121	84
1	1180.0000	1.0000	10	0	101.6092	157.5481	96.3531	0.6183	140	89
1	1181.0000	1.0000	10	0	102.2343	157.6079	96.6147	0.3574	123	88
1	1182.0000	1.0000	10	0	101.9833	157.6973	96.4257	0.5166	123	92
1	1183.0000	1.0000	10	0	102.2077	157.6121	96.7436	0.3679	118	89
1	1184.0000	1.0000	10	0	102.3994	157.6664	96.7898	0.3389	119	92
1	1185.0000	1.0000	10	0	101.5562	157.7128	96.2381	0.5676	132	86
1	1186.0000	1.0000	10	0	102.2182	157.5810	96.7056	0.3026	121	83
1	1187.0000	1.0000	10	0	101.7506	157.4916	96.0891	0.5783	123	83
1	1188.0000	1.0000	10	0	102.0256	157.5532	96.6449	0.3458	119	83
1	1189.0000	1.0000	10	0	101.9578	157.5219	96.4729	0.5274	141	85
1	1190.0000	1.0000	10	0	102.1424	157.5829	96.5684	0.4246	125	92
1	1191.0000	1.0000	10	0	102.0654	157.7011	96.4324	0.4729	140	89
1	1192.0000	1.0000	10	0	102.1890	157.5730	96.6594	0.4400	127	86
1	1193.0000	1.0000	10	0	102.6565	157.5207	96.9217	0.1757	135	90
1	1194.0000	1.0000	10	0	102.3224	157.5116	96.8370	0.3775	132	86
1	1195.0000	1.0000	10	0	102.2036	157.5295	96.5943	0.3452	119	86
1	1196.0000	1.0000	10	0	101.1710	157.6972	95.9396	0.6990	132	85
1	1197.0000	1.0000	10	0	102.3272	157.6233	96.5478	0.4357	129	85
1	1198.0000	1.0000	10	0	101.9067	157.7875	96.4301	0.4365	127	95
1	1199.0000	1.0000	10	0	101.6289	157.9455	96.4339	0.3145	120	87
1	1200.0000	1.0000	10	0	100.9688	157.9431	95.8396	0.3073	130	87
1	1201.0000	1.0000	10	0	101.2094	157.9175	95.8453	0.3386	132	92
1	1202.0000	1.0000	9	0	101.2862	158.0092	95.8732	0.2984	128	97
1	1203.0000	1.0000	10	0	101.0830	157.8798	95.9005	0.3990	121	90
1	1204.0000	1.0000	9	0	101.2785	157.9263	95.9556	0.2845	128	95
1	1205.0000	1.0000	10	0	100.3458	158.1499	94.9435	0.5648	121	88
1	1206.0000	1.0000	10	0	100.5798	158.0321	95.3893	0.5617	120	79
1	1207.0000	1.0000	10	0	100.8002	157.8940	95.4920	0.4046	134	90
1	1208.0000	1.0000	10	0	100.9616	158.0911	95.7301	0.2731	116	92
1	1209.0000	1.0000	10	0	100.6773	158.1279	95.5232	0.5078	123	88
1	1210.0000	1.0000	10	0	100.3082	158.0089	95.2555	0.5684	124	90
1	1211.0000	1.0000	10	0	101.1949	158.2063	95.8411	0.3552	124	85
1	1212.0000	1.0000	9	0	100.7465	157.8378	95.3768	0.4639	130	86
1	1213.0000	1.0000	10	0	100.5394	157.9744	95.3628	0.5262	127	90
1	1214.0000	1.0000	10	0	100.6739	158.1501	95.5160	0.3773	129	87
1	1215.0000	1.0000	10	0	100.7389	158.2108	95.5782	0.4807	113	84
1	1216.0000	1.0000	10	0	101.3075	157.9309	95.8497	0.2762	113	80
1	1217.0000	1.0000	10	0	101.0769	158.2605	95.7451	0.2616	116	81
1	1218.0000	1.0000	10	0	100.6802	158.2889	95.6029	0.4521	128	89
1	1219.0000	1.0000	10	0	100.8221	158.1673	95.7657	0.4495	125	89
1	1220.0000	1.0000	10	0	100.8957	158.2321	95.6194	0.4206	124	88
1	1221.0000	1.0000	10	0	100.9056	158.0128	95.6470	0.3517	125	88
1	1222.0000	1.0000	10	0	100.4738	158.2166	95.5269	0.6490	131	86
1	1223.0000	1.0000	10	0	100.9614	158.4408	95.6895	0.4748	118	87
1	1224.0000	1.0000	10	0	100.9985	158.2811	95.9046	0.4319	124	87
1	1225.0000	1.0000	10	0	100.7475	158.2230	95.5307	0.3307	112	87
1	1226.0000	1.0000	10	0	100.9325	158.1877	95.7125	0.3761	123	89
1	1227.0000	1.0000	10	0	100.4312	158.3441	95.4853	0.4142	120	86
1	1228.0000	1.0000	10	0	100.3865	158.3560	95.2452	0.5762	128	88
1	1229.0000	1.0000	10	0	100.8910	158.1216	95.8117	0.2612	122	86
1	1230.0000	1.0000	9	0	100.3173	158.2126	95.4059	0.4679	119	86
1	1231.0000	1.0000	10	0	100.3290	158.0807	95.7925	0.6550	127	92
1	1232.0000	1.0000	10	0	100.7101	158.1818	95.4956	0.4532	120	85
1	1233.0000	1.0000	10	0	100.6993	158.4473	95.8327	0.3796	121	90
1	1234.0000	1.0000	10	0	100.0918	158.3824	95.1609	0.7355	122	88
1	1235.0000	1.0000	10	0	101.1064	158.3487	95.6135	0.4353	130	89
1	1236.0000	1.0000	10	0	100.7253	158.4649	95.8082	0.3554	128	93
1	1237.0000	1.0000	10	0	100.9403	158.4753	96.0425	0.4364	128	92
1	1238.0000	1.0000	10	0	100.9142	158.2802	95.9316	0.3901	127	90
1	1239.0000	1.0000	10	0	100.9244	158.2434	95.9670	0.3235	123	90
1	1240.0000	1.0000	10	0	100.7556	158.3218	95.7017	0.3781	128	97
1	1241.0000	1.0000	10	0	101.1275	158.3460	95.9822	0.2297	120	82
1	1242.0000	1.0000	10	0	100.4711	158.2458	95.4867	0.3906	120	83
1	1243.0000	1.0000	9	0	100.5834	158.3753	95.4722	0.4625	123	86
1	1244.0000	1.0000	9	0	100.6302	158.2378	95.4740	0.5211	106	73
1	1245.0000	1.0000	10	0	100.0376	158.1535	95.1935	0.5416	114	80
1	1246.0000	1.0000	10	0	100.6258	158.2940	95.4267	0.5425	113	83
1	1247.0000	1.0000	10	0	100.5730	158.3183	95.5143	0.4827	122	91
1	1248.0000	1.0000	10	0	100.5849	158.2768	95.6132	0.4055	128	91
1	1249.0000	1.0000	10	0	101.0912	158.1652	95.8716	0.2764	129	94
1	1250.0000	1.0000	10	0	101.0388	158.2919	95.9583	0.2490	124	94
1	1251.0000	1.0000	10	0	100.7508	158.4316	95.6919	0.5135	117	89
1	1252.0000	1.0000	10	0	100.3772	158.3100	95.3888	0.4358	127	88
1	1253.0000	1.0000	10	0	100.7226	158.2203	95.7148	0.3545	123	92
1	1254.0000	1.0000	10	0	100.0698	158.3561	95.2671	0.6151	118	86
1	1255.0000	1.0000	9	0	100.9993	158.2420	95.7151	0.4944	122	93
1	1256.0000	1.0000	10	0	100.7219	158.1405	95.6065	0.3905	119	86
1	1257.0000	1.0000	10	0	100.6039	158.3926	95.4230	0.5484	108	83
1	1258.0000	1.0000	9	0	100.7761	158.3889	95.8919	0.4347	128	89
1	1259.0000	1.0000	10	0	100.6503	158.3961	95.8344	0.4770	120	94
1	1260.0000	1.0000	10	0	101.0997	158.1326	96.0494	0.5565	104	78
1	1261.0000	1.0000	10	0	100.4667	158.2779	95.1898	0.5380	112	75
1	1262.0000	1.0000	10	0	101.0113	158.4693	95.7084	0.4006	111	74
1	1263.0000	1.0000	10	0	99.7801	158.5116	95.0300	0.7801	113	76
1	1264.0000	1.0000	10	0	100.2721	158.2956	95.3269	0.5375	116	84
1	1265.0000	1.0000	10	0	100.1351	158.4352	95.2184	0.5496	122	86
1	1266.0000	1.0000	10	0	100.5435	158.3974	95.6021	0.3735	121	88
1	1267.0000	1.0000	10	0	101.3098	158.3304	96.1973	0.3877	114	83
1	1268.0000	1.0000	10	0	100.8302	158.5836	95.5324	0.4737	112	83
1	1269.0000	1.0000	10	0	100.2777	158.2570	95.3366	0.6492	117	80
1	1270.0000	1.0000	10	0	100.8715	158.2675	95.8536	0.4456	117	84
1	1271.0000	1.0000	10	0	100.2122	158.3360	95.3791	0.7145	129	91
1	1272.0000	1.0000	10	0	100.1506	158.3286	95.3604	0.6722	128	95
1	1273.0000	1.0000	10	0	99.9642	158.2128	95.2957	0.5981	118	92
1	1274.0000	1.0000	10	0	100.1562	158.2931	95.1574	0.6526	124	91
1	1275.0000	1.0000	10	0	100.9413	158.3437	95.8744	0.3318	125	88
1	1276.0000	1.0000	10	0	100.7617	158.3664	95.7973	0.3938	128	91
1	1277.0000	1.0000	10	0	100.4438	158.5207	95.6006	0.6332	129	95
1	1278.0000	1.0000	10	0	100.4373	158.5308	95.7459	0.4567	130	91
1	1279.0000	1.0000	10	0	100.5271	158.4139	95.6294	0.5028	130	88
1	1280.0000	1.0000	10	0	100.5946	158.2549	95.5884	0.3699	126	86
1	1281.0000	1.0000	10	0	100.1536	158.3156	95.2672	0.6776	116	85
1	1282.0000	1.0000	10	0	101.0069	158.0662	95.7900	0.3454	136	88
1	1283.0000	1.0000	10	0	100.4810	158.2080	95.5410	0.4905	126	86
1	1284.0000	1.0000	10	0	100.4023	158.4469	95.5219	0.4053	129	90
1	1285.0000	1.0000	9	0	100.3957	158.2257	95.3864	0.3695	130	85
1	1286.0000	1.0000	10	0	99.4021	158.3871	94.4384	0.7312	122	91
1	1287.0000	1.0000	10	0	100.6483	158.1393	95.6016	0.3772	127	93
1	1288.0000	1.0000	10	0	100.5668	158.1769	95.5384	0.4207	132	94
1	1289.0000	1.0000	10	0	100.4074	158.3000	95.5608	0.3891	128	97
1	1290.0000	1.0000	9	0	100.3456	158.2225	95.4145	0.4265	135	94
1	1291.0000	1.0000	10	0	101.0115	158.1383	95.8804	0.3629	123	91
1	1292.0000	1.0000	10	0	100.5309	158.2828	95.6003	0.2945	120	93
1	1293.0000	1.0000	10	0	100.3174	158.3197	95.4789	0.4263	124	95
1	1294.0000	1.0000	10	0	100.3710	158.3138	95.4498	0.4075	130	97
1	1295.0000	1.0000	10	0	100.6272	158.2207	95.6318	0.3727	134	98
1	1296.0000	1.0000	10	0	100.9219	158.3389	95.9372	0.2798	126	94
1	1297.0000	1.0000	10	0	100.8450	158.3063	95.8763	0.2474	137	97
1	1298.0000	1.0000	10	0	100.6972	157.9928	95.7139	0.5252	131	92
1	1299.0000	1.0000	10	0	100.7989	158.1242	95.5678	0.3483	128	90
1	1300.0000	1.0000	10	0	100.4298	158.1471	95.4440	0.3662	127	91
1	1301.0000	1.0000	10	0	100.2227	158.2138	95.2653	0.6044	130	96
1	1302.0000	1.0000	10	0	100.4394	158.1858	95.4189	0.4374	130	98
1	1303.0000	1.0000	10	0	100.8485	158.2165	95.7774	0.2534	132	94
1	1304.0000	1.0000	10	0	100.8250	158.1786	95.8101	0.3381	133	99
1	1305.0000	1.0000	10	0	100.6134	158.0696	95.6532	0.3638	123	96
1	1306.0000	1.0000	10	0	100.4221	158.0706	95.2823	0.3888	114	88
1	1307.0000	1.0000	10	0	100.6754	158.2179	95.5777	0.3273	133	91
1	1308.0000	1.0000	10	0	100.6491	158.1942	95.5914	0.2743	125	92
1	1309.0000	1.0000	10	0	100.4098	158.0823	95.4333	0.4078	124	92
1	1310.0000	1.0000	10	0	100.5558	158.1267	95.4430	0.4463	132	94
1	1311.0000	1.0000	10	0	100.2067	158.2492	95.2630	0.4339	116	83
1	1312.0000	1.0000	10	0	100.1743	158.0750	95.2353	0.3284	120	81
1	1313.0000	1.0000	10	0	99.9231	158.1544	95.1915	0.4929	115	88
1	1314.0000	1.0000	10	0	100.1313	158.1254	95.3164	0.5114	124	91
1	1315.0000	1.0000	10	0	100.0275	158.0890	95.2146	0.4304	118	86
1	1316.0000	1.0000	10	0	99.9157	158.2518	95.1813	0.5826	120	89
1	1317.0000	1.0000	10	0	100.6437	158.2393	95.6291	0.2990	125	88
1	1318.0000	1.0000	10	0	99.9483	158.2714	95.2209	0.4981	127	92
1	1319.0000	1.0000	10	0	99.3124	158.1244	94.7578	0.9165	128	87
1	1320.0000	1.0000	10	0	100.5854	158.0824	95.6129	0.3243	124	83
1	1321.0000	1.0000	10	0	100.6982	158.1551	95.8062	0.3656	124	91
1	1322.0000	1.0000	10	0	99.3805	158.0482	94.6385	0.8196	125	91
1	1323.0000	1.0000	10	0	100.1631	158.2963	95.3205	0.5328	130	91
1	1324.0000	1.0000	10	0	100.2996	158.2902	95.5213	0.4415	134	88
1	1325.0000	1.0000	10	0	100.4733	158.2365	95.6747	0.3302	117	89
1	1326.0000	1.0000	10	0	100.4547	158.2133	95.4123	0.5012	124	91
1	1327.0000	1.0000	10	0	100.6831	158.2197	95.5429	0.4056	138	92
1	1328.0000	1.0000	10	0	100.5007	158.1636	95.6881	0.3229	129	85
1	1329.0000	1.0000	10	0	100.4574	158.1474	95.5911	0.2775	136	91
1	1330.0000	1.0000	10	0	100.6977	158.2484	95.8055	0.3269	122	92
1	1331.0000	1.0000	10	0	99.7221	158.4002	95.0035	0.7069	123	84
1	1332.0000	1.0000	10	0	99.7858	158.6933	95.2581	0.7618	110	72
1	1333.0000	1.0000	10	0	100.8365	160.1873	96.7858	0.6401	105	75
1	1334.0000	1.0000	9	0	100.9714	159.5216	97.3131	0.3995	116	71
1	1335.0000	1.0000	10	0	100.5708	159.1296	97.1119	0.7875	109	71
1	1336.0000	1.0000	10	0	100.8430	159.9358	97.1742	0.6227	106	71
1	1337.0000	1.0000	9	0	101.1750	159.9047	97.7815	0.3663	133	86
1	1338.0000	1.0000	10	0	100.5295	159.9616	97.1967	0.4080	126	88
1	1339.0000	1.0000	10	0	100.7657	159.9945	97.4764	0.4971	117	83
1	1340.0000	1.0000	10	0	101.2923	159.7843	97.6756	0.2757	133	90
1	1341.0000	1.0000	10	0	100.9308	159.8426	97.4161	0.3571	128	85
1	1342.0000	1.0000	10	0	100.4260	159.8199	97.1196	0.3959	131	89
1	1343.0000	1.0000	10	0	100.6123	159.8079	97.3087	0.2980	135	88
1	1344.0000	1.0000	10	0	100.8326	159.8120	97.4564	0.4608	141	94
1	1345.0000	1.0000	10	0	100.6867	159.8867	97.4188	0.5431	136	95
1	1346.0000	1.0000	10	0	101.0312	159.8275	97.5799	0.3803	141	93
1	1347.0000	1.0000	10	0	101.0421	159.9343	97.6507	0.3620	132	86
1	1348.0000	1.0000	10	0	100.9839	160.0054	97.7078	0.3628	136	96
1	1349.0000	1.0000	10	0	100.6010	159.9108	97.4810	0.4723	135	100
1	1350.0000	1.0000	10	0	101.0378	159.8956	97.7950	0.3548	130	95
1	1351.0000	1.0000	10	0	100.9121	159.7984	97.5672	0.4235	131	97
1	1352.0000	1.0000	10	0	100.9359	159.8794	97.7047	0.3397	134	87
1	1353.0000	1.0000	10	0	101.3658	160.0328	97.9452	0.3097	132	91
1	1354.0000	1.0000	10	0	99.8526	159.9482	96.9545	0.8372	126	92
1	1355.0000	1.0000	10	0	100.9072	159.7088	97.4891	0.3206	126	84
1	1356.0000	1.0000	10	0	100.3246	159.5157	96.8187	0.5555	120	84
1	1357.0000	1.0000	10	0	100.4789	159.7476	97.2786	0.5806	129	89
1	1358.0000	1.0000	10	0	100.9914	159.7444	97.5851	0.3652	125	88
1	1359.0000	1.0000	10	0	100.5269	159.8276	96.9555	0.6374	133	86
1	1360.0000	1.0000	10	0	100.7848	159.7832	97.3793	0.3980	117	86
1	1361.0000	1.0000	10	0	101.1386	159.7232	97.7307	0.2583	130	83
1	1362.0000	1.0000	10	0	100.9283	159.6900	97.5650	0.3775	124	91
1	1363.0000	1.0000	10	0	100.4235	159.6317	97.2090	0.5582	128	91
1	1364.0000	1.0000	10	0	100.4042	159.5263	97.1299	0.5055	124	86
1	1365.0000	1.0000	10	0	100.6671	159.6794	97.4771	0.5366	128	93
1	1366.0000	1.0000	10	0	101.3918	159.8004	97.7494	0.3410	131	90
1	1367.0000	1.0000	10	0	100.0730	159.8741	96.7173	0.6865	132	93
1	1368.0000	1.0000	10	0	100.6190	159.8555	97.2853	0.4196	124	88
1	1369.0000	1.0000	10	0	100.8255	159.7286	97.2561	0.4483	124	80
1	1370.0000	1.0000	10	0	101.5517	159.8407	97.8095	0.5900	129	85
1	1371.0000	1.0000	10	0	101.3493	160.0976	97.5165	0.5490	118	80
1	1372.0000	1.0000	10	0	100.4180	159.6248	96.9438	0.5039	113	80
1	1373.0000	1.0000	10	0	100.8398	159.8260	97.1250	0.6340	121	80
1	1374.0000	1.0000	10	0	101.1327	159.7123	97.4616	0.3849	122	85
1	1375.0000	1.0000	10	0	100.8715	159.7672	97.3293	0.4215	124	89
1	1376.0000	1.0000	10	0	101.4594	159.6508	97.8169	0.2320	135	90
1	1377.0000	1.0000	10	0	100.9027	159.6348	97.3978	0.3963	129	91
1	1378.0000	1.0000	10	0	100.9741	159.6548	97.3032	0.5229	133	91
1	1379.0000	1.0000	10	0	101.2957	159.5439	97.4914	0.3525	124	84
1	1380.0000	1.0000	10	0	100.4013	159.6661	96.7326	0.7499	122	88
1	1381.0000	1.0000	10	0	101.0012	159.5354	97.3519	0.4064	134	83
1	1382.0000	1.0000	9	0	100.8168	159.4461	97.2696	0.3645	125	85
1	1383.0000	1.0000	10	0	100.9190	159.7518	96.8145	0.8206	125	81
1	1384.0000	1.0000	10	0	100.9138	159.4945	97.1576	0.3983	118	77
1	1385.0000	1.0000	10	0	100.8128	159.5686	97.0219	0.4903	127	79
1	1386.0000	1.0000	10	0	99.9263	159.8005	96.2678	0.8435	106	74
1	1387.0000	1.0000	10	0	100.8621	159.4998	96.8265	0.4768	107	75
1	1388.0000	1.0000	10	0	101.1033	159.5102	97.3907	0.2756	132	77
1	1389.0000	1.0000	10	0	101.0014	159.6394	97.2544	0.3556	122	76
1	1390.0000	1.0000	10	0	100.4973	159.5428	96.7537	0.7465	105	74
1	1391.0000	1.0000	10	0	99.7068	159.9509	96.3602	0.7165	114	77
1	1392.0000	1.0000	10	0	99.9952	159.6273	96.4794	0.7798	116	77
1	1393.0000	1.0000	10	0	100.5083	159.5392	96.7164	0.7495	132	81
1	1394.0000	1.0000	10	0	100.6890	159.5783	96.5526	0.6394	133	81
1	1395.0000	1.0000	10	0	100.5945	159.7648	96.9485	0.5236	114	86
1	1396.0000	1.0000	10	0	100.4452	159.7634	96.7833	0.4147	127	81
1	1397.0000	1.0000	10	0	100.2865	159.6510	96.1062	0.9094	131	76
1	1398.0000	1.0000	10	0	101.2367	159.7921	97.3718	0.2670	107	70
1	1399.0000	1.0000	10	0	101.1140	160.1199	97.0782	0.4055	104	77
1	1400.0000	1.0000	10	0	100.6671	159.7626	96.9041	0.4868	117	80
1	1401.0000	1.0000	10	0	100.7563	159.5720	96.8115	0.4172	107	83
1	1402.0000	1.0000	9	0	101.2770	159.7275	97.2876	0.3529	122	86
1	1403.0000	1.0000	10	0	101.1020	159.7734	97.0147	0.4443	124	88
1	1404.0000	1.0000	10	0	101.3845	159.4681	97.4583	0.4475	127	94
1	1405.0000	1.0000	10	0	101.5153	159.7958	97.5752	0.2679	128	88
1	1406.0000	1.0000	10	0	101.2693	159.7715	97.4862	0.3171	129	90
1	1407.0000	1.0000	10	0	100.6595	159.6368	96.8511	0.4238	122	88
1	1408.0000	1.0000	9	0	100.1676	159.6381	96.6283	0.7328	118	82
1	1409.0000	1.0000	10	0	100.7185	159.6407	96.5404	0.5995	121	84
1	1410.0000	1.0000	10	0	100.8098	159.6145	96.7827	0.5768	132	81
1	1411.0000	1.0000	10	0	100.1234	159.9371	96.3333	0.6357	121	97
1	1412.0000	1.0000	10	0	101.1427	159.9222	97.1755	0.3649	123	84
1	1413.0000	1.0000	9	0	101.0964	159.9670	97.2462	0.3234	124	83
1	1414.0000	1.0000	10	0	100.2303	159.8261	96.6241	0.7708	105	75
1	1415.0000	1.0000	10	0	100.3341	159.7875	96.7274	0.5489	104	77
1	1416.0000	1.0000	10	0	101.0127	159.9734	97.2984	0.2895	130	89
1	1417.0000	1.0000	10	0	101.0298	160.0472	97.1158	0.5207	127	85
1	1418.0000	1.0000	10	0	100.9510	159.9961	97.2474	0.4844	111	77
1	1419.0000	1.0000	9	0	101.3199	160.6602	96.8182	0.6170	103	64
1	1420.0000	1.0000	9	0	102.3578	162.5229	97.9026	0.4317	114	66
1	1421.0000	1.0000	10	0	100.2056	162.3418	96.3938	0.7994	103	65
1	1422.0000	1.0000	9	0	100.4234	162.4403	96.2072	0.6771	98	65
1	1423.0000	1.0000	8	0	101.2249	162.4984	96.3031	0.7456	106	67
1	1424.0000	1.0000	10	0	100.9993	162.4184	96.6708	0.7126	105	75
1	1425.0000	1.0000	10	0	101.7653	162.6843	97.3400	0.6770	111	75
1	1426.0000	1.0000	10	0	102.4544	162.7200	97.9336	0.4280	124	83
1	1427.0000	1.0000	10	0	102.5874	162.6606	98.2036	0.3208	114	86
1	1428.0000	1.0000	9	0	101.7764	162.6628	97.3819	0.4084	106	78
1	1429.0000	1.0000	10	0	99.6903	162.6783	94.4801	1.2103	102	65
1	1430.0000	1.0000	10	0	101.9996	162.6517	97.6665	0.4083	103	73
1	1431.0000	1.0000	10	0	102.3788	162.5639	97.8658	0.4159	121	77
1	1432.0000	1.0000	10	0	102.6794	163.0363	97.9225	0.4086	114	81
1	1433.0000	1.0000	10	0	102.0808	162.6993	97.6547	0.3652	115	85
1	1434.0000	1.0000	10	0	102.2692	162.7476	97.8542	0.4621	118	84
1	1435.0000	1.0000	10	0	102.7719	162.7635	98.4435	0.2711	127	83
1	1436.0000	1.0000	10	0	102.7029	162.7797	98.1560	0.3604	122	86
1	1437.0000	1.0000	10	0	102.2901	162.7370	98.0075	0.3913	127	89
1	1438.0000	1.0000	10	0	101.7254	162.5623	97.4376	0.6991	122	87
1	1439.0000	1.0000	10	0	102.0900	162.6791	97.8422	0.4436	126	88
1	1440.0000	1.0000	10	0	102.3163	162.5951	97.8030	0.3530	126	89
1	1441.0000	1.0000	10	0	102.4460	162.5867	98.0090	0.1748	124	83
1	1442.0000	1.0000	10	0	102.5625	162.6458	98.0578	0.3979	125	89
1	1443.0000	1.0000	9	0	101.6426	162.4014	97.3016	0.6056	121	84
1	1444.0000	1.0000	10	0	101.6392	162.5321	97.3184	0.8152	117	83
1	1445.0000	1.0000	10	0	101.3840	162.5060	97.0646	0.5855	113	79
1	1446.0000	1.0000	9	0	100.4663	162.4345	96.5289	0.8660	115	74
1	1447.0000	1.0000	10	0	102.4843	162.6163	98.0994	0.4110	118	76
1	1448.0000	1.0000	10	0	102.7814	162.6405	98.2277	0.2526	125	85
1	1449.0000	1.0000	10	0	102.2148	162.6373	97.7611	0.4828	122	84
1	1450.0000	1.0000	10	0	102.2069	162.4818	97.6761	0.7175	128	87
1	1451.0000	1.0000	10	0	102.4038	162.7816	97.7795	0.5103	131	90
1	1452.0000	1.0000	10	0	101.5205	162.9341	97.3164	0.9710	122	89
1	1453.0000	1.0000	10	0	101.5563	162.8330	97.5431	0.6954	124	88
1	1454.0000	1.0000	10	0	102.4100	162.8669	97.9903	0.3916	123	88
1	1455.0000	1.0000	10	0	102.3181	162.7196	97.7440	0.3131	126	91
1	1456.0000	1.0000	10	0	102.8852	162.6246	98.3517	0.2775	133	93
1	1457.0000	1.0000	10	0	102.3507	162.3369	97.9148	0.7141	132	90
1	1458.0000	1.0000	10	0	102.4351	162.6831	97.8256	0.3012	131	88
1	1459.0000	1.0000	9	0	101.5710	162.7239	97.4091	0.4955	133	88
1	1460.0000	1.0000	10	0	102.2891	162.5028	97.9271	0.4219	127	87
1	1461.0000	1.0000	10	0	102.2677	162.4993	97.8264	0.4405	130	81
1	1462.0000	1.0000	10	0	102.4449	162.5908	97.9151	0.3296	128	87
1	1463.0000	1.0000	10	0	102.4568	162.7490	97.9891	0.3898	127	87
1	1464.0000	1.0000	10	0	102.6146	162.5244	98.0664	0.2401	138	96
1	1465.0000	1.0000	10	0	102.0861	162.6260	97.7032	0.2957	131	91
1	1466.0000	1.0000	10	0	102.0815	162.4996	97.6381	0.3908	125	87
1	1467.0000	1.0000	10	0	102.0382	162.3030	97.5854	0.4279	128	88
1	1468.0000	1.0000	10	0	102.1285	162.4909	97.5275	0.4443	130	86
1	1469.0000	1.0000	10	0	102.4880	162.5350	98.1073	0.3486	135	86
1	1470.0000	1.0000	10	0	102.4973	162.7001	97.9160	0.3570	127	84
1	1471.0000	1.0000	10	0	102.3197	162.6670	97.6634	0.5097	133	83
1	1472.0000	1.0000	10	0	101.8953	162.5828	97.4912	0.4193	126	90
1	1473.0000	1.0000	10	0	102.0059	162.4254	97.5460	0.5851	129	91
1	1474.0000	1.0000	9	0	102.1752	162.2598	97.6629	0.4846	120	78
1	1475.0000	1.0000	10	0	101.7885	162.5597	97.4243	0.4691	116	80
1	1476.0000	1.0000	10	0	102.1638	162.4826	97.8264	0.3858	122	81
1	1477.0000	1.0000	10	0	102.1722	162.6882	97.7759	0.4655	134	93
1	1478.0000	1.0000	10	0	102.5627	162.6863	98.0603	0.2666	135	89
1	1479.0000	1.0000	10	0	102.8111	162.2996	98.3827	0.4601	136	96
1	1480.0000	1.0000	10	0	101.9528	162.7003	97.6606	0.4074	128	87
1	1481.0000	1.0000	10	0	101.8413	162.7161	97.4356	0.6040	133	85
1	1482.0000	1.0000	10	0	102.4036	162.6195	98.0305	0.3161	128	88
1	1483.0000	1.0000	10	0	102.2662	162.6367	97.9040	0.4739	129	89
1	1484.0000	1.0000	10	0	102.5615	162.7564	97.9822	0.2784	116	81
1	1485.0000	1.0000	10	0	101.2025	162.7037	97.0081	0.5376	120	77
1	1486.0000	1.0000	10	0	101.9991	162.7252	97.4200	0.3119	125	86
1	1487.0000	1.0000	10	0	102.3852	162.4296	97.7941	0.2980	122	83
1	1488.0000	1.0000	10	0	102.0341	162.7042	97.6723	0.4574	126	88
1	1489.0000	1.0000	10	0	102.0716	162.3973	97.6085	0.3753	118	90
1	1490.0000	1.0000	10	0	100.9888	162.2545	96.9012	0.8147	126	89
1	1491.0000	1.0000	9	0	101.9229	162.0467	97.6194	0.4847	108	75
1	1492.0000	1.0000	10	0	101.1470	162.4044	96.8653	0.7418	122	80
1	1493.0000	1.0000	10	0	101.5774	162.2878	97.4550	0.6644	120	83
1	1494.0000	1.0000	9	0	101.8673	162.4551	97.6055	0.5423	114	85
1	1495.0000	1.0000	10	0	101.8937	162.0609	97.5513	0.4307	124	85
1	1496.0000	1.0000	10	0	102.1896	162.2776	97.5545	0.2628	125	81
1	1497.0000	1.0000	10	0	100.6983	162.0562	96.3808	0.5844	119	86
1	1498.0000	1.0000	10	0	101.4195	161.9706	97.0248	0.4080	106	78
1	1499.0000	1.0000	10	0	100.8981	161.8271	96.4615	0.8740	126	80
1	1500.0000	1.0000	10	0	101.2757	162.3321	96.8636	0.7092	132	93
1	1501.0000	1.0000	10	0	102.4521	162.2978	97.6119	0.3172	132	90
1	1502.0000	1.0000	10	0	101.8279	161.9235	97.0235	0.5335	124	83
1	1503.0000	1.0000	10	0	101.9025	162.1256	97.0867	0.4667	121	87
1	1504.0000	1.0000	9	0	101.8788	161.9814	97.3462	0.7350	127	87
1	1505.0000	1.0000	10	0	102.4211	162.1143	97.7211	0.3963	126	82
1	1506.0000	1.0000	9	0	101.5282	162.2081	96.9890	0.6483	122	89
1	1507.0000	1.0000	9	0	102.7873	162.1616	97.7517	0.3509	125	87
1	1508.0000	1.0000	10	0	102.7434	162.0767	97.9800	0.3771	132	92
1	1509.0000	1.0000	10	0	102.4603	162.0737	97.6780	0.4108	126	100
1	1510.0000	1.0000	10	0	102.3412	162.1579	97.6870	0.6105	122	91
1	1511.0000	1.0000	10	0	101.9472	162.1489	97.4820	0.6464	131	91
1	1512.0000	1.0000	10	0	101.8907	162.1536	97.1994	0.7401	120	94
1	1513.0000	1.0000	10	0	101.6878	162.1563	96.9567	0.7141	117	86
1	1514.0000	1.0000	9	0	102.2232	161.9342	97.4862	0.3863	115	84
1	1515.0000	1.0000	10	0	102.5170	162.0929	97.7820	0.2963	115	83
1	1516.0000	1.0000	10	0	102.3747	161.9751	97.5100	0.4117	124	82
1	1517.0000	1.0000	10	0	102.5904	162.0170	97.9364	0.3168	122	83
1	1518.0000	1.0000	10	0	101.5681	161.9169	96.9111	0.5457	128	90
1	1519.0000	1.0000	10	0	102.0794	161.9216	97.2576	0.8130	119	86
1	1520.0000	1.0000	10	0	102.3288	161.8781	97.3553	0.4264	110	85
1	1521.0000	1.0000	10	0	102.4661	162.0791	97.6154	0.4573	126	90
1	1522.0000	1.0000	10	0	102.3213	161.9996	97.4435	0.4249	126	91
1	1523.0000	1.0000	10	0	101.4670	161.9554	96.7762	0.5607	126	86
1	1524.0000	1.0000	10	0	101.8687	162.1203	97.0785	0.6834	127	91
1	1525.0000	1.0000	10	0	102.9084	162.4091	97.8860	0.3444	133	89
1	1526.0000	1.0000	9	0	101.9543	162.4232	97.3271	0.6550	136	90
1	1527.0000	1.0000	10	0	101.3840	162.4383	96.5657	0.6667	124	91
1	1528.0000	1.0000	10	0	101.1263	162.1059	96.4366	0.5713	127	94
1	1529.0000	1.0000	10	0	101.0819	161.8286	96.6698	0.4750	128	90
1	1530.0000	1.0000	10	0	101.3096	161.8255	96.7921	0.2633	136	92
1	1531.0000	1.0000	10	0	101.0286	161.9211	96.4520	0.2980	130	89
1	1532.0000	1.0000	10	0	99.9480	162.1533	95.4745	0.7116	136	88
1	1533.0000	1.0000	10	0	101.1346	162.2438	96.5128	0.3457	135	92
1	1534.0000	1.0000	10	0	100.7210	161.9951	96.2706	0.4120	133	92
1	1535.0000	1.0000	10	0	100.2481	161.8785	95.8214	0.5273	124	87
1	1536.0000	1.0000	10	0	100.8136	161.9468	96.3558	0.3400	123	82
1	1537.0000	1.0000	10	0	100.6575	162.0878	96.0815	0.2852	132	91
1	1538.0000	1.0000	10	0	99.4605	162.0023	95.1423	0.6655	131	90
1	1539.0000	1.0000	10	0	100.2375	162.3532	95.7703	0.5422	128	91
1	1540.0000	1.0000	10	0	100.4323	162.2455	95.9597	0.3905	136	98
1	1541.0000	1.0000	10	0	100.1537	162.2214	95.7804	0.4473	133	95
1	1542.0000	1.0000	10	0	100.6420	162.1850	96.0683	0.4043	127	93
1	1543.0000	1.0000	10	0	100.5188	162.3004	95.8814	0.4671	124	86
1	1544.0000	1.0000	10	0	99.4940	162.7328	94.9190	0.8578	131	89
1	1545.0000	1.0000	10	0	100.1657	162.7284	95.6203	0.6047	129	93
1	1546.0000	1.0000	10	0	100.1853	162.7624	95.8461	0.5348	124	87
1	1547.0000	1.0000	10	0	101.0951	162.3811	96.6089	0.2421	136	90
1	1548.0000	1.0000	10	0	100.3350	162.3254	96.1119	0.3845	150	100
1	1549.0000	1.0000	10	0	100.5100	162.4045	96.2946	0.3300	141	94
1	1550.0000	1.0000	10	0	100.3499	162.2173	96.1961	0.3547	138	93
1	1551.0000	1.0000	10	0	99.9378	162.1961	95.8474	0.3825	137	96
1	1552.0000	1.0000	10	0	99.8283	162.0639	95.7763	0.3897	136	91
1	1553.0000	1.0000	10	0	99.6011	161.9838	95.4221	0.5289	124	85
1	1554.0000	1.0000	10	0	100.3298	162.2042	96.0921	0.2979	139	93
1	1555.0000	1.0000	10	0	99.8400	162.3556	95.7260	0.4209	140	96
1	1556.0000	1.0000	10	0	99.8982	162.2251	95.8114	0.4320	131	93
1	1557.0000	1.0000	10	0	99.9416	162.4390	96.0734	0.6339	131	87
1	1558.0000	1.0000	10	0	99.9102	162.2401	95.9293	0.3055	148	101
1	1559.0000	1.0000	10	0	99.8442	162.1831	95.8683	0.3897	145	96
1	1560.0000	1.0000	10	0	99.8110	162.0244	95.7607	0.4270	134	101
1	1561.0000	1.0000	10	0	100.4151	162.1915	96.1442	0.4505	146	93
1	1562.0000	1.0000	10	0	99.5352	162.0240	95.4684	0.3911	137	96
1	1563.0000	1.0000	10	0	99.6692	162.0884	95.6586	0.4496	146	94
1	1564.0000	1.0000	10	0	99.8750	162.0669	95.8809	0.2583	139	95
1	1565.0000	1.0000	10	0	99.5683	162.2516	95.6220	0.4711	145	96
1	1566.0000	1.0000	10	0	99.6565	162.3057	95.6725	0.4499	137	97
1	1567.0000	1.0000	10	0	99.1260	162.2474	95.2751	0.5719	141	92
1	1568.0000	1.0000	9	0	99.4657	162.1929	95.6473	0.3922	138	90
1	1569.0000	1.0000	10	0	99.8878	162.1071	96.0111	0.2768	135	96
1	1570.0000	1.0000	10	0	99.3488	162.1775	95.5845	0.3944	133	92
1	1571.0000	1.0000	10	0	99.3832	162.0784	95.6940	0.5014	140	88
1	1572.0000	1.0000	10	0	99.2382	162.4790	95.0830	0.3818	120	89
1	1573.0000	1.0000	10	0	99.5463	162.6047	95.3164	0.3522	133	92
1	1574.0000	1.0000	10	0	99.2198	162.7540	94.9325	0.4937	134	97
1	1575.0000	1.0000	10	0	99.3002	162.8629	95.1411	0.4543	116	96
1	1576.0000	1.0000	10	0	98.8000	162.9834	94.9838	0.5842	130	95
1	1577.0000	1.0000	10	0	99.4352	162.8857	95.2616	0.3574	121	94
1	1578.0000	1.0000	10	0	99.9405	162.8726	95.6616	0.2317	135	93
1	1579.0000	1.0000	9	0	99.6894	162.8096	95.5098	0.4252	130	92
1	1580.0000	1.0000	10	0	99.7360	162.9304	95.7537	0.2827	131	93
1	1581.0000	1.0000	9	0	99.1675	162.8532	95.2686	0.5303	122	99
1	1582.0000	1.0000	10	0	99.5456	162.8950	95.5396	0.4336	130	93
1	1583.0000	1.0000	10	0	99.6278	162.8446	95.6756	0.3196	129	97
1	1584.0000	1.0000	10	0	99.3609	162.7879	95.3376	0.2876	128	94
1	1585.0000	1.0000	10	0	99.4846	162.8078	95.4771	0.3636	121	92
1	1586.0000	1.0000	9	0	98.8134	162.7791	94.9877	0.5281	122	99
1	1587.0000	1.0000	10	0	98.8643	162.9412	95.0311	0.5059	132	98
1	1588.0000	1.0000	10	0	99.6303	162.7828	95.6170	0.2710	131	97
1	1589.0000	1.0000	9	0	99.8995	162.7951	95.8424	0.1726	137	91
1	1590.0000	1.0000	10	0	99.2241	162.9695	95.3120	0.3979	137	94
1	1591.0000	1.0000	10	0	99.2650	162.8328	95.3746	0.3369	122	98
1	1592.0000	1.0000	10	0	98.9576	162.8791	95.1551	0.4016	129	97
1	1593.0000	1.0000	10	0	99.0927	162.9644	95.1732	0.4043	127	93
1	1594.0000	1.0000	9	0	98.9812	162.9175	94.9736	0.4298	131	94
1	1595.0000	1.0000	9	0	99.1080	162.9007	95.2627	0.2765	127	92
1	1596.0000	1.0000	10	0	99.3393	162.8763	95.5395	0.3340	128	94
1	1597.0000	1.0000	10	0	98.7355	162.9130	94.9570	0.4997	132	98
1	1598.0000	1.0000	10	0	99.2692	162.9987	95.3383	0.1814	124	87
1	1599.0000	1.0000	10	0	98.8180	163.1188	94.9037	0.4443	130	85
1	1600.0000	1.0000	10	0	98.8841	163.1393	94.9325	0.4287	131	100
1	1601.0000	1.0000	10	0	99.0193	163.0589	95.0627	0.3662	128	94
1	1602.0000	1.0000	10	0	99.1054	163.1131	95.1190	0.3856	127	94
1	1603.0000	1.0000	10	0	99.0286	163.2795	95.1375	0.3250	134	98
1	1604.0000	1.0000	10	0	99.0082	163.2752	95.0862	0.4239	130	93
1	1605.0000	1.0000	10	0	98.7748	163.1959	94.9026	0.4047	140	97
1	1606.0000	1.0000	9	0	98.3207	163.1830	94.6243	0.5093	123	99
1	1607.0000	1.0000	10	0	98.3473	163.2415	94.7383	0.4793	132	102
1	1608.0000	1.0000	10	0	98.8938	163.0791	95.0676	0.2930	134	91
1	1609.0000	1.0000	10	0	98.8294	163.1234	95.1027	0.3015	127	92
1	1610.0000	1.0000	10	0	98.2470	163.1538	94.4950	0.5689	138	98
1	1611.0000	1.0000	10	0	98.3087	163.2252	94.5123	0.3929	131	98
1	1612.0000	1.0000	10	0	98.3418	163.2800	94.5751	0.4480	133	94
1	1613.0000	1.0000	10	0	98.6158	163.4651	94.7703	0.3140	128	91
1	1614.0000	1.0000	10	0	98.2965	163.3985	94.3550	0.4225	127	87
1	1615.0000	1.0000	10	0	97.9133	163.3399	93.9708	0.4150	131	85
1	1616.0000	1.0000	10	0	97.9551	163.3966	93.9720	0.4572	134	95
1	1617.0000	1.0000	10	0	97.7946	163.4427	94.0062	0.4643	130	100
1	1618.0000	1.0000	10	0	98.0979	163.4927	94.1636	0.3387	129	90
1	1619.0000	1.0000	10	0	97.8669	163.4260	93.8598	0.3865	133	96
1	1620.0000	1.0000	10	0	98.1619	163.6109	94.1848	0.3361	136	98
1	1621.0000	1.0000	10	0	98.2007	163.4556	94.1792	0.3041	131	97
1	1622.0000	1.0000	10	0	97.8044	163.4889	93.9579	0.4869	129	104
1	1623.0000	1.0000	10	0	98.0270	163.4619	94.2483	0.3732	134	113
1	1624.0000	1.0000	10	0	98.1084	163.3595	94.3658	0.4227	135	101
1	1625.0000	1.0000	10	0	97.8037	163.1523	94.1990	0.4647	130	96
1	1626.0000	1.0000	10	0	97.6684	163.1129	94.2505	0.5171	147	96
1	1627.0000	1.0000	9	0	97.6611	163.1248	94.0948	0.4376	136	102
1	1628.0000	1.0000	10	0	97.0113	163.1990	93.6301	0.5708	139	99
1	1629.0000	1.0000	10	0	97.3493	163.2454	93.9161	0.5163	129	92
1	1630.0000	1.0000	10	0	97.5413	163.1616	93.7680	0.4084	135	89
1	1631.0000	1.0000	10	0	97.8202	163.2436	94.1363	0.3937	142	87
1	1632.0000	1.0000	9	0	97.3548	163.1828	93.7985	0.5713	138	90
1	1633.0000	1.0000	10	0	96.6527	162.9657	93.3377	0.6482	123	91
1	1634.0000	1.0000	10	0	97.5676	163.0191	94.0045	0.3723	130	97
1	1635.0000	1.0000	10	0	97.6266	163.1335	93.8426	0.3371	147	93
1	1636.0000	1.0000	10	0	96.0978	163.1904	92.5985	0.7371	137	89
1	1637.0000	1.0000	10	0	97.6936	163.0312	93.8169	0.2404	119	89
1	1638.0000	1.0000	10	0	97.4735	163.2191	93.7558	0.3903	125	90
1	1639.0000	1.0000	10	0	97.6228	163.1015	93.8990	0.2553	127	88
1	1640.0000	1.0000	10	0	97.2592	162.9714	93.5480	0.3386	133	87
1	1641.0000	1.0000	10	0	96.7122	163.0660	93.1137	0.5889	119	84
1	1642.0000	1.0000	10	0	97.3915	163.0063	93.8183	0.3719	120	82
1	1643.0000	1.0000	10	0	96.4654	163.0928	93.1467	0.6990	149	96
1	1644.0000	1.0000	10	0	97.3208	163.0512	93.8476	0.3438	127	99
1	1645.0000	1.0000	10	0	97.0047	163.0928	93.5545	0.4302	128	96
1	1646.0000	1.0000	10	0	97.5880	163.1311	93.9198	0.4068	123	94
1	1647.0000	1.0000	10	0	96.9138	163.2475	93.3220	0.5027	125	97
1	1648.0000	1.0000	10	0	96.7684	163.3121	93.2002	0.5706	137	99
1	1649.0000	1.0000	10	0	96.6529	163.0895	93.0700	0.5997	136	94
1	1650.0000	1.0000	10	0	96.8652	163.1013	93.2045	0.4550	125	93
1	1651.0000	1.0000	10	0	96.8654	163.2462	92.8430	0.4995	124	88
1	1652.0000	1.0000	10	0	95.9780	163.2893	92.3118	0.4838	119	88
1	1653.0000	1.0000	10	0	96.3449	163.1781	92.4774	0.5040	128	98
1	1654.0000	1.0000	10	0	96.6701	163.1004	92.8958	0.5864	126	89
1	1655.0000	1.0000	10	0	96.2852	163.0673	92.3557	0.4651	123	92
1	1656.0000	1.0000	10	0	96.5960	163.3254	92.7762	0.4387	125	95
1	1657.0000	1.0000	10	0	96.6472	163.3495	92.7602	0.7196	131	96
1	1658.0000	1.0000	10	0	96.5254	163.3372	92.8005	0.5568	128	93
1	1659.0000	1.0000	10	0	96.5032	163.2069	92.8038	0.5337	121	97
1	1660.0000	1.0000	10	0	95.7770	163.2306	92.3420	0.6256	128	91
1	1661.0000	1.0000	10	0	96.6699	162.9665	93.3256	0.3760	134	95
1	1662.0000	1.0000	10	0	96.7725	162.9724	93.3245	0.3413	132	95
1	1663.0000	1.0000	10	0	96.7885	162.9436	93.4310	0.3831	133	94
1	1664.0000	1.0000	10	0	96.4875	163.0426	93.1417	0.4625	130	99
1	1665.0000	1.0000	10	0	96.5724	163.1610	93.1548	0.3325	130	88
1	1666.0000	1.0000	10	0	96.1792	162.8065	92.9034	0.4548	136	89
1	1667.0000	1.0000	10	0	96.2686	162.7798	92.9182	0.3293	114	75
1	1668.0000	1.0000	10	0	96.4189	162.8306	93.0301	0.4667	109	76
1	1669.0000	1.0000	10	0	96.0789	163.1208	93.0526	0.5867	119	82
1	1670.0000	1.0000	10	0	96.4758	162.9806	93.4246	0.3640	127	92
1	1671.0000	1.0000	10	0	95.8857	163.0009	92.7331	0.5467	129	85
1	1672.0000	1.0000	10	0	95.8092	163.0943	92.3433	0.5124	135	82
1	1673.0000	1.0000	9	0	96.4264	162.9707	93.1490	0.3053	123	85
1	1674.0000	1.0000	10	0	95.8433	163.0332	92.7858	0.4723	115	84
1	1675.0000	1.0000	10	0	96.2577	162.8516	92.8927	0.5115	118	80
1	1676.0000	1.0000	10	0	96.1498	163.0030	92.8987	0.3561	129	99
1	1677.0000	1.0000	10	0	96.1583	162.7787	92.8636	0.4388	121	91
1	1678.0000	1.0000	10	0	94.7493	162.5519	91.6435	0.8322	110	79
1	1679.0000	1.0000	10	0	96.0374	162.9083	92.8368	0.4755	112	77
1	1680.0000	1.0000	10	0	96.1075	162.7965	93.1007	0.5267	129	88
1	1681.0000	1.0000	10	0	96.4143	163.0117	93.2271	0.2729	124	85
1	1682.0000	1.0000	9	0	96.4703	163.0720	93.2260	0.2741	132	92
1	1683.0000	1.0000	10	0	96.1399	162.8578	92.8414	0.4277	141	94
1	1684.0000	1.0000	10	0	96.2957	162.9100	93.0280	0.4029	137	95
1	1685.0000	1.0000	10	0	95.6535	162.9740	92.4717	0.5956	135	98
1	1686.0000	1.0000	10	0	95.8822	163.1562	92.6134	0.6200	133	93
1	1687.0000	1.0000	10	0	95.4911	163.0880	92.4209	0.5992	136	95
1	1688.0000	1.0000	10	0	95.8826	163.0785	92.4013	0.4151	120	84
1	1689.0000	1.0000	10	0	95.9629	163.1240	92.5156	0.4533	131	91
1	1690.0000	1.0000	10	0	95.6025	163.1459	92.3424	0.6228	121	88
1	1691.0000	1.0000	10	0	96.0406	163.2097	92.4321	0.3822	126	87
1	1692.0000	1.0000	10	0	95.5944	163.2529	92.4000	0.5725	121	84
1	1693.0000	1.0000	10	0	95.3435	163.3077	92.2914	0.7311	132	94
1	1694.0000	1.0000	10	0	96.4729	163.2836	93.1519	0.4272	126	91
1	1695.0000	1.0000	10	0	95.6233	163.0905	92.3540	0.5251	129	93
1	1696.0000	1.0000	10	0	95.6371	163.2081	92.5548	0.4751	123	86
1	1697.0000	1.0000	10	0	95.5331	163.0784	92.4193	0.4421	121	82
1	1698.0000	1.0000	10	0	95.7265	163.0384	92.5149	0.4561	130	94
1	1699.0000	1.0000	10	0	95.3539	163.2973	92.4018	0.4769	129	97
1	1700.0000	1.0000	10	0	95.9845	163.2513	92.7643	0.2920	131	89
1	1701.0000	1.0000	10	0	95.3325	163.4185	92.4411	0.5188	129	88
1	1702.0000	1.0000	10	0	95.5660	163.5097	92.7038	0.3762	125	80
1	1703.0000	1.0000	10	0	95.4068	163.4067	92.6133	0.4161	123	81
1	1704.0000	1.0000	10	0	94.8738	163.5293	91.9355	0.7302	116	81
1	1705.0000	1.0000	10	0	96.0117	163.5698	92.8686	0.5951	123	88
1	1706.0000	1.0000	10	0	96.0869	163.7255	93.3356	0.5326	115	81
1	1707.0000	1.0000	10	0	95.2899	163.7826	92.6647	0.4547	123	87
1	1708.0000	1.0000	10	0	95.0987	163.8277	92.4766	0.4996	127	87
1	1709.0000	1.0000	9	0	94.8918	163.5883	92.5511	0.6068	130	86
1	1710.0000	1.0000	9	0	95.3870	163.7639	92.9271	0.3611	128	75
1	1711.0000	1.0000	10	0	95.3362	163.8703	92.8573	0.5881	120	84
1	1712.0000	1.0000	10	0	95.2424	163.8056	92.8910	0.5327	130	91
1	1713.0000	1.0000	10	0	95.6628	163.6655	93.2352	0.3684	125	94
1	1714.0000	1.0000	10	0	95.8555	163.6643	93.3229	0.3497	119	94
1	1715.0000	1.0000	10	0	95.8370	163.8164	93.1933	0.4206	121	85
1	1716.0000	1.0000	10	0	95.3666	163.6202	93.0155	0.4186	120	90
1	1717.0000	1.0000	10	0	96.3271	163.6139	93.6716	0.2726	122	84
1	1718.0000	1.0000	10	0	95.1879	163.5495	92.9893	0.5751	132	85
1	1719.0000	1.0000	10	0	94.4274	163.4592	92.4368	0.7433	125	90
1	1720.0000	1.0000	10	0	94.5896	163.3319	92.2014	0.6330	121	83
1	1721.0000	1.0000	10	0	95.1844	163.1810	92.8665	0.5484	114	83
1	1722.0000	1.0000	9	0	94.9084	163.3142	92.6881	0.4634	128	84
1	1723.0000	1.0000	10	0	94.2868	163.8580	92.4598	0.8397	124	92
1	1724.0000	1.0000	10	0	95.0089	163.2467	92.9745	0.3738	130	88
1	1725.0000	1.0000	10	0	94.4931	163.4624	92.4768	0.5049	116	83
1	1726.0000	1.0000	10	0	95.3249	163.4254	93.2409	0.3695	121	85
1	1727.0000	1.0000	10	0	95.1404	163.4600	93.3017	0.3586	131	92
1	1728.0000	1.0000	10	0	94.1073	163.7218	92.3381	0.7675	127	87
1	1729.0000	1.0000	9	0	95.5781	163.6680	93.2667	0.3713	118	82
1	1730.0000	1.0000	10	0	95.3626	163.5237	93.0451	0.3446	119	89
1	1731.0000	1.0000	10	0	94.7890	163.5667	92.7048	0.4829	117	86
1	1732.0000	1.0000	10	0	95.1412	163.6449	92.9387	0.4719	121	86
1	1733.0000	1.0000	10	0	95.1349	163.8123	93.0161	0.4256	119	94
1	1734.0000	1.0000	10	0	94.9893	163.8180	92.9475	0.5517	119	91
1	1735.0000	1.0000	9	0	95.6742	163.6893	93.2511	0.4330	116	89
1	1736.0000	1.0000	10	0	95.3939	163.6780	93.1246	0.4053	113	83
1	1737.0000	1.0000	9	0	94.7732	163.6498	92.8132	0.7611	119	87
1	1738.0000	1.0000	9	0	95.8241	163.9387	93.6092	0.3025	140	88
1	1739.0000	1.0000	10	0	94.9376	163.9524	92.8214	0.5140	124	91
1	1740.0000	1.0000	10	0	94.9337	163.8909	92.6487	0.3947	119	83
1	1741.0000	1.0000	10	0	94.7939	163.8012	92.6489	0.5136	115	84
1	1742.0000	1.0000	10	0	95.4572	163.8602	93.3039	0.4083	119	86
1	1743.0000	1.0000	10	0	94.0111	164.0451	92.2352	0.6735	122	87
1	1744.0000	1.0000	10	0	94.1409	163.9959	92.3840	0.7234	121	81
1	1745.0000	1.0000	10	0	94.9635	163.9351	92.9226	0.5340	126	85
1	1746.0000	1.0000	10	0	95.0266	163.9799	93.0436	0.3710	127	95
1	1747.0000	1.0000	10	0	94.0616	163.9532	92.1347	0.6340	115	87
1	1748.0000	1.0000	10	0	94.4463	164.0480	92.7585	0.6561	111	83
1	1749.0000	1.0000	10	0	94.8467	163.9933	92.9615	0.5091	119	88
1	1750.0000	1.0000	10	0	95.5528	163.7742	93.3258	0.3251	126	88
1	1751.0000	1.0000	10	0	94.4591	164.0707	92.5076	0.4323	119	80
1	1752.0000	1.0000	10	0	95.3401	163.9592	93.2626	0.3500	116	86
1	1753.0000	1.0000	10	0	95.4147	163.9608	93.3863	0.3188	116	90
1	1754.0000	1.0000	10	0	95.1762	164.0387	93.1978	0.4753	128	92
1	1755.0000	1.0000	10	0	94.7324	164.0955	92.8760	0.5059	130	96
1	1756.0000	1.0000	10	0	94.5706	163.9635	92.6760	0.4328	129	95
1	1757.0000	1.0000	10	0	94.6238	164.0635	92.6653	0.4796	132	94
1	1758.0000	1.0000	10	0	95.0654	164.0816	92.9523	0.4216	129	89
1	1759.0000	1.0000	10	0	94.7242	164.1544	92.7802	0.4977	133	94
1	1760.0000	1.0000	9	0	95.4617	163.9696	93.4540	0.3540	137	97
1	1761.0000	1.0000	10	0	95.2443	164.0457	93.2488	0.3139	132	99
1	1762.0000	1.0000	10	0	95.3961	164.0157	93.4104	0.4044	136	91
1	1763.0000	1.0000	10	0	95.3218	164.0394	93.2550	0.4108	127	88
1	1764.0000	1.0000	9	0	95.5789	163.9740	93.5795	0.2939	126	92
1	1765.0000	1.0000	10	0	95.3445	163.9657	93.3742	0.2949	131	97
1	1766.0000	1.0000	10	0	95.1538	163.8861	93.2898	0.3219	137	94
1	1767.0000	1.0000	10	0	95.0258	164.0710	93.0958	0.3354	127	94
1	1768.0000	1.0000	10	0	95.3124	163.9975	93.3671	0.3238	141	89
1	1769.0000	1.0000	10	0	94.9337	164.1065	92.8800	0.4568	133	93
1	1770.0000	1.0000	10	0	94.9316	164.0844	93.0534	0.5304	122	93
1	1771.0000	1.0000	10	0	95.0030	164.0105	93.0990	0.5805	123	86
1	1772.0000	1.0000	10	0	95.7139	164.4316	94.9568	0.3888	125	87
1	1773.0000	1.0000	10	0	94.9054	164.6637	94.3408	0.4220	137	89
1	1774.0000	1.0000	10	0	95.9247	164.6159	95.0681	0.4053	133	92
1	1775.0000	1.0000	10	0	94.2048	164.8499	93.7538	0.6531	131	98
1	1776.0000	1.0000	10	0	95.2837	164.8072	94.5108	0.4579	126	90
1	1777.0000	1.0000	10	0	95.3395	164.8869	94.6195	0.3595	128	91
1	1778.0000	1.0000	10	0	95.1931	164.8782	94.2389	0.3767	127	92
1	1779.0000	1.0000	10	0	95.2453	164.7481	94.4060	0.3870	127	90
1	1780.0000	1.0000	10	0	95.2225	164.6015	94.4547	0.4356	125	94
1	1781.0000	1.0000	10	0	94.9973	164.6374	94.3305	0.5028	132	98
1	1782.0000	1.0000	10	0	95.1181	164.8458	94.4481	0.3762	135	92
1	1783.0000	1.0000	10	0	95.1827	164.7451	94.3828	0.4185	130	96
1	1784.0000	1.0000	10	0	95.1114	164.6959	94.3648	0.3441	127	92
1	1785.0000	1.0000	10	0	94.6629	164.5162	93.9367	0.3972	129	88
1	1786.0000	1.0000	10	0	93.7880	164.6857	93.1884	0.4618	113	75
1	1787.0000	1.0000	9	0	95.3064	164.9433	94.2152	0.4356	114	69
1	1788.0000	1.0000	10	0	95.6572	164.9604	94.7809	0.2798	133	85
1	1789.0000	1.0000	10	0	94.9496	165.2138	94.2069	0.4953	133	90
1	1790.0000	1.0000	10	0	95.2125	165.2242	94.3133	0.3814	137	92
1	1791.0000	1.0000	10	0	95.7569	165.1433	94.6973	0.3102	127	92
1	1792.0000	1.0000	10	0	95.6847	165.1541	94.5937	0.2117	125	92
1	1793.0000	1.0000	10	0	95.2209	165.3841	94.3660	0.3682	131	99
1	1794.0000	1.0000	10	0	95.5073	165.3117	94.5870	0.3277	124	97
1	1795.0000	1.0000	10	0	94.6322	165.5605	93.5252	0.6281	133	98
1	1796.0000	1.0000	10	0	95.3915	165.4238	94.4948	0.3773	133	95
1	1797.0000	1.0000	10	0	95.5116	165.1731	94.8333	0.4796	129	97
1	1798.0000	1.0000	10	0	95.0321	165.4272	94.3147	0.3722	136	99
1	1799.0000	1.0000	10	0	95.4703	165.4328	94.6775	0.3966	128	96
1	1800.0000	1.0000	9	0	95.2090	165.4421	94.4960	0.3089	136	91
1	1801.0000	1.0000	10	0	95.2148	165.3278	94.3908	0.3389	138	98
1	1802.0000	1.0000	10	0	94.9967	165.4261	94.1885	0.3791	133	98
1	1803.0000	1.0000	9	0	95.0867	165.3362	94.4263	0.2650	131	97
1	1804.0000	1.0000	9	0	95.0119	165.3284	94.2778	0.3350	119	86
1	1805.0000	1.0000	10	0	95.2752	165.1401	94.3788	0.3417	122	77
1	1806.0000	1.0000	9	0	94.5197	165.1797	93.8138	0.4337	126	87
1	1807.0000	1.0000	10	0	94.9935	165.2489	94.1731	0.3011	138	90
1	1808.0000	1.0000	9	0	94.8073	165.2822	94.1357	0.3572	133	97
1	1809.0000	1.0000	10	0	95.0346	165.4586	93.7773	0.7488	127	99
1	1810.0000	1.0000	10	0	95.4147	165.2588	94.4292	0.2518	125	96
1	1811.0000	1.0000	10	0	94.7816	165.1770	93.9841	0.4509	126	96
1	1812.0000	1.0000	10	0	95.0840	165.3283	94.3512	0.2532	127	95
1	1813.0000	1.0000	10	0	95.0290	165.2517	94.2829	0.2831	127	93
1	1814.0000	1.0000	10	0	94.8439	165.3056	94.2056	0.3505	124	96
1	1815.0000	1.0000	10	0	94.7176	165.2625	94.1406	0.4008	126	100
1	1816.0000	1.0000	10	0	94.7866	165.3359	94.1120	0.3634	132	100
1	1817.0000	1.0000	10	0	94.6116	165.3011	94.0287	0.4280	133	99
1	1818.0000	1.0000	10	0	94.4445	165.2170	93.8122	0.4040	129	94
1	1819.0000	1.0000	10	0	94.8763	165.2496	94.1638	0.3793	141	97
1	1820.0000	1.0000	10	0	94.8675	165.3376	94.2289	0.3088	132	97
1	1821.0000	1.0000	10	0	94.7052	165.2235	94.0443	0.4207	129	98
1	1822.0000	1.0000	10	0	95.0428	165.2507	94.3255	0.2546	133	100
1	1823.0000	1.0000	10	0	94.8912	165.2034	94.1899	0.2666	133	93
1	1824.0000	1.0000	9	0	94.7283	165.3014	94.2092	0.4061	129	103
1	1825.0000	1.0000	10	0	94.9758	165.2403	94.3308	0.3353	134	99
1	1826.0000	1.0000	10	0	94.9890	165.3497	94.3670	0.3599	135	98
1	1827.0000	1.0000	10	0	95.0251	165.3246	94.2011	0.3236	131	92
1	1828.0000	1.0000	10	0	94.5410	165.2550	93.8349	0.4265	126	95
1	1829.0000	1.0000	10	0	94.6296	165.2993	93.9506	0.3706	131	97
1	1830.0000	1.0000	10	0	95.2101	165.2769	94.3452	0.2186	127	99
1	1831.0000	1.0000	10	0	94.3955	165.3172	93.6468	0.3968	135	94
1	1832.0000	1.0000	10	0	94.6743	165.3389	94.0284	0.3218	129	96
1	1833.0000	1.0000	10	0	94.7669	165.4263	94.0234	0.2742	136	94
1	1834.0000	1.0000	9	0	94.8463	165.2094	94.0530	0.2990	132	109
1	1835.0000	1.0000	10	0	94.6410	165.2081	93.8802	0.3714	124	95
1	1836.0000	1.0000	10	0	94.3823	165.3340	93.8997	0.3573	127	93
1	1837.0000	1.0000	10	0	94.4333	165.5214	93.9181	0.5130	136	90
1	1838.0000	1.0000	10	0	94.6672	165.5125	93.9285	0.4418	128	90
1	1839.0000	1.0000	10	0	94.6122	165.4583	94.0194	0.3363	131	100
1	1840.0000	1.0000	10	0	94.6618	165.4444	94.1028	0.2809	127	95
1	1841.0000	1.0000	9	0	94.4626	165.4628	93.9224	0.3692	135	94
1	1842.0000	1.0000	10	0	94.4788	165.4238	93.9559	0.3709	134	92
1	1843.0000	1.0000	10	0	93.8972	165.3024	93.5572	0.5009	131	91
1	1844.0000	1.0000	10	0	94.4416	165.3656	93.8151	0.3289	128	91
1	1845.0000	1.0000	10	0	94.5865	165.4423	93.8334	0.3674	141	102
1	1846.0000	1.0000	10	0	94.1401	165.5362	93.5396	0.4754	123	89
1	1847.0000	1.0000	10	0	94.4201	165.5551	93.8857	0.4471	132	95
1	1848.0000	1.0000	10	0	94.4021	165.4445	93.8346	0.3437	133	98
1	1849.0000	1.0000	10	0	94.8161	165.4322	94.2111	0.2478	128	100
1	1850.0000	1.0000	10	0	94.4656	165.4338	93.8551	0.3503	124	90
1	1851.0000	1.0000	10	0	94.3367	165.4829	93.7158	0.3595	137	89
1	1852.0000	1.0000	10	0	94.7844	165.2563	93.9515	0.2153	123	84
1	1853.0000	1.0000	10	0	94.4960	165.4357	93.9433	0.3580	117	89
1	1854.0000	1.0000	10	0	94.8668	165.3143	94.1305	0.2978	131	97
1	1855.0000	1.0000	10	0	94.7260	165.4800	94.1350	0.2737	136	96
1	1856.0000	1.0000	10	0	94.1781	165.5605	93.5601	0.4434	133	98
1	1857.0000	1.0000	10	0	94.1623	165.4377	93.5881	0.5007	128	96
1	1858.0000	1.0000	10	0	94.4106	165.4106	93.7871	0.4354	128	91
1	1859.0000	1.0000	10	0	94.9943	165.4315	94.1269	0.4597	130	90
1	1860.0000	1.0000	9	0	94.0836	165.3317	93.7985	0.3558	128	91
1	1861.0000	1.0000	10	0	94.1949	165.6184	93.8938	0.2614	129	89
1	1862.0000	1.0000	10	0	94.8658	165.4859	94.2641	0.2375	122	87
1	1863.0000	1.0000	10	0	94.3090	165.5598	93.5671	0.3412	131	82
1	1864.0000	1.0000	9	0	94.1383	165.5507	93.6520	0.3323	126	86
1	1865.0000	1.0000	10	0	94.3151	165.6183	93.8809	0.2507	136	85
1	1866.0000	1.0000	10	0	94.6293	165.4686	93.6950	0.4605	123	79
1	1867.0000	1.0000	9	0	93.5238	165.2422	93.0288	0.4010	121	85
1	1868.0000	1.0000	10	0	94.3160	165.5620	93.7704	0.2553	127	89
1	1869.0000	1.0000	10	0	93.8730	165.7458	93.7365	0.5684	124	90
1	1870.0000	1.0000	10	0	93.3831	165.5752	93.1281	0.5836	130	88
1	1871.0000	1.0000	10	0	93.5905	165.6967	93.3219	0.5887	128	88
1	1872.0000	1.0000	10	0	94.4304	165.8217	93.9974	0.3298	132	90
1	1873.0000	1.0000	10	0	94.1994	165.8075	93.7859	0.4014	129	83
1	1874.0000	1.0000	10	0	93.9767	165.6191	93.5438	0.4725	136	89
1	1875.0000	1.0000	10	0	94.7986	165.8251	94.1845	0.3990	124	85
1	1876.0000	1.0000	10	0	94.5890	165.6850	93.8743	0.3367	133	83
1	1877.0000	1.0000	10	0	94.2843	165.9181	93.8540	0.3963	130	91
1	1878.0000	1.0000	10	0	94.3852	165.8486	93.9482	0.3835	126	92
1	1879.0000	1.0000	10	0	94.4227	165.9846	93.9426	0.3966	141	94
1	1880.0000	1.0000	10	0	93.8015	165.9213	93.6652	0.5915	132	87
1	1881.0000	1.0000	9	0	93.9270	165.7462	93.6923	0.4901	136	93
1	1882.0000	1.0000	10	0	94.0035	165.6979	93.5813	0.3913	121	88
1	1883.0000	1.0000	10	0	94.1240	165.8152	93.8109	0.5000	128	90
1	1884.0000	1.0000	10	0	93.5978	165.7195	93.3707	0.5305	124	89
1	1885.0000	1.0000	10	0	93.9532	165.7231	93.7806	0.4651	125	91
1	1886.0000	1.0000	10	0	94.3347	165.6656	93.8394	0.2647	134	97
1	1887.0000	1.0000	10	0	94.8910	165.7264	94.5504	0.2239	134	99
1	1888.0000	1.0000	9	0	94.4425	165.7755	94.0739	0.3352	130	97
1	1889.0000	1.0000	10	0	94.6655	165.7652	94.3845	0.1861	142	98
1	1890.0000	1.0000	10	0	94.3274	165.7225	93.8969	0.3817	131	90
1	1891.0000	1.0000	10	0	94.0597	165.8556	93.6975	0.4594	133	95
1	1892.0000	1.0000	9	0	94.4909	165.3731	94.2939	0.4111	139	97
1	1893.0000	1.0000	10	0	94.4911	165.2411	94.2308	0.3037	129	95
1	1894.0000	1.0000	10	0	93.8474	165.3227	93.6856	0.5090	143	86
1	1895.0000	1.0000	10	0	93.8423	165.3867	93.6165	0.4583	146	88
1	1896.0000	1.0000	10	0	93.9170	165.2935	93.7745	0.3113	128	92
1	1897.0000	1.0000	10	0	93.6592	165.1504	93.6632	0.3745	144	92
1	1898.0000	1.0000	10	0	92.6672	165.1720	92.7521	0.7850	144	93
1	1899.0000	1.0000	9	0	94.1769	165.2073	93.9174	0.2523	129	88
1	1900.0000	1.0000	9	0	93.7447	165.1934	93.6288	0.3630	143	91
1	1901.0000	1.0000	9	0	92.5932	165.0631	92.6425	0.7407	124	89
1	1902.0000	1.0000	9	0	93.2633	164.9859	93.0502	0.5157	120	83
1	1903.0000	1.0000	10	0	93.1409	165.0676	92.8730	0.5437	140	89
1	1904.0000	1.0000	9	0	92.8561	165.0281	93.0055	0.5060	134	89
1	1905.0000	1.0000	10	0	93.1558	164.9857	93.0080	0.3944	137	80
1	1906.0000	1.0000	10	0	92.7964	164.9208	92.7299	0.4735	121	91
1	1907.0000	1.0000	10	0	92.7968	165.1030	92.7604	0.5708	142	86
1	1908.0000	1.0000	9	0	93.7947	165.1782	93.6822	0.3121	139	91
1	1909.0000	1.0000	9	0	92.4378	165.3258	92.6170	0.5833	150	95
1	1910.0000	1.0000	10	0	92.5981	165.2268	92.5470	0.4745	149	92
1	1911.0000	1.0000	10	0	92.4586	165.1821	92.6582	0.6821	139	92
1	1912.0000	1.0000	10	0	93.3156	165.2754	93.3009	0.4458	141	87
1	1913.0000	1.0000	10	0	93.5347	165.1024	93.4266	0.4958	124	86
1	1914.0000	1.0000	10	0	92.6471	165.2073	92.6267	0.5434	122	85
1	1915.0000	1.0000	10	0	92.8244	165.1043	92.8598	0.6120	146	88
1	1916.0000	1.0000	10	0	93.1022	165.1878	93.0530	0.4517	145	87
1	1917.0000	1.0000	10	0	93.6753	165.2099	93.6419	0.5243	127	91
1	1918.0000	1.0000	10	0	92.8456	165.1280	92.8138	0.6423	138	90
1	1919.0000	1.0000	9	0	93.7121	165.2455	93.6498	0.2208	133	86
1	1920.0000	1.0000	9	0	92.3144	165.1632	92.5294	0.8125	134	87
1	1921.0000	1.0000	10	0	93.0942	165.1615	93.0512	0.6382	144	86
1	1922.0000	1.0000	10	0	92.0857	165.2966	92.4854	0.9088	148	89
1	1923.0000	1.0000	10	0	92.9982	165.1440	92.8525	0.7048	140	87
1	1924.0000	1.0000	10	0	92.2719	165.3209	92.1437	0.7031	149	88
1	1925.0000	1.0000	10	0	92.5410	165.2225	92.5384	0.7974	128	86
1	1926.0000	1.0000	10	0	93.4955	165.1557	93.2472	0.3520	122	93
1	1927.0000	1.0000	10	0	94.1261	165.0678	93.8816	0.4106	139	92
1	1928.0000	1.0000	10	0	93.7675	165.2953	93.8602	0.3995	147	87
1	1929.0000	1.0000	10	0	94.0231	165.3409	94.0843	0.4383	136	94
1	1930.0000	1.0000	10	0	94.1302	165.0752	94.0220	0.5328	133	96
1	1931.0000	1.0000	10	0	92.7848	165.2218	92.9944	0.6918	134	90
1	1932.0000	1.0000	10	0	93.7305	165.0602	93.7310	0.4697	146	90
1	1933.0000	1.0000	10	0	93.2850	165.0100	93.5140	0.6179	142	89
1	1934.0000	1.0000	10	0	92.4227	165.2513	92.5759	0.6981	134	93
1	1935.0000	1.0000	10	0	93.6459	165.1350	93.6261	0.5308	153	98
1	1936.0000	1.0000	10	0	93.4236	165.4229	93.4407	0.3822	143	90
1	1937.0000	1.0000	10	0	93.5988	165.2592	93.5891	0.3905	126	90
1	1938.0000	1.0000	10	0	93.1473	165.4531	92.9934	0.5506	115	86
1	1939.0000	1.0000	10	0	93.1044	165.3509	93.0705	0.5256	135	78
1	1940.0000	1.0000	10	0	93.2193	165.2295	93.1987	0.4824	114	84
1	1941.0000	1.0000	10	0	92.0412	165.1312	92.2701	0.7891	135	88
1	1942.0000	1.0000	10	0	93.8382	165.2244	93.7685	0.3701	131	89
1	1943.0000	1.0000	10	0	93.6669	165.0656	93.6341	0.3238	135	96
1	1944.0000	1.0000	10	0	94.3303	164.9733	94.0051	0.6534	136	94
1	1945.0000	1.0000	10	0	94.3827	165.1834	94.2248	0.2848	137	96
1	1946.0000	1.0000	10	0	93.9798	165.4169	93.9679	0.3046	139	90
1	1947.0000	1.0000	10	0	93.9851	165.1309	93.8530	0.5855	138	94
1	1948.0000	1.0000	10	0	93.2529	165.3390	93.4811	0.6746	133	95
1	1949.0000	1.0000	10	0	93.2704	165.2996	93.1491	0.4100	116	88
1	1950.0000	1.0000	9	0	93.6119	165.3891	93.4618	0.5419	130	73
1	1951.0000	1.0000	9	0	93.7629	165.4066	93.7740	0.4509	120	83
1	1952.0000	1.0000	10	0	92.7837	165.5986	93.1340	0.6380	134	82
1	1953.0000	1.0000	10	0	93.4500	165.3634	93.5412	0.5551	122	84
1	1954.0000	1.0000	10	0	93.6930	165.2387	93.5921	0.5065	133	99
1	1955.0000	1.0000	10	0	93.9394	165.3917	93.8252	0.5464	127	89
1	1956.0000	1.0000	10	0	92.6169	165.4127	92.7176	0.7532	133	94
1	1957.0000	1.0000	9	0	94.4038	165.2024	94.2018	0.2754	139	91
1	1958.0000	1.0000	9	0	94.0245	165.2753	94.0984	0.3723	136	92
1	1959.0000	1.0000	10	0	94.1875	165.3579	94.1608	0.3846	135	90
1	1960.0000	1.0000	10	0	94.0103	165.3055	94.2168	0.6226	126	89
1	1961.0000	1.0000	10	0	93.0205	165.2715	93.5237	0.8022	133	91
1	1962.0000	1.0000	10	0	93.2610	165.3402	93.5247	0.6587	132	89
1	1963.0000	1.0000	10	0	94.7329	165.3405	94.2952	0.4755	127	88
1	1964.0000	1.0000	10	0	94.0000	165.4923	93.9218	0.5850	133	97
1	1965.0000	1.0000	9	0	94.2727	165.4031	94.3366	0.3784	139	97
1	1966.0000	1.0000	10	0	94.2503	165.1953	94.2859	0.6506	141	93
1	1967.0000	1.0000	10	0	93.8939	165.5001	93.8832	0.4265	138	89
1	1968.0000	1.0000	9	0	94.6824	165.2420	94.5756	0.3411	126	87
1	1969.0000	1.0000	10	0	94.1986	165.2199	94.3240	0.6189	137	90
1	1970.0000	1.0000	9	0	94.4424	165.2698	94.4213	0.3538	145	95
1	1971.0000	1.0000	10	0	94.2101	165.3439	94.2897	0.3415	139	93
1	1972.0000	1.0000	10	0	93.9201	165.3298	94.1058	0.5105	136	96
1	1973.0000	1.0000	10	0	94.4483	165.3297	94.3802	0.3335	132	95
1	1974.0000	1.0000	10	0	94.0932	165.0321	94.2362	0.5193	144	99
1	1975.0000	1.0000	10	0	94.1049	165.2747	94.3560	0.3593	140	96
1	1976.0000	1.0000	10	0	93.9503	165.1616	94.3798	0.4321	130	98
1	1977.0000	1.0000	10	0	94.6398	165.1221	94.8396	0.3170	140	100
1	1978.0000	1.0000	10	0	94.7214	165.0478	94.9427	0.3413	137	98
1	1979.0000	1.0000	10	0	93.9495	164.8564	94.6151	0.7089	137	94
1	1980.0000	1.0000	10	0	93.5768	164.9873	93.7171	0.6599	140	92
1	1981.0000	1.0000	9	0	94.9310	165.0178	95.1207	0.2804	138	93
1	1982.0000	1.0000	10	0	94.2829	165.0345	94.7025	0.3784	130	96
1	1983.0000	1.0000	10	0	94.5061	164.9345	94.7849	0.3157	133	97
1	1984.0000	1.0000	10	0	94.5760	164.9534	94.8450	0.4478	132	94
1	1985.0000	1.0000	10	0	94.6033	164.9235	94.8695	0.4618	132	96
1	1986.0000	1.0000	10	0	93.5114	165.0653	93.9764	0.7377	142	101
1	1987.0000	1.0000	10	0	94.6650	165.0132	95.0031	0.3322	135	97
1	1988.0000	1.0000	9	0	95.1281	164.8876	95.3340	0.2963	142	98
1	1989.0000	1.0000	10	0	94.5986	165.0069	94.8597	0.3403	131	98
1	1990.0000	1.0000	10	0	94.7430	164.8469	95.0825	0.4643	140	95
1	1991.0000	1.0000	10	0	94.8928	164.8466	95.1298	0.3964	141	98
1	1992.0000	1.0000	10	0	94.8425	165.0256	94.7133	0.4911	128	96
1	1993.0000	1.0000	10	0	94.5953	165.0048	94.9775	0.4327	135	90
1	1994.0000	1.0000	10	0	93.8098	164.9280	94.3404	0.6984	139	97
1	1995.0000	1.0000	10	0	94.9257	164.9843	95.2201	0.3563	135	97
1	1996.0000	1.0000	10	0	95.2469	165.0032	95.4491	0.2999	134	99
1	1997.0000	1.0000	10	0	95.1237	164.9876	95.4575	0.3487	144	99
1	1998.0000	1.0000	10	0	94.4923	165.0755	94.6996	0.4711	145	100
1	1999.0000	1.0000	10	0	95.1156	165.0124	95.3789	0.3028	138	104
1	2000.0000	1.0000	10	0	95.3223	165.0256	95.5922	0.2135	138	98
1	2001.0000	1.0000	10	0	95.8310	164.9484	96.0106	0.2967	129	98
1	2002.0000	1.0000	10	0	95.2463	164.9778	95.4680	0.3678	138	100
1	2003.0000	1.0000	10	0	95.3605	164.9702	95.5028	0.3806	133	103
1	2004.0000	1.0000	10	0	95.4298	165.0991	95.6874	0.3308	139	98
1	2005.0000	1.0000	10	0	95.9969	164.9362	96.0232	0.4664	136	97
1	2006.0000	1.0000	10	0	95.3029	165.0711	95.5612	0.4111	136	96
1	2007.0000	1.0000	10	0	95.8816	165.2221	96.0020	0.2805	136	86
1	2008.0000	1.0000	10	0	95.6856	165.2889	95.7670	0.3546	135	92
1	2009.0000	1.0000	10	0	95.0618	165.1713	95.3203	0.5027	126	88
1	2010.0000	1.0000	10	0	95.0169	165.3261	95.2943	0.4948	119	82
1	2011.0000	1.0000	10	0	95.8228	165.2345	95.9792	0.3306	121	86
1	2012.0000	1.0000	10	0	95.4439	165.4807	95.6750	0.5798	129	85
1	2013.0000	1.0000	10	0	95.9221	165.1513	96.1859	0.5851	129	91
1	2014.0000	1.0000	10	0	95.9681	165.3187	96.0760	0.2798	129	93
1	2015.0000	1.0000	10	0	96.2727	165.2700	96.4091	0.2163	137	96
1	2016.0000	1.0000	10	0	95.8037	165.0555	95.9847	0.6301	125	94
1	2017.0000	1.0000	10	0	95.9746	165.0184	96.1856	0.4300	125	91
1	2018.0000	1.0000	10	0	95.7677	165.2100	96.0887	0.3938	131	86
1	2019.0000	1.0000	10	0	95.6963	165.3323	96.0011	0.3482	130	100
1	2020.0000	1.0000	10	0	95.6687	165.1660	95.7264	0.3603	130	97
1	2021.0000	1.0000	10	0	95.4795	165.0734	95.7774	0.4543	134	99
1	2022.0000	1.0000	10	0	95.9995	165.1404	96.1057	0.3319	141	94
1	2023.0000	1.0000	10	0	95.5404	165.0871	95.8121	0.3747	137	96
1	2024.0000	1.0000	10	0	95.7094	165.0477	95.9811	0.3447	139	102
1	2025.0000	1.0000	10	0	94.6261	165.1609	95.1119	0.5188	140	99
1	2026.0000	1.0000	10	0	95.4907	165.0216	95.7095	0.2571	133	98
1	2027.0000	1.0000	10	0	95.7336	165.0993	95.8342	0.2723	140	96
1	2028.0000	1.0000	10	0	95.5499	165.0318	95.8557	0.3540	133	97
1	2029.0000	1.0000	10	0	95.3445	165.0534	95.5559	0.4740	129	90
1	2030.0000	1.0000	10	0	95.2665	165.1319	95.5771	0.3750	127	100
1	2031.0000	1.0000	10	0	95.9729	165.2156	96.2233	0.2802	134	94
1	2032.0000	1.0000	10	0	95.6098	165.1285	95.9087	0.4144	136	95
1	2033.0000	1.0000	10	0	96.2631	165.1532	96.3393	0.1678	134	96
1	2034.0000	1.0000	10	0	95.1149	165.2098	95.4944	0.5246	129	97
1	2035.0000	1.0000	9	0	95.0515	165.1603	95.3513	0.5207	130	102
1	2036.0000	1.0000	10	0	95.6855	165.1281	95.8696	0.5745	130	104
1	2037.0000	1.0000	10	0	95.6420	165.3798	95.9161	0.3861	132	99
1	2038.0000	1.0000	10	0	96.4948	165.0937	96.5779	0.4983	133	95
1	2039.0000	1.0000	10	0	95.4749	165.5231	95.8218	0.4420	128	93
1	2040.0000	1.0000	10	0	95.5241	165.4187	95.5975	0.3965	130	96
1	2041.0000	1.0000	10	0	95.0719	165.0802	95.4409	0.4704	141	96
1	2042.0000	1.0000	10	0	95.2078	164.8914	95.5125	0.4512	140	101
1	2043.0000	1.0000	10	0	95.4689	164.8316	95.6911	0.2686	136	96
1	2044.0000	1.0000	10	0	94.5641	164.6999	94.9571	0.5937	135	96
1	2045.0000	1.0000	10	0	95.4560	164.5960	95.7354	0.4380	130	93
1	2046.0000	1.0000	10	0	95.3606	164.6197	95.5747	0.3653	135	90
1	2047.0000	1.0000	10	0	95.5571	164.3915	95.6869	0.3173	134	93
1	2048.0000	1.0000	10	0	94.9109	164.5906	95.0328	0.5303	129	91
1	2049.0000	1.0000	10	0	95.2065	164.3772	95.5191	0.4865	135	98
1	2050.0000	1.0000	10	0	95.1818	164.2402	95.4991	0.3851	125	92
1	2051.0000	1.0000	10	0	94.5438	164.3367	94.9473	0.6297	133	96
1	2052.0000	1.0000	10	0	94.9563	164.4090	95.3460	0.5249	132	103
1	2053.0000	1.0000	10	0	95.3542	164.2623	95.3243	0.5292	132	97
1	2054.0000	1.0000	10	0	95.4114	164.2769	95.6947	0.3445	132	98
1	2055.0000	1.0000	10	0	95.2887	164.2829	95.6738	0.4135	127	100
1	2056.0000	1.0000	10	0	95.1043	164.2448	95.3001	0.5137	140	98
1	2057.0000	1.0000	10	0	95.3190	164.3300	95.5296	0.4014	133	97
1	2058.0000	1.0000	10	0	95.9392	164.3332	96.0620	0.2640	131	100
1	2059.0000	1.0000	10	0	95.7335	164.3784	96.0420	0.2718	130	97
1	2060.0000	1.0000	10	0	95.2447	164.4467	95.7332	0.4643	133	97
1	2061.0000	1.0000	10	0	95.4361	164.2407	95.6591	0.4153	134	100
1	2062.0000	1.0000	10	0	95.6016	164.3201	95.8933	0.3546	127	93
1	2063.0000	1.0000	10	0	95.4309	164.2864	95.6946	0.3207	130	92
1	2064.0000	1.0000	10	0	95.6818	164.3187	96.0010	0.3565	133	99
1	2065.0000	1.0000	10	0	96.4531	164.4656	96.5389	0.5831	129	89
1	2066.0000	1.0000	10	0	95.2220	164.2738	95.7834	0.4435	125	98
1	2067.0000	1.0000	10	0	96.2286	164.1844	96.4485	0.1854	130	94
1	2068.0000	1.0000	10	0	95.4609	164.1605	95.9312	0.5248	130	96
1	2069.0000	1.0000	10	0	95.2808	164.1801	95.7070	0.5194	127	89
1	2070.0000	1.0000	10	0	95.5334	164.1886	96.0886	0.4406	130	96
1	2071.0000	1.0000	10	0	95.3275	164.2997	95.7992	0.5177	130	98
1	2072.0000	1.0000	10	0	95.2971	164.1719	95.8262	0.4527	117	88
1	2073.0000	1.0000	10	0	96.2804	164.2163	96.5375	0.1999	121	86
1	2074.0000	1.0000	10	0	95.5380	164.4136	95.8016	0.5089	125	87
1	2075.0000	1.0000	10	0	95.9749	164.2354	96.2210	0.3079	123	85
1	2076.0000	1.0000	10	0	95.0923	164.2581	95.3175	0.5986	121	80
1	2077.0000	1.0000	10	0	95.2854	164.5775	95.7233	0.4594	99	71
1	2078.0000	1.0000	8	0	95.1694	164.7875	95.3127	0.5536	75	59
1	2079.0000	1.0000	8	0	93.6101	165.0542	94.3584	1.0100	56	43
0	2080.0000	1.0000	0	3	0.0000	0.0000	0.0000	0.0000	39	36
0	2081.0000	1.0000	0	3	0.0000	0.0000	0.0000	0.0000	35	35
3	2082.0000	1.0000	6	0	52.8609	46.3818	325.0514	1.4377	39	43
0	2083.0000	1.0000	0	3	0.0000	0.0000	0.0000	0.0000	40	47
0	2084.0000	1.0000	0	3	0.0000	0.0000	0.0000	0.0000	55	42
0	2085.0000	1.0000	0	3	0.0000	0.0000	0.0000	0.0000	29	34
0	2086.0000	1.0000	0	3	0.0000	0.0000	0.0000	0.0000	32	34
0	2087.0000	1.0000	0	3	0.0000	0.0000	0.0000	0.0000	37	32
0	2088.0000	1.0000	0	3	0.0000	0.0000	0.0000	0.0000	34	38
0	2089.0000	1.0000	0	3	0.0000	0.0000	0.0000	0.0000	30	40
0	2090.0000	1.0000	0	3	0.0000	0.0000	0.0000	0.0000	43	41
1	2091.0000	1.0000	8	0	91.2772	151.0746	99.7221	0.4446	78	52
1	2092.0000	1.0000	10	0	92.1023	150.6491	100.2725	0.2356	107	74
1	2093.0000	1.0000	10	0	91.9810	150.6387	100.1528	0.3321	117	81
1	2094.0000	1.0000	10	0	92.1050	150.6754	100.1925	0.3431	118	87
1	2095.0000	1.0000	10	0	91.9821	150.6954	100.2328	0.2742	117	88
1	2096.0000	1.0000	10	0	91.9555	150.5881	100.2174	0.3851	126	93
1	2097.0000	1.0000	10	0	92.1883	150.5683	100.3653	0.2106	125	91
1	2098.0000	1.0000	10	0	91.9935	150.6888	100.2830	0.3492	127	92
1	2099.0000	1.0000	9	0	92.1124	150.6912	100.3921	0.2818	130	97
1	2100.0000	1.0000	10	0	92.2892	150.5753	100.4170	0.2158	124	95
1	2101.0000	1.0000	9	0	92.2042	150.6419	100.4428	0.2240	123	92
1	2102.0000	1.0000	10	0	92.2739	150.5456	100.3903	0.2666	122	96
1	2103.0000	1.0000	10	0	92.0740	150.5904	100.3286	0.3707	131	98
1	2104.0000	1.0000	10	0	92.0331	150.6349	100.3833	0.3860	127	98
1	2105.0000	1.0000	10	0	92.1637	150.7466	100.0231	0.4619	119	99
1	2106.0000	1.0000	10	0	92.0688	150.5532	100.2356	0.3294	123	96
1	2107.0000	1.0000	10	0	92.0684	150.4152	100.2817	0.3529	120	96
1	2108.0000	1.0000	10	0	92.1229	150.4533	100.2385	0.2757	114	98
1	2109.0000	1.0000	10	0	91.9165	150.4762	100.0575	0.2467	120	92
1	2110.0000	1.0000	10	0	92.0611	150.3056	99.9734	0.3155	117	91
1	2111.0000	1.0000	10	0	92.1373	150.2998	100.1162	0.3054	124	91
1	2112.0000	1.0000	10	0	91.9212	150.4481	100.0670	0.4237	128	95
1	2113.0000	1.0000	10	0	92.3957	150.3452	100.5007	0.2001	124	94
1	2114.0000	1.0000	10	0	92.1321	150.3442	100.1360	0.2902	123	96
1	2115.0000	1.0000	10	0	91.5760	150.5245	99.7582	0.6881	129	97
1	2116.0000	1.0000	10	0	91.9172	150.4750	100.0578	0.3354	124	95
1	2117.0000	1.0000	10	0	92.0790	150.4853	100.2677	0.2838	123	96
1	2118.0000	1.0000	10	0	92.1463	150.4128	100.1900	0.2854	110	92
1	2119.0000	1.0000	10	0	92.1681	150.3873	100.2878	0.2837	118	93
1	2120.0000	1.0000	10	0	91.9483	150.3343	100.1365	0.3784	116	94
1	2121.0000	1.0000	10	0	91.9920	150.2721	100.1287	0.3361	114	97
1	2122.0000	1.0000	10	0	91.8823	150.3445	100.1115	0.3449	122	95
1	2123.0000	1.0000	10	0	92.1120	150.1859	100.2263	0.3164	120	91
1	2124.0000	1.0000	9	0	92.1228	150.2597	100.1780	0.2925	123	87
1	2125.0000	1.0000	10	0	91.8706	150.3896	99.9615	0.4167	124	98
1	2126.0000	1.0000	9	0	92.1021	150.3494	100.1923	0.2949	123	91
1	2127.0000	1.0000	10	0	92.1063	150.4082	100.1914	0.2583	122	93
1	2128.0000	1.0000	10	0	92.0112	150.3893	100.1935	0.3013	123	97
1	2129.0000	1.0000	10	0	92.1621	150.3290	100.0566	0.2140	121	96
1	2130.0000	1.0000	9	0	92.1706	150.3143	99.9509	0.4220	116	91
1	2131.0000	1.0000	10	0	92.1998	150.3681	100.0615	0.2678	125	99
1	2132.0000	1.0000	10	0	91.9312	150.4673	99.9623	0.3625	121	97
1	2133.0000	1.0000	9	0	92.1149	150.4678	100.0740	0.2994	117	81
1	2134.0000	1.0000	10	0	92.2353	150.5398	100.1529	0.2616	121	93
1	2135.0000	1.0000	10	0	92.3321	150.5671	100.2530	0.2662	127	95
1	2136.0000	1.0000	10	0	92.1670	150.6219	100.0544	0.2575	126	92
1	2137.0000	1.0000	10	0	92.1998	150.7990	100.0963	0.2777	118	91
1	2138.0000	1.0000	10	0	92.3035	150.8997	100.2000	0.2521	118	91
1	2139.0000	1.0000	10	0	92.3606	150.8764	100.2490	0.3384	126	94
1	2140.0000	1.0000	10	0	92.3799	150.9505	100.2233	0.4156	130	96
1	2141.0000	1.0000	10	0	92.5271	150.8542	100.3767	0.3346	127	95
1	2142.0000	1.0000	10	0	92.4451	151.1060	100.5829	0.3187	126	90
1	2143.0000	1.0000	10	0	92.3561	151.1729	100.5278	0.3550	126	96
1	2144.0000	1.0000	10	0	92.5313	151.1835	100.6176	0.2139	128	97
1	2145.0000	1.0000	10	0	92.1661	151.3419	100.4822	0.3654	129	90
1	2146.0000	1.0000	10	0	92.4893	151.2523	100.6580	0.2449	123	88
1	2147.0000	1.0000	10	0	92.8572	151.1451	100.7196	0.4024	117	85
1	2148.0000	1.0000	10	0	92.3930	151.2143	100.5490	0.4120	134	96
1	2149.0000	1.0000	10	0	92.4928	151.2847	100.6608	0.2434	140	95
1	2150.0000	1.0000	10	0	92.1903	151.3348	100.5540	0.3521	121	91
1	2151.0000	1.0000	10	0	91.9842	151.4435	100.3952	0.4132	125	94
1	2152.0000	1.0000	10	0	92.4143	151.5965	100.8774	0.2779	123	84
1	2153.0000	1.0000	10	0	92.2931	151.7073	100.7470	0.3779	126	90
1	2154.0000	1.0000	10	0	92.4392	151.6310	100.8140	0.3627	133	93
1	2155.0000	1.0000	10	0	92.4644	151.6525	100.7588	0.4181	131	95
1	2156.0000	1.0000	10	0	92.6334	151.5245	100.9237	0.3242	135	97
1	2157.0000	1.0000	10	0	92.4300	151.6804	100.8043	0.2887	127	95
1	2158.0000	1.0000	10	0	92.4702	151.5663	100.7491	0.2447	127	95
1	2159.0000	1.0000	10	0	92.2307	151.7452	100.5855	0.3896	121	94
1	2160.0000	1.0000	10	0	92.2614	151.6931	100.6421	0.3115	126	94
1	2161.0000	1.0000	10	0	92.3089	151.7357	100.7908	0.2781	130	96
1	2162.0000	1.0000	10	0	92.1943	151.7350	100.6416	0.3457	127	98
1	2163.0000	1.0000	10	0	91.9595	151.5428	100.3941	0.3990	130	91
1	2164.0000	1.0000	10	0	92.1646	151.5469	100.6547	0.4174	120	92
1	2165.0000	1.0000	10	0	92.2372	151.4809	100.8438	0.3092	129	96
1	2166.0000	1.0000	10	0	91.6757	151.5760	100.3773	0.5244	136	96
1	2167.0000	1.0000	10	0	92.0774	151.4795	100.6369	0.2548	129	96
1	2168.0000	1.0000	10	0	92.0060	151.4881	100.5788	0.3787	127	96
1	2169.0000	1.0000	10	0	92.1265	151.4070	100.7046	0.3221	125	99
1	2170.0000	1.0000	10	0	92.1682	151.5455	100.7816	0.3297	123	93
1	2171.0000	1.0000	10	0	92.0063	151.7112	100.4862	0.3060	128	97
1	2172.0000	1.0000	10	0	91.6504	151.4895	100.4133	0.4190	132	95
1	2173.0000	1.0000	10	0	92.0122	151.5808	100.6691	0.3024	134	95
1	2174.0000	1.0000	10	0	92.1525	151.5307	100.7181	0.2166	135	103
1	2175.0000	1.0000	10	0	91.8363	151.5472	100.5310	0.4447	124	95
1	2176.0000	1.0000	10	0	91.8557	151.5620	100.5466	0.4674	118	95
1	2177.0000	1.0000	10	0	91.9708	151.5762	100.6273	0.3493	127	95
1	2178.0000	1.0000	10	0	91.9463	151.4401	100.6788	0.3734	132	98
1	2179.0000	1.0000	10	0	91.6086	151.1936	100.4501	0.5475	113	89
1	2180.0000	1.0000	10	0	91.8832	151.2189	100.4907	0.3237	116	87
1	2181.0000	1.0000	10	0	91.3402	151.1590	100.2431	0.5196	120	91
1	2182.0000	1.0000	10	0	92.0567	151.1351	100.8043	0.2667	123	92
1	2183.0000	1.0000	10	0	91.5560	151.2641	100.6696	0.4918	131	96
1	2184.0000	1.0000	8	0	91.4715	151.2579	100.3902	0.4425	117	87
1	2185.0000	1.0000	10	0	92.0149	150.9223	100.6533	0.4596	103	72
1	2186.0000	1.0000	9	0	91.3196	149.0325	100.7383	0.1653	100	77
1	2187.0000	1.0000	9	0	90.9169	149.0685	100.4373	0.4268	106	81
1	2188.0000	1.0000	10	0	90.4537	149.1801	100.4441	0.5302	112	83
1	2189.0000	1.0000	10	0	90.6554	149.1156	100.5771	0.3940	110	78
1	2190.0000	1.0000	10	0	90.8759	148.9458	100.7258	0.2735	113	87
1	2191.0000	1.0000	10	0	90.5022	148.9346	100.5748	0.6971	115	93
1	2192.0000	1.0000	10	0	90.5515	149.0657	100.6535	0.4732	113	94
1	2193.0000	1.0000	10	0	90.8596	149.0472	100.7392	0.3325	121	88
1	2194.0000	1.0000	10	0	90.8935	149.1133	100.8228	0.2277	108	88
1	2195.0000	1.0000	10	0	90.7888	149.0045	100.6336	0.2895	122	93
1	2196.0000	1.0000	10	0	90.6434	149.2335	100.6869	0.3548	120	90
1	2197.0000	1.0000	10	0	90.6754	149.1963	100.7265	0.3875	122	91
1	2198.0000	1.0000	10	0	90.8238	149.1634	100.7161	0.2178	117	87
1	2199.0000	1.0000	10	0	90.8227	149.1380	100.7167	0.2494	109	90
1	2200.0000	1.0000	10	0	90.5482	149.2146	100.5462	0.4534	112	96
1	2201.0000	1.0000	10	0	90.9278	149.1715	100.8916	0.2091	119	95
1	2202.0000	1.0000	10	0	90.6123	149.2360	100.7143	0.3816	115	90
1	2203.0000	1.0000	10	0	90.4223	149.2817	100.6044	0.4216	115	94
1	2204.0000	1.0000	10	0	90.7372	149.2145	100.6199	0.4201	119	96
1	2205.0000	1.0000	10	0	90.6024	149.2363	100.6984	0.3609	119	85
1	2206.0000	1.0000	10	0	90.7441	149.2324	100.6356	0.4314	119	96
1	2207.0000	1.0000	10	0	90.7625	149.2712	100.7385	0.3115	117	99
1	2208.0000	1.0000	10	0	90.4443	149.3311	100.4495	0.4527	115	96
1	2209.0000	1.0000	10	0	90.8646	149.1974	100.8269	0.3186	118	87
1	2210.0000	1.0000	10	0	90.7428	149.1941	100.8799	0.2026	113	87
1	2211.0000	1.0000	10	0	91.0437	149.1565	100.3506	0.7039	109	87
1	2212.0000	1.0000	10	0	90.5205	148.9200	100.3190	0.6009	88	59
1	2213.0000	1.0000	9	0	90.4857	148.9145	100.4547	0.4492	105	67
1	2214.0000	1.0000	9	0	90.5314	148.9898	100.6816	0.4079	96	60
1	2215.0000	1.0000	9	0	90.3830	148.7597	100.6421	0.6022	85	60
1	2216.0000	1.0000	9	0	90.3013	149.2601	100.8388	0.2681	88	62
1	2217.0000	1.0000	10	0	89.8172	149.4236	100.4574	0.4496	89	68
1	2218.0000	1.0000	10	0	89.9599	149.4698	100.7179	0.2412	109	77
1	2219.0000	1.0000	10	0	90.0703	149.4799	100.8218	0.2262	107	86
1	2220.0000	1.0000	10	0	90.3162	149.3544	100.7327	0.2314	115	88
1	2221.0000	1.0000	10	0	90.6370	149.3455	100.9245	0.3402	117	85
1	2222.0000	1.0000	10	0	90.5504	149.4405	100.9677	0.4066	126	101
1	2223.0000	1.0000	10	0	90.8812	149.3618	101.1433	0.2654	129	101
1	2224.0000	1.0000	10	0	90.7323	149.4888	101.1327	0.3166	127	102
1	2225.0000	1.0000	10	0	90.7667	149.3230	100.9753	0.2448	125	97
1	2226.0000	1.0000	10	0	90.8286	149.4229	101.1314	0.2660	126	99
1	2227.0000	1.0000	10	0	90.3614	149.5262	100.9071	0.2474	123	97
1	2228.0000	1.0000	10	0	90.3915	149.5582	100.8274	0.3021	120	100
1	2229.0000	1.0000	9	0	90.3592	149.5862	100.8526	0.2717	128	101
1	2230.0000	1.0000	9	0	90.4287	149.5316	100.8304	0.2186	124	101
1	2231.0000	1.0000	10	0	90.4794	149.5102	100.8917	0.2031	119	104
1	2232.0000	1.0000	10	0	90.2541	149.5162	100.8281	0.3804	125	101
1	2233.0000	1.0000	10	0	90.0448	149.5931	100.7047	0.3377	122	100
1	2234.0000	1.0000	9	0	90.4769	149.5712	100.9323	0.2444	120	99
1	2235.0000	1.0000	10	0	90.2639	149.6751	100.7764	0.3028	130	106
1	2236.0000	1.0000	9	0	90.2102	149.5248	100.7591	0.3383	140	98
1	2237.0000	1.0000	10	0	90.3667	149.5232	100.7288	0.4230	130	105
1	2238.0000	1.0000	10	0	90.2068	149.6154	100.7982	0.3382	128	102
1	2239.0000	1.0000	9	0	90.4655	149.5630	100.8764	0.1973	126	100
1	2240.0000	1.0000	10	0	90.1881	149.5724	100.7257	0.3351	132	97
1	2241.0000	1.0000	10	0	90.6048	149.5374	101.0089	0.2223	123	99
1	2242.0000	1.0000	10	0	90.4440	149.5977	100.9134	0.3043	131	103
1	2243.0000	1.0000	9	0	90.0842	149.6353	100.5845	0.5578	121	99
1	2244.0000	1.0000	9	0	89.9667	149.6543	100.5448	0.5171	121	96
1	2245.0000	1.0000	10	0	90.3006	149.5072	100.7328	0.2866	116	93
1	2246.0000	1.0000	10	0	90.2511	149.5440	100.7452	0.2450	115	99
1	2247.0000	1.0000	9	0	89.9773	149.5832	100.4467	0.3752	119	91
1	2248.0000	1.0000	9	0	90.0497	149.5773	100.5699	0.4234	119	89
1	2249.0000	1.0000	10	0	90.2641	149.6580	100.8201	0.2943	120	95
1	2250.0000	1.0000	10	0	90.2540	149.7832	100.6920	0.3621	123	96
1	2251.0000	1.0000	10	0	90.3283	149.7921	100.8029	0.4148	123	96
1	2252.0000	1.0000	10	0	90.6229	149.8738	100.9685	0.2084	127	86
1	2253.0000	1.0000	10	0	90.1643	149.8688	100.6452	0.2918	117	93
1	2254.0000	1.0000	10	0	90.3520	150.0494	100.8457	0.2463	120	94
1	2255.0000	1.0000	10	0	89.9431	150.2776	100.4663	0.3810	113	83
1	2256.0000	1.0000	10	0	89.5823	150.4110	100.2368	0.4758	120	88
1	2257.0000	1.0000	10	0	89.5522	150.5817	100.2247	0.4605	123	94
1	2258.0000	1.0000	10	0	89.8663	150.6155	100.4921	0.2394	124	90
1	2259.0000	1.0000	10	0	89.0295	150.6643	99.9029	0.6096	123	92
1	2260.0000	1.0000	10	0	89.5666	150.6782	100.2338	0.4161	121	94
1	2261.0000	1.0000	10	0	89.4714	150.6452	100.0273	0.4433	113	91
1	2262.0000	1.0000	10	0	89.5295	150.9224	100.1341	0.2139	127	95
1	2263.0000	1.0000	10	0	88.8754	151.0556	99.6119	0.5748	130	85
1	2264.0000	1.0000	10	0	89.7365	151.1253	100.0768	0.3455	128	97
1	2265.0000	1.0000	10	0	89.3133	151.2690	99.9538	0.3729	124	95
1	2266.0000	1.0000	10	0	89.4441	151.2851	100.0658	0.2982	137	93
3	0.0000	2.0000	10	0	95.8843	62.4826	54.9926	0.5719	139	112
3	1.0000	2.0000	10	0	95.7795	62.3778	55.2765	0.3857	135	110
3	2.0000	2.0000	10	0	95.7526	62.4007	55.3800	0.1621	132	105
3	3.0000	2.0000	10	0	95.7263	62.3264	55.3355	0.2990	135	104
3	4.0000	2.0000	10	0	96.0322	62.4227	55.1198	0.4551	130	108
3	5.0000	2.0000	10	0	95.7450	62.1031	55.3197	0.4506	132	103
3	6.0000	2.0000	10	0	95.9308	62.3867	55.1778	0.4424	132	105
3	7.0000	2.0000	10	0	95.8670	62.3949	55.1430	0.4454	129	102
3	8.0000	2.0000	10	0	95.7900	62.3141	55.2381	0.4599	135	109
3	9.0000	2.0000	10	0	95.7668	62.4057	55.3368	0.2543	136	109
3	10.0000	2.0000	10	0	96.0201	62.4225	55.1879	0.4054	140	108
3	11.0000	2.0000	10	0	95.8304	62.2736	55.2637	0.3724	131	105
3	12.0000	2.0000	10	0	95.7285	62.2522	55.2088	0.4208	133	111
3	13.0000	2.0000	10	0	95.6828	62.1764	55.2228	0.4787	132	108
3	14.0000	2.0000	10	0	95.9344	62.3267	55.1674	0.4036	132	108
3	15.0000	2.0000	10	0	95.5475	62.2386	55.2607	0.4019	134	113
3	16.0000	2.0000	10	0	95.7547	62.3494	55.3642	0.3264	137	103
3	17.0000	2.0000	10	0	95.9161	62.2415	55.1655	0.4573	132	108
3	18.0000	2.0000	10	0	95.8908	62.2947	55.2864	0.3944	127	107
3	19.0000	2.0000	9	0	95.7829	62.2085	55.2644	0.4340	124	102
3	20.0000	2.0000	10	0	95.5535	62.3987	55.0266	0.6862	130	109
3	21.0000	2.0000	10	0	95.7701	62.4977	55.1776	0.4146	136	104
3	22.0000	2.0000	9	0	95.8745	62.3330	55.2112	0.3328	132	99
3	23.0000	2.0000	10	0	95.8223	62.3642	55.2565	0.2985	122	101
3	24.0000	2.0000	10	0	95.8436	62.2210	55.3433	0.2966	130	107
3	25.0000	2.0000	10	0	95.9057	62.2684	55.3036	0.2764	135	106
3	26.0000	2.0000	10	0	95.7710	62.3247	55.0975	0.5933	129	102
3	27.0000	2.0000	10	0	95.7816	62.3087	55.1931	0.4974	126	107
3	28.0000	2.0000	10	0	95.7272	62.2966	55.3120	0.3721	133	112
3	29.0000	2.0000	10	0	96.2062	62.4354	55.1586	0.5108	130	102
3	30.0000	2.0000	10	0	95.9472	62.1924	55.2760	0.3779	128	106
3	31.0000	2.0000	10	0	96.0521	62.4432	55.2208	0.5059	128	108
3	32.0000	2.0000	10	0	95.8312	62.3229	55.0545	0.5899	139	110
3	33.0000	2.0000	10	0	95.6521	62.1932	55.3303	0.3469	127	109
3	34.0000	2.0000	10	0	96.3431	62.4431	55.0053	0.7095	123	108
3	35.0000	2.0000	10	0	95.9070	62.3006	55.4195	0.2539	127	116
3	36.0000	2.0000	10	0	95.5164	62.3892	55.3464	0.5158	126	104
3	37.0000	2.0000	10	0	95.7009	62.3580	55.3569	0.4668	135	104
3	38.0000	2.0000	10	0	95.7670	62.3885	55.4589	0.2596	130	107
3	39.0000	2.0000	10	0	95.7615	62.3056	55.3588	0.4304	132	109
3	40.0000	2.0000	10	0	95.7787	62.2247	55.4193	0.3138	127	110
3	41.0000	2.0000	10	0	95.5410	62.3141	55.5543	0.3287	130	103
3	42.0000	2.0000	9	0	95.7796	62.3632	55.3752	0.3625	123	102
3	43.0000	2.0000	10	0	95.9263	62.4163	55.2582	0.4312	128	110
3	44.0000	2.0000	10	0	96.0232	62.4635	55.2392	0.4099	128	106
3	45.0000	2.0000	10	0	95.7117	62.3676	55.3346	0.3910	131	106
3	46.0000	2.0000	10	0	95.6675	62.3555	55.3967	0.3934	132	109
3	47.0000	2.0000	10	0	95.7733	62.4122	55.4850	0.1831	132	113
3	48.0000	2.0000	9	0	95.8540	62.2347	55.2889	0.5160	137	109
3	49.0000	2.0000	9	0	95.7805	62.4637	55.3928	0.4137	133	104
3	50.0000	2.0000	10	0	95.6909	62.3533	55.2903	0.5174	132	105
3	51.0000	2.0000	10	0	95.8947	62.5003	55.0618	0.6607	131	111
3	52.0000	2.0000	10	0	95.8149	62.4396	55.3122	0.4468	133	111
3	53.0000	2.0000	10	0	95.5589	62.4351	55.2374	0.6231	129	114
3	54.0000	2.0000	10	0	95.8007	62.5604	55.3461	0.3802	133	107
3	55.0000	2.0000	10	0	95.9630	62.4456	55.4070	0.2213	140	114
3	56.0000	2.0000	10	0	95.6696	62.4808	55.2640	0.5152	131	113
3	57.0000	2.0000	10	0	95.6636	62.3288	55.3918	0.4111	140	112
3	58.0000	2.0000	10	0	95.9114	62.3777	55.3983	0.2517	133	109
3	59.0000	2.0000	10	0	95.8516	62.3590	55.6208	0.1708	130	108
3	60.0000	2.0000	10	0	95.7194	62.4618	55.3987	0.3238	131	110
3	61.0000	2.0000	10	0	95.8381	62.4130	55.2928	0.4117	142	113
3	62.0000	2.0000	10	0	95.8897	62.6134	55.2181	0.5157	135	114
3	63.0000	2.0000	10	0	95.9858	62.4220	55.4386	0.2860	132	114
3	64.0000	2.0000	10	0	96.0830	62.2925	55.4486	0.2380	135	117
3	65.0000	2.0000	10	0	95.7947	62.4817	55.5425	0.2059	138	113
3	66.0000	2.0000	10	0	95.7250	62.2168	55.5487	0.4353	136	114
3	67.0000	2.0000	10	0	96.1251	62.4712	55.3238	0.4561	134	109
3	68.0000	2.0000	10	0	95.9579	62.4034	55.3037	0.5028	132	108
3	69.0000	2.0000	10	0	95.8118	62.4059	55.4611	0.3773	133	110
3	70.0000	2.0000	10	0	95.7390	62.5220	55.4020	0.4814	134	106
3	71.0000	2.0000	10	0	95.8100	62.5128	55.4202	0.4553	135	105
3	72.0000	2.0000	10	0	96.0518	62.4051	55.3500	0.4211	138	109
3	73.0000	2.0000	10	0	95.8063	62.4932	55.4624	0.2989	130	105
3	74.0000	2.0000	10	0	95.7841	62.4200	55.5204	0.2817	137	115
3	75.0000	2.0000	10	0	95.9865	62.4173	55.3552	0.3288	136	108
3	76.0000	2.0000	10	0	95.7990	62.3161	55.1835	0.7734	136	115
3	77.0000	2.0000	10	0	96.0969	62.4232	55.3015	0.4679	131	112
3	78.0000	2.0000	10	0	95.8189	62.2911	55.4928	0.5331	135	116
3	79.0000	2.0000	10	0	95.9626	62.5153	55.2971	0.4241	132	112
3	80.0000	2.0000	10	0	96.0936	62.6146	54.9820	0.7563	137	120
3	81.0000	2.0000	10	0	95.9295	62.3998	55.3736	0.4227	125	105
3	82.0000	2.0000	10	0	95.8230	62.4182	55.3545	0.5142	125	109
3	83.0000	2.0000	10	0	95.9385	62.0882	55.5292	0.2482	131	98
3	84.0000	2.0000	10	0	96.0378	62.1560	55.5815	0.3366	117	101
3	85.0000	2.0000	10	0	95.6965	62.1363	55.4460	0.5359	121	93
3	86.0000	2.0000	10	0	96.1892	62.2113	55.4510	0.6266	117	88
3	87.0000	2.0000	10	0	95.8116	62.1593	55.5500	0.4487	105	86
3	88.0000	2.0000	10	0	96.3021	62.2302	55.3163	0.7165	94	81
3	89.0000	2.0000	10	0	96.2159	62.3441	55.1030	0.8540	84	72
3	90.0000	2.0000	8	0	96.4089	62.0881	55.0360	0.7449	69	58
3	91.0000	2.0000	7	0	95.7743	62.2862	55.0022	0.7508	71	56
2	92.0000	2.0000	7	0	95.4572	61.9961	53.7911	0.3328	69	58
2	93.0000	2.0000	7	0	95.7732	62.2292	53.6224	0.2931	76	56
2	94.0000	2.0000	8	0	95.6120	61.5359	53.1116	0.9535	75	61
2	95.0000	2.0000	8	0	95.3721	62.1574	53.7912	0.3013	76	61
2	96.0000	2.0000	8	0	95.6179	62.1622	53.7320	0.2617	81	63
2	97.0000	2.0000	8	0	95.8393	61.9499	53.7184	0.4639	79	64
2	98.0000	2.0000	7	0	95.5026	62.0510	53.8674	0.1909	77	65
2	99.0000	2.0000	7	0	95.4232	62.1055	53.7757	0.4025	89	62
2	100.0000	2.0000	8	0	95.5164	62.1570	53.8203	0.4353	81	63
2	101.0000	2.0000	7	0	95.3463	62.1409	53.7474	0.3683	87	62
2	102.0000	2.0000	7	0	95.5801	62.1705	53.6668	0.6849	78	61
2	103.0000	2.0000	8	0	95.1684	61.8470	53.6464	0.5561	88	61
2	104.0000	2.0000	7	0	95.7575	62.7744	53.0649	1.0457	82	67
0	105.0000	2.0000	0	3	0.0000	0.0000	0.0000	0.0000	83	63
2	106.0000	2.0000	8	0	94.7499	62.9884	53.8146	1.1465	78	64
2	107.0000	2.0000	8	0	95.2708	62.3065	53.5893	0.3042	84	72
2	108.0000	2.0000	7	0	95.0937	62.3158	53.2011	0.8538	84	65
2	109.0000	2.0000	7	0	95.2347	62.2314	53.6726	0.3479	79	62
2	110.0000	2.0000	8	0	95.4414	62.0605	53.7577	0.2994	88	64
2	111.0000	2.0000	8	0	95.4805	62.0866	53.6492	0.2354	83	62
2	112.0000	2.0000	8	0	95.5981	62.0326	53.7119	0.1469	91	66
2	113.0000	2.0000	9	0	95.2508	62.2532	54.1129	0.6391	83	61
2	114.0000	2.0000	8	0	95.3360	62.0453	53.6303	0.6563	90	63
0	115.0000	2.0000	0	3	0.0000	0.0000	0.0000	0.0000	90	67
3	116.0000	2.0000	6	0	95.8964	61.9368	233.5907	0.4946	94	67
2	117.0000	2.0000	8	0	95.3766	62.3939	53.6959	0.4299	95	67
0	118.0000	2.0000	0	3	0.0000	0.0000	0.0000	0.0000	95	74
2	119.0000	2.0000	7	0	95.2825	62.0049	53.6720	0.2383	94	64
2	120.0000	2.0000	7	0	95.4613	62.0763	53.5977	0.2910	82	73
2	121.0000	2.0000	7	0	95.3866	62.1383	53.7152	0.0876	79	60
2	122.0000	2.0000	7	0	95.1816	62.1384	53.0442	1.0058	71	58
2	123.0000	2.0000	7	0	95.3784	62.2473	53.6377	0.2098	59	45
0	124.0000	2.0000	0	3	0.0000	0.0000	0.0000	0.0000	56	48
2	125.0000	2.0000	6	0	95.4823	62.3053	53.4946	0.2756	49	45
2	126.0000	2.0000	7	0	95.2070	62.6325	53.6123	0.7274	62	52
2	127.0000	2.0000	7	0	95.5949	62.0572	53.4082	0.4613	59	52
2	128.0000	2.0000	8	0	95.6034	62.1160	53.1152	0.4040	79	67
2	129.0000	2.0000	9	0	95.3759	62.4350	53.6720	0.4778	74	66
2	130.0000	2.0000	8	0	95.6081	62.2291	53.2219	0.3266	81	64
2	131.0000	2.0000	7	0	95.4706	62.0038	53.5343	0.3750	76	66
2	132.0000	2.0000	7	0	95.3894	62.2399	53.1700	0.4039	75	60
2	133.0000	2.0000	8	0	95.5163	62.1302	53.6087	0.1195	85	65
2	134.0000	2.0000	6	0	95.2693	62.1847	53.3574	0.3964	76	66
2	135.0000	2.0000	7	0	95.6627	62.3474	53.3883	0.7425	85	63
2	136.0000	2.0000	6	0	95.6479	62.8515	54.4623	0.7485	73	57
2	137.0000	2.0000	7	0	95.3470	62.4751	53.7276	0.5135	82	57
2	138.0000	2.0000	7	0	95.6229	62.2539	53.4100	0.3502	65	59
0	139.0000	2.0000	0	3	0.0000	0.0000	0.0000	0.0000	57	51
2	140.0000	2.0000	6	0	95.6140	62.1214	53.3267	0.2062	58	49
2	141.0000	2.0000	8	0	95.2656	62.1027	53.3580	0.4161	45	45
0	142.0000	2.0000	0	3	0.0000	0.0000	0.0000	0.0000	59	46
2	143.0000	2.0000	7	0	95.6462	62.1328	53.4940	0.1922	69	54
2	144.0000	2.0000	7	0	95.6496	62.1170	53.4456	0.1884	70	59
5	145.0000	2.0000	6	0	95.8122	62.2194	303.9581	1.4295	70	61
2	146.0000	2.0000	7	0	95.9439	62.0378	53.4331	0.4396	60	62
2	147.0000	2.0000	6	0	95.0795	62.3581	53.3981	0.7160	74	59
2	148.0000	2.0000	6	0	95.5678	61.9662	53.1603	0.7374	78	58
2	149.0000	2.0000	6	0	96.1564	62.9030	52.5155	1.2833	76	59
2	150.0000	2.0000	6	0	95.6235	62.3966	53.5615	0.5814	75	54
2	151.0000	2.0000	9	0	95.3712	62.0416	53.2290	0.4778	72	64
2	152.0000	2.0000	8	0	95.6535	61.9399	53.4618	0.2604	74	64
2	153.0000	2.0000	8	0	95.8767	61.8565	53.3704	0.3712	85	68
2	154.0000	2.0000	7	0	95.2544	62.2711	52.8774	0.9508	85	67
2	155.0000	2.0000	8	0	95.7116	61.8076	53.3810	0.3136	85	67
2	156.0000	2.0000	7	0	95.6131	61.8853	53.3382	0.3519	81	68
2	157.0000	2.0000	9	0	95.6732	61.7765	53.4281	0.2688	74	63
2	158.0000	2.0000	8	0	95.7041	61.8505	53.4309	0.2309	83	63
2	159.0000	2.0000	8	0	95.5093	62.0480	53.4367	0.3181	84	69
2	160.0000	2.0000	7	0	95.8086	61.8881	53.3933	0.1382	80	65
2	161.0000	2.0000	6	0	95.6224	62.0010	53.4351	0.2171	69	53
2	162.0000	2.0000	6	0	96.0459	61.8940	53.3198	0.5289	58	53
2	163.0000	2.0000	7	0	95.5856	62.1120	53.3399	0.4011	55	42
2	164.0000	2.0000	7	0	95.7218	61.6841	53.4154	0.4339	59	50
2	165.0000	2.0000	7	0	95.5382	62.0038	53.0068	0.7750	66	53
2	166.0000	2.0000	8	0	95.3823	61.7923	53.3301	0.4623	65	56
3	167.0000	2.0000	6	0	95.4485	61.7890	233.5504	0.4218	64	45
0	168.0000	2.0000	0	3	0.0000	0.0000	0.0000	0.0000	49	47
2	169.0000	2.0000	7	0	96.0845	61.5888	53.1814	0.7029	59	43
0	170.0000	2.0000	0	3	0.0000	0.0000	0.0000	0.0000	55	49
2	171.0000	2.0000	6	0	95.6277	62.0756	53.4165	0.2187	68	48
0	172.0000	2.0000	0	3	0.0000	0.0000	0.0000	0.0000	50	54
2	173.0000	2.0000	6	0	96.0658	61.8828	53.1612	0.4507	53	44
1	174.0000	2.0000	6	0	106.7159	153.0073	98.6456	1.1587	41	39
0	175.0000	2.0000	0	3	0.0000	0.0000	0.0000	0.0000	49	37
0	176.0000	2.0000	0	3	0.0000	0.0000	0.0000	0.0000	40	39
0	177.0000	2.0000	0	3	0.0000	0.0000	0.0000	0.0000	37	41
7	178.0000	2.0000	6	0	160.2162	111.2947	231.1784	1.3584	51	41
1	179.0000	2.0000	8	0	109.8808	154.3873	101.8648	0.6756	72	56
1	180.0000	2.0000	7	0	109.6475	153.9827	102.2440	0.3978	64	54
1	181.0000	2.0000	9	0	109.6521	153.9011	102.5270	0.6943	74	57
1	182.0000	2.0000	8	0	109.5136	153.9895	102.5173	0.5545	74	56
1	183.0000	2.0000	8	0	109.5486	154.1261	102.4084	0.4952	88	71
1	184.0000	2.0000	9	0	109.7408	153.8778	102.2050	0.3860	96	73
1	185.0000	2.0000	9	0	109.6495	154.0025	102.4089	0.4401	107	78
1	186.0000	2.0000	10	0	109.5413	153.9810	102.3792	0.4045	110	84
1	187.0000	2.0000	10	0	109.1349	153.9942	102.4957	0.5043	126	91
1	188.0000	2.0000	10	0	109.0805	153.9355	102.4801	0.4658	118	91
1	189.0000	2.0000	10	0	109.2038	153.7990	102.7108	0.3877	128	95
1	190.0000	2.0000	10	0	108.9510	154.1655	101.7784	0.5756	117	85
1	191.0000	2.0000	10	0	109.1252	154.2152	101.5226	0.6066	127	89
1	192.0000	2.0000	10	0	109.1973	154.0894	101.9260	0.5543	127	91
1	193.0000	2.0000	10	0	109.5383	154.0328	102.1116	0.3931	130	91
1	194.0000	2.0000	10	0	109.5264	153.9788	102.1641	0.3702	130	91
1	195.0000	2.0000	10	0	109.2753	154.0297	102.1690	0.3398	124	96
1	196.0000	2.0000	10	0	109.4394	153.9923	102.1989	0.3287	128	93
1	197.0000	2.0000	10	0	109.3181	154.0489	102.0527	0.2524	124	96
1	198.0000	2.0000	10	0	109.3267	153.9826	102.1317	0.3721	117	95
1	199.0000	2.0000	10	0	109.0403	153.9619	101.9061	0.4363	124	99
1	200.0000	2.0000	10	0	109.4316	153.8981	102.1776	0.3996	121	96
1	201.0000	2.0000	10	0	109.3768	153.8672	102.0789	0.3698	118	95
1	202.0000	2.0000	10	0	109.4920	153.9372	102.2958	0.3799	121	93
1	203.0000	2.0000	10	0	109.4957	153.9425	102.1070	0.4049	125	94
1	204.0000	2.0000	10	0	109.2067	154.1380	102.0443	0.4290	119	87
1	205.0000	2.0000	10	0	109.4087	153.9130	102.1392	0.4191	121	92
1	206.0000	2.0000	10	0	109.7206	153.9178	102.2496	0.3271	125	93
1	207.0000	2.0000	10	0	109.4165	153.8690	101.9634	0.4705	126	92
1	208.0000	2.0000	10	0	109.5354	153.9345	101.9485	0.5810	122	95
1	209.0000	2.0000	10	0	109.4176	154.0433	102.0157	0.5209	121	98
1	210.0000	2.0000	10	0	109.3318	154.0657	102.0224	0.6391	128	98
1	211.0000	2.0000	10	0	109.3876	153.9938	101.9110	0.6304	115	90
1	212.0000	2.0000	10	0	109.4105	154.0853	102.0014	0.6078	115	88
1	213.0000	2.0000	10	0	109.8545	153.9464	102.3588	0.2707	121	94
1	214.0000	2.0000	10	0	109.4569	153.9628	102.1398	0.6093	124	96
1	215.0000	2.0000	10	0	109.6354	154.0447	102.4655	0.3987	118	92
1	216.0000	2.0000	10	0	109.6938	154.1265	102.5769	0.4338	117	97
1	217.0000	2.0000	10	0	109.5206	153.9085	102.4999	0.4568	124	102
1	218.0000	2.0000	10	0	109.7127	153.8715	102.6842	0.4430	124	97
1	219.0000	2.0000	10	0	109.7721	153.8987	102.5668	0.4355	125	98
1	220.0000	2.0000	10	0	109.5099	153.9832	102.4204	0.5250	134	98
1	221.0000	2.0000	10	0	109.5813	153.9159	102.5988	0.3901	128	98
1	222.0000	2.0000	10	0	109.6077	153.9153	102.6344	0.5190	127	98
1	223.0000	2.0000	10	0	109.5339	153.9586	102.6873	0.4622	132	97
1	224.0000	2.0000	10	0	109.2381	153.9729	102.4091	0.5535	125	95
1	225.0000	2.0000	10	0	109.1912	154.0303	102.4727	0.6413	125	98
1	226.0000	2.0000	10	0	109.4637	153.9022	102.4920	0.4372	131	97
1	227.0000	2.0000	10	0	109.4185	154.0534	102.4269	0.5056	121	96
1	228.0000	2.0000	10	0	109.7970	154.1905	102.5847	0.2848	128	94
1	229.0000	2.0000	10	0	109.8227	154.0161	102.3981	0.3516	127	93
1	230.0000	2.0000	10	0	109.8078	153.8541	102.9743	0.6551	120	92
1	231.0000	2.0000	10	0	109.9159	154.1370	102.7058	0.3466	118	86
1	232.0000	2.0000	10	0	109.8155	154.0865	102.5856	0.2946	130	89
1	233.0000	2.0000	9	0	109.9826	153.9839	102.7303	0.4392	117	80
1	234.0000	2.0000	10	0	109.4217	154.0439	102.3184	0.5240	113	77
1	235.0000	2.0000	10	0	109.8677	154.2053	102.6358	0.3275	118	85
1	236.0000	2.0000	10	0	109.6043	154.1422	102.5610	0.4170	116	93
1	237.0000	2.0000	10	0	109.6270	154.1411	102.5778	0.3994	134	95
1	238.0000	2.0000	10	0	109.4787	154.0869	102.4795	0.3330	132	95
1	239.0000	2.0000	10	0	109.5010	154.0849	102.4884	0.4024	121	92
1	240.0000	2.0000	10	0	109.3655	154.0500	102.3525	0.4542	136	91
1	241.0000	2.0000	10	0	109.2896	154.1165	102.3525	0.4526	134	93
1	242.0000	2.0000	10	0	109.3750	154.0941	102.4747	0.3731	125	92
1	243.0000	2.0000	10	0	109.2002	154.2252	102.3130	0.4735	141	99
1	244.0000	2.0000	10	0	109.5578	154.1239	102.4086	0.3200	129	90
1	245.0000	2.0000	10	0	109.5736	154.1890	102.4352	0.3820	130	86
1	246.0000	2.0000	10	0	109.3177	154.4404	102.0451	0.5603	125	90
1	247.0000	2.0000	10	0	109.4988	154.1912	102.2013	0.4055	129	86
1	248.0000	2.0000	10	0	109.2198	154.1521	102.4065	0.5044	130	90
1	249.0000	2.0000	10	0	109.1798	154.3182	102.7574	0.4424	132	92
1	250.0000	2.0000	10	0	108.9865	154.2793	102.6114	0.3401	126	104
1	251.0000	2.0000	10	0	109.2759	154.2754	102.7802	0.4172	133	103
1	252.0000	2.0000	10	0	109.0750	154.5284	102.2576	0.5561	124	94
1	253.0000	2.0000	10	0	109.0447	154.4039	102.1669	0.5748	123	95
1	254.0000	2.0000	10	0	108.8404	154.5191	101.9911	0.5882	134	95
1	255.0000	2.0000	10	0	108.9994	154.4981	102.3305	0.4440	128	89
1	256.0000	2.0000	10	0	108.8264	154.2910	102.1792	0.4469	127	96
1	257.0000	2.0000	10	0	108.8276	154.2669	102.2574	0.4620	136	101
1	258.0000	2.0000	10	0	108.1462	154.3665	102.3621	0.5481	126	98
1	259.0000	2.0000	10	0	108.0514	154.1632	102.2377	0.5861	129	100
1	260.0000	2.0000	10	0	107.9553	154.1119	102.2660	0.5728	129	97
1	261.0000	2.0000	10	0	108.3021	153.8713	102.1991	0.2783	127	102
1	262.0000	2.0000	10	0	108.0924	153.8222	102.0853	0.3394	126	93
1	263.0000	2.0000	10	0	108.2719	153.8126	102.0909	0.3414	127	98
1	264.0000	2.0000	10	0	107.8991	153.7390	101.7348	0.3850	128	98
1	265.0000	2.0000	10	0	108.1260	153.6600	101.9657	0.3391	121	96
1	266.0000	2.0000	10	0	108.0531	153.8614	101.8148	0.4171	127	95
1	267.0000	2.0000	10	0	107.7556	153.6513	101.7352	0.5403	136	100
1	268.0000	2.0000	10	0	107.6982	153.6942	101.7561	0.3834	121	106
1	269.0000	2.0000	10	0	107.8249	153.7257	101.7638	0.4349	117	96
1	270.0000	2.0000	10	0	107.4748	153.5741	101.6084	0.4720	144	97
1	271.0000	2.0000	10	0	107.7920	153.6606	101.8156	0.3955	137	100
1	272.0000	2.0000	10	0	107.6811	153.6739	101.6260	0.4759	140	99
1	273.0000	2.0000	10	0	107.7000	153.6977	101.6021	0.3509	128	100
1	274.0000	2.0000	10	0	107.4433	153.6551	101.4025	0.5538	138	100
1	275.0000	2.0000	10	0	107.6570	153.6933	101.6008	0.4168	131	97
1	276.0000	2.0000	10	0	107.7026	153.6457	101.5928	0.3193	125	97
1	277.0000	2.0000	10	0	107.8281	153.6655	101.7953	0.2981	144	100
1	278.0000	2.0000	10	0	107.8098	153.5572	101.7413	0.3543	126	100
1	279.0000	2.0000	10	0	107.8140	153.5646	101.6892	0.3737	138	94
1	280.0000	2.0000	10	0	107.6352	153.5633	101.6739	0.3925	141	98
1	281.0000	2.0000	9	0	107.6272	153.7027	101.8015	0.3771	144	98
1	282.0000	2.0000	9	0	107.5178	153.5227	101.6633	0.3947	139	99
1	283.0000	2.0000	10	0	107.7314	153.5404	101.8328	0.3183	135	100
1	284.0000	2.0000	10	0	107.5460	153.7090	101.7645	0.4154	136	95
1	285.0000	2.0000	10	0	107.6928	153.6054	101.8277	0.3449	145	90
1	286.0000	2.0000	10	0	107.3418	153.6991	101.6636	0.4737	117	100
1	287.0000	2.0000	10	0	107.4847	153.5967	101.6396	0.4624	141	99
1	288.0000	2.0000	10	0	107.4530	153.6894	101.5262	0.4256	123	96
1	289.0000	2.0000	10	0	107.4363	153.6307	101.2888	0.4073	124	97
1	290.0000	2.0000	9	0	107.5401	153.6639	101.1543	0.3343	129	92
1	291.0000	2.0000	10	0	107.1912	153.5648	100.8164	0.5391	134	95
1	292.0000	2.0000	10	0	107.0969	153.5537	100.7490	0.4693	135	96
1	293.0000	2.0000	10	0	107.0547	153.3936	100.6468	0.4294	128	98
1	294.0000	2.0000	9	0	107.1001	153.4667	100.8124	0.4212	128	95
1	295.0000	2.0000	10	0	107.2977	153.2745	100.9504	0.3123	125	103
1	296.0000	2.0000	10	0	106.9039	153.1034	100.7903	0.3738	133	95
1	297.0000	2.0000	10	0	106.4161	152.8787	100.7800	0.7084	127	96
1	298.0000	2.0000	10	0	106.6922	152.9823	101.0115	0.5401	140	97
1	299.0000	2.0000	10	0	107.0267	153.1462	100.8872	0.3778	126	98
1	300.0000	2.0000	10	0	106.7841	153.1115	100.9215	0.4834	131	97
1	301.0000	2.0000	10	0	106.9115	153.1140	100.8166	0.3802	123	98
1	302.0000	2.0000	10	0	106.8671	153.2624	100.9392	0.4065	119	94
1	303.0000	2.0000	10	0	107.2701	153.1203	101.2250	0.4203	129	92
1	304.0000	2.0000	10	0	106.8872	153.3750	100.8834	0.4236	122	97
1	305.0000	2.0000	10	0	106.6814	153.2296	100.6707	0.5106	119	92
1	306.0000	2.0000	10	0	106.4241	153.1434	100.4636	0.2868	111	89
1	307.0000	2.0000	10	0	106.2101	153.0635	100.3948	0.6927	116	82
1	308.0000	2.0000	9	0	106.1788	152.9894	100.3004	0.6577	113	68
1	309.0000	2.0000	9	0	105.9039	155.1591	103.7878	0.8851	101	63
1	310.0000	2.0000	10	0	105.7689	155.0460	104.2347	0.5001	125	87
1	311.0000	2.0000	10	0	105.9060	155.0611	104.2861	0.4071	138	96
1	312.0000	2.0000	10	0	105.8515	155.1417	104.3187	0.4517	148	95
1	313.0000	2.0000	9	0	105.9322	155.0205	104.4054	0.4106	126	90
1	314.0000	2.0000	10	0	106.0459	155.1012	104.4550	0.3597	152	94
1	315.0000	2.0000	10	0	105.9702	155.1173	104.4296	0.4237	134	96
1	316.0000	2.0000	10	0	105.7870	155.1303	104.2037	0.3905	132	94
1	317.0000	2.0000	10	0	106.0868	155.1480	104.5334	0.3262	126	95
1	318.0000	2.0000	10	0	106.0097	155.0528	104.4504	0.4597	127	97
1	319.0000	2.0000	10	0	106.0049	155.1638	104.5767	0.3370	135	94
1	320.0000	2.0000	10	0	105.9828	155.0627	104.7560	0.3343	134	102
1	321.0000	2.0000	10	0	105.7423	155.0215	104.6400	0.4807	142	94
1	322.0000	2.0000	10	0	105.9695	155.0858	105.0032	0.2775	129	99
1	323.0000	2.0000	10	0	105.8611	154.9445	104.9342	0.4383	121	90
1	324.0000	2.0000	9	0	106.0033	154.8724	105.0382	0.3446	114	75
1	325.0000	2.0000	9	0	104.9063	155.7762	104.6794	0.8979	104	68
1	326.0000	2.0000	9	0	107.7135	157.3106	106.8002	0.2536	119	85
1	327.0000	2.0000	8	0	107.5446	157.5040	106.4813	0.2661	102	79
1	328.0000	2.0000	9	0	107.7098	157.5826	106.1615	0.3317	111	78
1	329.0000	2.0000	9	0	107.1558	157.7939	105.6520	0.8377	111	74
1	330.0000	2.0000	10	0	107.6527	157.6895	105.7105	0.5197	105	74
1	331.0000	2.0000	9	0	107.9612	157.9081	105.9106	0.4114	96	71
1	332.0000	2.0000	10	0	107.4914	157.8449	105.7864	0.2798	106	75
1	333.0000	2.0000	10	0	107.5971	157.6132	106.1203	0.4539	110	74
1	334.0000	2.0000	9	0	107.4212	157.7943	106.0885	0.4725	114	79
1	335.0000	2.0000	10	0	106.6361	157.8943	104.9855	0.7478	102	71
1	336.0000	2.0000	10	0	106.2302	157.5343	104.6913	1.0805	91	61
1	337.0000	2.0000	10	0	107.0433	157.7441	104.5352	0.5257	112	67
1	338.0000	2.0000	10	0	107.3204	157.7650	104.4501	0.3137	100	69
1	339.0000	2.0000	10	0	106.8872	158.1570	103.4493	0.8927	105	69
1	340.0000	2.0000	10	0	106.5577	157.7137	103.7733	0.4559	106	76
1	341.0000	2.0000	10	0	107.0880	157.8178	104.2953	0.3972	120	83
1	342.0000	2.0000	9	0	107.1176	157.9357	105.0341	0.3442	140	87
1	343.0000	2.0000	10	0	106.9847	157.8962	104.9798	0.4486	120	86
1	344.0000	2.0000	10	0	107.1805	158.2536	105.6531	0.4419	123	89
1	345.0000	2.0000	10	0	106.8206	158.0868	105.6392	0.5512	127	97
1	346.0000	2.0000	10	0	107.0367	157.9510	106.0286	0.3986	124	97
1	347.0000	2.0000	9	0	106.5542	157.9657	105.2405	0.6701	124	87
1	348.0000	2.0000	10	0	106.7765	157.8701	104.7839	0.4794	122	92
1	349.0000	2.0000	10	0	106.7240	157.6918	104.5126	0.4055	127	90
1	350.0000	2.0000	10	0	106.5720	157.7675	104.5684	0.4332	133	98
1	351.0000	2.0000	10	0	106.7893	157.7147	104.7506	0.3604	134	92
1	352.0000	2.0000	10	0	106.2809	157.7874	104.3836	0.4548	135	97
1	353.0000	2.0000	10	0	106.7346	157.8684	104.9447	0.3382	124	97
1	354.0000	2.0000	9	0	107.0220	157.8409	104.8405	0.2314	130	98
1	355.0000	2.0000	10	0	106.4616	157.6851	104.4545	0.4170	127	93
1	356.0000	2.0000	10	0	106.7127	157.8629	104.5151	0.4282	132	94
1	357.0000	2.0000	10	0	106.7659	157.7968	104.4484	0.2655	122	96
1	358.0000	2.0000	9	0	106.5229	157.8497	104.3409	0.3256	129	95
1	359.0000	2.0000	10	0	106.9504	157.7705	104.6924	0.1937	119	95
1	360.0000	2.0000	10	0	106.4353	157.6862	104.3567	0.4493	124	97
1	361.0000	2.0000	10	0	106.2397	157.5286	103.1450	0.3707	125	89
1	362.0000	2.0000	10	0	106.2660	157.6082	103.0988	0.2967	134	102
1	363.0000	2.0000	10	0	106.2183	157.5460	103.1224	0.2745	130	98
1	364.0000	2.0000	10	0	106.2144	157.4346	103.0638	0.3566	126	98
1	365.0000	2.0000	9	0	106.1675	157.4396	102.9246	0.3426	132	99
1	366.0000	2.0000	10	0	106.3049	157.4108	103.0004	0.2303	133	92
1	367.0000	2.0000	10	0	105.5604	157.4568	102.4100	0.5726	129	100
1	368.0000	2.0000	10	0	106.2022	157.3993	102.8289	0.2705	129	100
1	369.0000	2.0000	10	0	106.3836	157.3858	102.9119	0.1893	135	96
1	370.0000	2.0000	10	0	105.6425	157.4044	102.4181	0.4351	134	97
1	371.0000	2.0000	10	0	105.7381	157.3468	102.5286	0.4394	134	109
1	372.0000	2.0000	10	0	105.8768	157.2994	102.5361	0.3374	135	104
1	373.0000	2.0000	10	0	105.6596	157.3706	102.4584	0.4391	136	106
1	374.0000	2.0000	10	0	105.6375	157.3126	102.3197	0.3620	130	102
1	375.0000	2.0000	10	0	105.7615	157.2896	102.2943	0.3335	132	107
1	376.0000	2.0000	10	0	105.9264	157.3360	102.3605	0.2926	135	100
1	377.0000	2.0000	10	0	105.9994	157.3361	102.4024	0.2670	136	98
1	378.0000	2.0000	10	0	105.8426	157.2851	102.1624	0.4013	131	96
1	379.0000	2.0000	10	0	105.8584	157.3310	102.1714	0.4064	133	98
1	380.0000	2.0000	10	0	105.2868	157.3032	101.8459	0.5741	135	101
1	381.0000	2.0000	10	0	105.6897	157.3616	102.2420	0.3022	136	104
1	382.0000	2.0000	10	0	105.5167	157.4310	102.0110	0.4694	141	97
1	383.0000	2.0000	10	0	105.5995	157.2998	102.1353	0.3527	133	103
1	384.0000	2.0000	10	0	105.4921	157.2993	102.0943	0.3638	142	103
1	385.0000	2.0000	10	0	105.4752	157.3555	101.9833	0.4735	135	99
1	386.0000	2.0000	10	0	105.5143	157.2605	102.0948	0.4329	137	103
1	387.0000	2.0000	10	0	105.3186	157.3013	101.9923	0.4543	141	107
1	388.0000	2.0000	10	0	105.2532	157.3193	101.9656	0.5444	145	109
1	389.0000	2.0000	10	0	105.4198	157.1928	102.0042	0.3932	134	104
1	390.0000	2.0000	10	0	105.3652	157.1430	102.0317	0.4526	130	98
1	391.0000	2.0000	10	0	105.8220	157.2201	102.1440	0.2963	135	93
1	392.0000	2.0000	10	0	105.5749	157.1511	101.8998	0.3500	140	94
1	393.0000	2.0000	10	0	105.4207	157.3342	101.6567	0.4457	134	101
1	394.0000	2.0000	10	0	105.4158	157.1390	101.4055	0.3658	136	100
1	395.0000	2.0000	10	0	105.5099	157.2280	101.5621	0.4330	134	105
1	396.0000	2.0000	10	0	105.6017	157.2872	101.6662	0.3817	142	100
1	397.0000	2.0000	10	0	105.4253	157.3461	101.6712	0.3693	135	97
1	398.0000	2.0000	10	0	105.6867	157.1176	101.6456	0.3099	134	98
1	399.0000	2.0000	10	0	105.5038	157.2957	101.7721	0.3075	135	100
1	400.0000	2.0000	10	0	105.7177	157.2275	101.9754	0.3307	139	98
1	401.0000	2.0000	10	0	105.5062	157.2300	101.8177	0.3371	139	102
1	402.0000	2.0000	10	0	104.8194	157.2605	101.2875	0.5794	136	104
1	403.0000	2.0000	10	0	105.3041	157.2037	101.6261	0.3456	132	101
1	404.0000	2.0000	10	0	105.5452	157.1670	101.7260	0.3796	136	98
1	405.0000	2.0000	10	0	105.2391	157.2598	101.5417	0.4214	138	100
1	406.0000	2.0000	10	0	105.3910	157.2334	101.6239	0.3976	136	100
1	407.0000	2.0000	10	0	104.7077	157.6191	100.4591	0.8291	138	106
1	408.0000	2.0000	10	0	105.0775	157.3474	101.4575	0.4685	133	102
1	409.0000	2.0000	10	0	105.2018	157.3040	101.3772	0.4644	134	99
1	410.0000	2.0000	10	0	105.4650	157.0935	101.4674	0.4275	135	102
1	411.0000	2.0000	10	0	105.4084	157.2047	101.5895	0.2779	134	96
1	412.0000	2.0000	10	0	105.3659	157.0497	101.5220	0.4107	133	92
1	413.0000	2.0000	10	0	105.1185	157.2968	101.3651	0.4322	135	97
1	414.0000	2.0000	10	0	105.6737	157.0678	101.6549	0.5410	134	104
1	415.0000	2.0000	10	0	105.4462	157.2331	101.6010	0.3008	135	103
1	416.0000	2.0000	10	0	105.4280	157.2193	101.6150	0.3124	139	106
1	417.0000	2.0000	10	0	105.3737	157.0919	101.5045	0.3364	144	103
1	418.0000	2.0000	10	0	105.2782	157.1099	101.4665	0.3313	132	99
1	419.0000	2.0000	10	0	105.4871	157.0764	101.5567	0.3382	141	99
1	420.0000	2.0000	10	0	105.4492	157.1105	101.6461	0.2232	133	103
1	421.0000	2.0000	10	0	105.6754	156.9834	101.7081	0.2532	129	95
1	422.0000	2.0000	10	0	104.6373	157.1133	101.1434	0.6237	134	104
1	423.0000	2.0000	10	0	105.1134	156.9417	101.4702	0.5142	125	91
1	424.0000	2.0000	10	0	105.0407	157.1106	101.3723	0.5151	122	87
1	425.0000	2.0000	10	0	104.7576	157.1684	101.1171	0.6481	127	93
1	426.0000	2.0000	10	0	105.1098	157.1908	101.4384	0.4369	132	100
1	427.0000	2.0000	10	0	105.1614	157.1943	101.4591	0.4240	128	101
1	428.0000	2.0000	10	0	105.0541	157.3780	101.3860	0.4233	130	99
1	429.0000	2.0000	10	0	105.1723	157.1559	101.5031	0.3603	141	106
1	430.0000	2.0000	10	0	105.0871	157.2368	101.3504	0.4555	143	105
1	431.0000	2.0000	10	0	105.5429	157.2028	101.7072	0.2367	141	102
1	432.0000	2.0000	10	0	105.0718	157.2144	101.4105	0.4630	142	102
1	433.0000	2.0000	10	0	105.3802	157.1535	101.5664	0.2932	135	102
1	434.0000	2.0000	9	0	105.0987	157.2350	101.3332	0.3715	128	98
1	435.0000	2.0000	10	0	105.3505	157.2067	101.5129	0.3657	127	96
1	436.0000	2.0000	9	0	105.1683	157.0018	101.0887	0.4008	136	100
1	437.0000	2.0000	9	0	105.2629	157.1914	101.4246	0.2537	139	100
1	438.0000	2.0000	10	0	104.9584	157.1300	101.1287	0.5544	135	99
1	439.0000	2.0000	10	0	104.4052	157.3503	100.9333	0.6005	129	98
1	440.0000	2.0000	10	0	104.7497	157.1384	100.8671	0.4725	133	101
1	441.0000	2.0000	10	0	105.3503	157.0703	101.3278	0.3024	135	97
1	442.0000	2.0000	10	0	105.2282	157.0964	101.2942	0.4551	134	97
1	443.0000	2.0000	10	0	104.8908	157.1097	101.2014	0.4037	122	98
1	444.0000	2.0000	10	0	104.9429	157.0738	101.2291	0.4037	123	94
1	445.0000	2.0000	10	0	104.5982	157.0994	100.8343	0.4302	134	98
1	446.0000	2.0000	10	0	104.7191	157.1345	101.0196	0.4945	131	102
1	447.0000	2.0000	9	0	104.7862	157.1297	101.1180	0.4624	134	102
1	448.0000	2.0000	10	0	104.6771	157.0952	101.0030	0.4909	134	96
1	449.0000	2.0000	10	0	105.3535	157.1728	101.3979	0.3175	130	103
1	450.0000	2.0000	10	0	105.1793	157.1493	101.2568	0.2988	125	97
1	451.0000	2.0000	10	0	105.0371	157.3911	101.0076	0.5205	132	98
1	452.0000	2.0000	10	0	105.2300	157.0295	101.2258	0.3612	121	97
1	453.0000	2.0000	10	0	104.9023	157.0725	100.9325	0.4279	139	100
1	454.0000	2.0000	10	0	105.1600	156.9835	101.0839	0.4009	139	109
1	455.0000	2.0000	10	0	105.0158	157.0095	101.0054	0.4270	132	106
1	456.0000	2.0000	9	0	104.9093	157.1025	100.8520	0.4684	124	99
1	457.0000	2.0000	9	0	104.8796	157.0798	100.9830	0.4551	118	99
1	458.0000	2.0000	10	0	105.3301	157.0278	101.2088	0.2956	139	99
1	459.0000	2.0000	10	0	104.9652	156.9759	100.9359	0.4533	153	104
1	460.0000	2.0000	10	0	104.6248	157.0910	100.7609	0.5394	132	102
1	461.0000	2.0000	9	0	104.7722	157.1397	100.7950	0.4568	126	103
1	462.0000	2.0000	10	0	104.8333	157.1646	100.6372	0.4911	145	100
1	463.0000	2.0000	10	0	105.4217	157.0378	101.2319	0.2678	129	102
1	464.0000	2.0000	10	0	105.2993	157.0357	101.1282	0.2722	139	101
1	465.0000	2.0000	10	0	104.7244	157.1406	100.7952	0.6308	130	103
1	466.0000	2.0000	10	0	104.9101	157.0640	100.9273	0.3752	150	101
1	467.0000	2.0000	10	0	105.3635	156.9714	101.2076	0.3543	150	101
1	468.0000	2.0000	10	0	105.1856	156.9807	101.0723	0.3145	148	95
1	469.0000	2.0000	10	0	105.0299	156.9378	100.9868	0.4850	152	100
1	470.0000	2.0000	10	0	104.4745	157.0926	100.6233	0.5980	135	104
1	471.0000	2.0000	10	0	104.9521	157.0820	100.9701	0.4292	131	105
1	472.0000	2.0000	10	0	104.9263	157.0748	100.9074	0.4579	130	102
1	473.0000	2.0000	10	0	104.7960	157.0481	100.8339	0.4540	131	103
1	474.0000	2.0000	10	0	104.8647	157.0371	100.8859	0.3837	130	100
1	475.0000	2.0000	10	0	104.8195	157.0481	100.8532	0.5044	123	101
1	476.0000	2.0000	10	0	104.9243	157.0535	100.8345	0.4682	133	93
1	477.0000	2.0000	10	0	104.8675	157.0751	100.6952	0.4157	131	106
1	478.0000	2.0000	10	0	105.0317	156.9675	100.9312	0.3522	133	100
1	479.0000	2.0000	10	0	104.8295	156.9854	100.8350	0.4349	143	99
1	480.0000	2.0000	10	0	104.7228	157.0034	100.6032	0.5753	126	98
1	481.0000	2.0000	10	0	104.5929	157.0101	100.6442	0.4754	120	98
1	482.0000	2.0000	10	0	104.5078	157.0203	100.5630	0.5529	127	102
1	483.0000	2.0000	10	0	104.6527	156.9002	100.6284	0.5901	139	99
1	484.0000	2.0000	10	0	104.6413	157.0368	100.5193	0.4857	126	95
1	485.0000	2.0000	10	0	104.9135	156.9851	100.8103	0.4614	135	101
1	486.0000	2.0000	10	0	104.9589	156.9964	100.7708	0.3630	134	102
1	487.0000	2.0000	10	0	104.8190	156.9736	100.7335	0.4524	136	101
1	488.0000	2.0000	10	0	104.9541	157.0483	100.8918	0.3980	141	96
1	489.0000	2.0000	10	0	105.1743	156.9249	100.9704	0.3410	140	95
1	490.0000	2.0000	9	0	104.2335	156.7816	100.2320	0.7737	145	98
1	491.0000	2.0000	10	0	104.8455	157.0106	100.7060	0.3551	127	96
1	492.0000	2.0000	10	0	104.7769	156.8858	100.5151	0.3907	134	93
1	493.0000	2.0000	10	0	104.6766	156.8263	100.5300	0.4364	123	97
1	494.0000	2.0000	10	0	104.3927	156.9524	100.2792	0.4979	132	94
1	495.0000	2.0000	10	0	104.6812	156.9070	100.3983	0.5315	138	93
1	496.0000	2.0000	10	0	104.9874	157.1562	100.7088	0.4204	147	95
1	497.0000	2.0000	10	0	105.1248	157.0706	100.9312	0.3315	132	98
1	498.0000	2.0000	9	0	104.4294	157.0224	100.4017	0.6961	123	94
1	499.0000	2.0000	9	0	105.2084	156.9034	100.8844	0.2224	126	89
1	500.0000	2.0000	10	0	104.7662	157.0101	100.7575	0.3879	130	96
1	501.0000	2.0000	10	0	104.7466	157.0620	100.6103	0.4004	131	99
1	502.0000	2.0000	9	0	104.8846	156.9439	100.5815	0.3428	125	94
1	503.0000	2.0000	10	0	104.5130	157.1193	100.4195	0.4682	139	91
1	504.0000	2.0000	10	0	104.9249	156.9845	100.7281	0.3622	127	90
1	505.0000	2.0000	10	0	104.9757	156.9899	100.6721	0.3773	131	105
1	506.0000	2.0000	10	0	104.6182	156.9141	100.4177	0.5377	132	102
1	507.0000	2.0000	10	0	104.5431	156.8855	100.6018	0.5188	132	95
1	508.0000	2.0000	10	0	104.7230	156.8285	100.6251	0.3281	125	93
1	509.0000	2.0000	10	0	103.9636	156.8278	99.9411	0.6812	126	100
1	510.0000	2.0000	10	0	104.7759	156.9120	100.5091	0.6568	129	89
1	511.0000	2.0000	9	0	105.0234	156.9668	100.7448	0.2438	129	96
1	512.0000	2.0000	10	0	104.7814	156.9531	100.5756	0.4693	146	98
1	513.0000	2.0000	10	0	104.6521	156.9444	100.5413	0.5077	129	105
1	514.0000	2.0000	10	0	104.7609	156.8963	100.4496	0.5255	136	103
1	515.0000	2.0000	10	0	104.9135	156.8667	100.6514	0.4561	129	96
1	516.0000	2.0000	10	0	104.0542	157.2613	99.2549	0.9417	134	95
1	517.0000	2.0000	10	0	104.5031	156.9199	100.2911	0.6242	135	106
1	518.0000	2.0000	10	0	104.8446	157.0537	100.4774	0.4004	131	101
1	519.0000	2.0000	10	0	104.6700	156.7218	100.2987	0.6008	126	94
1	520.0000	2.0000	10	0	104.2165	156.9071	100.0279	0.6775	123	92
1	521.0000	2.0000	10	0	104.6460	156.9610	100.5273	0.4116	129	97
1	522.0000	2.0000	10	0	104.8432	156.8799	100.5603	0.3885	133	100
1	523.0000	2.0000	10	0	104.5564	156.8517	100.3559	0.5494	124	92
1	524.0000	2.0000	9	0	104.4292	156.6916	100.1055	0.4604	121	94
1	525.0000	2.0000	10	0	104.3586	156.8084	100.2138	0.5036	129	94
1	526.0000	2.0000	10	0	103.9671	156.9518	100.0181	0.5954	125	94
1	527.0000	2.0000	10	0	104.3591	156.8816	100.2960	0.5426	133	100
1	528.0000	2.0000	10	0	104.8488	156.9046	100.6631	0.4559	122	95
1	529.0000	2.0000	10	0	104.9791	156.9621	100.7998	0.4045	124	100
1	530.0000	2.0000	10	0	104.8678	156.8812	100.6315	0.3419	135	100
1	531.0000	2.0000	10	0	104.9120	156.9198	100.7163	0.4231	127	96
1	532.0000	2.0000	10	0	105.1527	156.9485	100.8842	0.2645	132	98
1	533.0000	2.0000	10	0	104.7618	157.0790	100.5634	0.4917	131	102
1	534.0000	2.0000	10	0	104.8307	156.9823	100.5699	0.3773	126	100
1	535.0000	2.0000	10	0	104.9076	156.9625	100.6444	0.3515	139	104
1	536.0000	2.0000	10	0	104.5864	156.9726	100.4771	0.4817	138	104
1	537.0000	2.0000	10	0	104.7711	156.8359	100.4792	0.3408	129	97
1	538.0000	2.0000	9	0	104.5001	156.8881	100.2864	0.3480	124	92
1	539.0000	2.0000	10	0	104.5556	156.8162	100.2219	0.3491	127	98
1	540.0000	2.0000	10	0	104.6832	156.8386	100.4419	0.5358	126	98
1	541.0000	2.0000	10	0	105.1682	157.0684	100.7106	0.4837	129	101
1	542.0000	2.0000	10	0	105.0702	156.9873	100.7099	0.3990	134	95
1	543.0000	2.0000	10	0	105.1755	156.9202	100.7269	0.3045	138	107
1	544.0000	2.0000	10	0	104.9974	156.9085	100.7096	0.4099	133	104
1	545.0000	2.0000	10	0	104.6364	156.9174	100.3019	0.6400	134	109
1	546.0000	2.0000	10	0	104.8477	157.0255	100.6477	0.4220	140	109
1	547.0000	2.0000	10	0	105.0863	156.9758	100.6858	0.3047	130	100
1	548.0000	2.0000	10	0	104.6654	157.0127	100.4173	0.5505	133	98
1	549.0000	2.0000	10	0	105.0006	156.8366	100.6259	0.4587	136	105
1	550.0000	2.0000	10	0	105.0736	156.8851	100.7108	0.4085	141	102
1	551.0000	2.0000	10	0	104.9914	156.7620	100.6818	0.4086	139	107
1	552.0000	2.0000	9	0	104.8573	156.9532	100.5748	0.4926	136	107
1	553.0000	2.0000	10	0	104.9802	156.8319	100.5920	0.3852	148	109
1	554.0000	2.0000	10	0	104.4205	156.9360	100.3082	0.5753	135	104
1	555.0000	2.0000	10	0	104.8475	156.9195	100.6359	0.3952	136	104
1	556.0000	2.0000	10	0	105.0050	156.8750	100.7066	0.3647	136	104
1	557.0000	2.0000	10	0	104.8587	156.8994	100.5423	0.3217	135	104
1	558.0000	2.0000	10	0	104.6007	156.8132	100.3870	0.5534	131	97
1	559.0000	2.0000	10	0	104.6936	156.8513	100.5300	0.3215	133	99
1	560.0000	2.0000	10	0	104.5311	156.8172	100.2619	0.6123	119	90
1	561.0000	2.0000	10	0	104.8584	156.8051	100.5028	0.3291	126	92
1	562.0000	2.0000	10	0	104.6082	156.9345	100.1584	0.5219	118	95
1	563.0000	2.0000	9	0	104.9652	156.8073	100.5876	0.3861	133	94
1	564.0000	2.0000	10	0	104.5973	156.7383	100.2905	0.4070	134	100
1	565.0000	2.0000	10	0	104.5826	156.8119	100.2669	0.4911	130	100
1	566.0000	2.0000	10	0	104.7284	156.8772	100.3933	0.3454	130	97
1	567.0000	2.0000	10	0	104.1856	156.8586	99.9631	0.5590	129	94
1	568.0000	2.0000	10	0	104.4685	156.6713	100.0750	0.6033	126	92
1	569.0000	2.0000	10	0	104.4512	156.7204	100.2291	0.4234	121	95
1	570.0000	2.0000	10	0	104.6381	156.8124	100.2313	0.4642	128	95
1	571.0000	2.0000	10	0	104.6567	156.8246	100.4340	0.4527	131	99
1	572.0000	2.0000	10	0	104.8572	156.8356	100.6054	0.4085	133	99
1	573.0000	2.0000	10	0	104.6958	156.7937	100.4090	0.4189	134	103
1	574.0000	2.0000	10	0	104.4003	156.8625	100.1299	0.5122	128	98
1	575.0000	2.0000	10	0	104.9869	156.6906	100.5175	0.3155	135	100
1	576.0000	2.0000	10	0	104.6599	156.7841	100.3910	0.3534	134	105
1	577.0000	2.0000	10	0	104.7104	156.7747	100.4762	0.4228	130	107
1	578.0000	2.0000	9	0	104.5430	156.7271	100.3551	0.3925	130	100
1	579.0000	2.0000	10	0	104.9207	156.8185	100.4355	0.3388	128	94
1	580.0000	2.0000	10	0	104.2967	156.7851	100.1209	0.4320	127	89
1	581.0000	2.0000	10	0	104.8017	156.7035	100.4218	0.4157	128	93
1	582.0000	2.0000	10	0	104.9981	156.7933	100.5208	0.3531	137	103
1	583.0000	2.0000	10	0	104.5804	156.7673	100.3979	0.4106	133	106
1	584.0000	2.0000	10	0	104.9132	156.7654	100.5499	0.3785	140	100
1	585.0000	2.0000	10	0	104.7517	156.8143	100.4798	0.4387	140	101
1	586.0000	2.0000	10	0	104.7717	156.7795	100.4939	0.3364	131	104
1	587.0000	2.0000	10	0	104.6878	156.9163	100.4216	0.4209	130	99
1	588.0000	2.0000	10	0	104.7279	156.8670	100.3052	0.4496	125	98
1	589.0000	2.0000	10	0	104.3976	156.7377	100.2944	0.5827	128	96
1	590.0000	2.0000	10	0	104.6066	156.8756	100.4041	0.4126	140	105
1	591.0000	2.0000	10	0	104.8343	156.8609	100.5820	0.3029	139	104
1	592.0000	2.0000	10	0	104.7183	156.8523	100.3286	0.4088	142	105
1	593.0000	2.0000	10	0	104.9001	156.7508	100.3595	0.4931	127	107
1	594.0000	2.0000	10	0	105.1817	156.7822	100.8138	0.2619	137	101
1	595.0000	2.0000	9	0	104.6949	156.7962	100.4907	0.4874	135	103
1	596.0000	2.0000	10	0	104.7334	156.7859	100.4070	0.3516	141	103
1	597.0000	2.0000	10	0	104.3549	156.8545	100.2465	0.5228	138	106
1	598.0000	2.0000	10	0	104.7081	156.7765	100.4416	0.4162	141	103
1	599.0000	2.0000	10	0	104.7275	156.7481	100.4542	0.3911	129	101
1	600.0000	2.0000	10	0	104.4638	156.8282	100.3048	0.4372	129	99
1	601.0000	2.0000	10	0	104.6136	156.7398	100.3581	0.3811	134	102
1	602.0000	2.0000	10	0	104.4877	156.6956	100.2503	0.4101	125	101
1	603.0000	2.0000	10	0	104.6431	156.7571	100.4524	0.4704	131	97
1	604.0000	2.0000	10	0	104.8351	156.8582	100.6970	0.2760	122	94
1	605.0000	2.0000	10	0	104.7003	156.8048	100.4334	0.3989	137	98
1	606.0000	2.0000	10	0	104.7698	156.7684	100.5069	0.3336	130	103
1	607.0000	2.0000	10	0	104.6482	156.8345	100.4668	0.4448	128	100
1	608.0000	2.0000	10	0	104.5032	156.8619	100.3002	0.4140	132	99
1	609.0000	2.0000	10	0	104.4703	156.7385	100.1925	0.5563	128	97
1	610.0000	2.0000	10	0	104.2726	156.6687	100.1376	0.4369	131	95
1	611.0000	2.0000	10	0	104.8780	156.7037	100.6917	0.2889	128	89
1	612.0000	2.0000	10	0	104.5741	156.7702	100.5153	0.3563	131	102
1	613.0000	2.0000	10	0	104.4701	156.6368	100.3296	0.4234	135	104
1	614.0000	2.0000	10	0	104.5851	156.7760	100.4508	0.4030	136	110
1	615.0000	2.0000	10	0	104.7177	156.6715	100.5127	0.3931	133	99
1	616.0000	2.0000	10	0	104.4650	156.7557	100.4821	0.4593	135	102
1	617.0000	2.0000	10	0	104.6302	156.7047	100.5179	0.4025	135	103
1	618.0000	2.0000	10	0	104.2770	156.6874	100.2147	0.4347	126	100
1	619.0000	2.0000	10	0	104.5610	156.8090	100.5809	0.4501	141	104
1	620.0000	2.0000	10	0	104.5890	156.7975	100.6116	0.3748	135	106
1	621.0000	2.0000	10	0	104.5811	156.7354	100.5448	0.3944	132	102
1	622.0000	2.0000	10	0	104.7535	156.7262	100.7162	0.4404	133	101
1	623.0000	2.0000	10	0	104.5182	156.7108	100.4503	0.3405	127	96
1	624.0000	2.0000	9	0	104.6361	156.7005	100.5375	0.4627	127	95
1	625.0000	2.0000	10	0	104.9776	156.6846	100.6611	0.2791	133	102
1	626.0000	2.0000	10	0	104.6556	156.7561	100.5833	0.3973	128	104
1	627.0000	2.0000	10	0	104.7834	156.8046	100.4681	0.4158	138	93
1	628.0000	2.0000	10	0	104.7266	156.8222	100.4893	0.4383	137	109
1	629.0000	2.0000	10	0	104.7535	156.6944	100.6641	0.3503	127	100
1	630.0000	2.0000	10	0	104.6436	156.6668	100.5341	0.3747	134	104
1	631.0000	2.0000	10	0	104.6221	156.7562	100.5897	0.4534	130	101
1	632.0000	2.0000	10	0	104.6945	156.7280	100.6007	0.3606	133	104
1	633.0000	2.0000	10	0	103.8798	156.8927	100.0627	0.5748	132	100
1	634.0000	2.0000	10	0	104.6056	156.7385	100.6966	0.4837	133	108
1	635.0000	2.0000	10	0	104.6807	156.6725	100.7097	0.4118	129	99
1	636.0000	2.0000	10	0	104.9684	156.7492	100.8619	0.3364	130	106
1	637.0000	2.0000	10	0	104.5420	156.7375	100.5692	0.5423	134	104
1	638.0000	2.0000	9	0	105.2404	156.6551	100.9776	0.2760	137	104
1	639.0000	2.0000	10	0	104.4874	156.6783	100.6062	0.4457	129	102
1	640.0000	2.0000	9	0	104.8977	156.6883	100.7984	0.3295	131	102
1	641.0000	2.0000	10	0	104.3302	156.8624	100.4991	0.4497	132	102
1	642.0000	2.0000	10	0	104.2677	156.7305	100.4250	0.5598	128	105
1	643.0000	2.0000	10	0	104.6876	156.7667	100.6987	0.3515	135	111
1	644.0000	2.0000	10	0	104.7451	156.8721	100.7883	0.4215	138	108
1	645.0000	2.0000	10	0	104.9464	156.6465	100.9072	0.2856	130	104
1	646.0000	2.0000	10	0	104.4454	156.7034	100.5086	0.5961	140	108
1	647.0000	2.0000	10	0	104.6644	156.8422	100.5623	0.4329	141	112
1	648.0000	2.0000	10	0	104.7383	156.7347	100.7169	0.3884	133	104
1	649.0000	2.0000	10	0	104.4720	156.8223	100.5503	0.4003	139	105
1	650.0000	2.0000	10	0	104.9130	156.6909	100.7187	0.2889	136	104
1	651.0000	2.0000	10	0	104.5975	156.7368	100.6700	0.4858	131	104
1	652.0000	2.0000	10	0	104.7441	156.6525	100.8144	0.4640	128	99
1	653.0000	2.0000	10	0	104.8751	156.6612	100.9509	0.2302	126	105
1	654.0000	2.0000	10	0	104.6289	156.7563	100.7327	0.4890	129	98
1	655.0000	2.0000	10	0	104.4356	156.7269	100.5327	0.5669	132	105
1	656.0000	2.0000	10	0	104.5376	156.7787	100.6424	0.5101	131	100
1	657.0000	2.0000	10	0	104.2765	156.8544	100.4133	0.5884	133	104
1	658.0000	2.0000	10	0	104.8672	156.7566	100.7082	0.3444	136	104
1	659.0000	2.0000	10	0	104.8431	156.7882	100.5973	0.3905	142	98
1	660.0000	2.0000	10	0	104.6518	156.8182	100.4506	0.5004	132	107
1	661.0000	2.0000	10	0	104.7225	156.8722	100.5313	0.3745	138	107
1	662.0000	2.0000	10	0	104.7468	157.1446	100.0770	0.6998	126	98
1	663.0000	2.0000	10	0	104.8001	156.8108	100.4920	0.3838	142	106
1	664.0000	2.0000	10	0	104.8698	156.8440	100.5394	0.3392	137	100
1	665.0000	2.0000	10	0	105.0907	156.7582	100.6546	0.2501	128	96
1	666.0000	2.0000	10	0	104.9353	156.7409	100.5552	0.3236	129	100
1	667.0000	2.0000	10	0	105.0226	156.7638	100.5536	0.4233	120	92
1	668.0000	2.0000	10	0	104.6714	156.8152	100.3481	0.5081	127	99
1	669.0000	2.0000	10	0	104.8998	156.7840	100.5069	0.4287	125	92
1	670.0000	2.0000	10	0	104.6829	156.9677	100.5840	0.3690	128	97
1	671.0000	2.0000	10	0	104.5046	156.6816	100.4548	0.4636	125	97
1	672.0000	2.0000	10	0	104.2301	157.0537	100.3581	0.5133	122	94
1	673.0000	2.0000	9	0	105.0447	156.7843	100.7811	0.2789	130	95
1	674.0000	2.0000	10	0	104.6616	157.0153	100.6659	0.4316	124	97
1	675.0000	2.0000	10	0	104.9131	156.7847	100.7372	0.3731	124	96
1	676.0000	2.0000	10	0	104.6394	156.8584	100.4833	0.5249	126	96
1	677.0000	2.0000	10	0	104.8416	156.8390	100.6236	0.3917	127	99
1	678.0000	2.0000	10	0	104.8604	156.8753	100.5774	0.5443	134	103
1	679.0000	2.0000	10	0	104.6384	156.7868	100.4799	0.5212	129	109
1	680.0000	2.0000	10	0	104.7748	156.8204	100.4566	0.3773	140	104
1	681.0000	2.0000	10	0	104.7148	156.8463	100.5072	0.3637	133	103
1	682.0000	2.0000	10	0	104.6618	156.8477	100.4063	0.4539	135	103
1	683.0000	2.0000	10	0	104.6981	156.8152	100.4663	0.3918	134	101
1	684.0000	2.0000	10	0	104.5883	156.8506	100.2868	0.4641	129	106
1	685.0000	2.0000	10	0	104.7654	156.8921	100.5354	0.3887	134	109
1	686.0000	2.0000	10	0	104.8041	156.8060	100.4881	0.3396	138	101
1	687.0000	2.0000	10	0	104.8819	156.7446	100.4750	0.4145	136	105
1	688.0000	2.0000	10	0	104.6858	156.8383	100.5357	0.3898	133	103
1	689.0000	2.0000	10	0	104.9666	156.8074	100.6705	0.2641	129	105
1	690.0000	2.0000	10	0	105.0042	156.7801	100.5036	0.3647	139	100
1	691.0000	2.0000	10	0	104.8428	156.7945	100.5216	0.3571	146	108
1	692.0000	2.0000	10	0	104.7915	156.8026	100.5933	0.3935	137	105
1	693.0000	2.0000	10	0	104.6688	156.8290	100.4457	0.4834	130	107
1	694.0000	2.0000	10	0	104.7842	156.7667	100.3789	0.3991	131	102
1	695.0000	2.0000	10	0	104.8800	156.7790	100.5735	0.4067	128	104
1	696.0000	2.0000	10	0	104.8080	156.7363	100.4161	0.3487	126	94
1	697.0000	2.0000	10	0	104.2696	156.8558	100.0812	0.6795	136	97
1	698.0000	2.0000	10	0	104.6704	156.7432	100.2312	0.5554	128	90
1	699.0000	2.0000	10	0	104.4789	156.7798	100.2215	0.5395	132	94
1	700.0000	2.0000	10	0	104.9149	156.7071	100.4973	0.4254	137	101
1	701.0000	2.0000	10	0	104.8279	156.7065	100.3767	0.4497	138	101
1	702.0000	2.0000	10	0	104.4404	156.8083	100.2495	0.5343	136	96
1	703.0000	2.0000	10	0	104.8676	156.6999	100.5128	0.4365	137	103
1	704.0000	2.0000	10	0	104.7359	156.7127	100.3529	0.4502	138	100
1	705.0000	2.0000	10	0	105.0654	156.7325	100.6919	0.3797	130	95
1	706.0000	2.0000	10	0	104.8581	156.7856	100.5926	0.4096	124	99
1	707.0000	2.0000	10	0	104.2138	157.0238	99.6116	0.7247	132	103
1	708.0000	2.0000	10	0	104.6645	156.8160	100.3776	0.4589	127	97
1	709.0000	2.0000	10	0	104.7545	156.7675	100.4919	0.3426	136	100
1	710.0000	2.0000	9	0	104.9826	156.5426	100.4883	0.4882	131	99
1	711.0000	2.0000	10	0	104.3448	156.6197	100.0164	0.4669	127	96
1	712.0000	2.0000	10	0	104.8294	156.8750	100.5435	0.4500	130	94
1	713.0000	2.0000	10	0	104.7780	156.7993	100.4039	0.4460	127	91
1	714.0000	2.0000	10	0	104.4148	156.8265	100.2432	0.6058	122	93
1	715.0000	2.0000	10	0	104.7794	156.7274	100.3349	0.4531	132	94
1	716.0000	2.0000	9	0	105.1252	156.5844	100.6147	0.4408	122	90
1	717.0000	2.0000	10	0	104.9136	156.7005	100.4585	0.3347	128	93
1	718.0000	2.0000	10	0	104.7201	156.6465	100.3456	0.6163	135	98
1	719.0000	2.0000	10	0	104.6336	156.8047	100.3601	0.5233	127	102
1	720.0000	2.0000	10	0	104.6702	156.6199	100.1986	0.4678	133	105
1	721.0000	2.0000	10	0	105.0662	156.6256	100.5608	0.4216	133	97
1	722.0000	2.0000	10	0	104.9066	156.6835	100.5070	0.3922	134	97
1	723.0000	2.0000	10	0	104.3011	156.8115	100.2053	0.5896	130	101
1	724.0000	2.0000	10	0	104.7611	156.6890	100.4425	0.3831	135	99
1	725.0000	2.0000	10	0	105.0381	156.7733	100.8509	0.3957	132	96
1	726.0000	2.0000	10	0	104.7545	156.9043	100.3218	0.5346	128	101
1	727.0000	2.0000	10	0	104.8746	156.7224	100.4737	0.4911	123	99
1	728.0000	2.0000	9	0	104.8995	156.7887	100.6919	0.3974	129	94
1	729.0000	2.0000	10	0	104.5297	156.7700	100.3011	0.5118	127	95
1	730.0000	2.0000	10	0	104.8814	156.7836	100.7133	0.3826	129	98
1	731.0000	2.0000	10	0	105.0260	156.6207	100.5697	0.2972	129	99
1	732.0000	2.0000	10	0	104.8959	156.8632	100.7608	0.4689	131	102
1	733.0000	2.0000	10	0	104.8078	156.8380	100.7501	0.3912	122	96
1	734.0000	2.0000	10	0	105.1495	156.8438	100.7593	0.3976	124	93
1	735.0000	2.0000	10	0	105.1415	157.2036	100.7488	0.4989	126	87
1	736.0000	2.0000	10	0	105.3191	157.6827	100.3055	0.6092	122	80
1	737.0000	2.0000	10	0	105.9057	157.8062	100.9228	0.3227	125	85
1	738.0000	2.0000	10	0	105.4437	158.0780	100.2444	0.5491	120	92
1	739.0000	2.0000	10	0	105.3137	157.9168	100.7671	0.5522	120	95
1	740.0000	2.0000	10	0	105.4653	157.8306	101.0163	0.3107	125	94
1	741.0000	2.0000	9	0	105.3806	157.3971	101.2427	0.5329	130	87
1	742.0000	2.0000	10	0	105.9537	157.7937	101.1811	0.4829	106	77
1	743.0000	2.0000	10	0	105.4888	157.9551	100.7833	0.4713	101	73
1	744.0000	2.0000	10	0	105.5440	158.1267	100.8890	0.6694	114	82
1	745.0000	2.0000	10	0	105.7367	158.1649	100.9807	0.3806	144	94
1	746.0000	2.0000	10	0	105.8994	158.2198	101.1693	0.4190	122	95
1	747.0000	2.0000	10	0	105.6755	158.2590	100.9482	0.4290	130	99
1	748.0000	2.0000	10	0	105.7264	158.2155	100.7154	0.5417	141	95
1	749.0000	2.0000	10	0	105.7709	158.2452	101.0388	0.4238	129	94
1	750.0000	2.0000	10	0	105.9739	158.3013	101.1166	0.4029	137	101
1	751.0000	2.0000	10	0	105.7872	158.4349	100.6959	0.4491	127	92
1	752.0000	2.0000	10	0	104.8507	158.5136	99.6954	0.7599	127	99
1	753.0000	2.0000	10	0	105.8976	158.2489	100.8605	0.3131	139	100
1	754.0000	2.0000	10	0	105.6811	158.3100	100.2130	0.4520	131	97
1	755.0000	2.0000	9	0	105.7913	158.1681	100.5514	0.3584	129	97
1	756.0000	2.0000	10	0	105.8828	158.3039	100.6966	0.4845	125	89
1	757.0000	2.0000	10	0	105.1726	158.2354	100.1875	0.5868	130	101
1	758.0000	2.0000	10	0	104.9250	158.5373	99.6596	0.7318	129	96
1	759.0000	2.0000	10	0	106.1241	158.2199	101.0931	0.3661	128	95
1	760.0000	2.0000	10	0	105.9315	158.4050	101.0715	0.3983	127	93
1	761.0000	2.0000	10	0	105.9202	158.3563	100.9369	0.3306	130	95
1	762.0000	2.0000	10	0	106.0140	158.2797	101.0210	0.2872	140	100
1	763.0000	2.0000	9	0	106.1306	158.2862	101.0015	0.2521	133	94
1	764.0000	2.0000	10	0	105.8179	158.3843	100.8162	0.3999	137	99
1	765.0000	2.0000	9	0	105.8319	158.4964	100.9349	0.4386	125	104
1	766.0000	2.0000	9	0	105.7068	158.4987	100.8471	0.4950	133	100
1	767.0000	2.0000	10	0	105.8912	158.4352	101.1141	0.3533	129	95
1	768.0000	2.0000	9	0	105.6650	158.4490	100.8421	0.4750	131	93
1	769.0000	2.0000	10	0	105.7760	158.3539	100.9163	0.5170	135	94
1	770.0000	2.0000	10	0	105.7032	158.3465	100.9415	0.3750	134	100
1	771.0000	2.0000	10	0	106.0380	158.3378	101.2444	0.4033	136	101
1	772.0000	2.0000	10	0	105.1536	158.5834	99.9578	0.7542	130	97
1	773.0000	2.0000	10	0	105.8461	158.5437	101.1310	0.4177	134	102
1	774.0000	2.0000	10	0	106.0977	158.2972	101.1791	0.4070	129	96
1	775.0000	2.0000	9	0	105.9515	158.4537	101.2018	0.4251	130	98
1	776.0000	2.0000	10	0	105.9577	158.4154	101.2672	0.4741	131	93
1	777.0000	2.0000	10	0	105.4033	158.2848	100.9288	0.7414	131	98
1	778.0000	2.0000	10	0	105.6965	158.4051	100.9513	0.4850	133	97
1	779.0000	2.0000	10	0	105.9984	158.4447	101.0755	0.3553	135	96
1	780.0000	2.0000	10	0	106.0276	158.3593	101.1708	0.3112	129	98
1	781.0000	2.0000	10	0	105.9487	158.4451	101.0852	0.4125	133	95
1	782.0000	2.0000	10	0	105.6920	158.5842	101.0406	0.4341	128	98
1	783.0000	2.0000	10	0	105.6226	158.5811	100.9362	0.5131	139	97
1	784.0000	2.0000	9	0	105.7048	158.5937	101.1265	0.3625	130	96
1	785.0000	2.0000	10	0	106.0188	158.4945	101.2294	0.3086	129	93
1	786.0000	2.0000	10	0	105.7173	158.5505	101.0004	0.3922	131	96
1	787.0000	2.0000	10	0	105.7074	158.6704	100.9856	0.3486	135	96
1	788.0000	2.0000	10	0	105.3552	158.6380	100.6206	0.4859	126	94
1	789.0000	2.0000	10	0	105.3911	158.5184	100.5669	0.6014	127	100
1	790.0000	2.0000	10	0	105.4241	158.5577	100.5124	0.5843	136	99
1	791.0000	2.0000	10	0	105.8209	158.6194	100.6790	0.3751	121	96
1	792.0000	2.0000	10	0	106.1158	158.6218	100.8792	0.2715	129	91
1	793.0000	2.0000	10	0	105.9858	158.6331	100.8875	0.3378	129	102
1	794.0000	2.0000	10	0	106.1651	158.5939	100.8652	0.2944	126	97
1	795.0000	2.0000	10	0	105.9941	158.7060	100.7535	0.3322	127	96
1	796.0000	2.0000	10	0	105.2540	158.7560	100.3110	0.6540	128	92
1	797.0000	2.0000	10	0	106.0052	158.7031	100.6469	0.3495	129	98
1	798.0000	2.0000	10	0	106.1126	158.6597	100.7790	0.1715	119	93
1	799.0000	2.0000	9	0	105.8325	158.7185	100.6251	0.4362	126	92
1	800.0000	2.0000	10	0	106.0614	158.6460	100.7480	0.2616	132	91
1	801.0000	2.0000	10	0	105.8477	158.6755	100.5642	0.4379	141	100
1	802.0000	2.0000	10	0	105.6107	158.6837	100.4918	0.4666	126	93
1	803.0000	2.0000	10	0	105.7579	158.7728	100.6568	0.3769	122	93
1	804.0000	2.0000	10	0	106.3833	158.6681	101.0066	0.1761	128	89
1	805.0000	2.0000	10	0	105.7631	158.7609	100.5980	0.3367	129	102
1	806.0000	2.0000	10	0	105.9923	158.8108	100.8892	0.3325	135	97
1	807.0000	2.0000	10	0	105.9314	158.8040	100.7227	0.3073	129	97
1	808.0000	2.0000	10	0	105.4171	158.7897	100.3411	0.5244	129	92
1	809.0000	2.0000	10	0	105.7528	158.7571	100.5831	0.3375	126	93
1	810.0000	2.0000	10	0	105.5074	158.8938	100.5101	0.4011	124	89
1	811.0000	2.0000	10	0	105.4718	159.0549	100.6729	0.4874	134	93
1	812.0000	2.0000	10	0	105.8520	159.1433	100.9435	0.4691	123	95
1	813.0000	2.0000	10	0	106.2126	159.2603	101.1625	0.3569	130	98
1	814.0000	2.0000	10	0	106.2735	159.2660	101.1552	0.2742	128	96
1	815.0000	2.0000	10	0	105.5638	159.1691	100.8738	0.4527	128	90
1	816.0000	2.0000	10	0	105.9373	159.3530	101.1612	0.4074	134	91
1	817.0000	2.0000	8	0	106.2857	159.4723	101.5285	0.4003	121	88
1	818.0000	2.0000	9	0	106.0387	159.5341	101.6794	0.3176	130	87
1	819.0000	2.0000	10	0	106.5171	159.6739	102.3863	0.3867	119	86
1	820.0000	2.0000	8	0	106.4636	159.6245	102.6159	0.2632	128	82
1	821.0000	2.0000	10	0	106.1388	159.5758	102.4069	0.4761	131	87
1	822.0000	2.0000	10	0	106.6009	159.6318	102.7392	0.4665	130	88
1	823.0000	2.0000	10	0	106.3878	159.6377	102.6537	0.4029	121	83
1	824.0000	2.0000	9	0	105.9746	159.6381	102.3124	0.5036	132	91
1	825.0000	2.0000	10	0	106.7573	159.7303	102.8505	0.3326	127	87
1	826.0000	2.0000	9	0	106.0052	159.7100	102.4400	0.3881	124	87
1	827.0000	2.0000	9	0	106.0283	159.4117	102.2590	0.4035	128	87
1	828.0000	2.0000	8	0	106.3077	159.5691	102.3647	0.2346	115	95
1	829.0000	2.0000	10	0	106.2195	159.6149	102.4584	0.2784	109	77
1	830.0000	2.0000	10	0	105.7588	159.7635	101.8113	0.4531	100	69
5	831.0000	2.0000	7	0	84.7027	60.4386	307.3187	1.5636	75	54
0	832.0000	2.0000	0	3	0.0000	0.0000	0.0000	0.0000	43	38
1	833.0000	2.0000	9	0	102.8262	159.4135	99.3778	0.9571	60	49
1	834.0000	2.0000	10	0	105.0229	159.5896	100.3931	0.8121	101	66
1	835.0000	2.0000	9	0	105.6648	159.8751	101.0657	0.7037	110	73
1	836.0000	2.0000	10	0	105.9498	159.6917	101.5419	0.4109	116	80
1	837.0000	2.0000	10	0	105.8027	159.8357	101.5338	0.3395	124	94
1	838.0000	2.0000	10	0	105.6953	159.7705	101.6573	0.4011	151	97
1	839.0000	2.0000	10	0	106.1485	159.8703	102.1579	0.2837	129	94
1	840.0000	2.0000	9	0	105.4926	159.7564	101.7446	0.5078	128	93
1	841.0000	2.0000	10	0	105.9359	159.8412	101.8774	0.3487	125	95
1	842.0000	2.0000	10	0	105.3534	159.9308	101.3217	0.4454	128	102
1	843.0000	2.0000	10	0	104.9273	159.8376	101.1472	0.7736	127	94
1	844.0000	2.0000	10	0	105.3295	159.9255	101.2539	0.4839	117	94
1	845.0000	2.0000	10	0	105.2548	160.0775	101.5015	0.6861	129	74
1	846.0000	2.0000	9	0	106.0353	159.7747	102.4384	0.4017	108	71
1	847.0000	2.0000	9	0	105.9153	159.8490	102.4397	0.6101	115	76
1	848.0000	2.0000	10	0	105.6594	160.0885	101.7407	0.8266	126	81
1	849.0000	2.0000	10	0	106.6360	159.7753	103.0274	0.2184	123	80
1	850.0000	2.0000	10	0	106.1432	159.9046	102.6200	0.4402	134	96
1	851.0000	2.0000	9	0	106.7413	159.7910	103.1147	0.2733	133	91
1	852.0000	2.0000	10	0	106.3027	159.7369	102.8291	0.3351	132	92
1	853.0000	2.0000	10	0	106.1265	159.9070	102.9229	0.4578	131	98
1	854.0000	2.0000	10	0	106.3585	159.8459	103.0119	0.2741	126	94
1	855.0000	2.0000	10	0	106.2897	159.7929	102.9485	0.4382	127	96
1	856.0000	2.0000	9	0	106.4419	159.8188	103.1024	0.2855	132	87
1	857.0000	2.0000	10	0	106.4096	159.8391	103.0281	0.2800	126	92
1	858.0000	2.0000	10	0	105.9804	160.0144	102.6595	0.6040	133	90
1	859.0000	2.0000	9	0	106.3375	159.7607	102.9888	0.2907	128	85
1	860.0000	2.0000	9	0	106.7208	159.7179	103.3419	0.2695	111	80
1	861.0000	2.0000	10	0	106.0821	159.9079	102.6559	0.4234	99	70
1	862.0000	2.0000	8	0	106.3165	159.8153	102.8189	0.3595	93	59
1	863.0000	2.0000	10	0	105.6322	159.8551	102.5896	0.6926	83	58
1	864.0000	2.0000	10	0	105.5499	159.7150	102.5232	0.6230	116	73
1	865.0000	2.0000	10	0	105.7127	159.8920	102.5603	0.5631	131	88
1	866.0000	2.0000	10	0	106.2436	159.9197	103.0306	0.4398	129	90
1	867.0000	2.0000	10	0	106.0226	160.0077	103.0460	0.4471	128	99
1	868.0000	2.0000	10	0	106.0756	160.0347	103.1870	0.4642	130	103
1	869.0000	2.0000	10	0	106.2219	159.9803	103.3604	0.4499	137	101
1	870.0000	2.0000	10	0	106.1095	159.9904	103.3445	0.3811	122	89
1	871.0000	2.0000	10	0	106.2913	159.9834	103.4877	0.4067	137	95
1	872.0000	2.0000	10	0	106.4065	159.8683	103.5849	0.1968	125	100
1	873.0000	2.0000	10	0	106.1811	159.9989	103.4905	0.4066	136	101
1	874.0000	2.0000	10	0	106.4888	159.9834	103.6060	0.3449	131	101
1	875.0000	2.0000	10	0	106.0398	159.9977	103.0867	0.4252	137	100
1	876.0000	2.0000	9	0	106.2075	159.9129	102.9987	0.3343	128	92
1	877.0000	2.0000	10	0	105.9161	160.0090	102.7705	0.4481	131	91
1	878.0000	2.0000	10	0	106.3255	159.8444	102.9508	0.3316	133	93
1	879.0000	2.0000	10	0	106.1779	159.9809	102.8043	0.3884	137	97
1	880.0000	2.0000	10	0	106.0627	159.9309	102.8570	0.4013	134	96
1	881.0000	2.0000	10	0	105.8936	159.9111	102.5777	0.3853	132	101
1	882.0000	2.0000	10	0	106.2874	159.9247	102.8993	0.2725	134	94
1	883.0000	2.0000	10	0	105.6415	159.8318	102.4302	0.5826	138	92
1	884.0000	2.0000	10	0	105.4688	159.9678	101.7218	0.5264	126	96
1	885.0000	2.0000	9	0	105.9090	160.0664	102.1656	0.5223	146	101
1	886.0000	2.0000	10	0	105.7852	159.9765	101.9080	0.5053	126	92
1	887.0000	2.0000	10	0	106.2782	160.1877	102.4040	0.4042	127	95
1	888.0000	2.0000	10	0	106.2385	160.2712	102.1409	0.3585	146	95
1	889.0000	2.0000	9	0	106.3785	160.0960	102.3036	0.3215	130	92
1	890.0000	2.0000	10	0	106.2852	160.1280	102.0195	0.3916	126	95
1	891.0000	2.0000	10	0	106.2684	160.2200	101.9254	0.4104	143	93
1	892.0000	2.0000	10	0	106.6902	160.1090	102.2182	0.2111	133	100
1	893.0000	2.0000	10	0	106.6700	160.3184	102.0694	0.4097	130	94
1	894.0000	2.0000	10	0	106.1510	160.2000	102.0413	0.4656	147	98
1	895.0000	2.0000	10	0	106.5788	160.1392	102.3127	0.2959	151	101
1	896.0000	2.0000	10	0	105.7476	160.3964	101.9093	0.5041	132	99
1	897.0000	2.0000	10	0	106.3503	160.3993	102.4857	0.2797	128	102
1	898.0000	2.0000	10	0	106.4810	160.3462	102.5586	0.3779	130	90
1	899.0000	2.0000	9	0	105.7823	160.4686	102.3217	0.5674	127	96
1	900.0000	2.0000	10	0	105.8561	160.3015	102.5491	0.4052	122	97
1	901.0000	2.0000	10	0	106.1992	160.5740	103.0430	0.3334	121	93
1	902.0000	2.0000	9	0	106.2623	160.3901	103.2783	0.4395	122	86
1	903.0000	2.0000	10	0	105.9748	160.4292	103.1746	0.4313	121	90
1	904.0000	2.0000	10	0	105.2462	160.5988	102.2608	0.7531	128	99
1	905.0000	2.0000	10	0	106.0775	160.3732	103.1867	0.4315	126	98
1	906.0000	2.0000	10	0	105.9364	160.4700	103.2923	0.3908	126	92
1	907.0000	2.0000	9	0	105.8199	160.3459	103.0837	0.4042	120	95
1	908.0000	2.0000	9	0	106.1636	160.3188	103.2960	0.3173	126	97
1	909.0000	2.0000	10	0	105.9922	160.5735	103.4431	0.3123	130	94
1	910.0000	2.0000	10	0	106.2497	160.4729	103.4707	0.2677	138	101
1	911.0000	2.0000	10	0	105.9874	160.5477	103.2205	0.3447	118	94
1	912.0000	2.0000	10	0	105.4450	160.4059	102.3040	0.6240	120	94
1	913.0000	2.0000	10	0	105.2652	160.4197	102.3660	0.4820	120	91
1	914.0000	2.0000	10	0	105.4808	160.3842	102.5546	0.5560	124	91
1	915.0000	2.0000	10	0	105.7156	160.5664	102.6556	0.5207	128	92
1	916.0000	2.0000	10	0	105.9940	160.3418	102.5320	0.4346	125	92
1	917.0000	2.0000	10	0	105.8397	160.3538	102.3808	0.4973	124	98
1	918.0000	2.0000	10	0	105.5110	160.5645	101.5454	0.6543	123	98
1	919.0000	2.0000	10	0	105.9081	160.5516	101.8897	0.3942	131	95
1	920.0000	2.0000	10	0	105.9191	160.4049	101.7241	0.2552	127	92
1	921.0000	2.0000	10	0	105.8045	160.4512	101.5010	0.3235	131	98
1	922.0000	2.0000	10	0	105.9545	160.3176	101.6199	0.2691	129	95
1	923.0000	2.0000	10	0	105.8912	160.3532	101.5891	0.3277	134	94
1	924.0000	2.0000	10	0	105.7004	160.2723	101.4410	0.3739	126	91
1	925.0000	2.0000	10	0	105.6687	160.4254	101.2622	0.4227	130	91
1	926.0000	2.0000	10	0	105.7344	160.2159	101.3091	0.4885	131	97
1	927.0000	2.0000	10	0	105.6263	160.2232	101.3012	0.4027	133	101
1	928.0000	2.0000	10	0	105.7817	160.1351	101.3789	0.4038	132	92
1	929.0000	2.0000	10	0	105.6053	160.1694	101.3535	0.5681	133	97
1	930.0000	2.0000	10	0	105.9381	160.2164	101.6138	0.3862	138	94
1	931.0000	2.0000	10	0	105.5797	160.1686	101.3162	0.4961	132	95
1	932.0000	2.0000	10	0	106.0459	160.1684	101.6821	0.2311	136	91
1	933.0000	2.0000	10	0	105.8889	160.0849	101.4764	0.3548	136	100
1	934.0000	2.0000	10	0	106.0535	160.2130	101.7424	0.2840	136	95
1	935.0000	2.0000	10	0	106.2465	160.1845	101.8643	0.3065	133	95
1	936.0000	2.0000	10	0	105.7950	160.3335	101.3032	0.4619	132	96
1	937.0000	2.0000	10	0	105.7529	160.0107	101.7474	0.5559	130	96
1	938.0000	2.0000	10	0	105.6209	160.2100	101.4712	0.4538	137	98
1	939.0000	2.0000	10	0	105.7537	160.1470	101.4261	0.3317	129	97
1	940.0000	2.0000	10	0	105.7134	160.0639	101.2903	0.3685	127	91
1	941.0000	2.0000	10	0	106.2252	160.1113	101.7372	0.2920	133	92
1	942.0000	2.0000	10	0	105.4622	160.1646	101.2076	0.4155	125	93
1	943.0000	2.0000	10	0	105.0285	160.2081	100.8256	0.6818	142	101
1	944.0000	2.0000	9	0	105.9059	160.1340	101.4592	0.3721	133	94
1	945.0000	2.0000	9	0	105.8159	160.2068	101.5032	0.3808	140	104
1	946.0000	2.0000	10	0	105.7103	160.0795	101.3298	0.4059	133	98
1	947.0000	2.0000	10	0	105.6271	160.1527	101.3215	0.4134	135	101
1	948.0000	2.0000	10	0	105.8091	160.1042	101.2624	0.4447	137	98
1	949.0000	2.0000	10	0	105.6451	160.0646	101.2722	0.4674	140	100
1	950.0000	2.0000	10	0	105.5777	160.1555	101.3184	0.3753	129	99
1	951.0000	2.0000	10	0	105.6738	160.1702	101.4163	0.4133	124	101
1	952.0000	2.0000	10	0	105.9086	160.1491	101.5227	0.3602	132	93
1	953.0000	2.0000	10	0	105.3898	160.0985	101.2532	0.4916	137	103
1	954.0000	2.0000	10	0	105.8667	160.1425	101.5400	0.3428	136	99
1	955.0000	2.0000	10	0	105.7138	160.1721	101.4204	0.3644	131	99
1	956.0000	2.0000	10	0	106.0467	160.0918	101.5678	0.3580	130	93
1	957.0000	2.0000	10	0	106.1197	160.1702	101.7447	0.2615	133	97
1	958.0000	2.0000	10	0	105.7925	160.1484	101.5272	0.3358	131	98
1	959.0000	2.0000	8	0	105.9008	160.0406	101.5246	0.3570	132	100
1	960.0000	2.0000	10	0	106.3831	159.8992	101.7423	0.3974	132	96
1	961.0000	2.0000	9	0	106.0561	160.0188	101.5783	0.3489	132	97
1	962.0000	2.0000	9	0	106.0863	160.0874	101.6131	0.3229	136	98
1	963.0000	2.0000	10	0	105.9304	160.1436	101.3817	0.3971	136	98
1	964.0000	2.0000	10	0	105.9647	160.1148	101.5594	0.3588	131	94
1	965.0000	2.0000	10	0	106.1502	160.1645	101.7492	0.3405	137	97
1	966.0000	2.0000	10	0	105.6577	160.2519	101.1426	0.5417	130	99
1	967.0000	2.0000	10	0	105.8197	160.1611	101.3794	0.4289	140	102
1	968.0000	2.0000	10	0	106.1339	160.1801	101.6710	0.3245	131	100
1	969.0000	2.0000	10	0	106.1155	160.2004	101.4271	0.3692	128	93
1	970.0000	2.0000	10	0	105.4847	160.1506	101.1627	0.4978	130	98
1	971.0000	2.0000	10	0	105.9549	160.1117	101.3428	0.3138	133	96
1	972.0000	2.0000	10	0	105.7084	160.1225	101.3029	0.4751	133	100
1	973.0000	2.0000	10	0	105.9447	159.9965	101.3907	0.3699	134	101
1	974.0000	2.0000	10	0	105.4398	159.8979	101.0189	0.4887	133	99
1	975.0000	2.0000	10	0	105.7565	159.9466	101.2308	0.4223	140	104
1	976.0000	2.0000	10	0	105.7916	159.8939	101.2642	0.4176	128	100
1	977.0000	2.0000	9	0	106.0320	159.8467	101.5473	0.3356	131	93
1	978.0000	2.0000	10	0	106.0827	159.7494	101.5223	0.2696	128	101
1	979.0000	2.0000	10	0	106.1060	159.8002	101.6314	0.2803	130	100
1	980.0000	2.0000	10	0	105.7983	159.7879	101.4847	0.5172	125	95
1	981.0000	2.0000	10	0	105.8136	159.9340	101.5173	0.3948	131	98
1	982.0000	2.0000	10	0	105.2805	160.0132	101.1876	0.7853	131	100
1	983.0000	2.0000	10	0	106.3050	159.8261	101.8361	0.3414	134	98
1	984.0000	2.0000	10	0	105.8044	159.7870	101.5511	0.4654	133	105
1	985.0000	2.0000	10	0	105.7553	159.7366	101.7590	0.4577	145	102
1	986.0000	2.0000	10	0	105.7574	159.6453	101.6851	0.5062	136	99
1	987.0000	2.0000	9	0	106.1202	159.7263	102.1170	0.3334	150	94
1	988.0000	2.0000	10	0	104.9907	159.7309	101.3141	0.8258	143	97
1	989.0000	2.0000	10	0	105.6475	159.2885	101.4895	0.6985	123	90
1	990.0000	2.0000	10	0	106.5698	159.7732	101.3699	0.3374	124	86
1	991.0000	2.0000	10	0	106.0971	159.6405	101.0970	0.3462	126	90
1	992.0000	2.0000	10	0	105.7416	159.6198	100.5417	0.5196	124	91
1	993.0000	2.0000	10	0	105.4955	159.6036	100.3780	0.5820	125	95
1	994.0000	2.0000	10	0	105.8848	159.6268	100.6556	0.4129	125	92
1	995.0000	2.0000	8	0	106.5349	159.6140	100.9758	0.2611	119	96
1	996.0000	2.0000	10	0	105.9244	159.5526	100.3306	0.5043	125	96
1	997.0000	2.0000	10	0	105.8181	159.6187	100.2975	0.4864	126	99
1	998.0000	2.0000	10	0	106.1479	159.3281	100.6227	0.4160	128	102
1	999.0000	2.0000	10	0	106.0878	159.3229	100.5581	0.4044	131	99
1	1000.0000	2.0000	10	0	105.9816	159.3631	100.5185	0.4288	126	97
1	1001.0000	2.0000	9	0	106.3748	159.3546	100.4495	0.3537	126	93
1	1002.0000	2.0000	10	0	106.8632	159.6051	100.7649	0.3485	130	98
1	1003.0000	2.0000	10	0	106.5189	159.4426	100.6443	0.3413	135	100
1	1004.0000	2.0000	10	0	106.0448	159.4519	100.1869	0.5389	127	94
1	1005.0000	2.0000	10	0	106.5025	159.4412	100.5828	0.3306	127	92
1	1006.0000	2.0000	10	0	106.7064	159.2594	100.8329	0.2574	117	95
1	1007.0000	2.0000	10	0	106.1560	159.4421	100.4272	0.3875	124	97
1	1008.0000	2.0000	9	0	106.3972	159.2852	100.5852	0.4482	131	97
1	1009.0000	2.0000	10	0	106.4828	159.3451	100.4513	0.3102	129	96
1	1010.0000	2.0000	10	0	106.3113	159.4976	100.4738	0.4444	127	100
1	1011.0000	2.0000	9	0	106.4773	159.4707	100.5780	0.2930	126	95
1	1012.0000	2.0000	10	0	106.3740	159.4243	100.3904	0.4016	125	90
1	1013.0000	2.0000	10	0	106.0985	159.4115	100.2252	0.4576	119	91
1	1014.0000	2.0000	10	0	106.5052	159.4435	100.4958	0.2419	121	91
1	1015.0000	2.0000	10	0	106.2338	159.5195	100.3731	0.3985	131	95
1	1016.0000	2.0000	9	0	106.6268	159.4236	100.6090	0.2646	133	99
1	1017.0000	2.0000	9	0	106.5166	159.4119	100.4745	0.3930	124	92
1	1018.0000	2.0000	10	0	106.4447	159.4524	100.4096	0.4480	122	97
1	1019.0000	2.0000	10	0	106.2638	159.5184	100.3485	0.4110	128	95
1	1020.0000	2.0000	10	0	106.0889	159.4617	100.1463	0.5266	132	96
1	1021.0000	2.0000	10	0	105.8319	159.6585	100.0439	0.5417	127	99
1	1022.0000	2.0000	10	0	106.1094	159.3760	100.1581	0.5116	128	93
1	1023.0000	2.0000	10	0	106.2900	159.4900	100.3294	0.3453	129	98
1	1024.0000	2.0000	9	0	106.4197	159.4851	100.2845	0.4275	131	93
1	1025.0000	2.0000	10	0	106.2249	159.6862	100.3086	0.3446	122	102
1	1026.0000	2.0000	10	0	106.3218	159.5090	100.2744	0.4124	124	96
1	1027.0000	2.0000	9	0	106.4225	159.5378	100.3899	0.2869	132	101
1	1028.0000	2.0000	10	0	106.3247	159.6186	100.3386	0.3287	130	103
1	1029.0000	2.0000	10	0	105.9459	159.6222	100.1433	0.4659	120	97
1	1030.0000	2.0000	10	0	106.3247	159.5342	100.2626	0.4427	128	99
1	1031.0000	2.0000	10	0	106.0968	159.6273	99.9879	0.4019	131	98
1	1032.0000	2.0000	10	0	106.5405	159.5726	100.2793	0.3547	126	98
1	1033.0000	2.0000	10	0	106.5957	159.5601	100.3691	0.3193	131	95
1	1034.0000	2.0000	10	0	106.2815	159.6149	100.0931	0.4585	143	100
1	1035.0000	2.0000	9	0	106.3762	159.5671	100.1563	0.3267	124	91
1	1036.0000	2.0000	10	0	106.5116	159.5340	100.0503	0.3480	134	87
1	1037.0000	2.0000	9	0	106.4576	159.5232	100.0383	0.4161	119	83
1	1038.0000	2.0000	9	0	106.3400	159.6032	99.9674	0.3639	130	91
1	1039.0000	2.0000	9	0	106.3351	159.6353	99.7286	0.5378	116	83
1	1040.0000	2.0000	10	0	106.2177	159.4945	99.8605	0.4301	123	79
1	1041.0000	2.0000	10	0	105.8121	159.5974	99.6683	0.6414	123	82
1	1042.0000	2.0000	10	0	105.3480	159.6970	99.4440	0.8329	115	80
1	1043.0000	2.0000	10	0	106.2871	159.7259	99.9011	0.4929	114	83
1	1044.0000	2.0000	9	0	106.2663	159.7755	99.8445	0.4434	128	78
1	1045.0000	2.0000	10	0	106.3936	159.6520	99.7355	0.2687	135	85
1	1046.0000	2.0000	10	0	106.0569	159.6717	99.6226	0.4248	115	84
1	1047.0000	2.0000	10	0	106.3708	159.7544	99.6881	0.4476	119	91
1	1048.0000	2.0000	10	0	105.8390	159.7091	99.2673	0.6016	124	81
1	1049.0000	2.0000	9	0	105.1491	159.9109	98.9527	0.9346	105	86
1	1050.0000	2.0000	9	0	106.3843	159.7025	99.9089	0.3544	128	85
1	1051.0000	2.0000	10	0	106.2411	159.7512	99.7766	0.3986	137	90
1	1052.0000	2.0000	9	0	106.1530	159.7491	99.7040	0.3892	134	95
1	1053.0000	2.0000	10	0	106.3942	159.7414	99.6910	0.3745	137	89
1	1054.0000	2.0000	9	0	106.1560	159.8252	99.8259	0.3433	115	87
1	1055.0000	2.0000	10	0	106.1371	159.8924	99.5450	0.3868	111	85
1	1056.0000	2.0000	10	0	105.9196	159.9076	99.2677	0.5633	109	87
1	1057.0000	2.0000	9	0	106.1214	159.9807	99.4238	0.4600	130	88
1	1058.0000	2.0000	10	0	106.1635	159.7820	99.5486	0.3642	111	82
1	1059.0000	2.0000	10	0	105.8240	159.8563	99.4160	0.4738	119	88
1	1060.0000	2.0000	10	0	105.9515	159.9260	99.4634	0.5078	121	88
1	1061.0000	2.0000	10	0	105.7027	159.8230	99.3974	0.4438	127	93
1	1062.0000	2.0000	10	0	106.1904	159.8205	99.6253	0.3702	142	96
1	1063.0000	2.0000	10	0	106.0938	159.8558	99.6554	0.4223	125	90
1	1064.0000	2.0000	10	0	106.2913	159.8853	99.6316	0.4010	137	95
1	1065.0000	2.0000	9	0	106.3303	159.8652	99.7999	0.3050	136	95
1	1066.0000	2.0000	9	0	106.3376	159.8990	99.8645	0.3899	124	93
1	1067.0000	2.0000	10	0	105.9187	159.6475	99.2464	0.5341	127	91
1	1068.0000	2.0000	10	0	105.5543	159.8647	99.1456	0.5792	117	90
1	1069.0000	2.0000	10	0	106.4627	159.8247	99.8771	0.3107	138	85
1	1070.0000	2.0000	10	0	105.7569	159.9863	99.4628	0.4399	128	93
1	1071.0000	2.0000	10	0	106.2869	159.8220	99.7888	0.3269	123	85
1	1072.0000	2.0000	10	0	105.8944	160.0048	99.5976	0.3586	124	87
1	1073.0000	2.0000	10	0	106.3090	159.9783	99.6007	0.2700	111	79
1	1074.0000	2.0000	9	0	106.0673	160.1425	99.6688	0.4374	117	80
1	1075.0000	2.0000	9	0	105.3642	160.1198	99.1563	0.5080	123	88
1	1076.0000	2.0000	10	0	105.4417	160.1955	99.2262	0.5046	121	100
1	1077.0000	2.0000	10	0	105.5680	160.2729	99.3297	0.4658	136	94
1	1078.0000	2.0000	10	0	105.5524	160.2505	99.2540	0.4314	131	88
1	1079.0000	2.0000	9	0	105.6800	160.0912	99.6565	0.5033	133	91
1	1080.0000	2.0000	10	0	105.6585	160.0953	99.3347	0.3851	120	89
1	1081.0000	2.0000	10	0	105.6125	160.1118	99.2545	0.4855	124	97
1	1082.0000	2.0000	10	0	105.6364	160.0878	99.4635	0.2723	120	91
1	1083.0000	2.0000	10	0	105.4664	160.1200	99.2663	0.4423	123	93
1	1084.0000	2.0000	10	0	105.4665	160.1427	99.3104	0.4434	137	95
1	1085.0000	2.0000	10	0	105.3641	160.0872	99.1572	0.4673	126	96
1	1086.0000	2.0000	10	0	105.9566	160.0654	99.6149	0.2375	122	90
1	1087.0000	2.0000	10	0	105.9418	160.1664	99.4827	0.2433	118	88
1	1088.0000	2.0000	10	0	105.6843	160.1608	99.3183	0.2787	134	94
1	1089.0000	2.0000	10	0	105.3185	160.1965	99.0099	0.5046	122	100
1	1090.0000	2.0000	10	0	105.5401	160.1379	98.9550	0.3671	124	91
1	1091.0000	2.0000	10	0	105.6135	160.2207	99.2320	0.4116	124	95
1	1092.0000	2.0000	10	0	105.4267	160.0894	99.0961	0.2972	119	91
1	1093.0000	2.0000	10	0	105.5615	160.0193	99.1092	0.3666	119	91
1	1094.0000	2.0000	10	0	105.6390	160.1338	99.2251	0.3139	117	89
1	1095.0000	2.0000	10	0	105.0316	160.0797	98.7425	0.3758	126	98
1	1096.0000	2.0000	10	0	105.0550	160.0536	98.7498	0.4681	120	91
1	1097.0000	2.0000	10	0	105.6620	160.0028	99.2694	0.3190	127	88
1	1098.0000	2.0000	9	0	105.3312	160.0281	98.9522	0.4117	127	90
1	1099.0000	2.0000	10	0	105.2621	160.1383	98.8601	0.3954	131	94
1	1100.0000	2.0000	10	0	105.3131	160.0479	98.9594	0.3528	124	94
1	1101.0000	2.0000	9	0	105.3397	159.9496	98.8380	0.2792	126	101
1	1102.0000	2.0000	10	0	105.2707	159.8472	99.0903	0.3461	124	96
1	1103.0000	2.0000	10	0	104.6661	159.7381	98.8519	0.4503	129	100
1	1104.0000	2.0000	10	0	104.9340	159.6322	99.0448	0.4373	136	99
1	1105.0000	2.0000	10	0	104.5359	159.6817	98.8082	0.6882	131	92
1	1106.0000	2.0000	9	0	105.2974	159.5623	99.3201	0.2166	130	95
1	1107.0000	2.0000	10	0	104.8768	159.6963	98.8439	0.4861	130	98
1	1108.0000	2.0000	10	0	104.3540	159.6754	98.6643	0.6201	134	98
1	1109.0000	2.0000	10	0	104.8749	159.6520	98.9369	0.4250	125	94
1	1110.0000	2.0000	10	0	105.0358	159.7681	99.0738	0.3243	122	94
1	1111.0000	2.0000	10	0	104.7975	159.9374	98.7659	0.3984	124	96
1	1112.0000	2.0000	10	0	104.9604	159.9443	98.8060	0.3766	123	95
1	1113.0000	2.0000	10	0	104.3364	159.9785	98.4667	0.5369	122	94
1	1114.0000	2.0000	10	0	104.3354	160.1577	98.4493	0.4963	118	93
1	1115.0000	2.0000	9	0	104.7163	160.1885	98.6454	0.2522	115	90
1	1116.0000	2.0000	9	0	105.1396	160.2554	98.9761	0.1617	122	83
1	1117.0000	2.0000	9	0	104.6790	159.9676	98.7916	0.2962	121	93
1	1118.0000	2.0000	10	0	104.0041	159.9403	98.6036	0.3968	115	83
1	1119.0000	2.0000	10	0	104.0010	159.9901	98.8166	0.5466	117	86
1	1120.0000	2.0000	10	0	104.4972	159.8263	99.0645	0.2863	135	100
1	1121.0000	2.0000	10	0	104.1765	159.7664	98.8519	0.4031	139	99
1	1122.0000	2.0000	10	0	104.0051	159.7780	98.8402	0.4654	135	97
1	1123.0000	2.0000	10	0	103.7754	159.7622	98.6909	0.3257	126	100
1	1124.0000	2.0000	10	0	103.8233	159.6978	98.6160	0.3877	132	99
1	1125.0000	2.0000	10	0	103.7065	159.6736	98.5236	0.4667	140	99
1	1126.0000	2.0000	10	0	103.8168	159.7139	98.7376	0.4511	137	99
1	1127.0000	2.0000	9	0	103.6359	159.5967	98.5531	0.4629	131	93
1	1128.0000	2.0000	10	0	103.8713	159.6101	98.7580	0.3820	135	96
1	1129.0000	2.0000	10	0	104.0807	159.7596	98.6862	0.5093	136	99
1	1130.0000	2.0000	10	0	103.9071	159.6008	98.5995	0.3515	140	100
1	1131.0000	2.0000	10	0	103.7305	159.8219	98.6613	0.4394	133	98
1	1132.0000	2.0000	9	0	103.6431	159.6647	98.4389	0.5097	138	97
1	1133.0000	2.0000	10	0	103.3879	159.8064	98.2478	0.5688	128	99
1	1134.0000	2.0000	10	0	103.8439	159.7373	98.5470	0.3266	130	89
1	1135.0000	2.0000	10	0	102.9302	159.7773	97.9491	0.5419	131	90
1	1136.0000	2.0000	10	0	103.2547	159.9256	98.0233	0.3521	128	90
1	1137.0000	2.0000	10	0	102.9646	159.8219	97.8534	0.5049	115	89
1	1138.0000	2.0000	10	0	102.4736	159.9313	97.4221	0.7011	113	86
1	1139.0000	2.0000	9	0	104.0089	160.0171	98.8129	0.5170	113	88
1	1140.0000	2.0000	10	0	103.5254	160.1101	98.3230	0.4740	116	88
1	1141.0000	2.0000	9	0	103.6925	160.2458	98.6351	0.5290	117	89
1	1142.0000	2.0000	10	0	103.8626	160.0253	98.5772	0.4045	128	97
1	1143.0000	2.0000	10	0	103.5851	160.1269	98.5347	0.4319	130	95
1	1144.0000	2.0000	10	0	103.6386	160.2214	98.6179	0.3971	131	95
1	1145.0000	2.0000	9	0	103.6596	160.0067	98.5464	0.5138	130	92
1	1146.0000	2.0000	10	0	103.7664	160.1383	98.6343	0.4218	128	97
1	1147.0000	2.0000	10	0	103.6621	160.1290	98.3860	0.4178	129	94
1	1148.0000	2.0000	10	0	103.6137	160.1660	98.4501	0.3446	122	87
1	1149.0000	2.0000	10	0	103.4131	160.0946	98.1396	0.6318	119	93
1	1150.0000	2.0000	10	0	103.6146	160.1048	98.2952	0.4097	120	90
1	1151.0000	2.0000	10	0	103.3600	160.2301	98.1213	0.5658	119	88
1	1152.0000	2.0000	9	0	104.1996	160.3970	98.7724	0.2530	115	88
1	1153.0000	2.0000	10	0	103.2100	160.2561	97.8902	0.5304	115	82
1	1154.0000	2.0000	10	0	104.2493	160.2470	98.6055	0.3567	127	77
1	1155.0000	2.0000	10	0	103.2649	160.0428	97.7051	0.5253	123	80
1	1156.0000	2.0000	10	0	101.6899	158.8860	96.2425	0.7845	115	75
1	1157.0000	2.0000	10	0	102.5832	158.6753	97.1442	0.4642	123	81
1	1158.0000	2.0000	10	0	101.9886	158.6074	96.6659	0.6803	121	86
1	1159.0000	2.0000	10	0	103.1102	158.5203	97.4046	0.2860	127	84
1	1160.0000	2.0000	10	0	102.8996	158.5017	97.2640	0.4038	131	91
1	1161.0000	2.0000	10	0	103.8332	158.3361	98.0934	0.4039	138	88
1	1162.0000	2.0000	10	0	103.2391	158.5222	97.6256	0.3431	131	88
1	1163.0000	2.0000	10	0	102.9919	158.4660	97.2738	0.2499	124	93
1	1164.0000	2.0000	10	0	102.7531	158.4276	97.3085	0.3812	128	88
1	1165.0000	2.0000	10	0	102.9230	158.4443	97.4680	0.2701	125	86
1	1166.0000	2.0000	10	0	102.6255	158.2677	97.2339	0.4449	125	90
1	1167.0000	2.0000	10	0	102.4409	158.1952	97.3187	0.3682	127	88
1	1168.0000	2.0000	10	0	102.4117	158.1641	97.1860	0.3922	127	90
1	1169.0000	2.0000	10	0	102.2452	158.2219	96.8708	0.5245	122	87
1	1170.0000	2.0000	10	0	102.6231	158.2054	97.2636	0.2856	125	88
1	1171.0000	2.0000	10	0	102.6411	157.9900	97.1433	0.4032	131	92
1	1172.0000	2.0000	10	0	102.6242	158.0767	97.0908	0.3605	118	85
1	1173.0000	2.0000	10	0	102.5830	157.8762	97.0066	0.3566	121	84
1	1174.0000	2.0000	10	0	102.5328	157.8357	96.9625	0.3807	126	90
1	1175.0000	2.0000	10	0	102.7254	157.9751	97.1765	0.2786	129	87
1	1176.0000	2.0000	10	0	102.5712	157.8444	97.0731	0.3832	131	96
1	1177.0000	2.0000	10	0	102.6169	157.8780	97.0303	0.3249	127	86
1	1178.0000	2.0000	10	0	101.9104	157.8740	96.2920	0.6885	130	85
1	1179.0000	2.0000	10	0	102.1938	157.5653	96.6928	0.4496	119	85
1	1180.0000	2.0000	10	0	102.5431	157.6583	96.9433	0.2906	131	94
1	1181.0000	2.0000	10	0	102.2902	157.6475	96.8606	0.4524	126	85
1	1182.0000	2.0000	10	0	102.2657	157.6689	96.7543	0.5161	126	89
1	1183.0000	2.0000	10	0	102.3874	157.5804	96.8985	0.3470	118	88
1	1184.0000	2.0000	10	0	102.0764	157.6619	96.6323	0.3570	127	86
1	1185.0000	2.0000	10	0	102.6000	157.6927	96.9501	0.2550	126	84
1	1186.0000	2.0000	9	0	101.7068	157.5623	96.3248	0.5842	134	80
1	1187.0000	2.0000	10	0	102.2779	157.6314	96.7081	0.3375	136	84
1	1188.0000	2.0000	10	0	102.1028	157.5783	96.5761	0.2977	126	89
1	1189.0000	2.0000	10	0	102.2740	157.5506	96.5829	0.3267	125	84
1	1190.0000	2.0000	9	0	102.2643	157.5761	96.5838	0.3550	131	87
1	1191.0000	2.0000	10	0	101.3625	157.5656	95.8233	0.7919	140	90
1	1192.0000	2.0000	10	0	101.6395	157.5833	96.3911	0.4305	124	90
1	1193.0000	2.0000	9	0	101.7394	157.5217	96.3118	0.5251	132	85
1	1194.0000	2.0000	10	0	102.1396	157.6249	96.5824	0.3894	121	84
1	1195.0000	2.0000	10	0	102.1001	157.6689	96.5602	0.3595	137	87
1	1196.0000	2.0000	10	0	102.0719	157.6095	96.5627	0.4012	126	85
1	1197.0000	2.0000	9	0	102.2747	157.6003	96.6007	0.3042	129	87
1	1198.0000	2.0000	10	0	102.3722	157.7985	96.8290	0.2946	124	89
1	1199.0000	2.0000	10	0	101.0846	157.9896	95.8999	0.6252	125	89
1	1200.0000	2.0000	10	0	101.3341	157.8279	96.0812	0.2635	128	91
1	1201.0000	2.0000	10	0	101.0275	157.9682	95.8197	0.4487	125	89
1	1202.0000	2.0000	10	0	101.0570	157.8571	95.8316	0.4438	128	91
1	1203.0000	2.0000	10	0	101.0363	158.0044	95.9158	0.3794	125	92
1	1204.0000	2.0000	9	0	100.7776	157.8860	95.4457	0.7086	118	88
1	1205.0000	2.0000	10	0	101.2429	157.7886	95.8726	0.6403	122	87
1	1206.0000	2.0000	10	0	100.8443	158.0192	95.2806	0.6780	123	86
1	1207.0000	2.0000	10	0	100.6224	157.9451	95.5475	0.3801	126	91
1	1208.0000	2.0000	10	0	100.5698	158.1515	95.4424	0.5827	128	90
1	1209.0000	2.0000	10	0	100.6916	158.0917	95.5590	0.4720	131	93
1	1210.0000	2.0000	10	0	100.4762	158.2242	95.3908	0.4442	116	93
1	1211.0000	2.0000	10	0	101.0538	158.1072	95.8989	0.4478	124	84
1	1212.0000	2.0000	10	0	100.8188	158.0535	95.5958	0.5173	124	90
1	1213.0000	2.0000	10	0	100.4944	158.1340	95.4368	0.4776	120	88
1	1214.0000	2.0000	10	0	100.3858	158.2376	95.3328	0.5689	121	94
1	1215.0000	2.0000	10	0	100.4310	158.1726	95.3754	0.4397	116	89
1	1216.0000	2.0000	10	0	100.6964	158.0380	95.3147	0.4897	113	79
1	1217.0000	2.0000	10	0	100.8269	158.2553	95.6868	0.4721	120	86
1	1218.0000	2.0000	10	0	100.7220	158.2245	95.6000	0.4732	129	86
1	1219.0000	2.0000	10	0	100.5165	158.1972	95.3286	0.5705	124	86
1	1220.0000	2.0000	10	0	101.0071	158.1674	95.8055	0.2896	125	88
1	1221.0000	2.0000	10	0	100.5738	158.1680	95.5054	0.5586	129	83
1	1222.0000	2.0000	10	0	100.6697	158.2141	95.6269	0.4307	124	89
1	1223.0000	2.0000	10	0	101.3214	158.2279	95.9984	0.2688	120	86
1	1224.0000	2.0000	10	0	100.2544	158.2458	95.3208	0.6177	117	84
1	1225.0000	2.0000	10	0	100.4460	158.0473	95.2132	0.4974	123	89
1	1226.0000	2.0000	9	0	100.7106	158.2933	95.6561	0.4089	123	92
1	1227.0000	2.0000	10	0	100.2460	158.2274	95.3696	0.6160	113	85
1	1228.0000	2.0000	9	0	100.6253	158.1183	95.5189	0.3685	115	85
1	1229.0000	2.0000	10	0	100.4906	158.1563	95.5540	0.5315	121	89
1	1230.0000	2.0000	10	0	100.8224	158.1817	95.6296	0.3809	118	86
1	1231.0000	2.0000	10	0	100.8000	158.2356	95.7418	0.2650	129	85
1	1232.0000	2.0000	10	0	99.4724	157.9133	94.5602	0.7526	118	87
1	1233.0000	2.0000	10	0	100.4249	158.3645	95.5005	0.4585	118	90
1	1234.0000	2.0000	10	0	100.4291	158.1936	95.3877	0.4512	133	89
1	1235.0000	2.0000	10	0	100.9754	158.1024	95.8583	0.3784	127	85
1	1236.0000	2.0000	10	0	100.3817	158.3489	95.5144	0.5446	122	92
1	1237.0000	2.0000	10	0	100.9757	158.3539	95.9753	0.5013	127	92
1	1238.0000	2.0000	10	0	100.7135	158.3148	95.6975	0.4472	124	95
1	1239.0000	2.0000	9	0	100.3042	158.2624	95.3251	0.7178	128	93
1	1240.0000	2.0000	10	0	100.2022	158.1978	95.2876	0.5789	121	92
1	1241.0000	2.0000	10	0	100.5459	158.4903	95.6887	0.3961	116	86
1	1242.0000	2.0000	10	0	100.5324	158.3759	95.4897	0.5073	122	86
1	1243.0000	2.0000	10	0	99.9919	158.2330	95.1034	0.6847	115	83
1	1244.0000	2.0000	10	0	100.4708	158.1021	95.2844	0.4584	105	81
1	1245.0000	2.0000	10	0	100.5522	158.2385	95.4162	0.3855	117	83
1	1246.0000	2.0000	10	0	100.5253	158.3395	95.4588	0.4132	125	88
1	1247.0000	2.0000	10	0	99.9325	158.2676	95.0213	0.6292	123	94
1	1248.0000	2.0000	10	0	100.6721	158.2726	95.6329	0.5016	123	95
1	1249.0000	2.0000	10	0	100.8438	158.2549	95.8072	0.3777	131	99
1	1250.0000	2.0000	10	0	101.0718	158.4497	95.8996	0.3609	123	96
1	1251.0000	2.0000	10	0	100.7907	158.2455	95.7391	0.3217	125	93
1	1252.0000	2.0000	10	0	100.4941	158.2893	95.4978	0.3758	122	88
1	1253.0000	2.0000	9	0	100.2706	158.0598	95.4482	0.4564	120	85
1	1254.0000	2.0000	10	0	100.3598	158.2136	95.3907	0.5002	123	85
1	1255.0000	2.0000	10	0	100.8638	158.3548	95.7353	0.2325	124	86
1	1256.0000	2.0000	10	0	100.5702	158.2872	95.6022	0.5080	116	80
1	1257.0000	2.0000	10	0	100.5046	158.3394	95.3080	0.4820	116	91
1	1258.0000	2.0000	10	0	100.8623	158.4132	95.8374	0.4069	124	89
1	1259.0000	2.0000	10	0	100.7211	158.4011	95.7443	0.3747	121	89
1	1260.0000	2.0000	10	0	100.1671	158.3772	95.2217	0.9111	109	82
1	1261.0000	2.0000	9	0	100.8214	158.3276	95.5914	0.4034	104	75
1	1262.0000	2.0000	10	0	100.3155	158.5144	95.1360	0.5578	106	76
1	1263.0000	2.0000	10	0	101.0128	158.4189	95.9808	0.3110	104	72
1	1264.0000	2.0000	10	0	100.4850	158.3885	95.3228	0.4423	116	81
1	1265.0000	2.0000	10	0	100.3431	158.1779	95.3300	0.5488	113	83
1	1266.0000	2.0000	10	0	100.3321	158.4801	95.2385	0.6053	119	83
1	1267.0000	2.0000	10	0	100.2013	158.3641	95.3683	0.5925	123	84
1	1268.0000	2.0000	10	0	100.6004	158.0976	95.3809	0.5258	112	79
1	1269.0000	2.0000	10	0	100.5456	158.4236	95.6040	0.4114	120	83
1	1270.0000	2.0000	10	0	100.2470	158.1772	95.5032	0.5522	124	88
1	1271.0000	2.0000	10	0	100.7316	158.2316	95.5742	0.3959	132	93
1	1272.0000	2.0000	10	0	100.3362	158.3340	95.3697	0.6179	131	98
1	1273.0000	2.0000	10	0	100.6714	158.4712	95.6897	0.4647	122	90
1	1274.0000	2.0000	10	0	100.7633	158.2374	95.6230	0.4087	133	94
1	1275.0000	2.0000	10	0	100.6573	158.2348	95.5828	0.5100	131	88
1	1276.0000	2.0000	10	0	100.9559	158.3560	95.7790	0.3721	133	91
1	1277.0000	2.0000	10	0	100.9791	158.4494	96.0130	0.2695	128	97
1	1278.0000	2.0000	10	0	100.1777	158.5790	95.3720	0.5925	130	97
1	1279.0000	2.0000	10	0	101.0880	158.3611	95.8817	0.3394	130	86
1	1280.0000	2.0000	10	0	100.5090	158.3477	95.6138	0.3964	127	87
1	1281.0000	2.0000	10	0	100.0608	158.1950	95.1507	0.6644	113	86
1	1282.0000	2.0000	10	0	100.6967	158.2653	95.6046	0.3343	119	84
1	1283.0000	2.0000	10	0	100.8927	158.2165	95.7181	0.3863	120	88
1	1284.0000	2.0000	10	0	100.3151	158.4905	95.2252	0.6387	119	90
1	1285.0000	2.0000	10	0	100.6605	158.3084	95.7012	0.5143	125	83
1	1286.0000	2.0000	10	0	100.3303	158.3999	95.2587	0.6192	129	95
1	1287.0000	2.0000	10	0	100.8421	158.3605	95.8488	0.4700	126	93
1	1288.0000	2.0000	9	0	100.6819	158.1973	95.4994	0.5525	129	89
1	1289.0000	2.0000	10	0	100.0034	158.2156	95.0698	0.6823	126	91
1	1290.0000	2.0000	10	0	100.6000	158.1977	95.5060	0.3544	121	97
1	1291.0000	2.0000	10	0	100.3694	158.3692	95.5377	0.4242	126	90
1	1292.0000	2.0000	10	0	100.7709	158.3645	95.7015	0.2327	136	96
1	1293.0000	2.0000	10	0	100.6211	158.2398	95.6633	0.3717	134	97
1	1294.0000	2.0000	10	0	100.4483	158.3488	95.5596	0.4423	137	101
1	1295.0000	2.0000	10	0	100.5310	158.3445	95.6827	0.4229	134	92
1	1296.0000	2.0000	10	0	100.5561	158.3777	95.6636	0.3448	126	102
1	1297.0000	2.0000	10	0	100.8250	158.0464	95.8134	0.4976	131	97
1	1298.0000	2.0000	10	0	100.7283	158.1435	95.7123	0.3936	133	95
1	1299.0000	2.0000	10	0	100.2625	158.1274	95.3174	0.4870	128	96
1	1300.0000	2.0000	10	0	100.7290	158.3089	95.6752	0.3073	128	94
1	1301.0000	2.0000	10	0	100.5800	158.2693	95.6004	0.4334	137	97
1	1302.0000	2.0000	10	0	100.5450	158.2429	95.5438	0.3887	128	94
1	1303.0000	2.0000	10	0	100.4303	158.2527	95.4418	0.4909	130	103
1	1304.0000	2.0000	10	0	100.6138	158.2154	95.6062	0.4024	134	98
1	1305.0000	2.0000	10	0	100.3000	158.2717	95.3695	0.4922	129	93
1	1306.0000	2.0000	10	0	99.8888	158.3394	95.0722	0.6741	124	89
1	1307.0000	2.0000	10	0	100.4050	158.3106	95.4441	0.4380	125	94
1	1308.0000	2.0000	10	0	100.6050	158.3364	95.6248	0.3252	128	90
1	1309.0000	2.0000	10	0	100.1879	158.1460	95.1756	0.4636	124	87
1	1310.0000	2.0000	10	0	100.4980	158.1682	95.5354	0.3444	128	92
1	1311.0000	2.0000	10	0	100.0638	158.1374	94.9996	0.5802	116	86
1	1312.0000	2.0000	10	0	100.0744	157.9878	95.2642	0.5702	111	88
1	1313.0000	2.0000	10	0	100.6249	158.2446	95.5883	0.4403	114	89
1	1314.0000	2.0000	10	0	100.1002	158.1845	95.2558	0.5106	122	90
1	1315.0000	2.0000	10	0	99.8188	158.1665	94.9790	0.5738	126	93
1	1316.0000	2.0000	10	0	100.1583	158.1689	95.1637	0.5159	120	91
1	1317.0000	2.0000	10	0	100.3303	158.3613	95.1930	0.5173	131	98
1	1318.0000	2.0000	10	0	100.0643	158.3076	95.3065	0.5880	120	92
1	1319.0000	2.0000	9	0	100.5548	158.1755	95.5084	0.3141	125	86
1	1320.0000	2.0000	10	0	100.4951	158.1578	95.6264	0.3896	124	86
1	1321.0000	2.0000	10	0	100.1376	158.3282	95.3965	0.5361	124	96
1	1322.0000	2.0000	10	0	99.7590	158.3452	95.0861	0.5663	127	91
1	1323.0000	2.0000	10	0	100.3696	158.0239	95.4009	0.3069	131	93
1	1324.0000	2.0000	10	0	100.2665	158.2007	95.4101	0.3277	127	89
1	1325.0000	2.0000	10	0	100.0479	158.1541	95.2492	0.5251	115	88
1	1326.0000	2.0000	10	0	99.6416	158.1997	94.9974	0.5844	121	95
1	1327.0000	2.0000	10	0	100.3731	158.1456	95.6644	0.2620	131	94
1	1328.0000	2.0000	10	0	100.4707	157.9677	95.6081	0.3429	135	91
1	1329.0000	2.0000	10	0	100.3793	158.2055	95.5240	0.4399	123	89
1	1330.0000	2.0000	10	0	100.2642	158.2874	95.4854	0.3452	126	92
1	1331.0000	2.0000	10	0	99.7788	158.1014	95.0321	0.5404	112	83
1	1332.0000	2.0000	10	0	99.4946	158.5833	95.1531	0.8798	117	69
1	1333.0000	2.0000	10	0	100.4642	159.5510	97.2110	0.5436	115	73
1	1334.0000	2.0000	9	0	100.6820	159.6436	97.6415	0.6563	112	70
1	1335.0000	2.0000	10	0	100.1598	159.7045	96.7345	0.5764	117	70
1	1336.0000	2.0000	10	0	100.8264	159.3685	97.0673	0.5301	101	73
1	1337.0000	2.0000	10	0	100.5040	160.0031	97.4397	0.5257	122	85
1	1338.0000	2.0000	10	0	101.2246	159.9491	97.9964	0.2878	133	83
1	1339.0000	2.0000	10	0	100.3326	160.0853	96.9452	0.5564	121	82
1	1340.0000	2.0000	10	0	100.5796	159.9604	97.3813	0.3987	123	86
1	1341.0000	2.0000	10	0	100.9985	159.8868	97.5519	0.2644	128	83
1	1342.0000	2.0000	10	0	100.4085	159.8937	97.1604	0.5579	129	86
1	1343.0000	2.0000	10	0	100.7264	159.8024	97.3700	0.4799	135	100
1	1344.0000	2.0000	10	0	101.0571	159.8257	97.6612	0.3432	139	92
1	1345.0000	2.0000	10	0	101.2057	159.8694	97.8000	0.3353	142	90
1	1346.0000	2.0000	9	0	100.7418	159.9552	97.4554	0.4548	128	94
1	1347.0000	2.0000	10	0	101.3150	159.8814	97.8957	0.2680	123	87
1	1348.0000	2.0000	10	0	101.4132	159.9684	98.0962	0.3162	145	88
1	1349.0000	2.0000	10	0	101.3335	159.8997	97.9817	0.2876	141	91
1	1350.0000	2.0000	10	0	101.1387	159.8826	97.7754	0.3481	129	92
1	1351.0000	2.0000	10	0	100.9874	159.8868	97.6864	0.3398	140	100
1	1352.0000	2.0000	10	0	100.7988	159.8929	97.5366	0.4346	132	85
1	1353.0000	2.0000	10	0	100.6446	159.8346	97.3119	0.5344	129	88
1	1354.0000	2.0000	10	0	100.9113	159.8577	97.6030	0.4469	128	89
1	1355.0000	2.0000	10	0	100.5429	159.6354	97.1690	0.5754	114	84
1	1356.0000	2.0000	10	0	100.3466	159.7901	97.0581	0.5835	118	83
1	1357.0000	2.0000	10	0	100.9414	159.8044	97.4802	0.3832	130	88
1	1358.0000	2.0000	10	0	100.9329	159.7578	97.5746	0.3269	138	89
1	1359.0000	2.0000	10	0	100.1589	159.5627	96.6269	0.7006	123	86
1	1360.0000	2.0000	10	0	100.1267	159.8496	97.0353	0.6386	121	86
1	1361.0000	2.0000	10	0	100.6936	159.8427	97.3143	0.4570	120	82
1	1362.0000	2.0000	10	0	100.3224	159.8644	97.0224	0.5400	129	87
1	1363.0000	2.0000	10	0	100.8700	159.6104	97.5526	0.4128	127	87
1	1364.0000	2.0000	10	0	100.7287	159.6720	97.3049	0.3865	124	89
1	1365.0000	2.0000	10	0	101.1875	159.7058	97.8091	0.2706	121	83
1	1366.0000	2.0000	10	0	100.7429	159.6808	97.3135	0.4831	123	95
1	1367.0000	2.0000	10	0	100.7546	159.6700	97.3417	0.4180	128	89
1	1368.0000	2.0000	10	0	100.8182	159.5746	97.3714	0.4306	119	87
1	1369.0000	2.0000	10	0	100.5674	159.6850	97.1580	0.4336	111	83
1	1370.0000	2.0000	10	0	100.8520	159.7107	97.4407	0.3760	117	85
1	1371.0000	2.0000	10	0	100.8298	159.6601	97.4150	0.4082	125	86
1	1372.0000	2.0000	10	0	100.7242	159.6219	97.3407	0.4520	111	82
1	1373.0000	2.0000	10	0	100.5320	159.7766	97.3305	0.5758	112	82
1	1374.0000	2.0000	10	0	100.4062	159.7150	96.9345	0.5661	117	82
1	1375.0000	2.0000	10	0	100.7732	159.5765	97.3222	0.4321	125	84
1	1376.0000	2.0000	10	0	100.6783	159.5772	97.1652	0.4698	133	86
1	1377.0000	2.0000	10	0	100.8654	159.7013	97.4203	0.3139	122	92
1	1378.0000	2.0000	10	0	101.2462	159.5494	97.6135	0.3023	129	92
1	1379.0000	2.0000	10	0	100.8536	159.6024	97.2432	0.3283	129	91
1	1380.0000	2.0000	10	0	100.7901	159.5958	97.0845	0.4215	118	90
1	1381.0000	2.0000	10	0	101.0213	159.4381	97.2962	0.4800	128	88
1	1382.0000	2.0000	10	0	100.5429	159.4187	96.9292	0.3942	132	83
1	1383.0000	2.0000	10	0	101.2029	159.7708	97.2115	0.4849	110	79
1	1384.0000	2.0000	10	0	100.4545	159.6089	96.8844	0.5498	122	83
1	1385.0000	2.0000	10	0	100.9394	159.3341	97.1146	0.5220	116	81
1	1386.0000	2.0000	10	0	100.0397	159.7871	96.3035	0.5653	95	68
1	1387.0000	2.0000	10	0	99.7759	159.5263	96.3791	0.4167	97	72
1	1388.0000	2.0000	10	0	100.8814	159.5371	97.1438	0.4404	115	80
1	1389.0000	2.0000	10	0	100.5062	159.6404	96.9777	0.7664	114	77
1	1390.0000	2.0000	10	0	100.3225	159.3748	96.1421	0.7600	101	75
1	1391.0000	2.0000	10	0	100.6903	159.7463	96.8304	0.7230	120	73
1	1392.0000	2.0000	10	0	100.2063	159.7009	96.8162	0.5346	115	78
1	1393.0000	2.0000	10	0	100.3851	159.7576	96.8205	0.5303	116	80
1	1394.0000	2.0000	10	0	100.0091	159.2717	96.9008	1.1048	125	84
1	1395.0000	2.0000	10	0	100.4567	159.6128	96.8874	0.6447	110	81
1	1396.0000	2.0000	10	0	100.6958	159.7477	96.7854	0.5006	112	83
1	1397.0000	2.0000	10	0	100.6936	159.7436	97.0454	0.5096	137	82
1	1398.0000	2.0000	10	0	100.4700	159.9636	96.8380	0.5171	99	75
1	1399.0000	2.0000	10	0	100.9400	159.6209	97.1007	0.4140	117	75
1	1400.0000	2.0000	10	0	100.8535	159.5057	96.9813	0.4344	112	86
1	1401.0000	2.0000	10	0	100.4230	159.7152	96.7197	0.5863	116	87
1	1402.0000	2.0000	10	0	100.5296	159.5504	96.5711	0.4895	127	85
1	1403.0000	2.0000	10	0	100.6099	159.6306	96.8781	0.6010	124	88
1	1404.0000	2.0000	10	0	100.9428	159.8053	97.2761	0.4198	135	90
1	1405.0000	2.0000	10	0	100.8723	159.7293	97.1321	0.4606	124	87
1	1406.0000	2.0000	9	0	101.2208	159.7808	97.4795	0.3152	128	92
1	1407.0000	2.0000	10	0	101.2175	160.0018	97.3552	0.2574	142	91
1	1408.0000	2.0000	10	0	100.4929	159.8984	96.8269	0.4472	119	90
1	1409.0000	2.0000	10	0	101.2787	159.8701	97.1248	0.2587	131	88
1	1410.0000	2.0000	10	0	101.0998	159.9082	97.2877	0.3375	129	81
1	1411.0000	2.0000	9	0	100.4628	159.8113	96.5628	0.4174	132	84
1	1412.0000	2.0000	10	0	101.2050	159.7283	97.1949	0.3977	114	88
1	1413.0000	2.0000	10	0	100.6689	159.8857	96.9907	0.4743	116	87
1	1414.0000	2.0000	10	0	100.4336	160.1125	96.3817	0.6627	121	77
1	1415.0000	2.0000	10	0	100.8770	159.7926	97.0392	0.4171	130	80
1	1416.0000	2.0000	10	0	101.0718	159.9124	97.4100	0.3347	125	83
1	1417.0000	2.0000	10	0	100.6783	159.9750	97.0413	0.4159	125	88
1	1418.0000	2.0000	10	0	101.2256	159.6184	97.3680	0.4555	119	75
1	1419.0000	2.0000	7	0	101.0035	160.5397	97.3174	0.4563	99	65
1	1420.0000	2.0000	9	0	101.7988	162.7039	97.2191	0.4266	105	66
1	1421.0000	2.0000	9	0	102.6710	162.5638	98.3102	0.2600	97	64
1	1422.0000	2.0000	10	0	100.1353	162.4755	95.7131	1.0880	88	67
1	1423.0000	2.0000	9	0	100.5469	162.3548	96.4148	0.8205	110	67
1	1424.0000	2.0000	10	0	101.1277	162.3097	96.3520	0.8170	103	66
1	1425.0000	2.0000	10	0	102.0395	162.5364	97.6064	0.4677	115	76
1	1426.0000	2.0000	10	0	102.8600	162.9479	98.3577	0.2652	121	78
1	1427.0000	2.0000	10	0	102.4394	162.7074	98.1333	0.3947	115	82
1	1428.0000	2.0000	10	0	101.6473	162.9354	97.4325	0.4709	115	79
1	1429.0000	2.0000	10	0	101.8344	162.9620	97.3708	0.4563	103	69
1	1430.0000	2.0000	10	0	102.2402	162.9446	97.6572	0.7977	103	68
1	1431.0000	2.0000	10	0	102.6477	162.7485	97.9903	0.3461	117	77
1	1432.0000	2.0000	10	0	101.6388	162.7415	97.3306	0.6420	113	75
1	1433.0000	2.0000	10	0	102.8654	162.8001	98.3378	0.2505	131	81
1	1434.0000	2.0000	10	0	102.8388	162.5760	98.2532	0.4903	123	81
1	1435.0000	2.0000	10	0	102.5910	162.7174	98.0377	0.4625	126	84
1	1436.0000	2.0000	10	0	102.5120	162.7570	98.2098	0.3606	114	85
1	1437.0000	2.0000	10	0	102.2561	162.5880	97.8831	0.3688	117	87
1	1438.0000	2.0000	10	0	102.4427	162.6612	98.0069	0.3910	138	87
1	1439.0000	2.0000	10	0	102.1819	162.6976	97.5380	0.5984	135	93
1	1440.0000	2.0000	9	0	101.5376	162.4764	97.2331	0.5125	127	87
1	1441.0000	2.0000	10	0	102.5234	162.6608	97.8377	0.3287	117	83
1	1442.0000	2.0000	10	0	102.2062	162.5689	97.8353	0.4577	123	85
1	1443.0000	2.0000	10	0	101.7326	162.6347	97.4630	0.4909	118	87
1	1444.0000	2.0000	9	0	101.6861	162.8729	97.4248	0.5625	116	82
1	1445.0000	2.0000	10	0	101.8520	162.5154	97.3423	0.6502	113	78
1	1446.0000	2.0000	10	0	100.9242	162.6104	96.4563	0.7313	111	73
1	1447.0000	2.0000	10	0	101.4812	162.4570	97.3200	0.6614	120	76
1	1448.0000	2.0000	10	0	103.4122	162.0814	98.6031	0.6447	128	83
1	1449.0000	2.0000	10	0	102.5779	162.5968	97.9781	0.3787	116	87
1	1450.0000	2.0000	10	0	103.0194	162.6991	98.5764	0.2026	118	82
1	1451.0000	2.0000	10	0	102.8518	162.6684	98.1226	0.4284	123	86
1	1452.0000	2.0000	10	0	102.8272	162.8307	98.3599	0.2815	142	88
1	1453.0000	2.0000	10	0	102.0084	162.4706	97.6631	0.4038	122	94
1	1454.0000	2.0000	9	0	102.0144	162.8138	97.7929	0.3386	128	89
1	1455.0000	2.0000	9	0	102.2104	162.7376	97.8440	0.3918	138	90
1	1456.0000	2.0000	10	0	102.9030	162.7645	98.3870	0.2521	136	93
1	1457.0000	2.0000	10	0	102.1561	162.5919	97.7618	0.3906	126	94
1	1458.0000	2.0000	10	0	102.3326	162.7368	97.7794	0.4604	127	84
1	1459.0000	2.0000	10	0	102.5366	162.2825	97.8916	0.4865	118	89
1	1460.0000	2.0000	10	0	102.0942	162.8681	97.6638	0.4519	128	89
1	1461.0000	2.0000	10	0	102.3198	162.6056	97.9324	0.3961	126	88
1	1462.0000	2.0000	10	0	102.3818	162.6094	97.8932	0.3131	126	91
1	1463.0000	2.0000	9	0	100.8250	162.6421	96.6552	0.7167	116	84
1	1464.0000	2.0000	10	0	102.2408	162.6737	97.9585	0.5723	128	92
1	1465.0000	2.0000	10	0	102.6625	162.6646	98.1116	0.2045	131	87
1	1466.0000	2.0000	10	0	101.9029	162.5657	97.6205	0.3913	130	87
1	1467.0000	2.0000	10	0	101.3303	162.6214	97.0639	0.6289	117	89
1	1468.0000	2.0000	10	0	102.1360	162.6503	97.8111	0.4506	120	87
1	1469.0000	2.0000	10	0	102.3579	162.6505	97.9306	0.3920	135	94
1	1470.0000	2.0000	10	0	101.4726	162.7735	97.2645	0.7388	130	91
1	1471.0000	2.0000	10	0	102.5721	162.4460	98.0171	0.3935	123	86
1	1472.0000	2.0000	10	0	102.4199	162.5360	97.9194	0.4600	131	90
1	1473.0000	2.0000	10	0	101.1883	162.6745	97.0179	0.7153	125	89
1	1474.0000	2.0000	10	0	101.0900	162.7063	96.5593	0.6997	119	78
1	1475.0000	2.0000	10	0	100.7756	162.5803	96.0749	0.9734	117	78
1	1476.0000	2.0000	10	0	101.8047	162.6282	97.5085	0.5331	124	87
1	1477.0000	2.0000	10	0	102.3485	162.8061	97.8786	0.4545	135	88
1	1478.0000	2.0000	10	0	102.6312	162.6146	98.0516	0.2600	126	84
1	1479.0000	2.0000	10	0	102.0199	162.3113	97.3988	0.5968	127	91
1	1480.0000	2.0000	10	0	102.5859	162.3725	97.9949	0.3342	122	88
1	1481.0000	2.0000	10	0	102.5183	162.4711	97.9375	0.3616	134	92
1	1482.0000	2.0000	10	0	102.4781	162.7225	97.8589	0.4015	136	95
1	1483.0000	2.0000	10	0	102.5641	162.5363	98.0715	0.3997	132	93
1	1484.0000	2.0000	10	0	102.2007	162.5505	97.8062	0.3465	119	83
1	1485.0000	2.0000	10	0	102.4700	162.9103	97.7601	0.4702	108	80
1	1486.0000	2.0000	10	0	102.0716	162.5879	97.6646	0.3757	121	88
1	1487.0000	2.0000	10	0	101.6046	162.7071	97.1664	0.6216	127	86
1	1488.0000	2.0000	10	0	102.4727	162.2851	97.7538	0.4342	132	91
1	1489.0000	2.0000	10	0	101.7075	162.5402	97.4508	0.5083	130	89
1	1490.0000	2.0000	10	0	102.0441	162.3843	97.7253	0.3745	130	87
1	1491.0000	2.0000	10	0	100.8242	162.4422	96.7488	0.6416	110	72
1	1492.0000	2.0000	10	0	102.0081	162.5609	97.5855	0.5130	110	68
1	1493.0000	2.0000	10	0	101.7267	162.3447	97.5899	0.4666	123	86
1	1494.0000	2.0000	10	0	102.0062	162.4067	97.4973	0.6051	130	91
1	1495.0000	2.0000	10	0	101.6009	162.3110	97.2298	0.4147	122	84
1	1496.0000	2.0000	10	0	100.9820	161.6843	97.2498	1.1930	124	78
1	1497.0000	2.0000	10	0	102.0331	162.2375	97.5350	0.4221	122	85
1	1498.0000	2.0000	10	0	100.3997	161.9694	96.2912	0.7932	122	79
1	1499.0000	2.0000	10	0	101.7891	162.0194	97.1036	0.4563	117	78
1	1500.0000	2.0000	10	0	102.0404	161.9640	97.4201	0.3568	123	86
1	1501.0000	2.0000	10	0	101.3168	162.2339	96.9388	0.5975	128	89
1	1502.0000	2.0000	9	0	102.1862	162.2058	97.4012	0.6136	118	85
1	1503.0000	2.0000	10	0	102.6550	162.0548	97.6136	0.5393	128	85
1	1504.0000	2.0000	10	0	101.8589	162.2119	97.2918	0.5274	126	90
1	1505.0000	2.0000	10	0	102.1401	162.1990	97.4589	0.4050	124	88
1	1506.0000	2.0000	10	0	101.7632	161.9368	97.1579	0.5983	125	89
1	1507.0000	2.0000	10	0	101.4083	162.1934	96.9127	0.6097	130	93
1	1508.0000	2.0000	10	0	101.9107	162.1955	97.3291	0.6383	132	95
1	1509.0000	2.0000	10	0	102.6091	161.9972	97.7660	0.3140	128	98
1	1510.0000	2.0000	10	0	101.8547	162.1582	97.2074	0.5671	128	94
1	1511.0000	2.0000	10	0	102.5337	161.9901	97.7407	0.4121	125	91
1	1512.0000	2.0000	10	0	102.4450	162.0557	97.7150	0.4906	119	92
1	1513.0000	2.0000	10	0	102.2248	161.9402	97.5018	0.4306	122	94
1	1514.0000	2.0000	10	0	101.4734	162.0400	96.8384	0.6570	127	88
1	1515.0000	2.0000	10	0	101.6753	162.0479	96.8233	0.5316	125	85
1	1516.0000	2.0000	10	0	101.1080	161.9891	96.6421	0.5057	123	86
1	1517.0000	2.0000	10	0	102.6223	161.9197	97.8225	0.3296	122	87
1	1518.0000	2.0000	10	0	102.5242	161.7012	97.5603	0.4047	127	90
1	1519.0000	2.0000	10	0	102.4362	161.9582	97.6621	0.3050	127	82
1	1520.0000	2.0000	10	0	102.0399	161.9880	97.4573	0.5247	128	93
1	1521.0000	2.0000	10	0	101.5323	162.1055	96.8695	0.6938	131	93
1	1522.0000	2.0000	10	0	101.4773	162.1001	96.9409	0.5567	113	88
1	1523.0000	2.0000	10	0	101.3545	161.9531	96.6797	0.5081	119	86
1	1524.0000	2.0000	10	0	102.3325	162.1769	97.5843	0.4007	124	89
1	1525.0000	2.0000	10	0	102.4778	162.2689	97.6997	0.2667	129	89
1	1526.0000	2.0000	10	0	102.8878	162.3954	97.9210	0.3047	133	87
1	1527.0000	2.0000	10	0	101.7728	162.1010	96.8155	0.5079	125	91
1	1528.0000	2.0000	10	0	101.3392	162.3797	96.7937	0.4910	128	95
1	1529.0000	2.0000	10	0	101.2030	162.3182	96.6231	0.3453	131	98
1	1530.0000	2.0000	9	0	101.3896	161.8849	96.7241	0.3503	137	88
1	1531.0000	2.0000	10	0	100.6427	161.9498	96.1058	0.5316	122	87
1	1532.0000	2.0000	10	0	100.4795	162.1471	95.8833	0.4216	124	85
1	1533.0000	2.0000	10	0	101.5478	162.3458	96.8042	0.2422	136	93
1	1534.0000	2.0000	10	0	100.7965	162.1853	96.1844	0.3306	135	93
1	1535.0000	2.0000	10	0	100.3193	161.9192	95.9932	0.3799	132	86
1	1536.0000	2.0000	10	0	101.4277	161.8681	96.9306	0.5010	129	85
1	1537.0000	2.0000	10	0	99.6129	162.0162	95.4097	0.7478	127	85
1	1538.0000	2.0000	9	0	100.6918	162.0721	96.0806	0.3222	125	87
1	1539.0000	2.0000	10	0	100.5967	162.1081	96.0936	0.4691	122	85
1	1540.0000	2.0000	10	0	100.6791	162.3240	96.1086	0.4141	128	89
1	1541.0000	2.0000	10	0	100.6428	162.2854	96.0908	0.4431	131	92
1	1542.0000	2.0000	10	0	100.8125	162.4314	96.2568	0.3851	142	90
1	1543.0000	2.0000	10	0	100.5290	162.3017	96.0427	0.4225	127	87
1	1544.0000	2.0000	10	0	100.5329	162.5052	95.6006	0.5901	129	88
1	1545.0000	2.0000	10	0	100.9767	162.7316	96.2728	0.2265	124	92
1	1546.0000	2.0000	10	0	100.7139	162.7073	96.0908	0.4301	128	88
1	1547.0000	2.0000	10	0	100.7370	162.3917	96.3842	0.2932	125	90
1	1548.0000	2.0000	9	0	100.4983	162.3939	96.2114	0.3702	139	94
1	1549.0000	2.0000	10	0	100.6793	162.2930	96.3598	0.2796	139	97
1	1550.0000	2.0000	10	0	100.0682	162.1216	95.7345	0.4558	134	96
1	1551.0000	2.0000	10	0	99.6847	162.1431	95.6880	0.4940	138	96
1	1552.0000	2.0000	10	0	100.2164	162.2877	95.9622	0.3895	138	96
1	1553.0000	2.0000	10	0	100.2464	162.2002	95.9794	0.3170	136	88
1	1554.0000	2.0000	10	0	100.4152	162.2474	96.2924	0.3134	135	89
1	1555.0000	2.0000	10	0	100.4327	162.1859	96.2488	0.3265	142	98
1	1556.0000	2.0000	10	0	100.1803	162.3415	95.9470	0.4066	135	95
1	1557.0000	2.0000	10	0	99.9216	162.2108	96.0058	0.3217	130	97
1	1558.0000	2.0000	9	0	100.0419	162.1144	95.9266	0.3889	137	101
1	1559.0000	2.0000	10	0	99.9557	162.1010	96.0672	0.3061	135	96
1	1560.0000	2.0000	10	0	99.9066	162.1403	95.9400	0.4319	141	94
1	1561.0000	2.0000	10	0	99.6856	162.0192	95.8281	0.3439	138	98
1	1562.0000	2.0000	10	0	99.8965	162.1965	95.7225	0.3708	143	97
1	1563.0000	2.0000	10	0	99.8705	162.0721	95.8767	0.3352	139	93
1	1564.0000	2.0000	10	0	99.2587	162.1296	95.4128	0.5473	140	91
1	1565.0000	2.0000	10	0	99.6837	162.1974	95.8390	0.2951	136	97
1	1566.0000	2.0000	10	0	100.0786	162.2239	96.0764	0.3850	132	86
1	1567.0000	2.0000	10	0	99.4030	162.1814	95.6268	0.5498	135	94
1	1568.0000	2.0000	10	0	99.7836	162.1630	95.8852	0.4321	138	100
1	1569.0000	2.0000	10	0	99.8196	162.1590	96.0752	0.4139	137	95
1	1570.0000	2.0000	10	0	99.7233	162.1690	95.9804	0.4124	137	95
1	1571.0000	2.0000	10	0	99.5971	162.1004	95.8246	0.4713	133	88
1	1572.0000	2.0000	10	0	99.8742	162.5469	95.4057	0.5174	134	80
1	1573.0000	2.0000	10	0	99.4895	162.4473	95.2171	0.4555	127	85
1	1574.0000	2.0000	10	0	99.2460	162.7578	94.9890	0.4595	127	91
1	1575.0000	2.0000	10	0	99.7645	162.6442	95.3372	0.3355	127	93
1	1576.0000	2.0000	10	0	99.3370	162.8408	95.1625	0.4558	129	99
1	1577.0000	2.0000	10	0	99.6317	162.9146	95.3783	0.2802	130	97
1	1578.0000	2.0000	9	0	99.8166	162.7911	95.3511	0.3129	128	90
1	1579.0000	2.0000	9	0	99.6950	162.9142	95.4570	0.4139	127	89
1	1580.0000	2.0000	10	0	99.1680	162.9042	95.1912	0.4408	126	94
1	1581.0000	2.0000	9	0	99.5063	162.9001	95.4831	0.3263	128	99
1	1582.0000	2.0000	10	0	99.2479	162.8127	95.3819	0.3716	116	94
1	1583.0000	2.0000	10	0	98.9737	162.8615	94.9718	0.4858	124	98
1	1584.0000	2.0000	10	0	99.3555	162.7906	95.4154	0.3780	127	100
1	1585.0000	2.0000	10	0	99.5384	162.7707	95.5228	0.3860	123	95
1	1586.0000	2.0000	10	0	99.1053	162.8442	95.2260	0.3674	132	100
1	1587.0000	2.0000	10	0	99.4327	162.8336	95.5553	0.3814	130	95
1	1588.0000	2.0000	10	0	99.3307	162.9421	95.2147	0.4802	131	100
1	1589.0000	2.0000	10	0	99.0034	162.8812	95.1485	0.4702	128	97
1	1590.0000	2.0000	10	0	99.2982	162.7148	95.3512	0.3845	122	90
1	1591.0000	2.0000	10	0	99.0933	162.8702	94.9700	0.4148	127	92
1	1592.0000	2.0000	10	0	99.6408	162.8446	95.6810	0.2165	136	93
1	1593.0000	2.0000	10	0	98.9905	162.8892	95.0665	0.3403	136	98
1	1594.0000	2.0000	10	0	98.8749	162.8992	94.9224	0.4008	128	94
1	1595.0000	2.0000	10	0	99.1357	162.9982	95.2924	0.2641	130	94
1	1596.0000	2.0000	10	0	99.1532	162.9407	95.1469	0.3629	129	96
1	1597.0000	2.0000	10	0	98.6329	162.9780	94.9042	0.4763	130	97
1	1598.0000	2.0000	10	0	98.8636	162.9356	95.1429	0.3679	129	92
1	1599.0000	2.0000	9	0	99.2091	163.0707	95.1402	0.2374	128	87
1	1600.0000	2.0000	10	0	98.5765	163.1886	94.7191	0.3907	134	96
1	1601.0000	2.0000	10	0	99.1666	162.9763	95.0771	0.2716	134	98
1	1602.0000	2.0000	9	0	98.5844	163.1967	94.8004	0.3711	134	98
1	1603.0000	2.0000	10	0	99.2026	163.0937	95.0860	0.3090	139	103
1	1604.0000	2.0000	10	0	98.8924	163.2922	94.9786	0.3423	130	95
1	1605.0000	2.0000	10	0	99.1691	163.2073	95.1743	0.2694	140	95
1	1606.0000	2.0000	10	0	99.0269	163.1788	95.1105	0.2752	129	92
1	1607.0000	2.0000	10	0	98.4691	163.2384	94.8544	0.4203	134	91
1	1608.0000	2.0000	10	0	98.6533	163.0590	94.8521	0.4358	131	94
1	1609.0000	2.0000	10	0	98.4848	163.1582	94.5000	0.4469	133	92
1	1610.0000	2.0000	9	0	98.2821	163.0570	94.5565	0.3553	130	95
1	1611.0000	2.0000	10	0	98.5080	163.0009	94.6501	0.2304	137	92
1	1612.0000	2.0000	10	0	98.2638	163.4277	94.4216	0.3176	143	93
1	1613.0000	2.0000	9	0	98.0745	163.3503	94.2165	0.3392	139	97
1	1614.0000	2.0000	10	0	98.4205	163.2000	94.4530	0.3491	128	94
1	1615.0000	2.0000	10	0	97.8986	163.4463	93.9471	0.4452	132	93
1	1616.0000	2.0000	10	0	98.0082	163.3151	94.1644	0.3175	126	92
1	1617.0000	2.0000	10	0	97.8915	163.3095	94.0638	0.4269	135	93
1	1618.0000	2.0000	10	0	97.8243	163.3532	93.9797	0.4690	130	98
1	1619.0000	2.0000	10	0	97.9280	163.5306	93.9684	0.4158	124	99
1	1620.0000	2.0000	9	0	98.7272	163.6162	94.5658	0.2946	128	91
1	1621.0000	2.0000	10	0	97.7856	163.5718	93.8588	0.4821	133	101
1	1622.0000	2.0000	10	0	98.2807	163.4123	94.4195	0.3540	133	95
1	1623.0000	2.0000	10	0	97.8314	163.4430	93.9998	0.4619	139	103
1	1624.0000	2.0000	10	0	97.7927	163.3702	94.1156	0.4775	137	102
1	1625.0000	2.0000	10	0	97.4250	163.2251	93.8018	0.4620	132	99
1	1626.0000	2.0000	10	0	98.1032	163.2094	94.2963	0.3422	136	96
1	1627.0000	2.0000	10	0	97.8232	163.0105	94.1921	0.5196	127	98
1	1628.0000	2.0000	10	0	97.5240	163.0399	94.1985	0.4795	137	96
1	1629.0000	2.0000	10	0	97.5805	163.2307	93.9251	0.4618	130	94
1	1630.0000	2.0000	10	0	97.6240	163.2736	93.9922	0.3152	128	89
1	1631.0000	2.0000	10	0	97.4393	163.1917	93.7836	0.3167	137	93
1	1632.0000	2.0000	9	0	98.0969	163.0096	94.0497	0.4044	127	89
1	1633.0000	2.0000	10	0	97.0041	163.0305	93.3534	0.4122	134	93
1	1634.0000	2.0000	10	0	96.9642	163.0260	93.5222	0.5822	137	98
1	1635.0000	2.0000	10	0	97.2867	163.0695	93.7546	0.4256	147	95
1	1636.0000	2.0000	10	0	97.1178	163.2085	93.3900	0.3990	119	88
1	1637.0000	2.0000	10	0	96.8328	163.2525	93.2489	0.5540	127	91
1	1638.0000	2.0000	10	0	96.6352	163.1707	93.1652	0.5204	120	91
1	1639.0000	2.0000	10	0	97.7004	162.7842	94.0695	0.5030	131	97
1	1640.0000	2.0000	10	0	96.6717	163.0249	93.2159	0.5044	118	89
1	1641.0000	2.0000	10	0	96.8592	162.9233	93.4097	0.4613	121	85
1	1642.0000	2.0000	10	0	96.9193	162.9266	93.4769	0.6924	141	87
1	1643.0000	2.0000	9	0	97.2022	162.9266	93.6768	0.3951	139	95
1	1644.0000	2.0000	10	0	97.1331	162.9956	93.6523	0.3977	134	100
1	1645.0000	2.0000	10	0	97.2877	163.0418	93.7663	0.3783	130	101
1	1646.0000	2.0000	10	0	97.0777	163.0635	93.4642	0.4322	129	97
1	1647.0000	2.0000	10	0	96.5789	163.2961	93.1158	0.6401	131	97
1	1648.0000	2.0000	10	0	97.4274	163.2046	93.7101	0.3241	146	92
1	1649.0000	2.0000	10	0	97.1090	163.0772	93.3895	0.3682	132	97
1	1650.0000	2.0000	10	0	97.2886	163.0063	93.4604	0.3717	128	91
1	1651.0000	2.0000	10	0	95.7750	163.4134	91.9691	0.8471	123	85
1	1652.0000	2.0000	10	0	95.5754	163.1631	92.2135	0.7838	123	84
1	1653.0000	2.0000	10	0	96.9933	163.0790	93.0117	0.3673	127	91
1	1654.0000	2.0000	10	0	96.7552	163.0721	92.9083	0.4627	124	89
1	1655.0000	2.0000	10	0	96.1205	163.1561	92.2534	0.6853	114	88
1	1656.0000	2.0000	10	0	96.9421	163.1423	93.2007	0.4921	130	95
1	1657.0000	2.0000	10	0	96.1932	163.3797	92.4095	0.6508	124	96
1	1658.0000	2.0000	10	0	96.6002	163.3202	92.8864	0.5424	125	93
1	1659.0000	2.0000	10	0	96.2424	163.3717	92.5134	0.5634	123	95
1	1660.0000	2.0000	10	0	97.0781	163.0189	93.2013	0.3002	127	93
1	1661.0000	2.0000	10	0	96.2932	163.1740	93.1388	0.6235	128	94
1	1662.0000	2.0000	10	0	96.9548	162.9705	93.5247	0.3079	132	94
1	1663.0000	2.0000	10	0	96.6518	162.9663	93.3724	0.4272	130	86
1	1664.0000	2.0000	10	0	96.4120	163.0793	93.1911	0.4865	132	94
1	1665.0000	2.0000	10	0	96.4365	162.9917	93.0236	0.3771	129	98
1	1666.0000	2.0000	10	0	96.0342	163.0505	92.7409	0.4798	124	83
1	1667.0000	2.0000	10	0	95.7901	162.8946	92.1813	0.5644	111	77
1	1668.0000	2.0000	10	0	95.4154	162.9446	92.3746	0.6926	107	80
1	1669.0000	2.0000	10	0	96.3004	162.8504	93.0555	0.4489	123	83
1	1670.0000	2.0000	10	0	96.0520	162.9383	93.1423	0.5592	125	94
1	1671.0000	2.0000	10	0	95.8632	162.9068	92.8538	0.5440	132	86
1	1672.0000	2.0000	10	0	95.9511	162.7940	92.7246	0.3632	131	87
1	1673.0000	2.0000	9	0	96.1893	162.8561	92.8925	0.4885	133	85
1	1674.0000	2.0000	10	0	96.0216	162.9762	92.3751	0.6285	115	75
1	1675.0000	2.0000	10	0	95.7208	163.1554	92.6098	0.4744	124	81
1	1676.0000	2.0000	10	0	95.8218	163.0606	92.6380	0.5719	131	87
1	1677.0000	2.0000	10	0	96.3262	162.8056	93.1665	0.3856	126	87
1	1678.0000	2.0000	10	0	95.7797	162.8113	92.6420	0.5287	115	83
1	1679.0000	2.0000	9	0	96.8043	162.6610	93.3966	0.3158	109	76
1	1680.0000	2.0000	10	0	95.9897	162.9106	92.8120	0.5261	109	81
1	1681.0000	2.0000	10	0	95.5628	162.8314	92.5465	0.5569	129	91
1	1682.0000	2.0000	10	0	95.8297	162.7692	92.5637	0.3870	126	90
1	1683.0000	2.0000	10	0	96.2077	162.9276	92.9208	0.5189	135	98
1	1684.0000	2.0000	9	0	96.2414	162.9699	93.1054	0.3508	128	90
1	1685.0000	2.0000	10	0	96.0132	163.1309	92.6591	0.4490	133	91
1	1686.0000	2.0000	10	0	96.2869	163.0107	92.9803	0.4993	127	94
1	1687.0000	2.0000	10	0	95.9752	163.2056	92.6224	0.3799	126	94
1	1688.0000	2.0000	10	0	95.6402	163.0785	92.2062	0.4605	125	90
1	1689.0000	2.0000	10	0	96.2524	163.0128	92.7589	0.2021	118	86
1	1690.0000	2.0000	10	0	96.1952	162.9226	92.7623	0.4197	125	90
1	1691.0000	2.0000	10	0	95.7366	163.3226	92.3673	0.4298	113	85
1	1692.0000	2.0000	10	0	96.0439	163.4880	92.7586	0.4366	119	84
1	1693.0000	2.0000	10	0	96.2608	163.2128	93.0484	0.3601	130	94
1	1694.0000	2.0000	10	0	95.9307	163.3745	92.7042	0.5719	128	95
1	1695.0000	2.0000	10	0	95.8868	163.2680	92.8382	0.3854	129	93
1	1696.0000	2.0000	10	0	95.5853	163.1976	92.5468	0.4542	121	87
1	1697.0000	2.0000	9	0	95.6042	163.0794	92.3243	0.5120	123	82
1	1698.0000	2.0000	10	0	94.9752	163.1326	91.9913	0.6047	126	85
1	1699.0000	2.0000	10	0	95.9267	163.3266	92.5146	0.5059	139	91
1	1700.0000	2.0000	10	0	95.6195	163.2570	92.5319	0.3942	137	89
1	1701.0000	2.0000	10	0	95.6601	163.2835	92.5491	0.3196	129	82
1	1702.0000	2.0000	10	0	94.7540	163.5079	92.1902	0.7037	124	84
1	1703.0000	2.0000	9	0	95.6494	163.4666	92.7907	0.4753	117	82
1	1704.0000	2.0000	10	0	94.8714	163.5538	92.2838	0.4367	116	80
1	1705.0000	2.0000	10	0	95.3426	163.3385	92.5621	0.6398	122	82
1	1706.0000	2.0000	9	0	95.9394	163.6532	93.0627	0.2947	123	74
1	1707.0000	2.0000	10	0	95.4091	163.6939	92.7519	0.2311	120	79
1	1708.0000	2.0000	10	0	96.1599	163.7453	93.4667	0.2986	129	86
1	1709.0000	2.0000	10	0	95.1159	163.6390	92.3266	0.5542	122	82
1	1710.0000	2.0000	10	0	94.3752	163.6372	91.5857	0.5161	114	78
1	1711.0000	2.0000	8	0	93.7094	163.8361	91.6784	1.0970	124	85
1	1712.0000	2.0000	10	0	95.6536	163.8239	93.2331	0.4340	125	88
1	1713.0000	2.0000	10	0	96.5872	164.0819	93.9038	0.6875	122	94
1	1714.0000	2.0000	10	0	95.2697	163.6944	92.9229	0.5185	129	93
1	1715.0000	2.0000	10	0	95.8272	163.6403	93.4449	0.3733	126	90
1	1716.0000	2.0000	10	0	95.1406	163.5561	92.7106	0.4885	122	90
1	1717.0000	2.0000	10	0	94.7167	163.7726	92.5210	0.6230	117	83
1	1718.0000	2.0000	10	0	96.0080	163.5740	93.2646	0.4347	125	91
1	1719.0000	2.0000	10	0	94.6024	163.6259	92.4102	0.5377	128	90
1	1720.0000	2.0000	10	0	94.8100	163.3693	92.5556	0.4776	126	87
1	1721.0000	2.0000	10	0	94.1545	163.7028	92.0910	0.8103	122	86
1	1722.0000	2.0000	10	0	94.2842	163.6973	92.1277	0.8226	120	88
1	1723.0000	2.0000	10	0	94.7538	163.5899	92.6781	0.6306	118	88
1	1724.0000	2.0000	10	0	94.7370	163.6276	92.8459	0.6697	131	89
1	1725.0000	2.0000	10	0	95.0588	163.5098	92.9529	0.3271	115	86
1	1726.0000	2.0000	10	0	94.7926	163.4641	92.5722	0.4992	124	91
1	1727.0000	2.0000	10	0	95.4402	163.3432	93.3261	0.3181	118	82
1	1728.0000	2.0000	10	0	94.7173	163.3084	92.6945	0.5435	126	87
1	1729.0000	2.0000	10	0	94.9408	163.5648	92.8252	0.5504	118	84
1	1730.0000	2.0000	10	0	94.2596	163.8456	92.0307	0.6733	123	90
1	1731.0000	2.0000	10	0	95.0769	163.6313	92.9863	0.4357	128	94
1	1732.0000	2.0000	10	0	95.1788	163.6875	93.0150	0.4997	115	84
1	1733.0000	2.0000	10	0	95.1706	163.6921	92.9770	0.5865	114	88
1	1734.0000	2.0000	10	0	94.6422	163.7546	92.4922	0.5887	131	86
1	1735.0000	2.0000	10	0	95.3027	163.6709	92.9550	0.4529	121	90
1	1736.0000	2.0000	10	0	95.5595	163.8054	93.0680	0.3996	115	85
1	1737.0000	2.0000	10	0	95.4766	163.8566	93.1805	0.3557	124	90
1	1738.0000	2.0000	10	0	95.1189	163.9340	93.1853	0.5357	124	88
1	1739.0000	2.0000	10	0	94.8177	164.1459	92.8733	0.6007	121	87
1	1740.0000	2.0000	10	0	94.9949	163.9323	92.9536	0.5147	121	76
1	1741.0000	2.0000	10	0	94.5192	163.9723	92.7844	0.5325	116	85
1	1742.0000	2.0000	10	0	94.0516	163.7998	91.9899	0.8804	114	80
1	1743.0000	2.0000	10	0	95.3891	163.9220	93.1513	0.3438	122	83
1	1744.0000	2.0000	10	0	94.4219	163.8280	92.2777	0.5499	119	91
1	1745.0000	2.0000	10	0	95.1380	163.8955	93.0984	0.3976	121	84
1	1746.0000	2.0000	10	0	94.6717	163.9141	92.5689	0.5483	122	87
1	1747.0000	2.0000	10	0	94.3827	163.8359	92.2342	0.5522	121	80
1	1748.0000	2.0000	10	0	95.1359	163.8336	93.0027	0.4560	119	81
1	1749.0000	2.0000	10	0	95.5456	164.0925	93.5122	0.3798	128	80
1	1750.0000	2.0000	10	0	95.0355	163.9752	93.0229	0.3244	120	84
1	1751.0000	2.0000	10	0	93.3356	163.9525	91.6829	0.8377	114	86
1	1752.0000	2.0000	10	0	94.7224	164.0126	92.8464	0.4045	122	84
[truncated: 50,877,126 more chars]
