# Supplementary material for: Intracrystalline deformation microstructures in natural olivine with implications for stress estimation
Source: Sci Rep. 2022 Nov 22;12:20069. doi: 10.1038/s41598-022-24538-2 (PMC9681765; doi:10.1038/s41598-022-24538-2)
Supplement: Supplementary file 4 — Supplementary Information 4. [file 41598_2022_24538_MOESM4_ESM.zip › grain-14.ctf]

Channel Text File
Prj	grain-14
Author	
JobMode	Grid
XCells	2754
YCells	269
XStep	1.0000
YStep	1.0000
AcqE1	0.0000
AcqE2	0.0000
AcqE3	0.0000
Euler angles refer to Sample Coordinate system (CS0)!	Mag	40.0000	Coverage	99	Device	0	KV	20.0000	TiltAngle	70.0000	TiltAxis	0	DetectorOrientationE1	359.9495	DetectorOrientationE2	94.1671	DetectorOrientationE3	0.0421	WorkingDistance	10.2820	InsertionDistance	193.0
Phases	7
4.756;10.207;5.980	90.000;90.000;90.000	Forsterite	3	0			[Forsteri.cry]
18.241;8.830;5.185	90.000;90.000;90.000	Enstatite  Opx AV77	3	0			[Enstatit.cry]
9.746;8.990;5.251	90.000;105.630;90.000	Diopside   CaMgSi2O6	2	0			[Diopside.cry]
8.206;8.206;8.206	90.000;90.000;90.000	Spinel - (Mg,Fe)2SiO4	11	227			American Mineralogist, (1993), vol. 78, 页面 1320-1323
9.922;18.219;5.360	90.000;104.810;90.000	Amphibole	2	12			American Mineralogist, (1993), vol. 78, 页面 746-752
11.507;11.507;11.507	90.000;90.000;90.000	Pyrope	11	230			American Mineralogist, (1975), vol. 60, 页面 218-228
8.194;12.897;14.190	92.980;115.820;91.150	Anorthite	1	2			American Mineralogist, (1973), vol. 58, 页面 665-675
Phase	X	Y	Bands	Error	Euler1	Euler2	Euler3	MAD	BC	BS
1	0.0000	0.0000	10	0	19.9975	114.0869	26.9817	0.2112	153	182
1	1.0000	0.0000	10	0	20.0835	114.0548	26.9094	0.2014	149	177
1	2.0000	0.0000	10	0	20.1318	113.9993	26.9655	0.1943	147	179
1	3.0000	0.0000	10	0	20.1180	114.0156	26.8926	0.1516	148	184
1	4.0000	0.0000	10	0	20.1355	113.9497	26.9774	0.2118	152	174
1	5.0000	0.0000	10	0	20.1652	113.9750	27.1318	0.2825	147	179
1	6.0000	0.0000	10	0	20.0971	114.0168	27.1724	0.1643	150	177
1	7.0000	0.0000	10	0	20.0405	113.9526	27.4040	0.1354	147	184
1	8.0000	0.0000	10	0	20.0452	113.9765	27.2862	0.1096	148	184
1	9.0000	0.0000	10	0	20.1017	113.9414	27.3933	0.2168	151	187
1	10.0000	0.0000	10	0	20.2016	113.9378	27.3901	0.3033	156	180
1	11.0000	0.0000	10	0	20.1780	113.9123	27.3106	0.1789	150	179
1	12.0000	0.0000	10	0	20.1018	113.9198	27.2938	0.2850	150	177
1	13.0000	0.0000	10	0	20.1343	113.8771	27.3623	0.2316	148	180
1	14.0000	0.0000	10	0	20.0490	113.9469	27.3379	0.1903	149	178
1	15.0000	0.0000	10	0	20.0136	113.9539	27.3471	0.1540	149	183
1	16.0000	0.0000	10	0	20.0701	113.9242	27.4276	0.1375	150	180
1	17.0000	0.0000	10	0	20.0672	113.8894	27.5509	0.2082	149	181
1	18.0000	0.0000	10	0	20.0801	113.9576	27.4308	0.1174	147	178
1	19.0000	0.0000	10	0	20.1924	113.9245	27.6103	0.2435	149	187
1	20.0000	0.0000	10	0	20.0349	113.8938	27.4108	0.1338	148	183
1	21.0000	0.0000	10	0	20.1273	113.8710	27.5738	0.2135	148	187
1	22.0000	0.0000	10	0	20.1475	113.9358	27.5494	0.2286	149	186
1	23.0000	0.0000	10	0	20.0192	113.8599	27.4592	0.1517	147	186
1	24.0000	0.0000	10	0	19.9849	113.8884	27.4145	0.1199	150	177
1	25.0000	0.0000	10	0	20.0757	113.8165	27.4881	0.1639	149	177
1	26.0000	0.0000	10	0	20.0237	113.8511	27.3908	0.1328	143	169
1	27.0000	0.0000	10	0	19.9436	113.8647	27.2995	0.1304	145	180
1	28.0000	0.0000	10	0	20.1139	113.8579	27.5011	0.2381	142	172
1	29.0000	0.0000	10	0	19.9324	113.8402	27.4167	0.1989	148	169
1	30.0000	0.0000	10	0	20.0497	113.7949	27.7052	0.2520	149	179
1	31.0000	0.0000	10	0	20.0010	113.7779	27.6831	0.2264	149	171
1	32.0000	0.0000	10	0	20.0723	113.7671	27.7956	0.2069	149	176
1	33.0000	0.0000	10	0	20.0442	113.7644	27.7494	0.2162	145	176
1	34.0000	0.0000	10	0	20.0496	113.8004	27.6864	0.2580	147	184
1	35.0000	0.0000	10	0	19.9110	113.7949	27.6366	0.2564	145	176
1	36.0000	0.0000	10	0	19.9744	113.8342	27.6867	0.2575	148	176
1	37.0000	0.0000	10	0	19.8975	113.8706	27.3775	0.1386	150	185
1	38.0000	0.0000	10	0	20.0132	113.8181	27.5513	0.2399	150	179
1	39.0000	0.0000	10	0	19.8991	113.8828	27.3374	0.2065	149	187
1	40.0000	0.0000	10	0	19.9291	113.8794	27.2788	0.2308	146	181
1	41.0000	0.0000	10	0	20.0009	113.7743	27.5837	0.1470	147	177
1	42.0000	0.0000	10	0	19.9653	113.7486	27.7036	0.2203	151	179
1	43.0000	0.0000	10	0	19.9519	113.7375	27.6720	0.1744	151	177
1	44.0000	0.0000	10	0	20.0512	113.7521	27.7346	0.2075	150	175
1	45.0000	0.0000	10	0	19.9639	113.7433	27.6672	0.2035	146	173
1	46.0000	0.0000	10	0	19.9463	113.7461	27.8287	0.2350	151	175
1	47.0000	0.0000	10	0	19.8940	113.6934	28.1021	0.2826	151	177
1	48.0000	0.0000	10	0	20.0003	113.6909	28.1797	0.2421	148	172
1	49.0000	0.0000	10	0	19.8366	113.7066	27.9425	0.1652	147	176
1	50.0000	0.0000	10	0	19.8809	113.6906	28.1571	0.2495	149	182
1	51.0000	0.0000	10	0	19.9599	113.6812	28.2133	0.2256	149	182
1	52.0000	0.0000	10	0	19.8712	113.7180	28.0321	0.1657	148	177
1	53.0000	0.0000	10	0	19.8057	113.6476	28.1090	0.2570	144	176
1	54.0000	0.0000	10	0	19.9226	113.4623	28.0773	0.3854	151	182
1	55.0000	0.0000	10	0	19.7625	113.6202	27.7348	0.2781	150	176
1	56.0000	0.0000	10	0	19.8272	113.6539	27.7835	0.1738	148	172
1	57.0000	0.0000	10	0	19.9400	113.6460	27.8837	0.2676	152	183
1	58.0000	0.0000	10	0	20.0569	113.6001	28.0786	0.2825	153	184
1	59.0000	0.0000	10	0	19.9399	113.5812	27.7904	0.1581	145	168
1	60.0000	0.0000	10	0	19.9400	113.5568	27.7565	0.2727	148	165
1	61.0000	0.0000	10	0	20.0259	113.5508	27.9163	0.1570	152	175
1	62.0000	0.0000	10	0	20.1588	113.5720	28.3043	0.2962	145	176
1	63.0000	0.0000	10	0	20.0977	113.5051	28.3815	0.2950	153	174
1	64.0000	0.0000	10	0	20.1603	113.5012	28.3494	0.2320	151	175
1	65.0000	0.0000	10	0	20.0538	113.5235	28.1178	0.1136	153	166
1	66.0000	0.0000	10	0	20.0874	113.4806	28.2011	0.2908	151	181
1	67.0000	0.0000	10	0	20.0255	113.5746	28.0389	0.2369	155	184
1	68.0000	0.0000	10	0	20.1650	113.4787	28.1709	0.2364	152	181
1	69.0000	0.0000	10	0	20.2923	113.3638	28.2934	0.2244	150	184
1	70.0000	0.0000	10	0	20.3285	113.3789	28.1648	0.2575	149	182
1	71.0000	0.0000	10	0	20.3605	113.3627	28.2474	0.2305	152	181
1	72.0000	0.0000	10	0	20.2366	113.3978	27.9268	0.1658	152	179
1	73.0000	0.0000	10	0	20.2885	113.3833	28.0194	0.2674	153	181
1	74.0000	0.0000	10	0	20.1527	113.4127	27.7741	0.2028	155	192
1	75.0000	0.0000	10	0	20.2412	113.3386	27.8775	0.2625	154	190
1	76.0000	0.0000	10	0	20.3373	113.2816	28.1679	0.2396	150	180
1	77.0000	0.0000	10	0	20.4315	113.2217	28.3749	0.1748	156	182
1	78.0000	0.0000	10	0	20.4636	113.2368	28.4603	0.2489	150	185
1	79.0000	0.0000	10	0	20.3885	113.1904	28.5049	0.2999	149	181
1	80.0000	0.0000	10	0	20.4664	113.1164	28.5621	0.2275	144	184
1	81.0000	0.0000	10	0	20.4040	113.1698	28.5515	0.2840	145	179
1	82.0000	0.0000	10	0	20.4208	113.1466	28.5581	0.3533	144	183
1	83.0000	0.0000	10	0	20.3407	113.1860	28.4748	0.2675	146	186
1	84.0000	0.0000	10	0	20.4251	113.1504	28.5639	0.2437	150	189
1	85.0000	0.0000	10	0	20.4544	113.1352	28.7261	0.3373	152	190
1	86.0000	0.0000	10	0	20.4361	113.1085	28.6417	0.2652	153	190
1	87.0000	0.0000	10	0	20.4044	113.1327	28.6157	0.2317	151	190
1	88.0000	0.0000	10	0	20.3504	113.1297	28.5625	0.2124	149	187
1	89.0000	0.0000	10	0	20.3648	113.0647	28.6891	0.2569	147	179
1	90.0000	0.0000	10	0	20.4091	113.1458	28.6092	0.2502	150	188
1	91.0000	0.0000	10	0	20.4071	113.0945	28.6407	0.2788	150	181
1	92.0000	0.0000	10	0	20.3357	113.1249	28.3636	0.2857	151	182
1	93.0000	0.0000	10	0	20.2250	113.2101	28.3151	0.3202	151	188
1	94.0000	0.0000	10	0	20.1772	113.2001	28.4392	0.2109	150	189
1	95.0000	0.0000	10	0	20.1963	113.1642	28.4823	0.2258	154	191
1	96.0000	0.0000	10	0	20.1103	113.2029	28.4008	0.2047	149	192
1	97.0000	0.0000	10	0	20.2225	113.1837	28.5735	0.2986	148	178
1	98.0000	0.0000	10	0	20.1521	113.1826	28.3707	0.2291	149	186
1	99.0000	0.0000	10	0	20.1273	113.1460	28.4838	0.2396	148	183
1	100.0000	0.0000	10	0	20.2449	113.1061	28.6651	0.3488	151	176
1	101.0000	0.0000	10	0	20.0845	113.0906	28.5294	0.2615	146	174
1	102.0000	0.0000	10	0	20.2377	113.0866	28.5617	0.2079	146	182
1	103.0000	0.0000	10	0	20.2356	113.1233	28.5226	0.2084	148	177
1	104.0000	0.0000	10	0	20.1116	113.1446	28.4381	0.1350	148	177
1	105.0000	0.0000	10	0	20.1833	113.1359	28.5244	0.1630	151	186
1	106.0000	0.0000	10	0	20.1765	113.1431	28.5730	0.3243	150	184
1	107.0000	0.0000	10	0	20.1382	113.1383	28.5023	0.2169	148	188
1	108.0000	0.0000	10	0	20.1518	113.1320	28.4616	0.2266	153	194
1	109.0000	0.0000	10	0	20.0915	113.1037	28.4787	0.2226	151	188
1	110.0000	0.0000	10	0	20.0835	113.1090	28.5497	0.2628	152	179
1	111.0000	0.0000	10	0	20.1534	113.0970	28.5975	0.3455	148	179
1	112.0000	0.0000	10	0	20.1154	113.1131	28.4865	0.2882	148	179
1	113.0000	0.0000	10	0	20.0828	113.1249	28.5148	0.2783	150	186
1	114.0000	0.0000	10	0	20.1518	113.1345	28.5697	0.2403	150	187
1	115.0000	0.0000	10	0	20.0938	113.1390	28.5320	0.2291	155	190
1	116.0000	0.0000	10	0	20.0718	113.1448	28.5127	0.2586	157	186
1	117.0000	0.0000	10	0	20.0783	113.1216	28.5915	0.2975	156	178
1	118.0000	0.0000	10	0	20.0425	113.1232	28.4421	0.2528	155	177
1	119.0000	0.0000	10	0	20.0043	113.1158	28.2363	0.2443	153	185
1	120.0000	0.0000	10	0	20.0598	113.1197	28.3134	0.2725	151	179
1	121.0000	0.0000	10	0	20.0500	113.1001	28.2721	0.2457	152	186
1	122.0000	0.0000	10	0	20.0365	113.1024	28.2360	0.2105	149	184
1	123.0000	0.0000	10	0	20.1108	113.0998	28.2801	0.2125	149	182
1	124.0000	0.0000	10	0	20.0526	113.0923	28.3290	0.3277	146	175
1	125.0000	0.0000	10	0	20.0219	113.0650	28.1856	0.2762	150	177
1	126.0000	0.0000	10	0	20.0250	113.0721	28.0991	0.2764	148	180
1	127.0000	0.0000	10	0	19.9461	113.1307	27.9453	0.1426	146	182
1	128.0000	0.0000	10	0	20.0363	113.0941	28.1472	0.2632	148	173
1	129.0000	0.0000	10	0	20.0004	113.0936	28.1058	0.2295	146	176
1	130.0000	0.0000	10	0	19.9713	113.1312	27.8208	0.1381	147	182
1	131.0000	0.0000	10	0	20.0723	113.1200	28.0288	0.2908	149	177
1	132.0000	0.0000	10	0	20.0445	113.0902	27.9144	0.1920	151	185
1	133.0000	0.0000	10	0	19.9684	113.1280	27.9013	0.2251	147	191
1	134.0000	0.0000	10	0	19.9263	113.1492	27.8583	0.2015	153	186
1	135.0000	0.0000	10	0	19.9278	113.1592	27.8033	0.1190	147	183
1	136.0000	0.0000	10	0	19.9367	113.1576	27.8512	0.2022	147	180
1	137.0000	0.0000	10	0	20.0357	113.1438	27.9362	0.2389	147	185
1	138.0000	0.0000	10	0	20.0074	113.1701	27.9936	0.3132	151	187
1	139.0000	0.0000	10	0	20.0434	113.1301	28.0697	0.2767	149	188
1	140.0000	0.0000	10	0	20.0220	113.1924	28.0125	0.3193	145	186
1	141.0000	0.0000	10	0	19.9406	113.1500	27.9307	0.2235	150	189
1	142.0000	0.0000	10	0	20.0208	113.1620	27.9645	0.2246	149	183
1	143.0000	0.0000	10	0	20.0083	113.1628	27.9729	0.2445	150	186
1	144.0000	0.0000	10	0	20.0059	113.1364	28.0212	0.2585	150	188
1	145.0000	0.0000	10	0	20.0773	113.1358	28.1430	0.3032	148	189
1	146.0000	0.0000	10	0	20.0806	113.1174	28.1117	0.2560	151	183
1	147.0000	0.0000	10	0	20.0264	113.1409	28.0649	0.2482	148	183
1	148.0000	0.0000	10	0	20.0180	113.1799	28.0092	0.3116	145	181
1	149.0000	0.0000	10	0	20.0646	113.0959	28.0724	0.2467	153	185
1	150.0000	0.0000	10	0	19.9222	113.1372	27.9271	0.2517	148	185
1	151.0000	0.0000	10	0	19.9430	113.1661	27.8833	0.2315	149	187
1	152.0000	0.0000	10	0	19.8867	113.1216	27.8648	0.1915	149	183
1	153.0000	0.0000	10	0	19.9381	113.1360	27.8184	0.2131	147	180
1	154.0000	0.0000	10	0	19.9783	113.1145	27.9384	0.2601	143	177
1	155.0000	0.0000	10	0	19.9031	113.1138	27.7625	0.1374	140	164
1	156.0000	0.0000	10	0	19.8744	113.1933	27.8039	0.1840	143	168
1	157.0000	0.0000	10	0	19.9501	113.1945	27.9575	0.2449	148	182
1	158.0000	0.0000	10	0	19.9600	113.2587	28.0424	0.3890	143	185
1	159.0000	0.0000	10	0	19.9107	113.2197	28.0238	0.3273	149	182
1	160.0000	0.0000	9	0	19.8821	113.1886	27.9481	0.2039	153	184
1	161.0000	0.0000	10	0	19.8797	113.1368	28.0575	0.2111	153	183
1	162.0000	0.0000	10	0	19.9694	113.1664	28.0150	0.2187	151	183
1	163.0000	0.0000	10	0	19.9670	113.1825	28.0715	0.2280	156	194
1	164.0000	0.0000	10	0	20.0039	113.1854	28.1381	0.3127	155	189
1	165.0000	0.0000	10	0	20.0516	113.1854	28.1453	0.3140	151	189
1	166.0000	0.0000	10	0	19.9752	113.1937	28.1194	0.3227	151	192
1	167.0000	0.0000	10	0	19.9117	113.2259	28.0379	0.2873	151	185
1	168.0000	0.0000	10	0	19.9255	113.2583	28.0546	0.2819	150	186
1	169.0000	0.0000	10	0	19.8399	113.2606	27.9143	0.1840	150	190
1	170.0000	0.0000	10	0	19.8717	113.2810	28.0113	0.2499	148	187
1	171.0000	0.0000	10	0	19.9422	113.2749	28.0938	0.3277	148	188
1	172.0000	0.0000	10	0	19.8572	113.2922	27.8845	0.2037	152	185
1	173.0000	0.0000	10	0	19.8805	113.3052	27.9994	0.2990	147	183
1	174.0000	0.0000	10	0	19.9165	113.2833	28.0397	0.3079	154	187
1	175.0000	0.0000	10	0	19.9167	113.2796	28.0308	0.2973	154	189
1	176.0000	0.0000	10	0	19.8943	113.3150	27.9912	0.2985	153	182
1	177.0000	0.0000	10	0	19.9291	113.3271	28.0537	0.2758	152	188
1	178.0000	0.0000	10	0	19.8955	113.3010	27.9427	0.1997	147	189
1	179.0000	0.0000	10	0	19.8180	113.3317	27.8584	0.2140	151	189
1	180.0000	0.0000	10	0	19.9062	113.3091	27.9903	0.2077	151	187
1	181.0000	0.0000	10	0	19.9679	113.3168	28.0707	0.3012	155	183
1	182.0000	0.0000	10	0	19.9155	113.3468	27.9893	0.2790	150	192
1	183.0000	0.0000	10	0	19.8323	113.3543	27.8134	0.2407	152	188
1	184.0000	0.0000	10	0	19.8691	113.3604	27.8761	0.2041	152	187
1	185.0000	0.0000	9	0	19.9207	113.3384	27.8691	0.2109	152	193
1	186.0000	0.0000	10	0	19.8815	113.3497	27.9803	0.2934	153	191
1	187.0000	0.0000	10	0	19.9140	113.3251	27.9554	0.2382	155	193
1	188.0000	0.0000	10	0	19.9996	113.3564	28.1052	0.3217	155	181
1	189.0000	0.0000	10	0	19.8729	113.4048	27.8792	0.2021	150	184
1	190.0000	0.0000	10	0	19.8454	113.3875	27.8762	0.2689	151	183
1	191.0000	0.0000	10	0	19.9344	113.3398	28.0170	0.2635	148	189
1	192.0000	0.0000	10	0	19.8514	113.3407	27.8619	0.1988	142	171
1	193.0000	0.0000	10	0	19.8565	112.9044	27.7839	0.7205	150	174
1	194.0000	0.0000	10	0	20.0959	113.0069	27.7963	0.3186	141	171
1	195.0000	0.0000	10	0	19.9807	112.7226	27.6298	0.5659	143	162
1	196.0000	0.0000	10	0	20.1622	113.0305	27.8860	0.3169	140	163
1	197.0000	0.0000	10	0	20.0201	112.9309	27.6736	0.2111	143	167
1	198.0000	0.0000	10	0	19.9103	112.6817	27.7386	0.5129	145	169
1	199.0000	0.0000	10	0	19.7846	112.9009	27.4989	0.1900	143	163
1	200.0000	0.0000	10	0	19.9485	112.6639	27.5126	0.3868	137	160
1	201.0000	0.0000	10	0	20.0474	112.8673	27.6817	0.3887	134	153
1	202.0000	0.0000	10	0	19.9467	112.9101	27.5925	0.2494	135	159
1	203.0000	0.0000	10	0	19.9600	112.7211	27.6236	0.5286	128	152
1	204.0000	0.0000	10	0	19.7696	112.8278	27.2284	0.4063	119	130
1	205.0000	0.0000	10	0	19.8318	112.7239	27.4544	0.4474	119	130
1	206.0000	0.0000	9	0	19.9757	113.2896	27.3018	0.4459	121	131
1	207.0000	0.0000	10	0	19.9387	113.4068	27.8099	0.2206	133	145
1	208.0000	0.0000	10	0	19.8716	113.5076	27.6841	0.2280	153	178
1	209.0000	0.0000	10	0	19.8940	113.5550	27.7590	0.2677	148	182
1	210.0000	0.0000	10	0	19.9234	113.6072	27.8623	0.2582	151	189
1	211.0000	0.0000	10	0	19.9624	113.6442	27.8974	0.3267	150	190
1	212.0000	0.0000	10	0	19.8954	113.6264	27.8536	0.1965	152	191
1	213.0000	0.0000	10	0	19.9963	113.6002	27.9678	0.2866	153	189
1	214.0000	0.0000	10	0	20.0111	113.5552	27.9888	0.2376	153	190
1	215.0000	0.0000	10	0	20.0177	113.5668	28.0247	0.2753	152	190
1	216.0000	0.0000	10	0	19.9739	113.5878	27.9239	0.2000	153	185
1	217.0000	0.0000	10	0	20.0117	113.5532	27.8898	0.2118	153	180
1	218.0000	0.0000	10	0	20.0368	113.6039	27.9914	0.2956	153	188
1	219.0000	0.0000	10	0	19.9879	113.6183	27.9977	0.2831	147	186
1	220.0000	0.0000	10	0	19.9720	113.6269	27.9500	0.2295	153	191
1	221.0000	0.0000	10	0	19.8856	113.6442	27.8592	0.2187	148	183
1	222.0000	0.0000	10	0	19.8468	113.6357	27.8902	0.1778	147	191
1	223.0000	0.0000	10	0	19.8882	113.6576	27.9017	0.2505	151	191
1	224.0000	0.0000	10	0	19.8240	113.6698	27.7998	0.1543	152	187
1	225.0000	0.0000	10	0	19.7979	113.6639	27.7938	0.1533	147	191
1	226.0000	0.0000	10	0	19.7860	113.6420	27.7521	0.1531	148	190
1	227.0000	0.0000	10	0	19.8346	113.6490	27.8989	0.2850	153	188
1	228.0000	0.0000	10	0	19.8597	113.6546	27.9379	0.2366	148	191
1	229.0000	0.0000	10	0	19.8320	113.6692	27.7917	0.1588	151	183
1	230.0000	0.0000	10	0	19.8199	113.6599	27.8825	0.2358	146	187
1	231.0000	0.0000	10	0	19.6786	113.7095	27.6543	0.2266	152	181
1	232.0000	0.0000	10	0	19.9207	113.6493	27.9714	0.2855	148	182
1	233.0000	0.0000	10	0	19.9000	113.6795	27.9806	0.3035	150	189
1	234.0000	0.0000	10	0	19.8814	113.6543	28.0059	0.2507	154	184
1	235.0000	0.0000	10	0	19.8204	113.7140	27.7909	0.1345	156	188
1	236.0000	0.0000	10	0	19.8677	113.6478	27.9855	0.2416	145	187
1	237.0000	0.0000	10	0	19.8560	113.6765	27.8643	0.1807	147	189
1	238.0000	0.0000	10	0	19.8216	113.7162	27.8251	0.2161	154	190
1	239.0000	0.0000	10	0	19.8628	113.7344	27.8890	0.2781	149	194
1	240.0000	0.0000	10	0	19.9051	113.7291	27.9668	0.2669	146	184
1	241.0000	0.0000	10	0	19.8302	113.7297	27.8019	0.1647	148	179
1	242.0000	0.0000	10	0	19.8355	113.7331	27.7845	0.2167	148	181
1	243.0000	0.0000	10	0	19.7632	113.7548	27.6311	0.1960	142	183
1	244.0000	0.0000	10	0	19.8737	113.7277	27.8124	0.2319	144	181
1	245.0000	0.0000	10	0	19.8985	113.7086	27.8730	0.2092	146	189
1	246.0000	0.0000	10	0	19.8645	113.7165	27.8105	0.2173	150	192
1	247.0000	0.0000	10	0	19.8101	113.7309	27.7298	0.1384	147	182
1	248.0000	0.0000	10	0	19.8321	113.7474	27.7864	0.2165	148	187
1	249.0000	0.0000	10	0	19.8933	113.7612	27.7443	0.2298	149	193
1	250.0000	0.0000	10	0	19.9170	113.7806	27.7972	0.2367	147	189
1	251.0000	0.0000	10	0	19.8578	113.7581	27.7716	0.2246	145	183
1	252.0000	0.0000	10	0	19.8591	113.7942	27.7158	0.1418	147	187
1	253.0000	0.0000	10	0	19.8558	113.8108	27.6851	0.1666	151	187
1	254.0000	0.0000	10	0	19.9009	113.8327	27.7842	0.1896	147	181
1	255.0000	0.0000	10	0	19.8400	113.8432	27.7254	0.1668	149	184
1	256.0000	0.0000	10	0	19.9405	113.8800	27.8972	0.2797	155	181
1	257.0000	0.0000	10	0	19.9839	113.8146	28.0733	0.3187	153	185
1	258.0000	0.0000	10	0	20.0159	113.7916	28.1834	0.3413	151	187
1	259.0000	0.0000	10	0	19.8886	113.8284	27.9083	0.2184	150	186
1	260.0000	0.0000	10	0	19.9363	113.8013	28.0138	0.2065	153	185
1	261.0000	0.0000	10	0	20.0664	113.7267	28.1767	0.3566	147	181
1	262.0000	0.0000	10	0	20.0376	113.7843	28.1818	0.3976	147	179
1	263.0000	0.0000	10	0	20.0294	113.7592	28.1815	0.3600	149	177
1	264.0000	0.0000	10	0	20.0789	113.6782	28.1228	0.2290	147	170
1	265.0000	0.0000	10	0	19.9237	113.5985	28.1379	0.3396	143	175
1	266.0000	0.0000	10	0	19.9568	113.7628	28.0725	0.2202	149	176
1	267.0000	0.0000	10	0	19.9712	113.7802	28.0448	0.2259	148	185
1	268.0000	0.0000	10	0	19.9289	113.8479	28.1487	0.3917	147	173
1	269.0000	0.0000	10	0	19.8582	113.7460	28.1203	0.2649	143	170
1	270.0000	0.0000	10	0	19.8218	113.8481	27.9876	0.1544	147	181
1	271.0000	0.0000	10	0	19.8736	113.8355	28.0592	0.1761	149	174
1	272.0000	0.0000	10	0	20.0268	113.8033	28.0391	0.3039	146	175
1	273.0000	0.0000	10	0	19.8373	113.8615	28.0756	0.2161	152	189
1	274.0000	0.0000	10	0	19.7998	113.8727	28.0102	0.1460	151	187
1	275.0000	0.0000	10	0	19.8909	113.8703	28.2172	0.3211	151	184
1	276.0000	0.0000	10	0	19.8418	113.8895	28.0716	0.1904	155	179
1	277.0000	0.0000	10	0	19.8160	113.8463	28.1000	0.2558	156	183
1	278.0000	0.0000	10	0	19.8546	113.8183	28.1124	0.2389	149	180
1	279.0000	0.0000	10	0	19.8493	113.8502	28.0151	0.1768	152	179
1	280.0000	0.0000	10	0	19.7308	113.8013	27.8820	0.2578	145	180
1	281.0000	0.0000	10	0	19.9434	113.7629	28.2978	0.2801	146	174
1	282.0000	0.0000	10	0	19.9065	113.8225	28.5076	0.2678	154	181
1	283.0000	0.0000	10	0	19.8096	113.9183	28.4954	0.3884	150	185
1	284.0000	0.0000	10	0	19.7853	113.8630	28.4858	0.4273	147	180
1	285.0000	0.0000	10	0	19.7051	113.7333	28.4203	0.2994	142	174
1	286.0000	0.0000	10	0	19.8977	113.8195	28.4814	0.3471	144	180
1	287.0000	0.0000	10	0	19.8261	113.8454	28.4820	0.2279	146	183
1	288.0000	0.0000	10	0	19.8240	113.8408	28.5143	0.2138	151	182
1	289.0000	0.0000	10	0	19.8833	113.8387	28.5399	0.2711	154	184
1	290.0000	0.0000	10	0	19.8662	113.8404	28.6318	0.3434	157	188
1	291.0000	0.0000	10	0	19.8520	113.8626	28.5134	0.2531	154	182
1	292.0000	0.0000	10	0	19.9083	113.8967	28.6385	0.3744	146	179
1	293.0000	0.0000	10	0	19.8746	113.7990	28.6239	0.2497	146	172
1	294.0000	0.0000	10	0	19.7257	113.8311	28.4371	0.2012	151	187
1	295.0000	0.0000	10	0	19.6801	113.8005	28.5718	0.3312	141	171
1	296.0000	0.0000	10	0	19.6135	113.8905	28.5633	0.2326	149	178
1	297.0000	0.0000	10	0	19.7406	113.9208	28.8775	0.4176	142	182
1	298.0000	0.0000	10	0	19.5687	113.9227	28.6463	0.2414	145	179
1	299.0000	0.0000	10	0	19.6188	113.9423	28.6927	0.2815	144	176
1	300.0000	0.0000	10	0	19.6359	113.9316	28.9128	0.3403	148	182
1	301.0000	0.0000	10	0	19.5009	113.9892	28.7488	0.2741	144	184
1	302.0000	0.0000	10	0	19.5659	113.9320	28.8617	0.3404	141	180
1	303.0000	0.0000	10	0	19.4893	113.8937	28.7950	0.3373	139	170
1	304.0000	0.0000	10	0	19.5300	113.9739	28.6899	0.2596	146	173
1	305.0000	0.0000	10	0	19.5352	113.7239	28.6571	0.4779	137	174
1	306.0000	0.0000	10	0	19.4132	113.7195	28.8256	0.4238	141	176
1	307.0000	0.0000	10	0	19.5445	113.9022	28.8984	0.3871	145	175
1	308.0000	0.0000	10	0	19.3934	113.7689	28.8971	0.5799	144	173
1	309.0000	0.0000	10	0	19.1788	113.8651	28.9997	0.4744	139	166
1	310.0000	0.0000	10	0	19.1801	114.0354	29.2572	0.3598	139	167
1	311.0000	0.0000	10	0	19.1575	114.1155	29.2549	0.2164	144	171
1	312.0000	0.0000	10	0	19.2805	113.8738	28.6702	0.7774	144	170
1	313.0000	0.0000	10	0	19.1073	113.7706	29.1548	0.4195	143	175
1	314.0000	0.0000	10	0	19.0230	114.0371	29.2916	0.4014	141	179
1	315.0000	0.0000	10	0	19.1570	114.1109	29.4271	0.3868	144	169
1	316.0000	0.0000	10	0	18.9858	114.0711	29.2436	0.3412	143	175
1	317.0000	0.0000	10	0	19.1325	114.0850	29.4095	0.2282	142	180
1	318.0000	0.0000	10	0	19.0580	113.5634	29.1799	0.4894	140	174
1	319.0000	0.0000	10	0	19.1335	113.6781	29.3533	0.5512	138	173
1	320.0000	0.0000	10	0	19.0260	114.0278	29.1975	0.3294	138	176
1	321.0000	0.0000	10	0	19.1459	114.0805	29.3743	0.3117	147	175
1	322.0000	0.0000	10	0	19.0035	114.1148	29.2784	0.2510	139	177
1	323.0000	0.0000	10	0	18.9720	113.8904	29.0096	0.3896	136	158
1	324.0000	0.0000	10	0	19.0978	114.1266	29.3409	0.2913	140	176
1	325.0000	0.0000	10	0	19.0493	114.0956	29.3274	0.2737	144	186
1	326.0000	0.0000	10	0	19.0488	114.0482	29.2812	0.2771	146	184
1	327.0000	0.0000	10	0	19.0360	114.0969	29.2166	0.2159	145	172
1	328.0000	0.0000	10	0	19.0389	114.0655	29.2107	0.2002	140	175
1	329.0000	0.0000	10	0	19.0568	114.0800	29.2567	0.2437	143	181
1	330.0000	0.0000	10	0	19.1161	114.0298	29.4100	0.3228	145	175
1	331.0000	0.0000	10	0	18.7501	113.5752	29.8207	0.8866	145	172
1	332.0000	0.0000	10	0	19.1622	114.0967	29.3444	0.2170	149	186
1	333.0000	0.0000	10	0	18.9983	114.1199	29.2758	0.2495	147	177
1	334.0000	0.0000	10	0	18.7610	113.6459	28.8934	0.3883	124	155
1	335.0000	0.0000	10	0	18.8505	113.8987	29.1074	0.2075	136	166
1	336.0000	0.0000	10	0	18.9254	113.9585	29.0067	0.4201	143	173
1	337.0000	0.0000	10	0	18.9512	114.1234	29.0874	0.1647	143	173
1	338.0000	0.0000	10	0	18.9832	114.1026	29.1706	0.2975	138	177
1	339.0000	0.0000	10	0	18.9436	113.6497	28.6121	1.0252	133	166
1	340.0000	0.0000	10	0	18.8236	113.7504	29.0409	0.2913	133	164
1	341.0000	0.0000	10	0	18.8846	114.1538	29.1137	0.2092	141	174
1	342.0000	0.0000	10	0	18.4988	114.4148	28.7524	0.2543	140	174
1	343.0000	0.0000	10	0	18.4520	114.0508	28.7935	0.4712	138	175
1	344.0000	0.0000	10	0	17.9960	114.0296	28.4088	0.4703	136	173
1	345.0000	0.0000	10	0	18.3756	113.7297	28.7436	0.5640	137	163
1	346.0000	0.0000	10	0	18.5467	113.5714	28.8513	0.5003	135	167
1	347.0000	0.0000	10	0	18.5638	114.0716	28.7982	0.4314	135	172
1	348.0000	0.0000	10	0	18.5005	114.1152	28.8676	0.4101	137	170
1	349.0000	0.0000	10	0	18.4191	114.0639	28.8170	0.2680	142	172
1	350.0000	0.0000	10	0	18.4704	114.2897	28.9132	0.1899	141	171
1	351.0000	0.0000	10	0	18.2027	114.3533	28.7450	0.3031	138	169
1	352.0000	0.0000	10	0	18.5265	114.3986	28.8509	0.2186	140	172
1	353.0000	0.0000	10	0	18.6206	114.2186	28.9565	0.2901	139	172
1	354.0000	0.0000	10	0	18.4853	114.3643	29.0076	0.2820	149	172
1	355.0000	0.0000	10	0	18.3747	113.9401	28.6228	0.4201	135	162
1	356.0000	0.0000	10	0	18.3355	114.1798	28.7527	0.3895	141	168
1	357.0000	0.0000	10	0	18.5307	114.4901	28.9687	0.2107	140	178
1	358.0000	0.0000	10	0	18.5236	114.3571	28.9094	0.2920	140	165
1	359.0000	0.0000	10	0	18.3885	114.2811	28.5860	0.4001	141	165
1	360.0000	0.0000	10	0	18.4734	114.4550	28.9254	0.2650	151	172
1	361.0000	0.0000	10	0	18.4669	113.6367	28.7810	0.5331	138	169
1	362.0000	0.0000	10	0	18.5492	113.6775	29.0285	0.5320	142	165
1	363.0000	0.0000	10	0	18.1688	113.9840	28.5361	0.6814	139	165
1	364.0000	0.0000	10	0	18.3386	113.6183	28.8865	0.5841	127	159
1	365.0000	0.0000	10	0	18.2822	113.8084	28.7605	0.4964	132	166
1	366.0000	0.0000	10	0	18.5189	114.3737	28.9508	0.3045	143	171
1	367.0000	0.0000	10	0	18.5351	114.4540	28.9594	0.3410	143	167
1	368.0000	0.0000	10	0	18.3310	114.4338	28.6843	0.1469	146	177
1	369.0000	0.0000	10	0	18.3954	113.9823	28.8668	0.4527	139	170
1	370.0000	0.0000	10	0	18.2895	113.8068	28.7974	0.4271	135	167
1	371.0000	0.0000	10	0	18.4075	113.5886	29.0306	0.5636	136	168
1	372.0000	0.0000	10	0	18.4779	114.1819	28.9156	0.4623	140	169
1	373.0000	0.0000	10	0	18.4269	114.4096	28.9401	0.2260	137	172
1	374.0000	0.0000	10	0	18.5514	113.6552	28.9532	0.6475	138	161
1	375.0000	0.0000	10	0	18.5905	113.6131	29.1380	0.5884	138	171
1	376.0000	0.0000	10	0	18.4106	113.7876	29.1459	0.5657	134	161
1	377.0000	0.0000	10	0	18.3251	114.2161	29.1336	0.3309	140	172
1	378.0000	0.0000	10	0	18.3388	114.3988	29.0914	0.3340	141	170
1	379.0000	0.0000	10	0	18.1544	114.1594	29.0451	0.3001	136	170
1	380.0000	0.0000	10	0	18.4127	114.3704	29.2799	0.3028	137	170
1	381.0000	0.0000	9	0	18.3721	114.4610	29.1332	0.1959	144	174
1	382.0000	0.0000	10	0	18.5133	114.3485	29.3898	0.1869	137	172
1	383.0000	0.0000	9	0	18.3852	114.2760	29.1719	0.2984	141	172
1	384.0000	0.0000	10	0	18.3339	114.4694	29.1811	0.3200	141	179
1	385.0000	0.0000	10	0	18.4186	114.4427	29.2884	0.3385	148	177
1	386.0000	0.0000	10	0	18.4023	114.1277	29.3350	0.5123	141	165
1	387.0000	0.0000	10	0	18.4551	113.7862	29.2645	0.4649	140	168
1	388.0000	0.0000	10	0	18.3337	113.7943	29.1332	0.4098	137	169
1	389.0000	0.0000	10	0	18.3025	114.2931	28.9438	0.2068	140	180
1	390.0000	0.0000	10	0	18.3583	114.0994	28.7990	0.4696	141	171
1	391.0000	0.0000	10	0	18.6143	114.2608	29.0397	0.3965	139	171
1	392.0000	0.0000	10	0	18.4865	114.3072	29.0397	0.2328	139	172
1	393.0000	0.0000	10	0	18.4996	114.2990	29.0922	0.3811	140	173
1	394.0000	0.0000	10	0	18.3572	113.6896	28.9576	0.3761	134	162
1	395.0000	0.0000	10	0	18.4922	114.0910	29.0215	0.3547	139	173
1	396.0000	0.0000	10	0	18.5267	114.3441	29.1423	0.4173	144	169
1	397.0000	0.0000	10	0	18.4877	114.1682	29.0483	0.2217	141	168
1	398.0000	0.0000	10	0	18.5201	113.9067	29.2091	0.5529	137	163
1	399.0000	0.0000	10	0	18.5970	114.0902	29.1769	0.5314	139	171
1	400.0000	0.0000	10	0	18.2336	114.2299	28.6898	0.4202	143	165
1	401.0000	0.0000	10	0	18.4008	113.5032	29.0706	0.6626	137	165
1	402.0000	0.0000	10	0	18.4191	113.5379	29.0570	0.5221	134	168
1	403.0000	0.0000	10	0	18.1383	113.6083	28.8607	0.4205	135	163
1	404.0000	0.0000	10	0	18.2696	114.2215	28.7575	0.3427	135	164
1	405.0000	0.0000	10	0	18.3024	114.1750	28.9221	0.3521	136	169
1	406.0000	0.0000	10	0	18.3246	114.1737	28.7677	0.3940	141	171
1	407.0000	0.0000	10	0	18.3291	114.3630	28.7747	0.2257	139	173
1	408.0000	0.0000	10	0	18.4070	114.3529	28.9622	0.3188	144	166
1	409.0000	0.0000	9	0	18.2259	114.2186	28.8488	0.3667	132	156
1	410.0000	0.0000	9	0	18.0506	113.7943	28.8265	0.5013	130	156
1	411.0000	0.0000	10	0	18.0165	114.2428	28.9031	0.4003	132	167
1	412.0000	0.0000	10	0	18.4161	113.9352	29.1608	0.3581	134	165
1	413.0000	0.0000	10	0	18.0909	114.4501	28.9596	0.2940	143	176
1	414.0000	0.0000	10	0	18.0983	114.4510	29.0058	0.1938	146	177
1	415.0000	0.0000	10	0	18.0705	114.3338	29.0260	0.2910	140	170
1	416.0000	0.0000	10	0	18.2108	114.3284	29.1233	0.2787	137	170
1	417.0000	0.0000	10	0	18.2876	114.4973	29.2678	0.2213	143	174
1	418.0000	0.0000	10	0	18.2794	114.0554	29.1264	0.4668	139	165
1	419.0000	0.0000	10	0	18.2465	114.4821	29.1324	0.1844	142	169
1	420.0000	0.0000	10	0	18.1908	114.5472	29.2091	0.1644	148	178
1	421.0000	0.0000	10	0	18.2273	114.4838	29.2929	0.2713	141	176
1	422.0000	0.0000	10	0	18.4295	114.2543	29.0950	0.3095	135	160
1	423.0000	0.0000	10	0	18.0934	114.2700	28.9825	0.2700	136	160
1	424.0000	0.0000	10	0	18.2074	114.4377	29.1786	0.1636	139	169
1	425.0000	0.0000	10	0	18.3575	114.3742	29.3677	0.3757	137	172
1	426.0000	0.0000	10	0	18.3652	114.4676	29.1990	0.3295	142	158
1	427.0000	0.0000	10	0	18.1829	114.3984	29.1958	0.3218	140	163
1	428.0000	0.0000	10	0	18.1772	114.1002	29.1250	0.1882	137	168
1	429.0000	0.0000	10	0	18.4183	114.0618	29.4387	0.5753	132	163
1	430.0000	0.0000	10	0	18.2169	114.3778	29.0264	0.2724	142	172
1	431.0000	0.0000	10	0	18.1431	113.7514	28.9577	0.4513	132	158
1	432.0000	0.0000	10	0	18.4142	113.8268	29.2413	0.4176	131	166
1	433.0000	0.0000	10	0	18.5619	114.1228	29.5061	0.3305	138	171
1	434.0000	0.0000	10	0	18.2541	113.9961	29.1033	0.4482	137	171
1	435.0000	0.0000	10	0	18.3946	114.3145	29.2955	0.2213	141	168
1	436.0000	0.0000	10	0	18.3272	114.3723	29.2628	0.2564	140	172
1	437.0000	0.0000	10	0	18.5603	114.3548	29.4260	0.4026	144	175
1	438.0000	0.0000	10	0	18.4556	114.1273	29.5656	0.4986	137	168
1	439.0000	0.0000	10	0	18.2094	113.5227	29.2474	0.6159	129	162
1	440.0000	0.0000	10	0	18.1247	113.5125	29.2733	0.5768	134	160
1	441.0000	0.0000	10	0	18.3888	114.0434	29.4171	0.5174	139	166
1	442.0000	0.0000	9	0	18.3949	114.3025	29.4257	0.1715	138	175
1	443.0000	0.0000	10	0	18.3483	114.4613	29.3177	0.1605	145	179
1	444.0000	0.0000	10	0	18.3755	114.4679	29.4214	0.2508	150	188
1	445.0000	0.0000	10	0	18.3008	114.4423	29.2799	0.2591	142	177
1	446.0000	0.0000	10	0	18.1771	114.4273	29.2366	0.2655	140	174
1	447.0000	0.0000	10	0	18.1513	114.5722	28.9919	0.1886	138	162
1	448.0000	0.0000	10	0	18.1566	114.5772	29.1221	0.2686	153	176
1	449.0000	0.0000	10	0	18.1159	114.5806	29.0817	0.2177	143	175
1	450.0000	0.0000	10	0	18.1511	114.5627	29.1657	0.2425	146	182
1	451.0000	0.0000	10	0	18.2463	114.5355	29.1439	0.2309	149	178
1	452.0000	0.0000	10	0	18.1352	114.5578	29.0393	0.1893	147	174
1	453.0000	0.0000	10	0	18.1367	114.5108	29.1116	0.2633	145	170
1	454.0000	0.0000	10	0	18.0789	114.5269	29.0577	0.1821	143	178
1	455.0000	0.0000	10	0	18.1355	114.5710	29.0138	0.1627	149	178
1	456.0000	0.0000	10	0	18.1233	114.5308	29.2728	0.3117	148	181
1	457.0000	0.0000	10	0	18.1459	114.5397	29.1496	0.2292	147	179
1	458.0000	0.0000	10	0	18.0655	114.5394	29.0808	0.2243	150	183
1	459.0000	0.0000	10	0	18.0601	114.5413	29.0728	0.2172	147	175
1	460.0000	0.0000	10	0	18.0215	114.5816	28.8397	0.2766	137	168
1	461.0000	0.0000	10	0	17.9503	114.2230	28.7666	0.3524	141	170
1	462.0000	0.0000	10	0	18.0752	114.5385	29.0308	0.2423	144	179
1	463.0000	0.0000	10	0	18.0501	114.5849	28.9432	0.1593	148	186
1	464.0000	0.0000	10	0	18.0820	114.5499	29.1124	0.2324	153	185
1	465.0000	0.0000	10	0	18.0531	114.5548	29.0745	0.2901	152	178
1	466.0000	0.0000	10	0	17.9692	114.5516	28.9692	0.2305	150	182
1	467.0000	0.0000	10	0	18.0619	114.5960	29.0840	0.2363	148	187
1	468.0000	0.0000	10	0	17.9516	114.6258	28.9128	0.1469	148	187
1	469.0000	0.0000	10	0	18.0873	114.6156	29.1716	0.3764	150	193
1	470.0000	0.0000	10	0	18.1136	114.6062	29.1137	0.2724	147	185
1	471.0000	0.0000	10	0	17.9808	114.6415	29.0395	0.1770	148	187
1	472.0000	0.0000	10	0	17.9580	114.6503	29.1088	0.2913	151	190
1	473.0000	0.0000	10	0	17.9241	114.6564	29.0461	0.2335	156	192
1	474.0000	0.0000	10	0	18.0335	114.6317	29.1779	0.2430	154	191
1	475.0000	0.0000	10	0	18.0229	114.6289	29.1845	0.2286	153	189
1	476.0000	0.0000	10	0	17.9687	114.6291	29.1066	0.2494	152	190
1	477.0000	0.0000	10	0	17.9018	114.6415	28.9067	0.1133	147	195
1	478.0000	0.0000	10	0	18.0251	114.6047	29.1171	0.2433	151	187
1	479.0000	0.0000	10	0	17.9935	114.6152	29.1429	0.2530	151	185
1	480.0000	0.0000	10	0	18.0184	114.6277	29.1959	0.2637	150	183
1	481.0000	0.0000	10	0	18.0341	114.6238	29.2149	0.2154	157	183
1	482.0000	0.0000	10	0	18.0776	114.6040	29.1494	0.2428	157	189
1	483.0000	0.0000	10	0	18.0433	114.6123	29.2198	0.2275	155	182
1	484.0000	0.0000	10	0	18.0499	114.5905	29.2615	0.2049	152	191
1	485.0000	0.0000	10	0	18.0726	114.5761	29.3090	0.2283	153	196
1	486.0000	0.0000	10	0	18.0638	114.5778	29.3914	0.3166	150	187
1	487.0000	0.0000	10	0	18.0605	114.5584	29.3023	0.2711	153	189
1	488.0000	0.0000	10	0	18.0580	114.5190	29.3877	0.3061	152	190
1	489.0000	0.0000	10	0	18.1557	114.4506	29.3961	0.2438	153	190
1	490.0000	0.0000	10	0	18.1670	114.4197	29.3316	0.1748	147	188
1	491.0000	0.0000	10	0	18.2384	114.4305	29.5265	0.2879	145	179
1	492.0000	0.0000	10	0	18.2364	114.4437	29.4270	0.2171	149	184
1	493.0000	0.0000	10	0	18.1834	114.4394	29.5210	0.2639	143	186
1	494.0000	0.0000	10	0	18.2136	114.4133	29.5446	0.3532	149	189
1	495.0000	0.0000	10	0	18.1973	114.3771	29.6740	0.3596	146	184
1	496.0000	0.0000	10	0	18.0592	114.3394	29.9000	0.4972	140	172
1	497.0000	0.0000	10	0	17.6345	114.2708	29.6750	0.1765	146	173
1	498.0000	0.0000	10	0	17.6039	114.2789	29.8700	0.3243	150	179
1	499.0000	0.0000	9	0	18.0474	114.4446	29.6269	0.1901	149	177
1	500.0000	0.0000	10	0	18.1088	114.4753	29.6726	0.2695	149	183
1	501.0000	0.0000	10	0	17.5341	114.7651	29.1822	0.2568	148	185
1	502.0000	0.0000	10	0	17.3984	114.8769	29.2965	0.3180	148	190
1	503.0000	0.0000	10	0	17.4161	114.9013	29.1583	0.2497	147	190
1	504.0000	0.0000	10	0	17.4242	114.8972	29.2009	0.2286	151	187
1	505.0000	0.0000	10	0	17.4092	114.8867	29.2634	0.2579	148	187
1	506.0000	0.0000	10	0	17.4547	114.9041	29.3248	0.2977	148	184
1	507.0000	0.0000	10	0	17.4201	114.8919	29.1699	0.2303	150	187
1	508.0000	0.0000	10	0	17.4883	114.8945	29.2795	0.2456	148	190
1	509.0000	0.0000	10	0	17.4447	114.8901	29.3174	0.3249	147	184
1	510.0000	0.0000	10	0	17.4648	114.8802	29.3675	0.3241	145	179
1	511.0000	0.0000	10	0	17.4011	114.8944	29.1955	0.2459	145	190
1	512.0000	0.0000	10	0	17.3813	114.8403	29.1686	0.2519	142	177
1	513.0000	0.0000	10	0	17.4146	114.8096	29.2363	0.2545	143	175
1	514.0000	0.0000	10	0	17.4264	114.7663	29.1823	0.2250	136	175
1	515.0000	0.0000	10	0	17.3343	114.8809	29.0588	0.1489	143	179
1	516.0000	0.0000	10	0	17.4168	114.8655	29.2866	0.2788	144	178
1	517.0000	0.0000	10	0	17.4134	114.8177	29.2450	0.2920	144	178
1	518.0000	0.0000	10	0	17.3783	114.7951	29.1749	0.2014	146	181
1	519.0000	0.0000	10	0	17.4204	114.5733	29.2514	0.4808	144	174
1	520.0000	0.0000	10	0	17.4730	114.7597	29.3752	0.2988	140	174
1	521.0000	0.0000	10	0	17.4691	114.8064	29.2195	0.2671	143	169
1	522.0000	0.0000	10	0	17.4764	114.8668	29.3239	0.3355	146	187
1	523.0000	0.0000	10	0	17.4308	114.8744	29.1758	0.2254	147	184
1	524.0000	0.0000	9	0	17.3093	114.8318	29.0289	0.1656	147	181
1	525.0000	0.0000	10	0	17.4406	114.8366	29.4110	0.4054	147	184
1	526.0000	0.0000	10	0	17.3455	114.7119	29.2448	0.5421	138	172
1	527.0000	0.0000	10	0	17.4601	114.6140	29.3333	0.4881	135	173
1	528.0000	0.0000	10	0	17.3171	114.8192	29.1917	0.1662	141	174
1	529.0000	0.0000	10	0	17.3388	114.7608	29.2749	0.2792	140	174
1	530.0000	0.0000	10	0	17.1443	114.8276	29.0933	0.3319	140	170
1	531.0000	0.0000	10	0	17.4756	114.7584	29.3868	0.2482	146	178
1	532.0000	0.0000	10	0	17.4427	114.7583	29.3207	0.2322	140	175
1	533.0000	0.0000	10	0	17.3470	114.7901	29.2303	0.2488	136	172
1	534.0000	0.0000	10	0	17.3137	114.8085	29.5417	0.4405	137	168
1	535.0000	0.0000	10	0	17.1604	114.9919	29.7106	0.3983	146	182
1	536.0000	0.0000	10	0	17.0766	114.9996	29.7450	0.2759	145	180
1	537.0000	0.0000	10	0	17.0666	114.8999	29.6403	0.3756	148	174
1	538.0000	0.0000	10	0	17.0703	114.9137	29.6560	0.1744	148	177
1	539.0000	0.0000	10	0	16.9062	114.7978	29.3915	0.3697	148	174
1	540.0000	0.0000	10	0	17.0129	114.7358	29.5467	0.3996	140	168
1	541.0000	0.0000	10	0	17.1242	114.7848	29.1619	0.5649	146	169
1	542.0000	0.0000	10	0	17.0009	114.7684	29.3977	0.4408	151	178
1	543.0000	0.0000	10	0	17.2633	114.7673	29.7743	0.4775	141	169
1	544.0000	0.0000	10	0	17.0344	114.5137	29.4855	0.4685	136	159
1	545.0000	0.0000	10	0	17.0495	114.6703	29.6580	0.5226	140	166
1	546.0000	0.0000	10	0	16.9613	114.9730	29.5257	0.3535	144	173
1	547.0000	0.0000	10	0	17.0509	114.9306	29.5912	0.3456	147	181
1	548.0000	0.0000	10	0	17.1124	114.9135	29.6437	0.3092	141	177
1	549.0000	0.0000	10	0	17.2241	114.8984	29.7986	0.3635	139	172
1	550.0000	0.0000	10	0	17.0489	114.3758	29.6343	0.8252	138	170
1	551.0000	0.0000	9	0	17.1058	114.9861	29.5164	0.2678	152	179
1	552.0000	0.0000	10	0	17.1135	115.0249	29.6291	0.3500	149	188
1	553.0000	0.0000	10	0	17.0035	115.0026	29.4505	0.2893	143	187
1	554.0000	0.0000	9	0	17.0590	114.9941	29.4344	0.2351	147	183
1	555.0000	0.0000	10	0	17.1466	114.9130	29.4610	0.2169	146	181
1	556.0000	0.0000	10	0	17.2099	114.9269	29.5660	0.2644	140	163
1	557.0000	0.0000	10	0	16.9540	114.7871	29.3253	0.4025	138	165
1	558.0000	0.0000	10	0	17.0875	114.9307	29.3728	0.2456	142	176
1	559.0000	0.0000	10	0	17.1907	114.5765	29.5352	0.6146	137	168
1	560.0000	0.0000	10	0	17.2690	114.4784	29.4609	0.6562	140	168
1	561.0000	0.0000	10	0	17.0116	114.7301	29.2487	0.3426	136	163
1	562.0000	0.0000	10	0	17.1078	114.7386	29.5227	0.4082	139	169
1	563.0000	0.0000	10	0	17.0992	114.9171	29.5239	0.3326	146	177
1	564.0000	0.0000	9	0	17.1131	114.9507	29.5279	0.1987	148	181
1	565.0000	0.0000	9	0	16.9712	114.9783	29.3220	0.3298	147	180
1	566.0000	0.0000	10	0	17.1232	114.8637	29.4641	0.2897	140	179
1	567.0000	0.0000	10	0	17.1065	114.7447	29.1768	0.4374	146	171
1	568.0000	0.0000	9	0	17.0817	114.9456	29.3000	0.2709	146	182
1	569.0000	0.0000	10	0	17.0842	114.9584	29.3221	0.3376	147	181
1	570.0000	0.0000	10	0	16.9282	114.8989	29.1007	0.2726	141	173
1	571.0000	0.0000	10	0	16.9256	114.6778	28.6223	0.6140	143	172
1	572.0000	0.0000	9	0	17.0917	114.9213	29.2157	0.3505	146	172
1	573.0000	0.0000	10	0	16.9678	114.8920	29.2226	0.2368	138	174
1	574.0000	0.0000	10	0	16.8847	114.7932	28.7175	0.4171	143	176
1	575.0000	0.0000	10	0	17.0664	114.9617	29.1498	0.3205	147	173
1	576.0000	0.0000	10	0	17.1227	114.9549	29.3435	0.4026	147	179
1	577.0000	0.0000	9	0	17.1419	114.9319	29.2432	0.2404	148	180
1	578.0000	0.0000	9	0	17.1987	114.9447	29.2928	0.2495	145	172
1	579.0000	0.0000	10	0	17.1259	114.6986	29.2815	0.5158	143	171
1	580.0000	0.0000	9	0	17.1343	114.9624	29.4128	0.2559	142	179
1	581.0000	0.0000	10	0	17.0893	114.9489	29.4365	0.2800	144	180
1	582.0000	0.0000	9	0	17.0130	114.9785	29.3369	0.1865	146	181
1	583.0000	0.0000	10	0	17.1393	114.9646	29.3927	0.2472	150	182
1	584.0000	0.0000	10	0	17.0424	114.9693	29.3102	0.1863	143	181
1	585.0000	0.0000	10	0	17.1036	114.9534	29.3703	0.2570	145	180
1	586.0000	0.0000	10	0	17.1311	114.9269	29.5728	0.3321	142	169
1	587.0000	0.0000	10	0	17.1089	114.9567	29.3281	0.2188	144	185
1	588.0000	0.0000	10	0	17.0942	114.9797	29.4731	0.3012	145	182
1	589.0000	0.0000	10	0	17.0879	114.9777	29.3148	0.2333	150	181
1	590.0000	0.0000	10	0	17.0562	114.9720	29.3487	0.2562	147	181
1	591.0000	0.0000	10	0	17.0567	114.9640	29.4069	0.2651	146	179
1	592.0000	0.0000	9	0	17.0291	114.9316	29.3263	0.2816	145	180
1	593.0000	0.0000	10	0	17.2906	114.8477	29.1894	0.2519	148	178
1	594.0000	0.0000	10	0	17.3860	114.8175	29.3132	0.2748	145	179
1	595.0000	0.0000	10	0	17.4499	114.7950	29.2519	0.2456	151	182
1	596.0000	0.0000	10	0	17.3867	114.8176	29.2221	0.1553	147	179
1	597.0000	0.0000	10	0	17.4329	114.8002	29.2656	0.2338	146	187
1	598.0000	0.0000	10	0	17.4390	114.8025	29.3652	0.2385	145	179
1	599.0000	0.0000	10	0	17.4870	114.8047	29.4431	0.3155	151	183
1	600.0000	0.0000	10	0	17.4892	114.7610	29.4474	0.2969	147	188
1	601.0000	0.0000	10	0	17.4233	114.8004	29.2994	0.2620	153	185
1	602.0000	0.0000	10	0	17.4344	114.8018	29.3464	0.2968	148	192
1	603.0000	0.0000	10	0	17.4813	114.8315	29.3166	0.2262	148	197
1	604.0000	0.0000	10	0	17.5592	114.7923	29.4643	0.2153	151	188
1	605.0000	0.0000	10	0	17.4129	114.8375	29.2394	0.1849	150	195
1	606.0000	0.0000	10	0	17.5482	114.8332	29.3487	0.2322	152	189
1	607.0000	0.0000	10	0	17.5325	114.8059	29.3479	0.1952	150	187
1	608.0000	0.0000	10	0	17.4864	114.8361	29.2675	0.2391	151	189
1	609.0000	0.0000	10	0	17.4815	114.8497	29.2473	0.2238	152	191
1	610.0000	0.0000	10	0	17.4087	114.8978	29.2526	0.2963	150	191
1	611.0000	0.0000	10	0	17.4078	114.8130	29.3643	0.2611	146	180
1	612.0000	0.0000	10	0	17.3305	114.5769	29.1640	0.3439	145	173
1	613.0000	0.0000	10	0	17.4834	114.8672	29.3040	0.2632	150	189
1	614.0000	0.0000	10	0	17.4634	114.7752	29.2911	0.2271	148	184
1	615.0000	0.0000	10	0	17.3313	114.8410	29.0751	0.2239	147	188
1	616.0000	0.0000	10	0	17.5040	114.8493	29.3416	0.3201	145	181
1	617.0000	0.0000	10	0	17.5007	114.8092	29.3336	0.2827	141	178
1	618.0000	0.0000	10	0	17.6069	114.7021	29.3613	0.3712	138	169
1	619.0000	0.0000	10	0	17.3729	114.7339	29.1886	0.2607	142	171
1	620.0000	0.0000	10	0	17.3424	114.7118	29.2098	0.2863	141	173
1	621.0000	0.0000	10	0	17.7206	114.4812	29.5658	0.6832	136	169
1	622.0000	0.0000	10	0	17.3151	114.0167	28.6933	0.8366	131	160
1	623.0000	0.0000	10	0	17.2662	114.1997	28.9440	0.5168	130	167
1	624.0000	0.0000	10	0	17.4049	114.7745	29.0540	0.2984	144	171
1	625.0000	0.0000	10	0	17.3331	114.6054	29.1051	0.3150	145	182
1	626.0000	0.0000	10	0	17.4532	114.6721	29.3037	0.2083	143	174
1	627.0000	0.0000	10	0	17.5498	114.7996	29.2584	0.2101	136	176
1	628.0000	0.0000	10	0	17.5285	114.7921	29.4544	0.3293	145	184
1	629.0000	0.0000	10	0	17.4553	114.7986	29.2104	0.2395	145	175
1	630.0000	0.0000	10	0	17.4940	114.7872	29.3592	0.2781	143	178
1	631.0000	0.0000	10	0	17.3989	114.8918	29.1626	0.2781	148	186
1	632.0000	0.0000	10	0	17.4516	114.5645	29.1832	0.4956	142	177
1	633.0000	0.0000	10	0	17.4283	114.7623	29.1822	0.2694	139	175
1	634.0000	0.0000	9	0	17.4029	114.8379	29.1714	0.2326	143	172
1	635.0000	0.0000	10	0	17.3723	114.5994	29.1250	0.4280	132	169
1	636.0000	0.0000	10	0	17.4652	114.6360	29.2123	0.4031	146	174
1	637.0000	0.0000	10	0	17.3545	114.8050	29.1940	0.3290	145	174
1	638.0000	0.0000	10	0	17.2270	114.8966	29.0537	0.2544	140	178
1	639.0000	0.0000	10	0	17.2572	114.8792	29.2627	0.2840	142	173
1	640.0000	0.0000	10	0	17.1689	114.8347	28.9852	0.2658	144	181
1	641.0000	0.0000	10	0	17.2666	114.8896	29.2271	0.3462	143	174
1	642.0000	0.0000	10	0	17.3229	114.6670	29.0863	0.3915	138	173
1	643.0000	0.0000	10	0	17.2619	114.7727	29.1555	0.3218	140	178
1	644.0000	0.0000	10	0	17.1646	114.7603	29.0754	0.3096	141	173
1	645.0000	0.0000	10	0	17.2750	114.8948	29.1168	0.2946	144	173
1	646.0000	0.0000	10	0	17.2563	114.8905	29.1289	0.2610	145	184
1	647.0000	0.0000	10	0	17.0408	114.7911	29.1847	0.3990	141	179
1	648.0000	0.0000	10	0	17.3243	114.8637	29.4040	0.3859	142	171
1	649.0000	0.0000	10	0	17.2713	114.6794	29.1806	0.3577	138	175
1	650.0000	0.0000	10	0	17.1269	114.7138	29.1259	0.5208	135	168
1	651.0000	0.0000	10	0	17.2244	114.8536	29.1620	0.2756	141	176
1	652.0000	0.0000	10	0	17.3123	114.8339	29.1468	0.3986	140	167
1	653.0000	0.0000	10	0	17.1095	114.6794	28.8199	0.4344	133	163
1	654.0000	0.0000	10	0	17.3990	114.8487	29.3392	0.4219	141	174
1	655.0000	0.0000	10	0	17.4745	114.8612	29.3359	0.3995	142	176
1	656.0000	0.0000	10	0	17.4308	114.7635	29.2303	0.2461	136	169
1	657.0000	0.0000	10	0	17.4336	114.8157	29.3645	0.3368	138	176
1	658.0000	0.0000	10	0	17.3459	114.7758	29.0830	0.2113	142	173
1	659.0000	0.0000	10	0	17.3264	114.8570	29.1035	0.3096	140	181
1	660.0000	0.0000	10	0	17.4478	114.7183	29.3053	0.2115	140	175
1	661.0000	0.0000	10	0	17.4693	114.4986	29.3509	0.5037	137	170
1	662.0000	0.0000	10	0	17.4917	114.6733	29.2943	0.3818	136	171
1	663.0000	0.0000	10	0	17.2888	114.6201	28.9887	0.2911	138	165
1	664.0000	0.0000	10	0	17.3109	114.6262	28.8274	0.3895	134	171
1	665.0000	0.0000	10	0	17.4311	114.8308	29.1902	0.2818	135	167
1	666.0000	0.0000	10	0	17.2079	114.6538	28.8758	0.3855	137	177
1	667.0000	0.0000	10	0	17.3590	114.4765	28.9996	0.5110	136	177
1	668.0000	0.0000	10	0	17.2402	114.0480	29.0339	0.5229	129	158
1	669.0000	0.0000	10	0	17.2948	114.6323	28.9648	0.4037	141	176
1	670.0000	0.0000	10	0	17.3862	114.8545	29.0936	0.2702	142	181
1	671.0000	0.0000	10	0	17.2949	114.6442	28.9312	0.4019	139	170
1	672.0000	0.0000	10	0	17.4895	114.8455	29.1677	0.2717	133	163
1	673.0000	0.0000	10	0	17.3709	114.8230	29.0474	0.2792	135	166
1	674.0000	0.0000	10	0	17.3340	114.8430	28.9114	0.1343	144	177
1	675.0000	0.0000	10	0	17.3451	114.6973	29.1767	0.3865	140	180
1	676.0000	0.0000	10	0	17.5353	114.3575	28.8965	0.4781	132	166
1	677.0000	0.0000	10	0	17.2704	114.8027	29.0476	0.3191	142	178
1	678.0000	0.0000	10	0	17.2970	114.3128	28.8428	0.4361	138	170
1	679.0000	0.0000	10	0	17.2409	114.3421	29.0899	0.5863	133	165
1	680.0000	0.0000	10	0	17.2733	114.7726	29.0016	0.2712	136	176
1	681.0000	0.0000	10	0	17.3730	114.4292	29.0243	0.3853	136	158
1	682.0000	0.0000	10	0	17.1330	114.5865	28.8043	0.3686	141	174
1	683.0000	0.0000	10	0	17.3571	114.8443	29.0897	0.1903	146	177
1	684.0000	0.0000	10	0	17.3371	114.8673	29.0257	0.2599	146	176
1	685.0000	0.0000	10	0	17.4606	114.8031	29.3114	0.3736	135	172
1	686.0000	0.0000	10	0	17.3841	114.8208	29.2759	0.3374	134	167
1	687.0000	0.0000	10	0	17.4573	114.4328	29.3061	0.5312	137	178
1	688.0000	0.0000	10	0	17.3501	114.8993	29.0542	0.2798	146	181
1	689.0000	0.0000	10	0	17.3777	114.8866	29.2021	0.3694	146	174
1	690.0000	0.0000	10	0	17.1620	114.6027	28.7350	0.4205	141	177
1	691.0000	0.0000	10	0	17.4095	114.8392	29.2216	0.3998	146	177
1	692.0000	0.0000	10	0	17.3991	114.8675	29.1891	0.3193	141	186
1	693.0000	0.0000	10	0	17.4786	114.8243	29.2259	0.3029	142	180
1	694.0000	0.0000	10	0	17.3733	114.8096	29.1388	0.3563	146	177
1	695.0000	0.0000	10	0	17.4506	114.8221	29.1882	0.3136	143	177
1	696.0000	0.0000	10	0	17.4666	114.8538	29.1679	0.2182	143	179
1	697.0000	0.0000	10	0	17.4468	114.8326	29.2327	0.4280	141	177
1	698.0000	0.0000	10	0	17.4245	114.8603	29.1440	0.2649	146	179
1	699.0000	0.0000	10	0	17.3817	114.8694	29.0157	0.2457	142	184
1	700.0000	0.0000	10	0	17.3769	114.7251	29.2092	0.2843	131	163
1	701.0000	0.0000	10	0	17.2843	114.7808	28.9462	0.2773	139	180
1	702.0000	0.0000	10	0	17.3487	114.6260	29.0509	0.4982	141	170
1	703.0000	0.0000	10	0	17.3231	114.8436	29.0353	0.3380	144	185
1	704.0000	0.0000	10	0	17.7097	114.5858	29.3364	0.5049	136	172
1	705.0000	0.0000	10	0	17.2788	114.6825	28.8611	0.4384	139	170
1	706.0000	0.0000	10	0	17.3714	114.8497	29.0113	0.3135	140	174
1	707.0000	0.0000	10	0	17.4372	114.8691	29.1167	0.2591	141	178
1	708.0000	0.0000	10	0	17.3292	114.9025	28.9402	0.2698	139	179
1	709.0000	0.0000	10	0	17.3137	114.8463	29.0447	0.2597	143	180
1	710.0000	0.0000	10	0	17.5123	114.8272	29.0928	0.2371	142	176
1	711.0000	0.0000	10	0	17.5046	114.4167	29.2281	0.6255	132	162
1	712.0000	0.0000	10	0	17.4642	114.8481	29.2370	0.2696	146	177
1	713.0000	0.0000	10	0	17.4902	114.8773	29.1688	0.3350	147	178
1	714.0000	0.0000	10	0	17.4745	114.8347	29.1183	0.3242	139	176
1	715.0000	0.0000	10	0	17.1827	114.5279	28.5674	0.6261	131	165
1	716.0000	0.0000	10	0	17.3801	114.8532	29.0674	0.2057	142	175
1	717.0000	0.0000	10	0	17.3417	114.6324	28.9570	0.4604	140	175
1	718.0000	0.0000	10	0	17.4427	114.8227	29.2583	0.3779	138	165
1	719.0000	0.0000	10	0	17.0516	114.2791	28.8271	0.6734	136	174
1	720.0000	0.0000	10	0	17.4222	114.6797	28.8515	0.3960	144	177
1	721.0000	0.0000	10	0	17.3974	114.9509	29.0360	0.2615	148	187
1	722.0000	0.0000	10	0	17.4625	114.8620	29.2213	0.2640	147	184
1	723.0000	0.0000	10	0	17.5200	114.8918	29.0978	0.3014	140	174
1	724.0000	0.0000	10	0	17.4109	114.1146	29.0231	0.6086	136	161
1	725.0000	0.0000	10	0	17.7352	114.5920	29.6076	0.6407	137	169
1	726.0000	0.0000	10	0	17.4635	114.5584	29.1352	0.4242	139	178
1	727.0000	0.0000	10	0	17.0591	114.4762	28.3416	0.6895	135	158
1	728.0000	0.0000	10	0	16.8516	115.0820	28.7943	0.3482	141	168
1	729.0000	0.0000	10	0	16.8376	114.8412	28.1750	0.6749	143	168
1	730.0000	0.0000	10	0	16.8849	115.1392	28.6724	0.2824	143	168
1	731.0000	0.0000	10	0	16.8956	115.1570	28.5767	0.1706	142	173
1	732.0000	0.0000	10	0	16.9639	115.1338	28.8422	0.3199	141	173
1	733.0000	0.0000	10	0	17.1094	115.0929	28.8388	0.3668	140	173
1	734.0000	0.0000	10	0	16.9037	114.9709	28.7381	0.4161	144	170
1	735.0000	0.0000	10	0	16.9430	115.1528	28.8750	0.3046	144	176
1	736.0000	0.0000	10	0	16.9632	115.1291	28.7857	0.3448	136	176
1	737.0000	0.0000	10	0	16.9959	114.7894	28.7583	0.4763	135	162
1	738.0000	0.0000	10	0	16.8923	115.2091	28.6899	0.2380	147	174
1	739.0000	0.0000	10	0	16.9715	115.1927	28.8327	0.3203	148	187
1	740.0000	0.0000	10	0	16.8326	115.1022	28.7285	0.2910	142	176
1	741.0000	0.0000	10	0	16.9437	114.8419	28.7156	0.4624	135	157
1	742.0000	0.0000	10	0	17.1303	114.7839	28.5285	0.6532	135	159
1	743.0000	0.0000	9	0	17.0735	115.0959	28.7635	0.3450	144	172
1	744.0000	0.0000	10	0	16.8260	115.1392	28.6946	0.3598	143	176
1	745.0000	0.0000	10	0	16.8860	115.1191	28.7132	0.4176	141	187
1	746.0000	0.0000	10	0	17.0355	115.0762	28.8830	0.2646	145	179
1	747.0000	0.0000	10	0	17.3887	114.8423	29.0271	0.3946	141	169
1	748.0000	0.0000	10	0	17.5469	114.8612	29.3276	0.3008	142	176
1	749.0000	0.0000	10	0	17.5252	114.8290	29.2468	0.3570	142	178
1	750.0000	0.0000	10	0	17.3983	114.9910	29.0543	0.2559	145	175
1	751.0000	0.0000	10	0	17.2508	114.8757	28.9481	0.3720	130	161
1	752.0000	0.0000	10	0	17.3325	115.0201	28.9406	0.3882	144	174
1	753.0000	0.0000	10	0	17.1283	114.6010	28.7517	0.5446	137	176
1	754.0000	0.0000	10	0	16.8156	114.4437	28.8669	0.6389	136	180
1	755.0000	0.0000	10	0	17.3381	114.9628	29.1409	0.2532	142	177
1	756.0000	0.0000	10	0	17.2485	114.6941	28.9045	0.5033	138	167
1	757.0000	0.0000	10	0	17.2998	114.2835	28.8113	0.9121	133	163
1	758.0000	0.0000	10	0	17.4087	114.8871	29.0301	0.2473	139	174
1	759.0000	0.0000	9	0	17.3125	114.9480	29.0788	0.2551	144	177
1	760.0000	0.0000	10	0	17.4318	114.9345	29.2294	0.2895	145	189
1	761.0000	0.0000	10	0	17.4495	114.9335	29.2392	0.2878	143	185
1	762.0000	0.0000	10	0	17.3731	114.9534	29.1936	0.3028	145	182
1	763.0000	0.0000	9	0	17.3484	114.9901	29.0924	0.2442	151	177
1	764.0000	0.0000	10	0	17.2860	114.9272	28.9939	0.2270	145	176
1	765.0000	0.0000	10	0	17.4399	114.9444	29.2693	0.3547	147	182
1	766.0000	0.0000	10	0	17.4087	114.9666	29.1313	0.2744	147	187
1	767.0000	0.0000	10	0	17.2936	114.9241	28.9673	0.1972	150	179
1	768.0000	0.0000	10	0	17.3710	114.9579	29.2109	0.3447	147	181
1	769.0000	0.0000	10	0	17.2309	114.9326	29.0838	0.3845	144	179
1	770.0000	0.0000	10	0	17.3311	114.9091	29.2309	0.3075	142	175
1	771.0000	0.0000	10	0	17.2999	114.9081	29.0615	0.2800	140	176
1	772.0000	0.0000	10	0	16.9745	114.9065	28.5316	0.4006	136	172
1	773.0000	0.0000	10	0	16.7290	115.0334	28.5531	0.2548	132	164
1	774.0000	0.0000	9	0	17.1801	114.8950	28.3790	0.7921	119	128
1	775.0000	0.0000	10	0	16.9618	115.1800	28.6060	0.3628	128	166
1	776.0000	0.0000	10	0	17.1014	115.4801	28.8797	0.2601	137	181
1	777.0000	0.0000	10	0	17.0068	115.5773	28.7041	0.2750	139	181
1	778.0000	0.0000	10	0	17.2093	115.5170	28.9944	0.3114	140	187
1	779.0000	0.0000	10	0	16.9724	115.3493	28.6355	0.3035	134	180
1	780.0000	0.0000	10	0	17.0643	115.5270	28.8106	0.2213	146	185
1	781.0000	0.0000	10	0	17.0902	115.3099	28.6673	0.4176	138	186
1	782.0000	0.0000	10	0	17.2601	115.3541	28.8687	0.2683	133	175
1	783.0000	0.0000	10	0	17.4046	115.2125	28.5587	0.5221	140	176
1	784.0000	0.0000	10	0	17.1561	115.4395	28.9021	0.3341	134	184
1	785.0000	0.0000	10	0	17.2447	115.1447	29.1119	0.5636	137	180
1	786.0000	0.0000	10	0	17.1229	115.3399	29.0438	0.3375	134	176
1	787.0000	0.0000	10	0	17.4366	115.0883	29.2851	0.6748	133	172
1	788.0000	0.0000	9	0	17.4467	114.6007	28.9383	0.6316	113	114
1	789.0000	0.0000	10	0	16.7234	114.9193	28.5531	0.1646	141	150
1	790.0000	0.0000	10	0	16.8593	115.0528	28.6363	0.2178	145	177
1	791.0000	0.0000	10	0	16.8949	115.1095	28.7173	0.2471	147	182
1	792.0000	0.0000	10	0	16.9034	115.1909	28.7741	0.3387	145	181
1	793.0000	0.0000	9	0	16.8480	115.2070	28.6800	0.2569	145	187
1	794.0000	0.0000	10	0	16.8509	115.2190	28.5941	0.2144	148	189
1	795.0000	0.0000	10	0	16.7634	115.2461	28.4139	0.1433	150	188
1	796.0000	0.0000	10	0	16.8774	115.2271	28.5860	0.2943	148	183
1	797.0000	0.0000	10	0	16.7871	115.2840	28.4378	0.2612	145	191
1	798.0000	0.0000	10	0	16.8377	115.2734	28.4913	0.2485	146	187
1	799.0000	0.0000	10	0	16.8378	115.2813	28.4925	0.2410	150	184
1	800.0000	0.0000	10	0	16.7491	115.2967	28.3557	0.2372	149	188
1	801.0000	0.0000	10	0	16.8314	115.2521	28.5318	0.2659	145	189
1	802.0000	0.0000	10	0	16.8245	115.2464	28.4486	0.2182	143	180
1	803.0000	0.0000	10	0	16.8708	115.1909	28.4512	0.2235	142	171
1	804.0000	0.0000	10	0	16.9625	115.2978	28.5998	0.3797	142	180
1	805.0000	0.0000	10	0	16.9400	115.2879	28.5196	0.2576	146	181
1	806.0000	0.0000	10	0	16.8597	115.3398	28.3519	0.2101	146	180
1	807.0000	0.0000	10	0	16.8422	115.2989	28.4274	0.2595	145	179
1	808.0000	0.0000	10	0	16.7987	115.3338	28.2879	0.1872	143	187
1	809.0000	0.0000	10	0	16.8649	115.3362	28.3964	0.2526	150	185
1	810.0000	0.0000	10	0	16.8981	115.3343	28.4689	0.2818	145	187
1	811.0000	0.0000	10	0	16.8517	115.3313	28.3656	0.2529	145	185
1	812.0000	0.0000	10	0	16.9074	115.3180	28.4078	0.2177	142	185
1	813.0000	0.0000	10	0	16.8169	115.2868	28.3717	0.2083	147	186
1	814.0000	0.0000	10	0	16.8608	115.3287	28.3727	0.2228	146	181
1	815.0000	0.0000	10	0	16.8573	115.1688	28.3391	0.3984	145	174
1	816.0000	0.0000	10	0	16.8037	115.3493	28.4003	0.2660	146	189
1	817.0000	0.0000	9	0	16.7537	115.3538	28.2473	0.1555	144	186
1	818.0000	0.0000	10	0	16.8040	115.3397	28.3935	0.2498	144	189
1	819.0000	0.0000	10	0	16.8273	115.3189	28.4357	0.2868	143	183
1	820.0000	0.0000	10	0	16.8220	115.3306	28.3967	0.3172	141	178
1	821.0000	0.0000	10	0	16.8871	115.3020	28.5099	0.3458	141	178
1	822.0000	0.0000	10	0	16.7444	115.2974	28.1891	0.3045	145	176
1	823.0000	0.0000	10	0	16.7793	115.3142	28.4046	0.2911	142	174
1	824.0000	0.0000	10	0	16.6226	115.2558	28.3552	0.2886	147	173
1	825.0000	0.0000	10	0	16.9010	115.2412	28.4443	0.1832	145	185
1	826.0000	0.0000	10	0	16.9221	115.3049	28.5301	0.2987	149	189
1	827.0000	0.0000	10	0	16.9445	115.2856	28.5353	0.3222	144	184
1	828.0000	0.0000	10	0	16.8604	115.2877	28.4505	0.2605	148	185
1	829.0000	0.0000	10	0	16.7910	115.1433	28.2025	0.3588	146	188
1	830.0000	0.0000	10	0	16.8935	115.3019	28.4790	0.3396	145	187
1	831.0000	0.0000	10	0	16.8606	115.3139	28.3203	0.2127	146	186
1	832.0000	0.0000	9	0	16.8146	115.3338	28.3797	0.2340	146	183
1	833.0000	0.0000	10	0	16.8939	115.3361	28.4976	0.2863	144	185
1	834.0000	0.0000	10	0	16.8644	115.2922	28.3798	0.2200	143	178
1	835.0000	0.0000	10	0	16.8974	115.2829	28.4707	0.2839	148	183
1	836.0000	0.0000	10	0	16.8054	115.3183	28.3748	0.2073	149	181
1	837.0000	0.0000	10	0	16.8945	115.2749	28.4579	0.2615	144	174
1	838.0000	0.0000	10	0	16.7993	115.2772	28.2572	0.2310	142	174
1	839.0000	0.0000	10	0	16.8502	115.2667	28.3541	0.2710	146	176
1	840.0000	0.0000	10	0	16.8068	115.0886	28.2255	0.3875	144	182
1	841.0000	0.0000	10	0	16.9111	115.2997	28.4789	0.2597	147	183
1	842.0000	0.0000	10	0	16.9069	115.2958	28.4227	0.2515	147	181
1	843.0000	0.0000	10	0	16.8906	115.2738	28.4500	0.2353	146	184
1	844.0000	0.0000	10	0	16.9294	115.2926	28.5027	0.2714	142	179
1	845.0000	0.0000	10	0	16.8606	115.3250	28.3740	0.2743	146	177
1	846.0000	0.0000	10	0	16.7653	115.2933	28.2361	0.1817	139	173
1	847.0000	0.0000	10	0	16.7735	114.9282	28.3069	0.4417	139	166
1	848.0000	0.0000	10	0	16.6712	115.3460	28.0483	0.2557	145	179
1	849.0000	0.0000	10	0	16.7742	115.1554	28.2536	0.3596	143	175
1	850.0000	0.0000	10	0	16.8404	115.2364	28.3422	0.2837	137	164
1	851.0000	0.0000	10	0	16.8592	115.2137	28.3572	0.2698	139	171
1	852.0000	0.0000	10	0	16.9268	115.2928	28.4623	0.2041	144	179
1	853.0000	0.0000	10	0	16.9105	115.3006	28.5060	0.2778	141	174
1	854.0000	0.0000	10	0	16.9080	115.0054	28.2725	0.4073	145	160
1	855.0000	0.0000	10	0	16.7532	114.8510	28.1972	0.4118	134	158
1	856.0000	0.0000	10	0	16.8261	114.9049	28.2246	0.4068	135	160
1	857.0000	0.0000	10	0	16.9617	115.2093	28.4635	0.2815	144	165
1	858.0000	0.0000	10	0	16.9538	115.2062	28.6221	0.4080	136	169
1	859.0000	0.0000	10	0	16.6869	115.3050	28.0447	0.3228	135	160
1	860.0000	0.0000	9	0	16.8188	115.2607	28.3722	0.2740	146	181
1	861.0000	0.0000	10	0	16.8902	115.2639	28.3548	0.2590	144	180
1	862.0000	0.0000	10	0	16.8552	115.2663	28.3272	0.2611	144	175
1	863.0000	0.0000	10	0	16.8720	115.2461	28.3321	0.2655	142	176
1	864.0000	0.0000	10	0	16.8108	115.0492	28.1653	0.4264	142	166
1	865.0000	0.0000	10	0	16.8628	115.2175	28.3556	0.2127	143	168
1	866.0000	0.0000	10	0	16.9056	115.2642	28.4561	0.2357	145	175
1	867.0000	0.0000	10	0	16.9227	115.3014	28.3830	0.2127	146	182
1	868.0000	0.0000	10	0	16.9113	115.2206	28.3283	0.2009	148	182
1	869.0000	0.0000	10	0	16.9942	115.2488	28.5284	0.3041	147	177
1	870.0000	0.0000	10	0	17.0243	114.5231	28.2951	0.5606	133	165
1	871.0000	0.0000	10	0	17.0217	114.7540	28.3607	0.6389	136	163
1	872.0000	0.0000	10	0	17.1302	114.8843	28.4248	0.4173	144	168
1	873.0000	0.0000	10	0	17.3650	115.0517	28.6817	0.2611	145	177
1	874.0000	0.0000	10	0	17.5392	114.3746	28.5091	0.6462	135	162
1	875.0000	0.0000	10	0	18.1769	114.0302	28.5754	0.6659	132	160
1	876.0000	0.0000	10	0	18.6438	114.3823	28.8337	0.4122	135	170
1	877.0000	0.0000	10	0	18.2525	114.7261	28.7124	0.2484	141	176
1	878.0000	0.0000	10	0	18.2387	114.6845	28.7621	0.2343	141	179
1	879.0000	0.0000	10	0	18.2525	114.6835	28.7596	0.2318	143	183
1	880.0000	0.0000	10	0	18.2265	114.6693	28.7053	0.1839	135	178
1	881.0000	0.0000	10	0	18.2931	114.6249	28.7500	0.3002	142	172
1	882.0000	0.0000	10	0	18.2841	114.6204	28.8123	0.2338	138	174
1	883.0000	0.0000	10	0	18.1691	114.6644	28.7160	0.2267	142	177
1	884.0000	0.0000	10	0	18.2449	114.7057	28.6740	0.1243	141	182
1	885.0000	0.0000	10	0	18.2676	114.7129	28.7501	0.1994	145	183
1	886.0000	0.0000	10	0	18.2783	114.6365	28.7813	0.2001	143	178
1	887.0000	0.0000	10	0	18.2479	114.4111	28.7357	0.3780	134	164
1	888.0000	0.0000	10	0	18.1399	114.4601	28.4069	0.3660	134	171
1	889.0000	0.0000	10	0	18.1989	114.6007	28.7709	0.2451	133	168
1	890.0000	0.0000	10	0	18.1938	114.4283	28.6446	0.2769	131	158
1	891.0000	0.0000	10	0	18.2555	114.6826	28.8444	0.3255	139	178
1	892.0000	0.0000	10	0	18.3586	114.6829	28.8174	0.1961	144	178
1	893.0000	0.0000	10	0	18.2946	114.6643	28.7245	0.1560	146	179
1	894.0000	0.0000	10	0	18.2770	114.6507	28.8209	0.3039	144	176
1	895.0000	0.0000	10	0	18.3133	114.7376	28.7549	0.2494	147	188
1	896.0000	0.0000	10	0	18.3477	114.6666	28.8115	0.2236	142	185
1	897.0000	0.0000	10	0	18.3680	114.6540	28.7858	0.2748	140	178
1	898.0000	0.0000	10	0	18.3211	114.6682	28.6984	0.2533	148	186
1	899.0000	0.0000	10	0	18.3388	114.6598	28.7219	0.2180	145	187
1	900.0000	0.0000	10	0	18.3349	114.6826	28.6824	0.2452	150	192
1	901.0000	0.0000	10	0	18.3565	114.6703	28.6897	0.1763	149	193
1	902.0000	0.0000	10	0	18.4283	114.5709	28.7126	0.1820	141	181
1	903.0000	0.0000	9	0	18.6560	114.4675	28.8057	0.1713	142	174
1	904.0000	0.0000	10	0	18.7958	114.4136	28.9121	0.2582	150	191
1	905.0000	0.0000	10	0	18.7878	114.4179	28.8981	0.2286	143	185
1	906.0000	0.0000	10	0	18.7692	114.4034	28.9009	0.2779	143	186
1	907.0000	0.0000	10	0	18.6760	114.4169	28.7421	0.1463	142	182
1	908.0000	0.0000	10	0	18.6585	114.3460	28.8562	0.1712	142	183
1	909.0000	0.0000	10	0	18.6536	114.3049	28.9972	0.2641	149	184
1	910.0000	0.0000	10	0	18.7353	114.3103	29.0301	0.2358	148	183
1	911.0000	0.0000	10	0	18.6869	114.2889	28.8037	0.1118	140	183
1	912.0000	0.0000	10	0	18.6933	114.2726	28.8929	0.2286	144	187
1	913.0000	0.0000	10	0	18.7907	114.2816	29.0118	0.2524	146	180
1	914.0000	0.0000	10	0	18.7828	114.3066	28.9307	0.1979	142	171
1	915.0000	0.0000	10	0	18.7731	114.3346	28.8632	0.2391	146	177
1	916.0000	0.0000	10	0	18.7097	114.3124	28.7235	0.1057	140	181
1	917.0000	0.0000	10	0	18.7369	114.2906	28.8380	0.2468	135	178
1	918.0000	0.0000	10	0	18.8202	114.1991	28.8641	0.2163	140	179
1	919.0000	0.0000	10	0	18.7662	114.1745	28.7616	0.2373	137	166
1	920.0000	0.0000	9	0	18.7297	114.0417	28.7556	0.2692	117	131
1	921.0000	0.0000	10	0	19.0000	114.2934	28.8757	0.2712	136	170
1	922.0000	0.0000	10	0	18.8813	114.3754	28.8139	0.1409	145	186
1	923.0000	0.0000	10	0	18.9680	114.4042	28.8807	0.2469	144	191
1	924.0000	0.0000	10	0	18.9748	114.3578	28.9542	0.2706	149	191
1	925.0000	0.0000	10	0	18.9513	114.3883	28.8599	0.2405	148	190
1	926.0000	0.0000	10	0	19.0652	114.3578	28.9694	0.2212	148	189
1	927.0000	0.0000	9	0	19.0600	114.3694	28.9978	0.2426	144	181
1	928.0000	0.0000	10	0	18.9331	114.4310	28.7972	0.1456	148	188
1	929.0000	0.0000	10	0	18.9449	114.4311	28.8126	0.1715	140	187
1	930.0000	0.0000	10	0	19.0094	114.3785	28.8532	0.1634	141	185
1	931.0000	0.0000	10	0	18.9545	114.3917	28.8141	0.2098	142	180
1	932.0000	0.0000	10	0	18.9279	114.4230	28.7139	0.1762	147	186
1	933.0000	0.0000	10	0	18.8902	114.4779	28.7762	0.2689	146	182
1	934.0000	0.0000	10	0	18.7733	114.4814	28.5239	0.2750	136	171
1	935.0000	0.0000	10	0	18.7287	114.4903	28.5405	0.1716	147	191
1	936.0000	0.0000	10	0	18.7460	114.5036	28.5583	0.2377	140	181
1	937.0000	0.0000	10	0	18.7223	114.5565	28.4599	0.1909	142	181
1	938.0000	0.0000	10	0	18.7617	114.4785	28.5030	0.1834	139	178
1	939.0000	0.0000	10	0	18.6700	114.5592	28.4780	0.1945	147	188
1	940.0000	0.0000	10	0	18.7920	114.5299	28.6017	0.2929	136	181
1	941.0000	0.0000	10	0	18.7144	114.5280	28.5550	0.2532	142	185
1	942.0000	0.0000	10	0	18.8149	114.4826	28.5846	0.1686	143	184
1	943.0000	0.0000	10	0	18.8249	114.3075	28.6577	0.3808	142	173
1	944.0000	0.0000	10	0	18.6577	114.3957	28.4696	0.1556	139	179
1	945.0000	0.0000	10	0	18.6796	114.4640	28.4645	0.1852	141	180
1	946.0000	0.0000	10	0	18.7055	114.5397	28.4397	0.1912	139	178
1	947.0000	0.0000	10	0	18.7768	114.4856	28.5457	0.2435	142	172
1	948.0000	0.0000	10	0	18.6856	114.5483	28.4668	0.1505	143	190
1	949.0000	0.0000	10	0	18.6564	114.5128	28.4770	0.2198	143	181
1	950.0000	0.0000	10	0	18.7644	114.5271	28.5178	0.1347	147	182
1	951.0000	0.0000	10	0	18.6480	114.5614	28.4490	0.1549	145	182
1	952.0000	0.0000	10	0	18.6957	114.5409	28.4961	0.2361	140	181
1	953.0000	0.0000	10	0	18.7126	114.4288	28.4625	0.2010	140	177
1	954.0000	0.0000	10	0	18.6374	114.5589	28.4473	0.2233	147	187
1	955.0000	0.0000	10	0	18.7538	114.5125	28.5837	0.2004	149	187
1	956.0000	0.0000	10	0	18.6942	114.5353	28.4023	0.1278	142	183
1	957.0000	0.0000	10	0	19.0055	114.3045	28.9050	0.4377	136	172
1	958.0000	0.0000	10	0	18.5891	114.2168	28.2423	0.3621	146	175
1	959.0000	0.0000	10	0	18.7461	114.4354	28.4617	0.3005	146	177
1	960.0000	0.0000	10	0	18.8352	114.4728	28.5256	0.2788	132	170
1	961.0000	0.0000	10	0	18.8162	114.3980	28.6268	0.2250	142	168
1	962.0000	0.0000	10	0	18.8593	114.4586	28.6837	0.3029	140	187
1	963.0000	0.0000	10	0	18.7494	114.5317	28.5010	0.1723	140	184
1	964.0000	0.0000	10	0	18.7901	114.4907	28.5141	0.2685	138	182
1	965.0000	0.0000	10	0	18.6673	114.5401	28.3517	0.2256	140	181
1	966.0000	0.0000	10	0	18.7285	114.5040	28.4334	0.1321	143	182
1	967.0000	0.0000	10	0	18.7951	114.4832	28.6241	0.1626	143	174
1	968.0000	0.0000	10	0	18.8989	114.4983	28.7898	0.3551	140	175
1	969.0000	0.0000	10	0	18.7653	114.0970	28.6096	0.4800	137	171
1	970.0000	0.0000	10	0	18.7343	114.5173	28.6349	0.2414	142	180
1	971.0000	0.0000	10	0	18.7820	114.5082	28.5248	0.1307	136	168
1	972.0000	0.0000	10	0	18.6927	114.5396	28.4883	0.2520	140	178
1	973.0000	0.0000	10	0	18.7774	114.5206	28.6106	0.2577	143	174
1	974.0000	0.0000	10	0	18.8540	114.4571	28.6682	0.2033	143	175
1	975.0000	0.0000	10	0	18.7759	114.5729	28.5859	0.2419	151	181
1	976.0000	0.0000	10	0	18.7571	114.5566	28.5907	0.2157	146	178
1	977.0000	0.0000	10	0	18.7877	114.4671	28.5260	0.2305	137	174
1	978.0000	0.0000	10	0	18.9190	114.4979	28.4678	0.3481	136	170
1	979.0000	0.0000	10	0	18.7258	114.5391	28.4536	0.2705	134	173
1	980.0000	0.0000	10	0	18.7682	114.5145	28.5917	0.2240	144	171
1	981.0000	0.0000	10	0	18.7169	114.5181	28.2950	0.1778	141	172
1	982.0000	0.0000	10	0	18.7303	114.2065	28.4120	0.4509	145	168
1	983.0000	0.0000	10	0	18.7748	114.1930	28.3528	0.4091	146	169
1	984.0000	0.0000	10	0	18.7065	114.5172	28.4310	0.2951	134	174
1	985.0000	0.0000	10	0	18.6891	114.4449	28.4477	0.1526	140	182
1	986.0000	0.0000	10	0	18.5612	114.0791	28.3129	0.5911	136	178
1	987.0000	0.0000	10	0	18.8338	114.4155	28.4380	0.2327	148	174
1	988.0000	0.0000	10	0	18.9221	114.4538	28.4395	0.2263	141	181
1	989.0000	0.0000	10	0	18.6019	114.3736	27.9466	0.4868	138	173
1	990.0000	0.0000	10	0	18.8016	114.3972	28.5195	0.4418	136	178
1	991.0000	0.0000	10	0	18.7808	114.0985	28.1907	0.3929	136	166
1	992.0000	0.0000	10	0	18.3095	114.2414	28.1329	0.3794	139	170
1	993.0000	0.0000	10	0	18.5120	114.2461	28.3601	0.3765	138	168
1	994.0000	0.0000	10	0	18.3292	114.4211	28.1083	0.3380	139	169
1	995.0000	0.0000	9	0	18.4604	114.6354	28.3464	0.1493	146	171
1	996.0000	0.0000	10	0	18.3920	114.5422	28.3393	0.2704	143	178
1	997.0000	0.0000	10	0	18.2300	114.5405	27.9151	0.4223	143	175
1	998.0000	0.0000	10	0	18.4591	114.6252	28.4931	0.2963	141	178
1	999.0000	0.0000	10	0	18.4760	114.6532	28.3208	0.2005	144	178
1	1000.0000	0.0000	10	0	18.5296	114.6022	28.2740	0.2391	141	176
1	1001.0000	0.0000	10	0	18.5889	114.4888	28.1486	0.2726	123	157
1	1002.0000	0.0000	10	0	18.6381	114.5665	28.0981	0.2259	139	180
1	1003.0000	0.0000	10	0	18.6569	114.5269	28.2459	0.2623	139	177
1	1004.0000	0.0000	10	0	18.6051	114.5613	28.0841	0.2135	139	175
1	1005.0000	0.0000	10	0	18.6479	114.5738	28.1786	0.2601	140	180
1	1006.0000	0.0000	10	0	18.6394	114.5523	28.1609	0.2072	142	182
1	1007.0000	0.0000	10	0	18.6005	114.5322	28.0749	0.2866	136	177
1	1008.0000	0.0000	10	0	18.5818	113.5582	28.4269	0.7737	124	147
1	1009.0000	0.0000	10	0	18.6245	114.5179	28.1214	0.2776	137	168
1	1010.0000	0.0000	10	0	18.5505	114.6078	28.0512	0.2080	138	176
1	1011.0000	0.0000	10	0	18.5491	114.6577	28.0089	0.2101	141	180
1	1012.0000	0.0000	10	0	18.5151	114.5662	28.0236	0.2430	140	176
1	1013.0000	0.0000	10	0	18.5716	114.6215	28.0914	0.2087	143	184
1	1014.0000	0.0000	10	0	18.5726	114.6050	28.0688	0.1943	138	189
1	1015.0000	0.0000	10	0	18.5174	114.6420	27.9386	0.2116	136	189
1	1016.0000	0.0000	10	0	18.4888	114.6190	27.9843	0.1490	142	189
1	1017.0000	0.0000	10	0	18.5384	114.6530	27.9757	0.1648	141	184
1	1018.0000	0.0000	10	0	18.4909	114.6354	28.0059	0.1955	141	180
1	1019.0000	0.0000	10	0	18.3820	114.5655	27.9274	0.2450	134	170
1	1020.0000	0.0000	10	0	18.5367	114.5430	27.9858	0.2000	138	175
1	1021.0000	0.0000	10	0	18.4071	114.5911	27.9409	0.1936	137	180
1	1022.0000	0.0000	10	0	18.5763	114.5790	28.0622	0.2729	137	171
1	1023.0000	0.0000	10	0	18.6372	114.5833	28.0849	0.1966	141	185
1	1024.0000	0.0000	10	0	18.3942	114.3400	27.8714	0.3418	133	172
1	1025.0000	0.0000	10	0	18.6174	114.5903	28.0374	0.2702	134	173
1	1026.0000	0.0000	10	0	18.5434	114.5432	27.9040	0.1276	140	179
1	1027.0000	0.0000	10	0	18.5314	114.4972	27.9015	0.3302	144	173
1	1028.0000	0.0000	10	0	18.7401	114.2691	27.9688	0.3487	144	174
1	1029.0000	0.0000	10	0	18.4415	113.9316	27.7549	0.5512	140	173
1	1030.0000	0.0000	10	0	18.7824	114.1626	27.7885	0.3984	132	160
1	1031.0000	0.0000	10	0	18.6091	114.4158	27.8792	0.1482	144	176
1	1032.0000	0.0000	10	0	18.7537	114.3567	28.0391	0.2376	140	181
1	1033.0000	0.0000	10	0	18.6763	114.4418	27.9325	0.1598	148	178
1	1034.0000	0.0000	10	0	18.7519	114.3560	28.0417	0.2976	148	174
1	1035.0000	0.0000	10	0	18.8140	114.2520	27.6936	0.1995	140	170
1	1036.0000	0.0000	10	0	18.8039	114.0869	27.6938	0.3315	145	164
1	1037.0000	0.0000	10	0	18.9303	114.2963	27.8561	0.2161	145	179
1	1038.0000	0.0000	10	0	18.9155	114.3956	27.8362	0.2322	150	188
1	1039.0000	0.0000	10	0	18.9873	114.3059	27.8873	0.2352	150	189
1	1040.0000	0.0000	10	0	19.0439	114.2463	27.8557	0.3568	141	164
1	1041.0000	0.0000	10	0	18.6241	113.8564	27.7549	0.5839	132	164
1	1042.0000	0.0000	10	0	18.9509	114.3034	27.8082	0.2201	140	167
1	1043.0000	0.0000	10	0	19.0307	114.2865	27.8341	0.2333	142	179
1	1044.0000	0.0000	10	0	18.9437	114.2727	27.8507	0.2122	145	187
1	1045.0000	0.0000	10	0	19.0180	114.3297	27.9039	0.1869	149	191
1	1046.0000	0.0000	10	0	19.0079	114.2751	27.8850	0.2361	152	191
1	1047.0000	0.0000	10	0	18.9664	114.3077	27.7884	0.2232	145	178
1	1048.0000	0.0000	10	0	18.8881	114.2798	27.7346	0.2119	143	181
1	1049.0000	0.0000	10	0	18.8292	114.2599	27.6254	0.1671	140	168
1	1050.0000	0.0000	10	0	18.9525	114.2694	27.7416	0.2122	148	184
1	1051.0000	0.0000	10	0	19.0735	114.2216	27.8521	0.2921	144	179
1	1052.0000	0.0000	10	0	18.9353	113.7738	27.6775	0.2944	137	165
1	1053.0000	0.0000	10	0	19.2269	114.0067	27.7597	0.5384	144	163
1	1054.0000	0.0000	10	0	19.0355	114.3141	27.7920	0.2223	143	183
1	1055.0000	0.0000	10	0	18.8203	114.3899	27.4386	0.2104	142	170
1	1056.0000	0.0000	10	0	18.8934	114.3596	27.5767	0.2759	149	180
1	1057.0000	0.0000	10	0	18.8957	114.3173	27.6261	0.1982	145	183
1	1058.0000	0.0000	10	0	18.8970	114.3829	27.6286	0.2928	148	181
1	1059.0000	0.0000	10	0	18.7787	114.3478	27.4659	0.1838	149	178
1	1060.0000	0.0000	10	0	18.6208	114.1900	27.0547	0.3928	137	164
1	1061.0000	0.0000	10	0	18.7287	113.8555	27.1975	0.4434	131	159
1	1062.0000	0.0000	10	0	18.7989	113.5760	27.3103	0.9841	141	156
1	1063.0000	0.0000	10	0	18.7558	114.4243	26.0672	0.2240	142	165
1	1064.0000	0.0000	10	0	18.3676	114.0241	26.0468	0.6293	142	168
1	1065.0000	0.0000	10	0	18.4693	114.0232	25.8121	0.3530	141	169
1	1066.0000	0.0000	10	0	18.6309	114.4029	26.0010	0.1532	135	161
1	1067.0000	0.0000	10	0	18.7466	114.4250	26.1090	0.2046	142	174
1	1068.0000	0.0000	10	0	18.8344	114.3877	26.1239	0.1988	141	175
1	1069.0000	0.0000	10	0	18.8623	114.3228	26.2296	0.2702	149	175
1	1070.0000	0.0000	10	0	18.8084	114.4106	26.0491	0.1760	144	176
1	1071.0000	0.0000	10	0	18.7459	114.4188	26.1352	0.2066	139	177
1	1072.0000	0.0000	10	0	18.7329	114.4388	26.0885	0.3069	140	174
1	1073.0000	0.0000	10	0	18.8452	114.1370	26.3360	0.5838	140	173
1	1074.0000	0.0000	10	0	18.7091	114.4521	26.1058	0.1371	139	167
1	1075.0000	0.0000	10	0	18.7174	114.4496	26.0955	0.3193	137	170
1	1076.0000	0.0000	10	0	18.7998	114.4714	26.2189	0.2104	143	189
1	1077.0000	0.0000	10	0	18.8439	114.4868	26.2399	0.1936	146	189
1	1078.0000	0.0000	10	0	18.7458	114.4924	26.1653	0.2406	141	180
1	1079.0000	0.0000	10	0	18.7729	114.4485	26.2027	0.1736	144	183
1	1080.0000	0.0000	10	0	18.6062	114.4848	26.0209	0.1894	140	173
1	1081.0000	0.0000	10	0	18.6247	114.5512	26.2084	0.2503	140	180
1	1082.0000	0.0000	10	0	18.6054	114.5750	26.2782	0.2431	139	195
1	1083.0000	0.0000	10	0	18.5893	114.5667	26.2558	0.2079	139	192
1	1084.0000	0.0000	10	0	18.6558	114.5598	26.2862	0.2046	144	186
1	1085.0000	0.0000	10	0	18.5516	114.5243	26.1662	0.1366	143	192
1	1086.0000	0.0000	10	0	18.3462	114.3429	25.8301	0.3172	147	170
1	1087.0000	0.0000	10	0	18.4158	114.4546	26.1516	0.3056	141	172
1	1088.0000	0.0000	10	0	18.3838	114.6579	26.2681	0.1920	139	186
1	1089.0000	0.0000	10	0	18.3947	114.6022	26.3047	0.1742	143	190
1	1090.0000	0.0000	10	0	18.4948	114.6123	26.2909	0.2338	142	188
1	1091.0000	0.0000	10	0	18.5456	114.5689	26.1427	0.1646	138	180
1	1092.0000	0.0000	10	0	18.6215	114.5069	26.1919	0.1662	142	179
1	1093.0000	0.0000	10	0	18.6934	114.5343	26.1138	0.2198	143	195
1	1094.0000	0.0000	10	0	18.6902	114.5200	26.0840	0.2156	144	188
1	1095.0000	0.0000	10	0	18.6564	114.5338	26.0867	0.2316	147	184
1	1096.0000	0.0000	10	0	18.6578	114.4946	25.9790	0.5912	139	163
1	1097.0000	0.0000	10	0	18.6577	114.5284	26.1021	0.1886	141	182
1	1098.0000	0.0000	10	0	18.6078	114.5357	26.1573	0.2198	141	177
1	1099.0000	0.0000	10	0	18.5501	114.4741	25.9808	0.1970	142	169
1	1100.0000	0.0000	10	0	18.6689	114.5054	26.1620	0.2050	141	181
1	1101.0000	0.0000	10	0	18.6299	114.5548	26.0644	0.2174	142	181
1	1102.0000	0.0000	10	0	18.7379	114.5431	26.1767	0.2509	137	181
1	1103.0000	0.0000	10	0	18.5691	114.5830	26.1232	0.2341	139	168
1	1104.0000	0.0000	10	0	18.5935	114.5791	26.1328	0.2470	145	182
1	1105.0000	0.0000	10	0	18.4930	114.5681	26.0382	0.2049	143	178
1	1106.0000	0.0000	10	0	18.5926	114.5686	26.0312	0.2453	142	183
1	1107.0000	0.0000	10	0	18.5047	114.4582	26.1447	0.3086	145	166
1	1108.0000	0.0000	10	0	18.4442	113.8984	26.3165	0.6514	135	167
1	1109.0000	0.0000	10	0	18.3075	114.6371	26.0967	0.2618	142	184
1	1110.0000	0.0000	10	0	18.2539	114.6973	26.0094	0.2671	139	182
1	1111.0000	0.0000	10	0	18.0881	114.7091	25.9440	0.2562	148	179
1	1112.0000	0.0000	10	0	18.2013	114.6785	26.0812	0.2715	141	182
1	1113.0000	0.0000	10	0	18.4312	114.3839	25.9767	0.4066	139	162
1	1114.0000	0.0000	10	0	18.1232	114.6574	25.9338	0.1961	144	179
1	1115.0000	0.0000	10	0	18.0894	114.6890	26.0033	0.2696	154	178
1	1116.0000	0.0000	10	0	18.0522	114.7670	26.0765	0.2612	144	188
1	1117.0000	0.0000	10	0	17.8972	114.7371	26.0439	0.2877	144	178
1	1118.0000	0.0000	10	0	17.8836	114.6845	25.8841	0.3253	138	173
1	1119.0000	0.0000	10	0	17.9064	114.7444	26.1346	0.2557	145	175
1	1120.0000	0.0000	10	0	17.9035	114.8526	25.9799	0.2282	145	175
1	1121.0000	0.0000	10	0	17.8715	114.8721	25.9737	0.1542	147	182
1	1122.0000	0.0000	10	0	18.0193	114.6907	26.1638	0.3869	147	185
1	1123.0000	0.0000	10	0	17.7919	114.7447	25.9720	0.1986	144	176
1	1124.0000	0.0000	10	0	17.7883	114.8387	25.9159	0.1657	148	186
1	1125.0000	0.0000	10	0	17.8678	114.7953	26.0278	0.1896	144	192
1	1126.0000	0.0000	10	0	17.8783	114.7672	26.0281	0.2035	145	180
1	1127.0000	0.0000	10	0	17.9281	114.7452	26.0715	0.2195	141	182
1	1128.0000	0.0000	10	0	17.9261	114.7658	26.0835	0.2350	148	190
1	1129.0000	0.0000	10	0	17.9870	114.7835	26.1348	0.2263	149	184
1	1130.0000	0.0000	10	0	17.9705	114.8001	26.0376	0.1595	145	187
1	1131.0000	0.0000	10	0	18.0620	114.7480	26.1977	0.1897	151	195
1	1132.0000	0.0000	10	0	17.9848	114.7713	26.1124	0.2420	144	191
1	1133.0000	0.0000	10	0	18.0925	114.6928	26.2757	0.2630	144	182
1	1134.0000	0.0000	10	0	17.9629	114.7909	26.0473	0.2574	147	183
1	1135.0000	0.0000	10	0	18.0590	114.7441	26.1453	0.2761	147	187
1	1136.0000	0.0000	10	0	18.0937	114.6963	26.1987	0.2352	148	191
1	1137.0000	0.0000	10	0	18.0270	114.7013	26.0850	0.1765	142	184
1	1138.0000	0.0000	10	0	18.0409	114.7522	26.0060	0.1686	145	195
1	1139.0000	0.0000	10	0	18.0633	114.7144	26.1460	0.2562	144	190
1	1140.0000	0.0000	10	0	18.1180	114.7089	26.1413	0.2143	146	192
1	1141.0000	0.0000	10	0	18.3525	114.5326	26.1732	0.4414	143	177
1	1142.0000	0.0000	10	0	18.5628	114.4114	26.0874	0.3320	140	167
1	1143.0000	0.0000	10	0	18.1231	114.1646	25.7282	0.2500	109	122
1	1144.0000	0.0000	10	0	18.6025	114.3824	26.0595	0.3094	137	166
1	1145.0000	0.0000	10	0	18.8371	114.3555	26.1473	0.2659	143	184
1	1146.0000	0.0000	10	0	18.8085	114.3198	26.1040	0.1879	147	183
1	1147.0000	0.0000	10	0	18.8814	114.3299	26.1449	0.2282	145	179
1	1148.0000	0.0000	10	0	18.8878	114.3464	26.0980	0.2403	148	180
1	1149.0000	0.0000	10	0	18.9007	114.3098	26.1342	0.1877	145	182
1	1150.0000	0.0000	10	0	18.8001	114.3214	26.0485	0.1884	144	182
1	1151.0000	0.0000	10	0	18.9526	114.2816	26.1447	0.2312	147	185
1	1152.0000	0.0000	10	0	18.9464	114.3154	26.1351	0.2125	149	190
1	1153.0000	0.0000	10	0	18.9142	114.3568	26.2132	0.2295	150	189
1	1154.0000	0.0000	10	0	18.8419	114.4051	26.1239	0.1343	151	190
1	1155.0000	0.0000	10	0	18.8519	114.4092	26.2677	0.2192	151	193
1	1156.0000	0.0000	10	0	18.8484	114.3806	26.2840	0.2189	147	183
1	1157.0000	0.0000	10	0	18.8381	114.4192	26.2514	0.2015	151	187
1	1158.0000	0.0000	10	0	18.8066	114.4160	26.2587	0.2417	151	197
1	1159.0000	0.0000	10	0	18.7206	114.4295	26.1098	0.2561	147	193
1	1160.0000	0.0000	10	0	18.7682	114.4223	26.1559	0.2034	146	190
1	1161.0000	0.0000	10	0	18.6501	114.4297	26.0137	0.1445	153	186
1	1162.0000	0.0000	10	0	18.7077	114.4292	26.0812	0.1046	149	188
1	1163.0000	0.0000	10	0	18.6158	114.4919	25.9514	0.1562	149	191
1	1164.0000	0.0000	10	0	18.6556	114.4369	26.0563	0.2482	146	189
1	1165.0000	0.0000	10	0	18.5682	114.4383	26.0705	0.2507	148	187
1	1166.0000	0.0000	10	0	18.5242	114.3755	26.1209	0.2997	141	171
0	1167.0000	0.0000	0	3	0.0000	0.0000	0.0000	0.0000	108	112
1	1168.0000	0.0000	8	0	18.2259	113.9713	25.7909	0.3173	122	128
1	1169.0000	0.0000	10	0	18.1876	114.3693	25.7227	0.1911	132	147
1	1170.0000	0.0000	10	0	18.3483	114.5561	25.9957	0.1025	145	167
1	1171.0000	0.0000	10	0	18.3267	114.5931	26.1001	0.2335	154	179
1	1172.0000	0.0000	10	0	18.3044	114.6240	26.0842	0.2418	154	181
1	1173.0000	0.0000	10	0	18.3461	114.6392	26.1854	0.2264	147	192
1	1174.0000	0.0000	10	0	18.3086	114.6588	26.1247	0.1837	146	188
1	1175.0000	0.0000	10	0	18.2980	114.6692	26.1401	0.2317	144	189
1	1176.0000	0.0000	10	0	18.2451	114.6800	26.0268	0.1608	148	192
1	1177.0000	0.0000	10	0	18.3299	114.6137	26.2805	0.2517	146	188
1	1178.0000	0.0000	10	0	18.2692	114.6580	26.1679	0.2679	148	189
1	1179.0000	0.0000	10	0	18.2257	114.6592	26.1327	0.1796	151	187
1	1180.0000	0.0000	10	0	18.2628	114.5988	26.1190	0.2466	160	191
1	1181.0000	0.0000	10	0	18.3502	114.5854	26.0305	0.2495	140	182
1	1182.0000	0.0000	10	0	18.3556	114.5442	26.0829	0.2377	146	183
1	1183.0000	0.0000	10	0	18.3785	114.5425	26.1071	0.2061	142	184
1	1184.0000	0.0000	10	0	18.4293	114.5108	26.2131	0.2793	148	177
1	1185.0000	0.0000	10	0	18.3698	114.5579	26.1567	0.1504	145	191
1	1186.0000	0.0000	10	0	18.3370	114.4982	26.1224	0.1679	139	187
1	1187.0000	0.0000	10	0	18.2800	114.5786	26.0649	0.2483	146	178
1	1188.0000	0.0000	10	0	18.2969	114.5784	26.0726	0.2068	146	185
1	1189.0000	0.0000	10	0	18.3399	114.5749	26.1677	0.2234	139	182
1	1190.0000	0.0000	10	0	18.4927	114.0767	25.7444	0.4629	133	169
1	1191.0000	0.0000	10	0	18.7178	114.3413	25.8619	0.2291	143	177
1	1192.0000	0.0000	10	0	18.7497	114.2932	25.8095	0.2292	142	182
1	1193.0000	0.0000	10	0	18.7115	114.2965	25.8810	0.2282	147	176
1	1194.0000	0.0000	10	0	18.1949	114.5027	25.8796	0.3085	145	182
1	1195.0000	0.0000	10	0	18.0801	114.5896	25.8009	0.1891	145	181
1	1196.0000	0.0000	10	0	18.1128	114.5110	25.7524	0.2174	143	178
1	1197.0000	0.0000	10	0	18.1241	114.6022	25.8427	0.2684	144	182
1	1198.0000	0.0000	10	0	18.0522	114.5822	25.8551	0.1819	144	179
1	1199.0000	0.0000	10	0	18.0344	114.6139	25.8310	0.2384	145	181
1	1200.0000	0.0000	10	0	17.8239	114.7229	25.7853	0.2405	141	189
1	1201.0000	0.0000	10	0	17.9075	114.6969	25.8487	0.2095	140	181
1	1202.0000	0.0000	10	0	17.9156	114.6664	25.8859	0.2708	144	176
1	1203.0000	0.0000	10	0	17.8451	114.6817	25.7684	0.2689	144	180
1	1204.0000	0.0000	10	0	17.7804	114.5963	25.7038	0.1661	142	167
1	1205.0000	0.0000	10	0	17.8977	114.6413	25.8800	0.2064	143	176
1	1206.0000	0.0000	10	0	17.9994	114.5734	25.9212	0.3079	141	175
1	1207.0000	0.0000	10	0	17.8128	114.6261	25.7797	0.4208	138	173
1	1208.0000	0.0000	10	0	17.6942	114.5554	25.8321	0.1831	144	177
1	1209.0000	0.0000	10	0	17.7851	114.2733	25.4151	0.5827	134	159
1	1210.0000	0.0000	10	0	17.7072	114.6933	25.8111	0.1258	143	168
1	1211.0000	0.0000	10	0	17.7276	114.6559	25.7771	0.2982	138	170
1	1212.0000	0.0000	10	0	17.6737	114.7399	25.6903	0.1889	140	177
1	1213.0000	0.0000	10	0	17.7794	114.7079	25.8392	0.2245	143	183
1	1214.0000	0.0000	10	0	17.7408	114.6678	25.8516	0.3363	144	183
1	1215.0000	0.0000	10	0	17.7921	114.7495	25.9197	0.2015	148	188
1	1216.0000	0.0000	10	0	17.7299	114.7192	25.7779	0.1998	148	183
1	1217.0000	0.0000	10	0	17.7571	114.6589	25.8917	0.2438	149	190
1	1218.0000	0.0000	10	0	17.7546	114.6737	25.8294	0.1139	149	188
1	1219.0000	0.0000	10	0	17.7897	114.7089	25.8267	0.1992	146	182
1	1220.0000	0.0000	10	0	17.8866	114.6614	25.8576	0.2059	148	187
1	1221.0000	0.0000	10	0	17.8732	114.6898	25.8395	0.1858	156	188
1	1222.0000	0.0000	10	0	18.2006	114.4736	25.9039	0.5785	150	176
1	1223.0000	0.0000	10	0	19.0517	114.1907	26.0831	0.2832	146	183
1	1224.0000	0.0000	10	0	19.0535	114.1721	25.9223	0.2220	139	176
1	1225.0000	0.0000	10	0	19.0410	114.1580	25.9143	0.1891	144	171
1	1226.0000	0.0000	10	0	18.9770	114.1626	25.8654	0.2226	152	183
1	1227.0000	0.0000	10	0	18.9573	114.1628	25.8828	0.2297	144	182
1	1228.0000	0.0000	10	0	18.9576	114.1216	25.8233	0.2230	145	186
1	1229.0000	0.0000	10	0	19.0089	114.1178	25.8092	0.2184	140	184
1	1230.0000	0.0000	10	0	18.9599	114.1567	25.8063	0.1836	142	181
1	1231.0000	0.0000	10	0	18.9755	114.1852	25.9143	0.2566	141	182
1	1232.0000	0.0000	10	0	18.0127	114.6013	25.5446	0.2286	147	188
1	1233.0000	0.0000	10	0	18.0120	114.6018	25.5237	0.1103	145	184
1	1234.0000	0.0000	10	0	17.9324	114.5818	25.5511	0.2669	137	168
1	1235.0000	0.0000	10	0	17.9702	114.5943	25.6318	0.2148	147	174
1	1236.0000	0.0000	10	0	17.9014	114.6401	25.6414	0.2397	144	183
1	1237.0000	0.0000	10	0	18.0396	114.1408	25.5256	0.5573	144	172
1	1238.0000	0.0000	10	0	17.8887	114.5459	25.6307	0.2074	144	183
1	1239.0000	0.0000	10	0	17.8681	114.2468	25.4678	0.3635	141	175
1	1240.0000	0.0000	10	0	17.7967	114.5548	25.5717	0.2278	144	180
1	1241.0000	0.0000	10	0	17.9283	114.2955	25.5012	0.3916	142	174
1	1242.0000	0.0000	10	0	17.7302	114.2553	25.3239	0.5115	141	178
1	1243.0000	0.0000	10	0	17.7531	113.8230	25.6909	0.5455	130	159
1	1244.0000	0.0000	10	0	18.0348	114.5471	25.7301	0.2331	142	172
1	1245.0000	0.0000	10	0	17.8748	114.5757	25.3895	0.2862	139	169
1	1246.0000	0.0000	10	0	17.5828	114.0820	25.4458	0.5394	139	167
1	1247.0000	0.0000	10	0	17.8497	113.8674	25.4889	0.6847	122	152
1	1248.0000	0.0000	10	0	17.8086	114.3033	25.3158	0.3158	147	166
1	1249.0000	0.0000	10	0	17.7597	114.0477	25.5565	0.5671	144	174
1	1250.0000	0.0000	10	0	17.9528	114.4893	25.5097	0.2008	146	177
1	1251.0000	0.0000	10	0	18.0935	114.3920	25.5594	0.3669	142	178
1	1252.0000	0.0000	10	0	18.2554	114.4879	25.5298	0.2217	148	187
1	1253.0000	0.0000	10	0	18.1922	114.5007	25.4452	0.1477	145	180
1	1254.0000	0.0000	10	0	18.0533	114.4789	25.5601	0.1950	144	174
1	1255.0000	0.0000	10	0	18.0201	114.5187	25.5104	0.1527	146	184
1	1256.0000	0.0000	10	0	18.1069	114.5121	25.7872	0.4050	144	171
1	1257.0000	0.0000	10	0	18.0922	114.5093	25.7348	0.2314	148	177
1	1258.0000	0.0000	10	0	17.9828	114.4833	25.5115	0.2008	144	178
1	1259.0000	0.0000	10	0	18.1502	114.5057	25.5754	0.3737	134	168
1	1260.0000	0.0000	10	0	18.0507	114.4734	25.6283	0.2602	142	178
1	1261.0000	0.0000	10	0	18.0694	114.3941	25.2882	0.3468	143	168
1	1262.0000	0.0000	10	0	17.9079	113.6788	25.2667	0.5433	134	166
1	1263.0000	0.0000	10	0	17.9389	113.8299	25.5122	0.6898	136	163
1	1264.0000	0.0000	10	0	18.0320	114.5004	25.3910	0.2107	141	177
1	1265.0000	0.0000	10	0	18.1412	114.4643	25.5372	0.2550	145	175
1	1266.0000	0.0000	10	0	18.2053	114.2977	25.4282	0.4144	133	163
1	1267.0000	0.0000	10	0	18.1503	113.8450	25.2807	0.4548	161	159
1	1268.0000	0.0000	10	0	18.3647	114.3785	25.5833	0.2148	134	172
1	1269.0000	0.0000	10	0	18.0504	113.9704	25.3744	0.4914	136	175
1	1270.0000	0.0000	10	0	18.3519	114.3526	25.5377	0.2000	142	181
1	1271.0000	0.0000	10	0	18.4208	114.3180	25.5800	0.1713	141	174
1	1272.0000	0.0000	10	0	18.3959	113.7063	25.5286	0.5328	134	160
1	1273.0000	0.0000	10	0	18.4268	113.6320	25.3732	0.4927	131	155
1	1274.0000	0.0000	10	0	18.0195	113.7025	25.3219	0.7261	134	165
1	1275.0000	0.0000	10	0	18.3785	114.2889	25.4887	0.1521	141	176
1	1276.0000	0.0000	10	0	18.3883	114.2310	25.6207	0.2445	133	164
1	1277.0000	0.0000	10	0	18.3301	114.0465	25.2152	0.3726	132	170
1	1278.0000	0.0000	9	0	18.5360	113.5369	25.5314	0.6958	142	167
1	1279.0000	0.0000	9	0	19.9446	113.5084	25.3933	0.2193	142	166
1	1280.0000	0.0000	10	0	19.9019	113.5657	25.2631	0.1436	141	168
1	1281.0000	0.0000	10	0	19.9218	113.5855	25.2285	0.1385	140	168
1	1282.0000	0.0000	10	0	19.9743	113.5794	25.3112	0.1331	143	173
1	1283.0000	0.0000	10	0	19.9425	113.5851	25.2783	0.0937	144	175
1	1284.0000	0.0000	9	0	19.9766	113.5909	25.4478	0.2277	143	185
1	1285.0000	0.0000	9	0	19.8573	113.5821	25.2471	0.1368	146	180
1	1286.0000	0.0000	10	0	19.9378	113.5716	25.3035	0.1863	149	176
1	1287.0000	0.0000	10	0	19.9715	113.5592	25.3149	0.1967	148	171
1	1288.0000	0.0000	10	0	20.0053	113.5720	25.3690	0.1915	148	180
1	1289.0000	0.0000	10	0	19.9431	113.5946	25.2285	0.1083	145	181
1	1290.0000	0.0000	9	0	19.9403	113.5896	25.2835	0.1218	147	181
1	1291.0000	0.0000	9	0	19.9586	113.5492	25.3574	0.1733	148	176
1	1292.0000	0.0000	9	0	19.9517	113.5227	25.4267	0.2756	150	178
1	1293.0000	0.0000	9	0	20.0261	113.3381	24.9658	0.3097	152	176
1	1294.0000	0.0000	9	0	20.2470	113.3621	24.8126	0.2296	165	184
1	1295.0000	0.0000	9	0	20.2063	113.3893	24.6954	0.1258	161	185
1	1296.0000	0.0000	9	0	20.3414	113.3769	24.8983	0.2010	156	186
1	1297.0000	0.0000	9	0	20.2059	113.4213	24.7309	0.1316	163	182
1	1298.0000	0.0000	9	0	20.0166	113.4623	24.6243	0.2894	163	189
1	1299.0000	0.0000	10	0	19.8612	113.5341	24.3779	0.1125	153	181
1	1300.0000	0.0000	10	0	19.8787	113.5196	24.4503	0.1808	153	179
1	1301.0000	0.0000	10	0	19.8641	113.5467	24.4224	0.2157	152	176
1	1302.0000	0.0000	10	0	19.8456	113.5246	24.4208	0.2415	154	177
1	1303.0000	0.0000	10	0	19.8518	113.5562	24.4332	0.2478	155	180
1	1304.0000	0.0000	9	0	19.7596	113.5424	24.3451	0.1218	151	183
1	1305.0000	0.0000	9	0	19.7808	113.5234	24.3081	0.1952	152	176
1	1306.0000	0.0000	10	0	19.8360	113.5155	24.3869	0.1780	149	173
1	1307.0000	0.0000	9	0	19.7360	113.5986	24.2610	0.1378	150	176
1	1308.0000	0.0000	9	0	19.8769	113.5715	24.4859	0.2045	149	181
1	1309.0000	0.0000	9	0	19.7928	113.5715	24.3297	0.1245	148	178
1	1310.0000	0.0000	10	0	19.6989	113.5734	24.2519	0.1502	150	170
1	1311.0000	0.0000	10	0	19.7284	113.5522	24.2172	0.1722	146	166
1	1312.0000	0.0000	9	0	19.7383	113.5870	24.4518	0.1585	145	176
1	1313.0000	0.0000	9	0	19.6958	113.6253	24.3517	0.1640	148	176
1	1314.0000	0.0000	10	0	19.6614	113.6289	24.3570	0.1164	148	174
1	1315.0000	0.0000	10	0	19.5923	113.6321	24.2711	0.1840	146	186
1	1316.0000	0.0000	10	0	19.6564	113.6178	24.3541	0.1027	147	177
1	1317.0000	0.0000	9	0	19.6455	113.6363	24.3821	0.1131	148	173
1	1318.0000	0.0000	10	0	19.6707	113.6496	24.4309	0.1682	146	169
1	1319.0000	0.0000	9	0	19.6468	113.6483	24.4285	0.2062	151	179
1	1320.0000	0.0000	9	0	19.5975	113.6717	24.3085	0.1353	150	178
1	1321.0000	0.0000	9	0	19.5543	113.6345	24.2942	0.1094	150	182
1	1322.0000	0.0000	9	0	19.6341	113.6546	24.3578	0.1091	148	178
1	1323.0000	0.0000	10	0	19.5435	113.6233	24.2825	0.1537	141	169
1	1324.0000	0.0000	9	0	19.7412	113.5764	24.4284	0.1309	141	169
1	1325.0000	0.0000	10	0	19.8508	113.5551	24.5007	0.1209	150	183
1	1326.0000	0.0000	10	0	19.7864	113.5833	24.4495	0.1473	151	182
1	1327.0000	0.0000	9	0	19.8045	113.5828	24.4539	0.1134	152	177
1	1328.0000	0.0000	10	0	19.8367	113.5235	24.4200	0.1612	151	175
1	1329.0000	0.0000	10	0	19.9231	113.5080	24.1757	0.2197	154	174
1	1330.0000	0.0000	10	0	19.9729	113.4484	24.4829	0.3472	149	168
1	1331.0000	0.0000	10	0	19.7439	113.4124	24.1543	0.2032	151	153
1	1332.0000	0.0000	10	0	19.7075	113.5012	24.1100	0.1043	155	168
1	1333.0000	0.0000	10	0	19.7812	113.5552	24.2074	0.1798	149	177
1	1334.0000	0.0000	9	0	19.7561	113.6028	24.2173	0.2072	149	181
1	1335.0000	0.0000	9	0	19.8284	113.6020	24.2971	0.2040	150	178
1	1336.0000	0.0000	10	0	19.7054	113.6450	24.1190	0.1275	153	180
1	1337.0000	0.0000	10	0	19.6859	113.6174	24.1394	0.1300	146	176
1	1338.0000	0.0000	10	0	19.7525	113.6393	24.1700	0.2563	150	179
1	1339.0000	0.0000	9	0	19.7065	113.5556	24.1686	0.1823	146	170
1	1340.0000	0.0000	10	0	19.7371	113.6440	24.1623	0.1810	154	180
1	1341.0000	0.0000	10	0	19.7401	113.6627	24.0829	0.1715	150	175
1	1342.0000	0.0000	9	0	19.8041	113.6271	24.2700	0.2013	152	169
1	1343.0000	0.0000	10	0	19.7383	113.6286	24.2068	0.2401	153	176
1	1344.0000	0.0000	10	0	19.3785	113.1676	24.0113	0.5392	149	168
1	1345.0000	0.0000	9	0	19.7199	113.5939	24.0948	0.2053	149	175
1	1346.0000	0.0000	10	0	19.6927	113.5624	24.1235	0.2010	157	176
1	1347.0000	0.0000	9	0	19.5965	113.5854	23.3103	0.2490	159	178
1	1348.0000	0.0000	9	0	19.5615	113.5851	23.1815	0.2354	155	180
1	1349.0000	0.0000	10	0	19.6735	113.5476	23.0589	0.2799	152	171
1	1350.0000	0.0000	9	0	19.4990	113.5919	22.9539	0.1012	153	174
1	1351.0000	0.0000	9	0	19.5341	113.6018	23.0098	0.0930	157	184
1	1352.0000	0.0000	9	0	19.6243	113.6309	23.1761	0.1880	152	190
1	1353.0000	0.0000	10	0	19.5416	113.6399	23.0553	0.2243	152	183
1	1354.0000	0.0000	9	0	19.5984	113.5685	23.0600	0.3208	150	177
1	1355.0000	0.0000	9	0	19.5805	113.6240	23.0122	0.0961	159	190
1	1356.0000	0.0000	9	0	19.5287	113.5931	23.0115	0.1406	155	190
1	1357.0000	0.0000	9	0	19.6485	113.5733	23.1410	0.1804	154	186
1	1358.0000	0.0000	9	0	19.5798	113.6467	23.0121	0.0723	153	184
1	1359.0000	0.0000	9	0	19.5836	113.6451	23.0253	0.0875	158	194
1	1360.0000	0.0000	9	0	19.5526	113.6336	22.9912	0.0883	157	187
1	1361.0000	0.0000	10	0	19.2916	112.9131	22.7217	0.7483	134	154
1	1362.0000	0.0000	9	0	19.7146	113.5830	23.0982	0.2945	152	179
1	1363.0000	0.0000	9	0	19.5644	113.6559	22.9801	0.1200	158	191
1	1364.0000	0.0000	9	0	19.6054	113.6052	23.0567	0.1191	155	183
1	1365.0000	0.0000	10	0	19.3024	113.1884	22.9625	0.5043	144	161
1	1366.0000	0.0000	9	0	19.2326	113.0722	22.8622	0.6708	147	173
1	1367.0000	0.0000	10	0	19.1232	113.3997	22.1540	0.5324	157	167
1	1368.0000	0.0000	9	0	19.0468	113.7711	21.6483	0.0996	154	179
1	1369.0000	0.0000	9	0	19.0696	113.7552	21.6519	0.1395	152	184
1	1370.0000	0.0000	10	0	19.0724	113.6786	21.8305	0.2257	156	181
1	1371.0000	0.0000	9	0	19.0956	113.7617	21.8627	0.2710	158	188
1	1372.0000	0.0000	9	0	18.9178	113.7154	21.6888	0.1374	148	182
1	1373.0000	0.0000	9	0	18.9858	113.7745	21.6524	0.1097	154	189
1	1374.0000	0.0000	9	0	19.0512	113.7379	21.8424	0.2399	157	189
1	1375.0000	0.0000	9	0	19.0690	113.7910	21.7209	0.1284	147	178
1	1376.0000	0.0000	9	0	19.0176	113.7985	21.7396	0.1392	152	182
1	1377.0000	0.0000	9	0	19.0609	113.7756	21.7722	0.1925	153	182
1	1378.0000	0.0000	9	0	18.8936	113.7111	21.7199	0.2324	146	175
1	1379.0000	0.0000	9	0	19.0621	113.7694	21.8451	0.2392	149	184
1	1380.0000	0.0000	9	0	19.1032	113.7684	21.8430	0.2163	148	179
1	1381.0000	0.0000	9	0	18.9302	113.7437	21.7758	0.3210	148	186
1	1382.0000	0.0000	9	0	18.9891	113.7518	21.7290	0.1582	152	183
1	1383.0000	0.0000	9	0	18.9767	113.7582	21.5967	0.1254	157	187
1	1384.0000	0.0000	9	0	18.9365	113.7289	21.4778	0.2018	153	180
1	1385.0000	0.0000	9	0	18.9697	113.7886	21.4176	0.1070	150	183
1	1386.0000	0.0000	9	0	19.0386	113.7311	21.5113	0.1935	153	185
1	1387.0000	0.0000	9	0	19.0962	113.7229	21.5301	0.1794	153	187
1	1388.0000	0.0000	9	0	19.0561	113.7676	21.4242	0.1228	152	193
1	1389.0000	0.0000	9	0	19.1099	113.7623	21.5374	0.2183	146	178
1	1390.0000	0.0000	9	0	19.0820	113.7812	21.5438	0.2512	152	186
1	1391.0000	0.0000	9	0	18.9568	113.8039	21.4987	0.2343	155	190
1	1392.0000	0.0000	9	0	18.9108	113.7605	21.4818	0.3059	153	184
1	1393.0000	0.0000	9	0	18.9436	113.6918	21.5006	0.3209	149	170
1	1394.0000	0.0000	9	0	19.1264	113.7786	21.5558	0.2854	142	170
1	1395.0000	0.0000	9	0	18.9086	113.8452	21.4306	0.1121	151	186
1	1396.0000	0.0000	9	0	18.8344	113.9003	21.3249	0.1674	154	193
1	1397.0000	0.0000	9	0	18.9484	113.8623	21.5564	0.2109	152	182
1	1398.0000	0.0000	9	0	18.9411	113.8806	21.6213	0.2159	155	192
1	1399.0000	0.0000	9	0	18.8389	113.8648	21.4913	0.1469	153	184
1	1400.0000	0.0000	9	0	18.8178	113.8568	21.4374	0.1425	151	184
1	1401.0000	0.0000	9	0	18.8425	113.8809	21.5470	0.1600	155	193
1	1402.0000	0.0000	9	0	18.8938	113.8583	21.6085	0.1923	153	191
1	1403.0000	0.0000	9	0	18.9200	113.8511	21.5531	0.1754	153	185
1	1404.0000	0.0000	9	0	18.9251	113.8448	21.5997	0.2074	155	185
1	1405.0000	0.0000	9	0	18.8528	113.8510	21.4396	0.1150	153	189
1	1406.0000	0.0000	9	0	18.8573	113.8671	21.5573	0.2016	152	192
1	1407.0000	0.0000	9	0	18.8994	113.8445	21.5438	0.1891	154	192
1	1408.0000	0.0000	9	0	18.8971	113.8340	21.5451	0.1583	152	186
1	1409.0000	0.0000	9	0	18.7625	113.7643	21.4417	0.2574	152	181
1	1410.0000	0.0000	9	0	18.8678	113.8882	21.5878	0.2119	154	188
1	1411.0000	0.0000	9	0	18.8693	113.8965	21.4884	0.2562	155	189
1	1412.0000	0.0000	9	0	18.7705	113.8565	21.4572	0.3032	152	175
1	1413.0000	0.0000	9	0	18.7871	113.8476	21.4595	0.1094	154	197
1	1414.0000	0.0000	9	0	18.8464	113.8751	21.4130	0.1128	156	188
1	1415.0000	0.0000	9	0	18.8919	113.8526	21.5681	0.2133	154	193
1	1416.0000	0.0000	9	0	18.9298	113.8399	21.6244	0.2055	152	191
1	1417.0000	0.0000	9	0	18.7883	113.7808	21.4549	0.1796	147	185
1	1418.0000	0.0000	9	0	18.8506	113.8330	21.5351	0.2166	154	190
1	1419.0000	0.0000	9	0	18.8773	113.8989	21.5519	0.1663	153	193
1	1420.0000	0.0000	9	0	18.8766	113.8522	21.5384	0.1786	150	193
1	1421.0000	0.0000	9	0	18.8542	113.8487	21.5956	0.2331	144	177
1	1422.0000	0.0000	9	0	18.7867	113.8051	21.5899	0.2349	144	177
1	1423.0000	0.0000	9	0	18.6342	113.4046	21.1929	0.5140	151	178
1	1424.0000	0.0000	9	0	18.7517	113.7712	21.3870	0.2486	147	173
1	1425.0000	0.0000	9	0	18.8847	113.8314	21.5814	0.1673	149	180
1	1426.0000	0.0000	9	0	18.8821	113.8807	21.6147	0.2037	152	181
1	1427.0000	0.0000	9	0	18.9949	113.8552	21.5370	0.2375	150	187
1	1428.0000	0.0000	9	0	18.8675	113.8846	21.4451	0.1118	157	191
1	1429.0000	0.0000	9	0	18.9019	113.8441	21.5701	0.2248	151	192
1	1430.0000	0.0000	9	0	18.8672	113.8152	21.4558	0.2031	149	186
1	1431.0000	0.0000	9	0	18.9744	113.8536	21.6427	0.2175	151	190
1	1432.0000	0.0000	9	0	18.9109	113.8153	21.4487	0.1265	149	191
1	1433.0000	0.0000	9	0	18.9110	113.8330	21.4584	0.1216	155	188
1	1434.0000	0.0000	9	0	18.9120	113.8190	21.5104	0.2357	147	183
1	1435.0000	0.0000	9	0	18.9082	113.8351	21.4209	0.1585	151	181
1	1436.0000	0.0000	9	0	19.0761	113.8486	21.5718	0.2433	154	188
1	1437.0000	0.0000	9	0	18.9589	113.7777	21.5207	0.1934	149	189
1	1438.0000	0.0000	9	0	18.9991	113.8176	21.5575	0.1967	153	185
1	1439.0000	0.0000	9	0	19.0066	113.8198	21.5788	0.1807	156	192
1	1440.0000	0.0000	9	0	18.7537	113.3627	21.9627	0.9578	144	165
1	1441.0000	0.0000	9	0	18.8988	113.8331	21.4145	0.1283	149	190
1	1442.0000	0.0000	9	0	19.0003	113.7815	21.5571	0.2397	147	183
1	1443.0000	0.0000	9	0	18.9602	113.7612	21.5210	0.2147	149	179
1	1444.0000	0.0000	9	0	18.9291	113.7481	21.4872	0.1680	149	182
1	1445.0000	0.0000	9	0	18.9313	113.8176	21.5020	0.2520	150	189
1	1446.0000	0.0000	9	0	18.9085	113.8865	21.3951	0.1106	153	187
1	1447.0000	0.0000	9	0	18.9043	113.8669	21.4639	0.2145	158	197
1	1448.0000	0.0000	9	0	18.8750	113.7820	21.4629	0.2057	148	181
1	1449.0000	0.0000	9	0	18.8332	113.8181	21.3538	0.1800	153	183
1	1450.0000	0.0000	9	0	18.9886	113.8096	21.3686	0.2958	142	177
1	1451.0000	0.0000	9	0	18.9668	113.8227	21.4358	0.1397	149	177
1	1452.0000	0.0000	9	0	18.8788	113.8449	21.4193	0.1587	155	193
1	1453.0000	0.0000	9	0	19.0269	113.7974	21.5285	0.2568	149	171
1	1454.0000	0.0000	9	0	18.9655	113.8147	21.4966	0.2029	146	188
1	1455.0000	0.0000	9	0	19.0789	113.8492	21.5752	0.2434	149	198
1	1456.0000	0.0000	9	0	19.0173	113.8380	21.5242	0.2112	155	190
1	1457.0000	0.0000	9	0	19.0644	113.8264	21.5283	0.2792	155	185
1	1458.0000	0.0000	9	0	19.0102	113.8815	21.4495	0.0912	157	197
1	1459.0000	0.0000	9	0	19.0208	113.8593	21.5252	0.1954	153	188
1	1460.0000	0.0000	9	0	18.9816	113.7904	21.4913	0.2807	154	186
1	1461.0000	0.0000	9	0	19.0162	113.8317	21.4668	0.1807	154	191
1	1462.0000	0.0000	9	0	18.8821	113.7824	21.3863	0.2476	147	180
1	1463.0000	0.0000	9	0	19.0870	113.8366	21.5418	0.1853	152	194
1	1464.0000	0.0000	9	0	19.0424	113.8401	21.5484	0.1994	152	195
1	1465.0000	0.0000	9	0	18.9847	113.8611	21.4759	0.1939	154	188
1	1466.0000	0.0000	9	0	19.0375	113.8159	21.4800	0.2213	151	190
1	1467.0000	0.0000	9	0	19.0503	113.8232	21.4439	0.2054	146	181
1	1468.0000	0.0000	9	0	19.1892	113.8318	21.4526	0.1919	145	181
1	1469.0000	0.0000	9	0	19.0198	113.7774	21.4518	0.1384	145	170
1	1470.0000	0.0000	9	0	19.1689	113.7625	21.5745	0.2309	148	181
1	1471.0000	0.0000	9	0	19.1145	113.7882	21.4960	0.1804	151	188
1	1472.0000	0.0000	9	0	19.0996	113.8025	21.4684	0.2510	152	187
1	1473.0000	0.0000	9	0	18.9047	113.3155	21.3974	0.6038	148	179
1	1474.0000	0.0000	9	0	19.1368	113.8585	21.5232	0.1899	154	195
1	1475.0000	0.0000	9	0	19.0630	113.8073	21.3829	0.1435	148	184
1	1476.0000	0.0000	9	0	19.0425	113.7630	21.5217	0.3024	148	181
1	1477.0000	0.0000	9	0	19.1256	113.8117	21.5081	0.2236	154	186
1	1478.0000	0.0000	9	0	19.1383	113.8284	21.5005	0.2216	152	193
1	1479.0000	0.0000	9	0	19.1213	113.8565	21.4724	0.1826	157	194
1	1480.0000	0.0000	9	0	19.0933	113.8262	21.3266	0.1390	154	191
1	1481.0000	0.0000	9	0	19.0816	113.7916	21.4355	0.1762	151	190
1	1482.0000	0.0000	9	0	19.1252	113.7901	21.5139	0.2062	152	191
1	1483.0000	0.0000	9	0	19.0674	113.7937	21.4084	0.1229	150	192
1	1484.0000	0.0000	9	0	19.0725	113.8376	21.4511	0.1860	151	193
1	1485.0000	0.0000	9	0	19.0595	113.8406	21.3543	0.1237	156	190
1	1486.0000	0.0000	9	0	19.1689	113.7744	21.5694	0.2609	155	188
1	1487.0000	0.0000	9	0	19.1012	113.8059	21.4413	0.1671	159	191
1	1488.0000	0.0000	9	0	19.1362	113.7993	21.4801	0.1972	153	193
1	1489.0000	0.0000	9	0	19.0759	113.7802	21.4323	0.2384	157	193
1	1490.0000	0.0000	9	0	19.0862	113.7691	21.4557	0.1772	152	187
1	1491.0000	0.0000	9	0	19.0600	113.8046	21.3083	0.1154	150	182
1	1492.0000	0.0000	9	0	19.2025	113.7156	21.5005	0.2800	147	189
1	1493.0000	0.0000	9	0	19.0673	113.8243	21.6025	0.1888	153	192
1	1494.0000	0.0000	9	0	19.1190	113.8651	21.6008	0.2165	155	201
1	1495.0000	0.0000	9	0	19.0957	113.8693	21.5729	0.2111	156	193
1	1496.0000	0.0000	9	0	19.0522	113.8919	21.4665	0.1556	158	202
1	1497.0000	0.0000	9	0	19.0341	113.8422	21.5576	0.2236	156	191
1	1498.0000	0.0000	9	0	19.0623	113.8602	21.5638	0.1745	154	194
1	1499.0000	0.0000	9	0	19.0161	113.8458	21.6442	0.2083	156	182
1	1500.0000	0.0000	9	0	18.9940	113.8678	21.5905	0.1996	152	198
1	1501.0000	0.0000	9	0	19.0150	113.9141	21.7261	0.1943	152	188
1	1502.0000	0.0000	9	0	18.9713	113.9136	21.8087	0.3701	160	187
1	1503.0000	0.0000	9	0	19.0194	113.9231	21.6173	0.1527	158	192
1	1504.0000	0.0000	9	0	19.0393	113.8360	21.7379	0.3046	153	190
1	1505.0000	0.0000	9	0	19.0626	113.8846	21.7193	0.2688	147	188
1	1506.0000	0.0000	9	0	18.9453	113.8982	21.4946	0.1355	154	187
1	1507.0000	0.0000	9	0	19.1634	113.8747	21.6454	0.2253	152	192
1	1508.0000	0.0000	9	0	19.3811	113.8178	21.8371	0.2365	155	185
1	1509.0000	0.0000	9	0	19.4321	113.7892	21.8958	0.2108	151	194
1	1510.0000	0.0000	9	0	19.3248	113.7945	21.8733	0.2428	155	186
1	1511.0000	0.0000	9	0	19.3564	113.7544	21.9793	0.2151	150	185
1	1512.0000	0.0000	9	0	19.3781	113.7597	21.9695	0.2551	155	188
1	1513.0000	0.0000	9	0	19.3976	113.7811	21.9443	0.2508	151	187
1	1514.0000	0.0000	9	0	19.4326	113.7029	21.9253	0.2447	149	180
1	1515.0000	0.0000	9	0	19.2699	113.6602	21.9232	0.2862	144	168
1	1516.0000	0.0000	9	0	19.7232	112.8029	21.3065	0.4072	141	148
1	1517.0000	0.0000	9	0	18.6264	113.3800	21.2661	0.6483	149	159
1	1518.0000	0.0000	9	0	18.7991	113.9135	21.3054	0.1687	153	180
1	1519.0000	0.0000	9	0	18.9048	113.7050	21.4257	0.2848	146	173
1	1520.0000	0.0000	9	0	18.7609	113.7366	22.4056	0.4021	148	160
1	1521.0000	0.0000	9	0	18.9067	113.9754	22.4783	0.2935	154	176
1	1522.0000	0.0000	9	0	18.8769	113.9728	22.3664	0.2691	159	187
1	1523.0000	0.0000	9	0	18.8501	114.0158	22.3251	0.2007	156	184
1	1524.0000	0.0000	9	0	18.9209	114.0171	22.3709	0.1950	154	182
1	1525.0000	0.0000	9	0	18.8295	113.9954	22.3129	0.2754	151	181
1	1526.0000	0.0000	9	0	18.9672	114.0191	22.3748	0.1998	152	186
1	1527.0000	0.0000	9	0	18.8850	114.0128	22.2746	0.1141	148	186
1	1528.0000	0.0000	9	0	18.9415	114.0116	22.3138	0.2057	151	179
1	1529.0000	0.0000	10	0	18.7826	114.0304	22.1202	0.1419	157	184
1	1530.0000	0.0000	10	0	18.8770	114.0062	22.2587	0.2090	154	183
1	1531.0000	0.0000	9	0	18.9095	113.9732	22.2856	0.1999	155	184
1	1532.0000	0.0000	9	0	18.9414	113.9456	22.1721	0.1665	154	188
1	1533.0000	0.0000	9	0	18.8306	113.9795	22.3439	0.1033	153	177
1	1534.0000	0.0000	10	0	18.6402	113.9940	22.3578	0.3107	147	175
1	1535.0000	0.0000	10	0	18.6481	114.0562	22.5313	0.2157	148	176
1	1536.0000	0.0000	10	0	18.6705	114.0724	22.6039	0.1699	146	172
1	1537.0000	0.0000	10	0	18.6945	114.1278	22.6348	0.1996	148	173
1	1538.0000	0.0000	10	0	18.7847	114.1300	22.6665	0.2682	148	170
1	1539.0000	0.0000	10	0	18.6837	114.1143	22.6200	0.1916	148	166
1	1540.0000	0.0000	10	0	18.7222	114.0535	22.6650	0.2275	150	174
1	1541.0000	0.0000	10	0	18.6311	114.0980	22.3199	0.1887	148	173
1	1542.0000	0.0000	9	0	18.7943	114.1183	22.3525	0.2610	149	182
1	1543.0000	0.0000	9	0	18.9311	114.0754	22.2944	0.2266	151	184
1	1544.0000	0.0000	10	0	19.0031	114.0333	22.2576	0.2265	153	178
1	1545.0000	0.0000	10	0	18.9148	114.0816	22.1351	0.2095	152	178
1	1546.0000	0.0000	10	0	19.0051	114.0471	22.1568	0.2073	154	178
1	1547.0000	0.0000	9	0	19.1077	114.0296	21.9936	0.1081	152	180
1	1548.0000	0.0000	9	0	19.1918	113.9796	22.0989	0.2009	151	186
1	1549.0000	0.0000	9	0	19.3285	113.9669	22.2248	0.2126	156	187
1	1550.0000	0.0000	9	0	19.3076	113.9384	22.3334	0.2162	156	188
1	1551.0000	0.0000	9	0	19.3558	113.9477	22.3979	0.1915	154	181
1	1552.0000	0.0000	10	0	19.2806	113.9440	22.3839	0.2254	153	181
1	1553.0000	0.0000	9	0	19.2278	113.9585	22.2971	0.1006	156	188
1	1554.0000	0.0000	9	0	19.2877	113.9494	22.4505	0.2462	158	188
1	1555.0000	0.0000	9	0	19.1219	113.9224	22.2708	0.1469	154	182
1	1556.0000	0.0000	10	0	19.3899	113.8882	22.5017	0.2207	152	177
1	1557.0000	0.0000	10	0	19.2525	113.9118	22.4522	0.2775	149	179
1	1558.0000	0.0000	10	0	18.8606	114.0918	22.7760	0.3292	149	172
1	1559.0000	0.0000	10	0	18.9352	114.1854	22.9244	0.2186	148	176
1	1560.0000	0.0000	10	0	18.9222	114.1084	22.8457	0.1674	148	179
1	1561.0000	0.0000	9	0	18.8564	114.1353	22.7151	0.1308	147	180
1	1562.0000	0.0000	10	0	18.9978	114.1046	22.9814	0.1652	150	173
1	1563.0000	0.0000	9	0	18.8879	114.1067	23.0928	0.2157	148	178
1	1564.0000	0.0000	9	0	18.8778	114.1730	23.1395	0.2114	148	173
1	1565.0000	0.0000	10	0	18.8270	114.2212	23.0728	0.1290	148	176
1	1566.0000	0.0000	10	0	18.8348	114.1938	23.2549	0.2556	152	179
1	1567.0000	0.0000	10	0	18.8006	114.2071	23.1078	0.1626	142	166
1	1568.0000	0.0000	10	0	18.8201	114.2185	23.1527	0.1715	147	175
1	1569.0000	0.0000	10	0	18.8596	114.2361	23.2390	0.2044	148	181
1	1570.0000	0.0000	10	0	18.8779	114.1875	23.2665	0.1881	147	185
1	1571.0000	0.0000	10	0	18.8001	114.1961	23.1484	0.1912	151	187
1	1572.0000	0.0000	10	0	18.9155	114.1974	23.1139	0.1921	155	173
1	1573.0000	0.0000	10	0	18.8989	113.9752	22.7707	0.4171	143	167
1	1574.0000	0.0000	10	0	18.9125	114.2058	22.9031	0.1247	147	173
1	1575.0000	0.0000	10	0	18.9351	114.0283	22.7822	0.3743	150	174
1	1576.0000	0.0000	10	0	18.9525	114.0122	22.8456	0.4001	146	170
1	1577.0000	0.0000	10	0	18.8697	114.1973	23.0739	0.1844	147	165
1	1578.0000	0.0000	10	0	18.8494	114.2668	23.1163	0.1760	148	175
1	1579.0000	0.0000	10	0	18.8860	114.1999	23.1427	0.1917	147	169
1	1580.0000	0.0000	10	0	18.8270	114.3063	23.0280	0.1833	149	184
1	1581.0000	0.0000	10	0	18.7917	114.2749	23.0218	0.1321	145	180
1	1582.0000	0.0000	10	0	18.7726	114.3114	23.0110	0.1452	151	180
1	1583.0000	0.0000	10	0	18.9649	114.2023	23.1746	0.1379	147	173
1	1584.0000	0.0000	10	0	18.8828	114.2555	23.1341	0.2190	151	189
1	1585.0000	0.0000	10	0	18.9598	114.2570	23.2058	0.1993	150	186
1	1586.0000	0.0000	10	0	18.8966	114.2578	23.1301	0.2165	147	178
1	1587.0000	0.0000	10	0	18.8908	114.2279	23.1042	0.1671	146	177
1	1588.0000	0.0000	10	0	18.9357	114.2466	23.1377	0.2146	148	184
1	1589.0000	0.0000	10	0	18.8730	114.1543	22.9839	0.1602	150	172
1	1590.0000	0.0000	10	0	18.9040	114.1659	22.9653	0.2293	148	182
1	1591.0000	0.0000	10	0	18.9593	114.1768	22.8863	0.1618	151	176
1	1592.0000	0.0000	10	0	19.1007	114.1617	22.8192	0.1801	142	174
1	1593.0000	0.0000	10	0	19.1455	113.9743	22.5887	0.1862	143	154
1	1594.0000	0.0000	10	0	19.2161	114.0456	22.6581	0.1458	147	168
1	1595.0000	0.0000	9	0	19.2589	114.1388	22.5982	0.1238	155	185
1	1596.0000	0.0000	10	0	19.2764	114.1484	22.5999	0.1196	158	180
1	1597.0000	0.0000	10	0	19.2756	114.1384	22.6754	0.2198	150	176
1	1598.0000	0.0000	9	0	19.3393	114.1722	22.6931	0.1481	143	176
1	1599.0000	0.0000	10	0	19.2789	114.1579	22.7205	0.1685	152	177
1	1600.0000	0.0000	10	0	19.1312	113.9119	22.8615	0.4279	150	174
1	1601.0000	0.0000	10	0	19.0710	114.1099	23.4907	0.2848	151	176
1	1602.0000	0.0000	10	0	19.1911	114.1948	23.5502	0.1489	145	179
1	1603.0000	0.0000	9	0	19.1600	114.2200	23.5756	0.1871	147	183
1	1604.0000	0.0000	9	0	19.2463	114.2388	23.4435	0.1973	147	175
1	1605.0000	0.0000	10	0	19.1700	114.2252	23.4569	0.2415	148	187
1	1606.0000	0.0000	10	0	19.1466	114.1643	23.2992	0.1287	147	174
1	1607.0000	0.0000	10	0	19.1533	114.2785	23.4045	0.1957	146	184
1	1608.0000	0.0000	9	0	19.1063	114.2885	23.4510	0.1845	145	179
1	1609.0000	0.0000	10	0	19.1701	114.2849	23.4938	0.1842	144	171
1	1610.0000	0.0000	10	0	19.1342	114.2920	23.3047	0.2375	139	160
1	1611.0000	0.0000	10	0	19.0328	114.3403	23.2526	0.1701	141	172
1	1612.0000	0.0000	10	0	19.1198	114.3421	23.4237	0.2328	144	177
1	1613.0000	0.0000	10	0	19.1041	114.3353	23.4072	0.1990	142	178
1	1614.0000	0.0000	10	0	19.1560	114.3273	23.4665	0.1916	142	177
1	1615.0000	0.0000	10	0	19.0854	114.3199	23.3176	0.1534	139	169
1	1616.0000	0.0000	10	0	19.1224	114.3419	23.3822	0.2695	143	172
1	1617.0000	0.0000	10	0	19.1228	114.2929	23.3817	0.1918	142	162
1	1618.0000	0.0000	10	0	19.1278	114.3256	23.4717	0.1844	144	176
1	1619.0000	0.0000	10	0	19.1127	114.3126	23.4071	0.1883	142	178
1	1620.0000	0.0000	10	0	19.1318	114.3516	23.4864	0.2379	144	168
1	1621.0000	0.0000	10	0	19.0906	114.3113	23.4276	0.2241	143	176
1	1622.0000	0.0000	10	0	19.1077	114.3543	23.4234	0.2289	143	177
1	1623.0000	0.0000	10	0	19.1059	114.3800	23.4122	0.2232	148	182
1	1624.0000	0.0000	10	0	19.0396	114.3544	23.3967	0.2615	139	170
1	1625.0000	0.0000	10	0	18.9085	114.0114	23.0361	0.4349	137	163
1	1626.0000	0.0000	10	0	19.0088	114.4478	23.0442	0.1711	139	170
1	1627.0000	0.0000	10	0	18.9921	114.4720	23.2893	0.2264	139	176
1	1628.0000	0.0000	10	0	18.8079	114.4763	23.0464	0.1190	140	171
1	1629.0000	0.0000	10	0	18.9074	114.5062	23.2401	0.2222	139	174
1	1630.0000	0.0000	10	0	18.9197	114.5167	23.2525	0.3582	138	175
1	1631.0000	0.0000	10	0	18.8868	114.1322	23.6770	0.6587	137	165
1	1632.0000	0.0000	10	0	18.8661	114.5704	23.4703	0.4047	140	166
1	1633.0000	0.0000	10	0	18.7171	113.9787	23.3419	0.6168	129	161
1	1634.0000	0.0000	10	0	18.8672	114.3237	23.0348	0.3889	135	173
1	1635.0000	0.0000	10	0	18.7763	114.3369	23.0330	0.4184	135	171
1	1636.0000	0.0000	10	0	19.4398	114.4346	23.4909	0.2524	144	172
1	1637.0000	0.0000	10	0	19.6518	114.3362	23.7569	0.2071	134	167
1	1638.0000	0.0000	10	0	19.5028	114.1877	23.5764	0.3810	134	165
1	1639.0000	0.0000	10	0	19.7570	114.2563	24.1903	0.3724	138	165
1	1640.0000	0.0000	10	0	19.6772	114.3378	24.6947	0.3036	137	170
1	1641.0000	0.0000	10	0	19.7743	114.0757	24.6349	0.5401	137	160
1	1642.0000	0.0000	10	0	19.3323	114.0252	24.0875	0.7261	136	154
1	1643.0000	0.0000	10	0	19.6072	114.5014	24.6301	0.2427	138	166
1	1644.0000	0.0000	10	0	19.6751	114.4665	24.8035	0.2302	144	173
1	1645.0000	0.0000	10	0	19.6236	114.4800	24.8361	0.2000	143	175
1	1646.0000	0.0000	10	0	19.6854	113.9497	24.8273	0.7439	133	159
1	1647.0000	0.0000	10	0	19.5281	113.7413	24.7130	0.4857	134	168
1	1648.0000	0.0000	9	0	19.6763	114.4959	24.8170	0.1827	136	164
1	1649.0000	0.0000	10	0	19.6383	114.4896	24.7575	0.1186	140	165
1	1650.0000	0.0000	9	0	19.4615	113.7574	24.8242	0.7948	125	153
1	1651.0000	0.0000	10	0	19.6311	114.5185	24.7277	0.1751	139	169
1	1652.0000	0.0000	10	0	19.7706	114.4294	24.8975	0.2926	134	165
1	1653.0000	0.0000	10	0	19.7324	114.5056	24.7976	0.2858	133	164
1	1654.0000	0.0000	10	0	19.8008	114.4723	24.8974	0.2836	139	177
1	1655.0000	0.0000	10	0	19.6987	114.4852	24.8128	0.2161	136	171
1	1656.0000	0.0000	10	0	19.7785	114.3827	24.8869	0.2594	138	159
1	1657.0000	0.0000	9	0	19.6952	114.5493	24.8001	0.1699	139	164
1	1658.0000	0.0000	10	0	19.8288	114.5467	24.8889	0.2859	139	166
1	1659.0000	0.0000	10	0	19.7462	114.5186	24.8143	0.1970	137	165
1	1660.0000	0.0000	10	0	19.8107	114.5454	24.9319	0.1957	142	172
1	1661.0000	0.0000	10	0	19.5555	114.0245	24.5363	0.5365	137	163
1	1662.0000	0.0000	10	0	19.6605	114.2594	24.5864	0.4363	138	165
1	1663.0000	0.0000	10	0	19.4440	113.9916	24.6854	0.7657	139	167
1	1664.0000	0.0000	9	0	19.7093	114.5372	24.6634	0.1974	133	167
1	1665.0000	0.0000	10	0	19.8098	114.5361	24.7506	0.1756	140	167
1	1666.0000	0.0000	10	0	19.7542	114.4981	24.6882	0.1818	143	173
1	1667.0000	0.0000	10	0	19.8773	114.3322	24.8802	0.2840	141	162
1	1668.0000	0.0000	9	0	20.0272	114.2666	24.7961	0.2795	139	156
1	1669.0000	0.0000	10	0	19.9696	114.3913	24.8645	0.2443	143	171
1	1670.0000	0.0000	10	0	19.8997	114.4676	24.8204	0.2485	145	177
1	1671.0000	0.0000	10	0	19.9420	114.4786	24.8061	0.1385	146	179
1	1672.0000	0.0000	10	0	19.9708	114.4833	24.8198	0.1819	144	188
1	1673.0000	0.0000	10	0	19.9594	114.5191	24.8044	0.1597	144	184
1	1674.0000	0.0000	10	0	19.9464	114.5142	24.8004	0.1409	141	180
1	1675.0000	0.0000	10	0	19.9227	114.5110	24.7640	0.1301	141	185
1	1676.0000	0.0000	10	0	20.0392	114.4921	24.9196	0.1863	145	184
1	1677.0000	0.0000	10	0	19.9587	114.4664	24.8426	0.2526	139	178
1	1678.0000	0.0000	10	0	19.9853	114.4511	24.7725	0.1665	138	179
1	1679.0000	0.0000	10	0	19.9692	114.4877	24.7905	0.2226	137	180
1	1680.0000	0.0000	10	0	20.1453	114.4629	25.0867	0.3500	139	168
1	1681.0000	0.0000	10	0	19.4181	113.6682	24.5466	0.6532	124	144
1	1682.0000	0.0000	10	0	19.9586	114.1241	24.5767	0.4538	137	150
1	1683.0000	0.0000	10	0	19.8484	114.5571	24.6343	0.1947	136	171
1	1684.0000	0.0000	10	0	19.9280	114.5881	24.8763	0.2117	140	175
1	1685.0000	0.0000	10	0	20.0240	113.8958	24.8099	0.5265	164	162
1	1686.0000	0.0000	10	0	19.8480	114.5428	24.7148	0.2116	141	170
1	1687.0000	0.0000	10	0	19.6917	113.6961	24.5815	0.5021	126	153
1	1688.0000	0.0000	10	0	19.9105	114.5432	24.6991	0.1740	144	166
1	1689.0000	0.0000	10	0	19.9999	114.5429	24.9360	0.2368	134	167
1	1690.0000	0.0000	10	0	20.1378	114.0039	24.8160	0.5705	125	146
1	1691.0000	0.0000	10	0	20.0127	114.4560	24.8920	0.1920	137	159
1	1692.0000	0.0000	10	0	19.8102	114.3538	24.7446	0.2194	134	168
1	1693.0000	0.0000	10	0	19.9478	114.2906	24.9151	0.2664	133	159
1	1694.0000	0.0000	10	0	19.9820	114.4591	24.9060	0.2189	134	167
1	1695.0000	0.0000	10	0	19.8597	113.8347	24.6780	0.6450	137	156
1	1696.0000	0.0000	10	0	19.3942	113.8905	24.6293	0.7166	160	170
1	1697.0000	0.0000	10	0	19.9095	114.5919	24.8000	0.2398	142	169
1	1698.0000	0.0000	10	0	19.9159	114.5984	24.7203	0.1932	137	167
1	1699.0000	0.0000	10	0	19.9570	114.6234	24.8976	0.2779	142	180
1	1700.0000	0.0000	10	0	19.8484	114.5128	24.8449	0.2963	130	164
1	1701.0000	0.0000	10	0	19.9358	114.6551	24.8088	0.2184	142	176
1	1702.0000	0.0000	10	0	19.9311	114.5869	24.8527	0.1698	139	174
1	1703.0000	0.0000	10	0	19.8783	114.4540	24.6691	0.2582	140	172
1	1704.0000	0.0000	10	0	19.9752	114.5592	24.8410	0.1789	135	166
1	1705.0000	0.0000	10	0	19.8151	114.6216	24.7159	0.1543	140	171
1	1706.0000	0.0000	10	0	19.8897	114.6357	24.8123	0.1862	138	169
1	1707.0000	0.0000	10	0	19.9093	114.6475	24.8372	0.1953	148	171
1	1708.0000	0.0000	10	0	19.9133	114.6034	24.8695	0.2124	135	167
1	1709.0000	0.0000	10	0	19.9297	114.6114	24.8577	0.1443	138	174
1	1710.0000	0.0000	10	0	19.9189	114.6684	24.8964	0.1905	141	173
1	1711.0000	0.0000	10	0	19.9498	114.6248	24.9834	0.1469	142	177
1	1712.0000	0.0000	10	0	20.0227	114.6211	25.0630	0.1977	147	178
1	1713.0000	0.0000	10	0	20.0026	114.6248	25.0134	0.1077	144	178
1	1714.0000	0.0000	10	0	20.0761	114.5980	25.1175	0.2184	144	178
1	1715.0000	0.0000	10	0	20.0601	114.5748	25.0578	0.1873	145	173
1	1716.0000	0.0000	10	0	20.1675	114.5719	25.0148	0.2136	145	179
1	1717.0000	0.0000	10	0	20.1837	114.5268	25.1045	0.1705	145	178
1	1718.0000	0.0000	10	0	20.0347	114.5807	24.9942	0.1444	147	176
1	1719.0000	0.0000	10	0	19.8906	114.6691	24.8987	0.1564	145	176
1	1720.0000	0.0000	10	0	20.0132	114.6431	24.9758	0.1140	143	183
1	1721.0000	0.0000	10	0	19.9982	114.5859	25.0545	0.2231	143	176
1	1722.0000	0.0000	10	0	20.0045	114.5860	24.9878	0.1414	146	178
1	1723.0000	0.0000	10	0	20.0224	114.5579	25.0142	0.2227	142	172
1	1724.0000	0.0000	10	0	20.0828	114.5854	25.0905	0.2083	144	172
1	1725.0000	0.0000	10	0	20.0636	114.5902	25.1218	0.1889	146	175
1	1726.0000	0.0000	10	0	20.1107	114.5579	25.1551	0.1935	141	168
1	1727.0000	0.0000	10	0	19.7465	114.0656	25.0322	0.5476	132	162
1	1728.0000	0.0000	10	0	19.9247	114.5017	24.9785	0.2405	141	159
1	1729.0000	0.0000	10	0	20.0255	114.5540	25.0713	0.1668	148	161
1	1730.0000	0.0000	10	0	20.1650	114.5418	25.0627	0.1486	141	165
1	1731.0000	0.0000	10	0	20.1952	114.6085	24.9092	0.1797	143	166
1	1732.0000	0.0000	10	0	20.2885	114.5425	25.1001	0.1831	139	164
1	1733.0000	0.0000	10	0	20.3332	114.5263	25.2578	0.2335	138	173
1	1734.0000	0.0000	10	0	20.0665	114.6296	25.7344	0.2741	145	167
1	1735.0000	0.0000	10	0	20.1612	114.7360	25.5973	0.2782	141	172
1	1736.0000	0.0000	10	0	20.0498	114.6960	25.7111	0.2773	145	169
1	1737.0000	0.0000	10	0	19.9924	114.7126	25.6689	0.2395	147	174
1	1738.0000	0.0000	10	0	19.9492	114.7329	25.6319	0.1342	146	172
1	1739.0000	0.0000	10	0	20.0277	114.6945	25.6688	0.1911	144	179
1	1740.0000	0.0000	10	0	19.9816	114.7187	25.7116	0.2593	144	173
1	1741.0000	0.0000	10	0	20.0294	114.6987	25.6601	0.1849	140	175
1	1742.0000	0.0000	10	0	19.8548	114.7019	25.5137	0.2606	143	163
1	1743.0000	0.0000	10	0	19.9779	114.7592	25.5488	0.1767	142	172
1	1744.0000	0.0000	10	0	19.9101	114.7235	25.5247	0.1692	143	169
1	1745.0000	0.0000	10	0	20.0216	114.5989	25.5866	0.1401	136	164
1	1746.0000	0.0000	10	0	19.8649	114.7047	25.5400	0.1706	143	170
1	1747.0000	0.0000	10	0	19.8559	114.7017	25.5054	0.1691	141	180
1	1748.0000	0.0000	10	0	19.8728	114.7293	25.5410	0.2010	137	170
1	1749.0000	0.0000	10	0	19.9435	114.7208	25.6761	0.2609	139	171
1	1750.0000	0.0000	10	0	19.6989	114.2548	25.6093	0.5701	145	170
1	1751.0000	0.0000	10	0	19.8633	114.7833	25.6283	0.3522	134	158
1	1752.0000	0.0000	10	0	19.8524	114.7827	25.4974	0.2480	144	177
1	1753.0000	0.0000	10	0	19.9160	114.7016	25.5838	0.2168	138	169
1	1754.0000	0.0000	10	0	19.8999	114.7002	25.5792	0.1881	142	175
1	1755.0000	0.0000	10	0	19.8845	114.7874	25.5864	0.2276	145	177
1	1756.0000	0.0000	10	0	19.9452	114.7140	25.6856	0.2936	143	180
1	1757.0000	0.0000	10	0	19.9093	114.6949	25.6815	0.2770	137	168
1	1758.0000	0.0000	10	0	19.7587	114.8158	25.4831	0.2491	145	180
1	1759.0000	0.0000	10	0	19.8906	114.7446	25.3778	0.2706	136	171
1	1760.0000	0.0000	10	0	19.7724	114.8031	25.4013	0.1481	143	176
1	1761.0000	0.0000	10	0	19.7173	114.6995	25.3903	0.3918	139	174
1	1762.0000	0.0000	10	0	19.7904	114.7173	25.4025	0.2178	140	173
1	1763.0000	0.0000	10	0	19.7666	114.6710	25.3181	0.2537	130	156
1	1764.0000	0.0000	10	0	19.7518	114.7523	25.4199	0.1828	142	179
1	1765.0000	0.0000	10	0	19.8757	114.7213	25.5612	0.2145	142	180
1	1766.0000	0.0000	10	0	19.9379	114.6891	25.6129	0.2088	143	175
1	1767.0000	0.0000	10	0	19.8218	114.7771	25.4190	0.2125	139	170
1	1768.0000	0.0000	10	0	19.9025	114.6858	25.6379	0.2824	142	174
1	1769.0000	0.0000	10	0	19.8244	114.4202	25.5628	0.3928	130	161
1	1770.0000	0.0000	10	0	19.6083	114.6720	25.1482	0.4284	138	170
1	1771.0000	0.0000	10	0	19.9177	114.6988	25.6666	0.3028	138	171
1	1772.0000	0.0000	10	0	19.8822	114.2096	25.6311	0.5170	134	162
1	1773.0000	0.0000	10	0	20.0733	114.6213	25.6709	0.4508	141	169
1	1774.0000	0.0000	10	0	19.7097	114.6863	25.3873	0.2668	134	164
1	1775.0000	0.0000	10	0	19.7848	114.4906	25.6808	0.3884	136	167
1	1776.0000	0.0000	10	0	19.8585	114.6867	25.4613	0.1623	137	171
1	1777.0000	0.0000	9	0	19.7864	114.8241	25.2645	0.2724	137	176
1	1778.0000	0.0000	10	0	19.8575	114.7224	25.5885	0.1992	141	176
1	1779.0000	0.0000	10	0	19.8987	114.6684	25.6501	0.2947	142	170
1	1780.0000	0.0000	10	0	19.8725	113.9257	25.5345	0.6989	138	158
1	1781.0000	0.0000	8	0	20.1560	114.2017	25.5506	0.5875	139	163
1	1782.0000	0.0000	9	0	19.9617	114.3297	25.6593	0.4543	134	152
1	1783.0000	0.0000	10	0	19.6133	114.5920	25.3929	0.3987	138	165
1	1784.0000	0.0000	10	0	19.7011	114.6651	25.4550	0.3113	134	168
1	1785.0000	0.0000	10	0	19.7558	114.7694	25.5692	0.2209	139	172
1	1786.0000	0.0000	10	0	19.7213	114.7624	25.4565	0.2709	138	170
1	1787.0000	0.0000	10	0	19.7744	114.8295	25.5997	0.2376	138	180
1	1788.0000	0.0000	10	0	19.7591	114.8287	25.5948	0.2731	137	175
1	1789.0000	0.0000	10	0	19.6963	114.8315	25.4564	0.1596	140	181
1	1790.0000	0.0000	10	0	19.7697	114.7974	25.5849	0.2340	141	178
1	1791.0000	0.0000	10	0	19.7829	114.8020	25.5808	0.2087	145	183
1	1792.0000	0.0000	10	0	19.8237	114.7963	25.6954	0.2442	144	185
1	1793.0000	0.0000	10	0	19.7729	114.8466	25.5241	0.1797	141	174
1	1794.0000	0.0000	10	0	19.7490	114.8405	25.4283	0.1770	140	176
1	1795.0000	0.0000	10	0	19.8385	114.8210	25.3867	0.1474	143	185
1	1796.0000	0.0000	10	0	19.7837	114.7788	25.5119	0.2299	140	176
1	1797.0000	0.0000	9	0	19.8287	114.6564	25.4918	0.1354	139	163
1	1798.0000	0.0000	10	0	19.7984	114.7966	25.4656	0.1866	142	176
1	1799.0000	0.0000	10	0	19.8529	114.8684	25.4372	0.1435	144	183
1	1800.0000	0.0000	10	0	19.8081	114.8964	25.4228	0.1631	146	185
1	1801.0000	0.0000	10	0	19.8053	114.8602	25.5307	0.1625	141	171
1	1802.0000	0.0000	10	0	19.8429	114.8325	25.6977	0.2315	146	189
1	1803.0000	0.0000	10	0	19.8345	114.8597	25.5607	0.2002	145	178
1	1804.0000	0.0000	10	0	19.7784	114.8453	25.5239	0.1747	138	185
1	1805.0000	0.0000	10	0	19.7880	114.8724	25.5146	0.2508	141	190
1	1806.0000	0.0000	10	0	19.8216	114.8908	25.5471	0.2559	150	183
1	1807.0000	0.0000	10	0	19.6476	113.8576	25.9399	0.6942	135	166
1	1808.0000	0.0000	10	0	19.8327	114.9346	25.3994	0.2009	137	172
1	1809.0000	0.0000	10	0	19.7921	114.8253	25.5735	0.2149	143	174
1	1810.0000	0.0000	10	0	19.8001	114.8395	25.6422	0.2118	146	179
1	1811.0000	0.0000	10	0	19.8485	114.7894	25.5337	0.2690	141	169
1	1812.0000	0.0000	10	0	19.7559	114.8598	25.4368	0.2130	141	178
1	1813.0000	0.0000	10	0	19.9060	114.7314	25.6948	0.3701	138	172
1	1814.0000	0.0000	10	0	19.8728	113.8322	25.7341	0.4705	129	153
1	1815.0000	0.0000	10	0	19.7624	114.8145	25.4638	0.2078	136	171
1	1816.0000	0.0000	9	0	19.9725	114.4768	25.5892	0.4450	129	153
1	1817.0000	0.0000	10	0	19.8156	114.8232	25.4649	0.1574	130	165
1	1818.0000	0.0000	10	0	19.8141	114.7961	25.5328	0.2464	137	178
1	1819.0000	0.0000	10	0	19.7137	114.8202	25.5091	0.2196	138	173
1	1820.0000	0.0000	10	0	19.8133	114.8448	25.4832	0.1182	139	181
1	1821.0000	0.0000	10	0	19.6777	114.8945	25.3938	0.1777	141	178
1	1822.0000	0.0000	10	0	19.3901	114.3989	25.3898	0.5943	136	178
1	1823.0000	0.0000	10	0	19.8147	114.8033	25.4775	0.2127	139	173
1	1824.0000	0.0000	10	0	19.8397	114.7806	25.7885	0.3083	139	180
1	1825.0000	0.0000	10	0	19.7194	114.8809	25.6412	0.2259	147	180
1	1826.0000	0.0000	10	0	19.7006	114.8600	25.6141	0.2111	149	179
1	1827.0000	0.0000	10	0	19.7176	114.8164	25.5774	0.2241	138	175
1	1828.0000	0.0000	10	0	19.8210	114.8529	25.7396	0.2165	142	174
1	1829.0000	0.0000	10	0	19.7915	114.8923	25.5232	0.2403	141	180
1	1830.0000	0.0000	10	0	19.6918	114.8855	25.4868	0.1499	144	180
1	1831.0000	0.0000	10	0	19.6209	114.8096	25.4392	0.2805	134	175
1	1832.0000	0.0000	10	0	19.5060	114.4716	25.4921	0.4616	141	177
1	1833.0000	0.0000	10	0	19.7080	114.8967	25.5717	0.1954	148	180
1	1834.0000	0.0000	10	0	19.7090	114.8856	25.5504	0.1588	139	177
1	1835.0000	0.0000	10	0	19.6036	114.8536	25.4180	0.2167	138	175
1	1836.0000	0.0000	10	0	19.7320	114.7697	25.5394	0.2037	139	175
1	1837.0000	0.0000	9	0	19.6472	114.6527	25.2827	0.3573	138	173
1	1838.0000	0.0000	10	0	19.7250	114.8511	25.5696	0.1719	142	179
1	1839.0000	0.0000	10	0	19.5866	114.8562	25.5058	0.2029	142	184
1	1840.0000	0.0000	10	0	19.6971	114.8471	25.6862	0.2575	143	178
1	1841.0000	0.0000	10	0	19.7076	114.9057	25.7181	0.2730	148	184
1	1842.0000	0.0000	10	0	19.6952	114.9566	25.5619	0.1586	148	177
1	1843.0000	0.0000	10	0	19.7909	114.8920	25.6744	0.2474	143	177
1	1844.0000	0.0000	10	0	19.6676	114.9118	25.6977	0.2165	142	177
1	1845.0000	0.0000	10	0	19.6602	114.9228	25.6154	0.1762	147	180
1	1846.0000	0.0000	10	0	19.6376	114.8940	25.6708	0.1805	147	181
1	1847.0000	0.0000	10	0	19.6613	114.9043	25.6635	0.3274	145	180
1	1848.0000	0.0000	10	0	19.6427	114.9008	25.5921	0.1670	138	184
1	1849.0000	0.0000	10	0	19.8065	114.8125	25.9113	0.3554	139	175
1	1850.0000	0.0000	10	0	19.4391	114.7614	25.5352	0.3598	140	170
1	1851.0000	0.0000	10	0	19.6077	114.8592	25.5880	0.1450	141	178
1	1852.0000	0.0000	10	0	19.5982	114.8948	25.5744	0.2930	142	177
1	1853.0000	0.0000	10	0	19.7268	114.7940	25.7212	0.2972	146	178
1	1854.0000	0.0000	10	0	19.7046	114.8075	25.5585	0.2661	144	166
1	1855.0000	0.0000	10	0	19.7107	114.8342	25.5746	0.2681	142	181
1	1856.0000	0.0000	9	0	19.7579	114.9100	25.4447	0.2094	145	182
1	1857.0000	0.0000	10	0	19.7107	114.8366	25.5971	0.2573	146	181
1	1858.0000	0.0000	10	0	20.0728	114.7404	25.7377	0.2088	150	178
1	1859.0000	0.0000	10	0	20.0673	114.7058	25.7271	0.1818	151	178
1	1860.0000	0.0000	10	0	20.1118	114.7527	25.7364	0.2034	145	180
1	1861.0000	0.0000	10	0	20.0167	114.7794	25.6336	0.1914	149	185
1	1862.0000	0.0000	10	0	20.0349	114.8299	25.6716	0.2500	144	187
1	1863.0000	0.0000	10	0	20.0660	114.7515	25.6735	0.2473	136	167
1	1864.0000	0.0000	10	0	19.9262	114.8443	25.7253	0.2048	141	175
1	1865.0000	0.0000	10	0	19.8813	114.9262	25.6364	0.1581	146	186
1	1866.0000	0.0000	10	0	19.8615	114.8738	25.7302	0.2398	144	176
1	1867.0000	0.0000	10	0	19.8608	114.8260	25.7670	0.2580	145	183
1	1868.0000	0.0000	10	0	19.6819	114.8892	25.5556	0.2597	141	179
1	1869.0000	0.0000	10	0	19.8069	114.8776	25.8804	0.2041	150	188
1	1870.0000	0.0000	10	0	19.8511	114.8425	25.9259	0.2597	148	172
1	1871.0000	0.0000	10	0	19.8198	114.8095	25.9966	0.2988	148	177
1	1872.0000	0.0000	10	0	19.7884	114.7825	25.8867	0.1989	145	175
1	1873.0000	0.0000	10	0	19.7755	114.7899	25.8657	0.3685	140	174
1	1874.0000	0.0000	10	0	19.7611	114.8833	25.5742	0.2347	144	176
1	1875.0000	0.0000	10	0	19.6104	114.0815	25.7606	0.7319	137	159
1	1876.0000	0.0000	10	0	19.7831	114.8192	25.8429	0.2838	148	176
1	1877.0000	0.0000	10	0	19.8380	114.7846	25.9337	0.3714	147	172
1	1878.0000	0.0000	10	0	19.6053	114.8055	25.5156	0.3652	143	172
1	1879.0000	0.0000	9	0	19.8109	114.8712	25.8447	0.2441	140	179
1	1880.0000	0.0000	10	0	19.7158	114.7526	25.6915	0.4844	139	164
1	1881.0000	0.0000	10	0	19.4940	114.2932	25.7092	0.6455	144	182
1	1882.0000	0.0000	10	0	19.8833	114.8069	25.9407	0.3518	148	179
1	1883.0000	0.0000	10	0	19.3423	114.1917	25.6205	0.6625	138	171
1	1884.0000	0.0000	10	0	19.8859	114.4808	25.8446	0.6746	134	166
1	1885.0000	0.0000	10	0	19.8965	114.7769	25.6389	0.4296	133	156
1	1886.0000	0.0000	10	0	19.8290	114.5869	25.6113	0.4298	135	164
1	1887.0000	0.0000	10	0	19.7551	114.8200	25.8891	0.2523	145	175
1	1888.0000	0.0000	10	0	19.8651	114.7963	25.8768	0.2929	148	178
1	1889.0000	0.0000	10	0	19.4190	114.4296	25.5327	0.4633	134	159
1	1890.0000	0.0000	10	0	19.7815	114.7894	25.6844	0.2325	144	170
1	1891.0000	0.0000	10	0	19.6228	114.5966	25.6152	0.4148	136	164
1	1892.0000	0.0000	10	0	19.7873	114.7047	25.6544	0.2168	136	168
1	1893.0000	0.0000	10	0	19.6901	114.6812	25.7324	0.5048	136	165
1	1894.0000	0.0000	10	0	19.8011	114.8093	25.8443	0.2653	140	169
1	1895.0000	0.0000	10	0	19.8764	114.6897	25.9294	0.3239	136	156
1	1896.0000	0.0000	10	0	19.6901	114.4377	25.6393	0.4419	132	164
1	1897.0000	0.0000	10	0	19.4619	114.4619	25.4583	0.4771	130	163
1	1898.0000	0.0000	10	0	19.7127	114.7970	25.8465	0.2625	140	170
1	1899.0000	0.0000	10	0	19.6802	114.8403	25.7261	0.1125	147	172
1	1900.0000	0.0000	10	0	19.6834	114.8271	25.7584	0.2118	150	176
1	1901.0000	0.0000	10	0	19.6998	114.8327	25.7816	0.1947	146	179
1	1902.0000	0.0000	10	0	19.7383	114.7994	25.6456	0.1505	135	159
1	1903.0000	0.0000	10	0	19.7103	114.8009	25.7004	0.2518	141	168
1	1904.0000	0.0000	10	0	19.8586	114.3291	25.6629	0.4624	130	151
1	1905.0000	0.0000	10	0	19.7192	114.8563	25.5422	0.2012	139	170
1	1906.0000	0.0000	10	0	19.8289	114.7905	25.7292	0.1626	146	178
1	1907.0000	0.0000	10	0	19.9718	114.7086	26.0205	0.3678	138	164
1	1908.0000	0.0000	10	0	19.9023	114.8482	25.6902	0.1988	147	182
1	1909.0000	0.0000	10	0	19.9427	114.7103	25.7989	0.3596	133	164
1	1910.0000	0.0000	9	0	19.7639	114.1588	25.6552	0.2116	139	168
1	1911.0000	0.0000	10	0	19.8370	114.5460	25.7000	0.3963	135	171
1	1912.0000	0.0000	9	0	19.7573	114.1743	25.5983	0.4012	131	167
1	1913.0000	0.0000	10	0	19.7884	114.4017	25.7034	0.2582	161	167
1	1914.0000	0.0000	10	0	19.9850	114.0099	25.6791	0.4538	130	152
1	1915.0000	0.0000	10	0	19.7357	114.1395	25.6998	0.4174	135	166
1	1916.0000	0.0000	10	0	19.6188	114.0053	25.9225	0.7119	132	171
1	1917.0000	0.0000	10	0	19.6390	113.9664	25.6873	0.5038	134	160
1	1918.0000	0.0000	10	0	19.6582	114.5139	25.7003	0.2910	134	165
1	1919.0000	0.0000	10	0	19.8323	114.7743	25.6924	0.1912	146	177
1	1920.0000	0.0000	9	0	19.7734	114.6449	25.6722	0.3771	134	152
1	1921.0000	0.0000	10	0	19.8512	114.5930	25.4751	0.4080	135	163
1	1922.0000	0.0000	10	0	19.7177	114.4447	25.4663	0.3646	146	167
1	1923.0000	0.0000	10	0	19.9752	114.7459	25.7368	0.2259	142	174
1	1924.0000	0.0000	10	0	19.7844	114.5308	25.6247	0.3126	124	143
1	1925.0000	0.0000	10	0	19.9408	114.7902	25.8212	0.2239	148	171
1	1926.0000	0.0000	10	0	19.9308	114.7139	25.7473	0.1604	142	169
1	1927.0000	0.0000	10	0	19.8497	114.0306	25.6829	0.4020	131	157
1	1928.0000	0.0000	9	0	19.9116	114.1018	25.7757	0.4038	136	160
1	1929.0000	0.0000	10	0	19.7341	114.0829	25.7130	0.4938	134	166
1	1930.0000	0.0000	10	0	19.9869	114.7382	25.8587	0.1996	147	174
1	1931.0000	0.0000	10	0	19.7461	114.2013	25.6164	0.7873	162	160
1	1932.0000	0.0000	10	0	19.9456	114.6761	26.2213	0.5312	132	162
1	1933.0000	0.0000	10	0	19.5882	113.8335	26.0540	0.6240	132	159
1	1934.0000	0.0000	9	0	19.5084	113.9306	26.2969	0.9083	134	165
1	1935.0000	0.0000	10	0	19.4701	114.1198	25.3994	1.0059	138	166
1	1936.0000	0.0000	10	0	19.7665	114.7426	26.1057	0.2437	137	158
1	1937.0000	0.0000	10	0	19.7685	114.8787	26.2542	0.2609	136	168
1	1938.0000	0.0000	9	0	19.4771	114.1522	26.3661	0.6253	133	165
1	1939.0000	0.0000	8	0	19.8844	114.1152	26.2700	0.4979	126	158
1	1940.0000	0.0000	9	0	19.7308	114.2811	26.2362	0.5295	138	178
1	1941.0000	0.0000	9	0	19.7565	114.2873	26.5728	0.5471	135	174
1	1942.0000	0.0000	10	0	19.3844	114.2600	26.2172	0.6104	137	167
1	1943.0000	0.0000	10	0	19.4848	113.9158	26.0839	0.5786	127	159
1	1944.0000	0.0000	10	0	19.6967	114.8870	26.3294	0.2361	137	165
1	1945.0000	0.0000	10	0	19.3685	113.8928	26.0987	0.5822	131	158
1	1946.0000	0.0000	8	0	19.5442	114.0733	26.1834	0.4079	130	162
1	1947.0000	0.0000	10	0	19.4323	114.2640	26.3070	0.5718	135	163
1	1948.0000	0.0000	10	0	19.6985	114.5854	26.1963	0.4437	139	161
1	1949.0000	0.0000	10	0	19.5856	114.9235	26.3340	0.2496	142	169
1	1950.0000	0.0000	10	0	19.5949	114.8812	26.4051	0.2805	136	167
1	1951.0000	0.0000	9	0	19.5824	114.9551	26.0719	0.1586	146	177
1	1952.0000	0.0000	10	0	19.3837	114.0420	26.2110	0.5624	141	159
1	1953.0000	0.0000	10	0	19.3096	113.6719	26.4179	0.5953	133	159
1	1954.0000	0.0000	10	0	19.6939	114.9369	26.2675	0.1841	139	168
1	1955.0000	0.0000	10	0	19.6474	114.9298	26.3488	0.2240	139	181
1	1956.0000	0.0000	10	0	19.5990	114.8851	26.1298	0.3313	131	166
1	1957.0000	0.0000	9	0	19.1505	114.3727	26.2022	0.7202	131	154
1	1958.0000	0.0000	10	0	19.3841	114.5957	26.2053	0.5013	136	170
1	1959.0000	0.0000	10	0	19.6465	114.8834	26.3159	0.2793	140	171
1	1960.0000	0.0000	10	0	19.6237	114.9977	26.2599	0.2534	140	177
1	1961.0000	0.0000	10	0	19.4239	113.9906	26.0570	0.6781	130	160
1	1962.0000	0.0000	10	0	18.9551	113.9348	25.9665	0.8539	131	158
1	1963.0000	0.0000	10	0	19.3512	114.4425	26.2806	0.6825	137	167
1	1964.0000	0.0000	10	0	19.7284	114.8396	26.3984	0.4255	138	172
1	1965.0000	0.0000	10	0	19.7236	114.8644	26.4028	0.3358	134	173
1	1966.0000	0.0000	9	0	19.4981	114.9579	26.2141	0.1409	141	171
1	1967.0000	0.0000	10	0	19.3777	114.2783	26.2531	0.5530	138	166
1	1968.0000	0.0000	10	0	19.5974	114.9898	26.3143	0.2535	137	168
1	1969.0000	0.0000	10	0	19.6251	114.9433	26.4345	0.3329	140	165
1	1970.0000	0.0000	10	0	19.6863	114.8142	26.3069	0.2891	139	169
1	1971.0000	0.0000	9	0	19.5760	114.9642	26.1824	0.2500	136	174
1	1972.0000	0.0000	10	0	19.3107	114.3633	26.3199	0.6383	137	167
1	1973.0000	0.0000	10	0	19.4434	114.9627	26.2043	0.1702	131	168
1	1974.0000	0.0000	10	0	19.4018	114.4225	26.0763	0.6839	134	168
1	1975.0000	0.0000	10	0	19.5033	114.7990	26.2152	0.3906	140	170
1	1976.0000	0.0000	10	0	19.8465	114.9616	26.4451	0.3219	140	171
1	1977.0000	0.0000	10	0	19.5918	114.9438	26.2686	0.2983	137	177
1	1978.0000	0.0000	10	0	19.4734	114.0909	26.3142	0.6106	131	168
1	1979.0000	0.0000	9	0	19.5768	114.3253	26.2295	0.5285	134	177
1	1980.0000	0.0000	10	0	18.9020	113.5371	26.3353	0.5116	127	157
1	1981.0000	0.0000	10	0	19.6590	114.5929	26.3304	0.5794	132	157
1	1982.0000	0.0000	9	0	18.9126	114.5802	26.0167	0.5065	137	158
1	1983.0000	0.0000	10	0	18.8314	114.1159	26.0767	0.5782	130	159
1	1984.0000	0.0000	10	0	19.4549	115.0391	26.4011	0.2289	142	171
1	1985.0000	0.0000	10	0	19.6059	114.8828	26.5200	0.4131	140	167
1	1986.0000	0.0000	10	0	19.3433	114.5852	25.9861	0.4307	134	166
1	1987.0000	0.0000	10	0	19.1979	114.7532	25.9932	0.3872	134	174
1	1988.0000	0.0000	10	0	19.2473	114.2071	26.3956	0.5804	139	170
1	1989.0000	0.0000	10	0	19.6029	114.8732	26.5035	0.4037	136	176
1	1990.0000	0.0000	10	0	19.4724	114.9817	26.1980	0.2539	135	168
1	1991.0000	0.0000	10	0	19.4857	115.0238	26.4142	0.2707	141	175
1	1992.0000	0.0000	10	0	19.4087	115.0522	26.3293	0.1968	138	168
1	1993.0000	0.0000	10	0	19.4378	114.9866	26.3162	0.2542	143	179
1	1994.0000	0.0000	10	0	19.1655	114.3575	26.0820	0.5174	133	161
1	1995.0000	0.0000	10	0	19.3319	115.0049	26.1838	0.2253	135	173
1	1996.0000	0.0000	10	0	19.2710	114.9574	26.1190	0.2241	135	179
1	1997.0000	0.0000	10	0	19.4395	114.8062	26.1507	0.3405	136	169
1	1998.0000	0.0000	9	0	19.3015	114.4752	26.2975	0.7549	136	160
1	1999.0000	0.0000	10	0	19.5338	114.9912	26.3264	0.3068	133	165
1	2000.0000	0.0000	10	0	19.1847	114.3643	26.1098	0.5853	137	171
1	2001.0000	0.0000	10	0	19.5625	114.9355	26.3371	0.2782	138	174
1	2002.0000	0.0000	10	0	19.3083	114.5488	26.3012	0.5602	136	173
1	2003.0000	0.0000	10	0	19.2688	114.3727	26.0753	0.5531	129	159
1	2004.0000	0.0000	10	0	19.1994	114.4095	26.2063	0.5297	132	166
1	2005.0000	0.0000	9	0	19.2137	114.6758	26.1676	0.2993	136	168
1	2006.0000	0.0000	10	0	19.3689	114.0038	26.2240	0.5771	135	165
1	2007.0000	0.0000	10	0	19.3275	114.3298	26.0516	0.6766	130	161
1	2008.0000	0.0000	10	0	19.2420	114.4721	26.2062	0.5657	140	169
1	2009.0000	0.0000	10	0	19.5168	115.0075	26.2372	0.3337	143	175
1	2010.0000	0.0000	10	0	19.2504	114.5289	26.2212	0.5434	137	172
1	2011.0000	0.0000	10	0	19.5027	115.0142	26.3327	0.2399	142	170
1	2012.0000	0.0000	10	0	19.4705	115.0403	26.3522	0.2852	146	181
1	2013.0000	0.0000	10	0	19.4235	115.0261	26.3117	0.3166	139	174
1	2014.0000	0.0000	10	0	19.7245	114.5500	26.4468	0.6643	127	158
1	2015.0000	0.0000	10	0	19.3208	114.9471	26.1474	0.2708	136	165
1	2016.0000	0.0000	10	0	19.5331	115.0039	26.3648	0.3787	135	172
1	2017.0000	0.0000	10	0	19.3081	114.9663	26.2121	0.2436	141	174
1	2018.0000	0.0000	10	0	19.4181	115.0765	26.3092	0.1973	143	172
1	2019.0000	0.0000	9	0	19.4106	114.5151	26.0607	0.4411	139	176
1	2020.0000	0.0000	10	0	19.4362	115.0197	26.3033	0.1849	140	165
1	2021.0000	0.0000	10	0	19.4781	115.0556	26.2900	0.2024	143	179
1	2022.0000	0.0000	10	0	19.5023	115.0253	26.3940	0.2921	141	177
1	2023.0000	0.0000	10	0	19.3495	115.0750	26.2856	0.2109	149	176
1	2024.0000	0.0000	10	0	19.4513	115.0446	26.3735	0.2658	145	173
1	2025.0000	0.0000	10	0	19.5207	115.0730	26.4021	0.2862	148	185
1	2026.0000	0.0000	10	0	19.4987	115.0690	26.3531	0.2967	141	173
1	2027.0000	0.0000	10	0	19.3571	115.0390	26.3054	0.2224	143	171
1	2028.0000	0.0000	10	0	19.4415	114.9775	26.5525	0.3887	146	179
1	2029.0000	0.0000	10	0	19.3317	114.6448	26.2931	0.6015	138	171
1	2030.0000	0.0000	10	0	19.4388	115.0667	26.4154	0.2810	144	178
1	2031.0000	0.0000	10	0	19.4591	115.0054	26.4325	0.3065	144	175
1	2032.0000	0.0000	10	0	19.3754	114.8812	26.4152	0.4523	138	169
1	2033.0000	0.0000	10	0	19.2853	114.9569	26.3386	0.3726	133	161
1	2034.0000	0.0000	10	0	19.3991	115.0815	26.3719	0.2257	145	177
1	2035.0000	0.0000	10	0	19.3988	115.1064	26.4403	0.2217	147	177
1	2036.0000	0.0000	10	0	19.0136	114.4241	26.0181	0.5342	137	167
1	2037.0000	0.0000	10	0	19.5167	114.7763	26.4568	0.3668	136	166
1	2038.0000	0.0000	10	0	19.0252	114.6511	26.1463	0.5609	140	166
1	2039.0000	0.0000	10	0	19.3906	114.9904	26.3699	0.3666	139	176
1	2040.0000	0.0000	10	0	19.4430	115.0368	26.3401	0.2294	144	165
1	2041.0000	0.0000	10	0	19.3934	115.0165	26.2953	0.1818	141	174
1	2042.0000	0.0000	10	0	19.3821	115.0215	26.2889	0.1825	142	173
1	2043.0000	0.0000	10	0	18.9782	114.1751	26.4192	0.7742	126	163
1	2044.0000	0.0000	10	0	19.1520	114.6460	25.7504	0.6917	132	175
1	2045.0000	0.0000	10	0	19.3973	114.5924	26.4010	0.4341	135	165
1	2046.0000	0.0000	10	0	19.3388	115.0146	26.3499	0.1728	143	172
1	2047.0000	0.0000	10	0	19.3688	114.9915	26.5321	0.3440	141	172
1	2048.0000	0.0000	10	0	19.3059	115.0911	26.3148	0.2041	139	168
1	2049.0000	0.0000	10	0	19.4098	114.9895	26.4196	0.2389	147	169
1	2050.0000	0.0000	10	0	19.3625	115.0308	26.3821	0.1717	144	172
1	2051.0000	0.0000	10	0	19.4114	115.0286	26.4560	0.2413	142	170
1	2052.0000	0.0000	10	0	19.3031	115.1028	26.3908	0.2387	151	180
1	2053.0000	0.0000	10	0	19.3629	115.0858	26.3801	0.1295	150	181
1	2054.0000	0.0000	10	0	19.3887	115.1048	26.4450	0.1759	146	182
1	2055.0000	0.0000	10	0	19.4304	115.0696	26.5094	0.3003	143	179
1	2056.0000	0.0000	10	0	19.3962	115.0817	26.4365	0.2253	152	182
1	2057.0000	0.0000	10	0	19.5203	114.7525	26.4419	0.5379	137	160
1	2058.0000	0.0000	10	0	19.3768	115.0701	26.4195	0.3164	146	178
1	2059.0000	0.0000	10	0	19.4150	115.0866	26.4268	0.1826	149	188
1	2060.0000	0.0000	10	0	19.2423	115.0864	26.2853	0.1944	147	178
1	2061.0000	0.0000	10	0	19.4651	115.1095	26.5929	0.2286	146	176
1	2062.0000	0.0000	10	0	19.3594	115.0956	26.2895	0.1631	149	183
1	2063.0000	0.0000	10	0	19.4324	115.0686	26.3636	0.2004	150	175
1	2064.0000	0.0000	10	0	19.4206	115.0620	26.3878	0.1862	148	177
1	2065.0000	0.0000	10	0	19.4762	115.1078	26.4484	0.2393	151	174
1	2066.0000	0.0000	10	0	19.4325	115.0833	26.4108	0.2228	151	177
1	2067.0000	0.0000	10	0	19.4314	115.0516	26.3730	0.2122	155	175
1	2068.0000	0.0000	9	0	19.3426	114.9241	26.2387	0.2439	132	158
1	2069.0000	0.0000	10	0	19.4412	114.9678	26.5542	0.2377	154	179
1	2070.0000	0.0000	10	0	19.4337	115.0373	26.5095	0.2180	147	174
1	2071.0000	0.0000	10	0	19.4266	115.0432	26.5107	0.1791	153	191
1	2072.0000	0.0000	10	0	19.4848	115.0586	26.5657	0.2387	151	185
1	2073.0000	0.0000	10	0	19.4962	115.0567	26.6082	0.2749	152	187
1	2074.0000	0.0000	10	0	19.4486	115.0612	26.5448	0.2250	151	188
1	2075.0000	0.0000	10	0	19.5101	115.0617	26.6440	0.1638	151	183
1	2076.0000	0.0000	10	0	19.4979	115.1057	26.6183	0.2004	152	183
1	2077.0000	0.0000	10	0	19.4972	115.0670	26.5871	0.2255	150	184
1	2078.0000	0.0000	10	0	19.4568	115.0954	26.4533	0.1837	153	193
1	2079.0000	0.0000	10	0	19.5076	114.9995	26.4921	0.2244	154	181
1	2080.0000	0.0000	10	0	19.4360	115.0174	26.4344	0.2144	150	179
1	2081.0000	0.0000	10	0	19.4403	114.9938	26.3338	0.1377	147	174
1	2082.0000	0.0000	10	0	19.4858	115.0239	26.4395	0.2430	145	177
1	2083.0000	0.0000	10	0	19.5911	114.9847	26.4859	0.2033	150	187
1	2084.0000	0.0000	10	0	19.5586	114.9900	26.4345	0.1411	145	184
1	2085.0000	0.0000	10	0	19.5980	114.9578	26.5420	0.1944	150	179
1	2086.0000	0.0000	10	0	19.5848	114.9553	26.5778	0.1920	152	180
1	2087.0000	0.0000	10	0	19.6120	114.9734	26.5596	0.2503	147	179
1	2088.0000	0.0000	10	0	19.5825	114.9697	26.4740	0.2132	153	175
1	2089.0000	0.0000	10	0	19.5833	114.9601	26.5609	0.2115	144	173
1	2090.0000	0.0000	10	0	19.6669	114.9149	26.5532	0.2640	137	168
1	2091.0000	0.0000	10	0	19.5540	115.0081	26.4973	0.2266	149	179
1	2092.0000	0.0000	10	0	19.8430	114.8820	26.6368	0.1906	144	178
1	2093.0000	0.0000	10	0	19.9164	114.8109	26.7534	0.2759	137	170
1	2094.0000	0.0000	10	0	20.0254	114.7930	26.8088	0.3250	139	177
1	2095.0000	0.0000	10	0	19.9533	114.7875	26.8410	0.2643	140	182
1	2096.0000	0.0000	10	0	19.8763	114.8140	26.6667	0.1326	139	177
1	2097.0000	0.0000	10	0	19.8948	114.8056	26.7824	0.2578	141	174
1	2098.0000	0.0000	10	0	19.9348	114.8072	26.8222	0.2346	144	176
1	2099.0000	0.0000	10	0	19.9935	114.7557	26.9113	0.2651	135	175
1	2100.0000	0.0000	10	0	19.9481	114.7809	26.8612	0.2256	139	173
1	2101.0000	0.0000	10	0	19.9377	114.7958	26.9360	0.2543	141	176
1	2102.0000	0.0000	10	0	19.9570	114.8325	26.8305	0.0893	145	179
1	2103.0000	0.0000	10	0	19.9311	114.8051	26.8873	0.2203	143	177
1	2104.0000	0.0000	10	0	19.9794	114.7664	26.9263	0.2603	141	174
1	2105.0000	0.0000	10	0	19.9373	114.7496	26.8808	0.2252	143	178
1	2106.0000	0.0000	10	0	19.9490	114.7760	26.9372	0.2553	144	178
1	2107.0000	0.0000	10	0	19.9513	114.6826	26.8237	0.1446	136	179
1	2108.0000	0.0000	10	0	19.8081	114.4627	26.8041	0.2189	141	164
1	2109.0000	0.0000	10	0	19.9612	114.6324	26.9349	0.2344	142	169
1	2110.0000	0.0000	10	0	19.7787	114.7639	26.7134	0.1221	168	176
1	2111.0000	0.0000	10	0	19.8794	114.6747	26.8362	0.2581	134	171
1	2112.0000	0.0000	10	0	19.9187	114.7158	26.9868	0.3300	136	175
1	2113.0000	0.0000	10	0	19.8688	114.7825	27.5877	0.2324	140	162
1	2114.0000	0.0000	10	0	19.8190	114.7132	27.5269	0.3858	146	175
1	2115.0000	0.0000	10	0	19.9264	114.7727	27.7417	0.2885	144	165
1	2116.0000	0.0000	10	0	19.9702	114.6669	27.7269	0.2528	137	167
1	2117.0000	0.0000	10	0	19.3892	113.8429	27.5555	0.7861	138	158
1	2118.0000	0.0000	9	0	19.9729	114.6539	27.5617	0.3420	141	164
1	2119.0000	0.0000	10	0	19.9165	114.7645	27.6379	0.1724	147	168
1	2120.0000	0.0000	9	0	19.9033	114.7182	27.6298	0.2697	148	173
1	2121.0000	0.0000	10	0	19.9860	114.7075	27.7626	0.2830	138	169
1	2122.0000	0.0000	10	0	19.8351	114.2981	27.4421	0.7280	131	159
1	2123.0000	0.0000	10	0	19.9882	114.2340	27.5842	0.5517	126	149
1	2124.0000	0.0000	10	0	19.9260	114.5747	27.5219	0.3074	138	164
1	2125.0000	0.0000	10	0	19.8943	114.5397	27.5547	0.3296	140	162
1	2126.0000	0.0000	10	0	19.7665	113.9703	27.6902	0.5013	136	162
1	2127.0000	0.0000	10	0	19.9831	114.7406	27.6336	0.1576	169	173
1	2128.0000	0.0000	10	0	19.9559	114.7522	27.5968	0.1820	141	173
1	2129.0000	0.0000	10	0	19.9724	114.7874	27.6069	0.2396	147	175
1	2130.0000	0.0000	10	0	19.8219	114.3364	27.1515	0.4608	132	156
1	2131.0000	0.0000	10	0	19.9438	114.5383	27.3053	0.3132	136	163
1	2132.0000	0.0000	10	0	19.9786	114.4000	27.5052	0.4292	134	167
1	2133.0000	0.0000	10	0	20.0517	114.6591	27.6256	0.2429	139	163
1	2134.0000	0.0000	10	0	20.0324	114.4935	27.6313	0.3260	141	168
1	2135.0000	0.0000	10	0	20.0904	114.6523	27.7126	0.1883	141	176
1	2136.0000	0.0000	10	0	20.0146	114.7647	27.6129	0.1507	139	177
1	2137.0000	0.0000	10	0	19.9261	114.7074	27.5275	0.1430	137	175
1	2138.0000	0.0000	10	0	20.0499	114.6938	27.6726	0.2685	147	176
1	2139.0000	0.0000	10	0	20.0267	114.7517	27.6266	0.1977	146	174
1	2140.0000	0.0000	10	0	20.0959	114.6263	27.7495	0.3775	142	170
1	2141.0000	0.0000	10	0	19.9820	114.7572	27.6477	0.2048	139	171
1	2142.0000	0.0000	10	0	20.0079	114.7276	27.6543	0.2653	142	168
1	2143.0000	0.0000	10	0	19.9688	114.7411	27.6573	0.2310	139	177
1	2144.0000	0.0000	10	0	20.0359	114.7223	27.6732	0.1909	138	171
1	2145.0000	0.0000	10	0	20.0856	114.7652	27.7150	0.1948	138	171
1	2146.0000	0.0000	10	0	19.7419	114.5008	27.5795	0.7887	136	158
1	2147.0000	0.0000	10	0	20.1210	114.7010	27.6457	0.2104	143	174
1	2148.0000	0.0000	10	0	20.0970	114.6945	27.5623	0.1660	137	164
1	2149.0000	0.0000	10	0	20.1490	114.3083	27.7714	0.4759	135	161
1	2150.0000	0.0000	10	0	20.1002	114.7048	27.5911	0.2063	138	169
1	2151.0000	0.0000	10	0	20.2073	114.7258	27.7062	0.2184	143	170
1	2152.0000	0.0000	10	0	20.1018	114.6858	27.6455	0.2273	144	170
1	2153.0000	0.0000	10	0	20.0964	114.6309	27.6227	0.2389	144	171
1	2154.0000	0.0000	10	0	20.2746	114.6210	27.7872	0.3477	144	175
1	2155.0000	0.0000	10	0	19.8591	113.9823	27.5933	0.5625	133	159
1	2156.0000	0.0000	10	0	20.0470	114.6642	27.7085	0.1903	139	168
1	2157.0000	0.0000	10	0	20.0101	114.4924	27.6089	0.2815	136	162
1	2158.0000	0.0000	10	0	20.0718	114.6650	27.9088	0.3389	137	168
1	2159.0000	0.0000	10	0	20.0932	114.7398	27.9291	0.2523	142	178
1	2160.0000	0.0000	10	0	20.1226	114.6949	27.6695	0.2817	132	161
1	2161.0000	0.0000	10	0	19.7904	114.3017	27.6359	0.6185	132	151
1	2162.0000	0.0000	10	0	19.9831	114.7550	27.8419	0.2830	140	174
1	2163.0000	0.0000	10	0	19.9930	114.5234	27.6777	0.4025	137	173
1	2164.0000	0.0000	10	0	19.7604	114.2115	27.5006	0.6363	129	155
1	2165.0000	0.0000	10	0	20.1172	114.7312	27.7385	0.1951	138	166
1	2166.0000	0.0000	10	0	19.8716	113.8661	27.6322	0.6842	138	166
1	2167.0000	0.0000	10	0	20.1724	114.6529	27.8061	0.2602	139	171
1	2168.0000	0.0000	10	0	20.1044	114.5606	27.5847	0.3566	142	172
1	2169.0000	0.0000	10	0	20.0745	114.0681	27.5891	0.5290	133	164
1	2170.0000	0.0000	10	0	20.3103	114.6567	27.8597	0.2876	144	170
1	2171.0000	0.0000	10	0	20.1093	114.5733	27.6709	0.3302	138	168
1	2172.0000	0.0000	10	0	20.1955	114.6002	27.7977	0.2425	138	165
1	2173.0000	0.0000	10	0	20.1759	114.6211	27.8172	0.2434	137	175
1	2174.0000	0.0000	10	0	20.1057	114.6749	27.6853	0.1580	137	174
1	2175.0000	0.0000	10	0	20.1443	114.1917	27.4925	0.4835	131	151
1	2176.0000	0.0000	10	0	20.0391	114.2519	27.6374	0.6370	136	161
1	2177.0000	0.0000	10	0	20.3199	114.3490	27.8507	0.4450	138	167
1	2178.0000	0.0000	10	0	20.1541	114.6037	27.7639	0.1998	138	170
1	2179.0000	0.0000	10	0	20.1500	114.6341	27.8127	0.3001	137	171
1	2180.0000	0.0000	10	0	20.2065	114.6285	27.7639	0.2106	137	173
1	2181.0000	0.0000	10	0	20.3358	114.5387	27.9372	0.3969	138	162
1	2182.0000	0.0000	10	0	20.1991	114.7073	27.7754	0.2421	140	178
1	2183.0000	0.0000	10	0	20.2453	114.6998	27.8210	0.2077	143	177
1	2184.0000	0.0000	10	0	20.2467	114.6391	27.7739	0.2592	145	176
1	2185.0000	0.0000	10	0	20.1698	114.6642	27.6897	0.1398	139	179
1	2186.0000	0.0000	10	0	20.3297	114.5878	27.8205	0.3074	139	168
1	2187.0000	0.0000	10	0	20.2333	114.5505	27.6182	0.2763	136	170
1	2188.0000	0.0000	10	0	20.4124	114.4976	27.8799	0.5540	136	163
1	2189.0000	0.0000	10	0	20.2903	114.3318	27.8284	0.4152	135	163
1	2190.0000	0.0000	10	0	20.2288	114.6325	27.7279	0.1574	140	163
1	2191.0000	0.0000	10	0	20.2824	114.5888	27.7621	0.2384	142	167
1	2192.0000	0.0000	10	0	20.4180	114.6527	27.7478	0.3805	141	177
1	2193.0000	0.0000	10	0	19.9020	114.3959	27.3215	0.3514	136	166
1	2194.0000	0.0000	10	0	20.1862	114.5509	27.5155	0.2486	140	170
1	2195.0000	0.0000	10	0	20.2932	114.5844	27.5433	0.3484	143	176
1	2196.0000	0.0000	10	0	20.2166	114.4754	27.5425	0.2444	137	174
1	2197.0000	0.0000	10	0	20.1732	114.6103	27.6389	0.0970	135	174
1	2198.0000	0.0000	10	0	19.7280	114.3519	27.2986	0.5492	134	166
1	2199.0000	0.0000	10	0	20.0713	114.3940	27.6409	0.5351	135	169
1	2200.0000	0.0000	10	0	20.1758	114.5778	27.7491	0.2096	142	175
1	2201.0000	0.0000	10	0	19.9767	114.3304	27.5064	0.3469	136	160
1	2202.0000	0.0000	10	0	20.2393	114.6181	27.8365	0.3302	137	173
1	2203.0000	0.0000	10	0	20.1243	114.5801	27.7821	0.3166	139	173
1	2204.0000	0.0000	10	0	20.1192	114.6850	27.7818	0.1683	140	175
1	2205.0000	0.0000	10	0	20.1402	114.6628	27.8098	0.1976	138	170
1	2206.0000	0.0000	10	0	20.1756	114.6765	27.8374	0.1879	140	174
1	2207.0000	0.0000	9	0	20.0967	114.7260	27.7373	0.1345	140	171
1	2208.0000	0.0000	10	0	20.0265	114.6588	27.8448	0.2598	141	177
1	2209.0000	0.0000	10	0	20.0606	114.6813	27.8143	0.2449	145	176
1	2210.0000	0.0000	10	0	19.9436	114.6686	27.6621	0.3771	146	170
1	2211.0000	0.0000	10	0	20.0502	114.7519	27.8655	0.2677	139	171
1	2212.0000	0.0000	10	0	20.0651	114.6868	27.8326	0.2222	141	179
1	2213.0000	0.0000	10	0	20.0685	114.7233	27.8364	0.1769	143	181
1	2214.0000	0.0000	10	0	20.1020	114.5667	27.7520	0.2241	135	163
1	2215.0000	0.0000	10	0	20.0003	114.5520	27.6914	0.3151	133	162
1	2216.0000	0.0000	10	0	20.1836	114.6373	27.9324	0.2499	143	176
1	2217.0000	0.0000	10	0	20.1236	114.7510	27.7849	0.2046	137	178
1	2218.0000	0.0000	10	0	19.8610	114.1215	27.6253	0.6565	136	164
1	2219.0000	0.0000	10	0	20.3065	114.6881	27.8419	0.2324	143	184
1	2220.0000	0.0000	10	0	20.2007	114.6420	27.9053	0.2222	141	174
1	2221.0000	0.0000	10	0	20.1198	114.6316	27.7435	0.1544	141	180
1	2222.0000	0.0000	10	0	20.2512	114.5821	27.8661	0.2301	142	173
1	2223.0000	0.0000	10	0	19.9905	114.2984	27.5231	0.3396	132	165
1	2224.0000	0.0000	10	0	19.5567	113.7882	27.6676	0.9824	130	159
1	2225.0000	0.0000	10	0	19.8867	114.0548	27.7979	0.6596	137	166
1	2226.0000	0.0000	10	0	20.0107	114.0381	27.8456	0.5953	137	174
1	2227.0000	0.0000	10	0	20.0741	114.5034	27.8143	0.3251	138	169
1	2228.0000	0.0000	10	0	20.0090	114.5988	27.7717	0.2544	141	167
1	2229.0000	0.0000	10	0	20.0099	114.3128	27.7215	0.2772	135	167
1	2230.0000	0.0000	10	0	19.6621	113.9218	27.6939	0.5533	131	168
1	2231.0000	0.0000	10	0	19.9595	114.1615	27.5871	0.6293	138	176
1	2232.0000	0.0000	10	0	20.1249	114.3795	27.4807	0.5350	141	178
1	2233.0000	0.0000	10	0	20.3389	114.5239	27.9025	0.3471	135	173
1	2234.0000	0.0000	10	0	19.7742	114.3016	27.5679	0.5768	136	163
1	2235.0000	0.0000	10	0	19.8601	114.0790	27.7554	0.3767	136	167
1	2236.0000	0.0000	10	0	19.6571	114.2792	27.5681	0.6962	141	170
1	2237.0000	0.0000	10	0	19.5720	113.6949	27.4777	0.5480	131	160
1	2238.0000	0.0000	10	0	19.9991	114.0878	27.8161	0.3907	132	163
1	2239.0000	0.0000	10	0	19.6469	113.6914	27.5337	0.7348	126	154
1	2240.0000	0.0000	10	0	19.3706	113.8596	26.9707	0.7683	114	146
1	2241.0000	0.0000	10	0	19.8603	114.2958	27.7268	0.2947	135	161
1	2242.0000	0.0000	10	0	19.9229	114.6951	27.8195	0.1928	137	166
1	2243.0000	0.0000	10	0	19.7308	113.5554	27.3263	0.8383	123	143
1	2244.0000	0.0000	10	0	19.9624	113.6501	28.0114	0.8789	134	143
1	2245.0000	0.0000	10	0	19.8883	114.6895	27.7690	0.3414	145	174
1	2246.0000	0.0000	10	0	19.7787	114.5675	27.7090	0.2804	144	174
1	2247.0000	0.0000	10	0	20.1806	114.5357	27.8247	0.4928	130	155
1	2248.0000	0.0000	10	0	19.4236	113.9337	27.7151	0.7062	131	159
1	2249.0000	0.0000	10	0	19.2975	113.7542	27.5369	0.6308	127	164
1	2250.0000	0.0000	10	0	19.4069	114.1178	27.6207	0.6508	136	167
1	2251.0000	0.0000	10	0	19.7252	114.0943	27.7454	0.4204	132	158
1	2252.0000	0.0000	10	0	19.9284	114.2882	27.7433	0.5032	133	165
1	2253.0000	0.0000	10	0	19.4167	114.0350	27.6088	0.6787	138	171
1	2254.0000	0.0000	10	0	19.6702	114.1378	27.6797	0.4067	137	165
1	2255.0000	0.0000	10	0	19.4168	113.8692	27.8028	0.6432	140	164
1	2256.0000	0.0000	10	0	19.5175	114.5566	27.4633	0.4715	136	165
1	2257.0000	0.0000	10	0	19.6898	114.5186	27.4207	0.5718	138	169
1	2258.0000	0.0000	10	0	19.4290	114.1063	27.5277	0.4366	131	162
1	2259.0000	0.0000	10	0	19.7895	114.7077	27.7903	0.1870	141	176
1	2260.0000	0.0000	10	0	19.8093	114.6920	27.9641	0.2353	138	170
1	2261.0000	0.0000	10	0	19.9329	114.5433	27.8032	0.4782	138	170
1	2262.0000	0.0000	10	0	19.5504	114.2414	27.8314	0.5771	134	168
1	2263.0000	0.0000	10	0	19.7526	114.7330	27.8960	0.2687	138	177
1	2264.0000	0.0000	10	0	19.3713	114.1375	27.6816	0.7405	140	170
1	2265.0000	0.0000	9	0	19.8139	114.7178	27.8895	0.2248	142	167
1	2266.0000	0.0000	10	0	19.9494	114.7278	27.9810	0.3625	138	162
1	2267.0000	0.0000	10	0	19.7612	114.7800	27.8830	0.1894	143	176
1	2268.0000	0.0000	10	0	19.7210	114.7708	28.0398	0.2940	142	189
1	2269.0000	0.0000	10	0	19.6658	114.7541	27.9215	0.2372	144	179
1	2270.0000	0.0000	10	0	19.4958	114.7233	27.7252	0.2162	138	168
1	2271.0000	0.0000	10	0	19.5960	114.7375	27.8918	0.2657	140	167
1	2272.0000	0.0000	10	0	19.6541	114.7163	27.8469	0.1908	143	181
1	2273.0000	0.0000	10	0	19.4702	114.2455	27.6657	0.5820	133	164
1	2274.0000	0.0000	10	0	19.7397	114.7086	27.9351	0.2435	144	165
1	2275.0000	0.0000	10	0	19.8531	114.6503	27.9208	0.3262	140	173
1	2276.0000	0.0000	10	0	19.8445	114.5280	27.8900	0.2313	135	168
1	2277.0000	0.0000	10	0	19.5475	114.0880	27.9731	0.5550	138	163
1	2278.0000	0.0000	10	0	19.5910	114.7730	27.8605	0.2242	136	167
1	2279.0000	0.0000	10	0	19.3952	114.2368	27.6738	0.6777	128	146
1	2280.0000	0.0000	10	0	19.6847	114.7601	28.0931	0.2832	140	168
1	2281.0000	0.0000	10	0	19.6763	114.3112	27.8779	0.4843	139	165
1	2282.0000	0.0000	10	0	19.5956	114.7531	27.7808	0.1925	139	170
1	2283.0000	0.0000	10	0	19.7303	114.2778	27.8694	0.6100	136	167
1	2284.0000	0.0000	10	0	19.8731	114.5046	27.8549	0.4521	135	158
1	2285.0000	0.0000	10	0	19.7507	114.7898	28.1201	0.3640	138	172
1	2286.0000	0.0000	10	0	19.6170	114.8409	28.0034	0.2040	140	177
1	2287.0000	0.0000	10	0	19.4780	114.1393	28.0051	0.7911	138	170
1	2288.0000	0.0000	10	0	19.8363	114.5077	28.1376	0.5037	137	161
1	2289.0000	0.0000	10	0	19.5491	114.0489	27.9892	0.4616	136	163
1	2290.0000	0.0000	10	0	19.7502	114.7714	28.1271	0.2490	135	174
1	2291.0000	0.0000	10	0	19.4441	114.0156	27.5973	0.5663	134	165
1	2292.0000	0.0000	10	0	19.2909	113.9638	27.5508	0.6396	138	163
1	2293.0000	0.0000	10	0	19.1396	114.5260	27.4560	0.6417	133	156
1	2294.0000	0.0000	10	0	19.2397	114.0341	27.7167	0.8009	138	158
1	2295.0000	0.0000	10	0	19.6546	114.8608	27.9863	0.2249	139	179
1	2296.0000	0.0000	10	0	19.6055	114.8779	27.9965	0.2498	140	176
1	2297.0000	0.0000	10	0	19.5215	114.7867	27.9756	0.2683	137	163
1	2298.0000	0.0000	10	0	19.1137	113.9046	27.5856	0.6592	138	172
1	2299.0000	0.0000	10	0	19.6917	114.7506	28.0090	0.2691	144	165
1	2300.0000	0.0000	10	0	19.5846	114.2228	27.5707	0.8745	137	167
1	2301.0000	0.0000	10	0	19.7795	114.4899	27.9981	0.4509	129	154
1	2302.0000	0.0000	10	0	19.3350	114.1675	27.7543	0.5224	139	164
1	2303.0000	0.0000	10	0	19.2781	114.3112	27.6882	0.5878	136	167
1	2304.0000	0.0000	10	0	19.2241	114.0361	27.8760	0.6960	144	174
1	2305.0000	0.0000	10	0	19.5872	114.1136	28.1048	0.5989	136	159
1	2306.0000	0.0000	10	0	19.4504	114.8290	27.8426	0.2406	135	174
1	2307.0000	0.0000	10	0	19.6601	114.8366	27.9046	0.3829	129	159
1	2308.0000	0.0000	10	0	19.7445	114.6535	27.7466	0.6648	136	172
1	2309.0000	0.0000	10	0	19.3424	114.0034	27.8347	0.4509	137	168
1	2310.0000	0.0000	10	0	19.2708	113.9230	27.5167	0.6509	137	170
1	2311.0000	0.0000	10	0	19.3118	113.9757	28.1280	0.6256	140	169
1	2312.0000	0.0000	10	0	18.9949	114.1006	27.3567	0.6578	137	167
1	2313.0000	0.0000	10	0	19.4222	113.9687	27.5147	0.8073	143	169
1	2314.0000	0.0000	10	0	19.3463	114.5585	27.9910	0.3401	143	169
1	2315.0000	0.0000	10	0	19.4757	114.8557	27.9735	0.2587	139	172
1	2316.0000	0.0000	10	0	19.3492	114.8510	27.8174	0.2241	139	171
1	2317.0000	0.0000	10	0	19.4946	114.2664	27.8253	0.4467	134	167
1	2318.0000	0.0000	10	0	19.3375	113.8552	27.5039	0.5796	136	159
1	2319.0000	0.0000	10	0	19.5084	114.8045	27.8415	0.2613	134	171
1	2320.0000	0.0000	10	0	19.1626	114.5119	27.7258	0.5565	139	166
1	2321.0000	0.0000	10	0	19.4541	114.0237	27.6801	0.7468	131	167
1	2322.0000	0.0000	10	0	19.3687	114.5940	27.8490	0.3199	138	167
1	2323.0000	0.0000	10	0	19.3498	114.7573	27.9424	0.3822	140	175
1	2324.0000	0.0000	10	0	19.3773	114.8729	27.8649	0.1853	139	185
1	2325.0000	0.0000	10	0	19.3465	114.9024	27.8379	0.1834	136	181
1	2326.0000	0.0000	10	0	19.5231	114.6149	27.9222	0.5214	143	172
1	2327.0000	0.0000	10	0	19.2851	114.3078	27.2007	0.6330	133	150
1	2328.0000	0.0000	10	0	19.1309	114.6961	27.6594	0.3061	141	167
1	2329.0000	0.0000	10	0	19.0653	114.0816	27.8167	0.7353	136	165
1	2330.0000	0.0000	10	0	19.4171	114.8668	27.8077	0.3052	142	173
1	2331.0000	0.0000	10	0	19.2821	114.8959	27.8198	0.1568	141	174
1	2332.0000	0.0000	10	0	19.0704	114.3302	27.7992	0.5615	136	173
1	2333.0000	0.0000	10	0	18.6908	114.0940	27.5929	0.6034	136	161
1	2334.0000	0.0000	10	0	18.8969	114.2704	27.4139	0.5179	133	161
1	2335.0000	0.0000	10	0	18.8760	113.9363	27.8919	0.6105	129	154
1	2336.0000	0.0000	10	0	18.9295	114.1980	27.6184	0.3895	131	159
1	2337.0000	0.0000	10	0	19.1979	114.0061	27.2953	0.5889	140	160
1	2338.0000	0.0000	10	0	18.8586	114.1434	27.6815	0.6844	142	164
1	2339.0000	0.0000	10	0	19.2430	114.4965	27.2759	0.6763	136	172
1	2340.0000	0.0000	10	0	19.1848	114.8534	27.7029	0.2412	137	174
1	2341.0000	0.0000	10	0	19.2087	114.8655	27.7504	0.2246	137	171
1	2342.0000	0.0000	10	0	19.2568	114.8418	27.8786	0.2516	137	175
1	2343.0000	0.0000	10	0	19.1849	114.6738	27.6943	0.3308	136	174
1	2344.0000	0.0000	10	0	19.1790	114.8110	27.7368	0.2661	138	168
1	2345.0000	0.0000	10	0	19.1985	113.9743	27.5892	0.9493	137	166
1	2346.0000	0.0000	10	0	19.1428	113.9068	27.7794	0.6426	132	159
1	2347.0000	0.0000	10	0	19.1996	114.2974	27.8275	0.4394	136	160
1	2348.0000	0.0000	10	0	19.1976	114.0223	27.9566	0.6966	133	159
1	2349.0000	0.0000	10	0	18.9318	114.3798	27.7652	0.5486	143	169
1	2350.0000	0.0000	10	0	19.2541	114.8221	27.8143	0.2366	143	177
1	2351.0000	0.0000	10	0	19.1685	114.2236	27.9955	0.6620	139	173
1	2352.0000	0.0000	10	0	19.2461	114.4348	27.6619	0.3855	140	172
1	2353.0000	0.0000	10	0	19.2777	114.8054	27.9520	0.2982	138	168
1	2354.0000	0.0000	10	0	19.1664	114.7584	27.8076	0.3455	139	168
1	2355.0000	0.0000	10	0	19.2507	114.1258	27.9336	0.6450	133	164
1	2356.0000	0.0000	10	0	19.0460	113.5673	28.2187	0.7769	132	157
1	2357.0000	0.0000	9	0	19.1055	113.7745	27.9334	0.3847	136	155
1	2358.0000	0.0000	9	0	19.4968	113.9372	27.9471	0.5356	125	149
1	2359.0000	0.0000	10	0	18.9814	113.6755	27.6104	0.6542	125	154
1	2360.0000	0.0000	10	0	19.2518	113.5730	28.0302	0.4268	125	152
1	2361.0000	0.0000	10	0	19.1650	114.2389	27.8139	0.5578	129	158
1	2362.0000	0.0000	10	0	19.5468	114.6528	27.9396	0.2262	145	173
1	2363.0000	0.0000	10	0	19.1354	114.0704	27.0230	0.6858	140	161
1	2364.0000	0.0000	10	0	19.1874	114.1771	27.6003	0.4331	128	150
1	2365.0000	0.0000	10	0	19.5441	114.1112	27.6284	0.8721	136	163
1	2366.0000	0.0000	10	0	19.3166	114.6974	28.0184	0.2442	137	176
1	2367.0000	0.0000	10	0	19.4345	114.6710	28.2205	0.3222	132	174
1	2368.0000	0.0000	10	0	19.1734	114.1196	28.2814	0.6301	133	168
1	2369.0000	0.0000	10	0	19.4409	114.5853	28.1116	0.3033	136	170
1	2370.0000	0.0000	10	0	18.9948	114.1158	27.2986	1.0203	132	167
1	2371.0000	0.0000	10	0	19.2181	114.6900	27.9986	0.3985	137	173
1	2372.0000	0.0000	10	0	19.3884	114.3381	28.1946	0.5157	133	168
1	2373.0000	0.0000	10	0	19.1383	114.1320	28.0405	0.6017	129	158
1	2374.0000	0.0000	10	0	18.8107	113.7877	27.2263	0.8050	129	158
1	2375.0000	0.0000	10	0	19.2084	113.6471	27.7029	0.7949	131	168
1	2376.0000	0.0000	10	0	19.3347	114.0573	28.3378	0.5326	128	164
1	2377.0000	0.0000	10	0	19.2232	114.6676	28.1061	0.3303	135	170
1	2378.0000	0.0000	10	0	19.1875	114.0698	28.0253	0.4797	130	158
1	2379.0000	0.0000	10	0	19.2098	114.3490	28.0982	0.4574	138	167
1	2380.0000	0.0000	10	0	19.3248	114.3672	28.1528	0.4676	136	170
1	2381.0000	0.0000	10	0	19.3052	113.7967	28.2240	0.7834	131	159
1	2382.0000	0.0000	10	0	19.3663	114.6622	28.0942	0.2343	131	167
1	2383.0000	0.0000	10	0	18.8861	113.9805	27.7409	0.5105	127	161
1	2384.0000	0.0000	10	0	18.6356	113.8321	27.2868	1.0507	129	159
1	2385.0000	0.0000	10	0	18.9991	113.8181	28.2748	0.5720	133	167
1	2386.0000	0.0000	10	0	19.1713	114.6498	28.1073	0.2617	129	171
1	2387.0000	0.0000	10	0	19.0136	114.4598	27.9171	0.3315	135	169
1	2388.0000	0.0000	10	0	19.3021	114.6053	28.2028	0.3484	137	171
1	2389.0000	0.0000	10	0	19.3091	114.6554	28.1824	0.2310	135	172
1	2390.0000	0.0000	10	0	18.6486	114.0484	28.0606	0.7189	125	166
1	2391.0000	0.0000	10	0	19.0352	114.4004	28.1999	0.5559	128	161
1	2392.0000	0.0000	10	0	19.1791	114.7633	28.2165	0.2320	142	177
1	2393.0000	0.0000	10	0	19.2033	114.7460	28.1107	0.1768	142	181
1	2394.0000	0.0000	10	0	19.1032	114.4522	28.0655	0.4237	135	169
1	2395.0000	0.0000	10	0	19.1630	113.6720	27.8266	0.8247	136	166
1	2396.0000	0.0000	10	0	19.1159	114.7282	28.0700	0.2435	136	180
1	2397.0000	0.0000	10	0	19.1520	114.7641	28.0701	0.2214	146	184
1	2398.0000	0.0000	10	0	19.2690	114.7517	28.2431	0.2295	142	188
1	2399.0000	0.0000	10	0	19.1536	114.7625	28.0516	0.1721	142	187
1	2400.0000	0.0000	10	0	19.3387	114.7073	28.1978	0.2186	142	183
1	2401.0000	0.0000	10	0	19.2298	114.7079	28.1001	0.1995	143	186
1	2402.0000	0.0000	10	0	19.3052	114.6874	28.2221	0.3184	149	194
1	2403.0000	0.0000	10	0	19.1866	114.6553	28.0824	0.2507	145	180
1	2404.0000	0.0000	10	0	19.3839	114.5632	27.9181	0.2625	139	186
1	2405.0000	0.0000	10	0	19.4815	114.5578	27.9620	0.2171	139	186
1	2406.0000	0.0000	10	0	19.5335	114.5579	27.9750	0.2220	141	191
1	2407.0000	0.0000	10	0	19.4599	114.5830	28.0499	0.2262	139	185
1	2408.0000	0.0000	10	0	19.3864	114.6666	28.2669	0.2981	143	187
1	2409.0000	0.0000	10	0	19.4141	114.6553	28.4434	0.3436	138	187
1	2410.0000	0.0000	10	0	19.2629	114.5989	28.2650	0.2296	142	181
1	2411.0000	0.0000	10	0	19.2777	114.6446	28.3160	0.2329	142	191
1	2412.0000	0.0000	10	0	19.2198	114.6664	28.2263	0.2112	142	182
1	2413.0000	0.0000	10	0	19.2585	114.6870	28.3499	0.2897	140	176
1	2414.0000	0.0000	10	0	19.1973	114.6622	28.2267	0.2095	146	188
1	2415.0000	0.0000	10	0	19.2234	114.6067	28.2049	0.2079	141	179
1	2416.0000	0.0000	10	0	19.3702	114.6024	28.4338	0.2575	137	173
1	2417.0000	0.0000	10	0	19.2036	114.5991	28.2391	0.2100	139	182
1	2418.0000	0.0000	10	0	19.3012	114.5960	28.4515	0.2699	142	179
1	2419.0000	0.0000	10	0	19.3164	114.5442	28.3660	0.2239	133	178
1	2420.0000	0.0000	10	0	18.7970	114.0805	28.0563	0.7436	132	166
1	2421.0000	0.0000	10	0	19.4035	114.4544	28.4399	0.2905	136	161
1	2422.0000	0.0000	10	0	19.1756	114.2152	28.0294	0.4622	132	158
1	2423.0000	0.0000	10	0	19.3727	114.0856	28.2698	0.4010	136	152
1	2424.0000	0.0000	9	0	19.1594	114.2513	27.7242	0.4175	128	141
1	2425.0000	0.0000	7	0	19.0932	113.3852	27.7025	0.6887	102	104
1	2426.0000	0.0000	7	0	18.9542	113.5584	26.7686	1.4671	80	77
1	2427.0000	0.0000	10	0	19.2080	114.4081	28.3506	0.2588	126	152
1	2428.0000	0.0000	10	0	19.2374	114.5167	28.3176	0.2252	136	171
1	2429.0000	0.0000	10	0	19.2514	114.6086	28.3507	0.2008	141	184
1	2430.0000	0.0000	10	0	19.2636	114.6148	28.4256	0.2205	142	189
1	2431.0000	0.0000	10	0	19.2760	114.6611	28.3909	0.2428	144	190
1	2432.0000	0.0000	10	0	19.2842	114.6362	28.4226	0.2269	145	192
1	2433.0000	0.0000	10	0	19.2728	114.6595	28.4920	0.2313	151	196
1	2434.0000	0.0000	10	0	19.2049	114.6855	28.4099	0.2047	146	193
1	2435.0000	0.0000	10	0	19.2230	114.7049	28.3951	0.1997	147	199
1	2436.0000	0.0000	10	0	19.2541	114.6713	28.4721	0.2250	147	195
1	2437.0000	0.0000	10	0	19.2656	114.6546	28.3609	0.1989	152	195
1	2438.0000	0.0000	10	0	19.3046	114.6601	28.4520	0.2106	148	193
1	2439.0000	0.0000	10	0	19.1971	114.6957	28.2631	0.1305	147	198
1	2440.0000	0.0000	10	0	19.2415	114.6884	28.4293	0.2339	149	191
1	2441.0000	0.0000	10	0	19.2620	114.7246	28.4535	0.2736	152	194
1	2442.0000	0.0000	10	0	19.2656	114.6705	28.4508	0.2092	148	194
1	2443.0000	0.0000	10	0	19.2828	114.6556	28.4742	0.2114	149	196
1	2444.0000	0.0000	10	0	19.2420	114.6995	28.4443	0.2205	148	198
1	2445.0000	0.0000	10	0	19.2262	114.7005	28.3179	0.1410	147	194
1	2446.0000	0.0000	10	0	19.2803	114.7036	28.4195	0.2380	147	185
1	2447.0000	0.0000	10	0	19.2170	114.6834	28.4055	0.1736	148	194
1	2448.0000	0.0000	10	0	19.2658	114.6459	28.4172	0.2292	148	189
1	2449.0000	0.0000	10	0	19.1957	114.6410	28.2452	0.2503	144	195
1	2450.0000	0.0000	10	0	19.1541	114.6838	28.2104	0.1536	150	188
1	2451.0000	0.0000	10	0	19.2371	114.7099	28.4328	0.2284	145	196
1	2452.0000	0.0000	10	0	19.1986	114.6356	28.3245	0.2042	145	185
1	2453.0000	0.0000	10	0	19.2773	114.6638	28.4881	0.1755	148	190
1	2454.0000	0.0000	10	0	19.2006	114.6458	28.4930	0.2255	145	191
1	2455.0000	0.0000	10	0	19.2795	114.6779	28.5137	0.2400	146	186
1	2456.0000	0.0000	10	0	19.2094	114.5846	28.3495	0.2503	139	191
1	2457.0000	0.0000	10	0	19.1626	114.6040	28.2886	0.1684	142	189
1	2458.0000	0.0000	10	0	19.2338	114.5849	28.3287	0.2346	143	191
1	2459.0000	0.0000	10	0	19.1749	114.5805	28.4020	0.2311	136	185
1	2460.0000	0.0000	10	0	19.1965	114.5991	28.3221	0.2671	131	174
1	2461.0000	0.0000	10	0	19.2682	114.5865	28.4955	0.1545	134	171
1	2462.0000	0.0000	10	0	19.1290	114.5883	28.3506	0.2195	141	181
1	2463.0000	0.0000	10	0	19.1460	113.8125	28.5767	0.6577	132	170
1	2464.0000	0.0000	10	0	19.2413	114.5318	28.4000	0.2309	143	179
1	2465.0000	0.0000	10	0	19.3061	114.5416	28.5335	0.2385	137	185
1	2466.0000	0.0000	10	0	19.2348	114.5666	28.2774	0.1497	130	169
1	2467.0000	0.0000	10	0	19.2165	114.3637	28.4688	0.2955	135	172
1	2468.0000	0.0000	10	0	19.2144	114.5728	28.4067	0.2240	137	173
1	2469.0000	0.0000	10	0	19.2198	114.5629	28.3878	0.2318	138	187
1	2470.0000	0.0000	10	0	19.1556	114.5765	28.3492	0.2405	139	185
1	2471.0000	0.0000	10	0	19.1943	114.5738	28.4969	0.2722	135	183
1	2472.0000	0.0000	10	0	19.2886	114.5493	28.6395	0.4221	133	174
1	2473.0000	0.0000	10	0	19.3239	114.6019	28.5408	0.2603	142	179
1	2474.0000	0.0000	10	0	19.2591	114.5451	28.6212	0.3572	132	171
1	2475.0000	0.0000	10	0	19.0788	114.3929	28.3524	0.4390	130	174
1	2476.0000	0.0000	10	0	19.1732	114.5865	28.4576	0.2130	146	182
1	2477.0000	0.0000	10	0	19.1552	114.6157	28.4405	0.2353	144	185
1	2478.0000	0.0000	10	0	19.1564	114.6126	28.4060	0.1935	146	189
1	2479.0000	0.0000	10	0	19.3020	114.5773	28.7444	0.2812	146	191
1	2480.0000	0.0000	10	0	19.3163	114.5840	28.7611	0.2128	145	184
1	2481.0000	0.0000	10	0	19.2670	114.5942	28.7698	0.2469	138	171
1	2482.0000	0.0000	10	0	19.0811	114.6100	28.6462	0.2966	142	172
1	2483.0000	0.0000	10	0	19.2283	114.6460	28.8505	0.2329	147	188
1	2484.0000	0.0000	10	0	19.1898	114.5638	28.7247	0.2511	142	185
1	2485.0000	0.0000	10	0	19.2188	114.6096	28.8249	0.2392	143	188
1	2486.0000	0.0000	10	0	19.0819	114.5778	28.7453	0.2532	146	179
1	2487.0000	0.0000	10	0	19.2300	114.5454	28.9712	0.3419	146	174
1	2488.0000	0.0000	10	0	19.2672	114.6201	29.0998	0.2534	143	184
1	2489.0000	0.0000	10	0	19.2904	114.5689	29.1015	0.3025	141	174
1	2490.0000	0.0000	10	0	19.1316	114.5010	28.8727	0.3766	139	177
1	2491.0000	0.0000	10	0	19.2585	114.5765	28.9898	0.2701	143	182
1	2492.0000	0.0000	10	0	19.2553	114.6194	29.0364	0.2619	146	183
1	2493.0000	0.0000	10	0	19.3321	114.5415	29.0019	0.2703	142	178
1	2494.0000	0.0000	10	0	19.2840	114.5911	28.9167	0.2671	146	182
1	2495.0000	0.0000	10	0	19.3501	114.6045	28.9735	0.3090	146	183
1	2496.0000	0.0000	10	0	19.3668	114.5581	28.8435	0.2853	135	167
1	2497.0000	0.0000	10	0	19.3986	114.3293	28.9962	0.3609	137	166
1	2498.0000	0.0000	10	0	19.4338	114.2448	29.0125	0.3195	135	168
1	2499.0000	0.0000	10	0	19.4913	114.4566	29.1923	0.4016	139	177
1	2500.0000	0.0000	10	0	19.2017	113.7802	28.6763	0.5194	134	163
1	2501.0000	0.0000	10	0	19.1462	113.7751	29.0215	0.7104	140	167
1	2502.0000	0.0000	10	0	19.3225	114.5279	29.0871	0.3367	140	177
1	2503.0000	0.0000	10	0	19.3990	114.5122	29.0514	0.3392	133	163
1	2504.0000	0.0000	10	0	19.3006	114.4853	28.8868	0.3033	139	173
1	2505.0000	0.0000	10	0	19.2681	114.5269	28.9984	0.2039	140	180
1	2506.0000	0.0000	10	0	19.1904	114.4054	29.0338	0.4291	135	174
1	2507.0000	0.0000	10	0	19.3262	114.4467	28.9088	0.2879	137	167
1	2508.0000	0.0000	10	0	19.3212	114.4561	28.9421	0.3360	138	169
1	2509.0000	0.0000	10	0	19.4415	114.4495	29.0288	0.4552	136	177
1	2510.0000	0.0000	10	0	19.5880	114.0982	29.3032	0.7740	136	175
1	2511.0000	0.0000	10	0	19.3486	114.5154	28.9404	0.2302	143	179
1	2512.0000	0.0000	10	0	19.4772	114.5046	29.1817	0.2741	140	178
1	2513.0000	0.0000	10	0	19.5849	114.3715	29.2887	0.3320	137	173
1	2514.0000	0.0000	10	0	19.3606	114.5373	29.0849	0.2426	140	181
1	2515.0000	0.0000	10	0	19.4393	114.5317	29.1647	0.2583	135	165
1	2516.0000	0.0000	10	0	19.3568	114.4424	28.9417	0.1980	135	168
1	2517.0000	0.0000	10	0	18.8284	113.7900	28.8401	0.4617	133	160
1	2518.0000	0.0000	10	0	19.1423	113.7272	28.9083	0.3771	137	163
1	2519.0000	0.0000	10	0	19.3777	114.4252	29.0226	0.3137	137	172
1	2520.0000	0.0000	10	0	19.3945	114.5504	29.1096	0.2469	138	178
1	2521.0000	0.0000	10	0	19.4632	114.4829	29.3097	0.3578	142	184
1	2522.0000	0.0000	10	0	19.4553	114.5380	29.1881	0.2680	136	187
1	2523.0000	0.0000	10	0	19.4339	114.4755	29.1995	0.3472	140	179
1	2524.0000	0.0000	10	0	19.3961	114.4869	29.0129	0.2933	140	179
1	2525.0000	0.0000	10	0	19.5388	114.4438	29.1369	0.3309	139	174
1	2526.0000	0.0000	10	0	19.6167	114.4351	29.1427	0.3835	136	176
1	2527.0000	0.0000	10	0	19.5272	114.4798	29.1838	0.2389	138	178
1	2528.0000	0.0000	10	0	19.5251	114.5199	29.1656	0.2648	140	183
1	2529.0000	0.0000	10	0	19.6188	114.3066	29.2825	0.4289	138	176
1	2530.0000	0.0000	10	0	19.5486	114.0098	29.1124	0.4071	135	167
1	2531.0000	0.0000	8	0	19.5257	113.7353	28.7336	0.2209	128	160
1	2532.0000	0.0000	9	0	19.6249	113.8808	28.9422	0.2737	134	158
1	2533.0000	0.0000	10	0	19.3974	114.1520	28.7996	0.6076	139	171
1	2534.0000	0.0000	10	0	19.2739	113.8335	28.6874	0.5090	137	159
1	2535.0000	0.0000	10	0	19.5378	113.8993	29.0249	0.4157	137	155
1	2536.0000	0.0000	10	0	19.5910	114.0863	29.2136	0.5310	136	165
1	2537.0000	0.0000	9	0	19.3514	113.8224	28.9268	0.6735	135	155
1	2538.0000	0.0000	10	0	19.5587	114.3788	29.0790	0.2944	132	160
1	2539.0000	0.0000	10	0	19.6143	114.5047	29.3057	0.3510	140	174
1	2540.0000	0.0000	10	0	19.5178	114.4142	29.1648	0.2700	136	168
1	2541.0000	0.0000	10	0	19.6421	114.4691	29.3638	0.3414	137	169
1	2542.0000	0.0000	10	0	19.4587	114.3324	29.2366	0.4086	134	166
1	2543.0000	0.0000	10	0	19.3987	114.2098	29.2347	0.3195	142	169
1	2544.0000	0.0000	10	0	19.5084	114.5510	29.2552	0.2141	135	169
1	2545.0000	0.0000	10	0	19.5166	114.5529	29.3917	0.3026	135	175
1	2546.0000	0.0000	10	0	19.2582	113.8961	29.0833	0.5376	136	159
1	2547.0000	0.0000	10	0	19.4411	113.6856	29.5956	0.8023	137	158
1	2548.0000	0.0000	9	0	19.3620	113.7291	29.0137	0.5935	137	169
1	2549.0000	0.0000	10	0	19.5582	113.7290	29.4064	0.3784	132	158
1	2550.0000	0.0000	10	0	19.2159	113.7764	29.2784	0.5825	135	164
1	2551.0000	0.0000	10	0	20.8575	113.8011	30.1404	0.4475	135	160
1	2552.0000	0.0000	10	0	21.1449	113.4925	30.8168	0.4617	135	150
1	2553.0000	0.0000	10	0	20.1676	113.1663	31.4519	0.4465	136	148
1	2554.0000	0.0000	10	0	20.0785	113.8191	31.1776	0.4736	139	151
1	2555.0000	0.0000	9	0	20.1421	114.0483	31.2857	0.3585	141	154
1	2556.0000	0.0000	10	0	19.7401	113.5069	31.0697	0.4094	139	157
1	2557.0000	0.0000	9	0	20.0010	113.2795	31.2095	0.8956	133	151
1	2558.0000	0.0000	10	0	20.1970	113.5442	31.3914	0.5800	138	154
1	2559.0000	0.0000	10	0	19.9791	114.1504	31.0521	0.2736	135	160
1	2560.0000	0.0000	10	0	20.0654	114.1680	31.1794	0.2097	142	161
1	2561.0000	0.0000	10	0	19.9927	114.1888	31.0895	0.3505	133	162
1	2562.0000	0.0000	8	0	19.7934	114.1603	31.0807	0.2852	142	161
1	2563.0000	0.0000	10	0	19.9612	114.0249	31.2816	0.5151	138	158
1	2564.0000	0.0000	10	0	19.7769	113.9858	30.9100	0.4928	132	157
1	2565.0000	0.0000	10	0	19.6132	114.0516	31.0714	0.4042	136	159
1	2566.0000	0.0000	10	0	19.7981	113.6935	30.9932	1.0794	135	150
1	2567.0000	0.0000	10	0	19.6251	113.7009	31.6039	0.5399	141	154
1	2568.0000	0.0000	9	0	19.2791	113.9187	31.0637	0.2675	135	152
1	2569.0000	0.0000	10	0	19.5440	114.4309	31.5158	0.3750	140	157
1	2570.0000	0.0000	10	0	19.5416	114.3816	31.5869	0.4096	135	157
1	2571.0000	0.0000	9	0	19.1938	113.6789	31.5879	0.4986	132	149
1	2572.0000	0.0000	10	0	19.2519	114.4753	31.1914	0.3318	141	170
1	2573.0000	0.0000	10	0	19.3850	114.4418	31.3037	0.2196	136	165
1	2574.0000	0.0000	9	0	19.3878	114.5633	31.2506	0.1512	145	176
1	2575.0000	0.0000	10	0	19.3751	114.5994	31.2583	0.1080	147	175
1	2576.0000	0.0000	10	0	19.3716	114.6101	31.3224	0.2188	143	176
1	2577.0000	0.0000	10	0	19.4798	114.5452	31.4422	0.3072	141	166
1	2578.0000	0.0000	9	0	19.4302	113.9915	31.2725	0.4952	136	164
1	2579.0000	0.0000	9	0	19.1050	114.2139	31.0348	0.2642	135	165
1	2580.0000	0.0000	10	0	19.5764	114.1316	31.5473	0.6103	142	161
1	2581.0000	0.0000	10	0	19.4066	114.5470	31.2541	0.2005	140	166
1	2582.0000	0.0000	10	0	19.1381	113.9557	31.0346	0.4541	140	168
1	2583.0000	0.0000	10	0	19.4626	114.4060	31.4186	0.4735	139	155
1	2584.0000	0.0000	9	0	19.2959	114.3417	31.4644	0.4216	139	166
1	2585.0000	0.0000	10	0	19.2154	114.3671	31.1937	0.3334	140	167
1	2586.0000	0.0000	9	0	19.1162	114.1192	31.1052	0.3754	138	174
1	2587.0000	0.0000	10	0	19.2286	114.2550	31.2889	0.3913	137	163
1	2588.0000	0.0000	10	0	19.3841	114.6314	31.2944	0.3643	138	164
1	2589.0000	0.0000	10	0	19.1932	114.6108	31.2502	0.1713	141	162
1	2590.0000	0.0000	9	0	19.2571	114.5555	31.0812	0.3026	142	168
1	2591.0000	0.0000	9	0	19.0363	114.1309	30.9225	0.3936	136	158
1	2592.0000	0.0000	10	0	19.1143	114.1271	31.0139	0.4579	133	149
1	2593.0000	0.0000	10	0	19.2177	114.2819	31.3327	0.4070	137	165
1	2594.0000	0.0000	9	0	18.9300	114.0462	30.2212	0.9331	128	142
1	2595.0000	0.0000	10	0	19.3176	114.3457	31.3372	0.3757	136	164
1	2596.0000	0.0000	10	0	19.2875	114.5611	31.1791	0.3029	140	170
1	2597.0000	0.0000	10	0	19.4011	114.4293	31.3980	0.3188	144	170
1	2598.0000	0.0000	10	0	19.4715	114.5802	31.4087	0.2592	143	168
1	2599.0000	0.0000	10	0	19.5504	113.9113	31.4781	0.6106	136	162
1	2600.0000	0.0000	10	0	19.5213	114.0965	31.6281	0.5829	140	163
1	2601.0000	0.0000	10	0	19.3982	114.2397	31.3744	0.4497	142	168
1	2602.0000	0.0000	10	0	19.4650	114.6453	31.2625	0.2445	140	170
1	2603.0000	0.0000	9	0	18.8597	114.3233	30.8254	0.3047	136	175
1	2604.0000	0.0000	10	0	19.0955	114.1229	31.1086	0.3908	140	172
1	2605.0000	0.0000	10	0	19.5642	114.1147	31.4803	0.5543	142	168
1	2606.0000	0.0000	10	0	19.1941	114.2537	30.5516	0.8715	137	158
1	2607.0000	0.0000	9	0	18.9962	114.4067	30.3405	0.8642	141	162
1	2608.0000	0.0000	10	0	19.3400	113.9158	31.2929	0.5712	139	161
1	2609.0000	0.0000	9	0	19.5581	113.8508	31.3061	0.4264	134	157
1	2610.0000	0.0000	10	0	18.8870	113.6985	31.1285	0.7168	137	159
1	2611.0000	0.0000	10	0	19.2809	114.4645	31.1687	0.2184	145	167
1	2612.0000	0.0000	10	0	19.3075	114.3500	31.2793	0.3460	141	171
1	2613.0000	0.0000	10	0	19.1795	113.9726	30.9530	1.0671	142	154
1	2614.0000	0.0000	10	0	19.2089	114.7164	30.9119	0.4977	142	166
1	2615.0000	0.0000	10	0	18.8832	113.8046	30.9381	0.4199	137	158
1	2616.0000	0.0000	10	0	19.4207	113.8685	30.9511	0.6514	134	151
1	2617.0000	0.0000	9	0	18.9319	114.0666	31.0523	0.4555	141	161
1	2618.0000	0.0000	9	0	19.1939	114.2193	31.0081	0.4948	135	164
1	2619.0000	0.0000	10	0	19.2774	114.3257	31.2040	0.3121	147	169
1	2620.0000	0.0000	10	0	19.4761	114.5607	31.5299	0.3251	146	167
1	2621.0000	0.0000	10	0	19.4897	114.5047	31.4841	0.4526	140	161
1	2622.0000	0.0000	9	0	19.0459	113.8765	30.9560	0.5065	137	150
1	2623.0000	0.0000	10	0	19.4451	114.5875	31.5488	0.2996	141	166
1	2624.0000	0.0000	10	0	19.3986	114.4534	31.2990	0.3187	138	166
1	2625.0000	0.0000	10	0	19.3421	114.0764	31.4145	0.5395	140	163
1	2626.0000	0.0000	10	0	19.4767	114.5029	31.5390	0.3113	136	176
1	2627.0000	0.0000	10	0	19.4269	114.4955	31.3404	0.2798	139	168
1	2628.0000	0.0000	10	0	19.5084	114.5426	31.5121	0.2376	143	171
1	2629.0000	0.0000	10	0	19.3283	114.5023	31.1942	0.2630	140	170
1	2630.0000	0.0000	10	0	19.3564	114.5537	31.3239	0.1808	138	176
1	2631.0000	0.0000	10	0	19.3930	114.5787	31.3562	0.1535	143	172
1	2632.0000	0.0000	10	0	19.3831	114.5455	31.3801	0.1504	140	173
1	2633.0000	0.0000	10	0	19.4081	114.3330	31.5802	0.3618	143	157
1	2634.0000	0.0000	10	0	19.2751	114.6277	31.3097	0.1441	140	172
1	2635.0000	0.0000	10	0	19.3302	114.2677	31.1514	0.3941	138	162
1	2636.0000	0.0000	10	0	19.2160	114.6023	31.3002	0.2546	144	169
1	2637.0000	0.0000	10	0	19.3817	114.5397	31.4708	0.1649	148	179
1	2638.0000	0.0000	10	0	19.2720	114.5277	31.2181	0.3497	143	161
1	2639.0000	0.0000	10	0	19.2723	113.9486	30.9785	0.3219	138	163
1	2640.0000	0.0000	10	0	19.4760	114.3373	31.5859	0.5650	140	164
1	2641.0000	0.0000	9	0	19.5422	114.1473	31.2306	0.5544	131	157
1	2642.0000	0.0000	9	0	19.1917	114.3809	31.4741	0.3527	135	159
1	2643.0000	0.0000	10	0	19.2827	114.2078	31.4979	0.4929	140	161
1	2644.0000	0.0000	10	0	19.1136	114.6401	31.4086	0.1995	141	172
1	2645.0000	0.0000	9	0	18.8390	114.1318	31.3503	0.4299	140	155
1	2646.0000	0.0000	10	0	19.0762	114.2459	31.4429	0.4611	140	161
1	2647.0000	0.0000	9	0	19.2200	114.0501	31.6604	0.4089	141	166
1	2648.0000	0.0000	10	0	19.2421	114.6433	31.4326	0.2536	141	162
1	2649.0000	0.0000	10	0	19.2568	114.6917	31.4155	0.2190	138	172
1	2650.0000	0.0000	10	0	19.1907	114.5469	31.4059	0.2114	140	167
1	2651.0000	0.0000	10	0	19.3280	114.3351	31.2340	0.4706	140	165
1	2652.0000	0.0000	9	0	19.0764	113.9646	31.4361	0.5452	132	151
1	2653.0000	0.0000	10	0	18.8948	113.7296	31.4802	0.4718	145	161
1	2654.0000	0.0000	10	0	19.1088	114.3962	31.4052	0.2963	138	165
1	2655.0000	0.0000	10	0	19.1250	114.5946	31.4071	0.1985	145	176
1	2656.0000	0.0000	10	0	19.1831	114.6923	31.4618	0.2000	144	171
1	2657.0000	0.0000	10	0	19.1291	114.6370	31.4145	0.1464	145	176
1	2658.0000	0.0000	10	0	19.0753	114.6516	31.3624	0.1809	144	173
1	2659.0000	0.0000	10	0	19.0640	114.6930	31.3886	0.1888	142	171
1	2660.0000	0.0000	10	0	19.2132	114.6536	31.3780	0.1748	139	174
1	2661.0000	0.0000	10	0	19.1407	114.6218	31.3877	0.1240	142	171
1	2662.0000	0.0000	10	0	19.4205	114.3034	31.9375	0.6710	143	159
1	2663.0000	0.0000	10	0	19.3863	114.5346	31.5668	0.2534	144	159
1	2664.0000	0.0000	10	0	19.4550	114.5475	31.5638	0.1684	145	177
1	2665.0000	0.0000	10	0	19.4246	114.5536	31.6405	0.2556	147	181
1	2666.0000	0.0000	10	0	19.3521	114.5885	31.4457	0.1603	150	181
1	2667.0000	0.0000	10	0	19.4545	114.5735	31.6355	0.1611	144	182
1	2668.0000	0.0000	10	0	19.4043	114.5557	31.5331	0.1430	149	186
1	2669.0000	0.0000	10	0	19.4543	114.5547	31.7138	0.2659	147	178
1	2670.0000	0.0000	10	0	19.4091	114.5690	31.6694	0.2490	146	173
1	2671.0000	0.0000	9	0	19.3408	114.5574	31.6728	0.1136	152	178
1	2672.0000	0.0000	10	0	19.4206	114.6217	31.9282	0.2918	151	181
1	2673.0000	0.0000	10	0	19.3647	114.5991	31.7429	0.1837	148	171
1	2674.0000	0.0000	10	0	19.3042	114.6006	31.6267	0.1439	148	177
1	2675.0000	0.0000	10	0	19.5554	114.5186	31.8326	0.2642	148	181
1	2676.0000	0.0000	10	0	19.5084	114.4929	31.8107	0.2524	148	182
1	2677.0000	0.0000	10	0	19.4044	114.4781	31.7007	0.2294	150	177
1	2678.0000	0.0000	10	0	19.4574	114.4522	31.7730	0.1669	150	175
1	2679.0000	0.0000	10	0	19.4055	114.4737	31.7431	0.2293	153	182
1	2680.0000	0.0000	9	0	19.4894	114.4692	31.9321	0.2434	157	179
1	2681.0000	0.0000	10	0	19.4431	114.5195	31.7969	0.2315	152	176
1	2682.0000	0.0000	10	0	19.4152	114.5018	31.7920	0.2044	154	172
1	2683.0000	0.0000	10	0	19.3624	114.5231	31.7015	0.2071	149	169
1	2684.0000	0.0000	10	0	19.3680	114.5380	31.7188	0.1687	154	186
1	2685.0000	0.0000	10	0	19.3805	114.5123	31.7021	0.2438	150	176
1	2686.0000	0.0000	10	0	19.3224	114.5307	31.6399	0.1590	150	175
1	2687.0000	0.0000	9	0	19.3213	114.5488	31.7853	0.2231	150	177
1	2688.0000	0.0000	10	0	19.2441	114.6159	31.7047	0.2057	153	180
1	2689.0000	0.0000	10	0	19.2196	114.6025	31.7202	0.2565	152	177
1	2690.0000	0.0000	10	0	19.1579	114.5761	31.6859	0.2160	153	184
1	2691.0000	0.0000	10	0	19.1404	114.6193	31.8119	0.2488	150	178
1	2692.0000	0.0000	10	0	19.1686	114.6698	31.8506	0.2358	148	172
1	2693.0000	0.0000	10	0	19.1001	114.5954	31.6283	0.2322	147	175
1	2694.0000	0.0000	10	0	19.0621	114.6285	31.6286	0.2016	144	174
1	2695.0000	0.0000	10	0	19.1227	114.6626	31.6099	0.2435	151	178
1	2696.0000	0.0000	10	0	19.4515	114.3604	31.5789	0.4270	140	169
1	2697.0000	0.0000	9	0	19.7712	114.2920	31.4335	0.2171	139	152
1	2698.0000	0.0000	10	0	20.4307	113.5404	31.5853	0.7853	139	145
1	2699.0000	0.0000	10	0	20.9502	113.6530	31.3246	0.2954	134	158
1	2700.0000	0.0000	10	0	20.8612	113.7439	31.1780	0.2297	130	166
1	2701.0000	0.0000	10	0	20.9105	113.7198	31.1969	0.2324	131	168
1	2702.0000	0.0000	10	0	20.9970	113.6513	31.2555	0.1632	140	176
1	2703.0000	0.0000	10	0	21.0910	113.5927	31.2332	0.2125	142	174
1	2704.0000	0.0000	10	0	21.1473	113.6025	31.1705	0.2838	146	173
1	2705.0000	0.0000	10	0	21.1398	113.5252	31.2527	0.2179	143	182
1	2706.0000	0.0000	10	0	21.3438	113.3267	31.6177	0.2438	143	175
1	2707.0000	0.0000	10	0	21.3508	113.2732	31.7940	0.2006	138	180
1	2708.0000	0.0000	10	0	21.3318	113.2482	31.8498	0.2098	138	169
1	2709.0000	0.0000	10	0	21.2696	113.2975	31.7445	0.1976	133	175
1	2710.0000	0.0000	10	0	21.2529	113.2882	31.7617	0.1551	134	176
1	2711.0000	0.0000	10	0	21.3164	113.2849	31.8361	0.1959	135	182
1	2712.0000	0.0000	10	0	21.3500	113.2696	31.8864	0.1673	140	189
1	2713.0000	0.0000	10	0	21.3332	113.2785	31.8309	0.2011	138	177
1	2714.0000	0.0000	10	0	21.3384	113.2879	31.8982	0.1868	141	182
1	2715.0000	0.0000	10	0	21.2964	113.3314	31.8287	0.1893	142	188
1	2716.0000	0.0000	10	0	21.3657	113.1603	31.9380	0.2249	135	173
1	2717.0000	0.0000	10	0	21.2901	113.2632	31.7964	0.1884	137	181
1	2718.0000	0.0000	10	0	21.4302	113.2278	31.9723	0.1954	138	181
1	2719.0000	0.0000	10	0	21.4026	113.2860	31.8530	0.1956	134	187
1	2720.0000	0.0000	10	0	21.3946	113.3127	31.8224	0.1910	139	185
1	2721.0000	0.0000	10	0	21.4314	113.2201	31.9256	0.1789	141	178
1	2722.0000	0.0000	10	0	21.4384	113.2391	31.9345	0.1687	140	185
1	2723.0000	0.0000	10	0	21.4723	113.2190	32.0049	0.1642	143	185
1	2724.0000	0.0000	10	0	21.3963	113.2799	31.8462	0.1694	136	186
1	2725.0000	0.0000	10	0	21.4255	113.2822	31.9194	0.2088	133	182
1	2726.0000	0.0000	10	0	21.4336	113.2517	31.9106	0.2031	132	173
1	2727.0000	0.0000	10	0	21.4164	113.2288	32.0236	0.1900	136	180
1	2728.0000	0.0000	10	0	21.3675	113.1620	31.9932	0.2654	125	153
1	2729.0000	0.0000	9	0	21.4760	112.9833	32.0496	0.3534	117	132
1	2730.0000	0.0000	10	0	21.2751	113.2432	31.8571	0.2089	118	157
1	2731.0000	0.0000	10	0	21.4188	113.1345	32.1028	0.2070	128	164
1	2732.0000	0.0000	10	0	21.2622	113.2190	32.0174	0.1929	137	166
1	2733.0000	0.0000	10	0	21.3811	113.2375	32.0575	0.2063	134	179
1	2734.0000	0.0000	10	0	21.3724	113.2327	32.0406	0.2033	140	175
1	2735.0000	0.0000	10	0	21.3611	113.2565	32.0507	0.2269	136	170
1	2736.0000	0.0000	10	0	21.2034	113.2534	32.0790	0.2535	142	180
1	2737.0000	0.0000	10	0	21.1842	113.2949	31.9757	0.2314	142	179
1	2738.0000	0.0000	10	0	21.1632	113.2835	31.9887	0.1870	140	184
1	2739.0000	0.0000	10	0	21.2239	113.2503	32.0161	0.2244	139	174
1	2740.0000	0.0000	10	0	21.1501	113.2665	31.9570	0.1805	138	181
1	2741.0000	0.0000	10	0	21.1481	113.2440	31.9748	0.1938	135	174
1	2742.0000	0.0000	10	0	21.1342	113.2383	32.0786	0.2539	134	172
1	2743.0000	0.0000	10	0	21.1131	113.3502	31.9670	0.2465	140	179
1	2744.0000	0.0000	10	0	21.0583	113.2995	32.0057	0.1935	138	179
1	2745.0000	0.0000	10	0	21.2236	113.2485	32.1549	0.2442	142	177
1	2746.0000	0.0000	10	0	21.2026	113.2609	32.1376	0.2477	141	171
1	2747.0000	0.0000	10	0	21.1191	113.3077	32.1308	0.1942	139	185
1	2748.0000	0.0000	10	0	21.0913	113.3069	31.9895	0.2136	140	181
1	2749.0000	0.0000	10	0	21.0307	113.2914	31.9876	0.2010	141	179
1	2750.0000	0.0000	10	0	21.0098	113.2523	32.0316	0.1782	139	186
1	2751.0000	0.0000	10	0	21.0196	113.2069	32.0091	0.2009	136	191
1	2752.0000	0.0000	10	0	21.0515	113.2836	32.0013	0.1950	134	185
1	2753.0000	0.0000	10	0	21.0764	113.2286	32.0871	0.1906	140	182
1	0.0000	1.0000	10	0	20.0987	114.0425	27.0286	0.2388	151	180
1	1.0000	1.0000	10	0	20.1360	114.0400	26.9484	0.2350	152	181
1	2.0000	1.0000	10	0	20.1430	114.0352	27.0077	0.2291	143	180
1	3.0000	1.0000	10	0	20.1151	114.0576	26.8860	0.1978	146	178
1	4.0000	1.0000	10	0	20.1929	113.9526	27.0403	0.2294	142	172
1	5.0000	1.0000	10	0	20.0988	113.9166	27.3444	0.2489	150	182
1	6.0000	1.0000	10	0	20.0595	113.9537	27.3832	0.2424	149	178
1	7.0000	1.0000	10	0	20.1326	114.0009	27.4769	0.2219	152	185
1	8.0000	1.0000	10	0	20.1258	113.9463	27.4599	0.2663	152	183
1	9.0000	1.0000	10	0	20.1730	114.0116	27.3014	0.2126	150	187
1	10.0000	1.0000	10	0	20.1404	113.9929	27.1854	0.1903	150	182
1	11.0000	1.0000	10	0	20.1667	113.9257	27.2839	0.2018	148	175
1	12.0000	1.0000	10	0	19.9628	113.9765	27.1057	0.1883	151	176
1	13.0000	1.0000	10	0	20.0589	113.9495	27.2767	0.1845	147	178
1	14.0000	1.0000	10	0	20.0976	113.8938	27.4989	0.2835	148	181
1	15.0000	1.0000	10	0	20.0464	113.9820	27.3719	0.1452	145	181
1	16.0000	1.0000	10	0	20.0428	113.9573	27.4253	0.1317	142	182
1	17.0000	1.0000	10	0	20.1069	113.9093	27.4987	0.1507	144	178
1	18.0000	1.0000	10	0	20.1263	113.9183	27.6613	0.3063	149	175
1	19.0000	1.0000	10	0	20.1595	113.9618	27.5391	0.2490	144	182
1	20.0000	1.0000	10	0	20.0433	113.9581	27.3793	0.1666	146	177
1	21.0000	1.0000	10	0	20.0414	113.9238	27.3652	0.1192	149	176
1	22.0000	1.0000	10	0	20.0188	113.9166	27.3695	0.1270	148	183
1	23.0000	1.0000	10	0	20.0449	113.8776	27.4880	0.1624	148	191
1	24.0000	1.0000	10	0	20.0006	113.6775	27.4230	0.3082	148	172
1	25.0000	1.0000	10	0	20.0074	113.8635	27.4057	0.1064	147	179
1	26.0000	1.0000	10	0	20.0047	113.8863	27.3671	0.1126	144	181
1	27.0000	1.0000	10	0	19.9239	113.8280	27.3597	0.1187	147	172
1	28.0000	1.0000	10	0	19.9250	113.8528	27.3526	0.1718	146	178
1	29.0000	1.0000	10	0	19.9598	113.8561	27.4477	0.1582	144	171
1	30.0000	1.0000	10	0	19.9696	113.8562	27.4773	0.1208	145	171
1	31.0000	1.0000	10	0	19.9889	113.8456	27.6095	0.1738	148	176
1	32.0000	1.0000	10	0	19.9588	113.8694	27.5461	0.2076	147	174
1	33.0000	1.0000	10	0	20.0049	113.8009	27.7369	0.2372	148	176
1	34.0000	1.0000	10	0	19.9625	113.8490	27.6621	0.2243	150	175
1	35.0000	1.0000	10	0	19.9865	113.8486	27.6537	0.2810	150	174
1	36.0000	1.0000	10	0	20.0235	113.8167	27.6293	0.2419	146	179
1	37.0000	1.0000	10	0	19.9843	113.8650	27.5700	0.2230	150	186
1	38.0000	1.0000	10	0	19.9498	113.8625	27.4024	0.1222	153	181
1	39.0000	1.0000	10	0	19.8949	113.8557	27.3079	0.1154	150	180
1	40.0000	1.0000	10	0	19.9632	113.8026	27.5731	0.2396	147	179
1	41.0000	1.0000	10	0	20.0216	113.7485	27.6847	0.2067	146	173
1	42.0000	1.0000	10	0	20.0295	113.7202	27.8135	0.2395	150	177
1	43.0000	1.0000	10	0	20.0062	113.7653	27.6732	0.1341	151	171
1	44.0000	1.0000	10	0	19.9811	113.7270	27.6903	0.1959	149	176
1	45.0000	1.0000	10	0	20.0164	113.7865	27.7905	0.2295	151	176
1	46.0000	1.0000	10	0	19.8786	113.7482	27.8712	0.2208	148	175
1	47.0000	1.0000	10	0	19.9838	113.7269	28.0452	0.2452	151	175
1	48.0000	1.0000	10	0	19.8589	113.6916	28.0045	0.1615	150	168
1	49.0000	1.0000	10	0	19.9400	113.6675	28.1770	0.2374	149	175
1	50.0000	1.0000	10	0	20.0700	113.7067	28.3783	0.2798	149	176
1	51.0000	1.0000	10	0	19.9768	113.6918	28.2214	0.2095	151	179
1	52.0000	1.0000	10	0	19.9237	113.7052	28.0626	0.1544	149	179
1	53.0000	1.0000	10	0	19.9202	113.6564	28.1989	0.2825	149	175
1	54.0000	1.0000	10	0	19.8379	113.6550	28.0420	0.3223	148	171
1	55.0000	1.0000	10	0	19.8519	113.5698	27.8590	0.2919	152	175
1	56.0000	1.0000	10	0	19.8104	113.6739	27.7078	0.1122	154	174
1	57.0000	1.0000	10	0	19.9519	113.6342	27.9485	0.2220	150	173
1	58.0000	1.0000	10	0	20.0566	113.6018	27.9619	0.2631	151	181
1	59.0000	1.0000	10	0	19.8644	113.5566	27.7804	0.1920	146	166
1	60.0000	1.0000	10	0	20.0489	113.4645	27.9503	0.1313	151	167
1	61.0000	1.0000	10	0	20.0762	113.5357	28.0601	0.1985	146	169
1	62.0000	1.0000	10	0	20.2442	113.4965	28.4013	0.1823	150	178
1	63.0000	1.0000	10	0	20.1235	113.5321	28.3233	0.1764	150	183
1	64.0000	1.0000	10	0	20.1524	113.4606	28.3853	0.2019	149	180
1	65.0000	1.0000	10	0	20.0200	113.5045	28.0782	0.2916	150	177
1	66.0000	1.0000	10	0	19.9843	113.5312	28.0522	0.2423	151	179
1	67.0000	1.0000	10	0	19.9511	113.5538	27.8759	0.1434	151	175
1	68.0000	1.0000	10	0	20.1306	113.4450	28.0235	0.2965	148	174
1	69.0000	1.0000	10	0	20.2578	113.3910	28.1375	0.1975	149	177
1	70.0000	1.0000	10	0	20.2955	113.3525	28.1678	0.2479	149	182
1	71.0000	1.0000	10	0	20.3577	113.3659	28.2401	0.2024	153	179
1	72.0000	1.0000	10	0	20.1769	113.4478	27.8373	0.1685	152	184
1	73.0000	1.0000	10	0	20.2568	113.3766	27.9508	0.1964	155	185
1	74.0000	1.0000	10	0	20.1637	113.4094	27.7863	0.1657	155	186
1	75.0000	1.0000	10	0	20.2192	113.3979	27.8465	0.1598	153	185
1	76.0000	1.0000	10	0	20.3252	113.2375	28.2117	0.1416	153	185
1	77.0000	1.0000	10	0	20.3630	113.2095	28.4728	0.2589	153	184
1	78.0000	1.0000	10	0	20.3039	113.2147	28.3956	0.2283	147	181
1	79.0000	1.0000	10	0	20.4004	113.1798	28.4886	0.2268	141	184
1	80.0000	1.0000	10	0	20.3714	113.1784	28.5087	0.2325	145	188
1	81.0000	1.0000	10	0	20.3715	113.1611	28.4299	0.1594	147	185
1	82.0000	1.0000	10	0	20.4179	113.1590	28.6183	0.2649	150	186
1	83.0000	1.0000	10	0	20.3173	113.1799	28.5037	0.2482	151	179
1	84.0000	1.0000	10	0	20.4228	113.1429	28.5956	0.2236	150	186
1	85.0000	1.0000	10	0	20.3843	113.1662	28.5973	0.2180	150	195
1	86.0000	1.0000	10	0	20.4174	113.1132	28.6713	0.1778	149	186
1	87.0000	1.0000	10	0	20.4115	113.1304	28.6147	0.2555	155	189
1	88.0000	1.0000	10	0	20.4361	113.1186	28.6100	0.2192	151	193
1	89.0000	1.0000	10	0	20.4126	113.1160	28.6809	0.2265	151	185
1	90.0000	1.0000	10	0	20.3872	113.0971	28.5587	0.1299	154	185
1	91.0000	1.0000	10	0	20.4250	113.0516	28.5442	0.1999	155	183
1	92.0000	1.0000	10	0	20.4062	113.1076	28.5112	0.2346	148	189
1	93.0000	1.0000	10	0	20.3004	113.1661	28.5544	0.2364	153	188
1	94.0000	1.0000	10	0	20.1681	113.2064	28.4341	0.2360	153	194
1	95.0000	1.0000	10	0	20.2404	113.1593	28.5655	0.2356	154	192
1	96.0000	1.0000	10	0	20.1667	113.2020	28.4510	0.2480	157	188
1	97.0000	1.0000	10	0	20.0738	113.1954	28.3087	0.1286	150	186
1	98.0000	1.0000	10	0	20.1991	113.1861	28.4339	0.2598	150	185
1	99.0000	1.0000	10	0	20.1539	113.1887	28.4878	0.2607	151	181
1	100.0000	1.0000	10	0	20.1986	113.1447	28.6433	0.4109	143	180
1	101.0000	1.0000	10	0	20.0636	113.1162	28.4326	0.1536	154	184
1	102.0000	1.0000	10	0	20.2179	113.1231	28.6109	0.2270	147	177
1	103.0000	1.0000	10	0	20.0674	113.1054	28.4233	0.1680	150	179
1	104.0000	1.0000	10	0	20.1538	113.1272	28.5275	0.2663	150	184
1	105.0000	1.0000	10	0	20.1307	113.1636	28.5201	0.2357	149	178
1	106.0000	1.0000	10	0	20.1866	113.0993	28.6110	0.2614	151	191
1	107.0000	1.0000	10	0	20.1417	113.1131	28.5823	0.2404	153	186
1	108.0000	1.0000	10	0	20.1679	113.1681	28.5553	0.2138	155	187
1	109.0000	1.0000	10	0	20.2152	113.1384	28.6314	0.2640	153	184
1	110.0000	1.0000	10	0	20.2289	113.0848	28.7006	0.2831	153	183
1	111.0000	1.0000	10	0	20.0816	113.1233	28.3739	0.1515	149	181
1	112.0000	1.0000	10	0	20.0272	113.1165	28.3137	0.1701	152	183
1	113.0000	1.0000	10	0	20.1621	113.1737	28.5792	0.3707	155	184
1	114.0000	1.0000	10	0	20.0602	113.1291	28.4919	0.2475	152	196
1	115.0000	1.0000	10	0	20.1505	113.1313	28.6077	0.2554	152	184
1	116.0000	1.0000	10	0	20.0347	113.1165	28.4513	0.2469	153	181
1	117.0000	1.0000	10	0	20.0383	113.1330	28.4735	0.2115	152	178
1	118.0000	1.0000	10	0	20.1469	113.1085	28.6115	0.3621	150	180
1	119.0000	1.0000	10	0	20.0424	113.1052	28.3024	0.2597	154	182
1	120.0000	1.0000	10	0	19.9912	113.0848	28.2190	0.1674	150	185
1	121.0000	1.0000	10	0	20.0256	113.1016	28.2019	0.1951	147	189
1	122.0000	1.0000	10	0	20.0903	113.1307	28.3317	0.2955	153	178
1	123.0000	1.0000	10	0	19.9552	113.1368	28.0693	0.2252	154	177
1	124.0000	1.0000	10	0	19.9864	113.1150	28.2446	0.3083	149	181
1	125.0000	1.0000	10	0	19.9551	113.0956	28.2151	0.3268	145	180
1	126.0000	1.0000	10	0	19.9710	113.1061	28.1385	0.2986	151	182
1	127.0000	1.0000	10	0	20.1104	113.1336	28.1770	0.3492	148	186
1	128.0000	1.0000	10	0	19.9333	113.1378	27.9311	0.1655	150	184
1	129.0000	1.0000	10	0	20.0808	113.1213	28.1877	0.3997	149	176
1	130.0000	1.0000	10	0	19.9144	113.1504	27.7567	0.1817	152	186
1	131.0000	1.0000	10	0	19.9794	113.1049	27.9166	0.2320	147	188
1	132.0000	1.0000	10	0	20.0314	113.1403	28.0158	0.3259	144	183
1	133.0000	1.0000	10	0	20.0120	113.0876	27.9324	0.2110	148	182
1	134.0000	1.0000	10	0	20.1206	113.1372	28.0736	0.3234	149	181
1	135.0000	1.0000	10	0	19.9023	113.1839	27.7438	0.1358	151	181
1	136.0000	1.0000	10	0	19.9289	113.1688	27.8070	0.1644	150	180
1	137.0000	1.0000	10	0	19.9988	113.1119	28.0147	0.2351	146	183
1	138.0000	1.0000	10	0	19.9677	113.1277	27.8983	0.1375	149	184
1	139.0000	1.0000	10	0	19.9687	113.1662	27.9085	0.2166	147	184
1	140.0000	1.0000	10	0	19.9836	113.1611	27.9613	0.1986	146	180
1	141.0000	1.0000	10	0	19.8939	113.1759	27.8726	0.1863	146	183
1	142.0000	1.0000	10	0	20.0504	113.1224	28.0913	0.2845	146	189
1	143.0000	1.0000	10	0	19.9445	113.1671	27.9315	0.2358	151	184
1	144.0000	1.0000	10	0	20.0215	113.1391	28.0690	0.2798	150	191
1	145.0000	1.0000	10	0	20.0446	113.1845	28.0537	0.2889	148	186
1	146.0000	1.0000	10	0	20.0050	113.1720	27.9721	0.2392	150	184
1	147.0000	1.0000	10	0	20.0099	113.1522	28.0574	0.3322	150	182
1	148.0000	1.0000	10	0	20.0022	113.1317	27.9815	0.2332	153	185
1	149.0000	1.0000	10	0	19.9784	113.1560	27.9847	0.3292	149	178
1	150.0000	1.0000	10	0	19.9946	113.1490	27.9445	0.2615	144	184
1	151.0000	1.0000	10	0	20.0216	113.1419	27.9298	0.2382	146	176
1	152.0000	1.0000	10	0	19.9427	113.1729	27.8750	0.2251	147	188
1	153.0000	1.0000	10	0	19.9257	113.1929	27.8128	0.2684	147	179
1	154.0000	1.0000	10	0	19.9466	113.1257	27.8996	0.2668	144	176
1	155.0000	1.0000	10	0	20.0345	113.1337	28.0228	0.2833	142	170
1	156.0000	1.0000	10	0	19.9373	113.2148	27.8998	0.2582	146	167
1	157.0000	1.0000	10	0	20.0145	113.2300	28.0965	0.2974	151	180
1	158.0000	1.0000	10	0	19.9086	113.2103	27.9429	0.2582	149	183
1	159.0000	1.0000	10	0	19.9522	113.1816	28.0610	0.2627	152	184
1	160.0000	1.0000	10	0	20.0384	113.1711	28.2056	0.3481	147	186
1	161.0000	1.0000	10	0	19.9830	113.1466	28.0628	0.1923	153	193
1	162.0000	1.0000	10	0	19.9993	113.1567	28.0229	0.1789	152	184
1	163.0000	1.0000	10	0	20.0643	113.1672	28.1864	0.2962	148	191
1	164.0000	1.0000	10	0	19.9988	113.1947	28.0839	0.2325	148	182
1	165.0000	1.0000	10	0	20.0417	113.1773	28.0318	0.1833	148	186
1	166.0000	1.0000	10	0	19.8909	113.2524	27.9078	0.2036	150	187
1	167.0000	1.0000	10	0	19.9483	113.2440	28.0510	0.2083	153	177
1	168.0000	1.0000	10	0	19.8603	113.2557	27.9409	0.2264	152	188
1	169.0000	1.0000	10	0	19.9358	113.2500	28.0395	0.2668	151	191
1	170.0000	1.0000	10	0	19.9030	113.2509	27.9079	0.2158	149	187
1	171.0000	1.0000	10	0	19.8515	113.2617	27.9821	0.2198	154	184
1	172.0000	1.0000	10	0	19.8811	113.2626	27.9368	0.2285	156	188
1	173.0000	1.0000	10	0	19.8684	113.3043	27.9830	0.2602	150	190
1	174.0000	1.0000	10	0	19.8999	113.2834	27.9249	0.1398	148	181
1	175.0000	1.0000	10	0	19.9332	113.3213	28.0544	0.3173	152	189
1	176.0000	1.0000	10	0	19.9640	113.3376	28.0609	0.3166	152	186
1	177.0000	1.0000	10	0	19.9462	113.2951	28.0075	0.2302	152	195
1	178.0000	1.0000	10	0	19.9189	113.2911	27.9779	0.2018	154	195
1	179.0000	1.0000	10	0	19.9067	113.2896	27.9582	0.1914	151	188
1	180.0000	1.0000	10	0	19.9476	113.3414	28.0573	0.2644	145	187
1	181.0000	1.0000	10	0	19.8720	113.3117	27.9541	0.2261	152	191
1	182.0000	1.0000	10	0	19.8643	113.3294	27.9119	0.2141	150	196
1	183.0000	1.0000	10	0	19.9014	113.3443	27.9787	0.3144	155	194
1	184.0000	1.0000	10	0	19.8616	113.3759	27.8583	0.2052	149	194
1	185.0000	1.0000	10	0	19.8961	113.3678	27.9458	0.2840	154	191
1	186.0000	1.0000	10	0	19.8620	113.4078	27.8484	0.2940	156	193
1	187.0000	1.0000	10	0	19.9273	113.3731	27.9149	0.2285	156	195
1	188.0000	1.0000	10	0	19.8776	113.3569	27.9086	0.1889	153	188
1	189.0000	1.0000	10	0	19.9190	113.3534	27.9950	0.2501	153	180
1	190.0000	1.0000	10	0	19.9044	113.3459	27.8743	0.2609	150	176
1	191.0000	1.0000	10	0	19.9502	113.3829	28.0137	0.2738	149	178
1	192.0000	1.0000	10	0	20.0552	113.3600	28.1070	0.3367	150	171
1	193.0000	1.0000	10	0	19.9004	113.4674	27.9678	0.4598	141	170
1	194.0000	1.0000	10	0	19.7529	112.8731	27.7498	0.6734	143	170
1	195.0000	1.0000	10	0	19.8629	112.6656	27.6750	0.4630	134	168
1	196.0000	1.0000	10	0	19.7993	112.5273	27.4198	0.6750	143	157
1	197.0000	1.0000	10	0	19.9787	112.9868	27.6430	0.3232	137	160
1	198.0000	1.0000	10	0	20.0500	112.9385	27.6866	0.2989	140	158
1	199.0000	1.0000	10	0	20.1059	112.8609	27.7354	0.3036	141	156
1	200.0000	1.0000	10	0	19.9873	112.9113	27.7070	0.3588	138	164
1	201.0000	1.0000	10	0	19.9613	112.8712	27.6162	0.2373	137	163
1	202.0000	1.0000	10	0	19.9972	112.8567	27.6635	0.1757	137	165
1	203.0000	1.0000	10	0	20.0460	112.8080	27.6025	0.3291	131	157
1	204.0000	1.0000	10	0	19.9770	112.7622	27.2592	0.4517	118	138
1	205.0000	1.0000	9	0	20.1721	112.8429	27.4960	0.2517	120	126
1	206.0000	1.0000	10	0	19.8721	113.0938	27.4969	0.4071	120	132
1	207.0000	1.0000	10	0	19.8239	113.4372	27.6738	0.2551	139	157
1	208.0000	1.0000	10	0	19.9177	113.5326	27.7497	0.2279	148	176
1	209.0000	1.0000	10	0	19.9291	113.5883	27.7808	0.2659	153	181
1	210.0000	1.0000	10	0	19.9433	113.5914	27.8352	0.2647	151	187
1	211.0000	1.0000	10	0	19.9432	113.5926	27.9954	0.3485	153	192
1	212.0000	1.0000	10	0	19.9700	113.5927	27.8898	0.2191	155	198
1	213.0000	1.0000	10	0	19.9813	113.5999	27.9077	0.2192	150	192
1	214.0000	1.0000	10	0	20.0344	113.5947	28.0830	0.2709	153	188
1	215.0000	1.0000	10	0	20.0348	113.6135	28.0806	0.2751	153	192
1	216.0000	1.0000	10	0	19.9854	113.5996	27.9141	0.2150	156	191
1	217.0000	1.0000	10	0	19.9875	113.6035	27.8549	0.2217	152	187
1	218.0000	1.0000	10	0	19.8940	113.6093	27.7924	0.2043	153	191
1	219.0000	1.0000	10	0	19.9449	113.6043	27.9248	0.2796	152	195
1	220.0000	1.0000	10	0	19.9836	113.6002	27.9969	0.2115	157	188
1	221.0000	1.0000	10	0	19.9472	113.6250	27.9716	0.2578	152	192
1	222.0000	1.0000	10	0	19.9140	113.6376	27.9931	0.2431	144	191
1	223.0000	1.0000	10	0	19.8335	113.6690	27.8923	0.2878	151	188
1	224.0000	1.0000	10	0	19.8433	113.6232	27.8729	0.2316	153	190
1	225.0000	1.0000	10	0	19.9477	113.6222	28.0179	0.2528	150	186
1	226.0000	1.0000	10	0	19.8720	113.6550	27.9492	0.2705	149	182
1	227.0000	1.0000	10	0	19.8824	113.6536	27.9711	0.2786	151	194
1	228.0000	1.0000	10	0	19.8601	113.6766	27.9083	0.3071	151	195
1	229.0000	1.0000	10	0	19.7670	113.6990	27.7167	0.1708	147	186
1	230.0000	1.0000	10	0	19.8533	113.6427	27.8835	0.2230	153	190
1	231.0000	1.0000	10	0	19.7707	113.7136	27.7310	0.2296	153	196
1	232.0000	1.0000	10	0	19.8772	113.6651	27.8738	0.2839	150	194
1	233.0000	1.0000	10	0	19.8004	113.6662	27.8376	0.2029	149	182
1	234.0000	1.0000	10	0	19.8758	113.6955	27.9594	0.3207	148	189
1	235.0000	1.0000	10	0	19.8622	113.6956	27.8676	0.2107	147	189
1	236.0000	1.0000	10	0	19.8262	113.6997	27.8422	0.2510	151	191
1	237.0000	1.0000	10	0	19.8762	113.7285	27.9472	0.2908	152	187
1	238.0000	1.0000	10	0	19.7779	113.7220	27.7990	0.2315	147	188
1	239.0000	1.0000	10	0	19.8118	113.7471	27.8285	0.2237	150	195
1	240.0000	1.0000	10	0	19.8433	113.7341	27.8206	0.1644	152	189
1	241.0000	1.0000	10	0	19.8471	113.7327	27.8136	0.2287	147	187
1	242.0000	1.0000	10	0	19.8548	113.7122	27.8331	0.1828	148	185
1	243.0000	1.0000	10	0	19.8091	113.7442	27.7301	0.1988	146	178
1	244.0000	1.0000	10	0	19.8777	113.7478	27.8207	0.2660	149	181
1	245.0000	1.0000	10	0	19.8799	113.6952	27.8787	0.1918	151	183
1	246.0000	1.0000	10	0	19.8877	113.7294	27.8825	0.2488	150	188
1	247.0000	1.0000	10	0	19.7540	113.7785	27.7263	0.2250	152	184
1	248.0000	1.0000	10	0	19.8335	113.8016	27.6344	0.1686	148	187
1	249.0000	1.0000	10	0	19.7725	113.7996	27.6359	0.1463	148	179
1	250.0000	1.0000	10	0	19.8694	113.7759	27.7550	0.2351	150	181
1	251.0000	1.0000	10	0	19.8827	113.7993	27.7097	0.1384	149	191
1	252.0000	1.0000	10	0	19.8857	113.7784	27.7352	0.1660	149	187
1	253.0000	1.0000	10	0	19.9136	113.8331	27.7392	0.1249	149	186
1	254.0000	1.0000	10	0	19.8472	113.8289	27.6932	0.1423	148	186
1	255.0000	1.0000	10	0	19.8942	113.8553	27.7669	0.2066	150	191
1	256.0000	1.0000	10	0	19.8559	113.8602	27.7221	0.1727	155	183
1	257.0000	1.0000	10	0	19.9898	113.8235	28.1398	0.3258	156	185
1	258.0000	1.0000	10	0	19.9024	113.8606	27.9575	0.2859	151	185
1	259.0000	1.0000	10	0	19.8653	113.8272	27.8967	0.2698	150	184
1	260.0000	1.0000	10	0	19.8189	113.8262	27.7954	0.1642	154	185
1	261.0000	1.0000	10	0	19.8487	113.8012	27.8805	0.2410	146	178
1	262.0000	1.0000	10	0	19.8953	113.8150	27.8548	0.1397	148	177
1	263.0000	1.0000	10	0	19.8799	113.7498	27.9726	0.3533	147	173
1	264.0000	1.0000	10	0	20.0253	113.7384	28.1136	0.3145	140	175
1	265.0000	1.0000	10	0	19.8616	113.7730	27.9356	0.3241	146	172
1	266.0000	1.0000	10	0	19.9192	113.7995	27.9746	0.2152	146	184
1	267.0000	1.0000	10	0	19.9533	113.7445	28.1504	0.3312	152	179
1	268.0000	1.0000	10	0	19.8813	113.8032	27.9903	0.2564	146	178
1	269.0000	1.0000	10	0	19.8477	113.8159	27.9750	0.2101	139	169
1	270.0000	1.0000	10	0	19.8276	113.8118	28.0377	0.1598	152	177
1	271.0000	1.0000	10	0	19.6888	113.8395	27.9027	0.2146	148	173
1	272.0000	1.0000	10	0	19.9126	113.8276	28.1770	0.2989	144	177
1	273.0000	1.0000	10	0	19.8674	113.8522	28.0615	0.1964	149	183
1	274.0000	1.0000	10	0	19.9017	113.7988	28.1421	0.2443	149	177
1	275.0000	1.0000	10	0	19.8932	113.8515	28.1563	0.2763	149	185
1	276.0000	1.0000	10	0	19.9105	113.8630	28.1719	0.2362	154	192
1	277.0000	1.0000	10	0	19.9013	113.8315	28.1615	0.2535	154	174
1	278.0000	1.0000	10	0	19.7812	113.7964	28.0511	0.2692	148	175
1	279.0000	1.0000	10	0	19.9058	113.8496	28.2224	0.2934	148	176
1	280.0000	1.0000	10	0	19.7540	113.9105	27.9133	0.1635	143	171
1	281.0000	1.0000	10	0	19.7549	113.7842	28.1306	0.2785	144	176
1	282.0000	1.0000	10	0	19.8549	113.8611	28.3557	0.2395	148	182
1	283.0000	1.0000	10	0	19.9512	113.8468	28.6512	0.3044	150	185
1	284.0000	1.0000	10	0	19.9373	113.7712	28.6112	0.2966	152	180
1	285.0000	1.0000	10	0	19.8395	113.7844	28.5591	0.4002	149	179
1	286.0000	1.0000	10	0	19.8010	113.8573	28.5530	0.4314	151	180
1	287.0000	1.0000	10	0	19.7429	113.8441	28.4507	0.2917	149	183
1	288.0000	1.0000	10	0	19.8305	113.8635	28.5019	0.2592	153	179
1	289.0000	1.0000	10	0	19.8383	113.8402	28.5618	0.2561	153	184
1	290.0000	1.0000	10	0	19.7960	113.8795	28.4120	0.2015	153	185
1	291.0000	1.0000	10	0	19.8010	113.8582	28.5866	0.2963	150	183
1	292.0000	1.0000	10	0	19.7103	113.9025	28.2910	0.1567	150	179
1	293.0000	1.0000	10	0	19.8314	113.8511	28.5435	0.3099	144	175
1	294.0000	1.0000	10	0	19.7661	113.8607	28.4502	0.2953	145	181
1	295.0000	1.0000	10	0	19.6780	113.7991	28.5306	0.3799	148	181
1	296.0000	1.0000	10	0	19.6025	113.9280	28.5879	0.2637	145	180
1	297.0000	1.0000	10	0	19.5930	113.9508	28.7585	0.3369	150	184
1	298.0000	1.0000	10	0	19.5211	113.9302	28.5882	0.2658	146	183
1	299.0000	1.0000	10	0	19.5243	113.9400	28.5907	0.2780	149	180
1	300.0000	1.0000	10	0	19.4724	113.9787	28.6605	0.3165	146	179
1	301.0000	1.0000	10	0	19.5227	113.8961	28.8991	0.3496	147	189
1	302.0000	1.0000	10	0	19.5357	113.9303	28.9897	0.4594	140	177
1	303.0000	1.0000	10	0	19.2456	113.5932	28.7644	0.6387	144	175
1	304.0000	1.0000	10	0	19.4418	113.7992	28.4850	0.3995	140	168
1	305.0000	1.0000	10	0	19.2466	113.6973	28.4905	0.4740	139	169
1	306.0000	1.0000	10	0	19.4526	113.8771	28.7745	0.3932	142	175
1	307.0000	1.0000	10	0	19.3719	113.9386	29.0680	0.5287	145	172
1	308.0000	1.0000	10	0	19.3907	113.8772	29.2959	0.3652	146	170
1	309.0000	1.0000	10	0	19.3114	113.6803	29.0402	0.5527	142	168
1	310.0000	1.0000	10	0	19.4278	113.8694	29.2417	0.5264	138	169
1	311.0000	1.0000	10	0	19.2729	114.1270	29.4214	0.3495	141	172
1	312.0000	1.0000	10	0	19.1346	114.0596	29.2272	0.2397	143	171
1	313.0000	1.0000	10	0	19.1090	114.0599	29.0863	0.1983	146	170
1	314.0000	1.0000	10	0	19.3297	113.9062	29.5167	0.2928	144	180
1	315.0000	1.0000	10	0	19.2185	114.0254	29.3250	0.2126	144	183
1	316.0000	1.0000	10	0	18.9096	113.9376	29.0461	0.3303	141	166
1	317.0000	1.0000	10	0	19.0529	114.0828	29.3042	0.3247	140	173
1	318.0000	1.0000	10	0	19.0493	113.9565	29.3558	0.4103	136	179
1	319.0000	1.0000	10	0	19.0680	114.0053	29.2497	0.4764	142	177
1	320.0000	1.0000	10	0	19.0551	114.0486	29.3505	0.2818	142	171
1	321.0000	1.0000	10	0	19.0407	114.0504	29.3500	0.3264	141	181
1	322.0000	1.0000	10	0	19.0654	114.1193	29.2971	0.2672	146	171
1	323.0000	1.0000	10	0	19.0651	113.8497	29.2953	0.6442	137	171
1	324.0000	1.0000	10	0	18.9724	113.9585	29.1200	0.3668	141	171
1	325.0000	1.0000	10	0	19.1134	114.0473	29.4633	0.2844	143	177
1	326.0000	1.0000	10	0	19.0947	114.1290	29.2909	0.2422	143	177
1	327.0000	1.0000	10	0	19.0156	114.1178	29.2767	0.3067	145	179
1	328.0000	1.0000	10	0	18.9327	113.8085	29.1189	0.3852	142	178
1	329.0000	1.0000	10	0	18.9360	114.0702	29.0769	0.1846	143	175
1	330.0000	1.0000	10	0	19.0646	114.0650	29.2239	0.2797	140	176
1	331.0000	1.0000	10	0	19.0366	114.0813	29.1946	0.2186	141	180
1	332.0000	1.0000	10	0	19.0435	114.1437	29.2643	0.2553	149	185
1	333.0000	1.0000	10	0	19.0749	114.1413	29.2891	0.2973	140	173
1	334.0000	1.0000	10	0	18.5622	113.4862	28.5784	0.4741	128	159
1	335.0000	1.0000	10	0	18.7004	113.8353	28.7951	0.5210	136	165
1	336.0000	1.0000	10	0	18.9690	114.1445	29.1685	0.2286	144	180
1	337.0000	1.0000	10	0	19.0716	114.1902	29.2244	0.3446	147	176
1	338.0000	1.0000	10	0	19.1475	114.0944	29.2961	0.1799	136	172
1	339.0000	1.0000	10	0	19.1373	113.6054	29.0968	0.4867	135	163
1	340.0000	1.0000	10	0	18.9962	114.0590	29.0565	0.2813	133	168
1	341.0000	1.0000	10	0	18.8600	113.9557	28.9044	0.4427	138	170
1	342.0000	1.0000	10	0	18.4679	114.3882	28.9164	0.2644	139	179
1	343.0000	1.0000	10	0	18.4480	114.3500	28.8720	0.3431	141	172
1	344.0000	1.0000	10	0	18.2112	113.8528	28.6996	0.4506	136	165
1	345.0000	1.0000	10	0	18.1890	113.9197	28.6520	0.4512	139	164
1	346.0000	1.0000	10	0	18.3620	113.8527	28.5341	0.3409	138	167
1	347.0000	1.0000	10	0	18.3283	113.7752	28.4537	0.5431	137	176
1	348.0000	1.0000	10	0	18.5689	114.1058	29.0195	0.3674	140	170
1	349.0000	1.0000	10	0	18.2163	113.9634	28.4491	0.6616	138	171
1	350.0000	1.0000	10	0	18.4992	114.0421	28.8494	0.3867	141	180
1	351.0000	1.0000	10	0	18.4717	114.4112	28.8494	0.2307	144	172
1	352.0000	1.0000	10	0	18.5442	114.0019	28.3065	0.7954	139	167
1	353.0000	1.0000	10	0	18.2070	113.9019	29.0207	0.5945	138	164
1	354.0000	1.0000	10	0	18.4897	114.3782	28.9545	0.3614	138	172
1	355.0000	1.0000	10	0	18.5113	113.8634	29.0898	0.5142	134	161
1	356.0000	1.0000	10	0	18.5993	114.2865	28.9065	0.3615	143	167
1	357.0000	1.0000	10	0	18.4447	114.4662	28.9338	0.2254	146	178
1	358.0000	1.0000	10	0	18.5642	114.2403	28.9581	0.2690	139	169
1	359.0000	1.0000	10	0	18.3915	114.4220	28.8726	0.2418	145	175
1	360.0000	1.0000	10	0	18.5184	114.4469	28.9712	0.2335	153	177
1	361.0000	1.0000	10	0	18.4458	114.1086	28.1212	0.9153	133	170
1	362.0000	1.0000	10	0	18.2143	113.6513	28.8316	0.6623	132	171
1	363.0000	1.0000	10	0	18.4873	114.0696	28.9543	0.3407	138	169
1	364.0000	1.0000	10	0	18.0083	113.6095	28.0542	0.9700	128	163
1	365.0000	1.0000	10	0	18.4279	113.7669	28.6941	0.4394	130	173
1	366.0000	1.0000	10	0	18.3160	114.2534	28.6450	0.4196	141	175
1	367.0000	1.0000	10	0	18.5646	114.3415	29.0328	0.2957	140	175
1	368.0000	1.0000	10	0	18.6273	114.3518	29.1155	0.3727	137	178
1	369.0000	1.0000	10	0	18.5859	113.9411	28.6966	0.4464	136	173
1	370.0000	1.0000	10	0	18.4149	113.9328	28.8069	0.3704	140	171
1	371.0000	1.0000	10	0	18.4172	113.8693	28.8799	0.5555	136	162
1	372.0000	1.0000	10	0	18.4269	114.3341	28.8149	0.2238	142	166
1	373.0000	1.0000	10	0	18.5274	114.4559	28.9903	0.2952	144	165
1	374.0000	1.0000	10	0	18.4682	113.8424	28.6546	0.4192	136	161
1	375.0000	1.0000	10	0	18.2109	113.9470	28.6584	0.5689	134	169
1	376.0000	1.0000	10	0	18.5304	113.6104	29.0400	0.6020	135	170
1	377.0000	1.0000	10	0	18.4319	114.0521	29.2151	0.4085	139	171
1	378.0000	1.0000	10	0	18.3191	114.2473	29.1280	0.2711	138	170
1	379.0000	1.0000	10	0	18.3017	114.3127	28.9881	0.3353	137	170
1	380.0000	1.0000	10	0	18.5201	114.3476	29.4283	0.3573	142	170
1	381.0000	1.0000	10	0	18.3464	114.4337	29.1202	0.1860	143	174
1	382.0000	1.0000	10	0	18.2882	114.4152	29.0675	0.2611	140	175
1	383.0000	1.0000	10	0	18.4191	114.3281	29.2186	0.2989	143	181
1	384.0000	1.0000	10	0	18.4306	114.3284	29.2417	0.2455	142	180
1	385.0000	1.0000	10	0	18.4624	114.4132	29.2348	0.2690	140	175
1	386.0000	1.0000	10	0	18.3208	114.4401	29.0345	0.2254	140	177
1	387.0000	1.0000	10	0	18.5024	113.6842	29.3203	0.5086	135	167
1	388.0000	1.0000	10	0	18.3205	114.0438	29.0436	0.3856	135	171
1	389.0000	1.0000	10	0	18.3283	114.3236	28.8688	0.2190	140	174
1	390.0000	1.0000	10	0	18.3655	114.2390	28.7946	0.2622	142	170
1	391.0000	1.0000	10	0	18.2153	113.9269	28.8600	0.6241	139	172
1	392.0000	1.0000	10	0	18.4606	114.3069	29.1543	0.3569	141	183
1	393.0000	1.0000	10	0	18.2807	114.2571	28.9402	0.4317	140	171
1	394.0000	1.0000	10	0	18.5201	114.1221	28.8969	0.4601	136	160
1	395.0000	1.0000	10	0	18.3440	114.3162	29.0351	0.2126	139	171
1	396.0000	1.0000	10	0	18.4941	114.1453	28.9533	0.4203	142	171
1	397.0000	1.0000	10	0	18.3662	114.3842	28.9526	0.3794	139	172
1	398.0000	1.0000	10	0	18.3332	113.9038	29.0005	0.5742	138	165
1	399.0000	1.0000	10	0	18.2987	114.0709	28.8938	0.4769	133	166
1	400.0000	1.0000	10	0	18.0994	114.2310	28.6307	0.3906	141	165
1	401.0000	1.0000	10	0	18.1518	113.7565	28.5746	0.5006	135	165
1	402.0000	1.0000	10	0	18.2976	113.9858	28.6379	0.3686	132	167
1	403.0000	1.0000	10	0	18.1307	113.6796	28.8188	0.5097	130	164
1	404.0000	1.0000	10	0	18.3277	114.3989	28.8676	0.2329	140	165
1	405.0000	1.0000	9	0	18.1855	114.4510	28.7882	0.2296	139	164
1	406.0000	1.0000	9	0	18.2680	114.2036	28.8313	0.2583	138	165
1	407.0000	1.0000	10	0	18.5942	114.2082	29.0331	0.4986	137	167
1	408.0000	1.0000	10	0	18.2161	114.2017	28.8034	0.4512	138	170
1	409.0000	1.0000	9	0	18.0678	113.8861	28.9936	0.5730	135	157
1	410.0000	1.0000	9	0	17.8759	113.8153	28.4987	0.5137	130	157
1	411.0000	1.0000	10	0	18.5294	114.0969	29.2190	0.5349	135	174
1	412.0000	1.0000	10	0	18.1221	114.0915	28.9443	0.2999	141	168
1	413.0000	1.0000	10	0	18.2560	114.3463	29.0742	0.3256	140	174
1	414.0000	1.0000	10	0	18.2576	114.4852	29.2048	0.3334	141	179
1	415.0000	1.0000	10	0	18.3006	114.4390	28.9744	0.5474	140	170
1	416.0000	1.0000	10	0	17.9871	114.2707	28.7854	0.4012	137	173
1	417.0000	1.0000	10	0	18.3506	114.4604	29.3552	0.3837	140	180
1	418.0000	1.0000	10	0	18.3788	114.1152	29.2668	0.4658	141	172
1	419.0000	1.0000	10	0	18.1280	114.3718	28.9593	0.3593	136	164
1	420.0000	1.0000	10	0	18.2417	114.5474	29.2683	0.2849	147	184
1	421.0000	1.0000	10	0	18.1623	114.5775	29.0599	0.1956	144	171
1	422.0000	1.0000	10	0	18.4598	114.2067	29.2573	0.5160	136	161
1	423.0000	1.0000	10	0	18.3349	114.2306	29.3306	0.4850	136	166
1	424.0000	1.0000	10	0	18.2318	114.2316	29.1349	0.3919	142	169
1	425.0000	1.0000	10	0	18.2603	114.4256	29.3295	0.2994	140	167
1	426.0000	1.0000	10	0	18.2651	114.4310	29.3121	0.4324	140	172
1	427.0000	1.0000	10	0	18.1195	114.4502	29.0831	0.2239	145	168
1	428.0000	1.0000	10	0	18.2154	114.3106	29.1887	0.2566	139	163
1	429.0000	1.0000	10	0	18.1861	113.7662	29.2494	0.5651	137	168
1	430.0000	1.0000	10	0	18.1683	114.4294	29.0130	0.2553	139	167
1	431.0000	1.0000	10	0	18.1386	113.7634	28.9984	0.5817	131	156
1	432.0000	1.0000	10	0	18.2814	114.1062	29.1610	0.3965	133	165
1	433.0000	1.0000	10	0	18.2775	114.1681	29.0742	0.3873	137	172
1	434.0000	1.0000	10	0	18.5168	113.8596	29.4581	0.5839	136	170
1	435.0000	1.0000	10	0	18.3537	114.2993	29.3250	0.2723	142	173
1	436.0000	1.0000	10	0	18.3318	114.3087	29.3104	0.2201	144	175
1	437.0000	1.0000	10	0	18.3614	114.3940	29.3541	0.1652	140	177
1	438.0000	1.0000	10	0	18.3102	114.1348	29.2151	0.4239	136	168
1	439.0000	1.0000	10	0	18.4383	113.2891	29.9683	0.8037	133	157
1	440.0000	1.0000	10	0	18.1868	113.6463	29.1825	0.7102	126	164
1	441.0000	1.0000	10	0	18.2797	114.2640	29.2431	0.2392	134	171
1	442.0000	1.0000	10	0	18.3681	114.3175	29.4310	0.2118	137	172
1	443.0000	1.0000	10	0	18.2683	114.3686	29.3833	0.2448	144	177
1	444.0000	1.0000	10	0	18.3904	114.4371	29.4097	0.2434	149	186
1	445.0000	1.0000	10	0	18.3739	114.4411	29.4740	0.3344	140	181
1	446.0000	1.0000	10	0	18.1901	114.3918	29.1513	0.2767	138	170
1	447.0000	1.0000	10	0	18.2431	114.4786	29.1838	0.2683	137	164
1	448.0000	1.0000	10	0	18.1765	114.6021	29.1484	0.3052	145	176
1	449.0000	1.0000	10	0	18.2226	114.5143	29.3187	0.3548	147	169
1	450.0000	1.0000	10	0	18.0891	114.5055	29.0720	0.2368	148	174
1	451.0000	1.0000	10	0	18.0763	114.5393	28.9903	0.1518	143	181
1	452.0000	1.0000	10	0	18.1215	114.4958	29.1449	0.4053	143	172
1	453.0000	1.0000	9	0	18.0647	114.5671	29.0038	0.1614	147	184
1	454.0000	1.0000	10	0	18.1209	114.5815	29.0574	0.2920	146	177
1	455.0000	1.0000	10	0	18.0764	114.5897	28.9631	0.1398	146	180
1	456.0000	1.0000	10	0	18.0551	114.5806	29.0560	0.1844	145	186
1	457.0000	1.0000	10	0	18.0818	114.5948	29.1135	0.3356	148	182
1	458.0000	1.0000	10	0	18.0944	114.5520	29.1525	0.2571	148	186
1	459.0000	1.0000	10	0	18.0377	114.5123	29.0632	0.2456	147	174
1	460.0000	1.0000	10	0	18.0273	114.5217	29.0245	0.2857	141	168
1	461.0000	1.0000	10	0	18.1762	114.0464	29.2212	0.5289	140	171
1	462.0000	1.0000	10	0	18.0619	114.6022	28.9353	0.2285	143	174
1	463.0000	1.0000	10	0	18.1409	114.5242	29.1497	0.2769	149	188
1	464.0000	1.0000	10	0	18.0912	114.5023	29.0385	0.2567	150	178
1	465.0000	1.0000	10	0	18.0526	114.5924	29.0085	0.2795	149	185
1	466.0000	1.0000	10	0	17.9266	114.6160	28.8389	0.1457	145	184
1	467.0000	1.0000	10	0	17.9284	114.6069	28.8526	0.1692	148	185
1	468.0000	1.0000	10	0	18.0146	114.5962	28.9590	0.2174	149	183
1	469.0000	1.0000	10	0	18.0944	114.5968	29.0911	0.2706	152	192
1	470.0000	1.0000	10	0	18.0255	114.6070	29.0405	0.2462	147	183
1	471.0000	1.0000	10	0	17.9575	114.6545	28.9483	0.2258	148	189
1	472.0000	1.0000	10	0	17.9857	114.6337	29.1223	0.2582	152	193
1	473.0000	1.0000	10	0	17.9874	114.6654	29.0979	0.2886	154	180
1	474.0000	1.0000	10	0	17.9259	114.6287	28.9502	0.1519	152	186
1	475.0000	1.0000	10	0	17.9813	114.6290	29.1483	0.1941	155	194
1	476.0000	1.0000	10	0	18.0386	114.6065	29.2174	0.2371	153	185
1	477.0000	1.0000	10	0	18.0124	114.6165	29.1699	0.2478	151	189
1	478.0000	1.0000	10	0	18.0127	114.6252	29.1643	0.2793	152	194
1	479.0000	1.0000	10	0	18.0151	114.6399	29.2107	0.3126	152	188
1	480.0000	1.0000	10	0	17.9203	114.6615	29.0613	0.2656	152	186
1	481.0000	1.0000	10	0	18.0529	114.6111	29.2122	0.2087	151	192
1	482.0000	1.0000	10	0	18.0599	114.5956	29.3159	0.3146	155	194
1	483.0000	1.0000	10	0	18.0949	114.5990	29.3582	0.3379	152	195
1	484.0000	1.0000	10	0	18.0391	114.5965	29.1882	0.1978	151	191
1	485.0000	1.0000	10	0	18.0084	114.5722	29.2855	0.2120	154	183
1	486.0000	1.0000	10	0	17.9943	114.5927	29.1902	0.2238	156	191
1	487.0000	1.0000	10	0	18.0724	114.5573	29.3508	0.2823	153	186
1	488.0000	1.0000	10	0	18.0397	114.5490	29.3225	0.2661	152	186
1	489.0000	1.0000	10	0	18.0957	114.4620	29.3307	0.3354	148	183
1	490.0000	1.0000	10	0	18.2577	114.4352	29.4031	0.2504	150	187
1	491.0000	1.0000	10	0	18.2837	114.4545	29.5523	0.2932	151	190
1	492.0000	1.0000	10	0	18.2923	114.4535	29.4782	0.2156	146	184
1	493.0000	1.0000	10	0	18.2756	114.4393	29.4958	0.2225	148	192
1	494.0000	1.0000	10	0	18.2048	114.4270	29.5409	0.2652	144	184
1	495.0000	1.0000	10	0	18.1433	114.4601	29.5659	0.2766	144	177
1	496.0000	1.0000	10	0	18.0927	114.1058	29.4442	0.3379	141	172
1	497.0000	1.0000	10	0	17.5215	114.0230	29.5812	0.4239	139	176
1	498.0000	1.0000	10	0	17.3997	114.3111	29.6079	0.2044	145	183
1	499.0000	1.0000	10	0	17.7179	114.3139	29.6276	0.2576	149	182
1	500.0000	1.0000	10	0	18.0300	114.4803	29.5537	0.2065	144	179
1	501.0000	1.0000	10	0	17.7036	114.7397	29.4064	0.4516	147	187
1	502.0000	1.0000	10	0	17.4376	114.8811	29.1543	0.2450	147	186
1	503.0000	1.0000	10	0	17.4683	114.9187	29.3147	0.3391	150	184
1	504.0000	1.0000	10	0	17.4178	114.9170	29.2357	0.2625	145	183
1	505.0000	1.0000	10	0	17.4872	114.8798	29.3501	0.3140	148	189
1	506.0000	1.0000	10	0	17.4954	114.9019	29.2515	0.2478	147	181
1	507.0000	1.0000	10	0	17.4658	114.8944	29.3125	0.2271	143	186
1	508.0000	1.0000	10	0	17.4873	114.8739	29.3609	0.2819	145	187
1	509.0000	1.0000	10	0	17.4398	114.8733	29.3346	0.2651	148	185
1	510.0000	1.0000	10	0	17.4407	114.7048	29.1581	0.3605	143	178
1	511.0000	1.0000	10	0	17.4331	114.8648	29.1705	0.2448	146	178
1	512.0000	1.0000	10	0	17.4861	114.8794	29.3493	0.3618	150	184
1	513.0000	1.0000	10	0	17.4421	114.7809	29.1807	0.1508	146	176
1	514.0000	1.0000	10	0	17.4899	114.8090	29.3004	0.3432	139	176
1	515.0000	1.0000	10	0	17.4400	114.8279	29.2047	0.2749	146	179
1	516.0000	1.0000	10	0	17.4773	114.8377	29.3473	0.2799	144	178
1	517.0000	1.0000	10	0	17.5142	114.7773	29.1718	0.2627	141	175
1	518.0000	1.0000	10	0	17.4197	114.8071	29.3115	0.2570	145	182
1	519.0000	1.0000	10	0	17.4543	114.5750	29.2332	0.4226	139	181
1	520.0000	1.0000	10	0	17.5328	114.7710	29.2983	0.2973	143	168
1	521.0000	1.0000	10	0	17.4531	114.8439	29.1862	0.1818	143	173
1	522.0000	1.0000	10	0	17.3950	114.8387	29.1340	0.1631	145	182
1	523.0000	1.0000	10	0	17.3769	114.8580	29.1556	0.2369	147	184
1	524.0000	1.0000	10	0	17.4889	114.8401	29.3274	0.2776	150	183
1	525.0000	1.0000	10	0	17.3729	114.8342	29.1374	0.1382	143	181
1	526.0000	1.0000	10	0	17.4218	114.7737	29.2622	0.2121	137	168
1	527.0000	1.0000	10	0	17.4925	114.7282	29.3279	0.3231	138	169
1	528.0000	1.0000	10	0	17.4065	114.8408	29.4038	0.3263	144	181
1	529.0000	1.0000	10	0	17.3549	114.7601	29.3594	0.4597	140	175
1	530.0000	1.0000	10	0	17.4018	114.7241	29.3735	0.2321	141	172
1	531.0000	1.0000	10	0	17.3230	114.8119	29.2241	0.2006	145	178
1	532.0000	1.0000	10	0	17.4482	114.7853	29.4579	0.3017	136	175
1	533.0000	1.0000	10	0	17.2878	114.5958	29.1207	0.3792	136	167
1	534.0000	1.0000	10	0	17.3960	114.8090	29.4027	0.2922	140	175
1	535.0000	1.0000	10	0	17.1789	114.9831	29.6670	0.3951	147	177
1	536.0000	1.0000	10	0	17.2645	114.9265	29.8274	0.4242	145	173
1	537.0000	1.0000	10	0	17.0914	114.8131	29.6878	0.4123	144	173
1	538.0000	1.0000	10	0	16.9647	114.8702	29.7888	0.3290	144	174
1	539.0000	1.0000	10	0	17.1129	114.9638	29.7117	0.2703	144	175
1	540.0000	1.0000	10	0	17.1066	114.6929	29.6840	0.4882	141	161
1	541.0000	1.0000	10	0	17.1069	114.9785	29.7239	0.3127	142	164
1	542.0000	1.0000	10	0	17.0076	114.9840	29.5038	0.2654	149	182
1	543.0000	1.0000	10	0	17.1813	114.7656	29.7186	0.3605	143	173
1	544.0000	1.0000	10	0	17.3075	114.2433	29.8472	0.7444	142	165
1	545.0000	1.0000	10	0	17.0167	114.8354	29.4958	0.4013	145	170
1	546.0000	1.0000	10	0	17.0622	114.9083	29.5890	0.3665	146	178
1	547.0000	1.0000	10	0	17.2010	114.9254	29.7926	0.3835	145	177
1	548.0000	1.0000	10	0	17.0833	114.9327	29.5709	0.3993	144	176
1	549.0000	1.0000	10	0	17.0680	114.7265	29.5076	0.5249	141	166
1	550.0000	1.0000	10	0	16.8534	114.8030	29.1923	0.3120	139	166
1	551.0000	1.0000	10	0	17.0351	114.9872	29.4850	0.2538	149	184
1	552.0000	1.0000	10	0	17.1273	115.0286	29.6322	0.2996	146	189
1	553.0000	1.0000	10	0	17.0321	114.9806	29.4409	0.2384	147	188
1	554.0000	1.0000	9	0	17.0470	115.0164	29.3555	0.2499	144	189
1	555.0000	1.0000	9	0	17.0479	114.9341	29.4035	0.1680	147	176
1	556.0000	1.0000	10	0	17.1051	114.6589	29.4016	0.3851	139	161
1	557.0000	1.0000	10	0	17.1598	114.9080	29.4355	0.3244	141	169
1	558.0000	1.0000	10	0	17.0695	114.9202	29.4118	0.2919	144	180
1	559.0000	1.0000	10	0	17.3547	114.4097	29.5809	0.5512	141	168
1	560.0000	1.0000	10	0	17.1136	114.2650	29.2166	0.5159	135	163
1	561.0000	1.0000	10	0	16.8782	114.6801	28.9826	0.4102	140	162
1	562.0000	1.0000	10	0	16.9978	114.9879	29.1908	0.2678	143	174
1	563.0000	1.0000	10	0	17.0827	114.8761	29.4416	0.2639	147	174
1	564.0000	1.0000	10	0	17.0656	115.0206	29.5192	0.2554	148	179
1	565.0000	1.0000	10	0	17.1988	114.9517	29.6614	0.3592	147	179
1	566.0000	1.0000	10	0	17.2299	114.6097	29.7345	0.7817	146	169
1	567.0000	1.0000	10	0	17.0430	114.8958	29.2619	0.2412	140	173
1	568.0000	1.0000	10	0	17.0975	114.9431	29.2816	0.2618	147	177
1	569.0000	1.0000	10	0	17.1650	114.9280	29.4231	0.3069	144	184
1	570.0000	1.0000	10	0	17.0523	114.9035	29.1421	0.2203	140	179
1	571.0000	1.0000	10	0	17.1276	114.9299	29.2262	0.3072	140	175
1	572.0000	1.0000	10	0	17.0684	114.9289	29.1305	0.2782	141	174
1	573.0000	1.0000	10	0	17.0876	114.7513	29.1230	0.4612	140	177
1	574.0000	1.0000	10	0	17.1440	114.7455	29.1870	0.3641	140	168
1	575.0000	1.0000	10	0	17.2328	114.9372	29.4016	0.3773	141	180
1	576.0000	1.0000	10	0	17.0849	114.7089	29.0741	0.4532	141	177
1	577.0000	1.0000	10	0	16.9633	114.8266	28.8726	0.4619	142	178
1	578.0000	1.0000	10	0	17.1136	114.9523	29.2762	0.2555	145	180
1	579.0000	1.0000	10	0	17.2027	114.9459	29.4334	0.2754	141	169
1	580.0000	1.0000	9	0	17.0053	115.0171	29.1291	0.1498	145	182
1	581.0000	1.0000	10	0	17.0483	114.9366	29.2821	0.2702	149	181
1	582.0000	1.0000	10	0	17.1591	114.9714	29.5130	0.2612	148	182
1	583.0000	1.0000	9	0	17.0900	114.9643	29.3949	0.2338	150	180
1	584.0000	1.0000	10	0	17.1410	114.9630	29.5037	0.2757	146	183
1	585.0000	1.0000	10	0	17.0483	114.9382	29.3586	0.2944	145	183
1	586.0000	1.0000	10	0	17.2182	114.9381	29.6192	0.3526	144	175
1	587.0000	1.0000	10	0	17.1028	114.9617	29.3707	0.2892	146	186
1	588.0000	1.0000	10	0	17.0552	114.9391	29.3361	0.2814	149	180
1	589.0000	1.0000	10	0	17.0923	114.9535	29.4156	0.2509	151	172
1	590.0000	1.0000	10	0	17.1206	114.7455	29.4217	0.4806	152	179
1	591.0000	1.0000	10	0	17.1011	114.9458	29.4120	0.2501	151	182
1	592.0000	1.0000	10	0	17.0358	114.9815	29.2456	0.2907	149	183
1	593.0000	1.0000	9	0	17.2582	114.8553	29.2644	0.2416	144	184
1	594.0000	1.0000	10	0	17.4065	114.7912	29.2819	0.2482	144	176
1	595.0000	1.0000	10	0	17.4045	114.7890	29.3052	0.2388	144	176
1	596.0000	1.0000	10	0	17.4374	114.7713	29.3199	0.2088	146	184
1	597.0000	1.0000	10	0	17.4706	114.7764	29.4671	0.3083	146	180
1	598.0000	1.0000	10	0	17.4543	114.8092	29.4374	0.2508	147	184
1	599.0000	1.0000	10	0	17.4788	114.7885	29.3914	0.2207	148	189
1	600.0000	1.0000	10	0	17.4739	114.7603	29.4562	0.3156	148	187
1	601.0000	1.0000	10	0	17.4229	114.7880	29.2687	0.2163	148	183
1	602.0000	1.0000	10	0	17.4819	114.8177	29.3245	0.2605	150	194
1	603.0000	1.0000	10	0	17.5190	114.8568	29.3308	0.2404	149	191
1	604.0000	1.0000	10	0	17.5149	114.8052	29.4758	0.2808	150	192
1	605.0000	1.0000	10	0	17.4965	114.8090	29.3396	0.2520	151	191
1	606.0000	1.0000	10	0	17.5387	114.8272	29.4344	0.3041	150	193
1	607.0000	1.0000	10	0	17.5955	114.7990	29.4388	0.2308	149	196
1	608.0000	1.0000	10	0	17.5253	114.8213	29.3963	0.3203	150	194
1	609.0000	1.0000	10	0	17.4305	114.8360	29.2361	0.2029	146	182
1	610.0000	1.0000	10	0	17.4314	114.8257	29.3142	0.2064	150	194
1	611.0000	1.0000	10	0	17.4693	114.8177	29.4012	0.3004	142	185
1	612.0000	1.0000	10	0	17.5760	114.7045	29.4748	0.4337	145	175
1	613.0000	1.0000	10	0	17.4267	114.8685	29.2732	0.2428	149	188
1	614.0000	1.0000	10	0	17.5107	114.7925	29.4615	0.2303	146	178
1	615.0000	1.0000	10	0	17.4126	114.8438	29.2265	0.2472	141	179
1	616.0000	1.0000	10	0	17.3929	114.8708	29.2172	0.3008	148	184
1	617.0000	1.0000	10	0	17.4715	114.5046	29.2654	0.4323	142	168
1	618.0000	1.0000	10	0	17.5899	114.5581	29.0340	0.6660	140	171
1	619.0000	1.0000	10	0	17.2498	114.5424	28.9376	0.3525	134	172
1	620.0000	1.0000	10	0	17.4294	114.6877	29.2171	0.3869	137	174
1	621.0000	1.0000	10	0	17.5084	114.7182	29.3348	0.3287	135	169
1	622.0000	1.0000	9	0	16.8955	114.0689	28.8485	0.4797	129	157
1	623.0000	1.0000	10	0	17.2356	114.0093	29.2936	0.6777	132	161
1	624.0000	1.0000	10	0	17.3028	114.7279	29.0120	0.1792	139	177
1	625.0000	1.0000	10	0	17.4562	114.7114	29.3816	0.2547	142	189
1	626.0000	1.0000	10	0	17.4868	114.7325	29.4720	0.3594	143	175
1	627.0000	1.0000	10	0	17.6375	114.7829	29.5761	0.4741	137	174
1	628.0000	1.0000	10	0	17.4305	114.8418	29.2086	0.3073	141	180
1	629.0000	1.0000	10	0	17.5062	114.8182	29.3528	0.3327	140	173
1	630.0000	1.0000	10	0	17.3783	114.8416	29.1318	0.3129	141	178
1	631.0000	1.0000	10	0	17.5548	114.8372	29.3872	0.2952	145	180
1	632.0000	1.0000	10	0	17.4828	114.8051	29.2386	0.2233	142	169
1	633.0000	1.0000	10	0	17.4780	114.8345	29.1988	0.2840	144	179
1	634.0000	1.0000	10	0	17.5116	114.7986	29.3491	0.3159	140	173
1	635.0000	1.0000	10	0	17.4456	114.7628	29.2005	0.2236	134	169
1	636.0000	1.0000	10	0	17.3895	114.8648	29.0282	0.1199	146	176
1	637.0000	1.0000	10	0	17.3514	114.8084	29.1068	0.3305	145	180
1	638.0000	1.0000	10	0	17.4247	114.8448	29.3087	0.3052	148	177
1	639.0000	1.0000	10	0	17.3466	114.8831	29.1306	0.3213	146	178
1	640.0000	1.0000	10	0	17.3181	114.8036	29.2562	0.2655	140	175
1	641.0000	1.0000	10	0	17.1780	114.9045	29.1079	0.3449	143	173
1	642.0000	1.0000	10	0	17.2486	114.8591	29.2421	0.3171	140	175
1	643.0000	1.0000	10	0	17.3191	114.5863	29.3869	0.5813	136	171
1	644.0000	1.0000	10	0	17.2632	114.7335	29.3445	0.3626	143	181
1	645.0000	1.0000	10	0	17.1569	114.9921	28.9377	0.3667	146	176
1	646.0000	1.0000	10	0	17.2238	114.9193	29.1954	0.2618	147	176
1	647.0000	1.0000	10	0	17.2476	114.8437	29.3470	0.3117	143	174
1	648.0000	1.0000	10	0	17.0356	114.7706	28.7578	0.4298	139	174
1	649.0000	1.0000	10	0	17.3649	114.8225	29.3457	0.3301	138	180
1	650.0000	1.0000	10	0	17.4062	114.2917	29.3746	0.4443	134	172
1	651.0000	1.0000	10	0	17.2847	114.9351	29.1124	0.2723	141	176
1	652.0000	1.0000	10	0	17.2629	114.6925	29.0664	0.4977	133	172
1	653.0000	1.0000	10	0	17.2150	114.6106	28.8677	0.3373	129	158
1	654.0000	1.0000	10	0	17.3610	114.8610	29.2198	0.3725	136	174
1	655.0000	1.0000	10	0	17.4078	114.8666	29.3134	0.3286	145	175
1	656.0000	1.0000	10	0	17.2579	114.7485	29.2404	0.3120	138	173
1	657.0000	1.0000	10	0	17.3059	114.8152	29.1032	0.2685	138	174
1	658.0000	1.0000	10	0	17.3522	114.7739	29.1096	0.3449	139	174
1	659.0000	1.0000	10	0	17.4353	114.8067	29.2716	0.3221	142	174
1	660.0000	1.0000	10	0	17.4184	114.7529	29.2286	0.2971	138	179
1	661.0000	1.0000	10	0	17.0963	114.6039	28.6741	0.4109	140	175
1	662.0000	1.0000	10	0	17.5298	114.6284	29.3543	0.4167	140	167
1	663.0000	1.0000	10	0	17.3513	114.8221	29.0292	0.3308	135	171
1	664.0000	1.0000	10	0	17.3841	114.7422	29.0774	0.3193	138	175
1	665.0000	1.0000	10	0	17.2275	114.6334	28.8424	0.3461	133	169
1	666.0000	1.0000	10	0	17.3328	114.8634	29.1047	0.2339	139	168
1	667.0000	1.0000	10	0	17.5105	114.5790	28.9480	0.4631	135	172
1	668.0000	1.0000	10	0	17.2382	114.0846	29.0196	0.5175	130	161
1	669.0000	1.0000	10	0	17.3293	114.6510	28.9514	0.3974	141	168
1	670.0000	1.0000	10	0	17.4367	114.8081	29.2230	0.2387	142	179
1	671.0000	1.0000	10	0	17.3567	114.8143	29.0131	0.3117	136	172
1	672.0000	1.0000	10	0	17.3496	114.7080	29.0591	0.2827	136	161
1	673.0000	1.0000	10	0	17.5406	114.6409	29.3815	0.5369	139	160
1	674.0000	1.0000	10	0	17.3862	114.8170	29.1131	0.3327	143	181
1	675.0000	1.0000	10	0	17.4355	114.7806	29.2904	0.3151	139	169
1	676.0000	1.0000	10	0	17.3158	114.1897	28.8148	0.4751	136	163
1	677.0000	1.0000	10	0	17.3049	114.7562	29.0482	0.2296	138	173
1	678.0000	1.0000	10	0	17.3695	114.4709	29.0273	0.5277	136	167
1	679.0000	1.0000	10	0	17.3973	114.4502	29.2046	0.6002	136	172
1	680.0000	1.0000	10	0	17.3998	114.5053	29.0073	0.4288	138	178
1	681.0000	1.0000	10	0	17.2392	114.4216	28.9161	0.5383	130	162
1	682.0000	1.0000	10	0	17.2472	114.5739	28.9485	0.4064	139	171
1	683.0000	1.0000	10	0	17.2973	114.8775	29.1473	0.3115	140	182
1	684.0000	1.0000	10	0	17.3721	114.8785	29.1630	0.2590	145	178
1	685.0000	1.0000	10	0	17.3158	114.8325	29.1694	0.3625	132	171
1	686.0000	1.0000	10	0	17.2725	114.6231	28.9599	0.3135	133	165
1	687.0000	1.0000	10	0	17.5287	114.5580	29.1874	0.2567	136	175
1	688.0000	1.0000	10	0	17.2576	114.8098	28.9016	0.1359	143	179
1	689.0000	1.0000	10	0	17.4238	114.8066	29.1701	0.2964	143	185
1	690.0000	1.0000	10	0	17.3557	114.8053	29.2112	0.4248	138	178
1	691.0000	1.0000	10	0	17.2103	114.6017	28.8391	0.3920	141	179
1	692.0000	1.0000	10	0	17.4103	114.8715	29.2094	0.3414	145	182
1	693.0000	1.0000	10	0	17.4057	114.8685	29.1109	0.3354	144	182
1	694.0000	1.0000	10	0	17.4144	114.8329	29.1344	0.2906	146	186
1	695.0000	1.0000	10	0	17.2264	114.7865	29.0074	0.3950	141	177
1	696.0000	1.0000	10	0	17.3748	114.9230	28.9612	0.2134	141	183
1	697.0000	1.0000	10	0	17.4997	114.7637	29.2357	0.2862	143	184
1	698.0000	1.0000	10	0	17.4636	114.8305	29.1055	0.2544	142	181
1	699.0000	1.0000	10	0	17.4595	114.8570	29.1869	0.3052	145	182
1	700.0000	1.0000	10	0	17.3336	114.5769	28.9404	0.3732	133	169
1	701.0000	1.0000	10	0	17.3917	114.7873	28.9814	0.2892	139	174
1	702.0000	1.0000	10	0	17.3213	114.8093	28.8978	0.2233	143	173
1	703.0000	1.0000	10	0	17.4096	114.8764	29.1333	0.3245	143	181
1	704.0000	1.0000	10	0	17.2957	114.5915	28.9414	0.5639	138	176
1	705.0000	1.0000	10	0	17.3002	114.5076	29.0237	0.5952	138	170
1	706.0000	1.0000	10	0	17.4810	114.8687	29.1623	0.3041	138	178
1	707.0000	1.0000	10	0	17.3926	114.9616	29.0204	0.2629	146	182
1	708.0000	1.0000	10	0	17.3658	114.9533	28.9644	0.3033	143	178
1	709.0000	1.0000	10	0	17.3542	114.8868	29.0225	0.3113	140	176
1	710.0000	1.0000	10	0	17.4702	114.8033	29.2134	0.3525	137	170
1	711.0000	1.0000	10	0	17.3202	114.5898	28.8549	0.3590	137	166
1	712.0000	1.0000	10	0	17.4919	114.8449	29.2021	0.1905	142	174
1	713.0000	1.0000	10	0	17.2147	114.9432	28.8482	0.2391	146	176
1	714.0000	1.0000	10	0	17.5030	114.8263	29.1935	0.2817	143	175
1	715.0000	1.0000	10	0	17.3718	114.5432	29.0353	0.3386	135	167
1	716.0000	1.0000	10	0	17.3779	114.8918	29.0485	0.2922	143	183
1	717.0000	1.0000	10	0	17.4453	114.8259	29.1384	0.2369	139	171
1	718.0000	1.0000	10	0	17.4045	114.7696	29.0362	0.3023	140	178
1	719.0000	1.0000	10	0	17.2321	114.6056	28.9200	0.4568	137	175
1	720.0000	1.0000	10	0	17.4495	114.8387	29.1496	0.3219	144	183
1	721.0000	1.0000	10	0	17.2863	114.8924	28.9061	0.1876	146	187
1	722.0000	1.0000	10	0	17.3788	114.8768	29.0206	0.2804	150	178
1	723.0000	1.0000	10	0	17.4465	114.8334	29.1657	0.3368	139	175
1	724.0000	1.0000	10	0	17.6345	114.0978	29.1615	0.5553	132	160
1	725.0000	1.0000	10	0	17.6695	114.5679	29.2927	0.4858	134	170
1	726.0000	1.0000	10	0	17.3806	114.6787	29.0711	0.4443	136	170
1	727.0000	1.0000	10	0	17.0681	114.2815	28.6076	0.4122	135	162
1	728.0000	1.0000	10	0	16.7978	114.8407	28.4889	0.4471	144	169
1	729.0000	1.0000	10	0	16.8500	115.0372	28.4396	0.4853	144	178
1	730.0000	1.0000	10	0	16.8138	115.1035	28.4795	0.1446	139	170
1	731.0000	1.0000	10	0	16.9530	115.1349	28.8655	0.4367	143	177
1	732.0000	1.0000	10	0	17.0087	115.0919	28.8779	0.3337	142	173
1	733.0000	1.0000	10	0	16.9637	115.1109	28.6707	0.3296	142	174
1	734.0000	1.0000	10	0	16.7914	115.1654	28.5158	0.2193	146	179
1	735.0000	1.0000	10	0	16.8707	115.1723	28.6364	0.2727	136	169
1	736.0000	1.0000	10	0	16.9005	114.8936	28.5887	0.4800	138	178
1	737.0000	1.0000	10	0	16.8674	114.7767	28.7299	0.6136	134	168
1	738.0000	1.0000	10	0	16.8699	115.1608	28.6528	0.2041	142	184
1	739.0000	1.0000	10	0	16.9712	115.1740	28.8167	0.2861	143	180
1	740.0000	1.0000	10	0	16.9395	115.1532	28.7159	0.2904	143	174
1	741.0000	1.0000	10	0	16.9169	115.0964	28.5255	0.2691	135	168
1	742.0000	1.0000	10	0	17.0602	114.7978	28.6640	0.4746	135	162
1	743.0000	1.0000	10	0	16.6457	115.0848	28.2475	0.4374	142	161
1	744.0000	1.0000	10	0	16.9035	115.1625	28.5192	0.1460	140	176
1	745.0000	1.0000	10	0	16.8292	115.2208	28.5290	0.1888	146	184
1	746.0000	1.0000	10	0	17.0130	115.0356	28.7944	0.2816	137	175
1	747.0000	1.0000	10	0	17.5418	114.8151	29.2325	0.3991	144	176
1	748.0000	1.0000	10	0	17.3503	114.8439	28.9916	0.2188	143	174
1	749.0000	1.0000	10	0	17.5896	114.8119	29.1886	0.3851	136	177
1	750.0000	1.0000	10	0	17.4410	114.9634	29.2504	0.3551	141	170
1	751.0000	1.0000	10	0	17.2879	114.6811	28.9237	0.3781	133	164
1	752.0000	1.0000	10	0	17.2888	114.9477	28.9551	0.2445	143	167
1	753.0000	1.0000	10	0	17.3307	114.8416	28.9454	0.3024	144	174
1	754.0000	1.0000	10	0	17.4186	114.5768	29.2332	0.4499	137	179
1	755.0000	1.0000	10	0	17.3800	114.9590	29.1201	0.2233	146	179
1	756.0000	1.0000	10	0	17.3678	114.9061	29.2849	0.3523	138	172
1	757.0000	1.0000	10	0	17.1523	114.4459	28.9138	0.4192	133	170
1	758.0000	1.0000	10	0	17.3913	114.8907	29.1070	0.3653	137	171
1	759.0000	1.0000	10	0	17.3455	114.9601	29.1109	0.3589	146	182
1	760.0000	1.0000	10	0	17.3451	114.9796	29.0597	0.2877	148	179
1	761.0000	1.0000	10	0	17.3162	114.9755	29.1554	0.3615	146	185
1	762.0000	1.0000	9	0	17.4076	114.9197	29.1575	0.2177	143	181
1	763.0000	1.0000	10	0	17.4499	114.9434	29.2269	0.3525	144	181
1	764.0000	1.0000	10	0	17.4121	114.9241	29.1396	0.2751	150	182
1	765.0000	1.0000	9	0	17.2737	115.0011	28.9525	0.1521	146	179
1	766.0000	1.0000	10	0	17.3941	114.9550	29.2043	0.2937	153	188
1	767.0000	1.0000	9	0	17.2325	114.9713	28.9356	0.1434	144	174
1	768.0000	1.0000	10	0	17.3253	114.9884	28.9700	0.1281	143	178
1	769.0000	1.0000	10	0	17.2670	114.9045	29.0294	0.2822	145	183
1	770.0000	1.0000	10	0	17.1923	114.9125	29.0627	0.2844	135	174
1	771.0000	1.0000	10	0	17.3963	114.9039	29.2469	0.4051	140	171
1	772.0000	1.0000	10	0	17.2305	114.9071	29.1022	0.3734	135	176
1	773.0000	1.0000	10	0	16.8375	114.8242	28.6186	0.5607	134	160
1	774.0000	1.0000	9	0	16.7400	114.7524	28.4320	0.6027	119	123
1	775.0000	1.0000	10	0	17.0119	115.4936	28.6016	0.1174	134	171
1	776.0000	1.0000	10	0	16.9805	115.5510	28.6293	0.2718	140	175
1	777.0000	1.0000	10	0	16.9027	115.2976	28.4699	0.3337	141	179
1	778.0000	1.0000	10	0	17.0931	115.5342	28.7386	0.2232	140	181
1	779.0000	1.0000	10	0	17.0613	115.5324	28.7624	0.2641	140	182
1	780.0000	1.0000	10	0	17.1078	115.5195	28.8904	0.3020	138	178
1	781.0000	1.0000	10	0	17.1691	115.5263	28.9284	0.3573	138	181
1	782.0000	1.0000	10	0	17.2257	115.2045	28.6739	0.3350	137	176
1	783.0000	1.0000	10	0	17.3344	115.3129	28.9921	0.2943	141	179
1	784.0000	1.0000	10	0	17.2012	115.4205	28.9543	0.3423	136	182
1	785.0000	1.0000	10	0	17.2426	115.4258	29.0470	0.3760	135	178
1	786.0000	1.0000	10	0	17.0508	115.1923	28.7942	0.4151	135	167
1	787.0000	1.0000	10	0	17.1101	115.1309	28.7687	0.3993	140	162
1	788.0000	1.0000	9	0	17.2516	114.4033	28.3989	0.7521	114	110
1	789.0000	1.0000	10	0	16.8063	115.0421	28.6212	0.3524	138	161
1	790.0000	1.0000	10	0	16.8727	115.1204	28.7346	0.2564	141	180
1	791.0000	1.0000	10	0	16.8121	115.2074	28.5796	0.1640	143	180
1	792.0000	1.0000	10	0	16.9292	115.1845	28.7923	0.3143	145	183
1	793.0000	1.0000	10	0	16.9107	115.2022	28.7684	0.2770	146	187
1	794.0000	1.0000	9	0	16.8653	115.2156	28.6005	0.2347	148	181
1	795.0000	1.0000	10	0	16.8328	115.2271	28.5098	0.2199	148	182
1	796.0000	1.0000	10	0	16.9117	115.2327	28.6222	0.3057	145	186
1	797.0000	1.0000	9	0	16.8012	115.2471	28.4461	0.1760	147	182
1	798.0000	1.0000	10	0	16.8672	115.2514	28.5731	0.3168	149	185
1	799.0000	1.0000	10	0	16.8500	115.2570	28.5044	0.2612	145	186
1	800.0000	1.0000	10	0	16.8977	115.2376	28.6013	0.2404	146	188
1	801.0000	1.0000	10	0	16.8268	115.2882	28.4806	0.2698	150	184
1	802.0000	1.0000	10	0	16.8674	115.2544	28.6063	0.4190	144	185
1	803.0000	1.0000	10	0	16.8301	115.2337	28.4685	0.2350	144	173
1	804.0000	1.0000	9	0	16.8996	115.3300	28.4223	0.2513	146	185
1	805.0000	1.0000	10	0	16.8255	115.3564	28.2742	0.1698	151	185
1	806.0000	1.0000	10	0	16.8496	115.3053	28.3588	0.2576	146	181
1	807.0000	1.0000	10	0	16.8112	115.3037	28.3369	0.2191	143	193
1	808.0000	1.0000	10	0	16.8385	115.3089	28.3607	0.2365	141	189
1	809.0000	1.0000	10	0	16.7702	115.2953	28.3149	0.2848	146	184
1	810.0000	1.0000	10	0	16.7523	115.3775	28.2300	0.2477	144	185
1	811.0000	1.0000	10	0	16.8885	115.3318	28.4797	0.3391	147	191
1	812.0000	1.0000	10	0	16.8471	115.3066	28.4097	0.2072	140	182
1	813.0000	1.0000	10	0	16.9009	115.3095	28.4426	0.2765	148	175
1	814.0000	1.0000	10	0	16.8490	115.2937	28.4116	0.2539	142	177
1	815.0000	1.0000	10	0	16.8108	115.3719	28.3167	0.2584	149	188
1	816.0000	1.0000	10	0	16.7785	115.3518	28.3971	0.2777	146	190
1	817.0000	1.0000	10	0	16.7698	115.3758	28.2920	0.2486	141	188
1	818.0000	1.0000	10	0	16.8616	115.3480	28.4490	0.2919	149	186
1	819.0000	1.0000	10	0	16.8791	115.3374	28.4812	0.3207	145	186
1	820.0000	1.0000	10	0	16.8788	115.3253	28.4702	0.2876	148	180
1	821.0000	1.0000	10	0	16.7765	115.2759	28.4380	0.3651	143	177
1	822.0000	1.0000	10	0	16.6843	115.2805	28.3108	0.3226	141	177
1	823.0000	1.0000	10	0	16.7699	115.3045	28.3993	0.3019	142	179
1	824.0000	1.0000	10	0	16.6915	115.2867	28.2193	0.2224	142	170
1	825.0000	1.0000	10	0	16.8696	115.2962	28.4529	0.2475	145	182
1	826.0000	1.0000	10	0	16.9417	115.3276	28.5225	0.3262	146	189
1	827.0000	1.0000	10	0	16.9243	115.3168	28.4184	0.2322	145	181
1	828.0000	1.0000	10	0	16.8162	115.3215	28.2587	0.1496	146	179
1	829.0000	1.0000	10	0	16.8811	115.3097	28.3515	0.2020	146	188
1	830.0000	1.0000	10	0	16.8653	115.2456	28.4229	0.2420	146	185
1	831.0000	1.0000	10	0	16.8165	115.2961	28.3016	0.1999	145	185
1	832.0000	1.0000	10	0	16.8871	115.3075	28.4458	0.2355	143	188
1	833.0000	1.0000	10	0	16.8630	115.3156	28.4516	0.2242	144	186
1	834.0000	1.0000	10	0	16.8628	115.3339	28.4296	0.2940	145	181
1	835.0000	1.0000	10	0	16.8452	115.2864	28.4540	0.2805	143	181
1	836.0000	1.0000	10	0	16.7586	115.3602	28.2663	0.2794	146	179
1	837.0000	1.0000	10	0	16.8141	115.2947	28.3211	0.2468	145	173
1	838.0000	1.0000	10	0	16.7886	115.1793	28.3843	0.3035	141	175
1	839.0000	1.0000	10	0	16.8120	115.2137	28.2069	0.2680	143	181
1	840.0000	1.0000	10	0	16.8558	115.2919	28.4231	0.3645	141	177
1	841.0000	1.0000	10	0	16.8193	115.3384	28.3077	0.2032	150	186
1	842.0000	1.0000	10	0	16.8379	115.2730	28.3058	0.2756	144	177
1	843.0000	1.0000	10	0	16.8463	115.2822	28.2738	0.1656	147	184
1	844.0000	1.0000	10	0	16.9147	115.2874	28.4953	0.3104	143	179
1	845.0000	1.0000	10	0	16.8821	115.2891	28.4631	0.2346	146	176
1	846.0000	1.0000	10	0	16.8677	115.2911	28.4429	0.2051	141	171
1	847.0000	1.0000	10	0	16.8095	115.2254	28.2486	0.1884	139	164
1	848.0000	1.0000	10	0	16.7902	115.2564	28.3136	0.2738	145	176
1	849.0000	1.0000	10	0	16.9268	115.0695	27.9924	0.6447	142	179
1	850.0000	1.0000	10	0	16.7674	115.0878	28.2464	0.3946	138	161
1	851.0000	1.0000	10	0	16.8753	115.0461	28.3364	0.4157	142	168
1	852.0000	1.0000	10	0	16.8315	115.2983	28.2989	0.2031	149	176
1	853.0000	1.0000	10	0	16.8133	115.2858	28.2911	0.2242	137	165
1	854.0000	1.0000	10	0	16.6967	115.2230	28.2262	0.2672	131	164
1	855.0000	1.0000	10	0	16.7086	115.0762	28.1787	0.3073	134	162
1	856.0000	1.0000	10	0	16.8781	114.9588	28.3370	0.4389	134	158
1	857.0000	1.0000	10	0	16.9013	115.2762	28.3566	0.2525	143	174
1	858.0000	1.0000	10	0	16.8407	115.0783	28.3053	0.3372	139	168
1	859.0000	1.0000	10	0	16.6384	115.0106	28.0353	0.5920	134	160
1	860.0000	1.0000	10	0	16.8997	115.2869	28.4088	0.2148	145	185
1	861.0000	1.0000	10	0	16.9611	115.2632	28.5106	0.2941	148	181
1	862.0000	1.0000	10	0	16.9960	115.0089	28.5302	0.4985	142	182
1	863.0000	1.0000	10	0	16.9279	115.2701	28.5244	0.2897	145	181
1	864.0000	1.0000	10	0	16.8264	115.0461	28.3108	0.3295	139	170
1	865.0000	1.0000	10	0	16.8076	114.9945	28.3236	0.4905	136	171
1	866.0000	1.0000	10	0	16.9400	115.2189	28.5292	0.3026	143	181
1	867.0000	1.0000	10	0	16.9060	115.2892	28.3664	0.2156	143	182
1	868.0000	1.0000	10	0	16.7991	115.3221	28.2737	0.2864	147	185
1	869.0000	1.0000	10	0	16.9324	115.2501	28.3732	0.2334	144	173
1	870.0000	1.0000	10	0	17.0070	114.6576	28.2673	0.6008	130	160
1	871.0000	1.0000	10	0	16.9922	115.0884	28.4184	0.2933	135	166
1	872.0000	1.0000	10	0	17.2316	115.1335	28.5259	0.2190	143	175
1	873.0000	1.0000	9	0	17.4623	115.0694	28.8099	0.2459	145	176
1	874.0000	1.0000	10	0	17.3157	114.5938	28.4939	0.5927	135	160
1	875.0000	1.0000	10	0	18.4221	114.3620	28.6221	0.4095	163	156
1	876.0000	1.0000	10	0	18.3001	114.3950	28.4246	0.3688	137	169
1	877.0000	1.0000	10	0	18.3803	114.6383	28.8192	0.2151	138	179
1	878.0000	1.0000	10	0	18.3136	114.6767	28.7795	0.2549	143	184
1	879.0000	1.0000	10	0	18.1822	114.6996	28.7036	0.2029	144	181
1	880.0000	1.0000	10	0	18.1847	114.6285	28.6909	0.1979	139	176
1	881.0000	1.0000	10	0	18.1434	114.6101	28.7273	0.2604	143	174
1	882.0000	1.0000	10	0	18.1543	114.7305	28.6304	0.2441	136	172
1	883.0000	1.0000	10	0	18.1752	114.6442	28.7240	0.1608	141	179
1	884.0000	1.0000	10	0	18.3291	114.6648	28.8878	0.2528	144	187
1	885.0000	1.0000	10	0	18.2954	114.6775	28.8479	0.2182	146	184
1	886.0000	1.0000	10	0	18.2307	114.6381	28.7288	0.1971	140	178
1	887.0000	1.0000	10	0	18.3594	114.4301	28.8815	0.3378	133	170
1	888.0000	1.0000	10	0	18.1685	114.4767	28.7177	0.2434	157	168
1	889.0000	1.0000	10	0	18.3565	114.6225	29.0254	0.4614	136	162
1	890.0000	1.0000	10	0	18.1531	114.6181	28.5923	0.2074	128	161
1	891.0000	1.0000	10	0	18.3033	114.6758	28.7555	0.2033	139	168
1	892.0000	1.0000	10	0	18.2890	114.6561	28.8146	0.2894	142	181
1	893.0000	1.0000	10	0	18.1879	114.7264	28.5856	0.2056	143	184
1	894.0000	1.0000	10	0	18.2743	114.6808	28.7073	0.3373	138	173
1	895.0000	1.0000	10	0	18.2676	114.7417	28.6757	0.1747	146	184
1	896.0000	1.0000	10	0	18.3915	114.6642	28.8771	0.2580	143	184
1	897.0000	1.0000	10	0	18.2742	114.7147	28.6029	0.1992	143	187
1	898.0000	1.0000	10	0	18.2883	114.7023	28.6075	0.1896	146	187
1	899.0000	1.0000	10	0	18.3093	114.6825	28.7184	0.2698	145	188
1	900.0000	1.0000	10	0	18.3067	114.6836	28.5846	0.1282	148	192
1	901.0000	1.0000	10	0	18.3044	114.6875	28.6312	0.1898	146	190
1	902.0000	1.0000	10	0	18.3856	114.6277	28.7389	0.2425	147	179
1	903.0000	1.0000	10	0	18.5938	114.4810	28.8280	0.2133	145	187
1	904.0000	1.0000	10	0	18.7341	114.4437	28.8665	0.2881	147	185
1	905.0000	1.0000	10	0	18.7603	114.4499	28.8707	0.2552	145	185
1	906.0000	1.0000	10	0	18.7874	114.4087	28.8197	0.1877	147	187
1	907.0000	1.0000	10	0	18.6956	114.4318	28.7177	0.1431	144	186
1	908.0000	1.0000	10	0	18.7188	114.3617	28.9706	0.2532	146	179
1	909.0000	1.0000	9	0	18.6191	114.3560	28.8297	0.1389	145	174
1	910.0000	1.0000	10	0	18.7027	114.3041	28.9151	0.2115	147	178
1	911.0000	1.0000	10	0	18.7641	114.2927	29.0215	0.2366	146	183
1	912.0000	1.0000	10	0	18.7576	114.2789	29.0187	0.2726	143	183
1	913.0000	1.0000	10	0	18.7455	114.2560	28.8700	0.3059	144	181
1	914.0000	1.0000	10	0	18.7182	114.3272	28.7736	0.2031	139	183
1	915.0000	1.0000	10	0	18.7231	114.3277	28.7936	0.1544	138	175
1	916.0000	1.0000	10	0	18.6832	114.3013	28.7108	0.1545	142	184
1	917.0000	1.0000	10	0	18.6971	114.2473	28.7393	0.1569	145	178
1	918.0000	1.0000	10	0	18.7408	114.2851	28.7778	0.2431	149	175
1	919.0000	1.0000	10	0	18.7313	114.1996	28.7424	0.2292	134	165
1	920.0000	1.0000	9	0	18.5984	113.5506	28.7230	0.6502	113	124
1	921.0000	1.0000	10	0	18.8436	114.2527	28.6385	0.1705	128	163
1	922.0000	1.0000	10	0	18.9589	114.3101	28.8958	0.1899	145	186
1	923.0000	1.0000	10	0	19.0418	114.3337	28.9847	0.2314	145	186
1	924.0000	1.0000	10	0	19.0562	114.3290	29.0056	0.1976	149	186
1	925.0000	1.0000	10	0	18.9549	114.3951	28.8367	0.2058	147	191
1	926.0000	1.0000	10	0	19.0276	114.3665	28.9687	0.2736	147	190
1	927.0000	1.0000	10	0	18.9634	114.4212	28.8049	0.1715	148	183
1	928.0000	1.0000	10	0	19.0141	114.3756	28.9582	0.2285	149	189
1	929.0000	1.0000	10	0	18.9781	114.3824	28.9076	0.2751	146	189
1	930.0000	1.0000	10	0	19.0482	114.3563	29.0895	0.3567	141	191
1	931.0000	1.0000	10	0	19.0040	114.3879	28.8584	0.2413	141	184
1	932.0000	1.0000	10	0	18.9222	114.4253	28.7231	0.1897	148	188
1	933.0000	1.0000	10	0	18.7797	114.4978	28.5981	0.2026	143	193
1	934.0000	1.0000	10	0	18.7255	114.5020	28.4908	0.2844	134	168
1	935.0000	1.0000	10	0	18.6685	114.4857	28.4512	0.1680	148	186
1	936.0000	1.0000	10	0	18.7134	114.5456	28.4354	0.2706	139	179
1	937.0000	1.0000	10	0	18.7078	114.5364	28.4607	0.2255	138	177
1	938.0000	1.0000	10	0	18.7302	114.5335	28.5094	0.1878	141	186
1	939.0000	1.0000	10	0	18.7169	114.5395	28.5262	0.2601	144	192
1	940.0000	1.0000	10	0	18.7480	114.5101	28.5265	0.1667	140	180
1	941.0000	1.0000	10	0	18.6887	114.5392	28.5101	0.2737	143	191
1	942.0000	1.0000	10	0	18.7746	114.4729	28.5759	0.2051	138	183
1	943.0000	1.0000	10	0	18.7914	114.4221	28.5779	0.2553	143	166
1	944.0000	1.0000	10	0	18.7302	114.4426	28.5655	0.2586	136	173
1	945.0000	1.0000	10	0	18.6534	114.4973	28.3943	0.1961	141	181
1	946.0000	1.0000	10	0	18.6771	114.5211	28.4617	0.1862	141	183
1	947.0000	1.0000	10	0	18.7681	114.4633	28.5517	0.2038	141	176
1	948.0000	1.0000	10	0	18.7195	114.5109	28.4921	0.1565	145	182
1	949.0000	1.0000	10	0	18.6988	114.5084	28.4433	0.1380	147	187
1	950.0000	1.0000	10	0	18.6749	114.5129	28.4027	0.2127	142	183
1	951.0000	1.0000	10	0	18.6593	114.4913	28.4560	0.1894	144	183
1	952.0000	1.0000	10	0	18.6779	114.5275	28.5036	0.2081	141	183
1	953.0000	1.0000	10	0	18.6450	114.1885	28.4665	0.3544	135	171
1	954.0000	1.0000	10	0	18.6681	114.5367	28.4331	0.1829	143	185
1	955.0000	1.0000	10	0	18.7399	114.5449	28.4682	0.2493	147	193
1	956.0000	1.0000	10	0	18.7123	114.4226	28.4775	0.2214	142	188
1	957.0000	1.0000	10	0	18.8817	114.1637	28.7656	0.3419	133	168
1	958.0000	1.0000	10	0	18.5824	114.2239	28.3559	0.2729	134	168
1	959.0000	1.0000	10	0	18.7483	114.4754	28.4101	0.1347	140	180
1	960.0000	1.0000	10	0	18.6694	114.4684	28.3821	0.2630	132	167
1	961.0000	1.0000	10	0	18.8555	114.3973	28.6394	0.3055	145	171
1	962.0000	1.0000	10	0	18.7894	114.5061	28.5063	0.2466	141	177
1	963.0000	1.0000	10	0	18.7742	114.5237	28.5457	0.2110	138	176
1	964.0000	1.0000	10	0	18.8766	114.4507	28.6734	0.2986	137	177
1	965.0000	1.0000	10	0	18.4426	114.1843	28.2604	0.5933	134	173
1	966.0000	1.0000	10	0	18.7049	114.5513	28.4201	0.2032	140	182
1	967.0000	1.0000	10	0	18.6816	114.5342	28.4370	0.1829	138	179
1	968.0000	1.0000	10	0	18.7551	114.4893	28.5927	0.2736	137	177
1	969.0000	1.0000	10	0	18.6849	114.0961	28.5034	0.4515	146	165
1	970.0000	1.0000	10	0	18.7537	114.4977	28.5632	0.2413	141	178
1	971.0000	1.0000	10	0	18.6985	114.4541	28.5017	0.2943	139	173
1	972.0000	1.0000	10	0	18.7410	114.5235	28.5182	0.2190	140	186
1	973.0000	1.0000	10	0	18.6841	114.4919	28.4742	0.1616	140	182
1	974.0000	1.0000	10	0	18.7346	114.4912	28.5652	0.3328	138	181
1	975.0000	1.0000	10	0	18.6764	114.5758	28.4555	0.2078	144	185
1	976.0000	1.0000	10	0	18.7219	114.6162	28.4358	0.1562	147	193
1	977.0000	1.0000	10	0	18.6407	114.5131	28.4032	0.2759	143	177
1	978.0000	1.0000	10	0	18.7642	114.2660	28.4625	0.3632	134	174
1	979.0000	1.0000	10	0	18.8027	114.4840	28.5644	0.2535	136	175
1	980.0000	1.0000	10	0	18.7190	114.5057	28.5134	0.2263	140	175
1	981.0000	1.0000	10	0	18.7556	114.4504	28.4780	0.2990	136	183
1	982.0000	1.0000	10	0	18.6247	114.3373	28.2029	0.3879	131	169
1	983.0000	1.0000	10	0	18.6357	114.4296	28.3786	0.3500	137	165
1	984.0000	1.0000	10	0	18.7610	114.4926	28.4513	0.1747	136	176
1	985.0000	1.0000	10	0	18.7357	114.4950	28.5128	0.2052	141	183
1	986.0000	1.0000	10	0	18.7234	114.1181	28.5396	0.5428	145	173
1	987.0000	1.0000	10	0	18.7791	114.4732	28.3474	0.2036	141	174
1	988.0000	1.0000	10	0	19.0260	114.3813	28.5415	0.3307	140	180
1	989.0000	1.0000	10	0	18.8978	114.4135	28.3458	0.2683	137	167
1	990.0000	1.0000	10	0	18.7809	114.3895	28.3348	0.1971	140	172
1	991.0000	1.0000	10	0	18.8180	114.0478	28.3722	0.3595	133	174
1	992.0000	1.0000	10	0	18.3963	114.2120	28.2335	0.5876	146	173
1	993.0000	1.0000	10	0	18.4804	114.3326	28.2214	0.3274	137	164
1	994.0000	1.0000	10	0	18.3423	114.4100	28.0904	0.3824	140	171
1	995.0000	1.0000	10	0	18.4009	114.6530	28.2831	0.1569	145	186
1	996.0000	1.0000	10	0	18.5237	114.5772	28.4124	0.3074	141	173
1	997.0000	1.0000	10	0	18.3137	114.6317	28.2884	0.3267	139	172
1	998.0000	1.0000	10	0	18.4244	114.6358	28.2823	0.1674	141	175
1	999.0000	1.0000	10	0	18.3906	114.6844	28.2973	0.2077	147	186
1	1000.0000	1.0000	10	0	18.5580	114.5949	28.3959	0.2898	140	183
1	1001.0000	1.0000	10	0	18.5472	114.3170	27.9670	0.3683	124	159
1	1002.0000	1.0000	10	0	18.6401	114.5328	28.2024	0.2544	136	182
1	1003.0000	1.0000	10	0	18.5317	114.4940	28.0226	0.1801	141	182
1	1004.0000	1.0000	10	0	18.6487	114.5468	27.9436	0.3506	138	172
1	1005.0000	1.0000	10	0	18.6939	114.5237	28.1038	0.3053	138	179
1	1006.0000	1.0000	10	0	18.6435	114.5618	28.1384	0.2141	141	176
1	1007.0000	1.0000	10	0	18.5174	114.5457	27.8875	0.1249	139	178
1	1008.0000	1.0000	10	0	18.6685	114.1370	27.9007	0.3482	124	154
1	1009.0000	1.0000	10	0	18.2951	114.4877	27.6238	0.4676	129	165
1	1010.0000	1.0000	10	0	18.4227	114.6077	27.9625	0.1776	139	172
1	1011.0000	1.0000	10	0	18.5075	114.6561	28.0469	0.1971	138	185
1	1012.0000	1.0000	10	0	18.5445	114.6012	27.9826	0.3220	134	172
1	1013.0000	1.0000	10	0	18.5198	114.5924	28.1072	0.2527	139	180
1	1014.0000	1.0000	10	0	18.5335	114.5742	28.0903	0.2707	137	179
1	1015.0000	1.0000	10	0	18.4675	114.6251	27.9881	0.2154	138	177
1	1016.0000	1.0000	10	0	18.4846	114.6131	28.0273	0.2491	139	179
1	1017.0000	1.0000	10	0	18.5318	114.6342	28.0709	0.2286	142	186
1	1018.0000	1.0000	10	0	18.5500	114.5671	28.0477	0.1697	143	179
1	1019.0000	1.0000	10	0	18.5154	114.6004	28.0843	0.3401	136	171
1	1020.0000	1.0000	10	0	18.4463	114.6189	27.8975	0.1806	137	176
1	1021.0000	1.0000	10	0	18.5041	114.5880	27.9600	0.1229	141	188
1	1022.0000	1.0000	10	0	18.5988	114.5259	28.1004	0.3191	139	180
1	1023.0000	1.0000	10	0	18.5965	114.5821	28.0951	0.2423	141	187
1	1024.0000	1.0000	10	0	18.5546	114.4860	27.9984	0.2529	135	167
1	1025.0000	1.0000	10	0	18.5205	114.5583	27.9596	0.2776	140	182
1	1026.0000	1.0000	10	0	18.5232	114.5921	27.8257	0.2186	137	188
1	1027.0000	1.0000	10	0	18.6141	114.5059	27.8943	0.1747	139	174
1	1028.0000	1.0000	10	0	18.5921	114.0815	27.6798	0.4540	138	164
1	1029.0000	1.0000	10	0	18.7749	113.9609	27.8421	0.4326	138	166
1	1030.0000	1.0000	10	0	18.5801	113.8256	27.9106	0.3773	133	154
1	1031.0000	1.0000	10	0	18.6971	114.4432	27.9774	0.3067	137	176
1	1032.0000	1.0000	10	0	18.7111	114.4548	27.9441	0.2463	142	175
1	1033.0000	1.0000	10	0	18.7669	114.3882	28.0334	0.2520	142	179
1	1034.0000	1.0000	10	0	18.7771	114.3665	28.0850	0.2375	143	181
1	1035.0000	1.0000	10	0	18.7464	114.0755	27.8108	0.2360	138	166
1	1036.0000	1.0000	10	0	18.9910	114.2024	27.9362	0.3310	142	177
1	1037.0000	1.0000	10	0	18.9010	114.2664	27.8693	0.2993	142	179
1	1038.0000	1.0000	10	0	19.0033	114.2940	27.9301	0.2158	145	188
1	1039.0000	1.0000	10	0	18.9646	114.3111	27.8910	0.2425	145	179
1	1040.0000	1.0000	10	0	19.0166	114.2413	27.8483	0.2613	138	178
1	1041.0000	1.0000	10	0	18.4988	113.7774	27.6138	0.6380	128	163
1	1042.0000	1.0000	10	0	18.9401	114.2836	27.8732	0.2847	144	177
1	1043.0000	1.0000	10	0	18.9272	114.2946	27.7234	0.2418	144	167
1	1044.0000	1.0000	10	0	18.9048	114.2576	27.7142	0.1286	139	180
1	1045.0000	1.0000	10	0	18.9648	114.2957	27.8675	0.1222	144	194
1	1046.0000	1.0000	10	0	18.9342	114.2611	27.8390	0.2832	144	183
1	1047.0000	1.0000	10	0	18.9353	114.2850	27.8142	0.1435	149	183
1	1048.0000	1.0000	10	0	18.9883	114.2593	27.8123	0.3443	144	182
1	1049.0000	1.0000	10	0	19.0275	114.2713	27.7299	0.1296	141	175
1	1050.0000	1.0000	10	0	18.9352	114.2867	27.8341	0.2459	142	179
1	1051.0000	1.0000	10	0	19.0019	114.2489	27.7415	0.2329	146	179
1	1052.0000	1.0000	10	0	18.9617	113.6586	27.5836	0.4288	134	168
1	1053.0000	1.0000	10	0	18.7988	113.7605	27.3674	0.3888	136	165
1	1054.0000	1.0000	10	0	19.0318	114.3045	27.7334	0.3003	149	180
1	1055.0000	1.0000	10	0	18.9175	114.3425	27.6757	0.2606	148	176
1	1056.0000	1.0000	10	0	18.7864	114.3234	27.6274	0.2394	147	180
1	1057.0000	1.0000	10	0	18.5045	113.9951	27.3665	0.5482	148	180
1	1058.0000	1.0000	10	0	18.8921	114.3390	27.6353	0.2458	146	181
1	1059.0000	1.0000	10	0	18.8592	114.2411	27.6044	0.2196	143	175
1	1060.0000	1.0000	10	0	18.9024	114.0702	27.5358	0.4437	139	167
1	1061.0000	1.0000	10	0	18.4645	113.6423	27.2282	0.5752	128	153
1	1062.0000	1.0000	10	0	18.8380	113.5374	27.5082	0.5313	136	160
1	1063.0000	1.0000	10	0	18.8284	114.1749	26.4757	0.4459	146	162
1	1064.0000	1.0000	10	0	18.8061	114.3787	25.9875	0.2960	141	167
1	1065.0000	1.0000	10	0	18.6050	114.2758	26.0868	0.6217	140	164
1	1066.0000	1.0000	10	0	18.6840	114.3626	26.1684	0.3547	144	167
1	1067.0000	1.0000	10	0	18.6994	114.4009	26.0946	0.2191	141	171
1	1068.0000	1.0000	10	0	18.7559	114.3135	26.0947	0.3254	141	171
1	1069.0000	1.0000	10	0	18.7390	114.3577	26.0860	0.2283	140	176
1	1070.0000	1.0000	10	0	18.8363	114.3602	26.0751	0.3893	141	178
1	1071.0000	1.0000	10	0	18.7832	114.3616	26.1272	0.2733	144	175
1	1072.0000	1.0000	10	0	18.7826	114.4028	26.0866	0.1684	142	175
1	1073.0000	1.0000	10	0	18.8159	114.3369	26.2594	0.2753	144	171
1	1074.0000	1.0000	10	0	18.5266	114.0570	26.1103	0.5539	138	170
1	1075.0000	1.0000	10	0	18.7479	114.4634	26.1575	0.2676	138	170
1	1076.0000	1.0000	10	0	18.8069	114.4537	26.1796	0.2268	144	181
1	1077.0000	1.0000	10	0	18.8568	114.4745	26.2215	0.2222	144	185
1	1078.0000	1.0000	10	0	18.7905	114.4421	26.2065	0.2313	144	172
1	1079.0000	1.0000	10	0	18.8160	114.4493	26.2048	0.2218	138	185
1	1080.0000	1.0000	10	0	18.8144	114.3327	26.2785	0.3496	140	174
1	1081.0000	1.0000	10	0	18.6718	114.5388	26.2585	0.2145	144	180
1	1082.0000	1.0000	10	0	18.6126	114.5594	26.2207	0.2060	143	192
1	1083.0000	1.0000	10	0	18.6559	114.5679	26.2396	0.2156	143	191
1	1084.0000	1.0000	10	0	18.6300	114.5527	26.2842	0.1707	146	189
1	1085.0000	1.0000	10	0	18.6468	114.5176	26.3469	0.2348	142	186
1	1086.0000	1.0000	10	0	18.5114	114.4069	26.0929	0.4356	138	165
1	1087.0000	1.0000	10	0	18.4636	114.5608	26.3245	0.1898	142	175
1	1088.0000	1.0000	10	0	18.3189	114.6299	26.1578	0.1678	144	190
1	1089.0000	1.0000	10	0	18.4016	114.6266	26.2741	0.1932	142	184
1	1090.0000	1.0000	10	0	18.3935	114.6053	26.1404	0.1852	142	182
1	1091.0000	1.0000	10	0	18.4889	114.5566	26.1194	0.1531	143	183
1	1092.0000	1.0000	10	0	18.5974	114.5093	26.1396	0.2838	145	179
1	1093.0000	1.0000	10	0	18.5996	114.5209	26.0696	0.2043	146	184
1	1094.0000	1.0000	10	0	18.6124	114.5054	26.0749	0.2352	144	188
1	1095.0000	1.0000	10	0	18.7298	114.4619	26.1464	0.2127	144	187
1	1096.0000	1.0000	10	0	18.5937	114.5025	26.0705	0.3013	136	172
1	1097.0000	1.0000	10	0	18.6691	114.4869	26.1253	0.2281	143	183
1	1098.0000	1.0000	10	0	18.6008	114.5106	26.1198	0.1878	140	181
1	1099.0000	1.0000	10	0	18.4972	114.4735	25.9597	0.1559	141	170
1	1100.0000	1.0000	10	0	18.6627	114.5349	26.1618	0.2168	143	182
1	1101.0000	1.0000	10	0	18.7013	114.5316	26.1331	0.3342	142	184
1	1102.0000	1.0000	10	0	18.6586	114.5174	26.1430	0.2432	144	186
1	1103.0000	1.0000	10	0	18.6489	114.5132	26.1749	0.2159	146	174
1	1104.0000	1.0000	10	0	18.5584	114.5363	26.1339	0.2208	140	181
1	1105.0000	1.0000	10	0	18.5489	114.5273	26.1231	0.1918	144	185
1	1106.0000	1.0000	10	0	18.5738	114.5187	26.0996	0.2635	144	176
1	1107.0000	1.0000	10	0	18.4995	114.5498	25.9512	0.2014	140	169
1	1108.0000	1.0000	10	0	18.4617	114.3115	25.8288	0.5108	140	173
1	1109.0000	1.0000	10	0	18.2440	114.6652	26.0773	0.3378	142	178
1	1110.0000	1.0000	10	0	18.2757	114.6740	25.9976	0.2234	141	177
1	1111.0000	1.0000	10	0	18.1394	114.7089	25.9401	0.1666	150	184
1	1112.0000	1.0000	10	0	18.2811	114.7185	26.1400	0.3470	147	177
1	1113.0000	1.0000	10	0	18.4661	114.5237	26.0382	0.4182	136	171
1	1114.0000	1.0000	10	0	18.2577	114.5816	26.0370	0.2290	143	180
1	1115.0000	1.0000	10	0	18.1741	114.7019	25.9519	0.2524	149	183
1	1116.0000	1.0000	10	0	18.1170	114.7528	26.0577	0.1962	139	192
1	1117.0000	1.0000	10	0	18.0492	114.7703	26.1303	0.3582	142	182
1	1118.0000	1.0000	10	0	17.6481	113.8288	26.1540	0.7058	138	158
1	1119.0000	1.0000	10	0	17.9011	114.6230	26.0233	0.4238	145	171
1	1120.0000	1.0000	10	0	17.8574	114.7920	25.9149	0.2131	145	178
1	1121.0000	1.0000	10	0	17.8639	114.7899	26.1048	0.2139	146	181
1	1122.0000	1.0000	10	0	17.9373	114.6932	26.0594	0.2961	146	186
1	1123.0000	1.0000	10	0	17.8851	114.7308	26.0212	0.2559	141	174
1	1124.0000	1.0000	10	0	17.9367	114.7757	26.0889	0.2148	143	187
1	1125.0000	1.0000	10	0	17.9371	114.7916	26.0182	0.1455	145	186
1	1126.0000	1.0000	10	0	17.9476	114.7269	26.0394	0.2423	143	173
1	1127.0000	1.0000	10	0	17.8988	114.7724	26.0700	0.2185	142	183
1	1128.0000	1.0000	10	0	17.8622	114.7657	26.0675	0.2009	142	183
1	1129.0000	1.0000	10	0	17.9608	114.7751	26.0186	0.2700	144	188
1	1130.0000	1.0000	10	0	17.9246	114.7906	25.9843	0.1743	150	197
1	1131.0000	1.0000	10	0	17.9927	114.7536	26.0801	0.1873	148	190
1	1132.0000	1.0000	10	0	18.0054	114.7766	26.1127	0.2155	145	191
1	1133.0000	1.0000	10	0	17.9492	114.7124	25.9818	0.1385	147	181
1	1134.0000	1.0000	10	0	17.9825	114.7201	26.1275	0.2400	147	191
1	1135.0000	1.0000	10	0	18.0792	114.6812	26.2747	0.2433	142	182
1	1136.0000	1.0000	10	0	18.0169	114.7458	26.1156	0.2284	141	187
1	1137.0000	1.0000	10	0	18.0688	114.6834	26.1634	0.2520	143	184
1	1138.0000	1.0000	10	0	18.0006	114.7096	26.0438	0.1287	145	189
1	1139.0000	1.0000	10	0	17.9637	114.7615	26.0069	0.2493	142	180
1	1140.0000	1.0000	10	0	18.0222	114.7066	26.0003	0.1179	145	182
1	1141.0000	1.0000	10	0	18.1941	114.6078	26.0728	0.2979	146	184
1	1142.0000	1.0000	10	0	18.4395	114.4272	26.1456	0.3040	142	178
1	1143.0000	1.0000	10	0	18.3362	113.9895	25.8086	0.4427	116	127
1	1144.0000	1.0000	10	0	18.7414	114.1915	26.1050	0.2900	123	149
1	1145.0000	1.0000	10	0	18.8095	114.3407	26.0571	0.2517	138	169
1	1146.0000	1.0000	10	0	18.8266	114.3054	26.1745	0.2999	140	176
1	1147.0000	1.0000	10	0	18.8232	114.3313	26.1359	0.2321	146	185
1	1148.0000	1.0000	10	0	18.8231	114.3339	26.0600	0.2752	145	181
1	1149.0000	1.0000	10	0	18.9079	114.3231	26.1193	0.1922	144	182
1	1150.0000	1.0000	10	0	18.9311	114.3415	26.1557	0.3009	145	179
1	1151.0000	1.0000	10	0	18.8600	114.3056	26.1094	0.2871	147	191
1	1152.0000	1.0000	10	0	18.9335	114.2969	26.1376	0.1788	148	185
1	1153.0000	1.0000	10	0	18.8525	114.3388	26.1876	0.2380	145	193
1	1154.0000	1.0000	10	0	18.7957	114.3788	26.1543	0.2137	147	195
1	1155.0000	1.0000	10	0	18.8306	114.3992	26.1854	0.2393	147	190
1	1156.0000	1.0000	10	0	18.8428	114.3783	26.2929	0.2095	148	194
1	1157.0000	1.0000	10	0	18.7943	114.4051	26.1860	0.1131	148	190
1	1158.0000	1.0000	10	0	18.7072	114.4226	26.0676	0.1350	146	195
1	1159.0000	1.0000	10	0	18.6698	114.4431	25.9923	0.1467	148	195
1	1160.0000	1.0000	10	0	18.7581	114.4162	26.1668	0.2016	147	189
1	1161.0000	1.0000	10	0	18.6528	114.4524	25.9779	0.1101	149	194
1	1162.0000	1.0000	10	0	18.7038	114.4579	26.0951	0.2046	151	190
1	1163.0000	1.0000	10	0	18.6773	114.4581	26.0953	0.1829	148	188
1	1164.0000	1.0000	10	0	18.5857	114.4560	25.9928	0.1509	148	187
1	1165.0000	1.0000	10	0	18.5237	114.4656	26.0627	0.2585	147	186
1	1166.0000	1.0000	10	0	18.5218	114.3806	25.9957	0.2275	136	171
1	1167.0000	1.0000	10	0	18.4830	114.1892	26.2997	0.3749	115	139
1	1168.0000	1.0000	10	0	18.2709	114.3925	26.0069	0.2158	125	136
1	1169.0000	1.0000	10	0	18.3468	114.5122	26.0150	0.3152	138	158
1	1170.0000	1.0000	10	0	18.3520	114.5892	26.0692	0.2427	145	179
1	1171.0000	1.0000	10	0	18.3280	114.6605	25.9109	0.1751	155	186
1	1172.0000	1.0000	10	0	18.3341	114.6281	26.1534	0.1893	141	191
1	1173.0000	1.0000	10	0	18.2176	114.6809	25.9913	0.1202	142	185
1	1174.0000	1.0000	10	0	18.2452	114.6873	26.0610	0.2324	142	193
1	1175.0000	1.0000	10	0	18.2682	114.6247	26.2019	0.2270	143	195
1	1176.0000	1.0000	10	0	18.2326	114.6771	26.0465	0.1384	144	190
1	1177.0000	1.0000	10	0	18.2141	114.6803	26.0287	0.1431	146	191
1	1178.0000	1.0000	10	0	18.2566	114.6542	26.1321	0.2084	145	186
1	1179.0000	1.0000	10	0	18.2715	114.6427	26.1785	0.1856	145	188
1	1180.0000	1.0000	10	0	18.2859	114.6144	26.1090	0.2399	156	183
1	1181.0000	1.0000	10	0	18.3096	114.5498	26.0847	0.2138	146	173
1	1182.0000	1.0000	10	0	18.3723	114.5558	26.1212	0.1989	146	182
1	1183.0000	1.0000	10	0	18.3380	114.5348	26.1090	0.1764	148	185
1	1184.0000	1.0000	10	0	18.3783	114.5162	26.1635	0.2491	149	184
1	1185.0000	1.0000	10	0	18.3392	114.5257	26.1463	0.2176	156	193
1	1186.0000	1.0000	10	0	18.3091	114.5285	26.1108	0.2370	145	187
1	1187.0000	1.0000	10	0	18.2618	114.5637	26.0377	0.1943	147	189
1	1188.0000	1.0000	10	0	18.3019	114.5686	26.0854	0.2007	146	188
1	1189.0000	1.0000	10	0	18.2848	114.5438	26.0303	0.2107	144	180
1	1190.0000	1.0000	10	0	18.3641	114.4461	25.9301	0.3587	137	165
1	1191.0000	1.0000	10	0	18.7055	114.3292	25.9336	0.2468	144	176
1	1192.0000	1.0000	10	0	18.6888	114.3058	25.8494	0.1969	146	184
1	1193.0000	1.0000	10	0	18.7925	114.2351	25.9157	0.1863	143	178
1	1194.0000	1.0000	10	0	18.2678	114.4993	25.6488	0.2899	146	168
1	1195.0000	1.0000	10	0	18.3329	114.5582	25.8435	0.3665	144	176
1	1196.0000	1.0000	10	0	18.1385	114.4623	25.8307	0.3112	140	176
1	1197.0000	1.0000	10	0	18.0729	114.6223	25.6818	0.1944	142	182
1	1198.0000	1.0000	10	0	18.0500	114.6014	25.8152	0.2308	144	179
1	1199.0000	1.0000	10	0	17.8821	114.5565	25.6746	0.2389	142	174
1	1200.0000	1.0000	10	0	17.7952	114.6010	25.8052	0.2710	140	174
1	1201.0000	1.0000	10	0	17.8469	114.7080	25.8202	0.2242	144	180
1	1202.0000	1.0000	10	0	17.8409	114.6922	25.8158	0.2367	144	180
1	1203.0000	1.0000	10	0	17.8167	114.6345	25.8198	0.2215	143	176
1	1204.0000	1.0000	10	0	17.9908	114.6770	25.9078	0.4527	141	179
1	1205.0000	1.0000	10	0	17.9150	114.6573	25.9027	0.2367	146	178
1	1206.0000	1.0000	10	0	17.7626	114.6377	25.7674	0.3388	140	171
1	1207.0000	1.0000	10	0	17.7845	114.5559	25.7761	0.3285	137	175
1	1208.0000	1.0000	10	0	17.5704	114.5820	25.6815	0.3087	138	169
1	1209.0000	1.0000	10	0	17.9551	114.0015	25.7978	0.3209	132	159
1	1210.0000	1.0000	10	0	17.7349	114.6984	25.7613	0.1836	139	176
1	1211.0000	1.0000	10	0	17.9945	114.0887	25.3324	0.7846	134	170
1	1212.0000	1.0000	10	0	17.7104	114.7342	25.7450	0.2571	142	180
1	1213.0000	1.0000	10	0	17.7095	114.6697	25.7684	0.1937	144	177
1	1214.0000	1.0000	10	0	17.8766	114.6878	25.9050	0.2002	141	180
1	1215.0000	1.0000	10	0	17.7842	114.7280	25.8702	0.2039	147	183
1	1216.0000	1.0000	10	0	17.7753	114.7028	25.8933	0.2305	145	183
1	1217.0000	1.0000	10	0	17.6841	114.7192	25.7296	0.1581	149	188
1	1218.0000	1.0000	10	0	17.7553	114.7122	25.7610	0.1708	144	185
1	1219.0000	1.0000	10	0	17.7882	114.7367	25.8510	0.2624	145	181
1	1220.0000	1.0000	10	0	17.8577	114.6876	25.8059	0.2405	145	187
1	1221.0000	1.0000	10	0	17.9780	114.6448	25.9109	0.1800	145	182
1	1222.0000	1.0000	10	0	17.9316	114.6712	25.8956	0.3464	145	167
1	1223.0000	1.0000	10	0	18.9842	114.2024	25.9285	0.2680	146	184
1	1224.0000	1.0000	10	0	19.0427	114.0950	25.9741	0.2476	149	176
1	1225.0000	1.0000	10	0	19.0753	114.1290	25.9647	0.2345	139	171
1	1226.0000	1.0000	10	0	19.0632	114.1591	25.9287	0.2184	142	186
1	1227.0000	1.0000	10	0	19.0817	114.1494	25.9157	0.2558	145	184
1	1228.0000	1.0000	10	0	19.0320	114.1228	25.8802	0.1878	147	182
1	1229.0000	1.0000	10	0	18.8949	114.1406	25.6698	0.1040	141	179
1	1230.0000	1.0000	10	0	18.9573	114.1101	25.8203	0.2736	143	177
1	1231.0000	1.0000	10	0	18.9399	114.1757	25.8066	0.2265	147	185
1	1232.0000	1.0000	10	0	18.5108	114.3505	25.8016	0.4075	147	177
1	1233.0000	1.0000	10	0	18.0469	114.5899	25.5828	0.1810	149	188
1	1234.0000	1.0000	10	0	17.9970	114.5667	25.6395	0.3158	145	171
1	1235.0000	1.0000	10	0	18.0931	114.5880	25.6596	0.2301	147	181
1	1236.0000	1.0000	10	0	17.9793	114.6049	25.7093	0.1805	148	185
1	1237.0000	1.0000	10	0	17.9637	114.5166	25.5755	0.2981	145	179
1	1238.0000	1.0000	10	0	17.8223	114.6053	25.5759	0.2866	145	186
1	1239.0000	1.0000	10	0	18.0544	114.4056	25.7707	0.3454	146	177
1	1240.0000	1.0000	10	0	17.9340	114.5796	25.6289	0.2381	148	180
1	1241.0000	1.0000	10	0	17.8986	114.4998	25.6982	0.3510	143	182
1	1242.0000	1.0000	10	0	17.9093	114.5057	25.6838	0.3415	140	171
1	1243.0000	1.0000	10	0	18.1710	114.2275	25.6085	0.3630	131	159
1	1244.0000	1.0000	10	0	18.0288	114.5102	25.6157	0.3020	139	167
1	1245.0000	1.0000	10	0	17.8333	114.4712	25.4784	0.2893	142	168
1	1246.0000	1.0000	10	0	18.0189	114.5018	25.7140	0.4784	144	175
1	1247.0000	1.0000	10	0	17.6390	113.6366	25.5633	0.5700	126	157
1	1248.0000	1.0000	10	0	17.9338	114.5032	25.6097	0.2098	139	176
1	1249.0000	1.0000	10	0	17.9690	114.4619	25.5594	0.2986	145	178
1	1250.0000	1.0000	10	0	18.0774	114.5237	25.5895	0.2528	150	175
1	1251.0000	1.0000	10	0	18.0589	114.4596	25.5264	0.2971	143	175
1	1252.0000	1.0000	10	0	18.1772	114.4577	25.4424	0.1293	151	179
1	1253.0000	1.0000	10	0	18.1861	114.4545	25.5154	0.2262	145	174
1	1254.0000	1.0000	10	0	18.0671	114.5169	25.4633	0.1722	147	173
1	1255.0000	1.0000	10	0	18.0957	114.5107	25.5908	0.2113	148	180
1	1256.0000	1.0000	10	0	18.1006	114.4987	25.6866	0.2502	145	181
1	1257.0000	1.0000	10	0	18.0559	114.4887	25.5901	0.2310	147	182
1	1258.0000	1.0000	10	0	18.0636	114.4811	25.5323	0.2465	143	175
1	1259.0000	1.0000	10	0	18.0811	114.3257	25.5042	0.3405	135	167
1	1260.0000	1.0000	10	0	18.2040	114.5016	25.5915	0.3115	138	170
1	1261.0000	1.0000	10	0	18.0674	114.5336	25.4415	0.1893	141	172
1	1262.0000	1.0000	10	0	18.0225	113.5227	25.0345	0.5635	127	152
1	1263.0000	1.0000	10	0	18.0218	114.0022	25.3346	0.3935	171	168
1	1264.0000	1.0000	10	0	18.0979	114.4407	25.5856	0.3218	143	179
1	1265.0000	1.0000	10	0	18.0892	114.4764	25.4514	0.2337	144	173
1	1266.0000	1.0000	10	0	18.2360	114.1350	25.7063	0.5604	137	167
1	1267.0000	1.0000	10	0	18.2470	113.6564	25.3582	0.6399	128	163
1	1268.0000	1.0000	10	0	18.2814	114.3982	25.3875	0.1520	143	175
1	1269.0000	1.0000	10	0	18.2610	114.0676	25.4569	0.2960	136	176
1	1270.0000	1.0000	10	0	18.3920	114.3075	25.5567	0.2434	139	177
1	1271.0000	1.0000	10	0	18.4184	114.3642	25.5807	0.2467	148	190
1	1272.0000	1.0000	10	0	17.9793	113.5647	25.2795	0.5237	130	166
1	1273.0000	1.0000	10	0	18.2493	113.7374	25.5043	0.5680	136	164
1	1274.0000	1.0000	10	0	18.2531	114.0728	25.3615	0.2751	130	163
1	1275.0000	1.0000	10	0	18.2727	114.3426	25.3856	0.1357	134	174
1	1276.0000	1.0000	10	0	18.3175	114.2280	25.5074	0.2469	134	172
1	1277.0000	1.0000	10	0	17.9341	113.7027	25.2694	0.5469	134	167
1	1278.0000	1.0000	9	0	18.6833	113.9055	25.5909	0.6366	139	162
1	1279.0000	1.0000	10	0	19.6704	113.2536	25.1566	0.5590	134	148
1	1280.0000	1.0000	10	0	19.9552	113.5933	25.2546	0.1689	143	164
1	1281.0000	1.0000	10	0	19.8876	113.5414	25.2868	0.1875	147	174
1	1282.0000	1.0000	10	0	19.9587	113.5525	25.2767	0.1218	143	167
1	1283.0000	1.0000	10	0	20.0499	113.5584	25.4176	0.2055	145	179
1	1284.0000	1.0000	10	0	19.9764	113.5697	25.3575	0.1821	145	179
1	1285.0000	1.0000	10	0	19.9143	113.5634	25.2682	0.1477	148	177
1	1286.0000	1.0000	10	0	19.9195	113.5787	25.2370	0.1228	146	175
1	1287.0000	1.0000	10	0	19.9157	113.5457	25.3348	0.2198	145	177
1	1288.0000	1.0000	9	0	19.9674	113.5595	25.3825	0.2386	149	175
1	1289.0000	1.0000	9	0	19.8842	113.5686	25.2366	0.1216	148	181
1	1290.0000	1.0000	9	0	19.8985	113.5325	25.2976	0.1037	149	187
1	1291.0000	1.0000	9	0	19.9702	113.5494	25.4067	0.2169	148	181
1	1292.0000	1.0000	9	0	19.9355	113.5310	25.2893	0.0977	151	184
1	1293.0000	1.0000	10	0	19.7092	113.3179	25.2346	0.4436	157	174
1	1294.0000	1.0000	9	0	20.2420	113.3676	24.8278	0.2145	158	182
1	1295.0000	1.0000	9	0	20.2541	113.3833	24.7992	0.1613	158	190
1	1296.0000	1.0000	9	0	20.2687	113.4149	24.7347	0.1335	165	192
1	1297.0000	1.0000	9	0	20.2630	113.3835	24.8595	0.2131	164	179
1	1298.0000	1.0000	9	0	20.1550	113.4459	24.6965	0.2826	156	184
1	1299.0000	1.0000	10	0	19.8170	113.5838	24.3226	0.1282	155	191
1	1300.0000	1.0000	10	0	19.8379	113.5564	24.3341	0.1773	153	184
1	1301.0000	1.0000	9	0	19.8003	113.5333	24.3401	0.1441	150	186
1	1302.0000	1.0000	10	0	19.8061	113.5939	24.2948	0.1530	153	185
1	1303.0000	1.0000	9	0	19.9400	113.5078	24.5075	0.2041	148	175
1	1304.0000	1.0000	9	0	19.8690	113.5424	24.4146	0.1371	149	173
1	1305.0000	1.0000	10	0	19.6288	113.1212	24.2892	0.4998	146	164
1	1306.0000	1.0000	10	0	19.8304	113.5598	24.3334	0.1189	149	176
1	1307.0000	1.0000	9	0	19.8109	113.5675	24.3910	0.0863	155	179
1	1308.0000	1.0000	9	0	19.7369	113.3233	24.1447	0.3776	149	183
1	1309.0000	1.0000	9	0	19.7386	113.5608	24.3086	0.1287	151	182
1	1310.0000	1.0000	9	0	19.7934	113.5759	24.3207	0.1668	145	177
1	1311.0000	1.0000	10	0	19.7049	113.5647	24.2644	0.2255	147	175
1	1312.0000	1.0000	9	0	19.7283	113.5826	24.3454	0.1192	149	181
1	1313.0000	1.0000	9	0	19.7371	113.5589	24.5009	0.2426	147	176
1	1314.0000	1.0000	9	0	19.6688	113.5986	24.3475	0.1740	146	178
1	1315.0000	1.0000	10	0	19.5320	113.5494	24.2678	0.1911	147	173
1	1316.0000	1.0000	10	0	19.6623	113.6277	24.3062	0.1616	147	173
1	1317.0000	1.0000	10	0	19.6574	113.6276	24.3465	0.1193	144	183
1	1318.0000	1.0000	9	0	19.6690	113.6660	24.4551	0.2275	150	179
1	1319.0000	1.0000	10	0	19.5772	113.6733	24.2581	0.1333	151	181
1	1320.0000	1.0000	9	0	19.6387	113.6592	24.3752	0.0942	152	181
1	1321.0000	1.0000	9	0	19.6684	113.6416	24.4383	0.1874	150	180
1	1322.0000	1.0000	9	0	19.6349	113.6370	24.3590	0.1468	148	185
1	1323.0000	1.0000	10	0	19.6154	113.6266	24.3020	0.1165	146	174
1	1324.0000	1.0000	9	0	19.7349	113.5260	24.5361	0.2215	146	171
1	1325.0000	1.0000	9	0	19.8901	113.5349	24.6022	0.1751	150	181
1	1326.0000	1.0000	9	0	19.9131	113.5557	24.6265	0.2569	149	181
1	1327.0000	1.0000	9	0	19.7457	113.5876	24.4557	0.1230	146	179
1	1328.0000	1.0000	10	0	19.7411	113.5860	24.3397	0.1244	148	178
1	1329.0000	1.0000	9	0	19.8181	113.4785	24.2747	0.1344	147	186
1	1330.0000	1.0000	10	0	19.7821	113.4075	24.1470	0.2256	154	181
1	1331.0000	1.0000	10	0	19.9022	113.4187	24.3224	0.2696	145	160
1	1332.0000	1.0000	9	0	19.7050	113.5982	24.0061	0.1634	146	168
1	1333.0000	1.0000	10	0	19.7539	113.5584	24.2632	0.2326	152	181
1	1334.0000	1.0000	10	0	19.7402	113.5865	24.1784	0.1202	152	175
1	1335.0000	1.0000	10	0	19.7392	113.5868	24.1332	0.1330	153	187
1	1336.0000	1.0000	10	0	19.7276	113.6386	24.1284	0.1393	149	182
1	1337.0000	1.0000	10	0	19.8215	113.6051	24.2726	0.2167	153	175
1	1338.0000	1.0000	10	0	19.7939	113.6360	24.1778	0.2246	149	189
1	1339.0000	1.0000	10	0	19.6462	113.5948	24.1130	0.1956	148	182
1	1340.0000	1.0000	9	0	19.7516	113.5879	24.2265	0.1758	154	178
1	1341.0000	1.0000	10	0	19.7627	113.6117	24.1218	0.1664	152	175
1	1342.0000	1.0000	10	0	19.6603	113.6251	24.0995	0.1084	150	174
1	1343.0000	1.0000	10	0	19.6462	113.5990	24.1006	0.1700	149	172
1	1344.0000	1.0000	10	0	19.5445	113.1249	24.1189	0.5573	147	166
1	1345.0000	1.0000	9	0	19.7739	113.5679	24.2122	0.1700	151	179
1	1346.0000	1.0000	10	0	19.7153	113.5786	24.0479	0.1178	156	184
1	1347.0000	1.0000	9	0	19.6746	113.4106	23.5863	0.3420	161	170
1	1348.0000	1.0000	10	0	19.6056	113.5523	23.1566	0.1909	155	177
1	1349.0000	1.0000	10	0	19.5758	113.5000	23.1950	0.2516	144	169
1	1350.0000	1.0000	9	0	19.4836	113.5888	22.9471	0.1032	151	179
1	1351.0000	1.0000	9	0	19.5640	113.5923	23.1010	0.1626	156	180
1	1352.0000	1.0000	9	0	19.5973	113.6097	23.0859	0.1882	157	185
1	1353.0000	1.0000	9	0	19.6439	113.5797	23.1980	0.2048	152	177
1	1354.0000	1.0000	9	0	19.6956	113.5412	23.2200	0.2617	150	177
1	1355.0000	1.0000	9	0	19.5826	113.5894	23.0071	0.1763	152	186
1	1356.0000	1.0000	9	0	19.6459	113.6076	23.2031	0.2563	153	192
1	1357.0000	1.0000	9	0	19.4792	113.5060	22.9285	0.2875	146	172
1	1358.0000	1.0000	9	0	19.5737	113.5836	23.0153	0.1421	150	184
1	1359.0000	1.0000	9	0	19.5415	113.6080	22.9771	0.1281	154	192
1	1360.0000	1.0000	9	0	19.5372	113.6164	22.9636	0.0932	159	188
1	1361.0000	1.0000	9	0	19.5057	113.4810	22.7705	0.3455	137	156
1	1362.0000	1.0000	9	0	19.5995	113.5057	23.0932	0.3117	147	178
1	1363.0000	1.0000	9	0	19.6559	113.6144	23.0647	0.1559	153	184
1	1364.0000	1.0000	9	0	19.5690	113.5749	23.0852	0.2017	153	182
1	1365.0000	1.0000	9	0	19.4499	113.3420	22.6740	0.3670	142	170
1	1366.0000	1.0000	9	0	19.5242	113.1286	22.9397	0.5545	150	180
1	1367.0000	1.0000	10	0	18.9817	113.2967	22.2526	0.7030	155	168
1	1368.0000	1.0000	9	0	19.0833	113.7783	21.6148	0.1910	156	188
1	1369.0000	1.0000	9	0	19.0429	113.7151	21.6489	0.2182	154	181
1	1370.0000	1.0000	9	0	18.9959	113.7248	21.6325	0.2310	151	182
1	1371.0000	1.0000	9	0	18.9901	113.6865	21.8704	0.3484	157	180
1	1372.0000	1.0000	10	0	18.9828	113.7002	21.6514	0.2373	149	180
1	1373.0000	1.0000	9	0	19.0437	113.8012	21.7715	0.1759	154	194
1	1374.0000	1.0000	9	0	19.0505	113.7576	21.7627	0.2221	149	185
1	1375.0000	1.0000	9	0	19.0282	113.7683	21.8460	0.2040	155	186
1	1376.0000	1.0000	9	0	18.9614	113.7708	21.7850	0.2436	155	188
1	1377.0000	1.0000	9	0	19.0156	113.7776	21.8115	0.2528	153	185
1	1378.0000	1.0000	9	0	19.0625	113.5263	21.6595	0.4352	150	175
1	1379.0000	1.0000	9	0	19.0599	113.7722	21.8042	0.1637	154	182
1	1380.0000	1.0000	9	0	19.0102	113.7967	21.7578	0.2144	157	189
1	1381.0000	1.0000	9	0	18.9411	113.7341	21.6107	0.1319	148	187
1	1382.0000	1.0000	9	0	18.9211	113.7308	21.5924	0.1418	148	187
1	1383.0000	1.0000	9	0	19.0159	113.7611	21.7443	0.2708	153	191
1	1384.0000	1.0000	9	0	19.1028	113.6919	21.7062	0.2157	151	184
1	1385.0000	1.0000	9	0	18.9624	113.7301	21.3931	0.1305	156	181
1	1386.0000	1.0000	9	0	18.9959	113.7758	21.4363	0.1462	153	186
1	1387.0000	1.0000	9	0	19.0295	113.7405	21.5368	0.2175	152	181
1	1388.0000	1.0000	9	0	19.0911	113.7577	21.5440	0.2245	151	182
1	1389.0000	1.0000	9	0	19.0701	113.7246	21.5313	0.2517	152	174
1	1390.0000	1.0000	9	0	19.0978	113.7740	21.5236	0.2208	153	189
1	1391.0000	1.0000	9	0	19.0567	113.8266	21.5252	0.1800	156	189
1	1392.0000	1.0000	9	0	18.8745	113.6727	21.4643	0.3489	149	174
1	1393.0000	1.0000	9	0	18.9446	113.7403	21.3819	0.1773	152	175
1	1394.0000	1.0000	9	0	18.9564	113.7033	21.3875	0.1719	142	168
1	1395.0000	1.0000	9	0	18.9359	113.8119	21.4965	0.1289	151	188
1	1396.0000	1.0000	9	0	18.8932	113.8068	21.3912	0.1334	149	181
1	1397.0000	1.0000	10	0	18.9023	113.8639	21.5096	0.2476	154	194
1	1398.0000	1.0000	9	0	18.9412	113.8542	21.6256	0.2113	154	190
1	1399.0000	1.0000	9	0	18.8939	113.8628	21.5975	0.2085	154	186
1	1400.0000	1.0000	9	0	18.8514	113.8340	21.5466	0.2014	158	188
1	1401.0000	1.0000	9	0	18.8007	113.8559	21.4577	0.0978	154	191
1	1402.0000	1.0000	9	0	18.8594	113.8458	21.6017	0.2105	153	196
1	1403.0000	1.0000	9	0	18.9426	113.8534	21.6444	0.1919	153	192
1	1404.0000	1.0000	9	0	18.9960	113.8288	21.5970	0.2160	151	191
1	1405.0000	1.0000	9	0	18.8611	113.8287	21.4319	0.1104	154	189
1	1406.0000	1.0000	9	0	18.8287	113.8462	21.4383	0.1321	155	191
1	1407.0000	1.0000	9	0	18.9261	113.8484	21.4934	0.2509	154	187
1	1408.0000	1.0000	9	0	18.8701	113.8261	21.5467	0.2407	150	184
1	1409.0000	1.0000	9	0	18.8999	113.8303	21.6017	0.2097	150	194
1	1410.0000	1.0000	9	0	18.8851	113.8620	21.6256	0.2094	150	188
1	1411.0000	1.0000	9	0	18.8535	113.8756	21.4557	0.1367	150	194
1	1412.0000	1.0000	9	0	18.8489	113.7887	21.4289	0.3082	146	174
1	1413.0000	1.0000	9	0	18.8661	113.8574	21.5483	0.1695	155	194
1	1414.0000	1.0000	9	0	18.8958	113.8584	21.5449	0.1561	153	195
1	1415.0000	1.0000	9	0	18.8615	113.8314	21.5028	0.1886	151	190
1	1416.0000	1.0000	9	0	18.8709	113.8825	21.4193	0.1388	153	188
1	1417.0000	1.0000	9	0	18.8154	113.8138	21.4721	0.1482	153	182
1	1418.0000	1.0000	9	0	18.8156	113.8424	21.5086	0.1937	156	187
1	1419.0000	1.0000	9	0	18.9407	113.8746	21.5789	0.1794	158	190
1	1420.0000	1.0000	9	0	18.8403	113.8307	21.4554	0.1342	149	192
1	1421.0000	1.0000	9	0	18.8956	113.8507	21.5802	0.2001	148	183
1	1422.0000	1.0000	9	0	18.9950	113.7952	21.5943	0.2802	142	174
1	1423.0000	1.0000	9	0	18.9074	113.6614	21.5639	0.3244	142	170
1	1424.0000	1.0000	9	0	18.6603	113.4192	21.3646	0.3794	143	173
1	1425.0000	1.0000	9	0	18.8996	113.8613	21.5973	0.2092	153	178
1	1426.0000	1.0000	9	0	18.8440	113.8542	21.6235	0.2731	148	186
1	1427.0000	1.0000	9	0	18.8021	113.8009	21.5413	0.2738	148	184
1	1428.0000	1.0000	9	0	18.7634	113.8065	21.4945	0.2324	154	191
1	1429.0000	1.0000	9	0	18.8208	113.8518	21.4034	0.1527	151	184
1	1430.0000	1.0000	9	0	18.8931	113.8561	21.5738	0.1893	147	187
1	1431.0000	1.0000	9	0	18.8818	113.8474	21.4858	0.1572	152	189
1	1432.0000	1.0000	9	0	18.9643	113.7718	21.5191	0.2255	151	191
1	1433.0000	1.0000	9	0	18.9055	113.8426	21.4761	0.1683	151	193
1	1434.0000	1.0000	9	0	18.8918	113.7506	21.4517	0.1826	150	185
1	1435.0000	1.0000	9	0	18.9017	113.8179	21.4471	0.1222	149	187
1	1436.0000	1.0000	9	0	18.8958	113.8061	21.4199	0.1317	148	191
1	1437.0000	1.0000	9	0	19.0078	113.7843	21.5821	0.2153	148	186
1	1438.0000	1.0000	9	0	18.8499	113.7845	21.3244	0.1521	148	191
1	1439.0000	1.0000	9	0	18.8292	113.8233	21.3746	0.1668	153	185
1	1440.0000	1.0000	9	0	19.0619	113.7825	21.4281	0.3259	141	174
1	1441.0000	1.0000	9	0	18.9867	113.7915	21.5061	0.1775	147	184
1	1442.0000	1.0000	9	0	18.9086	113.5573	21.3808	0.2929	148	178
1	1443.0000	1.0000	9	0	18.8130	113.7607	21.3773	0.1528	148	179
1	1444.0000	1.0000	9	0	18.7918	113.7206	21.4166	0.2647	147	176
1	1445.0000	1.0000	9	0	18.9472	113.8061	21.5291	0.1987	149	190
1	1446.0000	1.0000	9	0	18.9435	113.8352	21.5147	0.1904	155	195
1	1447.0000	1.0000	9	0	18.9400	113.8317	21.5226	0.2128	156	197
1	1448.0000	1.0000	9	0	18.9423	113.8335	21.4926	0.2105	153	190
1	1449.0000	1.0000	9	0	18.8716	113.8000	21.4567	0.2305	146	183
1	1450.0000	1.0000	9	0	19.0139	113.8620	21.4362	0.2009	151	184
1	1451.0000	1.0000	9	0	19.0364	113.8235	21.5229	0.2097	150	187
1	1452.0000	1.0000	9	0	18.9184	113.8243	21.4938	0.2006	148	183
1	1453.0000	1.0000	9	0	19.1081	113.7915	21.5768	0.2801	148	171
1	1454.0000	1.0000	9	0	19.0736	113.8292	21.4966	0.2236	151	179
1	1455.0000	1.0000	9	0	18.9824	113.8324	21.5465	0.2697	153	200
1	1456.0000	1.0000	9	0	18.9557	113.8072	21.4673	0.1923	154	193
1	1457.0000	1.0000	9	0	18.9380	113.8280	21.4575	0.2021	151	189
1	1458.0000	1.0000	9	0	18.9980	113.8415	21.5596	0.2429	156	190
1	1459.0000	1.0000	9	0	19.0239	113.8330	21.5261	0.2125	156	190
1	1460.0000	1.0000	9	0	19.0618	113.7930	21.4319	0.1532	151	181
1	1461.0000	1.0000	9	0	18.8943	113.7738	21.4730	0.2723	153	184
1	1462.0000	1.0000	9	0	19.0737	113.8089	21.4896	0.2401	146	180
1	1463.0000	1.0000	9	0	19.0260	113.8359	21.4093	0.1233	152	188
1	1464.0000	1.0000	9	0	18.9475	113.8307	21.4047	0.0975	153	192
1	1465.0000	1.0000	9	0	18.9505	113.8361	21.4037	0.1065	153	193
1	1466.0000	1.0000	9	0	19.0174	113.7841	21.3879	0.1106	152	190
1	1467.0000	1.0000	9	0	19.1215	113.8429	21.4834	0.1955	155	197
1	1468.0000	1.0000	9	0	19.2100	113.7586	21.5074	0.1910	148	181
1	1469.0000	1.0000	9	0	18.9957	113.7875	21.3843	0.1415	150	192
1	1470.0000	1.0000	9	0	19.1369	113.7720	21.5277	0.2387	146	171
1	1471.0000	1.0000	9	0	19.0609	113.8154	21.4943	0.1820	154	181
1	1472.0000	1.0000	9	0	19.0942	113.7759	21.4957	0.1915	151	186
1	1473.0000	1.0000	8	0	19.0426	113.7980	21.3604	0.1745	141	173
1	1474.0000	1.0000	9	0	19.0268	113.8433	21.3814	0.1361	154	192
1	1475.0000	1.0000	9	0	18.9932	113.7515	21.3717	0.1490	152	189
1	1476.0000	1.0000	9	0	18.9635	113.8174	21.2623	0.1528	152	186
1	1477.0000	1.0000	9	0	19.0987	113.8236	21.3608	0.1195	153	188
1	1478.0000	1.0000	9	0	19.1228	113.8078	21.5552	0.2652	154	189
1	1479.0000	1.0000	9	0	19.1066	113.8403	21.4955	0.1873	155	194
1	1480.0000	1.0000	9	0	19.0787	113.8264	21.3440	0.1132	153	200
1	1481.0000	1.0000	9	0	19.0848	113.8279	21.4924	0.1862	153	191
1	1482.0000	1.0000	9	0	19.0921	113.7695	21.4724	0.2118	149	191
1	1483.0000	1.0000	9	0	19.1198	113.8025	21.4629	0.1459	153	188
1	1484.0000	1.0000	9	0	19.1169	113.8176	21.3813	0.1285	155	191
1	1485.0000	1.0000	9	0	19.0598	113.8400	21.4282	0.2042	152	190
1	1486.0000	1.0000	9	0	19.0872	113.7925	21.3812	0.1388	153	186
1	1487.0000	1.0000	9	0	19.1277	113.8043	21.4726	0.2400	154	190
1	1488.0000	1.0000	9	0	19.0704	113.7968	21.4201	0.1371	158	193
1	1489.0000	1.0000	9	0	19.0564	113.7573	21.4570	0.2072	153	189
1	1490.0000	1.0000	9	0	19.0654	113.7932	21.3727	0.1140	147	191
1	1491.0000	1.0000	9	0	19.1248	113.7391	21.4490	0.2754	150	184
1	1492.0000	1.0000	9	0	19.0961	113.7650	21.2770	0.2237	148	186
1	1493.0000	1.0000	9	0	18.9980	113.7987	21.4819	0.2003	151	187
1	1494.0000	1.0000	9	0	19.0786	113.8554	21.6181	0.1966	157	197
1	1495.0000	1.0000	9	0	18.9707	113.8546	21.5175	0.1908	152	190
1	1496.0000	1.0000	9	0	18.9799	113.8465	21.5368	0.2140	157	195
1	1497.0000	1.0000	9	0	19.0708	113.8558	21.5792	0.2465	154	193
1	1498.0000	1.0000	9	0	19.0987	113.8502	21.5710	0.1975	154	193
1	1499.0000	1.0000	9	0	18.9981	113.8880	21.5594	0.2049	158	193
1	1500.0000	1.0000	9	0	19.0464	113.8963	21.5739	0.2195	155	198
1	1501.0000	1.0000	9	0	19.0400	113.8786	21.6831	0.1889	154	187
1	1502.0000	1.0000	9	0	19.0259	113.8829	21.8955	0.2615	155	183
1	1503.0000	1.0000	9	0	19.0025	113.8772	21.7155	0.2544	150	186
1	1504.0000	1.0000	9	0	19.0087	113.8487	21.7009	0.1755	153	190
1	1505.0000	1.0000	9	0	18.9483	113.8804	21.5340	0.1653	151	194
1	1506.0000	1.0000	9	0	18.9470	113.8844	21.5403	0.1972	152	189
1	1507.0000	1.0000	9	0	19.0627	113.8710	21.6027	0.2064	153	201
1	1508.0000	1.0000	9	0	19.2168	113.7543	21.7976	0.2650	149	184
1	1509.0000	1.0000	9	0	19.3666	113.7245	21.8886	0.2203	152	188
1	1510.0000	1.0000	9	0	19.2389	113.7359	21.7147	0.1192	155	190
1	1511.0000	1.0000	9	0	19.2803	113.7171	21.8642	0.2153	147	190
1	1512.0000	1.0000	9	0	19.2698	113.7185	21.8260	0.1475	149	186
1	1513.0000	1.0000	9	0	19.3779	113.7348	21.8993	0.2657	151	187
1	1514.0000	1.0000	9	0	19.4327	113.7284	21.9528	0.2523	147	173
1	1515.0000	1.0000	9	0	19.3253	113.4899	21.8760	0.6063	141	158
1	1516.0000	1.0000	8	0	19.5892	112.6670	21.0060	0.5522	134	145
1	1517.0000	1.0000	9	0	18.8256	113.6511	21.6271	0.2692	147	166
1	1518.0000	1.0000	10	0	18.9221	113.7688	21.5870	0.2021	155	179
1	1519.0000	1.0000	9	0	18.7725	113.7074	21.4853	0.2368	150	176
1	1520.0000	1.0000	10	0	18.9402	113.4488	21.7978	0.5111	139	153
1	1521.0000	1.0000	9	0	18.7052	113.9714	22.3478	0.2235	153	175
1	1522.0000	1.0000	9	0	18.9255	113.9459	22.3997	0.2532	152	179
1	1523.0000	1.0000	9	0	18.8552	113.9700	22.3550	0.2740	156	187
1	1524.0000	1.0000	9	0	18.8647	113.9934	22.2999	0.2203	156	182
1	1525.0000	1.0000	9	0	18.9179	113.9682	22.2741	0.1738	156	183
1	1526.0000	1.0000	9	0	18.7788	113.9576	22.1661	0.1089	154	176
1	1527.0000	1.0000	9	0	18.9203	114.0095	22.3160	0.2253	155	185
1	1528.0000	1.0000	9	0	18.9198	113.9807	22.3582	0.2208	150	180
1	1529.0000	1.0000	9	0	18.8918	113.9944	22.2729	0.2701	150	181
1	1530.0000	1.0000	9	0	18.8202	113.9641	22.2704	0.2535	154	181
1	1531.0000	1.0000	9	0	18.8760	113.9995	22.2919	0.2051	151	183
1	1532.0000	1.0000	9	0	18.8106	113.9328	22.1605	0.2689	150	178
1	1533.0000	1.0000	10	0	18.8134	114.0447	22.1903	0.1979	151	184
1	1534.0000	1.0000	9	0	18.8000	114.0463	22.4481	0.2126	153	181
1	1535.0000	1.0000	10	0	18.6577	114.0024	22.3799	0.2280	148	168
1	1536.0000	1.0000	10	0	18.5887	114.0195	22.4953	0.2680	151	181
1	1537.0000	1.0000	10	0	18.6165	114.1087	22.5470	0.1171	144	172
1	1538.0000	1.0000	10	0	18.8422	114.0971	22.6320	0.2852	145	172
1	1539.0000	1.0000	10	0	18.6408	114.0948	22.5957	0.1902	144	169
1	1540.0000	1.0000	10	0	18.6490	114.0682	22.5138	0.1564	148	168
1	1541.0000	1.0000	10	0	18.6452	114.1069	22.4253	0.2166	149	176
1	1542.0000	1.0000	9	0	18.8952	114.0559	22.2900	0.2839	152	171
1	1543.0000	1.0000	10	0	18.9904	113.8382	22.0671	0.4369	155	180
1	1544.0000	1.0000	9	0	18.9806	114.0542	22.3103	0.2293	152	171
1	1545.0000	1.0000	9	0	18.9241	114.0190	22.2491	0.2041	152	180
1	1546.0000	1.0000	9	0	18.8900	114.0572	22.0809	0.1509	154	184
1	1547.0000	1.0000	9	0	19.1047	113.9802	22.0354	0.1583	156	183
1	1548.0000	1.0000	9	0	19.1664	113.9697	22.0809	0.1724	157	179
1	1549.0000	1.0000	9	0	19.3167	113.9330	22.0845	0.1066	156	183
1	1550.0000	1.0000	9	0	19.1883	113.9317	22.2505	0.2217	155	187
1	1551.0000	1.0000	9	0	19.1791	113.9145	22.2171	0.1202	151	182
1	1552.0000	1.0000	9	0	19.2530	113.9082	22.3703	0.1630	154	179
1	1553.0000	1.0000	9	0	19.3562	113.9152	22.4896	0.2569	153	189
1	1554.0000	1.0000	9	0	19.2114	113.9508	22.2677	0.1214	155	183
1	1555.0000	1.0000	10	0	19.2349	113.8872	22.3282	0.1843	150	189
1	1556.0000	1.0000	10	0	19.2586	113.9266	22.3449	0.2626	156	182
1	1557.0000	1.0000	10	0	19.3796	113.7130	22.4227	0.3534	154	180
1	1558.0000	1.0000	10	0	18.8594	114.0515	22.7942	0.1455	153	174
1	1559.0000	1.0000	9	0	18.9528	114.0813	22.9766	0.2658	149	180
1	1560.0000	1.0000	10	0	18.9332	114.0955	22.8996	0.2268	148	180
1	1561.0000	1.0000	10	0	18.9468	114.0553	22.8852	0.1813	141	176
1	1562.0000	1.0000	10	0	18.9134	114.1193	22.8910	0.2211	145	175
1	1563.0000	1.0000	10	0	18.9647	114.1526	23.0829	0.2350	152	178
1	1564.0000	1.0000	9	0	18.8495	114.1814	23.1467	0.2516	155	184
1	1565.0000	1.0000	10	0	18.9523	113.9405	23.1288	0.4601	148	173
1	1566.0000	1.0000	10	0	18.9462	114.1795	23.2645	0.2136	147	175
1	1567.0000	1.0000	9	0	18.8116	114.1772	23.2350	0.1677	147	169
1	1568.0000	1.0000	10	0	18.8726	114.1891	23.2865	0.2175	153	173
1	1569.0000	1.0000	10	0	18.8777	114.2191	23.2818	0.2255	145	180
1	1570.0000	1.0000	10	0	18.7713	114.2534	23.0708	0.1909	151	178
1	1571.0000	1.0000	10	0	18.8382	114.1963	23.2218	0.2138	144	178
1	1572.0000	1.0000	10	0	18.8035	114.1806	23.0674	0.1891	150	177
1	1573.0000	1.0000	10	0	18.8310	114.1114	22.9639	0.2269	141	168
1	1574.0000	1.0000	10	0	18.9658	114.1922	22.9461	0.1695	144	178
1	1575.0000	1.0000	10	0	18.9441	114.1690	22.9251	0.2233	148	175
1	1576.0000	1.0000	10	0	18.9481	114.1757	22.9201	0.1761	147	177
1	1577.0000	1.0000	10	0	18.8710	114.2093	22.9913	0.2129	140	169
1	1578.0000	1.0000	10	0	18.8263	114.2751	23.0050	0.1286	144	176
1	1579.0000	1.0000	9	0	18.8628	114.1909	23.2332	0.2945	144	174
1	1580.0000	1.0000	9	0	18.9806	114.2208	23.2139	0.2056	146	180
1	1581.0000	1.0000	10	0	18.9103	114.2564	23.1639	0.2130	144	177
1	1582.0000	1.0000	10	0	18.9009	114.2690	23.1974	0.2089	146	178
1	1583.0000	1.0000	10	0	18.8803	114.2098	23.1434	0.2298	143	167
1	1584.0000	1.0000	10	0	18.8365	114.2679	23.0923	0.1369	149	184
1	1585.0000	1.0000	10	0	18.8258	114.2498	23.0606	0.0913	148	181
1	1586.0000	1.0000	10	0	18.8935	114.2559	23.1410	0.2226	139	178
1	1587.0000	1.0000	9	0	18.8478	114.1751	23.1213	0.1921	144	180
1	1588.0000	1.0000	10	0	18.9346	114.1909	23.1386	0.1572	149	175
1	1589.0000	1.0000	10	0	18.9428	114.1930	23.0396	0.1868	147	174
1	1590.0000	1.0000	9	0	19.0109	114.1733	23.0878	0.1987	145	177
1	1591.0000	1.0000	10	0	18.9618	114.1723	22.8606	0.1424	146	168
1	1592.0000	1.0000	10	0	19.0985	114.1800	22.8200	0.2186	146	176
1	1593.0000	1.0000	10	0	19.1876	114.0966	22.6960	0.2981	143	169
1	1594.0000	1.0000	10	0	19.3398	114.0390	22.7400	0.2263	143	170
1	1595.0000	1.0000	10	0	19.3115	114.1112	22.7661	0.1882	146	175
1	1596.0000	1.0000	10	0	19.2972	114.1013	22.7369	0.1960	141	170
1	1597.0000	1.0000	10	0	19.3042	114.1257	22.6621	0.2118	141	179
1	1598.0000	1.0000	9	0	19.3057	114.1374	22.6383	0.2312	147	174
1	1599.0000	1.0000	10	0	19.2822	114.1003	22.7413	0.2160	144	176
1	1600.0000	1.0000	10	0	19.2915	114.0571	22.8051	0.3461	149	171
1	1601.0000	1.0000	10	0	19.1193	114.1472	23.3507	0.2475	147	181
1	1602.0000	1.0000	10	0	19.1896	114.2007	23.4670	0.2214	153	176
1	1603.0000	1.0000	9	0	19.1496	114.2181	23.4566	0.1304	149	176
1	1604.0000	1.0000	10	0	19.1631	114.2259	23.4834	0.2330	149	180
1	1605.0000	1.0000	10	0	19.0742	114.2391	23.3451	0.1741	148	184
1	1606.0000	1.0000	10	0	19.2098	113.9601	23.3445	0.5237	152	175
1	1607.0000	1.0000	10	0	19.1202	114.2772	23.2305	0.0929	145	181
1	1608.0000	1.0000	10	0	19.0837	114.3391	23.3600	0.1882	146	181
1	1609.0000	1.0000	9	0	19.2322	114.2837	23.5253	0.2464	143	177
1	1610.0000	1.0000	10	0	19.0770	114.0172	23.3433	0.4869	140	167
1	1611.0000	1.0000	10	0	19.0654	114.3277	23.3193	0.1801	139	170
1	1612.0000	1.0000	10	0	19.0985	114.3170	23.4385	0.1933	144	180
1	1613.0000	1.0000	10	0	19.1287	114.3426	23.4469	0.2046	141	182
1	1614.0000	1.0000	10	0	19.1341	114.3250	23.4511	0.2576	141	179
1	1615.0000	1.0000	10	0	19.1417	114.2607	23.4646	0.2217	142	166
1	1616.0000	1.0000	10	0	19.1362	114.3123	23.3390	0.1857	142	166
1	1617.0000	1.0000	10	0	19.1977	114.2515	23.4075	0.2889	141	162
1	1618.0000	1.0000	10	0	19.1029	114.3531	23.3866	0.1176	142	177
1	1619.0000	1.0000	10	0	19.1939	114.3537	23.4572	0.2283	141	178
1	1620.0000	1.0000	10	0	19.1251	114.2895	23.4584	0.2362	147	176
1	1621.0000	1.0000	10	0	19.1632	114.3095	23.4784	0.1893	141	174
1	1622.0000	1.0000	10	0	19.1426	114.2814	23.4628	0.1915	143	171
1	1623.0000	1.0000	10	0	19.0315	114.3484	23.3241	0.1122	144	184
1	1624.0000	1.0000	10	0	19.1100	114.3059	23.3983	0.2199	141	165
1	1625.0000	1.0000	10	0	19.1065	114.2828	23.2889	0.2121	144	168
1	1626.0000	1.0000	10	0	19.0924	114.3102	23.2933	0.2326	137	163
1	1627.0000	1.0000	10	0	19.0014	114.4884	23.1835	0.2530	143	182
1	1628.0000	1.0000	10	0	18.6861	114.3133	22.8945	0.4112	142	169
1	1629.0000	1.0000	10	0	18.7780	114.5912	23.0136	0.2249	141	178
1	1630.0000	1.0000	10	0	18.8855	114.5083	23.1372	0.1449	138	177
1	1631.0000	1.0000	10	0	18.8189	114.4754	23.3185	0.3132	137	167
1	1632.0000	1.0000	10	0	18.9222	114.5220	23.5474	0.2384	140	169
1	1633.0000	1.0000	10	0	18.4836	114.3155	23.0267	0.6618	127	152
1	1634.0000	1.0000	10	0	18.6032	114.3642	23.0329	0.3519	143	170
1	1635.0000	1.0000	10	0	18.9081	114.4649	23.2567	0.2906	138	171
1	1636.0000	1.0000	10	0	19.0121	114.4897	23.3024	0.3308	152	173
1	1637.0000	1.0000	10	0	19.4236	114.3238	23.3609	0.2653	137	163
1	1638.0000	1.0000	10	0	19.4784	114.4188	23.3943	0.4623	138	158
1	1639.0000	1.0000	10	0	19.2946	113.8686	23.6932	0.6759	138	167
1	1640.0000	1.0000	10	0	19.5133	114.2906	24.5091	0.2866	143	167
1	1641.0000	1.0000	10	0	19.5498	113.8380	24.1984	0.6206	126	146
1	1642.0000	1.0000	10	0	19.5806	114.2371	24.2365	0.5341	131	162
1	1643.0000	1.0000	10	0	19.6588	114.4524	24.6289	0.2171	142	172
1	1644.0000	1.0000	10	0	19.5186	114.4510	24.6148	0.1922	140	174
1	1645.0000	1.0000	10	0	19.6089	114.4582	24.8141	0.2369	140	166
1	1646.0000	1.0000	10	0	19.2959	113.8903	24.6013	0.5620	135	163
1	1647.0000	1.0000	10	0	19.2624	113.6940	24.6237	0.6160	138	164
1	1648.0000	1.0000	10	0	19.5057	114.2583	24.6640	0.3582	135	165
1	1649.0000	1.0000	10	0	19.8104	114.4312	25.1458	0.4370	137	165
1	1650.0000	1.0000	9	0	19.4513	113.3371	25.0364	0.3523	137	149
1	1651.0000	1.0000	10	0	19.6429	114.4733	24.7785	0.1200	139	167
1	1652.0000	1.0000	10	0	19.5819	114.0013	24.8317	0.5864	131	162
1	1653.0000	1.0000	10	0	19.6872	114.4859	24.7904	0.1927	142	171
1	1654.0000	1.0000	10	0	19.7818	114.5076	25.0192	0.3149	136	173
1	1655.0000	1.0000	10	0	19.9222	114.4173	25.0405	0.4898	136	171
1	1656.0000	1.0000	10	0	19.3987	114.0796	24.9003	0.5559	134	159
1	1657.0000	1.0000	10	0	19.7971	114.5068	24.8210	0.1890	138	168
1	1658.0000	1.0000	10	0	19.9138	114.4766	24.9401	0.3733	141	166
1	1659.0000	1.0000	10	0	19.7165	114.4875	24.8566	0.1603	139	164
1	1660.0000	1.0000	10	0	19.9231	114.5213	25.1549	0.3407	139	165
1	1661.0000	1.0000	10	0	19.8367	113.8495	24.9355	0.7428	136	158
1	1662.0000	1.0000	9	0	19.8098	114.2026	24.8835	0.4899	139	164
1	1663.0000	1.0000	10	0	19.8324	114.5525	24.8683	0.2061	130	170
1	1664.0000	1.0000	10	0	19.6297	114.1335	24.8827	0.5940	135	169
1	1665.0000	1.0000	10	0	19.9252	114.5446	24.9429	0.2248	145	177
1	1666.0000	1.0000	10	0	19.8409	114.4868	24.8483	0.1788	137	172
1	1667.0000	1.0000	10	0	19.9720	114.2931	24.8685	0.2217	136	157
1	1668.0000	1.0000	10	0	19.9168	114.4442	24.7220	0.1871	138	171
1	1669.0000	1.0000	10	0	19.9786	114.4193	24.9515	0.2541	142	170
1	1670.0000	1.0000	10	0	19.9539	114.4068	24.9261	0.1793	144	181
1	1671.0000	1.0000	10	0	19.9356	114.4534	24.8151	0.1402	144	180
1	1672.0000	1.0000	10	0	19.9456	114.4558	24.8447	0.1330	144	177
1	1673.0000	1.0000	10	0	20.0216	114.4572	24.9029	0.1964	143	184
1	1674.0000	1.0000	10	0	19.9176	114.5172	24.7570	0.1840	149	180
1	1675.0000	1.0000	10	0	20.0083	114.5002	24.8985	0.2393	143	184
1	1676.0000	1.0000	10	0	19.9986	114.4926	24.8316	0.2013	148	183
1	1677.0000	1.0000	10	0	19.9697	114.4693	24.8393	0.2812	140	173
1	1678.0000	1.0000	10	0	19.9553	114.4785	24.7419	0.1223	143	181
1	1679.0000	1.0000	10	0	19.9268	114.4524	24.7250	0.1501	140	179
1	1680.0000	1.0000	10	0	20.0678	114.4322	24.9280	0.1945	139	174
1	1681.0000	1.0000	9	0	19.8527	113.7726	24.3964	0.4925	126	143
1	1682.0000	1.0000	10	0	20.0117	114.2380	24.5495	0.4462	134	157
1	1683.0000	1.0000	10	0	19.7241	114.2923	24.6499	0.2894	170	172
1	1684.0000	1.0000	10	0	20.0415	114.5650	24.9176	0.2957	140	175
1	1685.0000	1.0000	10	0	19.7660	113.9322	24.7520	0.5564	137	165
1	1686.0000	1.0000	10	0	19.8071	114.0351	24.7015	0.5819	140	174
1	1687.0000	1.0000	9	0	19.8113	113.7442	24.6884	0.6256	126	156
1	1688.0000	1.0000	10	0	19.7628	114.2828	24.6931	0.3293	138	168
1	1689.0000	1.0000	10	0	19.9862	114.4771	25.0460	0.4155	139	164
1	1690.0000	1.0000	10	0	19.5750	113.7366	24.8682	0.8334	128	148
1	1691.0000	1.0000	10	0	19.8128	114.3232	24.6783	0.3693	137	174
1	1692.0000	1.0000	10	0	19.4623	113.9813	24.5842	0.5412	138	164
1	1693.0000	1.0000	10	0	19.9963	113.8083	25.1537	0.8240	137	156
1	1694.0000	1.0000	10	0	19.9943	114.4054	24.9269	0.1988	139	164
1	1695.0000	1.0000	10	0	19.7492	114.0407	24.6389	0.6046	139	163
1	1696.0000	1.0000	10	0	19.8254	113.7539	24.9530	0.7229	137	159
1	1697.0000	1.0000	10	0	19.8629	114.5309	24.8379	0.2684	139	176
1	1698.0000	1.0000	10	0	19.8060	114.4774	24.8129	0.2241	138	168
1	1699.0000	1.0000	10	0	19.9505	114.5950	24.7439	0.2240	141	177
1	1700.0000	1.0000	10	0	19.9812	114.1423	24.7545	0.5834	137	159
1	1701.0000	1.0000	10	0	19.9350	114.5793	24.8340	0.1642	143	172
1	1702.0000	1.0000	10	0	20.0890	114.5125	25.0546	0.2748	140	171
1	1703.0000	1.0000	10	0	19.8165	114.5878	24.6761	0.2281	139	176
1	1704.0000	1.0000	10	0	19.9621	114.5862	24.8948	0.1952	139	170
1	1705.0000	1.0000	10	0	19.9787	114.5639	24.7974	0.2042	138	162
1	1706.0000	1.0000	10	0	20.0246	114.5224	24.9675	0.1845	135	174
1	1707.0000	1.0000	10	0	19.9020	114.5436	24.8950	0.2128	140	178
1	1708.0000	1.0000	10	0	19.9940	114.5377	25.0307	0.3052	135	170
1	1709.0000	1.0000	10	0	19.9785	114.5141	25.0319	0.2226	138	156
1	1710.0000	1.0000	10	0	19.9782	114.5704	24.9032	0.2865	138	167
1	1711.0000	1.0000	10	0	19.9954	114.5839	24.9755	0.1327	143	170
1	1712.0000	1.0000	10	0	19.9731	114.5853	25.0310	0.2089	141	171
1	1713.0000	1.0000	10	0	20.0037	114.6026	25.0831	0.2330	138	177
1	1714.0000	1.0000	10	0	20.0503	114.5705	25.0996	0.2278	150	169
1	1715.0000	1.0000	10	0	19.9488	114.5869	24.8833	0.1527	144	173
1	1716.0000	1.0000	10	0	20.1079	114.5663	25.0045	0.1282	142	168
1	1717.0000	1.0000	10	0	20.1824	114.5379	25.1371	0.2405	145	180
1	1718.0000	1.0000	10	0	20.0688	114.5696	25.0546	0.1469	148	174
1	1719.0000	1.0000	10	0	20.0523	114.5798	25.1357	0.2272	142	178
1	1720.0000	1.0000	10	0	19.9610	114.5797	24.9794	0.1706	144	183
1	1721.0000	1.0000	10	0	20.0203	114.6098	25.0893	0.2203	146	181
1	1722.0000	1.0000	10	0	20.0590	114.5977	25.1198	0.2131	140	178
1	1723.0000	1.0000	10	0	19.9723	114.5919	24.9477	0.1898	141	179
1	1724.0000	1.0000	10	0	20.0489	114.6124	25.0847	0.2308	144	173
1	1725.0000	1.0000	10	0	20.0313	114.5795	25.1030	0.1672	144	177
1	1726.0000	1.0000	10	0	20.0477	114.5873	25.0476	0.1845	145	171
1	1727.0000	1.0000	10	0	20.0060	114.5393	24.9225	0.2253	135	158
1	1728.0000	1.0000	10	0	20.0301	114.4886	25.0499	0.2023	144	161
1	1729.0000	1.0000	10	0	19.9944	114.5530	24.9686	0.1552	134	165
1	1730.0000	1.0000	10	0	20.1583	114.4972	25.0456	0.1391	137	167
1	1731.0000	1.0000	10	0	20.2564	114.4798	25.0761	0.2565	145	174
1	1732.0000	1.0000	10	0	20.1672	114.4887	24.9689	0.1580	137	164
1	1733.0000	1.0000	10	0	20.2622	114.6034	24.9987	0.1842	142	167
1	1734.0000	1.0000	10	0	20.0920	114.6471	25.7863	0.2590	140	168
1	1735.0000	1.0000	10	0	19.9598	114.5852	25.6201	0.2358	143	165
1	1736.0000	1.0000	10	0	20.0240	114.6931	25.6115	0.2867	143	171
1	1737.0000	1.0000	10	0	20.0619	114.6694	25.6794	0.2245	150	169
1	1738.0000	1.0000	10	0	20.0069	114.5764	25.7720	0.2243	143	171
1	1739.0000	1.0000	10	0	19.9955	114.6997	25.6307	0.2416	142	170
1	1740.0000	1.0000	10	0	20.0428	114.7399	25.6324	0.1954	142	176
1	1741.0000	1.0000	10	0	20.0006	114.6803	25.7809	0.2306	144	172
1	1742.0000	1.0000	10	0	19.9979	114.6753	25.6871	0.2067	145	171
1	1743.0000	1.0000	10	0	19.9770	114.6904	25.6283	0.1857	143	171
1	1744.0000	1.0000	10	0	19.9987	114.6902	25.6234	0.2083	150	169
1	1745.0000	1.0000	10	0	20.0314	114.6742	25.6906	0.2215	141	168
1	1746.0000	1.0000	10	0	19.9734	114.7284	25.5613	0.2074	142	182
1	1747.0000	1.0000	10	0	19.7984	114.7366	25.5434	0.2455	145	176
1	1748.0000	1.0000	10	0	20.0200	114.5850	25.7539	0.2491	142	166
1	1749.0000	1.0000	9	0	19.7967	114.7351	25.5341	0.2863	143	175
1	1750.0000	1.0000	10	0	19.9294	114.6647	25.5353	0.2222	138	170
1	1751.0000	1.0000	10	0	19.8868	114.7847	25.5757	0.3007	140	173
1	1752.0000	1.0000	10	0	19.8930	114.7454	25.5376	0.1691	144	176
1	1753.0000	1.0000	10	0	19.8353	114.8158	25.3696	0.1755	143	166
1	1754.0000	1.0000	10	0	19.9195	114.6489	25.5839	0.1962	144	172
1	1755.0000	1.0000	10	0	19.8643	114.7157	25.5404	0.2483	146	180
1	1756.0000	1.0000	10	0	19.9171	114.7375	25.6290	0.2457	142	182
1	1757.0000	1.0000	10	0	19.8373	114.7307	25.4639	0.1633	140	167
1	1758.0000	1.0000	10	0	19.8309	114.7936	25.5579	0.2452	140	177
1	1759.0000	1.0000	9	0	19.7575	114.6284	25.4000	0.3404	144	174
1	1760.0000	1.0000	10	0	19.8140	114.7935	25.4560	0.1781	145	175
1	1761.0000	1.0000	10	0	19.7734	114.6677	25.4085	0.4850	136	171
1	1762.0000	1.0000	10	0	19.9784	114.4902	25.6546	0.5063	134	167
1	1763.0000	1.0000	10	0	19.6993	114.0575	25.6836	0.5367	135	166
1	1764.0000	1.0000	10	0	19.8325	114.6992	25.5157	0.1957	141	173
1	1765.0000	1.0000	10	0	19.8069	114.7469	25.5240	0.2359	145	176
1	1766.0000	1.0000	10	0	19.8806	114.6755	25.5431	0.2161	143	175
1	1767.0000	1.0000	10	0	19.9054	114.6941	25.6511	0.3187	140	170
1	1768.0000	1.0000	10	0	19.8569	114.6815	25.5155	0.1634	144	179
1	1769.0000	1.0000	10	0	19.7145	114.3206	25.2444	0.4552	129	155
1	1770.0000	1.0000	10	0	19.8748	114.7401	25.5155	0.2262	142	175
1	1771.0000	1.0000	10	0	19.7674	114.6822	25.3927	0.1231	136	164
1	1772.0000	1.0000	9	0	19.7811	114.5321	25.3342	0.3812	135	166
1	1773.0000	1.0000	10	0	19.9189	114.6556	25.5185	0.2727	141	170
1	1774.0000	1.0000	10	0	19.6805	114.1384	25.8545	0.6930	141	170
1	1775.0000	1.0000	10	0	19.8975	114.5874	25.6264	0.3718	139	166
1	1776.0000	1.0000	10	0	19.7370	114.1239	25.6070	0.7216	136	160
1	1777.0000	1.0000	10	0	19.6569	114.5799	25.3176	0.2308	140	175
1	1778.0000	1.0000	10	0	19.8133	114.7486	25.5114	0.2745	141	178
1	1779.0000	1.0000	10	0	19.8342	114.7386	25.4774	0.1774	141	173
1	1780.0000	1.0000	10	0	19.7702	114.4253	25.3600	0.3696	132	157
1	1781.0000	1.0000	10	0	19.9507	114.2157	25.4173	0.4497	130	158
1	1782.0000	1.0000	10	0	19.4222	113.8100	25.3584	0.6825	129	151
1	1783.0000	1.0000	9	0	19.8653	114.8115	25.2976	0.3380	140	157
1	1784.0000	1.0000	10	0	19.8396	114.7729	25.6065	0.1903	142	173
1	1785.0000	1.0000	10	0	19.7950	114.7659	25.5764	0.2295	142	172
1	1786.0000	1.0000	10	0	19.7955	114.7657	25.4978	0.1935	142	174
1	1787.0000	1.0000	10	0	19.7462	114.7605	25.5842	0.2845	142	178
1	1788.0000	1.0000	10	0	19.7752	114.7211	25.6678	0.3250	142	174
1	1789.0000	1.0000	10	0	19.7294	114.7602	25.5587	0.2552	139	181
1	1790.0000	1.0000	10	0	19.7744	114.7751	25.5486	0.1637	139	174
1	1791.0000	1.0000	10	0	19.8599	114.7319	25.6361	0.2285	142	174
1	1792.0000	1.0000	10	0	19.7688	114.8107	25.5687	0.1745	142	189
1	1793.0000	1.0000	10	0	19.7693	114.7868	25.5618	0.1499	142	179
1	1794.0000	1.0000	10	0	19.8468	114.7539	25.7024	0.3106	143	175
1	1795.0000	1.0000	10	0	19.7548	114.8050	25.4040	0.1615	143	175
1	1796.0000	1.0000	10	0	19.8367	114.7428	25.5968	0.2153	138	181
1	1797.0000	1.0000	9	0	19.8481	114.6921	25.5942	0.2443	143	170
1	1798.0000	1.0000	9	0	19.7598	114.7406	25.3338	0.1466	148	181
1	1799.0000	1.0000	10	0	19.8551	114.8325	25.4798	0.2377	147	188
1	1800.0000	1.0000	10	0	19.8913	114.8670	25.4848	0.2171	143	181
1	1801.0000	1.0000	10	0	19.8578	114.8487	25.5431	0.1907	147	187
1	1802.0000	1.0000	10	0	19.8650	114.8748	25.5782	0.2146	146	183
1	1803.0000	1.0000	10	0	19.8099	114.8888	25.5100	0.2087	142	181
1	1804.0000	1.0000	10	0	19.8137	114.8038	25.5714	0.2128	144	178
1	1805.0000	1.0000	10	0	19.7999	114.8597	25.5456	0.2251	140	184
1	1806.0000	1.0000	10	0	19.7520	114.8896	25.4342	0.1591	143	178
1	1807.0000	1.0000	10	0	20.0361	114.3735	25.9463	0.5983	130	156
1	1808.0000	1.0000	10	0	19.7668	114.8399	25.4060	0.2298	138	175
1	1809.0000	1.0000	10	0	19.7229	114.7941	25.4973	0.2144	140	187
1	1810.0000	1.0000	10	0	19.7573	114.8739	25.3986	0.1771	140	179
1	1811.0000	1.0000	10	0	19.7611	114.8102	25.4588	0.2069	135	175
1	1812.0000	1.0000	10	0	19.7564	114.7565	25.5310	0.1518	140	182
1	1813.0000	1.0000	10	0	19.5682	114.3748	25.5932	0.5848	135	173
1	1814.0000	1.0000	9	0	20.0179	114.1927	25.2036	0.6228	130	155
1	1815.0000	1.0000	10	0	19.7452	114.8094	25.5036	0.2337	136	161
1	1816.0000	1.0000	10	0	19.4074	113.6019	25.9201	0.7959	128	154
1	1817.0000	1.0000	10	0	19.7497	114.7414	25.5545	0.2935	134	169
1	1818.0000	1.0000	10	0	19.7620	114.7633	25.4810	0.2243	144	174
1	1819.0000	1.0000	10	0	19.8137	114.7683	25.6299	0.2464	143	178
1	1820.0000	1.0000	10	0	19.7879	114.7878	25.5303	0.2198	140	184
1	1821.0000	1.0000	10	0	19.7732	114.8809	25.4382	0.2389	139	174
1	1822.0000	1.0000	10	0	19.8083	114.7873	25.6322	0.3141	143	174
1	1823.0000	1.0000	10	0	19.7801	114.8090	25.4522	0.2769	137	177
1	1824.0000	1.0000	10	0	19.7761	114.8314	25.6304	0.2457	142	187
1	1825.0000	1.0000	10	0	19.7146	114.9143	25.5818	0.2021	144	191
1	1826.0000	1.0000	10	0	19.6850	114.8524	25.5722	0.1777	143	182
1	1827.0000	1.0000	10	0	19.6585	114.8513	25.4687	0.1768	135	171
1	1828.0000	1.0000	10	0	19.6152	114.8683	25.4837	0.1649	135	182
1	1829.0000	1.0000	10	0	19.7700	114.9268	25.4274	0.2276	139	175
1	1830.0000	1.0000	10	0	19.6276	114.8363	25.4578	0.1641	147	179
1	1831.0000	1.0000	10	0	19.7384	114.2592	25.5450	0.4423	132	161
1	1832.0000	1.0000	10	0	19.5968	114.5053	25.3981	0.4560	133	171
1	1833.0000	1.0000	10	0	19.6700	114.8940	25.5360	0.1692	141	177
1	1834.0000	1.0000	10	0	19.6853	114.8949	25.5182	0.1759	144	182
1	1835.0000	1.0000	10	0	19.7055	114.8721	25.6188	0.1706	137	181
1	1836.0000	1.0000	10	0	19.6862	114.7465	25.6507	0.2233	140	176
1	1837.0000	1.0000	10	0	19.6524	114.7804	25.3586	0.2451	134	170
1	1838.0000	1.0000	10	0	19.7494	114.8375	25.6398	0.3015	144	173
1	1839.0000	1.0000	10	0	19.8208	114.9868	25.4624	0.2873	142	180
1	1840.0000	1.0000	10	0	19.7076	114.9057	25.5757	0.1723	141	176
1	1841.0000	1.0000	10	0	19.7259	114.9080	25.6664	0.2509	145	177
1	1842.0000	1.0000	10	0	19.7127	114.9073	25.6831	0.2646	146	180
1	1843.0000	1.0000	10	0	19.7275	114.8675	25.7114	0.2300	148	182
1	1844.0000	1.0000	10	0	19.6102	114.8874	25.6090	0.1665	152	181
1	1845.0000	1.0000	10	0	19.7519	114.8596	25.7739	0.2915	145	181
1	1846.0000	1.0000	10	0	19.6997	114.8734	25.6932	0.2483	147	194
1	1847.0000	1.0000	10	0	19.6432	114.9043	25.6276	0.2114	143	182
1	1848.0000	1.0000	10	0	19.7136	114.8873	25.7227	0.2192	147	179
1	1849.0000	1.0000	10	0	19.6089	114.8291	25.6943	0.2514	140	174
1	1850.0000	1.0000	10	0	19.6901	114.8178	25.7295	0.1973	145	165
1	1851.0000	1.0000	9	0	19.6752	114.8667	25.4065	0.2771	140	170
1	1852.0000	1.0000	10	0	19.6839	114.8420	25.5759	0.3136	144	167
1	1853.0000	1.0000	9	0	19.6378	114.7456	25.5533	0.2389	137	169
1	1854.0000	1.0000	9	0	19.6759	114.6584	25.4280	0.1893	137	156
1	1855.0000	1.0000	8	0	19.6860	114.7260	25.5392	0.1555	142	161
1	1856.0000	1.0000	9	0	19.6606	114.8206	25.4081	0.1484	140	176
1	1857.0000	1.0000	10	0	19.7641	114.8145	25.5939	0.2043	148	182
1	1858.0000	1.0000	10	0	19.8947	114.7730	25.5927	0.2042	140	186
1	1859.0000	1.0000	10	0	20.0935	114.7800	25.5735	0.1749	151	183
1	1860.0000	1.0000	10	0	19.9943	114.7377	25.6203	0.1300	150	186
1	1861.0000	1.0000	10	0	20.0385	114.7503	25.6678	0.1705	143	187
1	1862.0000	1.0000	10	0	20.0317	114.7381	25.7428	0.2024	146	186
1	1863.0000	1.0000	10	0	20.0943	114.7150	25.8365	0.3233	134	169
1	1864.0000	1.0000	10	0	19.9484	114.8237	25.7226	0.2249	140	175
1	1865.0000	1.0000	10	0	19.8260	114.8237	25.7560	0.1920	146	179
1	1866.0000	1.0000	10	0	19.9071	114.8236	25.9236	0.3013	144	178
1	1867.0000	1.0000	10	0	19.9519	114.7939	25.8008	0.2568	145	174
1	1868.0000	1.0000	10	0	19.8306	114.8273	25.7401	0.2704	144	176
1	1869.0000	1.0000	10	0	19.8067	114.8607	25.8250	0.1225	145	177
1	1870.0000	1.0000	10	0	19.9384	114.8454	25.9787	0.2124	146	176
1	1871.0000	1.0000	10	0	19.8538	114.7868	25.9670	0.1887	149	176
1	1872.0000	1.0000	10	0	19.7934	114.7704	25.8085	0.2624	143	177
1	1873.0000	1.0000	10	0	19.9266	114.7171	26.0392	0.2935	143	166
1	1874.0000	1.0000	10	0	19.7632	114.7727	25.8422	0.2620	148	180
1	1875.0000	1.0000	10	0	19.8451	114.0352	25.7413	0.5457	166	164
1	1876.0000	1.0000	10	0	19.8209	114.7871	25.5944	0.3133	141	171
1	1877.0000	1.0000	10	0	19.7747	114.8256	25.7565	0.2450	147	179
1	1878.0000	1.0000	10	0	19.7735	114.9268	25.4524	0.3657	138	161
1	1879.0000	1.0000	10	0	19.8393	114.7209	25.8161	0.1915	142	178
1	1880.0000	1.0000	10	0	19.7496	114.8844	25.7602	0.3011	137	176
1	1881.0000	1.0000	9	0	19.7534	114.5187	25.6193	0.5131	135	174
1	1882.0000	1.0000	10	0	19.8750	114.8144	25.7363	0.2917	139	174
1	1883.0000	1.0000	10	0	19.7199	114.8045	25.6849	0.2567	136	170
1	1884.0000	1.0000	10	0	19.5978	114.8253	25.4303	0.2700	138	162
1	1885.0000	1.0000	10	0	19.8656	114.7840	25.5398	0.4013	138	159
1	1886.0000	1.0000	9	0	19.7323	114.8399	25.4847	0.2559	137	176
1	1887.0000	1.0000	10	0	19.5998	114.8095	25.7202	0.2752	141	169
1	1888.0000	1.0000	10	0	19.8431	114.7898	26.0567	0.4022	143	169
1	1889.0000	1.0000	10	0	19.6512	114.5938	25.5778	0.3809	135	163
1	1890.0000	1.0000	9	0	19.6542	114.5494	25.7190	0.2293	138	171
1	1891.0000	1.0000	10	0	19.7167	114.8406	25.6056	0.2960	141	173
1	1892.0000	1.0000	10	0	19.7558	114.9172	25.5520	0.3900	135	171
1	1893.0000	1.0000	10	0	19.7267	114.7929	25.7159	0.2722	136	170
1	1894.0000	1.0000	10	0	19.6492	114.8298	25.6946	0.2278	144	175
1	1895.0000	1.0000	10	0	19.4338	114.8362	25.3262	0.4904	131	165
1	1896.0000	1.0000	10	0	19.5614	114.4570	25.6208	0.3447	129	163
1	1897.0000	1.0000	10	0	19.8549	114.6720	25.9956	0.3080	136	159
1	1898.0000	1.0000	10	0	19.8069	114.8841	25.5863	0.3490	140	172
1	1899.0000	1.0000	10	0	19.3095	114.2707	25.5016	0.6510	143	162
1	1900.0000	1.0000	10	0	19.6432	114.8769	25.6923	0.1030	153	187
1	1901.0000	1.0000	10	0	19.7090	114.8609	25.7554	0.2372	150	181
1	1902.0000	1.0000	10	0	19.6501	114.6457	25.5744	0.3523	130	158
1	1903.0000	1.0000	10	0	19.6491	114.7804	25.5657	0.1594	138	169
1	1904.0000	1.0000	9	0	19.6145	113.9712	25.7913	0.4428	132	160
1	1905.0000	1.0000	10	0	19.6132	114.7647	25.6735	0.2288	145	168
1	1906.0000	1.0000	10	0	19.8415	114.7352	25.9162	0.2396	144	177
1	1907.0000	1.0000	10	0	19.7951	114.8033	25.6388	0.2254	140	170
1	1908.0000	1.0000	10	0	19.8674	114.8369	25.6765	0.2437	143	176
1	1909.0000	1.0000	10	0	19.6636	113.8077	25.4739	0.6515	128	147
1	1910.0000	1.0000	10	0	19.5229	113.9653	25.4418	0.6013	143	161
1	1911.0000	1.0000	10	0	19.6699	114.1597	25.4011	0.2633	135	170
1	1912.0000	1.0000	9	0	20.0535	114.1091	25.7838	0.4734	132	164
1	1913.0000	1.0000	10	0	19.7454	114.2777	25.7291	0.6387	136	162
1	1914.0000	1.0000	10	0	19.9743	114.0146	25.7916	0.6421	137	164
1	1915.0000	1.0000	10	0	19.3161	114.0829	25.5427	0.4466	135	159
1	1916.0000	1.0000	10	0	19.4696	114.3660	25.5912	0.4121	143	170
1	1917.0000	1.0000	10	0	19.8018	114.1147	25.6658	0.5626	138	163
1	1918.0000	1.0000	10	0	19.2699	114.1190	25.5292	0.7950	137	166
1	1919.0000	1.0000	10	0	20.0416	114.7236	25.9374	0.4202	140	174
1	1920.0000	1.0000	10	0	19.7564	113.9926	25.7157	0.8456	132	153
1	1921.0000	1.0000	10	0	19.8642	114.7482	25.6358	0.1339	132	168
1	1922.0000	1.0000	10	0	20.0144	114.7819	25.5903	0.2351	133	163
1	1923.0000	1.0000	10	0	20.0143	114.7814	25.6903	0.1570	143	176
1	1924.0000	1.0000	10	0	19.9282	114.7197	25.4765	0.4047	131	146
1	1925.0000	1.0000	10	0	19.9635	114.7357	25.7903	0.2458	146	180
1	1926.0000	1.0000	10	0	19.9732	114.7089	25.8488	0.2340	144	173
1	1927.0000	1.0000	10	0	19.5909	113.7631	25.5782	0.7406	135	157
1	1928.0000	1.0000	10	0	19.9314	114.0882	25.5038	0.3757	138	163
1	1929.0000	1.0000	10	0	19.7768	114.2735	25.5305	0.4505	134	163
1	1930.0000	1.0000	10	0	19.6054	114.3591	25.7215	0.5915	140	173
1	1931.0000	1.0000	10	0	19.7519	114.5875	25.4278	0.4605	145	169
1	1932.0000	1.0000	10	0	19.6300	114.2302	26.0487	0.7056	136	158
1	1933.0000	1.0000	10	0	19.7566	114.2320	26.3442	0.5667	133	157
1	1934.0000	1.0000	10	0	19.7760	114.6305	26.2343	0.2823	137	161
1	1935.0000	1.0000	9	0	19.8926	114.2112	26.1389	0.5155	133	162
1	1936.0000	1.0000	9	0	19.6353	114.6517	26.0569	0.4053	139	172
1	1937.0000	1.0000	9	0	19.6519	114.8795	26.1070	0.1836	141	172
1	1938.0000	1.0000	9	0	19.8145	114.3277	26.1654	0.3949	136	170
1	1939.0000	1.0000	9	0	19.2864	114.1750	25.8735	0.5415	129	155
1	1940.0000	1.0000	10	0	19.6664	114.2881	26.0804	0.6952	136	164
1	1941.0000	1.0000	9	0	19.5356	114.7274	26.0312	0.5786	131	167
1	1942.0000	1.0000	10	0	19.2139	114.3364	26.1576	0.6744	133	171
1	1943.0000	1.0000	10	0	20.0271	114.5048	26.5123	0.4796	123	157
1	1944.0000	1.0000	9	0	19.2577	114.3067	26.1865	0.6130	136	167
1	1945.0000	1.0000	9	0	19.2561	113.9379	26.2971	0.5126	129	164
1	1946.0000	1.0000	9	0	19.1669	113.9072	26.1196	0.7032	132	161
1	1947.0000	1.0000	10	0	19.7874	114.4457	26.3641	0.3848	129	163
1	1948.0000	1.0000	10	0	19.8198	114.9212	26.2570	0.3122	138	171
1	1949.0000	1.0000	10	0	19.6952	114.8948	26.4057	0.2649	138	176
1	1950.0000	1.0000	10	0	19.6552	114.9210	26.3341	0.2015	141	172
1	1951.0000	1.0000	9	0	19.6051	114.7558	26.1167	0.2505	142	170
1	1952.0000	1.0000	9	0	19.2512	114.3191	25.8910	0.4669	130	165
1	1953.0000	1.0000	10	0	19.5756	114.0518	26.4728	0.5284	134	165
1	1954.0000	1.0000	10	0	19.6684	114.8947	26.2832	0.2663	136	171
1	1955.0000	1.0000	10	0	19.4891	114.9271	26.1615	0.1816	140	180
1	1956.0000	1.0000	10	0	19.7274	114.6591	26.3489	0.3836	132	159
1	1957.0000	1.0000	10	0	19.7194	114.0472	26.4324	0.7286	128	157
1	1958.0000	1.0000	10	0	19.6955	114.8885	26.3460	0.3311	138	165
1	1959.0000	1.0000	10	0	19.7969	114.8511	26.4862	0.4470	139	170
1	1960.0000	1.0000	10	0	19.6485	114.9424	26.3232	0.2516	144	184
1	1961.0000	1.0000	10	0	19.4203	114.1352	25.9704	0.6241	140	158
1	1962.0000	1.0000	10	0	19.1876	114.2046	25.9587	0.7810	130	158
1	1963.0000	1.0000	10	0	19.3906	114.0330	26.3900	0.6542	131	157
1	1964.0000	1.0000	10	0	19.4798	114.4073	26.0556	0.6215	136	164
1	1965.0000	1.0000	10	0	19.6261	114.9889	26.2991	0.2391	138	168
1	1966.0000	1.0000	10	0	19.1254	114.5330	26.0381	0.5962	136	175
1	1967.0000	1.0000	9	0	19.4562	114.0657	26.2792	0.6513	133	168
1	1968.0000	1.0000	10	0	19.5523	114.9944	26.1973	0.1854	135	169
1	1969.0000	1.0000	10	0	19.5607	114.9983	26.2808	0.2495	140	173
1	1970.0000	1.0000	10	0	19.5566	114.2709	26.4901	0.6291	136	168
1	1971.0000	1.0000	10	0	19.6293	114.9633	26.3821	0.2333	138	174
1	1972.0000	1.0000	9	0	19.1924	114.3142	26.0290	0.6458	142	176
1	1973.0000	1.0000	10	0	19.4615	114.9452	26.2020	0.3188	139	175
1	1974.0000	1.0000	9	0	19.3556	114.0835	26.5918	0.6881	136	170
1	1975.0000	1.0000	10	0	19.4841	114.5311	26.1989	0.6072	134	163
1	1976.0000	1.0000	10	0	19.4580	114.8980	26.2768	0.2167	140	166
1	1977.0000	1.0000	10	0	19.3140	114.5042	26.1506	0.5527	139	167
1	1978.0000	1.0000	10	0	19.7219	114.4413	26.1874	0.3710	133	164
1	1979.0000	1.0000	10	0	19.2022	114.0473	26.3484	0.8418	130	165
1	1980.0000	1.0000	9	0	19.1117	113.9757	26.0540	0.3657	133	169
1	1981.0000	1.0000	10	0	19.2847	114.4600	26.2601	0.6000	132	158
1	1982.0000	1.0000	10	0	19.1373	114.3413	26.1989	0.5771	137	170
1	1983.0000	1.0000	10	0	19.1024	114.1972	26.1186	0.5534	139	166
1	1984.0000	1.0000	10	0	19.3527	115.0040	26.3820	0.3487	138	169
1	1985.0000	1.0000	10	0	19.5270	114.9364	26.5331	0.4019	141	179
1	1986.0000	1.0000	10	0	19.3299	114.5530	25.9500	0.6234	133	172
1	1987.0000	1.0000	10	0	19.2178	114.5487	26.0802	0.6022	139	170
1	1988.0000	1.0000	10	0	19.4457	114.9711	26.0925	0.3126	135	172
1	1989.0000	1.0000	10	0	19.1857	114.1302	26.1797	0.5675	131	167
1	1990.0000	1.0000	10	0	19.4521	114.9276	26.3254	0.2998	139	171
1	1991.0000	1.0000	10	0	19.4523	114.9732	26.3524	0.2602	140	177
1	1992.0000	1.0000	10	0	19.3564	115.0166	26.2614	0.1734	138	172
1	1993.0000	1.0000	10	0	19.4023	115.0098	26.3134	0.2104	139	174
1	1994.0000	1.0000	10	0	19.2860	114.3654	26.0311	0.7106	129	157
1	1995.0000	1.0000	10	0	19.4001	114.9912	26.2478	0.2110	139	173
1	1996.0000	1.0000	10	0	19.4974	114.9665	26.3416	0.3650	136	178
1	1997.0000	1.0000	10	0	19.3633	114.9915	26.2225	0.2458	137	166
1	1998.0000	1.0000	10	0	19.3293	114.9468	26.1236	0.2419	141	166
1	1999.0000	1.0000	10	0	19.3037	114.5317	26.5136	0.5406	134	159
1	2000.0000	1.0000	10	0	19.1220	114.9701	25.9031	0.3289	135	173
1	2001.0000	1.0000	10	0	19.4213	115.0053	26.3916	0.3194	137	168
1	2002.0000	1.0000	10	0	19.1573	114.2837	26.3262	0.5906	130	153
1	2003.0000	1.0000	10	0	19.2305	114.1276	26.4061	0.6860	133	159
1	2004.0000	1.0000	10	0	19.3182	114.9934	26.1002	0.2512	136	171
1	2005.0000	1.0000	10	0	19.4766	114.5497	26.4235	0.4816	138	168
1	2006.0000	1.0000	10	0	19.3919	114.1813	26.1275	0.6773	133	164
1	2007.0000	1.0000	10	0	19.7067	114.6045	26.5080	0.5480	137	175
1	2008.0000	1.0000	10	0	19.3976	114.9595	26.0236	0.2904	137	176
1	2009.0000	1.0000	10	0	19.4224	115.0108	26.1581	0.1690	139	174
1	2010.0000	1.0000	10	0	19.3245	114.5271	26.2755	0.5419	137	170
1	2011.0000	1.0000	10	0	19.4752	114.9856	26.2316	0.2127	141	177
1	2012.0000	1.0000	10	0	19.4833	114.9894	26.3747	0.2486	142	173
1	2013.0000	1.0000	10	0	19.4311	115.0490	26.1590	0.2134	136	164
1	2014.0000	1.0000	10	0	19.2786	114.4191	26.4311	0.5262	131	163
1	2015.0000	1.0000	10	0	19.2323	114.5269	26.2997	0.5504	133	168
1	2016.0000	1.0000	10	0	19.3603	114.9881	26.1303	0.2776	136	167
1	2017.0000	1.0000	10	0	19.4851	114.9720	26.3101	0.1730	139	180
1	2018.0000	1.0000	10	0	19.3930	115.0485	26.3301	0.1737	143	175
1	2019.0000	1.0000	10	0	19.5187	114.7693	26.2817	0.3994	139	163
1	2020.0000	1.0000	10	0	19.5619	114.9695	26.4603	0.3035	139	168
1	2021.0000	1.0000	10	0	19.4164	114.9302	26.2846	0.2318	142	178
1	2022.0000	1.0000	10	0	19.5077	114.9970	26.3163	0.2200	137	171
1	2023.0000	1.0000	10	0	19.4484	115.0723	26.2880	0.2449	143	178
1	2024.0000	1.0000	10	0	19.4088	115.0617	26.3078	0.1854	148	180
1	2025.0000	1.0000	10	0	19.4922	115.0403	26.3466	0.2159	142	175
1	2026.0000	1.0000	10	0	19.5186	114.9739	26.3520	0.2525	146	180
1	2027.0000	1.0000	10	0	19.4097	115.0936	26.3060	0.1735	149	183
1	2028.0000	1.0000	10	0	19.3813	114.9665	26.2954	0.2458	142	173
1	2029.0000	1.0000	10	0	19.2797	114.7323	25.9874	0.5483	138	166
1	2030.0000	1.0000	10	0	19.3474	115.0585	26.3261	0.1553	148	172
1	2031.0000	1.0000	10	0	19.3798	115.0758	26.2923	0.1762	143	174
1	2032.0000	1.0000	10	0	19.4127	114.7524	26.3387	0.2784	132	168
1	2033.0000	1.0000	10	0	19.2714	115.0962	26.1878	0.1872	135	163
1	2034.0000	1.0000	10	0	19.1061	114.5754	26.2532	0.5768	142	173
1	2035.0000	1.0000	10	0	19.3729	115.0975	26.3712	0.1693	150	175
1	2036.0000	1.0000	10	0	19.2875	114.8689	26.3110	0.3563	138	175
1	2037.0000	1.0000	10	0	19.4185	115.0114	26.3698	0.2242	140	172
1	2038.0000	1.0000	10	0	19.3994	115.0840	26.2563	0.1890	146	176
1	2039.0000	1.0000	10	0	19.1480	115.0396	26.0553	0.1713	141	173
1	2040.0000	1.0000	10	0	19.3558	115.0473	26.2950	0.1744	142	177
1	2041.0000	1.0000	10	0	19.3951	115.0542	26.3299	0.2226	140	177
1	2042.0000	1.0000	10	0	19.1671	114.6121	26.3408	0.5634	137	170
1	2043.0000	1.0000	10	0	18.8670	114.3519	25.9263	0.8243	127	157
1	2044.0000	1.0000	10	0	19.3355	114.4840	26.4586	0.7003	132	172
1	2045.0000	1.0000	10	0	18.8328	114.4813	26.0703	0.5929	132	164
1	2046.0000	1.0000	10	0	19.3304	115.0093	26.4021	0.2060	147	173
1	2047.0000	1.0000	10	0	19.0485	114.6362	26.2894	0.5311	136	172
1	2048.0000	1.0000	10	0	19.4446	115.0581	26.5401	0.2490	149	174
1	2049.0000	1.0000	10	0	19.4406	114.8138	26.4939	0.3027	141	174
1	2050.0000	1.0000	10	0	19.3894	114.9317	26.4927	0.3521	141	178
1	2051.0000	1.0000	10	0	19.2242	114.9432	26.3569	0.3047	145	168
1	2052.0000	1.0000	10	0	19.3860	115.0897	26.4463	0.2275	147	178
1	2053.0000	1.0000	10	0	19.3483	115.0428	26.3532	0.1379	151	187
1	2054.0000	1.0000	10	0	19.3367	115.1020	26.3581	0.1864	149	183
1	2055.0000	1.0000	10	0	19.4446	115.0945	26.5596	0.2366	149	174
1	2056.0000	1.0000	10	0	19.3524	115.0682	26.4566	0.2651	148	180
1	2057.0000	1.0000	10	0	19.2819	115.0020	26.1638	0.2454	136	164
1	2058.0000	1.0000	10	0	19.4138	115.0563	26.3946	0.2467	143	181
1	2059.0000	1.0000	10	0	19.3887	115.0823	26.3452	0.1400	150	176
1	2060.0000	1.0000	10	0	19.3042	115.1287	26.3498	0.1821	150	178
1	2061.0000	1.0000	10	0	19.2858	115.0807	26.3225	0.1480	151	173
1	2062.0000	1.0000	10	0	19.3505	115.1016	26.4015	0.2512	149	184
1	2063.0000	1.0000	10	0	19.4660	115.0525	26.4558	0.3242	147	182
1	2064.0000	1.0000	10	0	19.4882	115.0737	26.4065	0.2524	145	179
1	2065.0000	1.0000	10	0	19.4442	115.0921	26.3909	0.1959	154	183
1	2066.0000	1.0000	10	0	19.3696	115.0591	26.4078	0.2315	150	183
1	2067.0000	1.0000	10	0	19.3592	115.0526	26.4020	0.1951	145	173
1	2068.0000	1.0000	10	0	19.4736	114.9204	26.4563	0.2710	145	169
1	2069.0000	1.0000	10	0	19.4417	114.9414	26.5136	0.1864	152	174
1	2070.0000	1.0000	10	0	19.3514	115.0254	26.4263	0.1972	146	177
1	2071.0000	1.0000	10	0	19.4306	115.0298	26.5211	0.2246	150	187
1	2072.0000	1.0000	10	0	19.4457	115.0580	26.5028	0.2078	149	185
1	2073.0000	1.0000	10	0	19.4207	115.0628	26.5020	0.2033	153	183
1	2074.0000	1.0000	10	0	19.4361	115.0874	26.5344	0.2028	154	183
1	2075.0000	1.0000	10	0	19.5233	115.0600	26.6602	0.2113	150	183
1	2076.0000	1.0000	10	0	19.5450	115.0401	26.6742	0.2311	155	189
1	2077.0000	1.0000	10	0	19.4672	115.0503	26.5643	0.2093	152	189
1	2078.0000	1.0000	10	0	19.4705	115.0644	26.5073	0.1884	155	189
1	2079.0000	1.0000	10	0	19.6208	115.0539	26.6958	0.3184	153	185
1	2080.0000	1.0000	10	0	19.5117	115.0174	26.4948	0.1844	153	187
1	2081.0000	1.0000	10	0	19.5065	114.9975	26.4813	0.1973	151	181
1	2082.0000	1.0000	10	0	19.4944	115.0038	26.4285	0.2178	154	184
1	2083.0000	1.0000	10	0	19.5705	115.0263	26.4651	0.1860	156	175
1	2084.0000	1.0000	10	0	19.5496	114.9564	26.4805	0.2311	146	179
1	2085.0000	1.0000	10	0	19.5271	114.9915	26.4558	0.1507	150	178
1	2086.0000	1.0000	10	0	19.5759	114.9443	26.5608	0.2299	146	181
1	2087.0000	1.0000	10	0	19.6116	114.9661	26.5585	0.2213	146	179
1	2088.0000	1.0000	10	0	19.4823	114.9796	26.3416	0.1935	145	179
1	2089.0000	1.0000	10	0	19.7062	114.8862	26.6499	0.3058	143	179
1	2090.0000	1.0000	10	0	19.6517	114.9082	26.5999	0.2383	141	179
1	2091.0000	1.0000	10	0	19.5012	114.9628	26.4028	0.1261	143	171
1	2092.0000	1.0000	10	0	19.8148	114.8118	26.6736	0.2234	134	175
1	2093.0000	1.0000	10	0	19.8810	114.7915	26.7032	0.1870	141	178
1	2094.0000	1.0000	10	0	19.8851	114.7960	26.7097	0.2217	137	182
1	2095.0000	1.0000	10	0	19.9037	114.8352	26.6948	0.2129	141	182
1	2096.0000	1.0000	10	0	19.9363	114.7983	26.7455	0.2649	151	175
1	2097.0000	1.0000	10	0	19.8256	114.8036	26.6678	0.1273	138	176
1	2098.0000	1.0000	10	0	19.9417	114.7813	26.8147	0.2255	142	181
1	2099.0000	1.0000	10	0	19.9157	114.7358	26.8480	0.2685	144	178
1	2100.0000	1.0000	10	0	19.9715	114.7769	26.9198	0.2285	140	175
1	2101.0000	1.0000	10	0	19.9161	114.7875	26.8884	0.2130	141	178
1	2102.0000	1.0000	10	0	19.8924	114.7604	26.8545	0.1787	147	179
1	2103.0000	1.0000	10	0	19.9199	114.7794	26.8970	0.2262	140	180
1	2104.0000	1.0000	10	0	19.9702	114.7797	26.9327	0.2244	142	184
1	2105.0000	1.0000	10	0	19.9900	114.7611	26.9723	0.2372	143	176
1	2106.0000	1.0000	10	0	19.9565	114.7774	26.8944	0.1691	139	175
1	2107.0000	1.0000	10	0	19.8307	114.7203	26.8170	0.2114	138	177
1	2108.0000	1.0000	10	0	19.9131	114.5247	26.8388	0.3246	136	163
1	2109.0000	1.0000	10	0	19.6780	114.6571	26.5810	0.2823	135	169
1	2110.0000	1.0000	10	0	19.9342	114.6987	26.9508	0.2942	136	176
1	2111.0000	1.0000	10	0	19.8896	114.7865	26.6775	0.2063	136	168
1	2112.0000	1.0000	10	0	20.0253	114.6563	27.0178	0.2724	131	163
1	2113.0000	1.0000	10	0	19.9329	114.6452	27.2297	0.2482	141	172
1	2114.0000	1.0000	10	0	19.8460	114.8120	27.5863	0.1691	142	163
1	2115.0000	1.0000	10	0	19.8387	114.7318	27.5301	0.1693	146	168
1	2116.0000	1.0000	10	0	20.0516	114.4336	27.8473	0.5388	142	173
1	2117.0000	1.0000	10	0	19.4866	114.1590	27.3307	0.6285	139	163
1	2118.0000	1.0000	10	0	19.8373	114.6959	27.4599	0.2294	136	165
1	2119.0000	1.0000	10	0	19.9588	114.7591	27.6621	0.2046	145	178
1	2120.0000	1.0000	10	0	20.0429	114.7007	27.7199	0.2502	142	168
1	2121.0000	1.0000	10	0	19.9849	114.7258	27.6703	0.2502	135	169
1	2122.0000	1.0000	10	0	20.0459	114.1863	27.3459	0.4200	127	158
1	2123.0000	1.0000	10	0	19.9307	114.2392	27.7575	0.5582	137	157
1	2124.0000	1.0000	10	0	20.0464	114.7063	27.7453	0.2194	138	168
1	2125.0000	1.0000	10	0	19.9470	114.6747	27.5917	0.3014	135	168
1	2126.0000	1.0000	10	0	19.5570	114.1938	27.1043	0.7366	134	159
1	2127.0000	1.0000	9	0	19.8796	114.6922	27.5001	0.1624	141	170
1	2128.0000	1.0000	10	0	19.7818	114.7110	27.3713	0.2549	138	178
1	2129.0000	1.0000	10	0	20.0047	114.7369	27.6329	0.1960	144	178
1	2130.0000	1.0000	10	0	19.9274	114.1760	27.2643	0.4767	130	154
1	2131.0000	1.0000	10	0	19.8235	114.6812	27.2805	0.2512	140	163
1	2132.0000	1.0000	10	0	20.1214	114.6628	27.6257	0.2433	140	166
1	2133.0000	1.0000	10	0	20.0585	114.5562	27.4513	0.3626	138	167
1	2134.0000	1.0000	10	0	19.9536	114.6416	27.4097	0.3090	140	169
1	2135.0000	1.0000	10	0	19.9414	114.6454	27.4333	0.2076	140	168
1	2136.0000	1.0000	10	0	20.1639	114.7155	27.7339	0.2494	143	177
1	2137.0000	1.0000	10	0	20.1044	114.7052	27.7797	0.3123	144	173
1	2138.0000	1.0000	10	0	20.0326	114.7000	27.6724	0.1867	143	166
1	2139.0000	1.0000	10	0	20.0298	114.7243	27.6934	0.2438	142	173
1	2140.0000	1.0000	10	0	20.2175	114.4653	27.8334	0.2837	137	165
1	2141.0000	1.0000	10	0	19.9849	114.6979	27.6705	0.2932	143	165
1	2142.0000	1.0000	10	0	20.0586	114.7235	27.7018	0.1715	141	175
1	2143.0000	1.0000	10	0	20.0070	114.6967	27.5967	0.2063	135	173
1	2144.0000	1.0000	10	0	20.0197	114.8137	27.6095	0.1279	166	171
1	2145.0000	1.0000	10	0	20.0015	114.7302	27.6097	0.2330	139	164
1	2146.0000	1.0000	10	0	20.0547	114.5716	27.4438	0.4099	135	159
1	2147.0000	1.0000	9	0	20.0517	114.7177	27.5607	0.1356	142	165
1	2148.0000	1.0000	10	0	20.1097	114.6642	27.5646	0.1116	142	172
1	2149.0000	1.0000	10	0	20.4673	114.3298	27.7256	0.4351	132	167
1	2150.0000	1.0000	10	0	19.9709	114.6862	27.6398	0.4505	140	173
1	2151.0000	1.0000	10	0	20.1015	114.6629	27.6780	0.1991	139	169
1	2152.0000	1.0000	10	0	20.1619	114.7128	27.7125	0.2258	146	173
1	2153.0000	1.0000	9	0	20.4022	114.4111	28.1585	0.6748	145	167
1	2154.0000	1.0000	10	0	20.2147	114.6166	27.6121	0.1144	140	170
1	2155.0000	1.0000	10	0	20.1442	114.5344	27.4954	0.1633	135	165
1	2156.0000	1.0000	10	0	20.1903	114.6829	27.7644	0.2197	137	166
1	2157.0000	1.0000	10	0	20.1568	114.6161	27.7585	0.3094	133	159
1	2158.0000	1.0000	10	0	19.7583	114.3807	27.7089	0.5145	137	166
1	2159.0000	1.0000	10	0	20.0081	114.7747	27.7898	0.1144	139	178
1	2160.0000	1.0000	10	0	19.9443	114.5940	27.6502	0.4410	136	162
1	2161.0000	1.0000	10	0	20.2066	114.6287	27.8983	0.3862	134	162
1	2162.0000	1.0000	10	0	20.0394	114.6981	27.8325	0.2180	141	168
1	2163.0000	1.0000	10	0	20.0852	114.7023	27.9622	0.2178	136	171
1	2164.0000	1.0000	10	0	19.9094	114.4173	27.7511	0.3406	131	159
1	2165.0000	1.0000	10	0	20.1526	114.6267	27.9455	0.3245	136	164
1	2166.0000	1.0000	10	0	19.6684	114.3640	27.3099	0.3597	132	165
1	2167.0000	1.0000	10	0	20.0707	114.6526	27.6469	0.2637	139	177
1	2168.0000	1.0000	10	0	20.0176	114.5624	27.5222	0.2349	139	174
1	2169.0000	1.0000	10	0	20.0129	114.1610	27.5963	0.4394	134	169
1	2170.0000	1.0000	10	0	20.1779	114.6263	27.8021	0.2377	142	166
1	2171.0000	1.0000	10	0	20.2403	114.5540	27.8361	0.2213	140	167
1	2172.0000	1.0000	10	0	20.1931	114.5603	27.7843	0.1643	139	165
1	2173.0000	1.0000	10	0	20.2120	114.5756	27.8026	0.2690	138	169
1	2174.0000	1.0000	10	0	20.1761	114.6282	27.8233	0.2416	140	177
1	2175.0000	1.0000	10	0	20.0726	113.8753	27.5651	0.7672	128	151
1	2176.0000	1.0000	10	0	20.3060	114.5940	27.7573	0.3039	132	165
1	2177.0000	1.0000	10	0	19.9465	114.4383	27.6334	0.3989	136	168
1	2178.0000	1.0000	10	0	20.1460	114.5686	27.7911	0.2541	140	173
1	2179.0000	1.0000	10	0	20.0805	114.6298	27.7599	0.2201	138	169
1	2180.0000	1.0000	10	0	20.1530	114.6011	27.7729	0.2583	139	164
1	2181.0000	1.0000	10	0	20.1799	114.5707	27.7890	0.3779	136	172
1	2182.0000	1.0000	10	0	20.1435	114.7013	27.6718	0.1434	145	181
1	2183.0000	1.0000	10	0	20.2615	114.6395	27.8502	0.2564	144	175
1	2184.0000	1.0000	10	0	20.2832	114.6159	27.7633	0.2200	141	172
1	2185.0000	1.0000	10	0	20.1981	114.6488	27.7349	0.1812	142	172
1	2186.0000	1.0000	10	0	20.2648	114.6069	27.7045	0.2343	142	172
1	2187.0000	1.0000	10	0	19.9837	114.1830	27.5831	0.5737	137	169
1	2188.0000	1.0000	10	0	20.3553	114.5969	27.7995	0.2981	144	168
1	2189.0000	1.0000	10	0	20.1887	114.6095	27.6186	0.2647	138	160
1	2190.0000	1.0000	10	0	20.2266	114.5655	27.7209	0.2171	139	167
1	2191.0000	1.0000	10	0	20.3146	114.4770	27.7968	0.3444	140	170
1	2192.0000	1.0000	10	0	20.1695	114.5287	27.7132	0.2192	138	171
1	2193.0000	1.0000	10	0	20.1806	114.5325	27.6948	0.1794	137	166
1	2194.0000	1.0000	10	0	20.2263	114.5236	27.7605	0.3039	138	170
1	2195.0000	1.0000	10	0	20.2339	114.5632	27.7688	0.2498	144	165
1	2196.0000	1.0000	10	0	20.1567	114.5266	27.5621	0.1618	142	174
1	2197.0000	1.0000	10	0	20.2510	114.6362	27.7792	0.2784	145	174
1	2198.0000	1.0000	10	0	19.5744	113.8479	27.3360	0.7023	131	165
1	2199.0000	1.0000	10	0	19.8794	114.3496	27.6156	0.6042	129	163
1	2200.0000	1.0000	10	0	20.1293	114.3663	27.6760	0.3732	136	168
1	2201.0000	1.0000	10	0	19.8065	114.1866	27.3085	0.4556	131	167
1	2202.0000	1.0000	10	0	20.0953	114.6201	27.6755	0.1490	141	170
1	2203.0000	1.0000	10	0	20.0721	114.6935	27.6569	0.2069	139	174
1	2204.0000	1.0000	10	0	20.1833	114.6061	27.7437	0.2245	149	176
1	2205.0000	1.0000	10	0	20.0325	114.6330	27.6283	0.1450	142	173
1	2206.0000	1.0000	10	0	20.2323	114.5959	27.8226	0.2909	138	180
1	2207.0000	1.0000	10	0	20.0535	114.6736	27.6974	0.1319	144	184
1	2208.0000	1.0000	10	0	20.0597	114.6644	27.8882	0.2710	146	179
1	2209.0000	1.0000	10	0	19.9012	114.5786	27.6018	0.3110	144	164
1	2210.0000	1.0000	10	0	20.0902	114.5945	27.7611	0.1955	138	173
1	2211.0000	1.0000	10	0	20.0696	114.6872	27.8097	0.2283	139	169
1	2212.0000	1.0000	10	0	20.0590	114.6522	27.8361	0.2218	143	172
1	2213.0000	1.0000	10	0	20.1257	114.7137	27.9020	0.2659	142	172
1	2214.0000	1.0000	9	0	19.8893	113.8616	27.3421	0.6587	128	151
1	2215.0000	1.0000	10	0	19.8978	114.5472	27.5197	0.2712	136	162
1	2216.0000	1.0000	10	0	19.9802	114.6166	27.6167	0.2093	144	171
1	2217.0000	1.0000	10	0	20.1048	114.7044	27.7643	0.1145	139	178
1	2218.0000	1.0000	10	0	20.2610	114.4914	27.8398	0.4220	135	169
1	2219.0000	1.0000	10	0	20.0805	114.6843	27.7132	0.1837	141	176
1	2220.0000	1.0000	10	0	20.2055	114.6254	27.9301	0.2439	142	180
1	2221.0000	1.0000	10	0	20.0179	114.6367	27.6552	0.1676	144	183
1	2222.0000	1.0000	10	0	20.2004	114.5640	27.9218	0.2153	140	172
1	2223.0000	1.0000	10	0	20.0069	114.1478	27.9483	0.5725	137	166
1	2224.0000	1.0000	10	0	19.7392	114.0740	27.4539	0.4483	129	156
1	2225.0000	1.0000	10	0	19.9330	113.7853	27.8645	0.6706	132	165
1	2226.0000	1.0000	10	0	20.0727	114.4760	27.6593	0.3292	137	171
1	2227.0000	1.0000	10	0	20.1777	114.3722	27.7094	0.3504	138	167
1	2228.0000	1.0000	10	0	20.0428	114.5102	27.7618	0.1769	139	174
1	2229.0000	1.0000	10	0	19.6785	113.9476	27.7698	0.6937	132	172
1	2230.0000	1.0000	10	0	19.6703	114.1302	27.5004	0.4453	130	165
1	2231.0000	1.0000	10	0	19.7447	113.9348	27.6100	0.4483	131	167
1	2232.0000	1.0000	10	0	20.2096	114.4192	27.9172	0.3287	139	169
1	2233.0000	1.0000	10	0	20.0600	114.3616	27.7842	0.3197	130	167
1	2234.0000	1.0000	10	0	20.0475	114.5576	27.8225	0.1672	140	174
1	2235.0000	1.0000	10	0	19.9460	114.1122	27.6950	0.4319	130	163
1	2236.0000	1.0000	10	0	20.1235	114.5234	27.7958	0.4174	137	154
1	2237.0000	1.0000	10	0	20.0375	113.9227	27.7999	0.5493	129	164
1	2238.0000	1.0000	10	0	19.8859	114.1100	27.5626	0.4532	136	166
1	2239.0000	1.0000	10	0	19.6656	113.7782	27.8187	0.6126	124	157
1	2240.0000	1.0000	10	0	19.7423	113.5938	27.6226	0.5870	127	150
1	2241.0000	1.0000	10	0	20.0035	114.3434	27.7203	0.3872	135	162
1	2242.0000	1.0000	10	0	19.9706	114.6392	27.8731	0.2403	144	171
1	2243.0000	1.0000	10	0	19.8107	113.9132	27.4892	0.5468	129	155
1	2244.0000	1.0000	9	0	19.7544	113.8525	28.0952	0.6404	133	158
1	2245.0000	1.0000	10	0	19.7867	114.6805	27.6868	0.1903	140	168
1	2246.0000	1.0000	10	0	19.8543	114.7009	27.7562	0.2033	143	173
1	2247.0000	1.0000	10	0	19.4817	114.2000	27.5532	0.7610	131	146
1	2248.0000	1.0000	10	0	20.0353	114.1372	27.7221	0.4859	133	155
1	2249.0000	1.0000	10	0	19.5310	113.7501	27.9970	0.7970	130	164
1	2250.0000	1.0000	10	0	19.3819	114.1591	27.4927	0.5214	136	168
1	2251.0000	1.0000	10	0	19.6140	114.1875	27.6945	0.6840	133	159
1	2252.0000	1.0000	10	0	19.4813	114.0622	27.5279	0.6807	137	171
1	2253.0000	1.0000	10	0	19.5500	114.1440	27.2147	0.7203	138	170
1	2254.0000	1.0000	10	0	19.2759	113.6900	27.6714	0.7146	132	161
1	2255.0000	1.0000	10	0	19.5787	114.2591	27.5001	0.5374	135	162
1	2256.0000	1.0000	10	0	19.5297	114.3307	27.6234	0.4061	136	161
1	2257.0000	1.0000	10	0	19.6930	114.6839	27.9080	0.2550	137	175
1	2258.0000	1.0000	10	0	19.2936	113.7535	27.3919	0.8701	128	168
1	2259.0000	1.0000	10	0	19.6073	114.5044	27.7166	0.2929	143	170
1	2260.0000	1.0000	10	0	19.9277	114.7182	27.9992	0.2735	141	174
1	2261.0000	1.0000	10	0	19.8361	114.5634	27.9210	0.3959	137	171
1	2262.0000	1.0000	10	0	19.8065	114.2401	27.9330	0.2751	137	157
1	2263.0000	1.0000	10	0	19.8223	114.7409	27.8962	0.2159	139	167
1	2264.0000	1.0000	10	0	19.6438	114.4978	27.4843	0.4134	136	169
1	2265.0000	1.0000	9	0	19.7008	114.6647	27.6504	0.1714	142	163
1	2266.0000	1.0000	10	0	19.8371	114.6669	27.8990	0.2236	140	172
1	2267.0000	1.0000	10	0	19.7737	114.7593	27.8922	0.1978	146	176
1	2268.0000	1.0000	10	0	19.7271	114.7270	27.9231	0.2681	140	178
1	2269.0000	1.0000	10	0	19.7312	114.7121	28.0365	0.3174	144	172
1	2270.0000	1.0000	10	0	19.4777	114.7164	27.4330	0.3435	138	169
1	2271.0000	1.0000	10	0	19.6612	114.7560	27.7915	0.2180	139	176
1	2272.0000	1.0000	10	0	19.5748	114.6823	27.7586	0.2118	142	175
1	2273.0000	1.0000	10	0	19.5087	114.5157	27.8570	0.4539	137	164
1	2274.0000	1.0000	10	0	19.5728	114.7456	27.7627	0.2374	139	169
1	2275.0000	1.0000	10	0	19.7057	114.6793	27.9254	0.1892	141	171
1	2276.0000	1.0000	10	0	19.9797	114.4449	28.1727	0.4548	144	161
1	2277.0000	1.0000	10	0	19.4786	114.1642	27.9255	0.6022	137	160
1	2278.0000	1.0000	10	0	19.1422	114.1259	27.6642	0.6834	134	162
1	2279.0000	1.0000	9	0	19.4833	114.7891	27.5002	0.4367	136	158
1	2280.0000	1.0000	10	0	19.7228	114.7558	28.0174	0.2576	142	167
1	2281.0000	1.0000	10	0	19.5835	114.2184	27.7863	0.4089	142	166
1	2282.0000	1.0000	10	0	19.4410	114.6608	27.6406	0.3014	142	172
1	2283.0000	1.0000	10	0	19.3543	113.9587	27.6967	0.5677	133	161
1	2284.0000	1.0000	10	0	20.0380	114.3629	28.3153	0.6396	137	166
1	2285.0000	1.0000	10	0	19.6391	114.7974	27.9666	0.1327	141	173
1	2286.0000	1.0000	10	0	19.6511	114.8131	27.9661	0.2390	140	180
1	2287.0000	1.0000	10	0	19.5948	114.0379	27.8907	0.6651	135	165
1	2288.0000	1.0000	10	0	19.5690	114.1881	27.7723	0.6904	134	171
1	2289.0000	1.0000	10	0	19.1409	114.0968	27.6135	0.5026	132	169
1	2290.0000	1.0000	10	0	19.6500	114.8029	27.9370	0.2383	138	174
1	2291.0000	1.0000	10	0	19.2105	113.7404	27.6526	0.7791	136	159
1	2292.0000	1.0000	10	0	19.1625	113.9831	27.5204	0.5098	132	155
1	2293.0000	1.0000	10	0	19.2448	114.1064	27.5593	0.5668	140	164
1	2294.0000	1.0000	10	0	19.4923	113.8256	27.9201	0.9028	134	162
1	2295.0000	1.0000	10	0	19.5792	114.8187	27.8805	0.2699	140	176
1	2296.0000	1.0000	10	0	19.5811	114.8585	27.8552	0.2075	146	167
1	2297.0000	1.0000	10	0	19.6717	114.8413	28.1802	0.2629	139	166
1	2298.0000	1.0000	10	0	18.9647	114.0361	27.4977	0.6460	133	156
1	2299.0000	1.0000	10	0	19.3478	114.0104	27.6641	0.5625	137	157
1	2300.0000	1.0000	10	0	19.2920	114.5362	27.8001	0.5651	138	165
1	2301.0000	1.0000	10	0	19.7173	114.0433	28.1040	0.5165	134	155
1	2302.0000	1.0000	10	0	19.5113	114.7382	27.8809	0.2273	139	169
1	2303.0000	1.0000	10	0	18.9222	114.1049	27.6346	0.8219	133	162
1	2304.0000	1.0000	10	0	19.0784	114.0914	27.7917	0.5842	137	173
1	2305.0000	1.0000	10	0	19.5484	114.1978	28.0113	0.5127	142	167
1	2306.0000	1.0000	10	0	19.6246	114.4690	28.1879	0.5280	144	165
1	2307.0000	1.0000	10	0	19.2250	114.4647	27.8197	0.5781	134	157
1	2308.0000	1.0000	10	0	19.4344	114.8702	27.9234	0.1422	137	178
1	2309.0000	1.0000	10	0	18.9624	114.0285	27.5616	0.2478	133	162
1	2310.0000	1.0000	10	0	19.3339	113.9264	27.8530	0.8105	140	164
1	2311.0000	1.0000	10	0	18.8573	114.0252	27.7992	0.7418	138	172
1	2312.0000	1.0000	10	0	19.0995	114.0815	27.5715	0.4961	147	172
1	2313.0000	1.0000	10	0	19.4654	113.9439	28.3004	0.6653	140	168
1	2314.0000	1.0000	10	0	19.2783	114.1478	27.4876	0.5627	146	173
1	2315.0000	1.0000	10	0	19.5265	114.8142	27.8883	0.3512	142	172
1	2316.0000	1.0000	10	0	19.4006	114.8140	27.8565	0.2681	150	181
1	2317.0000	1.0000	10	0	19.2078	114.2326	27.8531	0.6954	138	166
1	2318.0000	1.0000	10	0	18.9815	113.7231	27.5355	0.5166	132	158
1	2319.0000	1.0000	10	0	19.1096	114.3684	27.6775	0.7171	139	165
1	2320.0000	1.0000	10	0	19.4879	114.8927	27.8820	0.2943	130	163
1	2321.0000	1.0000	10	0	19.0220	114.1399	27.3332	0.6585	135	174
1	2322.0000	1.0000	10	0	19.2817	114.5891	27.8020	0.2549	137	165
1	2323.0000	1.0000	10	0	19.3372	114.7789	27.8185	0.2210	138	175
1	2324.0000	1.0000	10	0	19.4954	114.8092	27.9546	0.2327	140	173
1	2325.0000	1.0000	10	0	19.3262	114.9101	27.7986	0.1717	140	176
1	2326.0000	1.0000	10	0	19.4883	114.5770	28.0664	0.5691	136	165
1	2327.0000	1.0000	10	0	19.4152	114.6676	28.0319	0.4827	137	167
1	2328.0000	1.0000	10	0	19.3946	114.0574	27.7971	0.4914	138	156
1	2329.0000	1.0000	10	0	19.2948	114.3434	27.7247	0.4159	136	158
1	2330.0000	1.0000	10	0	19.4279	114.6122	28.0323	0.4053	141	171
1	2331.0000	1.0000	10	0	19.1336	114.8351	27.7545	0.1967	136	174
1	2332.0000	1.0000	10	0	18.9389	114.3311	27.7529	0.6533	138	171
1	2333.0000	1.0000	10	0	18.9688	113.8035	27.8545	0.5629	131	159
1	2334.0000	1.0000	10	0	19.1853	113.8295	27.4295	0.7078	132	162
1	2335.0000	1.0000	10	0	19.1174	113.8283	27.9060	0.5094	126	150
1	2336.0000	1.0000	10	0	19.0669	113.8701	27.8260	0.5718	131	162
1	2337.0000	1.0000	10	0	18.9261	113.9854	27.1997	0.8012	135	159
1	2338.0000	1.0000	10	0	19.1806	114.2689	27.6758	0.3240	137	160
1	2339.0000	1.0000	10	0	19.1872	114.0969	27.8578	0.8157	139	170
1	2340.0000	1.0000	10	0	19.2292	114.0681	27.8849	0.5864	145	170
1	2341.0000	1.0000	10	0	19.2712	114.7738	27.8107	0.2028	137	173
1	2342.0000	1.0000	10	0	19.2911	114.7114	28.0210	0.4517	142	181
1	2343.0000	1.0000	10	0	19.4716	114.6042	27.5464	0.6438	140	169
1	2344.0000	1.0000	10	0	19.2624	114.8324	27.9017	0.2098	136	176
1	2345.0000	1.0000	10	0	19.3162	114.2163	27.9716	0.4711	135	167
1	2346.0000	1.0000	10	0	18.9193	113.9552	27.3669	0.7460	136	167
1	2347.0000	1.0000	10	0	19.3924	114.3849	27.7635	0.4373	133	167
1	2348.0000	1.0000	10	0	18.9566	114.3398	27.4861	0.5841	135	159
1	2349.0000	1.0000	10	0	19.2119	114.7755	27.7351	0.3044	145	168
1	2350.0000	1.0000	10	0	19.2307	114.7931	27.7977	0.2164	143	173
1	2351.0000	1.0000	10	0	18.9045	114.0326	27.2448	1.0249	134	173
1	2352.0000	1.0000	10	0	19.2507	114.4430	27.9824	0.4648	131	173
1	2353.0000	1.0000	10	0	19.3922	114.6695	27.8071	0.3123	145	172
1	2354.0000	1.0000	10	0	19.2147	114.8325	27.7253	0.2406	138	175
1	2355.0000	1.0000	10	0	19.3467	114.7701	27.8846	0.2789	135	172
1	2356.0000	1.0000	10	0	19.0330	113.9819	27.4179	0.3956	126	150
1	2357.0000	1.0000	10	0	18.7988	113.5841	27.4844	0.7183	126	163
1	2358.0000	1.0000	9	0	19.5594	113.6694	28.2143	0.5604	126	153
1	2359.0000	1.0000	10	0	19.1718	113.9472	27.6248	0.3022	134	152
1	2360.0000	1.0000	9	0	19.4787	113.9716	27.6686	0.4771	127	147
1	2361.0000	1.0000	10	0	19.2997	114.3641	27.7995	0.2853	135	163
1	2362.0000	1.0000	10	0	19.4427	114.3879	27.5957	0.5829	140	170
1	2363.0000	1.0000	10	0	19.4742	114.0367	27.6391	0.6298	134	154
1	2364.0000	1.0000	10	0	19.1444	114.0079	27.6968	0.5111	139	150
1	2365.0000	1.0000	10	0	19.5808	114.1287	28.2146	0.4792	127	161
1	2366.0000	1.0000	10	0	19.2937	114.5213	27.9424	0.2944	134	178
1	2367.0000	1.0000	10	0	19.4508	114.5105	28.0788	0.2738	138	172
1	2368.0000	1.0000	10	0	19.4488	114.3313	28.3316	0.3923	139	176
1	2369.0000	1.0000	10	0	19.3784	114.6834	28.2537	0.3039	141	176
1	2370.0000	1.0000	10	0	19.4494	114.0134	28.1007	0.4932	131	163
1	2371.0000	1.0000	10	0	19.1254	114.5465	27.8608	0.2684	134	171
1	2372.0000	1.0000	10	0	19.2737	114.6194	28.1474	0.3313	136	175
1	2373.0000	1.0000	10	0	19.0548	114.3317	27.8926	0.3796	133	167
1	2374.0000	1.0000	10	0	19.1701	114.1214	28.0162	0.4978	125	156
1	2375.0000	1.0000	10	0	18.8407	113.6654	27.9183	0.7925	129	156
1	2376.0000	1.0000	10	0	19.0303	114.3363	28.0721	0.5925	133	166
1	2377.0000	1.0000	10	0	19.1176	114.2740	28.1238	0.5361	137	173
1	2378.0000	1.0000	10	0	18.9363	114.1223	27.7649	0.5141	132	164
1	2379.0000	1.0000	10	0	19.0420	114.0926	27.6654	0.6109	131	160
1	2380.0000	1.0000	10	0	19.0285	114.1921	28.2769	0.7134	137	168
1	2381.0000	1.0000	10	0	19.4547	114.0122	28.3616	0.6289	128	157
1	2382.0000	1.0000	10	0	19.3907	114.6657	28.1139	0.3531	133	167
1	2383.0000	1.0000	10	0	19.2600	114.2633	27.6588	0.5975	127	161
1	2384.0000	1.0000	10	0	19.0307	114.1781	28.0819	0.6741	132	160
1	2385.0000	1.0000	10	0	19.2056	114.2238	28.1424	0.4198	130	162
1	2386.0000	1.0000	10	0	19.2607	114.6629	28.0148	0.3286	126	165
1	2387.0000	1.0000	10	0	19.1391	114.6585	27.9694	0.2634	134	171
1	2388.0000	1.0000	10	0	19.2659	114.4505	27.7903	0.5816	135	175
1	2389.0000	1.0000	10	0	19.2407	114.7004	28.2178	0.3563	133	174
1	2390.0000	1.0000	10	0	19.0801	114.1011	28.1248	0.6072	131	158
1	2391.0000	1.0000	10	0	19.2282	114.2114	27.7252	0.6998	129	157
1	2392.0000	1.0000	10	0	19.2087	114.7329	28.1249	0.1935	140	178
1	2393.0000	1.0000	10	0	19.2682	114.6899	28.3040	0.2558	140	181
1	2394.0000	1.0000	10	0	19.2072	114.5018	28.1208	0.4365	132	166
1	2395.0000	1.0000	10	0	19.0443	113.8666	28.2106	0.3501	137	158
1	2396.0000	1.0000	10	0	18.9371	114.3626	27.9154	0.6101	133	174
1	2397.0000	1.0000	9	0	19.2878	114.6980	28.2404	0.2775	142	183
1	2398.0000	1.0000	10	0	19.1991	114.6733	28.0863	0.1842	141	188
1	2399.0000	1.0000	10	0	19.2943	114.7086	28.2719	0.2480	141	182
1	2400.0000	1.0000	10	0	19.2814	114.7316	28.2420	0.2470	144	186
1	2401.0000	1.0000	10	0	19.2545	114.7177	28.2154	0.2358	143	181
1	2402.0000	1.0000	10	0	19.2031	114.7247	28.1810	0.2736	147	191
1	2403.0000	1.0000	10	0	19.1836	114.7019	28.1819	0.3226	145	187
1	2404.0000	1.0000	10	0	19.4215	114.5636	27.8563	0.2552	145	182
1	2405.0000	1.0000	10	0	19.4409	114.5679	27.8306	0.1372	155	180
1	2406.0000	1.0000	10	0	19.3978	114.6002	27.7463	0.1386	146	183
1	2407.0000	1.0000	10	0	19.5092	114.5742	28.0334	0.2347	136	186
1	2408.0000	1.0000	10	0	19.4265	114.6193	28.2766	0.2185	140	179
1	2409.0000	1.0000	10	0	19.3743	114.6476	28.3707	0.1678	140	183
1	2410.0000	1.0000	10	0	19.2852	114.6805	28.2318	0.1680	143	179
1	2411.0000	1.0000	10	0	19.2676	114.6375	28.3710	0.2658	146	187
1	2412.0000	1.0000	10	0	19.3311	114.6490	28.4021	0.2428	142	173
1	2413.0000	1.0000	10	0	19.3018	114.6564	28.3286	0.2535	147	183
1	2414.0000	1.0000	10	0	19.3009	114.6189	28.4198	0.3005	140	183
1	2415.0000	1.0000	9	0	19.2370	114.6003	28.3490	0.2522	136	173
1	2416.0000	1.0000	10	0	19.2737	114.6090	28.3922	0.2767	136	173
1	2417.0000	1.0000	10	0	19.2869	114.5905	28.2995	0.2666	138	179
1	2418.0000	1.0000	10	0	19.2448	114.5710	28.4008	0.3006	134	174
1	2419.0000	1.0000	10	0	19.2176	114.4982	28.3537	0.3278	134	171
1	2420.0000	1.0000	10	0	19.2224	114.2776	28.3763	0.4782	138	153
1	2421.0000	1.0000	10	0	19.3308	114.0232	28.3962	0.3955	136	156
1	2422.0000	1.0000	9	0	19.3148	113.7961	28.2856	0.6397	135	160
1	2423.0000	1.0000	9	0	19.1564	114.0304	27.9204	0.3793	129	135
0	2424.0000	1.0000	0	3	0.0000	0.0000	0.0000	0.0000	103	102
0	2425.0000	1.0000	0	3	0.0000	0.0000	0.0000	0.0000	80	66
1	2426.0000	1.0000	10	0	19.2175	114.3304	28.2319	0.2418	115	118
1	2427.0000	1.0000	10	0	19.2490	114.5017	28.3481	0.2082	135	171
1	2428.0000	1.0000	10	0	19.1973	114.5484	28.2467	0.1859	140	178
1	2429.0000	1.0000	10	0	19.2676	114.5933	28.4004	0.1967	142	183
1	2430.0000	1.0000	10	0	19.2427	114.6682	28.3841	0.2309	142	185
1	2431.0000	1.0000	10	0	19.2907	114.6487	28.4857	0.2710	149	198
1	2432.0000	1.0000	10	0	19.2525	114.6801	28.4028	0.2472	145	192
1	2433.0000	1.0000	10	0	19.2238	114.6940	28.3952	0.1758	144	193
1	2434.0000	1.0000	10	0	19.2650	114.7236	28.4280	0.2010	146	188
1	2435.0000	1.0000	10	0	19.2362	114.7023	28.4846	0.2538	148	189
1	2436.0000	1.0000	10	0	19.2245	114.6790	28.4155	0.2090	151	194
1	2437.0000	1.0000	10	0	19.3171	114.6870	28.5054	0.2926	145	197
1	2438.0000	1.0000	10	0	19.2677	114.6781	28.3899	0.2083	146	197
1	2439.0000	1.0000	10	0	19.2573	114.6858	28.4227	0.2200	148	188
1	2440.0000	1.0000	10	0	19.2249	114.6934	28.3152	0.1998	145	194
1	2441.0000	1.0000	10	0	19.2856	114.6709	28.4502	0.2098	151	195
1	2442.0000	1.0000	10	0	19.2230	114.6804	28.3689	0.2231	150	197
1	2443.0000	1.0000	10	0	19.3209	114.6643	28.4823	0.2249	145	196
1	2444.0000	1.0000	10	0	19.2341	114.6668	28.2950	0.1433	145	193
1	2445.0000	1.0000	10	0	19.2931	114.6990	28.4935	0.2415	147	192
1	2446.0000	1.0000	10	0	19.2599	114.6680	28.3586	0.1861	147	192
1	2447.0000	1.0000	10	0	19.1752	114.6397	28.3159	0.2345	140	182
1	2448.0000	1.0000	10	0	19.1687	114.6709	28.2537	0.1558	148	194
1	2449.0000	1.0000	10	0	19.2681	114.6292	28.3044	0.2100	144	193
1	2450.0000	1.0000	10	0	19.2702	114.6820	28.3722	0.2283	142	190
1	2451.0000	1.0000	10	0	19.2555	114.6596	28.4740	0.2587	144	194
1	2452.0000	1.0000	10	0	19.1225	114.6186	28.1639	0.1531	137	177
1	2453.0000	1.0000	10	0	19.1783	114.6286	28.3096	0.1572	144	186
1	2454.0000	1.0000	10	0	19.1857	114.6480	28.3210	0.1626	141	187
1	2455.0000	1.0000	10	0	19.1797	114.6474	28.2999	0.1879	142	194
1	2456.0000	1.0000	10	0	19.1722	114.5853	28.3157	0.2150	138	186
1	2457.0000	1.0000	10	0	19.2411	114.6142	28.3493	0.1550	142	190
1	2458.0000	1.0000	10	0	19.1902	114.5727	28.3100	0.2566	136	182
1	2459.0000	1.0000	10	0	19.0993	114.5410	28.2947	0.2235	130	187
1	2460.0000	1.0000	10	0	19.3335	114.5059	28.4509	0.3230	133	167
1	2461.0000	1.0000	10	0	19.2472	114.5497	28.4113	0.1935	130	170
1	2462.0000	1.0000	10	0	19.2074	114.5573	28.3668	0.2447	143	181
1	2463.0000	1.0000	10	0	19.2581	114.4551	28.3772	0.3223	132	168
1	2464.0000	1.0000	10	0	19.1674	114.5796	28.2394	0.2696	133	170
1	2465.0000	1.0000	10	0	19.2826	114.6118	28.4852	0.3005	139	184
1	2466.0000	1.0000	10	0	19.1479	114.5782	28.4055	0.2417	133	177
1	2467.0000	1.0000	10	0	19.2425	114.1938	28.2784	0.4551	129	169
1	2468.0000	1.0000	9	0	19.2128	114.5903	28.2793	0.1711	133	170
1	2469.0000	1.0000	10	0	19.1914	114.5839	28.3977	0.1683	140	183
1	2470.0000	1.0000	10	0	19.1529	114.5943	28.3855	0.1824	141	185
1	2471.0000	1.0000	10	0	19.2845	114.5147	28.5218	0.2873	135	175
1	2472.0000	1.0000	10	0	19.2333	114.4899	28.5233	0.2695	129	173
1	2473.0000	1.0000	10	0	19.2278	114.5707	28.5549	0.2419	135	179
1	2474.0000	1.0000	10	0	19.2247	114.5768	28.5103	0.2575	133	180
1	2475.0000	1.0000	10	0	19.2007	114.3846	28.4502	0.2830	136	175
1	2476.0000	1.0000	10	0	19.1479	114.5631	28.3862	0.1721	142	176
1	2477.0000	1.0000	10	0	19.1665	114.5678	28.4436	0.1999	143	187
1	2478.0000	1.0000	10	0	19.2502	114.5961	28.5881	0.2475	146	183
1	2479.0000	1.0000	10	0	19.3939	114.5638	28.7632	0.2951	144	187
1	2480.0000	1.0000	10	0	19.3154	114.5748	28.7144	0.2067	147	189
1	2481.0000	1.0000	9	0	19.2334	114.5506	28.7728	0.2251	140	171
1	2482.0000	1.0000	10	0	19.1583	114.6452	28.6781	0.3839	143	177
1	2483.0000	1.0000	10	0	19.2797	114.5842	28.8398	0.2429	148	183
1	2484.0000	1.0000	10	0	19.2111	114.5646	28.8114	0.2715	145	181
1	2485.0000	1.0000	10	0	19.2226	114.6016	28.9333	0.2723	147	184
1	2486.0000	1.0000	10	0	19.2136	114.6071	28.9455	0.2306	145	183
1	2487.0000	1.0000	10	0	19.1562	114.5992	28.9210	0.2611	143	180
1	2488.0000	1.0000	10	0	19.2162	114.6150	28.8800	0.1868	144	180
1	2489.0000	1.0000	10	0	19.1133	114.5667	28.8795	0.2240	143	186
1	2490.0000	1.0000	10	0	19.0957	114.5217	28.9027	0.2321	138	179
1	2491.0000	1.0000	10	0	19.2067	114.5599	29.0867	0.2336	144	181
1	2492.0000	1.0000	10	0	19.2575	114.5996	29.0756	0.2814	146	180
1	2493.0000	1.0000	10	0	19.3173	114.4659	28.8417	0.2916	142	176
1	2494.0000	1.0000	9	0	19.2637	114.5857	28.8139	0.2331	143	178
1	2495.0000	1.0000	10	0	19.4492	114.5670	29.0783	0.4208	144	189
1	2496.0000	1.0000	10	0	19.3391	114.5184	28.9420	0.3387	138	168
1	2497.0000	1.0000	10	0	19.3169	114.1511	29.0284	0.4551	132	163
1	2498.0000	1.0000	10	0	19.1274	114.1771	28.7172	0.3562	137	170
1	2499.0000	1.0000	10	0	19.4201	114.5028	29.1133	0.3191	143	177
1	2500.0000	1.0000	10	0	19.1940	114.0671	28.7000	0.2517	137	169
1	2501.0000	1.0000	9	0	19.2931	114.5129	28.9049	0.2674	139	164
1	2502.0000	1.0000	10	0	19.3256	114.4478	28.9907	0.2841	137	180
1	2503.0000	1.0000	10	0	19.2550	114.5585	28.9808	0.4679	134	170
1	2504.0000	1.0000	10	0	19.2744	114.5327	29.0049	0.3098	136	171
1	2505.0000	1.0000	10	0	19.4506	114.5051	29.2469	0.3428	137	173
1	2506.0000	1.0000	10	0	19.3240	114.5099	29.0546	0.3017	139	175
1	2507.0000	1.0000	10	0	19.1592	114.1885	28.7023	0.4729	137	160
1	2508.0000	1.0000	10	0	19.3726	114.1622	28.9880	0.4153	140	171
1	2509.0000	1.0000	10	0	19.4655	114.4169	29.1541	0.3592	132	173
1	2510.0000	1.0000	10	0	19.3919	113.9154	28.9751	0.3182	139	161
1	2511.0000	1.0000	10	0	19.3421	114.5178	28.9647	0.2332	138	184
1	2512.0000	1.0000	10	0	19.5114	114.5340	29.2045	0.3998	143	184
1	2513.0000	1.0000	10	0	19.4254	114.4789	29.0796	0.3564	140	180
1	2514.0000	1.0000	10	0	19.4162	114.5171	29.1045	0.1945	142	186
1	2515.0000	1.0000	10	0	19.5187	114.5654	29.2189	0.3198	135	167
1	2516.0000	1.0000	10	0	19.5104	114.5066	29.2314	0.2686	137	168
1	2517.0000	1.0000	10	0	18.9249	113.6348	28.7013	0.6008	130	161
1	2518.0000	1.0000	10	0	19.0871	114.0757	28.8746	0.5464	141	163
1	2519.0000	1.0000	10	0	19.3372	114.4025	28.9688	0.1729	136	165
1	2520.0000	1.0000	10	0	19.3304	114.5089	29.0080	0.2132	135	178
1	2521.0000	1.0000	10	0	19.3557	114.4710	29.0928	0.2856	139	173
1	2522.0000	1.0000	10	0	19.2731	114.5019	29.0991	0.2113	138	189
1	2523.0000	1.0000	10	0	19.5471	114.4680	29.1525	0.3550	137	178
1	2524.0000	1.0000	10	0	19.5566	114.3761	29.1694	0.3833	140	167
1	2525.0000	1.0000	9	0	19.5521	114.4394	29.1232	0.3341	139	166
1	2526.0000	1.0000	10	0	19.3967	114.4461	28.9110	0.2012	139	171
1	2527.0000	1.0000	10	0	19.4036	114.4375	29.0655	0.3069	134	171
1	2528.0000	1.0000	10	0	19.4609	114.4757	29.1263	0.2586	144	182
1	2529.0000	1.0000	10	0	19.4408	114.1252	28.9954	0.5188	137	171
1	2530.0000	1.0000	10	0	19.3210	114.1379	28.9196	0.5173	132	161
1	2531.0000	1.0000	10	0	19.1351	113.6960	28.7196	0.4066	130	164
1	2532.0000	1.0000	10	0	19.0252	113.5612	28.8802	0.6015	131	151
1	2533.0000	1.0000	10	0	19.6340	114.4107	29.1035	0.2819	137	170
1	2534.0000	1.0000	10	0	19.7059	113.6107	29.2589	0.6898	136	166
1	2535.0000	1.0000	10	0	19.3732	113.4756	28.9374	0.6933	130	155
1	2536.0000	1.0000	10	0	19.7601	114.0543	29.5013	0.7662	138	162
1	2537.0000	1.0000	10	0	19.4745	113.5953	28.9038	0.5902	131	161
1	2538.0000	1.0000	10	0	19.4997	114.4613	28.9384	0.2587	132	163
1	2539.0000	1.0000	10	0	19.6119	114.4984	29.2619	0.2677	136	178
1	2540.0000	1.0000	10	0	19.5490	114.4318	29.2606	0.2886	135	164
1	2541.0000	1.0000	10	0	19.6674	114.4956	29.3652	0.4401	139	175
1	2542.0000	1.0000	10	0	19.4609	114.4769	29.1002	0.2812	142	168
1	2543.0000	1.0000	10	0	19.4739	114.2587	29.0367	0.2463	139	164
1	2544.0000	1.0000	10	0	19.5133	114.4993	29.1778	0.2866	141	176
1	2545.0000	1.0000	10	0	19.4801	114.5156	29.3401	0.2328	144	179
1	2546.0000	1.0000	10	0	19.5726	113.9279	29.3697	0.6240	143	156
1	2547.0000	1.0000	10	0	19.3601	113.8616	29.2892	0.5413	141	160
1	2548.0000	1.0000	10	0	19.0840	113.6522	29.1386	0.5261	131	156
1	2549.0000	1.0000	10	0	18.8355	113.6457	28.9785	0.5920	133	150
1	2550.0000	1.0000	10	0	19.0597	113.8858	29.1050	0.5256	135	160
1	2551.0000	1.0000	9	0	20.2728	114.1639	29.7120	0.6150	139	160
1	2552.0000	1.0000	10	0	21.4644	113.4919	30.7517	0.3456	138	155
1	2553.0000	1.0000	10	0	19.9095	113.3245	31.0645	0.9241	139	144
1	2554.0000	1.0000	9	0	20.0541	113.7886	31.0746	0.6296	145	155
1	2555.0000	1.0000	10	0	20.3962	113.8160	31.6676	0.5511	139	154
1	2556.0000	1.0000	10	0	20.0924	113.6597	31.3963	0.6969	138	153
1	2557.0000	1.0000	10	0	19.7361	113.6487	30.9875	0.5093	135	158
1	2558.0000	1.0000	10	0	20.1174	113.7578	31.2939	0.7075	139	158
1	2559.0000	1.0000	10	0	20.2040	114.1384	31.3095	0.3401	138	157
1	2560.0000	1.0000	10	0	20.1703	113.9264	31.3680	0.3722	135	153
1	2561.0000	1.0000	10	0	20.1765	114.0336	31.3380	0.5119	139	161
1	2562.0000	1.0000	10	0	19.9316	114.2957	31.1570	0.2672	139	154
1	2563.0000	1.0000	10	0	19.7835	114.1924	30.9638	0.3519	139	164
1	2564.0000	1.0000	10	0	19.5433	113.9392	30.8776	0.3584	134	157
1	2565.0000	1.0000	9	0	19.3597	113.9690	30.7054	0.5199	135	159
1	2566.0000	1.0000	9	0	19.4697	113.7864	30.9266	0.4113	139	152
1	2567.0000	1.0000	10	0	19.1003	114.0219	30.2993	0.9147	133	157
1	2568.0000	1.0000	10	0	19.6668	113.7993	31.6373	0.7654	132	154
1	2569.0000	1.0000	10	0	19.5194	114.2569	31.4654	0.5461	142	159
1	2570.0000	1.0000	10	0	19.3716	114.4644	31.3354	0.2947	142	159
1	2571.0000	1.0000	10	0	19.3130	113.6050	31.5664	0.6541	136	153
1	2572.0000	1.0000	10	0	19.4198	114.5377	31.3869	0.1670	139	159
1	2573.0000	1.0000	10	0	19.4418	114.1214	31.2903	0.4734	140	155
1	2574.0000	1.0000	10	0	19.5029	114.5313	31.5032	0.3065	139	165
1	2575.0000	1.0000	10	0	19.3862	114.6390	31.3066	0.1997	143	169
1	2576.0000	1.0000	10	0	19.3682	114.5832	31.2308	0.1615	147	168
1	2577.0000	1.0000	10	0	19.3952	114.5597	31.3891	0.2185	141	166
1	2578.0000	1.0000	10	0	19.5660	113.9854	31.3582	0.4403	135	160
1	2579.0000	1.0000	10	0	19.5182	113.9917	31.7336	0.5284	137	154
1	2580.0000	1.0000	9	0	19.2059	114.4297	30.8649	0.5782	137	162
1	2581.0000	1.0000	9	0	19.2661	114.5810	31.1793	0.1668	144	162
1	2582.0000	1.0000	9	0	19.3353	114.2658	31.3241	0.3249	138	165
1	2583.0000	1.0000	10	0	19.2782	114.5283	31.1625	0.2387	140	163
1	2584.0000	1.0000	10	0	19.3997	114.3887	31.3518	0.4230	137	162
1	2585.0000	1.0000	10	0	19.4102	114.6023	31.3774	0.2335	141	168
1	2586.0000	1.0000	10	0	19.1727	114.0670	31.3922	0.3424	137	166
1	2587.0000	1.0000	10	0	19.4722	114.5979	31.3729	0.3052	138	170
1	2588.0000	1.0000	10	0	19.1843	114.5406	31.2034	0.2252	137	166
1	2589.0000	1.0000	10	0	19.1434	114.6271	31.2127	0.2047	142	171
1	2590.0000	1.0000	10	0	19.0100	114.2616	31.0902	0.4477	140	166
1	2591.0000	1.0000	10	0	19.2992	114.3982	31.3216	0.4226	135	165
1	2592.0000	1.0000	9	0	19.0400	113.9338	31.0111	0.5899	131	153
1	2593.0000	1.0000	10	0	19.3698	114.2122	31.1974	0.4304	132	158
1	2594.0000	1.0000	10	0	19.5162	114.1923	31.9253	0.7509	129	151
1	2595.0000	1.0000	10	0	19.2911	114.3941	31.4831	0.3697	140	171
1	2596.0000	1.0000	10	0	19.4238	114.6205	31.5467	0.2990	144	177
1	2597.0000	1.0000	9	0	19.2893	114.5814	31.1756	0.2021	137	167
1	2598.0000	1.0000	10	0	19.3664	114.4513	31.2980	0.2722	139	170
1	2599.0000	1.0000	10	0	19.2643	113.8915	31.5364	0.8505	138	156
1	2600.0000	1.0000	10	0	19.7964	114.0102	31.7616	0.6934	136	159
1	2601.0000	1.0000	10	0	19.2528	114.4356	31.2045	0.2754	139	169
1	2602.0000	1.0000	10	0	19.4098	114.6264	31.3477	0.1389	146	178
1	2603.0000	1.0000	10	0	19.3897	114.2278	31.2351	0.5310	140	165
1	2604.0000	1.0000	10	0	19.3314	113.8926	30.8876	0.6532	137	153
1	2605.0000	1.0000	10	0	19.1740	114.0740	31.0642	0.4579	142	171
1	2606.0000	1.0000	10	0	19.2352	114.1045	31.4612	0.7043	140	166
1	2607.0000	1.0000	10	0	19.1414	114.1788	30.6452	0.9260	137	165
1	2608.0000	1.0000	9	0	19.5735	113.8049	31.5008	0.6842	137	164
1	2609.0000	1.0000	10	0	19.1028	113.9305	31.1577	0.6692	137	152
1	2610.0000	1.0000	10	0	19.2727	113.7667	31.5617	0.8425	137	161
1	2611.0000	1.0000	9	0	19.2226	114.0429	31.3516	0.5714	140	168
1	2612.0000	1.0000	9	0	19.3651	114.5256	31.1528	0.2154	138	168
1	2613.0000	1.0000	9	0	19.5169	113.9357	31.4110	0.3088	137	153
1	2614.0000	1.0000	9	0	19.4214	114.5155	31.3088	0.1514	139	159
1	2615.0000	1.0000	10	0	19.1699	113.9455	31.2727	0.6900	135	162
1	2616.0000	1.0000	9	0	19.4291	114.1216	31.2650	0.5256	133	156
1	2617.0000	1.0000	9	0	19.2642	114.0349	31.2491	0.4593	135	161
1	2618.0000	1.0000	10	0	19.4845	114.2390	31.4826	0.5781	138	172
1	2619.0000	1.0000	10	0	19.3322	114.5171	31.2837	0.3389	140	163
1	2620.0000	1.0000	10	0	19.3838	114.4974	31.3428	0.2581	145	158
1	2621.0000	1.0000	10	0	19.3566	114.2902	31.5349	0.5067	139	163
1	2622.0000	1.0000	9	0	19.3427	113.6535	31.4903	0.8476	133	146
1	2623.0000	1.0000	10	0	19.3908	114.5265	31.3526	0.1991	141	169
1	2624.0000	1.0000	10	0	19.2176	114.3109	31.2814	0.2764	136	169
1	2625.0000	1.0000	10	0	19.4031	114.2196	31.3625	0.3167	143	166
1	2626.0000	1.0000	10	0	19.2805	114.4274	31.5092	0.4921	142	166
1	2627.0000	1.0000	10	0	19.4636	114.5278	31.3418	0.2889	142	170
1	2628.0000	1.0000	10	0	19.3386	114.5948	31.3341	0.1631	142	167
1	2629.0000	1.0000	10	0	19.4811	114.5313	31.4606	0.2717	139	164
1	2630.0000	1.0000	10	0	19.4572	114.5767	31.4842	0.1795	144	173
1	2631.0000	1.0000	10	0	19.4076	114.5901	31.4176	0.1440	143	177
1	2632.0000	1.0000	10	0	19.4472	114.5610	31.4534	0.1903	139	169
1	2633.0000	1.0000	10	0	19.4097	114.4666	31.4854	0.2340	141	165
1	2634.0000	1.0000	10	0	19.3338	114.5963	31.3249	0.1970	137	176
1	2635.0000	1.0000	10	0	19.1656	114.4045	31.2753	0.2270	144	168
1	2636.0000	1.0000	10	0	19.3279	114.5999	31.3795	0.1831	144	178
1	2637.0000	1.0000	10	0	19.2775	114.5459	31.2791	0.2112	141	175
1	2638.0000	1.0000	10	0	19.2103	114.3066	31.2039	0.3593	137	170
1	2639.0000	1.0000	9	0	19.4767	114.1470	31.3718	0.4356	139	160
1	2640.0000	1.0000	9	0	19.5441	114.0713	31.4582	0.6168	137	167
1	2641.0000	1.0000	8	0	19.3683	113.9917	31.2750	0.4677	136	151
1	2642.0000	1.0000	10	0	19.2530	114.2172	31.3668	0.5803	134	161
1	2643.0000	1.0000	9	0	19.1943	114.4608	31.5370	0.3162	143	166
1	2644.0000	1.0000	10	0	18.9985	114.4584	31.3814	0.2391	144	174
1	2645.0000	1.0000	9	0	18.8501	114.2551	31.4095	0.6664	142	169
1	2646.0000	1.0000	10	0	19.2382	114.4494	31.4487	0.4282	141	158
1	2647.0000	1.0000	10	0	19.1234	114.2600	31.3689	0.3258	142	162
1	2648.0000	1.0000	10	0	19.3125	114.6706	31.4818	0.2048	142	167
1	2649.0000	1.0000	10	0	19.3511	114.5811	31.6021	0.3031	146	173
1	2650.0000	1.0000	10	0	19.2454	114.5771	31.5067	0.1825	140	173
1	2651.0000	1.0000	10	0	19.3228	114.2957	31.3046	0.3816	133	162
1	2652.0000	1.0000	10	0	18.9275	113.7089	31.2599	0.5884	132	153
1	2653.0000	1.0000	9	0	18.7235	113.8069	31.1363	0.4647	129	144
1	2654.0000	1.0000	10	0	18.7932	113.9359	31.3675	0.5408	142	165
1	2655.0000	1.0000	10	0	19.1490	114.5744	31.4757	0.3086	144	172
1	2656.0000	1.0000	10	0	19.1724	114.6439	31.4497	0.2063	145	169
1	2657.0000	1.0000	10	0	19.1491	114.6325	31.3662	0.2217	146	167
1	2658.0000	1.0000	10	0	19.0639	114.3711	31.3660	0.2921	144	164
1	2659.0000	1.0000	10	0	19.1076	114.6413	31.5318	0.2686	145	164
1	2660.0000	1.0000	10	0	19.3058	114.0965	31.9003	0.5898	145	165
1	2661.0000	1.0000	10	0	19.2522	114.3272	31.4704	0.2987	144	166
1	2662.0000	1.0000	10	0	19.3138	114.5878	31.6211	0.2279	147	164
1	2663.0000	1.0000	10	0	19.2827	114.5923	31.4748	0.2139	136	150
1	2664.0000	1.0000	10	0	19.4074	114.5642	31.6271	0.1881	142	178
1	2665.0000	1.0000	10	0	19.4255	114.5476	31.6517	0.2010	148	188
1	2666.0000	1.0000	10	0	19.4601	114.5596	31.6446	0.1681	148	185
1	2667.0000	1.0000	10	0	19.4096	114.5532	31.6607	0.1948	144	185
1	2668.0000	1.0000	10	0	19.4593	114.5370	31.6460	0.2289	148	177
1	2669.0000	1.0000	10	0	19.4322	114.5699	31.6399	0.1553	150	182
1	2670.0000	1.0000	10	0	19.3790	114.5766	31.6375	0.2042	147	179
1	2671.0000	1.0000	10	0	19.3786	114.5597	31.7515	0.2229	154	176
1	2672.0000	1.0000	10	0	19.3443	114.6031	31.7360	0.1910	146	179
1	2673.0000	1.0000	10	0	19.3159	114.6177	31.7396	0.2051	150	176
1	2674.0000	1.0000	10	0	19.3672	114.5766	31.7189	0.1767	149	177
1	2675.0000	1.0000	10	0	19.4772	114.5069	31.6953	0.1597	152	179
1	2676.0000	1.0000	10	0	19.4338	114.5013	31.7490	0.1883	147	188
1	2677.0000	1.0000	10	0	19.3822	114.4635	31.7134	0.1822	148	180
1	2678.0000	1.0000	10	0	19.3939	114.4696	31.7673	0.2100	151	185
1	2679.0000	1.0000	10	0	19.4096	114.4432	31.7930	0.2105	153	182
1	2680.0000	1.0000	10	0	19.4033	114.4852	31.7426	0.1772	154	184
1	2681.0000	1.0000	10	0	19.4387	114.4950	31.7646	0.1702	151	181
1	2682.0000	1.0000	9	0	19.4375	114.4959	31.9042	0.1862	152	178
1	2683.0000	1.0000	10	0	19.4068	114.5149	31.7672	0.1982	152	174
1	2684.0000	1.0000	10	0	19.3581	114.5402	31.7005	0.1778	148	172
1	2685.0000	1.0000	10	0	19.3613	114.5236	31.7109	0.2143	148	178
1	2686.0000	1.0000	10	0	19.3405	114.5343	31.6620	0.1373	148	171
1	2687.0000	1.0000	10	0	19.3031	114.5328	31.7171	0.2170	146	178
1	2688.0000	1.0000	10	0	19.1995	114.6118	31.6751	0.1695	150	177
1	2689.0000	1.0000	10	0	19.1981	114.6152	31.6813	0.2136	149	181
1	2690.0000	1.0000	10	0	19.1653	114.5474	31.6887	0.1674	146	169
1	2691.0000	1.0000	10	0	19.1289	114.5939	31.7590	0.2201	151	173
1	2692.0000	1.0000	10	0	19.1578	114.6546	31.8317	0.2236	150	178
1	2693.0000	1.0000	10	0	18.9765	114.4873	31.5328	0.2069	149	176
1	2694.0000	1.0000	10	0	19.0825	114.6150	31.6601	0.1749	153	173
1	2695.0000	1.0000	10	0	19.1089	114.6327	31.7654	0.2909	147	175
1	2696.0000	1.0000	9	0	19.4014	114.4211	31.6923	0.5225	143	162
1	2697.0000	1.0000	10	0	19.8359	114.2837	31.5830	0.1843	141	156
1	2698.0000	1.0000	10	0	19.8625	114.0481	31.3799	0.4356	143	158
1	2699.0000	1.0000	10	0	20.8710	113.6883	31.3054	0.2721	136	164
1	2700.0000	1.0000	10	0	20.8104	113.6825	31.2219	0.1775	135	160
1	2701.0000	1.0000	10	0	20.8696	113.6680	31.2792	0.2052	138	173
1	2702.0000	1.0000	10	0	20.9303	113.6396	31.2351	0.2110	140	176
1	2703.0000	1.0000	10	0	21.0860	113.5939	31.2303	0.2351	139	168
1	2704.0000	1.0000	10	0	21.1065	113.5461	31.2226	0.2129	146	174
1	2705.0000	1.0000	10	0	21.0854	113.5510	31.1909	0.2165	143	173
1	2706.0000	1.0000	10	0	21.3017	113.2419	31.6853	0.1956	142	179
1	2707.0000	1.0000	10	0	21.3819	113.2130	31.8189	0.2047	139	179
1	2708.0000	1.0000	10	0	21.3907	113.2055	31.9301	0.2194	141	178
1	2709.0000	1.0000	10	0	21.3862	113.2008	31.8684	0.1885	136	162
1	2710.0000	1.0000	10	0	21.3298	113.2457	31.8258	0.2169	135	171
1	2711.0000	1.0000	10	0	21.3612	113.2135	31.8948	0.1959	140	181
1	2712.0000	1.0000	10	0	21.3258	113.3134	31.7881	0.2034	141	182
1	2713.0000	1.0000	10	0	21.3937	113.2399	31.8696	0.1866	133	184
1	2714.0000	1.0000	10	0	21.2930	113.3062	31.8073	0.1459	139	182
1	2715.0000	1.0000	10	0	21.4073	113.2183	31.9425	0.2097	136	178
1	2716.0000	1.0000	10	0	21.2051	113.3041	31.6271	0.3993	129	166
1	2717.0000	1.0000	10	0	21.3391	113.2233	31.8307	0.2020	134	173
1	2718.0000	1.0000	10	0	21.3461	113.2713	31.9211	0.1932	140	191
1	2719.0000	1.0000	10	0	21.4165	113.2228	31.9566	0.2177	139	187
1	2720.0000	1.0000	10	0	21.4721	113.1974	31.9506	0.2158	136	179
1	2721.0000	1.0000	10	0	21.4485	113.2283	31.9277	0.1576	137	189
1	2722.0000	1.0000	10	0	21.4375	113.2113	31.9548	0.1835	136	181
1	2723.0000	1.0000	10	0	21.3603	113.2786	31.8378	0.2303	140	186
1	2724.0000	1.0000	10	0	21.4396	113.2733	31.9700	0.2022	139	190
1	2725.0000	1.0000	10	0	21.4588	113.2077	31.9379	0.1883	138	186
1	2726.0000	1.0000	10	0	21.5072	113.2057	32.0118	0.2307	137	184
1	2727.0000	1.0000	10	0	21.4369	113.2606	32.0394	0.2142	140	189
1	2728.0000	1.0000	10	0	21.4468	113.2258	31.9873	0.2267	131	169
1	2729.0000	1.0000	10	0	21.4702	113.1846	31.8598	0.2503	117	150
1	2730.0000	1.0000	10	0	21.4520	113.2110	31.9965	0.1933	125	158
1	2731.0000	1.0000	10	0	21.3367	113.2720	31.8831	0.1542	132	177
1	2732.0000	1.0000	10	0	21.2963	113.2549	31.9828	0.1687	134	183
1	2733.0000	1.0000	10	0	21.4594	113.1895	32.1769	0.2709	139	176
1	2734.0000	1.0000	10	0	21.3635	113.2708	32.0075	0.2106	141	180
1	2735.0000	1.0000	10	0	21.3870	113.2669	32.0089	0.1879	137	168
1	2736.0000	1.0000	10	0	21.2142	113.2955	32.0152	0.1417	139	177
1	2737.0000	1.0000	10	0	21.2202	113.3131	32.0362	0.1962	136	175
1	2738.0000	1.0000	10	0	21.2159	113.2967	32.0181	0.1471	137	180
1	2739.0000	1.0000	10	0	21.2043	113.2842	32.0327	0.2180	141	178
1	2740.0000	1.0000	10	0	21.1483	113.2658	31.9959	0.1775	140	176
1	2741.0000	1.0000	10	0	21.2102	113.2206	32.0901	0.2216	137	175
1	2742.0000	1.0000	10	0	21.0574	113.2549	31.9937	0.2691	135	175
1	2743.0000	1.0000	10	0	21.0572	113.3359	31.9543	0.1709	134	185
1	2744.0000	1.0000	10	0	21.0394	113.3089	31.9534	0.1988	140	181
1	2745.0000	1.0000	10	0	21.0519	113.2331	31.9908	0.1657	140	173
1	2746.0000	1.0000	10	0	21.1788	113.2333	32.0982	0.2198	139	171
1	2747.0000	1.0000	10	0	21.0668	113.3270	31.9791	0.2365	138	184
1	2748.0000	1.0000	10	0	21.0710	113.3289	31.9785	0.1950	139	184
1	2749.0000	1.0000	10	0	21.1166	113.2316	32.0939	0.2091	138	182
1	2750.0000	1.0000	10	0	21.1180	113.2249	32.1461	0.2589	137	178
1	2751.0000	1.0000	10	0	21.0715	113.2050	32.1435	0.2730	135	175
1	2752.0000	1.0000	10	0	21.0592	113.2460	32.0595	0.2344	139	173
1	2753.0000	1.0000	10	0	21.0299	113.2976	32.1488	0.2420	137	179
1	0.0000	2.0000	10	0	20.1023	114.0217	27.0306	0.2770	152	183
1	1.0000	2.0000	10	0	20.0520	114.0431	26.9493	0.2173	148	182
1	2.0000	2.0000	10	0	20.1074	114.0479	26.9070	0.2309	146	183
1	3.0000	2.0000	10	0	20.1139	114.0143	26.8524	0.1790	144	182
1	4.0000	2.0000	10	0	20.1137	113.9975	26.9964	0.2493	148	176
1	5.0000	2.0000	10	0	20.1686	114.0051	27.2906	0.2402	149	182
1	6.0000	2.0000	10	0	20.0442	113.9801	27.3101	0.1444	152	183
1	7.0000	2.0000	10	0	20.1270	114.0198	27.3652	0.1230	153	191
1	8.0000	2.0000	10	0	20.0360	113.9714	27.3164	0.1878	154	188
1	9.0000	2.0000	10	0	20.0968	113.9738	27.2627	0.1936	151	183
1	10.0000	2.0000	10	0	20.0944	113.9614	27.3228	0.2158	149	179
1	11.0000	2.0000	10	0	20.1496	113.9038	27.3663	0.2020	150	186
1	12.0000	2.0000	10	0	20.1378	113.9477	27.3034	0.1803	149	181
1	13.0000	2.0000	10	0	20.2150	113.9022	27.4774	0.2051	142	180
1	14.0000	2.0000	10	0	19.9854	113.9417	27.2668	0.1869	149	182
1	15.0000	2.0000	10	0	20.1356	113.9322	27.4993	0.2163	143	182
1	16.0000	2.0000	10	0	20.1026	113.9128	27.4521	0.1276	143	178
1	17.0000	2.0000	10	0	20.0013	113.9458	27.3925	0.2012	144	183
1	18.0000	2.0000	10	0	20.0300	113.9464	27.4479	0.1298	144	180
1	19.0000	2.0000	10	0	20.0717	113.9693	27.4191	0.1210	147	182
1	20.0000	2.0000	10	0	20.0633	113.9875	27.3145	0.1811	145	183
1	21.0000	2.0000	10	0	20.0237	113.8819	27.3936	0.1429	145	179
1	22.0000	2.0000	10	0	20.0300	113.8791	27.4424	0.1520	145	176
1	23.0000	2.0000	10	0	20.0130	113.8845	27.4663	0.1290	142	181
1	24.0000	2.0000	10	0	20.0477	113.8776	27.4221	0.1169	143	178
1	25.0000	2.0000	10	0	19.9926	113.8542	27.3954	0.1841	146	174
1	26.0000	2.0000	10	0	20.0643	113.8338	27.4743	0.1387	148	176
1	27.0000	2.0000	10	0	19.9089	113.8567	27.3089	0.1449	146	173
1	28.0000	2.0000	10	0	20.0893	113.8371	27.5403	0.2836	149	177
1	29.0000	2.0000	10	0	19.9677	113.8455	27.4668	0.1301	145	171
1	30.0000	2.0000	10	0	20.0583	113.7710	27.6509	0.2304	144	177
1	31.0000	2.0000	10	0	20.0103	113.8233	27.5693	0.1193	147	175
1	32.0000	2.0000	10	0	19.8463	113.7682	27.6045	0.3408	150	176
1	33.0000	2.0000	10	0	20.0436	113.8091	27.7335	0.1788	149	178
1	34.0000	2.0000	10	0	19.9965	113.8184	27.7325	0.2319	154	180
1	35.0000	2.0000	10	0	19.9223	113.7932	27.6322	0.2518	147	174
1	36.0000	2.0000	10	0	19.9634	113.8454	27.5495	0.1602	147	173
1	37.0000	2.0000	10	0	19.9118	113.8940	27.4230	0.1199	151	180
1	38.0000	2.0000	10	0	19.9506	113.8298	27.5094	0.2279	155	187
1	39.0000	2.0000	10	0	19.9149	113.8323	27.3534	0.1163	147	178
1	40.0000	2.0000	10	0	20.0404	113.7979	27.5657	0.2729	146	181
1	41.0000	2.0000	10	0	19.9306	113.7969	27.6279	0.2804	149	186
1	42.0000	2.0000	10	0	20.0493	113.7170	27.7892	0.2198	150	177
1	43.0000	2.0000	10	0	20.0078	113.7504	27.6829	0.2248	148	171
1	44.0000	2.0000	10	0	19.9369	113.7121	27.7193	0.2428	148	177
1	45.0000	2.0000	10	0	20.0311	113.7519	27.7955	0.1706	149	181
1	46.0000	2.0000	10	0	19.9524	113.7513	27.9152	0.2695	151	179
1	47.0000	2.0000	10	0	19.9482	113.7383	28.0823	0.2216	147	178
1	48.0000	2.0000	10	0	20.0408	113.6897	28.1871	0.2060	150	174
1	49.0000	2.0000	10	0	19.9502	113.6353	28.2362	0.2475	147	168
1	50.0000	2.0000	10	0	19.9695	113.6475	28.2411	0.1991	148	179
1	51.0000	2.0000	10	0	20.0194	113.6907	28.2820	0.2896	151	178
1	52.0000	2.0000	10	0	19.9636	113.6661	28.1701	0.1954	150	183
1	53.0000	2.0000	10	0	19.9468	113.6212	28.2620	0.2264	153	178
1	54.0000	2.0000	10	0	19.8065	113.6176	27.9528	0.2902	154	181
1	55.0000	2.0000	10	0	19.8595	113.6596	27.9273	0.3150	149	175
1	56.0000	2.0000	10	0	19.9253	113.6076	27.8545	0.2044	154	180
1	57.0000	2.0000	10	0	19.9898	113.6733	27.8611	0.2690	154	183
1	58.0000	2.0000	10	0	19.8843	113.6184	27.7978	0.1500	149	175
1	59.0000	2.0000	10	0	19.9455	113.5846	27.7937	0.1874	145	165
1	60.0000	2.0000	10	0	20.0881	113.5485	28.0447	0.2463	148	167
1	61.0000	2.0000	10	0	20.0937	113.5541	28.0786	0.2269	152	169
1	62.0000	2.0000	10	0	20.1422	113.5388	28.3021	0.2348	152	180
1	63.0000	2.0000	10	0	20.2155	113.5052	28.4800	0.2608	150	185
1	64.0000	2.0000	10	0	20.1309	113.4574	28.3863	0.2161	145	174
1	65.0000	2.0000	10	0	20.0798	113.5316	28.1207	0.1383	154	178
1	66.0000	2.0000	10	0	20.0780	113.5389	28.0594	0.2224	154	178
1	67.0000	2.0000	10	0	20.0964	113.5129	28.0141	0.2043	151	181
1	68.0000	2.0000	10	0	20.1612	113.4419	28.0754	0.1531	151	177
1	69.0000	2.0000	10	0	20.3396	113.3646	28.2565	0.3131	147	177
1	70.0000	2.0000	10	0	20.3041	113.3689	28.2041	0.2502	155	180
1	71.0000	2.0000	10	0	20.2680	113.4040	28.1020	0.1969	155	182
1	72.0000	2.0000	10	0	20.1483	113.4460	27.8092	0.1973	155	177
1	73.0000	2.0000	10	0	20.1950	113.4087	27.8515	0.1027	154	192
1	74.0000	2.0000	10	0	20.2115	113.3920	27.8587	0.1698	149	181
1	75.0000	2.0000	10	0	20.3071	113.3070	28.0950	0.2474	151	182
1	76.0000	2.0000	10	0	20.3570	113.2442	28.2406	0.2049	152	183
1	77.0000	2.0000	10	0	20.3655	113.2599	28.3885	0.2235	150	187
1	78.0000	2.0000	10	0	20.5265	113.2054	28.5807	0.2658	149	186
1	79.0000	2.0000	10	0	20.4553	113.1931	28.5304	0.3121	144	176
1	80.0000	2.0000	10	0	20.3887	113.1821	28.4737	0.2297	144	184
1	81.0000	2.0000	10	0	20.4263	113.1501	28.5552	0.2795	147	187
1	82.0000	2.0000	10	0	20.3491	113.2058	28.4376	0.2442	150	175
1	83.0000	2.0000	10	0	20.4532	113.1293	28.6548	0.2045	153	189
1	84.0000	2.0000	10	0	20.3656	113.1272	28.5440	0.2363	148	191
1	85.0000	2.0000	10	0	20.3720	113.1428	28.6364	0.3076	150	193
1	86.0000	2.0000	10	0	20.3870	113.0893	28.6718	0.2244	152	185
1	87.0000	2.0000	10	0	20.3874	113.0921	28.7306	0.3014	144	188
1	88.0000	2.0000	10	0	20.4287	113.1281	28.7211	0.3269	149	188
1	89.0000	2.0000	10	0	20.4028	113.0877	28.6309	0.1987	152	191
1	90.0000	2.0000	10	0	20.4798	113.0935	28.7594	0.2571	145	182
1	91.0000	2.0000	10	0	20.4120	113.0741	28.6233	0.1819	150	192
1	92.0000	2.0000	10	0	20.3557	113.0906	28.5204	0.2270	151	190
1	93.0000	2.0000	10	0	20.2003	113.2229	28.3175	0.2782	152	187
1	94.0000	2.0000	10	0	20.2148	113.1859	28.5081	0.2418	152	189
1	95.0000	2.0000	10	0	20.1456	113.1951	28.4625	0.2322	151	187
1	96.0000	2.0000	10	0	20.1461	113.2104	28.3732	0.2194	150	186
1	97.0000	2.0000	10	0	20.1364	113.2201	28.3280	0.1481	151	193
1	98.0000	2.0000	10	0	20.1053	113.1784	28.3637	0.1561	151	190
1	99.0000	2.0000	10	0	20.0934	113.1731	28.4164	0.2159	143	174
1	100.0000	2.0000	10	0	20.1111	113.1290	28.4711	0.1659	146	178
1	101.0000	2.0000	10	0	20.1646	113.0906	28.6774	0.3682	150	180
1	102.0000	2.0000	10	0	20.1298	113.1577	28.5628	0.2414	147	185
1	103.0000	2.0000	10	0	20.1409	113.1107	28.5509	0.1838	147	184
1	104.0000	2.0000	10	0	20.1640	113.1336	28.5635	0.2894	152	180
1	105.0000	2.0000	10	0	20.0791	113.1652	28.4318	0.2855	153	183
1	106.0000	2.0000	10	0	20.1149	113.1292	28.4495	0.2420	155	184
1	107.0000	2.0000	10	0	20.0972	113.1427	28.4469	0.1528	161	190
1	108.0000	2.0000	10	0	20.0837	113.1173	28.5607	0.1894	153	183
1	109.0000	2.0000	10	0	20.1668	113.1606	28.6252	0.3567	156	189
1	110.0000	2.0000	10	0	20.1217	113.1006	28.5717	0.2521	148	187
1	111.0000	2.0000	10	0	20.1351	113.0971	28.4228	0.2067	152	181
1	112.0000	2.0000	10	0	20.0053	113.1093	28.2897	0.1726	149	181
1	113.0000	2.0000	10	0	20.1186	113.1354	28.4870	0.2082	151	186
1	114.0000	2.0000	10	0	20.0880	113.1407	28.6127	0.2852	157	193
1	115.0000	2.0000	10	0	20.1458	113.1205	28.6693	0.2961	150	192
1	116.0000	2.0000	10	0	20.0542	113.1281	28.5287	0.2713	150	182
1	117.0000	2.0000	10	0	20.0825	113.0978	28.4798	0.2553	150	185
1	118.0000	2.0000	10	0	20.0733	113.0781	28.4519	0.1833	151	178
1	119.0000	2.0000	10	0	19.9442	113.1002	28.2623	0.1715	154	184
1	120.0000	2.0000	10	0	19.9181	113.1362	28.0740	0.1627	154	188
1	121.0000	2.0000	10	0	19.9689	113.1139	28.1561	0.2159	154	189
1	122.0000	2.0000	10	0	19.9896	113.1186	28.2156	0.2449	151	180
1	123.0000	2.0000	10	0	20.0222	113.1133	28.2862	0.3204	156	187
1	124.0000	2.0000	10	0	20.0187	113.0667	28.1999	0.2357	149	176
1	125.0000	2.0000	10	0	20.0249	113.0816	28.2684	0.3631	148	178
1	126.0000	2.0000	10	0	19.8850	113.1394	27.9166	0.1552	147	178
1	127.0000	2.0000	10	0	19.9881	113.1052	28.0026	0.2041	147	186
1	128.0000	2.0000	10	0	19.9736	113.1164	27.9816	0.2212	152	188
1	129.0000	2.0000	10	0	19.9434	113.1346	27.9174	0.2195	149	187
1	130.0000	2.0000	10	0	20.0261	113.1214	27.9586	0.2183	148	183
1	131.0000	2.0000	10	0	19.9988	113.1202	27.9096	0.2272	152	187
1	132.0000	2.0000	10	0	19.9483	113.1309	27.8894	0.2872	150	181
1	133.0000	2.0000	10	0	19.9436	113.1264	27.8594	0.1786	150	184
1	134.0000	2.0000	10	0	19.9620	113.1472	27.8729	0.2041	145	182
1	135.0000	2.0000	10	0	19.9590	113.1221	27.8406	0.1966	148	189
1	136.0000	2.0000	10	0	19.9768	113.1726	27.9288	0.2457	147	186
1	137.0000	2.0000	10	0	19.9971	113.1528	27.9403	0.2367	146	188
1	138.0000	2.0000	10	0	20.0301	113.1293	28.0511	0.3058	146	183
1	139.0000	2.0000	10	0	19.9115	113.1448	27.8171	0.1828	145	189
1	140.0000	2.0000	10	0	19.9593	113.1423	27.9134	0.2458	146	181
1	141.0000	2.0000	10	0	20.0564	113.1406	28.1028	0.2647	150	181
1	142.0000	2.0000	10	0	20.0035	113.1331	27.9887	0.2255	151	189
1	143.0000	2.0000	10	0	20.0117	113.1214	28.0971	0.2711	150	189
1	144.0000	2.0000	10	0	19.9900	113.1734	27.9326	0.2191	147	185
1	145.0000	2.0000	10	0	19.8906	113.1722	27.7957	0.2649	148	186
1	146.0000	2.0000	10	0	20.0508	113.1688	28.0688	0.3220	152	182
1	147.0000	2.0000	10	0	19.9633	113.1609	27.9921	0.2925	145	185
1	148.0000	2.0000	10	0	19.8925	113.2299	27.7228	0.1772	144	188
1	149.0000	2.0000	10	0	19.9738	113.1319	27.8898	0.2175	147	178
1	150.0000	2.0000	10	0	19.9684	113.1474	27.9480	0.2371	147	183
1	151.0000	2.0000	10	0	20.0209	113.0994	27.9455	0.2105	147	180
1	152.0000	2.0000	10	0	19.9354	113.1784	27.8449	0.2411	148	180
1	153.0000	2.0000	10	0	19.8423	113.1785	27.6604	0.1855	149	178
1	154.0000	2.0000	10	0	19.9319	113.1447	27.8732	0.2100	144	175
1	155.0000	2.0000	10	0	19.9560	113.1604	27.7866	0.1465	146	169
1	156.0000	2.0000	10	0	20.0203	113.1305	27.9764	0.2320	147	172
1	157.0000	2.0000	10	0	20.0282	113.1840	28.0822	0.2886	151	178
1	158.0000	2.0000	10	0	19.9327	113.2341	27.9277	0.2466	150	182
1	159.0000	2.0000	10	0	19.9628	113.1667	28.0627	0.2335	151	180
1	160.0000	2.0000	10	0	19.9503	113.1433	28.0802	0.2281	149	184
1	161.0000	2.0000	10	0	19.9771	113.1418	28.1231	0.2262	151	196
1	162.0000	2.0000	10	0	19.9580	113.1404	28.0460	0.2834	154	187
1	163.0000	2.0000	10	0	19.9586	113.1373	28.1144	0.2401	149	186
1	164.0000	2.0000	10	0	19.9219	113.1739	28.0099	0.2144	153	186
1	165.0000	2.0000	10	0	19.9534	113.2078	28.0702	0.2701	151	195
1	166.0000	2.0000	10	0	19.9337	113.2051	27.9942	0.2123	150	193
1	167.0000	2.0000	10	0	19.8496	113.2542	27.9879	0.2160	150	189
1	168.0000	2.0000	10	0	19.9241	113.2402	28.0861	0.3186	149	186
1	169.0000	2.0000	10	0	19.9865	113.2748	28.1112	0.3173	151	180
1	170.0000	2.0000	10	0	19.9717	113.2676	28.1326	0.3330	148	183
1	171.0000	2.0000	10	0	19.9354	113.2713	28.0736	0.2925	152	187
1	172.0000	2.0000	10	0	19.8783	113.2542	28.0276	0.2259	152	192
1	173.0000	2.0000	10	0	19.9372	113.2725	28.0906	0.2891	153	185
1	174.0000	2.0000	10	0	19.9247	113.2723	27.9640	0.2082	156	195
1	175.0000	2.0000	10	0	19.9208	113.3015	28.0141	0.2255	152	189
1	176.0000	2.0000	10	0	19.8938	113.3566	27.9927	0.3171	156	192
1	177.0000	2.0000	10	0	19.9344	113.2967	28.0982	0.3458	148	188
1	178.0000	2.0000	10	0	19.9921	113.3123	28.1216	0.3097	148	180
1	179.0000	2.0000	10	0	19.9288	113.3047	28.0477	0.3008	152	184
1	180.0000	2.0000	10	0	19.8972	113.2974	27.9471	0.2106	158	189
1	181.0000	2.0000	10	0	19.8848	113.2993	27.9496	0.2187	153	186
1	182.0000	2.0000	10	0	19.8997	113.3324	27.9377	0.3251	148	184
1	183.0000	2.0000	10	0	19.9382	113.3292	27.9464	0.3040	151	184
1	184.0000	2.0000	10	0	19.9401	113.3390	27.9762	0.2850	157	185
1	185.0000	2.0000	10	0	19.8704	113.3938	27.8345	0.2449	153	187
1	186.0000	2.0000	10	0	19.9306	113.3645	27.9730	0.2574	146	197
1	187.0000	2.0000	10	0	19.9356	113.3793	27.9907	0.2983	149	189
1	188.0000	2.0000	10	0	20.0060	113.3718	28.0494	0.2810	152	191
1	189.0000	2.0000	10	0	19.9418	113.3695	27.9381	0.2183	151	188
1	190.0000	2.0000	10	0	19.8906	113.3857	27.8936	0.1544	156	182
1	191.0000	2.0000	10	0	19.9327	113.4320	27.9254	0.2532	156	184
1	192.0000	2.0000	10	0	20.0203	113.3758	28.0798	0.3750	151	180
1	193.0000	2.0000	10	0	19.9449	113.4286	27.9857	0.2801	150	178
1	194.0000	2.0000	10	0	20.1198	113.5186	28.0650	0.4301	144	171
1	195.0000	2.0000	10	0	19.8384	113.2977	28.0499	0.4237	144	165
1	196.0000	2.0000	10	0	19.5539	112.7236	27.5016	0.6958	139	160
1	197.0000	2.0000	10	0	19.8121	112.9087	27.4693	0.5376	136	161
1	198.0000	2.0000	10	0	20.0191	112.8380	27.6488	0.4865	136	154
1	199.0000	2.0000	10	0	19.8003	113.0446	27.3941	0.2327	138	150
1	200.0000	2.0000	10	0	19.7009	112.5269	27.5469	0.5629	132	158
1	201.0000	2.0000	10	0	19.6982	112.5866	27.4808	0.5091	133	157
1	202.0000	2.0000	10	0	19.8968	112.8822	27.4129	0.3000	127	145
1	203.0000	2.0000	10	0	20.1442	112.5134	27.6375	0.6819	120	133
1	204.0000	2.0000	8	0	19.5542	112.6417	27.1674	0.5926	112	123
1	205.0000	2.0000	9	0	19.3881	112.9794	27.3489	0.5530	113	121
1	206.0000	2.0000	10	0	19.8272	113.5134	27.6311	0.3073	132	150
1	207.0000	2.0000	10	0	19.9662	113.4770	27.7995	0.2045	148	177
1	208.0000	2.0000	10	0	19.8776	113.5650	27.7475	0.2425	148	181
1	209.0000	2.0000	10	0	19.9523	113.5774	27.7659	0.1894	146	183
1	210.0000	2.0000	10	0	19.8960	113.5948	27.7568	0.1952	150	192
1	211.0000	2.0000	10	0	19.8239	113.6128	27.7279	0.1709	152	183
1	212.0000	2.0000	10	0	19.8960	113.5961	27.8664	0.2319	151	193
1	213.0000	2.0000	10	0	19.9653	113.6052	27.9412	0.2625	152	191
1	214.0000	2.0000	10	0	19.9885	113.5784	28.0395	0.3234	152	192
1	215.0000	2.0000	10	0	19.9929	113.5577	28.0246	0.2874	148	193
1	216.0000	2.0000	10	0	19.9149	113.5910	27.8638	0.1430	153	194
1	217.0000	2.0000	10	0	19.9700	113.6142	27.8441	0.2636	151	187
1	218.0000	2.0000	10	0	19.9251	113.6119	27.8552	0.2832	157	190
1	219.0000	2.0000	10	0	19.9996	113.6266	27.9423	0.2238	151	189
1	220.0000	2.0000	10	0	19.9449	113.6476	27.9351	0.2278	151	188
1	221.0000	2.0000	10	0	19.9234	113.6533	27.9448	0.2848	151	191
1	222.0000	2.0000	10	0	19.8788	113.6589	27.9124	0.2580	148	185
1	223.0000	2.0000	10	0	19.8122	113.6783	27.7988	0.1454	150	192
1	224.0000	2.0000	10	0	19.8812	113.6524	27.8846	0.2122	151	192
1	225.0000	2.0000	10	0	19.8140	113.6352	27.7962	0.2030	152	186
1	226.0000	2.0000	10	0	19.8355	113.6259	27.8652	0.2119	151	187
1	227.0000	2.0000	10	0	19.8000	113.6614	27.8137	0.2087	154	194
1	228.0000	2.0000	10	0	19.8717	113.6326	27.9028	0.1864	149	189
1	229.0000	2.0000	10	0	19.7292	113.7139	27.6527	0.1505	148	187
1	230.0000	2.0000	10	0	19.8313	113.6760	27.8294	0.1792	149	190
1	231.0000	2.0000	10	0	19.8555	113.6761	27.8766	0.3033	150	184
1	232.0000	2.0000	10	0	19.8477	113.7098	27.8420	0.2720	143	189
1	233.0000	2.0000	10	0	19.7768	113.7045	27.7356	0.2042	148	190
1	234.0000	2.0000	10	0	19.9348	113.6790	27.9849	0.2668	147	186
1	235.0000	2.0000	10	0	19.8744	113.7063	27.8658	0.2237	150	192
1	236.0000	2.0000	10	0	19.8886	113.6760	27.9413	0.2401	150	194
1	237.0000	2.0000	10	0	19.8547	113.6828	27.9281	0.2151	149	190
1	238.0000	2.0000	10	0	19.7952	113.7058	27.8227	0.2439	150	191
1	239.0000	2.0000	10	0	19.8344	113.7292	27.8325	0.2140	152	189
1	240.0000	2.0000	10	0	19.8341	113.7315	27.8464	0.2382	149	187
1	241.0000	2.0000	10	0	19.8525	113.7073	27.8422	0.2023	150	190
1	242.0000	2.0000	10	0	19.7787	113.7046	27.7191	0.2184	143	185
1	243.0000	2.0000	10	0	19.8294	113.7260	27.8077	0.2228	147	184
1	244.0000	2.0000	10	0	19.7677	113.6853	27.7365	0.2147	147	185
1	245.0000	2.0000	10	0	19.8547	113.7367	27.7662	0.1840	150	184
1	246.0000	2.0000	10	0	19.8641	113.7745	27.8352	0.3274	146	185
1	247.0000	2.0000	10	0	19.9007	113.7258	27.8607	0.2806	145	184
1	248.0000	2.0000	10	0	19.8514	113.8068	27.6823	0.1464	149	179
1	249.0000	2.0000	10	0	19.8049	113.7795	27.7540	0.2212	144	189
1	250.0000	2.0000	10	0	19.8489	113.8052	27.6446	0.1298	145	190
1	251.0000	2.0000	10	0	19.8465	113.7740	27.7480	0.2766	145	180
1	252.0000	2.0000	10	0	19.8561	113.7549	27.7427	0.2079	148	187
1	253.0000	2.0000	10	0	19.9258	113.8006	27.7962	0.2123	146	187
1	254.0000	2.0000	10	0	19.8945	113.8195	27.7522	0.1326	151	185
1	255.0000	2.0000	10	0	19.8972	113.8533	27.6990	0.1570	153	183
1	256.0000	2.0000	10	0	20.0064	113.7891	27.9710	0.1807	151	185
1	257.0000	2.0000	10	0	19.8601	113.8539	27.8966	0.1596	151	182
1	258.0000	2.0000	10	0	19.9472	113.7974	28.0450	0.2341	151	186
1	259.0000	2.0000	10	0	19.9091	113.8195	27.9200	0.1731	148	187
1	260.0000	2.0000	10	0	19.9093	113.8249	27.9030	0.2330	146	183
1	261.0000	2.0000	10	0	19.9246	113.7525	27.8841	0.1893	146	176
1	262.0000	2.0000	10	0	19.9223	113.7871	27.9158	0.2754	143	186
1	263.0000	2.0000	10	0	19.8545	113.7653	27.9210	0.3145	151	179
1	264.0000	2.0000	10	0	20.0331	113.7706	28.1935	0.4270	141	172
1	265.0000	2.0000	10	0	19.9534	113.7647	28.0351	0.2558	143	171
1	266.0000	2.0000	10	0	19.8831	113.8322	27.8084	0.1657	146	177
1	267.0000	2.0000	10	0	19.8643	113.8434	27.8758	0.2883	142	177
1	268.0000	2.0000	10	0	19.8199	113.8310	27.8317	0.2007	142	172
1	269.0000	2.0000	10	0	19.6859	113.4874	28.0714	0.5015	143	168
1	270.0000	2.0000	10	0	19.7385	113.8196	27.9627	0.1975	146	177
1	271.0000	2.0000	10	0	19.8141	113.8173	28.0798	0.3447	143	174
1	272.0000	2.0000	10	0	19.7454	113.7737	28.0935	0.3051	147	173
1	273.0000	2.0000	10	0	19.8482	113.8167	28.0387	0.1757	150	186
1	274.0000	2.0000	10	0	19.9089	113.8132	28.2219	0.3082	146	184
1	275.0000	2.0000	10	0	19.8089	113.8807	28.1081	0.2595	156	187
1	276.0000	2.0000	10	0	19.8769	113.8928	28.1924	0.2918	152	178
1	277.0000	2.0000	10	0	19.7957	113.8533	28.0163	0.2586	148	181
1	278.0000	2.0000	10	0	19.7487	113.7932	28.0557	0.1948	145	176
1	279.0000	2.0000	10	0	19.9055	113.8350	28.1701	0.2832	148	180
1	280.0000	2.0000	10	0	19.8620	113.8668	28.1465	0.3273	149	175
1	281.0000	2.0000	10	0	19.9393	113.8578	28.3235	0.3570	149	180
1	282.0000	2.0000	10	0	19.8033	113.8052	28.3693	0.2984	151	180
1	283.0000	2.0000	10	0	19.9093	113.7971	28.6201	0.3034	149	188
1	284.0000	2.0000	10	0	19.9015	113.8100	28.6277	0.3319	145	182
1	285.0000	2.0000	10	0	19.8145	113.8515	28.4110	0.2872	143	170
1	286.0000	2.0000	10	0	19.8303	113.8376	28.3655	0.2794	148	177
1	287.0000	2.0000	10	0	19.7625	113.8635	28.3959	0.1975	143	181
1	288.0000	2.0000	10	0	19.7371	113.8743	28.4305	0.2891	152	187
1	289.0000	2.0000	10	0	19.8823	113.8114	28.6487	0.2823	150	173
1	290.0000	2.0000	10	0	19.7452	113.8726	28.3552	0.1696	151	182
1	291.0000	2.0000	10	0	19.7948	113.8729	28.5357	0.3240	151	181
1	292.0000	2.0000	10	0	19.8625	113.8291	28.5636	0.2725	148	174
1	293.0000	2.0000	10	0	19.6926	113.8245	28.4871	0.2846	145	179
1	294.0000	2.0000	10	0	19.7187	113.8188	28.5259	0.2537	147	176
1	295.0000	2.0000	10	0	19.8308	113.7615	28.5701	0.3351	144	177
1	296.0000	2.0000	10	0	19.5773	113.9036	28.5243	0.3367	143	178
1	297.0000	2.0000	10	0	19.5587	113.8727	28.6417	0.2436	146	177
1	298.0000	2.0000	10	0	19.5012	113.8766	28.6155	0.2252	145	179
1	299.0000	2.0000	10	0	19.5741	113.9285	28.6218	0.2823	151	178
1	300.0000	2.0000	10	0	19.5746	113.9018	28.7104	0.2949	146	187
1	301.0000	2.0000	10	0	19.4730	113.9603	28.6920	0.2250	142	182
1	302.0000	2.0000	10	0	19.6530	113.9153	28.7206	0.2637	144	178
1	303.0000	2.0000	10	0	19.5006	113.8802	28.6965	0.3263	142	176
1	304.0000	2.0000	10	0	19.2743	113.7908	28.3808	0.3833	144	172
1	305.0000	2.0000	10	0	19.5874	113.6604	28.7400	0.4189	142	166
1	306.0000	2.0000	10	0	19.6385	113.8750	28.8251	0.3358	138	170
1	307.0000	2.0000	10	0	19.4014	113.8899	28.8552	0.4853	143	173
1	308.0000	2.0000	10	0	19.3379	113.5384	28.4999	0.7938	148	168
1	309.0000	2.0000	10	0	19.2652	113.9582	29.2564	0.3482	142	168
1	310.0000	2.0000	10	0	19.0347	113.9921	29.1276	0.3776	145	174
1	311.0000	2.0000	10	0	19.1333	114.1352	29.2833	0.2497	147	173
1	312.0000	2.0000	10	0	19.0118	114.0876	29.0626	0.1700	145	173
1	313.0000	2.0000	10	0	19.0299	113.9836	29.1475	0.2225	141	172
1	314.0000	2.0000	10	0	19.0324	114.0422	29.2192	0.3170	142	176
1	315.0000	2.0000	10	0	19.1013	113.9202	29.1533	0.4535	140	173
1	316.0000	2.0000	10	0	18.9564	114.0532	29.1508	0.2866	139	175
1	317.0000	2.0000	10	0	19.0141	114.1146	29.1520	0.1396	143	175
1	318.0000	2.0000	10	0	18.9000	114.0316	29.1378	0.3098	147	171
1	319.0000	2.0000	10	0	18.7374	113.6603	29.1381	0.5656	140	167
1	320.0000	2.0000	10	0	19.0662	113.7922	29.2875	0.5047	143	170
1	321.0000	2.0000	10	0	19.0060	114.0531	29.2023	0.1992	145	180
1	322.0000	2.0000	10	0	19.0477	114.1289	29.2668	0.2893	144	177
1	323.0000	2.0000	10	0	19.0181	113.9454	29.1914	0.2486	141	168
1	324.0000	2.0000	10	0	19.1077	114.1329	29.2920	0.2343	145	172
1	325.0000	2.0000	10	0	19.0569	114.1486	29.3008	0.2824	150	179
1	326.0000	2.0000	10	0	19.1179	114.1072	29.3444	0.2673	144	183
1	327.0000	2.0000	10	0	19.0007	114.0683	29.2852	0.3011	146	180
1	328.0000	2.0000	10	0	19.0634	114.0697	29.2902	0.2094	140	178
1	329.0000	2.0000	10	0	19.0128	114.1177	29.2515	0.2519	142	181
1	330.0000	2.0000	10	0	19.1013	114.0200	29.3279	0.3544	140	169
1	331.0000	2.0000	10	0	19.0226	114.0960	29.1487	0.2411	140	172
1	332.0000	2.0000	10	0	19.0628	114.1412	29.2768	0.2543	144	186
1	333.0000	2.0000	10	0	18.8944	114.0917	29.2355	0.2050	140	172
1	334.0000	2.0000	10	0	19.1093	113.3745	28.5951	0.8508	131	164
1	335.0000	2.0000	10	0	19.1904	114.0439	29.2939	0.3149	138	175
1	336.0000	2.0000	10	0	19.0289	114.1066	29.2738	0.1926	142	180
1	337.0000	2.0000	10	0	19.0984	114.1261	29.3289	0.2587	145	178
1	338.0000	2.0000	10	0	19.1526	114.0373	29.3627	0.2619	137	171
1	339.0000	2.0000	10	0	18.8803	114.1672	28.8957	0.3369	131	170
1	340.0000	2.0000	10	0	18.8938	114.1441	28.9914	0.1814	139	177
1	341.0000	2.0000	10	0	18.8482	114.1753	29.1382	0.3353	142	178
1	342.0000	2.0000	10	0	18.5148	114.4185	28.9404	0.2921	143	169
1	343.0000	2.0000	10	0	18.4546	114.4162	28.8757	0.3539	138	167
1	344.0000	2.0000	10	0	18.6124	114.0750	28.8413	0.4404	140	173
1	345.0000	2.0000	10	0	17.9771	114.0042	28.5266	0.5910	134	165
1	346.0000	2.0000	10	0	18.2077	113.7549	28.2385	0.7220	133	166
1	347.0000	2.0000	10	0	18.3042	113.4160	28.9575	0.6162	134	173
1	348.0000	2.0000	10	0	18.5320	114.0257	28.8869	0.4023	135	170
1	349.0000	2.0000	10	0	18.2891	114.0896	28.9334	0.4319	140	170
1	350.0000	2.0000	10	0	18.5893	114.2029	28.8719	0.2452	139	168
1	351.0000	2.0000	10	0	18.4844	114.3898	28.8389	0.2499	144	173
1	352.0000	2.0000	10	0	18.4663	114.4139	28.9137	0.2954	139	179
1	353.0000	2.0000	10	0	18.2389	114.2125	28.5782	0.4645	136	173
1	354.0000	2.0000	10	0	18.4385	114.2523	28.6568	0.4360	138	164
1	355.0000	2.0000	10	0	18.2693	113.7940	28.6179	0.6442	133	164
1	356.0000	2.0000	10	0	18.3980	114.4073	28.8924	0.2290	142	173
1	357.0000	2.0000	10	0	18.4415	114.4644	28.8505	0.1314	155	174
1	358.0000	2.0000	10	0	18.6502	114.4406	29.0055	0.3015	137	169
1	359.0000	2.0000	10	0	18.4078	114.4233	28.9181	0.2564	141	174
1	360.0000	2.0000	10	0	18.4779	114.4459	28.9849	0.3426	149	166
1	361.0000	2.0000	10	0	18.4966	113.7099	28.8392	0.5236	134	169
1	362.0000	2.0000	10	0	18.3543	113.8280	28.8346	0.6002	142	169
1	363.0000	2.0000	10	0	18.2669	113.9430	28.6724	0.3078	138	169
1	364.0000	2.0000	10	0	18.4802	113.6645	28.5979	0.3535	135	161
1	365.0000	2.0000	10	0	18.2232	113.7628	27.9184	0.7298	135	169
1	366.0000	2.0000	10	0	18.6073	114.2278	28.2936	0.7800	140	169
1	367.0000	2.0000	10	0	18.3711	114.2719	28.5093	0.4139	139	170
1	368.0000	2.0000	10	0	18.4945	114.4022	28.9743	0.2283	143	176
1	369.0000	2.0000	10	0	18.5276	114.3128	28.7664	0.3585	137	168
1	370.0000	2.0000	10	0	18.1324	113.6573	28.7023	0.6039	136	168
1	371.0000	2.0000	10	0	18.3958	113.8495	28.8268	0.3981	139	164
1	372.0000	2.0000	10	0	18.3627	114.3489	28.8419	0.2263	135	169
1	373.0000	2.0000	10	0	18.5247	114.3612	28.9708	0.2755	136	172
1	374.0000	2.0000	10	0	18.6302	113.8694	29.0010	0.3843	141	170
1	375.0000	2.0000	10	0	18.4424	113.8503	29.0054	0.5681	141	168
1	376.0000	2.0000	10	0	18.7420	113.8906	28.7027	0.8515	135	161
1	377.0000	2.0000	10	0	18.4785	114.3147	29.1642	0.2150	142	171
1	378.0000	2.0000	10	0	18.4265	114.0374	29.3650	0.5368	150	169
1	379.0000	2.0000	10	0	18.3373	114.2099	28.9285	0.3871	140	171
1	380.0000	2.0000	10	0	18.3541	114.3985	29.0903	0.1359	145	173
1	381.0000	2.0000	10	0	18.3455	114.4082	29.1321	0.2075	142	177
1	382.0000	2.0000	10	0	18.4674	114.3695	29.2382	0.2641	136	170
1	383.0000	2.0000	10	0	18.4029	114.3923	29.1780	0.1441	144	176
1	384.0000	2.0000	10	0	18.4067	114.3806	29.2931	0.2265	141	177
1	385.0000	2.0000	10	0	18.3634	114.3742	29.1758	0.1949	142	171
1	386.0000	2.0000	10	0	18.3732	114.4028	29.2069	0.3452	141	173
1	387.0000	2.0000	10	0	18.4933	113.7773	29.2121	0.5291	136	164
1	388.0000	2.0000	10	0	18.4043	114.3748	28.8106	0.2670	139	167
1	389.0000	2.0000	10	0	18.3811	114.3454	29.0965	0.3617	139	167
1	390.0000	2.0000	10	0	18.3448	113.8987	28.9884	0.6313	141	164
1	391.0000	2.0000	10	0	18.3094	113.8876	28.9407	0.4825	136	167
1	392.0000	2.0000	9	0	18.4933	114.3475	29.1944	0.3131	140	172
1	393.0000	2.0000	10	0	18.6422	114.0585	28.6432	0.7245	134	166
1	394.0000	2.0000	10	0	18.1963	113.4331	29.1491	0.7390	137	167
1	395.0000	2.0000	10	0	18.3790	114.0942	28.9434	0.4866	140	176
1	396.0000	2.0000	10	0	18.3960	114.0584	29.0661	0.4178	138	171
1	397.0000	2.0000	10	0	18.4902	114.0599	28.8980	0.6845	142	172
1	398.0000	2.0000	10	0	18.3517	113.6558	29.0254	0.4561	134	161
1	399.0000	2.0000	10	0	18.3454	114.1247	28.7242	0.4289	136	167
1	400.0000	2.0000	10	0	18.6035	113.9216	29.0377	0.4961	138	163
1	401.0000	2.0000	10	0	18.1843	113.7213	28.7024	0.6479	134	157
1	402.0000	2.0000	10	0	18.1856	113.6671	28.7717	0.5382	137	161
1	403.0000	2.0000	10	0	18.2038	113.8086	28.6584	0.4467	138	166
1	404.0000	2.0000	10	0	18.1773	114.2313	28.9071	0.2276	135	168
1	405.0000	2.0000	10	0	18.2045	114.1603	28.9161	0.5501	139	163
1	406.0000	2.0000	10	0	18.1722	114.3450	28.8451	0.3280	139	167
1	407.0000	2.0000	10	0	18.1536	114.0524	28.2778	0.7813	138	171
1	408.0000	2.0000	10	0	18.2070	113.9862	28.8856	0.4259	136	166
1	409.0000	2.0000	10	0	18.2699	114.2605	28.7779	0.4609	135	169
1	410.0000	2.0000	10	0	18.4628	113.8982	28.9280	0.5098	134	167
1	411.0000	2.0000	10	0	18.2266	114.2315	28.9602	0.4210	137	170
1	412.0000	2.0000	10	0	18.2552	114.2129	29.0791	0.3619	135	167
1	413.0000	2.0000	10	0	18.2027	114.2131	29.0393	0.3198	137	167
1	414.0000	2.0000	10	0	18.2933	114.3719	29.2050	0.2648	143	171
1	415.0000	2.0000	10	0	18.3134	114.4536	29.0751	0.2876	139	170
1	416.0000	2.0000	10	0	18.1862	114.4232	29.0456	0.2788	140	167
1	417.0000	2.0000	10	0	18.0176	114.2513	28.8692	0.4390	139	173
1	418.0000	2.0000	10	0	18.3252	114.1225	29.2318	0.4502	135	166
1	419.0000	2.0000	10	0	18.2388	114.5107	29.1154	0.2484	142	168
1	420.0000	2.0000	10	0	18.2685	114.4966	29.2745	0.2500	146	184
1	421.0000	2.0000	10	0	18.2630	114.5138	29.1473	0.2697	139	171
1	422.0000	2.0000	10	0	18.2345	114.2660	29.1652	0.3644	134	160
1	423.0000	2.0000	10	0	18.4129	114.0750	29.3560	0.3181	133	168
1	424.0000	2.0000	10	0	18.1664	114.5213	29.0966	0.2150	138	168
1	425.0000	2.0000	10	0	18.2482	114.3840	29.2833	0.2320	143	171
1	426.0000	2.0000	10	0	18.3343	114.4197	29.4566	0.4189	142	173
1	427.0000	2.0000	10	0	18.2617	114.4528	29.1811	0.1913	145	174
1	428.0000	2.0000	10	0	18.2132	114.4374	29.1297	0.1836	131	156
1	429.0000	2.0000	10	0	18.1331	113.9255	28.9750	0.3907	132	160
1	430.0000	2.0000	10	0	17.9792	113.8790	28.4549	0.6681	137	165
1	431.0000	2.0000	10	0	18.0768	113.6650	28.9844	0.4976	134	158
1	432.0000	2.0000	10	0	18.2490	114.2627	29.0133	0.3494	132	170
1	433.0000	2.0000	10	0	18.5178	114.0915	29.2124	0.4945	134	166
1	434.0000	2.0000	10	0	18.2992	114.0057	29.1443	0.3897	137	172
1	435.0000	2.0000	10	0	18.3363	114.3231	29.2662	0.1795	140	173
1	436.0000	2.0000	10	0	18.5477	114.2889	29.4955	0.2570	137	170
1	437.0000	2.0000	10	0	18.3663	114.4098	29.3091	0.1889	145	171
1	438.0000	2.0000	10	0	18.4818	114.1168	29.4861	0.4330	133	159
1	439.0000	2.0000	10	0	17.9443	113.5918	29.0384	0.6920	127	154
1	440.0000	2.0000	10	0	18.5245	113.8817	29.4798	0.5298	137	166
1	441.0000	2.0000	10	0	18.3886	114.2746	29.4591	0.2039	141	170
1	442.0000	2.0000	10	0	18.3481	114.2851	29.5114	0.3320	144	176
1	443.0000	2.0000	10	0	18.2989	114.4425	29.2333	0.2118	145	176
1	444.0000	2.0000	10	0	18.3543	114.4407	29.3318	0.2878	144	183
1	445.0000	2.0000	10	0	18.3084	114.4559	29.2698	0.3597	146	172
1	446.0000	2.0000	10	0	18.1155	114.4792	28.9436	0.1350	137	166
1	447.0000	2.0000	10	0	18.2014	114.2519	29.2041	0.5109	135	168
1	448.0000	2.0000	10	0	18.0710	114.5729	28.9903	0.1408	147	174
1	449.0000	2.0000	10	0	18.1375	114.5206	29.1346	0.2601	149	170
1	450.0000	2.0000	10	0	18.1300	114.5903	28.9880	0.1374	145	181
1	451.0000	2.0000	10	0	18.1534	114.5100	29.0566	0.2296	148	177
1	452.0000	2.0000	10	0	18.1887	114.5740	29.0682	0.3520	144	172
1	453.0000	2.0000	10	0	18.2704	114.5131	29.3510	0.2910	147	177
1	454.0000	2.0000	10	0	18.1351	114.5330	29.1934	0.2860	150	182
1	455.0000	2.0000	10	0	18.1646	114.5311	29.1888	0.2326	150	181
1	456.0000	2.0000	10	0	18.2646	114.5097	29.3755	0.3325	153	181
1	457.0000	2.0000	10	0	18.1101	114.5407	29.0872	0.2275	147	179
1	458.0000	2.0000	10	0	18.1709	114.4970	29.2579	0.2187	152	180
1	459.0000	2.0000	10	0	18.1295	114.5526	29.0622	0.2433	147	175
1	460.0000	2.0000	10	0	18.0805	114.3745	29.1610	0.3133	141	167
1	461.0000	2.0000	10	0	17.9897	114.5085	28.8277	0.2200	140	167
1	462.0000	2.0000	10	0	17.8646	114.5841	28.7432	0.2480	147	174
1	463.0000	2.0000	10	0	17.8482	114.4368	28.6696	0.3790	146	179
1	464.0000	2.0000	10	0	17.9965	114.5786	28.9085	0.2585	147	178
1	465.0000	2.0000	10	0	17.9787	114.4955	28.9309	0.1516	145	178
1	466.0000	2.0000	10	0	17.9933	114.5692	28.9460	0.2346	149	186
1	467.0000	2.0000	10	0	17.9701	114.6323	28.9572	0.2480	149	189
1	468.0000	2.0000	10	0	17.9953	114.6435	28.9566	0.2611	150	188
1	469.0000	2.0000	10	0	17.9155	114.6450	28.8460	0.1936	151	185
1	470.0000	2.0000	10	0	17.9426	114.6373	28.9211	0.2339	146	187
1	471.0000	2.0000	10	0	17.9733	114.6231	29.0400	0.2294	152	190
1	472.0000	2.0000	10	0	17.9910	114.6418	29.0312	0.1810	151	202
1	473.0000	2.0000	10	0	17.9356	114.6558	29.0610	0.2940	155	194
1	474.0000	2.0000	10	0	17.9987	114.6655	29.0264	0.2314	151	181
1	475.0000	2.0000	10	0	18.0003	114.6561	29.1988	0.2360	150	182
1	476.0000	2.0000	10	0	17.9872	114.5924	29.2068	0.2987	153	182
1	477.0000	2.0000	10	0	18.0031	114.6047	29.0473	0.2817	150	181
1	478.0000	2.0000	10	0	18.0060	114.5865	29.1000	0.2082	148	183
1	479.0000	2.0000	10	0	18.0542	114.6447	29.1379	0.2220	151	189
1	480.0000	2.0000	10	0	17.9814	114.6306	29.1305	0.2617	152	189
1	481.0000	2.0000	10	0	18.0523	114.5942	29.2044	0.2476	154	192
1	482.0000	2.0000	10	0	18.0184	114.6093	29.2659	0.2844	153	190
1	483.0000	2.0000	10	0	18.0571	114.6095	29.1881	0.2309	150	190
1	484.0000	2.0000	10	0	18.0138	114.5990	29.2179	0.2365	156	193
1	485.0000	2.0000	10	0	18.0507	114.5826	29.3537	0.2876	151	181
1	486.0000	2.0000	10	0	17.9895	114.6216	29.2050	0.2622	152	186
1	487.0000	2.0000	10	0	18.0413	114.5650	29.3501	0.2611	150	188
1	488.0000	2.0000	10	0	18.0550	114.5162	29.2326	0.2428	148	182
1	489.0000	2.0000	10	0	18.1698	114.4680	29.3506	0.2088	150	185
1	490.0000	2.0000	10	0	18.2912	114.4335	29.4475	0.2549	149	183
1	491.0000	2.0000	10	0	18.1890	114.4479	29.2976	0.1980	150	192
1	492.0000	2.0000	10	0	18.1954	114.4187	29.4184	0.2095	147	186
1	493.0000	2.0000	10	0	18.2452	114.4120	29.5287	0.2988	144	180
1	494.0000	2.0000	10	0	18.2189	114.3961	29.5806	0.3223	145	185
1	495.0000	2.0000	10	0	18.2264	114.2146	29.5398	0.4046	143	183
1	496.0000	2.0000	10	0	18.1491	114.3523	29.6507	0.2672	139	166
1	497.0000	2.0000	9	0	17.4755	114.2247	29.7038	0.3048	141	173
1	498.0000	2.0000	10	0	17.4273	114.2092	29.6447	0.2015	150	182
1	499.0000	2.0000	10	0	17.5578	114.2722	29.6789	0.3154	148	179
1	500.0000	2.0000	10	0	18.0492	114.5151	29.5215	0.1679	150	181
1	501.0000	2.0000	10	0	17.3873	114.6151	28.8054	0.5061	148	182
1	502.0000	2.0000	10	0	17.3885	114.9069	29.1378	0.2619	147	184
1	503.0000	2.0000	10	0	17.4488	114.8864	29.1765	0.2443	149	185
1	504.0000	2.0000	10	0	17.3891	114.9182	29.1245	0.2672	147	186
1	505.0000	2.0000	10	0	17.5188	114.8894	29.3529	0.3133	149	181
1	506.0000	2.0000	10	0	17.5092	114.8984	29.3797	0.3509	147	189
1	507.0000	2.0000	10	0	17.4430	114.9023	29.3040	0.2969	147	190
1	508.0000	2.0000	10	0	17.4605	114.8976	29.3280	0.3158	147	183
1	509.0000	2.0000	10	0	17.4183	114.8846	29.1855	0.2879	147	180
1	510.0000	2.0000	10	0	17.4155	114.8601	29.1899	0.3106	148	178
1	511.0000	2.0000	10	0	17.4610	114.8804	29.3510	0.2992	149	183
1	512.0000	2.0000	10	0	17.4082	114.8566	29.2261	0.3017	146	174
1	513.0000	2.0000	10	0	17.3738	114.7699	29.2449	0.2949	143	171
1	514.0000	2.0000	10	0	17.3465	114.5157	29.1425	0.3947	145	173
1	515.0000	2.0000	10	0	17.4975	114.8463	29.3420	0.3179	145	176
1	516.0000	2.0000	10	0	17.5124	114.8429	29.3721	0.3176	144	178
1	517.0000	2.0000	10	0	17.4395	114.8608	29.3663	0.3679	145	175
1	518.0000	2.0000	10	0	17.3558	114.8036	29.3438	0.2766	147	170
1	519.0000	2.0000	10	0	17.4406	114.8235	29.3591	0.3675	144	177
1	520.0000	2.0000	10	0	17.2634	114.8094	29.0021	0.1992	144	177
1	521.0000	2.0000	10	0	17.4489	114.7720	29.1890	0.2793	143	172
1	522.0000	2.0000	10	0	17.4049	114.8507	29.3384	0.3407	146	183
1	523.0000	2.0000	10	0	17.4049	114.8639	29.2522	0.2325	147	183
1	524.0000	2.0000	10	0	17.3400	114.8461	29.0416	0.1439	146	177
1	525.0000	2.0000	10	0	17.4158	114.7606	29.3325	0.2563	143	185
1	526.0000	2.0000	10	0	17.3679	114.7329	29.1003	0.3048	135	171
1	527.0000	2.0000	10	0	17.4120	114.7664	29.2403	0.2377	132	171
1	528.0000	2.0000	10	0	17.4699	114.7878	29.3754	0.2841	139	176
1	529.0000	2.0000	10	0	17.5611	114.7072	29.5436	0.4129	136	170
1	530.0000	2.0000	10	0	17.3289	114.5812	29.2116	0.4848	140	174
1	531.0000	2.0000	10	0	17.4361	114.7677	29.3617	0.1863	145	183
1	532.0000	2.0000	10	0	17.3655	114.8049	29.2213	0.2802	140	172
1	533.0000	2.0000	10	0	17.4056	114.5527	29.3451	0.5849	138	172
1	534.0000	2.0000	10	0	17.3678	114.8108	29.3379	0.2475	140	172
1	535.0000	2.0000	10	0	17.0933	114.9778	29.3767	0.4206	146	175
1	536.0000	2.0000	10	0	17.0653	114.7796	29.6611	0.4379	144	173
1	537.0000	2.0000	10	0	16.9881	114.7707	29.1255	0.7129	144	171
1	538.0000	2.0000	10	0	17.0843	114.5506	29.7536	0.6184	144	171
1	539.0000	2.0000	10	0	16.9171	114.9423	29.4901	0.2598	150	178
1	540.0000	2.0000	10	0	17.2090	114.8208	29.7067	0.4542	142	171
1	541.0000	2.0000	10	0	16.9851	114.9564	29.4501	0.3705	142	166
1	542.0000	2.0000	10	0	17.0421	114.9315	29.5524	0.2846	141	171
1	543.0000	2.0000	10	0	17.1863	114.6953	29.4472	0.4939	143	170
1	544.0000	2.0000	10	0	16.7463	114.1888	29.3042	0.7462	139	167
1	545.0000	2.0000	10	0	16.9672	114.9256	29.5666	0.2435	143	165
1	546.0000	2.0000	10	0	16.9748	114.9636	29.5469	0.2696	144	172
1	547.0000	2.0000	10	0	17.0395	114.9301	29.6732	0.2370	146	174
1	548.0000	2.0000	10	0	17.2706	114.6806	29.7985	0.6344	146	177
1	549.0000	2.0000	10	0	17.0001	114.8586	29.4157	0.3323	138	169
1	550.0000	2.0000	10	0	17.0073	114.7893	29.4704	0.3750	145	170
1	551.0000	2.0000	10	0	16.9954	114.9699	29.4463	0.2961	151	181
1	552.0000	2.0000	10	0	17.0143	115.0168	29.5400	0.2940	147	191
1	553.0000	2.0000	10	0	17.1173	114.9819	29.5549	0.3347	148	187
1	554.0000	2.0000	10	0	17.0154	114.9770	29.2866	0.2317	143	181
1	555.0000	2.0000	10	0	17.0206	114.9478	29.3568	0.1748	150	180
1	556.0000	2.0000	10	0	17.2521	114.6836	29.5883	0.5411	140	165
1	557.0000	2.0000	9	0	17.1997	114.9509	29.5477	0.2959	143	177
1	558.0000	2.0000	10	0	17.1325	114.9063	29.4064	0.2520	144	178
1	559.0000	2.0000	10	0	17.2356	114.5810	29.4036	0.4295	134	168
1	560.0000	2.0000	10	0	17.1023	114.5678	29.2948	0.5239	129	169
1	561.0000	2.0000	10	0	17.0536	114.8352	29.4359	0.2941	143	171
1	562.0000	2.0000	9	0	16.9344	114.7706	29.1165	0.3807	141	172
1	563.0000	2.0000	10	0	17.1455	114.9114	29.4913	0.3007	144	176
1	564.0000	2.0000	9	0	17.0948	114.9559	29.5308	0.2944	150	190
1	565.0000	2.0000	10	0	17.0572	114.9778	29.4381	0.3149	147	181
1	566.0000	2.0000	10	0	16.9548	114.7378	29.2266	0.4769	142	176
1	567.0000	2.0000	10	0	16.8956	114.8728	29.1174	0.3780	142	173
1	568.0000	2.0000	9	0	17.0757	114.9666	29.3269	0.3004	142	187
1	569.0000	2.0000	10	0	17.0079	115.0143	29.1876	0.2600	146	188
1	570.0000	2.0000	9	0	16.9941	114.9766	29.0475	0.1960	146	174
1	571.0000	2.0000	10	0	17.0161	114.8950	29.1336	0.2684	147	171
1	572.0000	2.0000	10	0	16.9984	114.9227	29.1081	0.2289	140	173
1	573.0000	2.0000	10	0	17.0470	114.8803	29.2934	0.3296	141	175
1	574.0000	2.0000	10	0	17.0528	114.9251	29.1422	0.2369	140	167
1	575.0000	2.0000	10	0	17.0640	114.9104	29.1460	0.3125	145	174
1	576.0000	2.0000	9	0	17.0736	115.0606	28.9787	0.3203	148	181
1	577.0000	2.0000	10	0	17.0762	114.9139	29.2142	0.2201	145	179
1	578.0000	2.0000	10	0	17.0855	114.9759	29.1503	0.2492	144	180
1	579.0000	2.0000	10	0	17.0433	114.9111	29.1396	0.2575	136	175
1	580.0000	2.0000	10	0	17.1183	114.9096	29.3294	0.2404	147	179
1	581.0000	2.0000	9	0	17.1092	114.9254	29.3608	0.2578	148	183
1	582.0000	2.0000	10	0	17.0793	114.9712	29.4191	0.2407	151	181
1	583.0000	2.0000	10	0	17.0256	114.9433	29.2988	0.3060	147	182
1	584.0000	2.0000	10	0	17.1278	114.7756	28.9321	0.5765	145	183
1	585.0000	2.0000	10	0	17.1692	114.9216	29.4810	0.3004	145	176
1	586.0000	2.0000	10	0	17.0510	114.9765	29.3665	0.2315	148	177
1	587.0000	2.0000	10	0	17.1277	114.9528	29.4337	0.2496	147	183
1	588.0000	2.0000	10	0	17.1280	114.9595	29.4711	0.2957	143	175
1	589.0000	2.0000	9	0	17.1055	114.9258	29.4241	0.2266	148	182
1	590.0000	2.0000	9	0	17.1102	114.9596	29.3737	0.2077	144	186
1	591.0000	2.0000	10	0	17.1273	114.9585	29.4681	0.2964	145	178
1	592.0000	2.0000	10	0	17.1513	114.9917	29.4426	0.3666	146	175
1	593.0000	2.0000	10	0	17.1894	114.8050	29.2193	0.3196	147	180
1	594.0000	2.0000	10	0	17.3481	114.8045	29.2128	0.2808	145	174
1	595.0000	2.0000	10	0	17.4438	114.7622	29.3145	0.2948	146	180
1	596.0000	2.0000	10	0	17.4495	114.7884	29.4010	0.2805	146	182
1	597.0000	2.0000	10	0	17.4681	114.8008	29.4078	0.3208	143	181
1	598.0000	2.0000	10	0	17.4203	114.8309	29.2639	0.1824	149	184
1	599.0000	2.0000	10	0	17.3536	114.7954	29.1883	0.1802	152	182
1	600.0000	2.0000	10	0	17.4232	114.7846	29.3107	0.2777	153	186
1	601.0000	2.0000	10	0	17.3800	114.8423	29.1432	0.1696	148	184
1	602.0000	2.0000	10	0	17.4555	114.8674	29.2919	0.2789	152	191
1	603.0000	2.0000	10	0	17.4924	114.8019	29.3720	0.2064	153	193
1	604.0000	2.0000	10	0	17.5261	114.8145	29.3649	0.2016	152	185
1	605.0000	2.0000	10	0	17.4918	114.8283	29.2659	0.2283	149	194
1	606.0000	2.0000	10	0	17.5471	114.8032	29.3750	0.2301	149	194
1	607.0000	2.0000	10	0	17.5692	114.7821	29.4091	0.1847	152	187
1	608.0000	2.0000	10	0	17.5411	114.7792	29.4198	0.2450	145	184
1	609.0000	2.0000	10	0	17.4886	114.8097	29.3395	0.2872	151	189
1	610.0000	2.0000	10	0	17.3785	114.8402	29.2091	0.2164	151	184
1	611.0000	2.0000	10	0	17.4619	114.7399	29.4039	0.2799	147	176
1	612.0000	2.0000	10	0	17.4811	114.7124	29.2610	0.2160	142	170
1	613.0000	2.0000	10	0	17.5501	114.7671	29.4446	0.3119	146	178
1	614.0000	2.0000	10	0	17.4571	114.8145	29.3008	0.2660	143	179
1	615.0000	2.0000	10	0	17.4970	114.7741	29.2828	0.2108	143	179
1	616.0000	2.0000	10	0	17.5784	114.7582	29.5719	0.4472	147	178
1	617.0000	2.0000	10	0	17.3886	114.7374	29.1580	0.3516	137	174
1	618.0000	2.0000	10	0	17.4568	114.5157	29.2363	0.4684	139	169
1	619.0000	2.0000	10	0	17.4227	114.7647	29.2081	0.2611	141	169
1	620.0000	2.0000	10	0	17.5633	114.4840	29.6344	0.7150	139	175
1	621.0000	2.0000	10	0	17.1377	114.5811	29.0373	0.3815	134	170
1	622.0000	2.0000	10	0	17.2316	114.0592	29.0567	0.4188	128	152
1	623.0000	2.0000	10	0	16.9779	114.0947	29.0027	0.5110	133	162
1	624.0000	2.0000	10	0	17.2786	114.5635	29.0017	0.3259	142	177
1	625.0000	2.0000	10	0	17.5629	114.7160	29.5138	0.3008	140	175
1	626.0000	2.0000	10	0	17.5111	114.7607	29.4622	0.3416	145	175
1	627.0000	2.0000	10	0	17.4238	114.7580	29.1821	0.1777	144	179
1	628.0000	2.0000	10	0	17.4997	114.7746	29.2553	0.2608	143	184
1	629.0000	2.0000	10	0	17.4877	114.7817	29.2279	0.2978	144	178
1	630.0000	2.0000	10	0	17.3299	114.8303	29.0689	0.2448	142	180
1	631.0000	2.0000	10	0	17.2754	114.8857	28.8736	0.2610	144	180
1	632.0000	2.0000	10	0	17.3401	114.9031	29.0524	0.2769	140	175
1	633.0000	2.0000	10	0	17.4326	114.7858	29.1891	0.3001	147	178
1	634.0000	2.0000	10	0	17.3163	114.8268	29.0782	0.2906	140	173
1	635.0000	2.0000	10	0	17.4508	114.5743	29.3141	0.5397	138	164
1	636.0000	2.0000	10	0	17.3863	114.7776	29.1493	0.2268	142	173
1	637.0000	2.0000	10	0	17.4041	114.7894	29.1255	0.2679	141	178
1	638.0000	2.0000	10	0	17.3824	114.7963	29.3537	0.3808	144	175
1	639.0000	2.0000	10	0	17.2695	114.7143	29.1043	0.3875	142	171
1	640.0000	2.0000	10	0	17.1842	114.8180	29.0853	0.3325	143	176
1	641.0000	2.0000	10	0	17.3425	114.8898	29.3433	0.4243	143	180
1	642.0000	2.0000	10	0	17.3186	114.8881	29.2447	0.3752	142	175
1	643.0000	2.0000	10	0	17.3700	114.6666	29.3526	0.3740	140	168
1	644.0000	2.0000	10	0	17.1979	114.6128	29.1171	0.4913	141	172
1	645.0000	2.0000	10	0	17.4280	114.8730	29.3760	0.3338	142	176
1	646.0000	2.0000	10	0	17.3150	114.8613	29.3260	0.3505	144	178
1	647.0000	2.0000	10	0	17.2350	114.8600	29.2675	0.2970	137	169
1	648.0000	2.0000	10	0	17.2376	114.7666	29.1510	0.3406	138	175
1	649.0000	2.0000	10	0	17.2724	114.8581	29.3407	0.3485	141	177
1	650.0000	2.0000	10	0	17.2957	114.6222	29.1471	0.4671	134	165
1	651.0000	2.0000	10	0	17.2207	114.8727	29.1143	0.3052	143	171
1	652.0000	2.0000	10	0	17.1384	114.5785	28.9109	0.4629	136	167
1	653.0000	2.0000	10	0	17.3670	114.7250	29.0997	0.3666	135	165
1	654.0000	2.0000	10	0	17.2553	114.7954	29.1016	0.2885	143	180
1	655.0000	2.0000	10	0	17.4778	114.8473	29.3951	0.4509	141	177
1	656.0000	2.0000	10	0	17.4203	114.6448	29.2894	0.3158	138	172
1	657.0000	2.0000	10	0	17.3251	114.7811	29.2453	0.2661	145	170
1	658.0000	2.0000	10	0	17.3248	114.7613	29.2404	0.3640	136	171
1	659.0000	2.0000	10	0	17.3324	114.7973	29.0950	0.1736	140	177
1	660.0000	2.0000	10	0	17.4191	114.7699	29.3309	0.3511	142	176
1	661.0000	2.0000	10	0	17.6113	114.5632	29.3381	0.4260	137	174
1	662.0000	2.0000	10	0	17.1211	113.9265	28.9875	0.6352	134	173
1	663.0000	2.0000	10	0	17.3774	114.5420	29.0683	0.4832	134	170
1	664.0000	2.0000	10	0	17.4422	114.6115	29.1712	0.3784	142	177
1	665.0000	2.0000	10	0	17.4797	114.7338	29.1601	0.3359	135	167
1	666.0000	2.0000	10	0	17.2996	114.8403	29.0433	0.2760	135	170
1	667.0000	2.0000	10	0	17.3506	114.5710	29.1611	0.3485	136	164
1	668.0000	2.0000	10	0	17.0323	114.0464	28.6387	0.4970	129	169
1	669.0000	2.0000	10	0	17.4544	114.7920	29.3364	0.3240	140	178
1	670.0000	2.0000	10	0	17.3918	114.8893	29.0849	0.2772	147	181
1	671.0000	2.0000	10	0	17.4809	114.8216	29.0935	0.2331	138	170
1	672.0000	2.0000	10	0	17.3039	114.5953	28.9279	0.3669	136	163
1	673.0000	2.0000	10	0	17.4471	114.8308	29.1241	0.2763	136	165
1	674.0000	2.0000	10	0	17.3782	114.7701	29.0822	0.3693	141	177
1	675.0000	2.0000	10	0	17.3698	114.7791	29.0721	0.3046	140	173
1	676.0000	2.0000	10	0	17.4458	114.6379	28.9082	0.3429	137	167
1	677.0000	2.0000	10	0	17.3153	114.6460	28.8808	0.4696	139	180
1	678.0000	2.0000	10	0	17.5003	114.5270	29.0035	0.4045	136	173
1	679.0000	2.0000	10	0	17.1437	114.4178	28.6620	0.5181	137	164
1	680.0000	2.0000	10	0	16.9139	114.2941	28.7539	0.4986	136	172
1	681.0000	2.0000	10	0	17.1523	114.0748	28.9173	0.5739	132	168
1	682.0000	2.0000	10	0	17.4491	114.8219	29.1606	0.2535	142	165
1	683.0000	2.0000	10	0	17.3452	114.8780	29.0588	0.3219	145	181
1	684.0000	2.0000	10	0	17.3323	114.8505	29.1323	0.2363	141	181
1	685.0000	2.0000	10	0	17.4931	114.7730	29.2890	0.3361	135	167
1	686.0000	2.0000	10	0	17.2537	114.7954	28.9410	0.2739	132	161
1	687.0000	2.0000	10	0	17.3950	114.4803	29.1736	0.5307	138	171
1	688.0000	2.0000	10	0	17.2379	114.6181	28.9029	0.3949	141	176
1	689.0000	2.0000	10	0	17.4997	114.7772	29.2671	0.3593	145	176
1	690.0000	2.0000	10	0	17.3726	114.7353	29.1805	0.2924	140	175
1	691.0000	2.0000	10	0	17.3951	114.6227	29.1895	0.5190	141	175
1	692.0000	2.0000	10	0	17.4037	114.8495	29.0543	0.2307	151	182
1	693.0000	2.0000	10	0	17.3837	114.8655	28.9514	0.2716	144	177
1	694.0000	2.0000	10	0	17.3745	114.7898	29.0394	0.2761	142	186
1	695.0000	2.0000	10	0	17.4557	114.7685	29.2690	0.3263	139	173
1	696.0000	2.0000	10	0	17.4460	114.8660	29.1720	0.3306	143	185
1	697.0000	2.0000	10	0	17.2842	114.8496	28.8204	0.1619	142	177
1	698.0000	2.0000	10	0	17.4358	114.8216	29.1565	0.3216	145	180
1	699.0000	2.0000	10	0	17.4410	114.8323	29.0870	0.2475	145	181
1	700.0000	2.0000	10	0	17.5221	114.7284	29.2838	0.3986	135	168
1	701.0000	2.0000	10	0	17.3761	114.7663	29.1936	0.3082	135	172
1	702.0000	2.0000	10	0	17.4118	114.7884	28.9783	0.2700	141	179
1	703.0000	2.0000	10	0	17.4158	114.8324	29.1536	0.2957	142	177
1	704.0000	2.0000	10	0	17.3105	114.7129	29.0759	0.2202	142	174
1	705.0000	2.0000	10	0	17.4477	114.6955	28.7543	0.2988	142	176
1	706.0000	2.0000	10	0	17.5311	114.5973	29.1622	0.5305	138	176
1	707.0000	2.0000	10	0	17.4192	114.8558	29.1083	0.2131	145	182
1	708.0000	2.0000	10	0	17.3755	114.8871	29.0042	0.2559	141	187
1	709.0000	2.0000	10	0	17.4312	114.8260	28.9053	0.1812	138	181
1	710.0000	2.0000	10	0	17.3900	114.7811	29.1324	0.2185	137	170
1	711.0000	2.0000	10	0	17.3565	114.3030	28.7602	0.4842	131	157
1	712.0000	2.0000	10	0	17.4251	114.8618	29.1174	0.2765	143	176
1	713.0000	2.0000	10	0	17.3389	114.9358	28.9997	0.2680	144	180
1	714.0000	2.0000	10	0	17.5090	114.8360	29.2416	0.3397	145	180
1	715.0000	2.0000	10	0	17.5009	114.4616	29.2591	0.6101	134	167
1	716.0000	2.0000	10	0	17.5654	114.8448	29.2401	0.2815	143	176
1	717.0000	2.0000	10	0	17.3888	114.8476	29.2189	0.4429	139	177
1	718.0000	2.0000	10	0	17.2914	114.7968	29.0425	0.3204	137	173
1	719.0000	2.0000	10	0	17.3638	114.8800	28.8792	0.2665	139	174
1	720.0000	2.0000	10	0	17.4138	114.8602	29.0178	0.2360	140	180
1	721.0000	2.0000	10	0	17.3666	114.8560	28.9489	0.2364	146	180
1	722.0000	2.0000	10	0	17.4797	114.9008	29.0527	0.2269	147	180
1	723.0000	2.0000	10	0	17.4422	114.8324	29.1188	0.2783	141	177
1	724.0000	2.0000	10	0	17.6226	114.1554	29.2835	0.7626	132	166
1	725.0000	2.0000	10	0	17.6215	114.8144	29.3549	0.3470	132	167
1	726.0000	2.0000	10	0	17.3600	114.5708	29.0828	0.4479	132	168
1	727.0000	2.0000	10	0	17.1901	114.3165	29.1892	0.6487	134	168
1	728.0000	2.0000	10	0	16.7497	114.5694	28.5962	0.6704	141	168
1	729.0000	2.0000	10	0	16.9896	115.1244	28.8044	0.3206	145	176
1	730.0000	2.0000	10	0	17.0101	114.9287	28.2803	0.5899	140	160
1	731.0000	2.0000	10	0	16.9994	115.0931	28.6450	0.2577	138	173
1	732.0000	2.0000	10	0	16.8117	115.0796	28.6088	0.2959	139	181
1	733.0000	2.0000	10	0	16.9020	114.9775	28.7050	0.2300	139	176
1	734.0000	2.0000	10	0	16.8609	114.8943	28.6608	0.4500	137	171
1	735.0000	2.0000	10	0	16.9456	114.8917	28.3739	0.6328	140	173
1	736.0000	2.0000	10	0	16.7837	114.9001	28.6838	0.4330	135	168
1	737.0000	2.0000	10	0	16.7966	115.0251	28.5325	0.2921	140	178
1	738.0000	2.0000	10	0	16.8789	115.1708	28.7906	0.2886	143	172
1	739.0000	2.0000	10	0	16.9525	115.1747	28.8004	0.2813	146	184
1	740.0000	2.0000	10	0	16.8384	115.1538	28.6220	0.2141	143	176
1	741.0000	2.0000	10	0	17.0115	114.7830	28.6634	0.5347	134	163
1	742.0000	2.0000	10	0	17.0569	114.4946	28.8678	0.5592	132	158
1	743.0000	2.0000	10	0	16.7892	115.2119	28.4449	0.2097	144	171
1	744.0000	2.0000	10	0	16.8610	115.1417	28.6682	0.2757	143	178
1	745.0000	2.0000	10	0	16.8850	115.2288	28.6321	0.2635	144	178
1	746.0000	2.0000	10	0	17.0146	114.9454	28.6168	0.3236	139	173
1	747.0000	2.0000	10	0	17.5238	114.8538	29.3574	0.3628	138	170
1	748.0000	2.0000	10	0	17.4521	114.9066	29.1672	0.2819	147	175
1	749.0000	2.0000	10	0	17.7068	114.5905	29.5064	0.5964	135	170
1	750.0000	2.0000	10	0	17.3749	114.8863	29.1286	0.1923	142	171
1	751.0000	2.0000	10	0	17.2949	114.9002	29.0130	0.3040	137	162
1	752.0000	2.0000	10	0	17.2814	114.9284	28.9945	0.2811	142	172
1	753.0000	2.0000	10	0	17.2580	114.9156	28.9745	0.3810	137	177
1	754.0000	2.0000	10	0	17.1741	114.6485	28.7647	0.4517	135	167
1	755.0000	2.0000	10	0	17.3702	114.9583	29.2216	0.3425	144	173
1	756.0000	2.0000	10	0	17.2357	114.9619	29.0605	0.3661	138	167
1	757.0000	2.0000	10	0	17.4104	114.6344	29.2639	0.4742	135	170
1	758.0000	2.0000	10	0	17.4421	114.8173	29.2400	0.4540	135	169
1	759.0000	2.0000	10	0	17.4218	114.9704	29.2282	0.2621	138	173
1	760.0000	2.0000	9	0	17.4284	114.9706	29.2557	0.3248	146	177
1	761.0000	2.0000	10	0	17.2551	115.0323	28.9709	0.3127	144	186
1	762.0000	2.0000	10	0	17.3809	114.9413	29.2286	0.2982	146	178
1	763.0000	2.0000	10	0	17.3390	114.9231	29.0680	0.2059	143	184
1	764.0000	2.0000	10	0	17.4391	114.9260	29.2787	0.3187	144	177
1	765.0000	2.0000	10	0	17.3757	114.9502	29.1875	0.2226	146	185
1	766.0000	2.0000	9	0	17.3501	114.9624	29.1074	0.2628	147	182
1	767.0000	2.0000	10	0	17.4189	114.9252	29.2405	0.2999	148	183
1	768.0000	2.0000	10	0	17.2971	114.9445	29.0159	0.2187	145	179
1	769.0000	2.0000	10	0	17.3563	114.9053	29.2071	0.2959	142	172
1	770.0000	2.0000	10	0	17.1156	114.8696	29.0036	0.2356	134	171
1	771.0000	2.0000	10	0	17.3946	114.8669	29.2369	0.3480	137	174
1	772.0000	2.0000	10	0	17.0956	114.9520	28.7849	0.3705	135	170
1	773.0000	2.0000	10	0	16.9688	114.9728	28.6225	0.3429	134	157
1	774.0000	2.0000	10	0	16.9409	114.8738	28.3924	0.5166	118	132
1	775.0000	2.0000	10	0	17.2109	115.1367	28.9040	0.4965	145	169
1	776.0000	2.0000	10	0	16.9136	115.3193	28.4751	0.3297	135	173
1	777.0000	2.0000	10	0	17.0692	115.5133	28.8326	0.2993	134	180
1	778.0000	2.0000	10	0	16.9481	115.5305	28.6335	0.2803	137	185
1	779.0000	2.0000	10	0	17.1033	115.5027	28.8938	0.2607	133	182
1	780.0000	2.0000	10	0	17.0367	115.4668	28.7563	0.1941	132	177
1	781.0000	2.0000	10	0	17.1764	115.4902	28.9577	0.2958	135	182
1	782.0000	2.0000	10	0	17.1595	115.1615	28.7100	0.3972	135	176
[truncated: 47,726,835 more chars]
