# Supplementary material for: Intracrystalline deformation microstructures in natural olivine with implications for stress estimation
Source: Sci Rep. 2022 Nov 22;12:20069. doi: 10.1038/s41598-022-24538-2 (PMC9681765; doi:10.1038/s41598-022-24538-2)
Supplement: Supplementary file 4 — Supplementary Information 4. [file 41598_2022_24538_MOESM4_ESM.zip › grain-15.ctf]

Channel Text File
Prj	grain-15
Author	
JobMode	Grid
XCells	2289
YCells	400
XStep	1.0000
YStep	1.0000
AcqE1	0.0000
AcqE2	0.0000
AcqE3	0.0000
Euler angles refer to Sample Coordinate system (CS0)!	Mag	50.0000	Coverage	100	Device	0	KV	20.0000	TiltAngle	70.0000	TiltAxis	0	DetectorOrientationE1	359.9495	DetectorOrientationE2	94.1671	DetectorOrientationE3	0.0421	WorkingDistance	14.1967	InsertionDistance	193.0
Phases	7
4.756;10.207;5.980	90.000;90.000;90.000	Forsterite	3	0			[Forsteri.cry]
18.241;8.830;5.185	90.000;90.000;90.000	Enstatite  Opx AV77	3	0			[Enstatit.cry]
9.746;8.990;5.251	90.000;105.630;90.000	Diopside   CaMgSi2O6	2	0			[Diopside.cry]
8.206;8.206;8.206	90.000;90.000;90.000	Spinel - (Mg,Fe)2SiO4	11	227			American Mineralogist, (1993), vol. 78, 页面 1320-1323
9.922;18.219;5.360	90.000;104.810;90.000	Amphibole	2	12			American Mineralogist, (1993), vol. 78, 页面 746-752
11.507;11.507;11.507	90.000;90.000;90.000	Pyrope	11	230			American Mineralogist, (1975), vol. 60, 页面 218-228
8.194;12.897;14.190	92.980;115.820;91.150	Anorthite	1	2			American Mineralogist, (1973), vol. 58, 页面 665-675
Phase	X	Y	Bands	Error	Euler1	Euler2	Euler3	MAD	BC	BS
1	0.0000	0.0000	9	0	136.4843	142.7777	154.0858	0.4861	143	127
1	1.0000	0.0000	9	0	136.3171	142.7061	154.0464	0.4348	143	122
1	2.0000	0.0000	9	0	135.4472	142.3897	153.4778	0.4204	145	121
1	3.0000	0.0000	9	0	135.1301	142.0391	153.2705	0.2476	151	125
1	4.0000	0.0000	9	0	135.0959	141.8762	153.2848	0.2288	155	134
1	5.0000	0.0000	8	0	135.2329	141.8579	153.2403	0.2358	150	122
1	6.0000	0.0000	9	0	135.2518	141.9234	153.3832	0.1221	158	128
1	7.0000	0.0000	9	0	135.3273	141.8968	153.4650	0.1246	157	131
1	8.0000	0.0000	9	0	135.4309	141.9096	153.3513	0.2601	147	127
1	9.0000	0.0000	9	0	135.3772	141.8019	153.5299	0.1753	150	131
1	10.0000	0.0000	10	0	135.3818	141.8646	153.3891	0.2175	149	123
1	11.0000	0.0000	9	0	135.4451	141.9613	153.5635	0.2532	157	128
1	12.0000	0.0000	10	0	135.4748	141.9213	153.5784	0.2511	149	124
1	13.0000	0.0000	9	0	135.3880	141.8600	153.3875	0.2287	147	120
1	14.0000	0.0000	9	0	135.3602	141.9080	153.5153	0.2699	143	135
1	15.0000	0.0000	9	0	135.2751	141.9320	153.3800	0.2650	147	126
1	16.0000	0.0000	9	0	135.1117	141.9735	153.2715	0.2352	138	121
1	17.0000	0.0000	9	0	134.8578	141.9605	152.9892	0.3882	144	123
1	18.0000	0.0000	9	0	134.7401	141.9838	153.0168	0.3901	141	125
1	19.0000	0.0000	9	0	134.7711	142.0024	152.8724	0.2878	143	127
1	20.0000	0.0000	9	0	134.8759	142.0469	152.9773	0.3337	149	124
1	21.0000	0.0000	9	0	134.6983	142.1267	152.8955	0.2925	141	122
1	22.0000	0.0000	10	0	134.6485	142.0964	152.9444	0.3118	148	115
1	23.0000	0.0000	10	0	134.7673	142.1391	152.9095	0.3122	148	110
1	24.0000	0.0000	9	0	134.4426	142.0432	152.7441	0.2974	136	99
1	25.0000	0.0000	10	0	134.6500	142.1662	152.4904	0.3021	140	102
1	26.0000	0.0000	10	0	134.2565	141.9847	152.4411	0.4378	134	107
1	27.0000	0.0000	9	0	134.5917	141.9688	152.3462	0.2429	143	112
1	28.0000	0.0000	10	0	134.5355	142.0450	152.3305	0.2898	151	117
1	29.0000	0.0000	9	0	134.6123	142.0321	152.4063	0.3194	144	107
1	30.0000	0.0000	9	0	134.4481	141.9402	152.3013	0.2312	149	122
1	31.0000	0.0000	9	0	134.3122	142.0053	152.1699	0.1898	143	131
1	32.0000	0.0000	9	0	134.4589	142.2639	152.2963	0.2640	160	130
1	33.0000	0.0000	9	0	134.3488	142.2256	152.0485	0.3381	167	132
1	34.0000	0.0000	9	0	134.3484	142.1290	152.1217	0.2682	164	127
1	35.0000	0.0000	9	0	134.2866	142.2605	152.1793	0.3068	148	125
1	36.0000	0.0000	9	0	134.1621	142.1831	151.8842	0.3176	147	126
1	37.0000	0.0000	9	0	134.1140	142.2096	151.7904	0.3075	148	121
1	38.0000	0.0000	10	0	134.1769	142.1998	151.7795	0.2078	147	123
1	39.0000	0.0000	10	0	134.0176	142.2918	151.7393	0.4279	140	119
1	40.0000	0.0000	10	0	134.0331	142.2695	151.8344	0.2371	145	120
1	41.0000	0.0000	10	0	133.9996	142.2167	151.7392	0.2688	147	113
1	42.0000	0.0000	10	0	133.9988	142.1826	151.6473	0.3326	133	88
1	43.0000	0.0000	9	0	134.0579	142.7319	150.7188	1.0687	101	78
1	44.0000	0.0000	9	0	138.7878	144.9406	152.3597	0.4815	123	100
1	45.0000	0.0000	9	0	139.0440	145.1068	152.7365	0.3362	139	120
1	46.0000	0.0000	9	0	139.1373	145.1769	152.7810	0.2536	161	121
1	47.0000	0.0000	9	0	138.9541	145.3309	152.9198	0.3004	147	106
1	48.0000	0.0000	9	0	138.6406	145.1830	152.5073	0.4110	110	84
1	49.0000	0.0000	9	0	139.4067	145.4812	153.2013	0.4808	107	79
1	50.0000	0.0000	9	0	138.9065	145.1450	153.2203	0.5128	117	89
1	51.0000	0.0000	9	0	138.9394	145.2080	153.2259	0.3661	146	112
1	52.0000	0.0000	9	0	138.8564	145.1632	153.1278	0.4165	147	127
1	53.0000	0.0000	9	0	139.1978	145.2817	153.3314	0.2609	154	128
1	54.0000	0.0000	9	0	139.2369	145.2585	153.4723	0.2421	157	122
1	55.0000	0.0000	9	0	139.1390	145.2821	153.2526	0.1812	146	123
1	56.0000	0.0000	9	0	139.1363	145.2301	153.1079	0.1809	140	116
1	57.0000	0.0000	9	0	139.1541	145.2495	153.1171	0.2776	162	120
1	58.0000	0.0000	10	0	139.2453	145.4123	153.2235	0.3296	156	119
1	59.0000	0.0000	9	0	138.9823	145.3884	153.0085	0.2218	144	115
1	60.0000	0.0000	9	0	138.7912	145.3161	152.7757	0.3041	140	116
1	61.0000	0.0000	9	0	138.7038	145.3003	152.6915	0.2946	140	112
1	62.0000	0.0000	10	0	138.6747	145.1627	152.6039	0.2248	152	118
1	63.0000	0.0000	9	0	138.7376	145.1697	152.5857	0.3008	148	119
1	64.0000	0.0000	9	0	138.6555	145.2293	152.7663	0.1754	148	124
1	65.0000	0.0000	9	0	138.6344	145.2007	152.6368	0.2806	145	127
1	66.0000	0.0000	9	0	138.7144	145.2376	152.7127	0.2861	147	125
1	67.0000	0.0000	9	0	138.7226	145.0944	152.7023	0.2117	143	121
1	68.0000	0.0000	9	0	138.4564	145.0317	152.7671	0.3666	140	115
1	69.0000	0.0000	9	0	138.5409	144.7870	152.4241	0.4288	139	111
1	70.0000	0.0000	9	0	138.9135	145.1034	152.8589	0.2998	140	105
1	71.0000	0.0000	9	0	138.5437	144.7778	152.7927	0.2913	135	109
1	72.0000	0.0000	9	0	138.4675	144.8108	152.8070	0.3255	135	109
1	73.0000	0.0000	10	0	138.2237	144.7711	152.6158	0.2939	137	112
1	74.0000	0.0000	9	0	138.0436	144.7353	152.4516	0.2751	154	125
1	75.0000	0.0000	9	0	138.1787	144.6996	152.3490	0.2291	145	124
1	76.0000	0.0000	8	0	137.9956	144.7592	152.2971	0.3179	149	126
1	77.0000	0.0000	9	0	138.0913	144.6163	152.2863	0.2957	143	123
1	78.0000	0.0000	9	0	138.0893	144.6512	152.1495	0.2449	146	121
1	79.0000	0.0000	9	0	138.0807	144.6493	152.1242	0.1761	146	126
1	80.0000	0.0000	10	0	137.9764	144.5640	152.0052	0.2825	159	122
1	81.0000	0.0000	10	0	138.1727	144.4985	151.9885	0.2078	153	128
1	82.0000	0.0000	10	0	138.1791	144.4012	152.0624	0.2554	152	119
1	83.0000	0.0000	9	0	138.1602	144.4734	152.1594	0.2156	154	121
1	84.0000	0.0000	9	0	138.1615	144.4863	152.1976	0.2739	150	124
1	85.0000	0.0000	10	0	138.2192	144.4912	152.1796	0.2719	151	123
1	86.0000	0.0000	9	0	138.0725	144.4758	152.1307	0.2412	158	127
1	87.0000	0.0000	9	0	138.1179	144.3411	152.0949	0.1887	156	130
1	88.0000	0.0000	10	0	138.2694	144.2771	152.0756	0.2092	154	134
1	89.0000	0.0000	9	0	138.2514	144.2724	152.0999	0.2875	153	128
1	90.0000	0.0000	9	0	138.1049	144.2393	152.0724	0.2958	161	133
1	91.0000	0.0000	9	0	138.4843	144.2334	152.2136	0.2749	150	130
1	92.0000	0.0000	9	0	138.4543	144.2021	152.1503	0.4243	149	125
1	93.0000	0.0000	9	0	138.7609	144.2619	152.3057	0.3085	154	122
1	94.0000	0.0000	9	0	138.6456	144.3081	152.3270	0.1625	154	122
1	95.0000	0.0000	9	0	138.6610	144.4770	152.5756	0.2408	154	122
1	96.0000	0.0000	9	0	138.7715	144.4430	152.6829	0.2178	153	127
1	97.0000	0.0000	9	0	138.9791	144.5972	152.6914	0.2264	146	125
1	98.0000	0.0000	10	0	138.8507	144.5956	152.4803	0.2861	147	131
1	99.0000	0.0000	9	0	138.8536	144.5155	152.4785	0.3833	150	130
1	100.0000	0.0000	9	0	138.9007	144.5249	152.4983	0.2488	152	127
1	101.0000	0.0000	9	0	139.0714	144.5185	152.5201	0.2518	156	129
1	102.0000	0.0000	9	0	138.9545	144.4786	152.4418	0.2699	156	135
1	103.0000	0.0000	9	0	139.0817	144.5810	152.5907	0.2366	159	133
1	104.0000	0.0000	9	0	138.9132	144.7383	152.5804	0.2816	154	131
1	105.0000	0.0000	9	0	139.1800	144.6675	152.6335	0.2463	149	127
1	106.0000	0.0000	9	0	139.1047	144.6968	152.5867	0.2425	149	125
1	107.0000	0.0000	9	0	139.1731	144.7927	152.6658	0.1962	161	130
1	108.0000	0.0000	9	0	139.2687	144.7151	152.6952	0.2436	167	130
1	109.0000	0.0000	9	0	139.1291	144.7698	152.6444	0.2557	160	127
1	110.0000	0.0000	9	0	139.1637	144.8048	152.5643	0.3650	153	124
1	111.0000	0.0000	9	0	138.8321	144.8561	152.3770	0.4610	151	115
1	112.0000	0.0000	10	0	138.5319	145.2545	152.2647	0.5443	134	115
1	113.0000	0.0000	9	0	138.7570	145.1927	152.4821	0.3169	139	114
1	114.0000	0.0000	9	0	138.6453	145.1699	152.3380	0.2836	135	117
1	115.0000	0.0000	10	0	138.6763	145.3009	152.4596	0.2589	135	116
1	116.0000	0.0000	9	0	138.4829	145.2416	152.3921	0.3713	132	118
1	117.0000	0.0000	9	0	138.6341	145.1104	152.2910	0.3638	134	115
1	118.0000	0.0000	9	0	138.8829	145.1199	152.4612	0.3043	140	113
1	119.0000	0.0000	9	0	138.5869	144.9295	152.3867	0.4954	139	116
1	120.0000	0.0000	9	0	138.5499	145.1526	152.4513	0.5933	142	115
1	121.0000	0.0000	10	0	138.8230	145.1289	152.5050	0.4569	130	110
1	122.0000	0.0000	9	0	138.7405	144.9908	152.4838	0.5777	134	100
1	123.0000	0.0000	9	0	139.0673	144.9655	152.4538	0.3559	120	89
1	124.0000	0.0000	9	0	139.0613	144.8809	152.5810	0.2736	112	86
1	125.0000	0.0000	9	0	138.5478	145.1969	152.0290	0.6862	113	85
1	126.0000	0.0000	9	0	138.8105	144.6915	152.7752	0.5786	120	88
1	127.0000	0.0000	9	0	140.9450	145.8058	153.3172	1.1516	125	91
1	128.0000	0.0000	9	0	142.1747	145.5457	154.5342	0.2527	144	105
1	129.0000	0.0000	9	0	142.0617	145.6442	154.2093	0.5312	137	100
1	130.0000	0.0000	9	0	141.9872	145.5148	154.4425	0.3055	134	104
1	131.0000	0.0000	9	0	142.2948	145.3918	154.6246	0.2729	140	112
1	132.0000	0.0000	9	0	142.1181	145.4713	154.4540	0.4292	144	110
1	133.0000	0.0000	9	0	142.3082	145.2646	154.5764	0.2884	156	120
1	134.0000	0.0000	9	0	142.2790	145.2611	154.6754	0.2610	153	123
1	135.0000	0.0000	9	0	142.2102	145.3063	154.5592	0.2882	154	126
1	136.0000	0.0000	9	0	142.0254	145.2698	154.5588	0.3791	152	125
1	137.0000	0.0000	9	0	142.4720	145.3689	154.8805	0.2809	160	129
1	138.0000	0.0000	9	0	142.5082	145.4017	154.9646	0.2516	157	130
1	139.0000	0.0000	9	0	142.2608	145.4077	155.0245	0.3937	158	129
1	140.0000	0.0000	9	0	142.4151	145.4432	155.0114	0.3120	153	127
1	141.0000	0.0000	9	0	142.3179	145.5179	154.9493	0.3940	154	127
1	142.0000	0.0000	9	0	142.4826	145.4764	154.9562	0.2351	150	131
1	143.0000	0.0000	9	0	142.4329	145.4877	154.8878	0.2964	156	125
1	144.0000	0.0000	9	0	142.5324	145.4796	154.8673	0.3061	156	128
1	145.0000	0.0000	9	0	142.6836	145.4459	155.0054	0.2701	150	128
1	146.0000	0.0000	9	0	142.6953	145.4141	154.8678	0.2591	154	130
1	147.0000	0.0000	9	0	142.7905	145.3811	155.1174	0.2888	160	131
1	148.0000	0.0000	9	0	142.7294	145.2891	155.1333	0.3705	158	132
1	149.0000	0.0000	9	0	142.8274	145.3923	155.0646	0.3101	166	132
1	150.0000	0.0000	9	0	142.8561	145.3279	154.9813	0.2027	167	130
1	151.0000	0.0000	9	0	142.7460	145.3562	154.9750	0.2982	165	133
1	152.0000	0.0000	9	0	142.6425	145.3639	155.0344	0.3212	168	132
1	153.0000	0.0000	8	0	142.7808	145.4006	155.0764	0.3129	165	130
1	154.0000	0.0000	9	0	142.5865	145.2933	154.8435	0.2934	165	129
1	155.0000	0.0000	9	0	142.7019	145.3048	154.8615	0.2945	157	126
1	156.0000	0.0000	9	0	142.8797	145.2356	155.0863	0.2216	160	125
1	157.0000	0.0000	10	0	142.7346	145.2873	155.1786	0.4384	154	122
1	158.0000	0.0000	10	0	143.1561	145.3655	155.4286	0.3437	148	122
1	159.0000	0.0000	9	0	142.9126	145.3930	155.1023	0.2701	152	127
1	160.0000	0.0000	9	0	143.1230	145.4219	155.3960	0.2571	158	133
1	161.0000	0.0000	9	0	143.0458	145.4788	155.3593	0.3972	166	137
1	162.0000	0.0000	9	0	143.5571	145.5628	155.5849	0.2375	161	133
1	163.0000	0.0000	9	0	143.8369	145.5357	155.7425	0.3755	167	129
1	164.0000	0.0000	9	0	143.8671	145.7207	155.8802	0.2406	163	135
1	165.0000	0.0000	9	0	143.7786	145.6794	155.8438	0.2746	168	133
1	166.0000	0.0000	9	0	143.8697	145.7483	155.7673	0.3337	161	126
1	167.0000	0.0000	9	0	144.0278	145.8086	155.8720	0.3336	158	134
1	168.0000	0.0000	9	0	144.0781	145.7718	155.9595	0.2044	157	142
1	169.0000	0.0000	9	0	144.0504	145.8399	155.8653	0.2825	161	136
1	170.0000	0.0000	9	0	143.9675	145.9026	155.9310	0.2775	159	136
1	171.0000	0.0000	9	0	144.0334	145.9054	155.8379	0.2234	159	134
1	172.0000	0.0000	9	0	144.1065	145.9219	156.0173	0.2187	154	134
1	173.0000	0.0000	9	0	144.1060	145.9279	156.0939	0.2316	154	134
1	174.0000	0.0000	9	0	144.0588	145.9968	155.9845	0.2000	152	126
1	175.0000	0.0000	9	0	144.0047	146.0402	155.8770	0.3108	155	131
1	176.0000	0.0000	10	0	144.2895	145.9468	156.1311	0.2290	148	123
1	177.0000	0.0000	9	0	144.2388	146.0109	156.0318	0.2614	150	126
1	178.0000	0.0000	9	0	144.2204	146.0479	155.9492	0.2166	149	136
1	179.0000	0.0000	9	0	144.0261	146.0516	155.8001	0.2484	170	130
1	180.0000	0.0000	9	0	143.8660	146.0847	155.7430	0.3502	152	139
1	181.0000	0.0000	10	0	144.0128	146.0536	155.7110	0.3610	147	135
1	182.0000	0.0000	9	0	144.1197	146.0765	155.8272	0.2365	147	128
1	183.0000	0.0000	10	0	143.8575	146.1497	155.6896	0.4109	146	129
1	184.0000	0.0000	10	0	143.9445	145.9235	155.5298	0.2706	136	111
1	185.0000	0.0000	10	0	143.7995	145.8734	155.4664	0.3413	130	96
1	186.0000	0.0000	10	0	143.6751	145.9573	155.4335	0.2329	143	104
1	187.0000	0.0000	9	0	143.6306	145.9532	155.4436	0.2960	142	124
1	188.0000	0.0000	9	0	143.6601	145.9705	155.3822	0.3098	173	128
1	189.0000	0.0000	9	0	143.7445	145.8741	155.3089	0.2002	163	139
1	190.0000	0.0000	9	0	143.7223	145.8778	155.3314	0.2649	160	142
1	191.0000	0.0000	9	0	143.6791	145.8060	155.1695	0.1461	159	144
1	192.0000	0.0000	9	0	143.8344	145.9201	155.3569	0.2571	157	140
1	193.0000	0.0000	9	0	143.6988	145.9357	155.3456	0.2828	160	142
1	194.0000	0.0000	9	0	143.7101	145.8902	155.3244	0.3054	162	147
1	195.0000	0.0000	9	0	143.7095	145.8514	155.3186	0.1988	178	145
1	196.0000	0.0000	9	0	143.8181	145.8791	155.4420	0.2684	178	138
1	197.0000	0.0000	9	0	143.7591	145.9294	155.4704	0.3041	169	139
1	198.0000	0.0000	9	0	143.7537	145.9326	155.4957	0.2737	153	143
1	199.0000	0.0000	9	0	143.8781	145.8956	155.7001	0.2826	158	141
1	200.0000	0.0000	9	0	143.9854	145.9298	155.7226	0.3032	159	144
1	201.0000	0.0000	9	0	143.8729	145.8907	155.8571	0.3127	158	139
1	202.0000	0.0000	9	0	144.0753	145.9112	155.8278	0.2777	155	141
1	203.0000	0.0000	9	0	144.2192	146.0346	155.7268	0.2372	161	142
1	204.0000	0.0000	9	0	144.0847	146.0137	155.5522	0.2921	173	138
1	205.0000	0.0000	9	0	144.0577	146.0390	155.5758	0.3271	175	140
1	206.0000	0.0000	9	0	144.1457	145.9632	155.5801	0.2781	176	138
1	207.0000	0.0000	9	0	144.1763	145.9132	155.6091	0.2363	178	136
1	208.0000	0.0000	9	0	144.1465	145.9926	155.5325	0.2156	156	138
1	209.0000	0.0000	9	0	144.2349	145.9276	155.5682	0.1902	171	138
1	210.0000	0.0000	10	0	144.0981	145.9378	155.6377	0.2840	176	136
1	211.0000	0.0000	9	0	144.1043	145.9268	155.5499	0.2395	155	138
1	212.0000	0.0000	9	0	144.0903	145.8877	155.5324	0.2261	156	136
1	213.0000	0.0000	9	0	144.0067	146.0289	155.5913	0.3575	155	139
1	214.0000	0.0000	9	0	144.1999	145.9072	155.6300	0.2454	152	144
1	215.0000	0.0000	9	0	144.3021	145.9253	155.7825	0.1692	160	142
1	216.0000	0.0000	10	0	144.2528	145.9499	155.6838	0.2496	159	142
1	217.0000	0.0000	9	0	143.9754	145.8600	155.6658	0.4283	155	136
1	218.0000	0.0000	9	0	144.3249	145.9155	155.6720	0.2791	162	138
1	219.0000	0.0000	9	0	144.1928	145.9291	155.6081	0.3655	158	143
1	220.0000	0.0000	9	0	144.2256	145.8784	155.5709	0.2878	155	139
1	221.0000	0.0000	9	0	144.1823	145.9493	155.6069	0.3691	142	138
1	222.0000	0.0000	9	0	144.1610	145.9197	155.5382	0.2924	148	133
1	223.0000	0.0000	9	0	144.1332	145.9299	155.4792	0.2237	154	140
1	224.0000	0.0000	9	0	144.1018	145.9460	155.4914	0.2663	157	138
1	225.0000	0.0000	9	0	144.1182	145.9161	155.5033	0.2562	154	140
1	226.0000	0.0000	9	0	144.1514	145.8914	155.4176	0.1873	152	136
1	227.0000	0.0000	9	0	144.2662	145.8906	155.5030	0.1579	157	129
1	228.0000	0.0000	9	0	144.2118	145.9364	155.6459	0.2151	149	134
1	229.0000	0.0000	9	0	144.1739	145.9494	155.4699	0.2546	142	130
1	230.0000	0.0000	9	0	144.0821	146.0035	155.6866	0.3913	146	128
1	231.0000	0.0000	9	0	144.1423	145.9320	155.5009	0.2727	150	138
1	232.0000	0.0000	10	0	144.0023	145.9791	155.4334	0.2931	156	137
1	233.0000	0.0000	9	0	144.0626	145.9281	155.4249	0.2079	154	137
1	234.0000	0.0000	9	0	144.2209	145.9958	155.7222	0.2861	153	135
1	235.0000	0.0000	10	0	144.4688	145.9701	156.0242	0.2341	157	135
1	236.0000	0.0000	9	0	144.3600	146.0557	156.2493	0.2413	160	136
1	237.0000	0.0000	9	0	144.3389	146.0069	156.1192	0.2836	157	135
1	238.0000	0.0000	9	0	144.3241	145.9612	155.9211	0.2404	154	139
1	239.0000	0.0000	9	0	144.1770	146.0176	155.8650	0.2659	154	141
1	240.0000	0.0000	9	0	144.0171	145.9411	155.5737	0.2546	156	139
1	241.0000	0.0000	10	0	143.9587	146.0009	155.5005	0.2794	171	139
1	242.0000	0.0000	9	0	143.9727	145.9230	155.4638	0.1539	151	140
1	243.0000	0.0000	9	0	143.9869	146.0036	155.5773	0.3334	155	146
1	244.0000	0.0000	9	0	143.9378	145.9411	155.4003	0.2182	152	141
1	245.0000	0.0000	9	0	144.1919	146.0358	155.7284	0.2372	156	142
1	246.0000	0.0000	10	0	144.1642	146.0628	155.7016	0.2564	154	139
1	247.0000	0.0000	9	0	144.1575	146.0951	155.6950	0.3189	157	137
1	248.0000	0.0000	10	0	144.1167	146.0595	155.5936	0.2020	160	140
1	249.0000	0.0000	9	0	144.0112	146.0916	155.5548	0.1708	155	131
1	250.0000	0.0000	9	0	144.1764	146.0616	155.7745	0.1920	151	136
1	251.0000	0.0000	10	0	143.9058	146.1507	155.6214	0.2358	158	137
1	252.0000	0.0000	9	0	143.8506	146.0927	155.5829	0.2537	157	138
1	253.0000	0.0000	10	0	143.7963	146.1420	155.5866	0.2703	160	135
1	254.0000	0.0000	9	0	143.8706	146.1394	155.6730	0.2648	155	142
1	255.0000	0.0000	10	0	143.8216	146.1443	155.6514	0.2942	157	135
1	256.0000	0.0000	10	0	143.8216	146.0755	155.6339	0.2308	158	136
1	257.0000	0.0000	10	0	143.8354	146.1342	155.6884	0.2322	173	140
1	258.0000	0.0000	10	0	143.8362	146.0399	155.6617	0.2293	159	133
1	259.0000	0.0000	10	0	143.7833	146.1368	155.7557	0.2347	159	137
1	260.0000	0.0000	9	0	143.8767	146.1090	155.7010	0.2450	157	143
1	261.0000	0.0000	10	0	143.7346	146.1125	155.5229	0.3250	158	141
1	262.0000	0.0000	10	0	143.2606	145.9954	155.1737	0.4223	170	130
1	263.0000	0.0000	10	0	143.6634	145.9844	155.2230	0.2117	174	133
1	264.0000	0.0000	9	0	143.3667	146.0821	155.1055	0.4972	173	126
1	265.0000	0.0000	10	0	143.9733	146.0680	155.5684	0.3116	153	126
1	266.0000	0.0000	10	0	144.0972	146.1031	155.6599	0.1641	150	133
1	267.0000	0.0000	10	0	143.8998	146.1359	155.4369	0.2340	157	135
1	268.0000	0.0000	9	0	143.9806	146.0640	155.5451	0.2015	159	149
1	269.0000	0.0000	10	0	143.8669	146.0391	155.3683	0.3165	163	143
1	270.0000	0.0000	9	0	143.8909	146.0524	155.4762	0.3130	158	144
1	271.0000	0.0000	10	0	143.7895	146.1016	155.3549	0.3363	163	141
1	272.0000	0.0000	10	0	144.0239	146.0678	155.4956	0.2735	159	143
1	273.0000	0.0000	9	0	144.1162	146.1665	155.6683	0.2491	159	143
1	274.0000	0.0000	9	0	144.0289	146.1103	155.4450	0.2671	156	144
1	275.0000	0.0000	9	0	144.1014	146.1675	155.5795	0.3580	164	143
1	276.0000	0.0000	9	0	144.0145	146.1850	155.6385	0.3372	157	147
1	277.0000	0.0000	9	0	144.0538	146.0964	155.5251	0.2251	169	141
1	278.0000	0.0000	9	0	143.9695	146.1257	155.4076	0.2252	156	146
1	279.0000	0.0000	10	0	144.2310	146.1358	155.6277	0.2050	160	133
1	280.0000	0.0000	10	0	144.2334	146.1799	155.4747	0.3394	157	135
1	281.0000	0.0000	9	0	144.1493	146.2707	155.6463	0.3404	159	137
1	282.0000	0.0000	10	0	144.2955	146.1917	155.6835	0.3225	151	137
1	283.0000	0.0000	9	0	144.2596	146.2260	155.7125	0.2487	156	143
1	284.0000	0.0000	10	0	144.1912	146.2559	155.6441	0.1836	153	143
1	285.0000	0.0000	9	0	144.0964	146.1479	155.4974	0.2773	156	141
1	286.0000	0.0000	10	0	144.1932	146.1643	155.5956	0.1495	158	137
1	287.0000	0.0000	9	0	144.0744	146.1142	155.4925	0.2271	155	139
1	288.0000	0.0000	9	0	144.0533	146.1642	155.4953	0.2623	160	137
1	289.0000	0.0000	10	0	143.9725	146.2523	155.4814	0.2552	163	145
1	290.0000	0.0000	10	0	143.8712	146.2218	155.3369	0.2310	170	140
1	291.0000	0.0000	9	0	144.0719	146.2926	155.5084	0.2585	169	134
1	292.0000	0.0000	9	0	144.0486	146.1499	155.5357	0.2033	176	137
1	293.0000	0.0000	9	0	144.0956	146.3546	155.4473	0.2376	170	142
1	294.0000	0.0000	9	0	144.2621	146.3455	155.6231	0.2115	155	137
1	295.0000	0.0000	9	0	144.1838	146.2597	155.5646	0.2045	158	134
1	296.0000	0.0000	9	0	144.3036	146.3599	155.5475	0.2421	166	141
1	297.0000	0.0000	9	0	144.2148	146.2810	155.6248	0.2115	164	136
1	298.0000	0.0000	9	0	144.3565	146.3771	155.8808	0.2183	162	141
1	299.0000	0.0000	10	0	144.6825	146.5333	156.1761	0.2627	168	139
1	300.0000	0.0000	9	0	144.4843	146.3216	155.7492	0.2034	155	143
1	301.0000	0.0000	9	0	144.2889	146.3740	155.6584	0.2267	166	141
1	302.0000	0.0000	9	0	144.5291	146.4780	155.8618	0.2830	160	136
1	303.0000	0.0000	9	0	144.3736	146.4311	155.7296	0.2617	165	138
1	304.0000	0.0000	9	0	144.4294	146.4511	155.8243	0.2429	159	138
1	305.0000	0.0000	9	0	144.4484	146.4983	155.8350	0.2767	150	130
1	306.0000	0.0000	9	0	144.2112	146.4282	155.6369	0.3547	162	137
1	307.0000	0.0000	9	0	144.1652	146.4164	155.5938	0.2528	163	141
1	308.0000	0.0000	9	0	144.3026	146.4043	155.6873	0.2222	161	145
1	309.0000	0.0000	9	0	144.1951	146.3066	155.5765	0.2228	159	143
1	310.0000	0.0000	9	0	144.1000	146.4493	155.6582	0.2938	159	138
1	311.0000	0.0000	9	0	144.2393	146.4850	155.6889	0.2899	162	144
1	312.0000	0.0000	9	0	144.2301	146.4877	155.7025	0.3045	162	143
1	313.0000	0.0000	9	0	144.0136	146.4813	155.4817	0.2665	157	139
1	314.0000	0.0000	9	0	143.9222	146.4484	155.3511	0.3153	164	143
1	315.0000	0.0000	9	0	144.1106	146.3987	155.5453	0.1883	160	143
1	316.0000	0.0000	9	0	144.1037	146.3927	155.4818	0.1817	156	143
1	317.0000	0.0000	9	0	144.1298	146.4270	155.4663	0.1852	164	138
1	318.0000	0.0000	9	0	144.2596	146.4312	155.6452	0.2346	167	140
1	319.0000	0.0000	9	0	144.2696	146.4655	155.6920	0.2612	163	144
1	320.0000	0.0000	9	0	144.1736	146.4997	155.5617	0.2088	163	141
1	321.0000	0.0000	9	0	144.3802	146.4978	155.7984	0.2217	157	138
1	322.0000	0.0000	9	0	144.2886	146.5461	155.8243	0.2710	160	148
1	323.0000	0.0000	9	0	144.4239	146.5668	155.9289	0.2522	165	143
1	324.0000	0.0000	9	0	144.4095	146.4864	155.9066	0.2103	172	145
1	325.0000	0.0000	9	0	144.4055	146.5721	155.9546	0.2775	158	143
1	326.0000	0.0000	10	0	144.3549	146.6174	155.8700	0.3572	158	137
1	327.0000	0.0000	9	0	144.2969	146.6205	155.8478	0.2557	155	132
1	328.0000	0.0000	9	0	144.2102	146.5499	155.7076	0.2282	153	139
1	329.0000	0.0000	9	0	144.1235	146.6130	155.7201	0.2330	154	138
1	330.0000	0.0000	9	0	144.0474	146.5890	155.6192	0.2572	152	137
1	331.0000	0.0000	9	0	144.0741	146.5962	155.6497	0.2148	154	143
1	332.0000	0.0000	9	0	144.2118	146.5770	155.7880	0.2202	155	140
1	333.0000	0.0000	9	0	144.0034	146.6374	155.5428	0.3004	156	136
1	334.0000	0.0000	9	0	144.1545	146.6490	155.7510	0.2806	155	144
1	335.0000	0.0000	9	0	144.1593	146.6550	155.7898	0.2972	158	150
1	336.0000	0.0000	9	0	144.1487	146.5801	155.6776	0.1677	159	140
1	337.0000	0.0000	9	0	144.2087	146.6032	155.6933	0.2235	158	141
1	338.0000	0.0000	9	0	144.1163	146.5761	155.6639	0.2348	155	144
1	339.0000	0.0000	9	0	143.9116	146.6546	155.5572	0.2069	152	141
1	340.0000	0.0000	9	0	143.8013	146.5821	155.4535	0.2709	165	142
1	341.0000	0.0000	9	0	143.9201	146.5609	155.4627	0.2270	171	141
1	342.0000	0.0000	9	0	143.7909	146.6033	155.5331	0.2978	150	139
1	343.0000	0.0000	9	0	143.8609	146.5823	155.5135	0.2294	152	141
1	344.0000	0.0000	9	0	143.9324	146.6551	155.4508	0.3743	157	142
1	345.0000	0.0000	9	0	143.8447	146.6388	155.4683	0.3317	151	142
1	346.0000	0.0000	9	0	143.7467	146.5984	155.4121	0.3216	153	142
1	347.0000	0.0000	9	0	143.6503	146.6015	155.3041	0.3074	153	140
1	348.0000	0.0000	9	0	143.5460	146.5201	154.9634	0.2241	152	137
1	349.0000	0.0000	10	0	143.3549	146.5867	155.1003	0.4198	150	142
1	350.0000	0.0000	9	0	143.5607	146.4539	154.8806	0.1933	138	133
1	351.0000	0.0000	9	0	143.5874	146.4579	154.9536	0.1514	150	124
1	352.0000	0.0000	9	0	143.6168	146.5989	155.0586	0.2422	140	124
1	353.0000	0.0000	10	0	143.5155	146.5542	155.0895	0.3098	149	136
1	354.0000	0.0000	9	0	143.5153	146.5434	155.0535	0.3104	146	131
1	355.0000	0.0000	9	0	143.5158	146.5141	155.0110	0.2636	153	136
1	356.0000	0.0000	9	0	143.5762	146.5451	155.0591	0.2137	155	136
1	357.0000	0.0000	9	0	143.3901	146.5174	154.8442	0.2523	149	139
1	358.0000	0.0000	9	0	143.3166	146.5645	154.8078	0.2826	150	139
1	359.0000	0.0000	9	0	143.4477	146.5363	155.0126	0.2719	149	141
1	360.0000	0.0000	9	0	143.3189	146.5671	154.7908	0.2746	158	144
1	361.0000	0.0000	9	0	143.3644	146.5039	154.9372	0.2859	156	152
1	362.0000	0.0000	9	0	143.3073	146.4650	154.8794	0.2920	155	151
1	363.0000	0.0000	10	0	143.3503	146.4666	154.8523	0.2568	159	144
1	364.0000	0.0000	10	0	143.2315	146.4450	154.7246	0.2763	158	145
1	365.0000	0.0000	10	0	143.3234	146.4742	154.8150	0.2350	151	146
1	366.0000	0.0000	9	0	143.2516	146.4994	154.7184	0.2865	161	155
1	367.0000	0.0000	9	0	143.2291	146.4866	154.7499	0.3012	152	149
1	368.0000	0.0000	9	0	143.2768	146.4579	154.7608	0.2375	156	152
1	369.0000	0.0000	9	0	143.2699	146.5236	154.7839	0.2423	156	150
1	370.0000	0.0000	10	0	143.3220	146.5038	154.8397	0.2088	158	143
1	371.0000	0.0000	9	0	143.2325	146.5213	154.7411	0.2460	155	154
1	372.0000	0.0000	9	0	143.3900	146.4400	154.7714	0.2205	160	151
1	373.0000	0.0000	9	0	143.3868	146.5551	154.8959	0.2931	159	147
1	374.0000	0.0000	9	0	143.4203	146.4565	154.8495	0.2152	160	150
1	375.0000	0.0000	9	0	143.1315	146.5620	154.6308	0.2889	170	148
1	376.0000	0.0000	9	0	143.3149	146.5331	154.7539	0.2584	166	142
1	377.0000	0.0000	9	0	143.6393	146.6323	155.0049	0.2798	178	148
1	378.0000	0.0000	9	0	143.8516	146.6952	155.2380	0.2664	159	149
1	379.0000	0.0000	9	0	143.8146	146.6597	155.1787	0.2407	160	154
1	380.0000	0.0000	9	0	143.7971	146.6244	155.1739	0.2667	164	149
1	381.0000	0.0000	9	0	143.8601	146.6794	155.1515	0.2460	173	146
1	382.0000	0.0000	9	0	143.8820	146.6602	155.2196	0.2529	174	146
1	383.0000	0.0000	9	0	143.9450	146.6906	155.2335	0.2580	163	151
1	384.0000	0.0000	9	0	143.7200	146.7599	155.2746	0.2916	158	144
1	385.0000	0.0000	9	0	143.8641	146.6398	155.2098	0.2524	157	142
1	386.0000	0.0000	9	0	143.9512	146.6747	155.3133	0.2304	154	147
1	387.0000	0.0000	9	0	144.0677	146.7172	155.4336	0.2605	162	140
1	388.0000	0.0000	9	0	144.1980	146.7330	155.4865	0.2675	162	145
1	389.0000	0.0000	10	0	144.0654	146.7684	155.2486	0.2240	158	142
1	390.0000	0.0000	9	0	144.1413	146.7202	155.3231	0.2769	165	140
1	391.0000	0.0000	9	0	144.0144	146.7489	155.1119	0.3046	159	139
1	392.0000	0.0000	9	0	143.8042	146.7370	154.8527	0.2199	163	141
1	393.0000	0.0000	9	0	143.8990	146.6285	154.8967	0.2300	164	136
1	394.0000	0.0000	9	0	143.3887	146.6894	154.6933	0.3401	164	138
1	395.0000	0.0000	9	0	143.6689	146.6829	154.6410	0.2201	162	142
1	396.0000	0.0000	9	0	143.6542	146.6892	154.7815	0.3280	149	139
1	397.0000	0.0000	9	0	143.7913	146.7182	154.7822	0.2160	152	140
1	398.0000	0.0000	9	0	143.8354	146.6837	154.7731	0.2431	154	134
1	399.0000	0.0000	9	0	143.8097	146.7632	154.7592	0.3982	154	137
1	400.0000	0.0000	9	0	143.7766	146.7323	154.7281	0.3098	159	142
1	401.0000	0.0000	9	0	143.8755	146.7574	154.8768	0.2144	154	137
1	402.0000	0.0000	9	0	143.7321	146.7465	154.8059	0.2382	157	139
1	403.0000	0.0000	9	0	143.7356	146.7623	154.8310	0.2627	155	137
1	404.0000	0.0000	10	0	143.7164	146.7759	154.8140	0.3258	167	136
1	405.0000	0.0000	9	0	143.9770	146.7503	155.0821	0.2552	167	142
1	406.0000	0.0000	9	0	144.0216	146.7989	155.2568	0.2369	169	142
1	407.0000	0.0000	9	0	143.9829	146.6942	155.1354	0.2307	166	145
1	408.0000	0.0000	9	0	143.9310	146.6893	155.0534	0.2517	167	142
1	409.0000	0.0000	9	0	143.6738	146.7122	154.8518	0.2628	170	147
1	410.0000	0.0000	10	0	143.9092	146.6955	155.1391	0.2447	163	138
1	411.0000	0.0000	9	0	143.9621	146.7532	155.1552	0.2625	167	148
1	412.0000	0.0000	9	0	143.8462	146.7577	155.1200	0.3156	165	151
1	413.0000	0.0000	9	0	143.9847	146.7851	155.1844	0.2636	156	156
1	414.0000	0.0000	9	0	143.9434	146.7983	155.1426	0.2208	155	148
1	415.0000	0.0000	9	0	143.8594	146.8013	155.2524	0.3445	167	142
1	416.0000	0.0000	9	0	144.2365	146.8421	155.4383	0.2043	153	143
1	417.0000	0.0000	10	0	143.9420	146.8005	155.1641	0.2227	152	140
1	418.0000	0.0000	9	0	143.7750	146.7985	154.9457	0.2888	162	145
1	419.0000	0.0000	9	0	143.5492	146.7414	154.5829	0.2353	153	150
1	420.0000	0.0000	9	0	143.6133	146.7391	154.5889	0.2128	162	145
1	421.0000	0.0000	9	0	143.6287	146.8368	154.7102	0.2800	153	143
1	422.0000	0.0000	9	0	143.4238	146.6884	154.3587	0.2121	164	141
1	423.0000	0.0000	9	0	143.3427	146.7051	154.4108	0.2667	154	137
1	424.0000	0.0000	9	0	143.4030	146.6555	154.4228	0.2343	157	146
1	425.0000	0.0000	9	0	143.3961	146.6894	154.4765	0.2507	160	143
1	426.0000	0.0000	9	0	143.4379	146.6883	154.5635	0.2144	160	143
1	427.0000	0.0000	9	0	143.3427	146.7140	154.3291	0.2466	156	140
1	428.0000	0.0000	9	0	143.1925	146.6510	154.1882	0.2195	156	145
1	429.0000	0.0000	9	0	143.4324	146.6683	154.4529	0.2404	159	146
1	430.0000	0.0000	9	0	143.3812	146.6929	154.5254	0.2522	157	149
1	431.0000	0.0000	9	0	143.4217	146.7230	154.5471	0.2077	162	145
1	432.0000	0.0000	9	0	143.5638	146.7877	154.7042	0.3272	162	147
1	433.0000	0.0000	9	0	143.3491	146.7528	154.5041	0.2718	160	140
1	434.0000	0.0000	9	0	143.3032	146.7669	154.5941	0.3002	160	145
1	435.0000	0.0000	9	0	143.3737	146.7896	154.5767	0.2157	161	149
1	436.0000	0.0000	9	0	143.2908	146.7598	154.5711	0.2511	154	147
1	437.0000	0.0000	9	0	143.3483	146.8181	154.5827	0.2671	159	142
1	438.0000	0.0000	9	0	143.2287	146.8287	154.4349	0.2802	151	137
1	439.0000	0.0000	9	0	143.3041	146.8026	154.4835	0.2495	161	144
1	440.0000	0.0000	9	0	143.2031	146.7029	154.4366	0.2708	158	146
1	441.0000	0.0000	9	0	143.2532	146.6848	154.3982	0.2425	161	140
1	442.0000	0.0000	9	0	143.2728	146.7094	154.3583	0.2554	154	139
1	443.0000	0.0000	9	0	143.0820	146.6928	154.2337	0.2404	152	144
1	444.0000	0.0000	9	0	143.0786	146.6758	154.2216	0.2866	155	140
1	445.0000	0.0000	9	0	142.7941	146.6743	153.9043	0.2607	169	144
1	446.0000	0.0000	9	0	142.6841	146.6744	153.8824	0.2621	164	137
1	447.0000	0.0000	9	0	142.6792	146.7033	153.7852	0.2454	169	142
1	448.0000	0.0000	9	0	142.9028	146.6282	153.9413	0.2238	169	138
1	449.0000	0.0000	9	0	142.8103	146.5747	153.8360	0.3054	149	136
1	450.0000	0.0000	9	0	142.8612	146.7075	153.9871	0.2758	170	136
1	451.0000	0.0000	9	0	143.0287	146.7348	154.1211	0.1999	164	135
1	452.0000	0.0000	9	0	142.6534	146.7569	153.8546	0.3937	156	122
1	453.0000	0.0000	10	0	142.7599	146.9481	153.8066	0.5163	132	87
1	454.0000	0.0000	8	0	143.6854	146.9701	154.4078	0.2666	97	72
1	455.0000	0.0000	9	0	143.4360	146.8556	154.4936	0.2255	138	91
1	456.0000	0.0000	9	0	143.4883	146.8623	154.4826	0.1720	154	118
1	457.0000	0.0000	9	0	143.4742	146.8678	154.5229	0.3368	164	131
1	458.0000	0.0000	9	0	143.3610	146.8235	154.3906	0.3048	171	132
1	459.0000	0.0000	9	0	143.2662	146.8223	154.2615	0.2847	168	135
1	460.0000	0.0000	9	0	143.1586	146.8332	154.3227	0.3007	162	131
1	461.0000	0.0000	9	0	143.3746	146.8626	154.3378	0.2296	160	122
1	462.0000	0.0000	9	0	143.2933	146.8641	154.2402	0.3301	161	129
1	463.0000	0.0000	9	0	142.9769	146.8051	154.2221	0.4292	167	134
1	464.0000	0.0000	10	0	143.2907	146.7621	154.2443	0.1842	144	128
1	465.0000	0.0000	9	0	143.1180	146.8068	154.0444	0.2647	153	129
1	466.0000	0.0000	9	0	142.9126	146.7846	153.9039	0.1885	150	132
1	467.0000	0.0000	10	0	142.9300	146.7795	153.9301	0.2484	157	140
1	468.0000	0.0000	9	0	143.0283	146.7349	154.0119	0.2197	155	143
1	469.0000	0.0000	9	0	143.0755	146.7650	153.9265	0.2506	158	146
1	470.0000	0.0000	9	0	143.2224	146.8020	154.1780	0.2698	160	139
1	471.0000	0.0000	9	0	143.1909	146.7088	154.1169	0.2035	157	138
1	472.0000	0.0000	9	0	143.1215	146.7400	154.0980	0.2606	158	143
1	473.0000	0.0000	9	0	143.2010	146.7795	154.1220	0.2548	154	146
1	474.0000	0.0000	9	0	143.2137	146.7760	154.2699	0.3061	172	140
1	475.0000	0.0000	9	0	143.4190	146.8043	154.6528	0.3198	154	143
1	476.0000	0.0000	9	0	143.5533	146.9050	154.9208	0.2073	155	142
1	477.0000	0.0000	9	0	143.6189	146.8800	154.9682	0.2225	163	138
1	478.0000	0.0000	9	0	143.6505	146.9426	155.0118	0.2470	163	144
1	479.0000	0.0000	9	0	143.6660	146.9626	154.9440	0.3152	160	144
1	480.0000	0.0000	9	0	143.7221	146.8705	154.9325	0.2206	153	139
1	481.0000	0.0000	9	0	143.5222	146.8947	154.6910	0.2495	152	139
1	482.0000	0.0000	9	0	143.4803	146.9482	154.6198	0.2969	177	145
1	483.0000	0.0000	9	0	143.4127	146.9189	154.4821	0.2560	159	144
1	484.0000	0.0000	9	0	143.4116	146.9382	154.5309	0.2616	158	145
1	485.0000	0.0000	9	0	143.3677	146.8893	154.4006	0.2143	160	148
1	486.0000	0.0000	9	0	143.4156	146.8816	154.4463	0.2759	154	145
1	487.0000	0.0000	9	0	143.3696	146.8914	154.4309	0.2979	157	143
1	488.0000	0.0000	9	0	143.3024	146.8729	154.3785	0.2419	162	146
1	489.0000	0.0000	9	0	143.3304	146.8266	154.3457	0.2340	162	148
1	490.0000	0.0000	9	0	143.3471	146.9127	154.4313	0.2829	158	145
1	491.0000	0.0000	9	0	143.4538	146.9022	154.4143	0.2363	156	140
1	492.0000	0.0000	9	0	143.5117	146.9477	154.3495	0.2596	165	144
1	493.0000	0.0000	9	0	143.5956	147.0123	154.3210	0.2011	164	142
1	494.0000	0.0000	9	0	143.5049	146.9496	154.2572	0.2408	162	145
1	495.0000	0.0000	9	0	143.6032	147.0528	154.3667	0.3022	162	147
1	496.0000	0.0000	9	0	143.6534	146.9792	154.3544	0.2423	156	148
1	497.0000	0.0000	9	0	143.6465	146.9701	154.3821	0.2302	164	149
1	498.0000	0.0000	9	0	143.6145	146.9870	154.2920	0.2513	160	149
1	499.0000	0.0000	9	0	143.7345	147.0283	154.3772	0.2788	163	147
1	500.0000	0.0000	9	0	143.7642	147.0826	154.3734	0.1964	160	144
1	501.0000	0.0000	9	0	143.7691	147.0866	154.4921	0.2475	161	147
1	502.0000	0.0000	9	0	143.8562	147.0432	154.4950	0.1434	164	146
1	503.0000	0.0000	9	0	143.7096	147.0985	154.4967	0.2773	165	149
1	504.0000	0.0000	9	0	143.7352	147.1167	154.5628	0.2505	166	151
1	505.0000	0.0000	9	0	143.8038	147.1198	154.5836	0.2037	160	143
1	506.0000	0.0000	10	0	143.8192	147.2059	154.5881	0.2827	163	145
1	507.0000	0.0000	10	0	143.7825	147.0691	154.4386	0.2676	163	148
1	508.0000	0.0000	10	0	143.7117	147.1448	154.4047	0.2950	165	147
1	509.0000	0.0000	10	0	143.7904	147.2018	154.5220	0.2716	172	143
1	510.0000	0.0000	10	0	143.7991	147.1990	154.5398	0.2419	157	140
1	511.0000	0.0000	9	0	143.7800	147.2452	154.5970	0.2849	164	145
1	512.0000	0.0000	9	0	143.7074	147.2464	154.5962	0.2807	164	137
1	513.0000	0.0000	9	0	143.7177	147.1944	154.4699	0.2552	175	151
1	514.0000	0.0000	9	0	143.4976	147.1779	154.3522	0.3105	172	149
1	515.0000	0.0000	10	0	143.4002	147.2189	154.1967	0.3093	159	141
1	516.0000	0.0000	10	0	143.6598	147.2584	154.6419	0.2684	164	141
1	517.0000	0.0000	10	0	143.6922	147.2018	154.4957	0.2454	173	142
1	518.0000	0.0000	10	0	143.8887	147.3091	154.8568	0.2620	166	146
1	519.0000	0.0000	9	0	144.0107	147.2588	154.9022	0.1943	154	145
1	520.0000	0.0000	10	0	144.0949	147.3225	154.9025	0.1744	175	143
1	521.0000	0.0000	10	0	143.9659	147.3413	154.8335	0.2897	173	141
1	522.0000	0.0000	10	0	144.0847	147.3040	154.8395	0.2879	172	143
1	523.0000	0.0000	9	0	143.9999	147.3769	154.7942	0.2468	164	143
1	524.0000	0.0000	9	0	143.9347	147.3914	154.7562	0.2267	162	147
1	525.0000	0.0000	9	0	144.0081	147.4006	154.7652	0.2376	179	143
1	526.0000	0.0000	9	0	144.0784	147.3415	154.8818	0.2282	176	142
1	527.0000	0.0000	9	0	144.1115	147.4209	155.0315	0.2359	174	141
1	528.0000	0.0000	10	0	143.9480	147.3327	154.8568	0.2568	159	145
1	529.0000	0.0000	9	0	143.9474	147.3669	154.9133	0.2461	165	149
1	530.0000	0.0000	10	0	144.0049	147.4032	154.9289	0.2308	167	143
1	531.0000	0.0000	9	0	143.9994	147.4051	155.0424	0.2921	166	145
1	532.0000	0.0000	9	0	144.0236	147.4729	155.0780	0.2915	160	147
1	533.0000	0.0000	9	0	143.6297	147.3273	154.7391	0.3443	158	146
1	534.0000	0.0000	9	0	144.1158	147.4373	155.1425	0.2762	163	142
1	535.0000	0.0000	9	0	144.1547	147.4505	155.2335	0.2333	179	149
1	536.0000	0.0000	10	0	144.2863	147.5125	155.3162	0.2748	154	143
1	537.0000	0.0000	9	0	144.2050	147.4999	155.2537	0.2489	161	145
1	538.0000	0.0000	9	0	144.2017	147.4997	155.3714	0.3041	181	143
1	539.0000	0.0000	9	0	144.2791	147.4029	155.3175	0.2544	159	141
1	540.0000	0.0000	9	0	144.1270	147.5060	155.2588	0.3207	176	143
1	541.0000	0.0000	9	0	144.2248	147.4234	155.1300	0.2959	161	146
1	542.0000	0.0000	9	0	144.2852	147.4661	155.1348	0.2568	162	150
1	543.0000	0.0000	10	0	144.0946	147.4452	155.0246	0.2712	175	141
1	544.0000	0.0000	9	0	144.1465	147.4685	155.0344	0.2759	162	147
1	545.0000	0.0000	9	0	143.9016	147.4268	154.8445	0.2436	154	128
1	546.0000	0.0000	9	0	143.9233	147.4875	154.7424	0.2583	136	101
1	547.0000	0.0000	10	0	143.6919	147.4064	154.4014	0.5005	124	89
1	548.0000	0.0000	10	0	144.1862	147.6380	154.9624	0.4445	113	84
1	549.0000	0.0000	10	0	143.9204	147.4201	154.7652	0.4334	137	105
1	550.0000	0.0000	9	0	143.7874	147.4105	154.8221	0.2562	147	129
1	551.0000	0.0000	10	0	143.8757	147.4070	154.9363	0.1928	156	132
1	552.0000	0.0000	9	0	143.9091	147.4685	155.0035	0.3256	149	138
1	553.0000	0.0000	9	0	143.9918	147.4457	155.1240	0.2460	161	139
1	554.0000	0.0000	9	0	144.0439	147.5090	155.1668	0.3191	155	141
1	555.0000	0.0000	10	0	143.9621	147.4489	155.2438	0.3207	161	142
1	556.0000	0.0000	9	0	144.0308	147.4586	155.2311	0.2464	154	142
1	557.0000	0.0000	9	0	143.9356	147.5360	155.1888	0.2604	161	144
1	558.0000	0.0000	9	0	144.0336	147.5078	155.1999	0.2448	159	142
1	559.0000	0.0000	9	0	144.0928	147.5306	155.2944	0.2575	153	144
1	560.0000	0.0000	9	0	144.0169	147.5032	155.3052	0.2487	156	144
1	561.0000	0.0000	10	0	143.8389	147.4497	155.2173	0.2438	154	136
1	562.0000	0.0000	10	0	143.8953	147.4696	155.1583	0.2477	150	137
1	563.0000	0.0000	9	0	143.7231	147.4784	155.0802	0.2836	158	143
1	564.0000	0.0000	10	0	143.7806	147.3913	155.1226	0.2682	159	137
1	565.0000	0.0000	10	0	143.7459	147.4229	155.1692	0.2729	163	136
1	566.0000	0.0000	9	0	143.7593	147.4055	155.0699	0.2062	152	138
1	567.0000	0.0000	9	0	143.6729	147.4897	155.0583	0.2477	149	129
1	568.0000	0.0000	9	0	143.5883	147.5270	154.9810	0.2621	154	130
1	569.0000	0.0000	9	0	143.6107	147.5608	155.0739	0.2772	147	128
1	570.0000	0.0000	10	0	143.4853	147.5313	155.0061	0.3471	142	126
1	571.0000	0.0000	9	0	143.3254	147.5634	154.7268	0.2512	151	120
1	572.0000	0.0000	9	0	143.4272	147.5725	154.8191	0.1782	150	123
1	573.0000	0.0000	9	0	143.2608	147.5674	154.6703	0.2499	153	130
1	574.0000	0.0000	9	0	143.3331	147.5388	154.7522	0.3034	154	137
1	575.0000	0.0000	9	0	143.3592	147.5263	154.8627	0.2112	154	139
1	576.0000	0.0000	9	0	143.4102	147.5155	154.8843	0.3144	161	142
1	577.0000	0.0000	10	0	143.3346	147.5714	154.8194	0.2454	159	138
1	578.0000	0.0000	9	0	143.3380	147.5588	154.9607	0.2484	147	143
1	579.0000	0.0000	9	0	143.3541	147.5448	154.9764	0.2514	158	140
1	580.0000	0.0000	9	0	143.2311	147.5881	154.9303	0.3306	165	147
1	581.0000	0.0000	10	0	143.4365	147.5208	155.1052	0.2233	160	143
1	582.0000	0.0000	9	0	143.2839	147.5802	155.0006	0.3216	152	138
1	583.0000	0.0000	9	0	143.1463	147.5536	154.9022	0.2565	159	140
1	584.0000	0.0000	9	0	143.3570	147.5238	154.8851	0.2809	149	142
1	585.0000	0.0000	9	0	143.3280	147.4822	154.6347	0.2427	154	137
1	586.0000	0.0000	9	0	143.1859	147.5204	154.4597	0.2817	134	122
1	587.0000	0.0000	9	0	143.2146	147.3844	154.4976	0.2679	132	109
1	588.0000	0.0000	9	0	143.2667	147.6256	154.4090	0.3356	117	98
1	589.0000	0.0000	9	0	143.1630	147.5538	154.1939	0.3555	129	84
1	590.0000	0.0000	9	0	143.1800	147.5900	154.1758	0.4451	105	69
1	591.0000	0.0000	9	0	142.9469	147.6497	154.1759	0.5534	89	63
1	592.0000	0.0000	10	0	143.4129	147.8737	154.3759	1.0095	65	56
1	593.0000	0.0000	9	0	143.6480	148.0886	154.8154	0.6678	70	52
1	594.0000	0.0000	10	0	142.7366	148.3632	154.4446	1.1976	60	49
1	595.0000	0.0000	9	0	141.9657	148.1817	153.1906	0.5910	66	57
1	596.0000	0.0000	9	0	142.1895	148.2253	153.1590	0.3331	103	81
1	597.0000	0.0000	10	0	142.2367	147.9609	153.6976	0.5742	118	92
1	598.0000	0.0000	10	0	142.7558	147.8179	154.3612	0.5042	122	104
1	599.0000	0.0000	9	0	143.2330	147.8654	154.5613	0.2731	133	112
1	600.0000	0.0000	10	0	143.1145	147.7252	154.5583	0.4637	141	118
1	601.0000	0.0000	10	0	143.1456	147.7233	154.6253	0.3292	129	116
1	602.0000	0.0000	10	0	143.0690	147.8085	154.5091	0.3029	138	120
1	603.0000	0.0000	9	0	142.9361	147.6591	154.2950	0.2335	136	122
1	604.0000	0.0000	9	0	142.8607	147.6489	154.1562	0.2394	145	127
1	605.0000	0.0000	9	0	142.4837	147.6676	154.0038	0.2883	160	131
1	606.0000	0.0000	9	0	142.6296	147.6389	153.8432	0.2061	158	128
1	607.0000	0.0000	9	0	142.6739	147.6251	154.0211	0.2731	154	126
1	608.0000	0.0000	9	0	142.7444	147.6784	154.1134	0.1809	147	131
1	609.0000	0.0000	10	0	142.8519	147.6888	154.5305	0.2208	142	131
1	610.0000	0.0000	9	0	142.7848	147.6340	154.2925	0.1673	151	129
1	611.0000	0.0000	10	0	142.6130	147.6137	154.1124	0.2612	153	132
1	612.0000	0.0000	9	0	142.9888	147.6413	154.2314	0.3019	155	130
1	613.0000	0.0000	10	0	142.6490	147.6357	154.1858	0.1962	147	128
1	614.0000	0.0000	10	0	142.5832	147.6259	153.9329	0.2267	151	135
1	615.0000	0.0000	9	0	142.5750	147.6137	154.0457	0.1699	149	127
1	616.0000	0.0000	9	0	142.5028	147.6195	153.9440	0.2337	159	138
1	617.0000	0.0000	9	0	142.4691	147.6844	153.9385	0.2441	155	132
1	618.0000	0.0000	10	0	142.5568	147.5725	153.9134	0.2073	159	139
1	619.0000	0.0000	10	0	142.5038	147.6338	154.0077	0.2132	157	140
1	620.0000	0.0000	9	0	142.3875	147.6428	153.8109	0.2287	158	139
1	621.0000	0.0000	9	0	142.4919	147.6105	153.8052	0.4373	161	133
1	622.0000	0.0000	9	0	142.0761	147.5800	153.3114	0.2244	151	136
1	623.0000	0.0000	9	0	141.7232	147.5165	152.9344	0.3534	155	136
1	624.0000	0.0000	9	0	141.9034	147.4688	153.0625	0.2052	156	135
1	625.0000	0.0000	9	0	141.7861	147.5507	153.1328	0.3205	157	134
1	626.0000	0.0000	10	0	142.4391	147.6851	154.1043	0.2880	164	136
1	627.0000	0.0000	9	0	142.5053	147.6522	154.1012	0.2669	156	144
1	628.0000	0.0000	9	0	142.5089	147.6771	154.0508	0.3049	162	144
1	629.0000	0.0000	9	0	142.5926	147.6852	154.0548	0.2122	163	144
1	630.0000	0.0000	9	0	142.4282	147.7481	153.9202	0.2937	165	137
1	631.0000	0.0000	9	0	142.5252	147.7009	153.9647	0.3096	165	140
1	632.0000	0.0000	9	0	142.3769	147.6538	153.9353	0.2532	163	139
1	633.0000	0.0000	9	0	142.3229	147.6721	153.8043	0.2458	157	142
1	634.0000	0.0000	9	0	142.1931	147.6481	153.6754	0.3449	160	141
1	635.0000	0.0000	10	0	142.3844	147.6040	153.8151	0.2193	159	138
1	636.0000	0.0000	9	0	142.3409	147.6033	153.7792	0.1771	156	135
1	637.0000	0.0000	9	0	141.7708	147.4711	153.1052	0.2108	148	137
1	638.0000	0.0000	9	0	141.8601	147.4576	153.0265	0.3258	147	136
1	639.0000	0.0000	9	0	141.7362	147.5330	153.0550	0.2534	167	139
1	640.0000	0.0000	9	0	142.3150	147.6078	153.8289	0.3156	162	136
1	641.0000	0.0000	9	0	142.2945	147.6490	153.8619	0.2555	166	144
1	642.0000	0.0000	9	0	142.0955	147.6165	153.7319	0.2925	159	136
1	643.0000	0.0000	9	0	142.2085	147.6527	153.7497	0.3038	167	145
1	644.0000	0.0000	9	0	142.1604	147.6764	153.6101	0.2782	158	138
1	645.0000	0.0000	10	0	142.3796	147.6521	153.7377	0.2306	165	141
1	646.0000	0.0000	9	0	142.2278	147.5900	153.6550	0.2352	157	138
1	647.0000	0.0000	9	0	141.9841	147.6110	153.4569	0.2614	163	143
1	648.0000	0.0000	9	0	142.0679	147.5435	153.4746	0.2302	162	141
1	649.0000	0.0000	9	0	141.9935	147.5407	153.3374	0.2651	164	135
1	650.0000	0.0000	10	0	141.9123	147.6027	153.4843	0.2929	162	136
1	651.0000	0.0000	9	0	142.0524	147.6108	153.5386	0.2451	157	139
1	652.0000	0.0000	9	0	141.9030	147.5950	153.4962	0.1754	167	143
1	653.0000	0.0000	9	0	141.7209	147.5512	153.3026	0.1836	167	134
1	654.0000	0.0000	9	0	141.4063	147.4293	152.9173	0.1891	163	138
1	655.0000	0.0000	9	0	141.5836	147.4701	152.9778	0.2132	159	143
1	656.0000	0.0000	9	0	141.5942	147.5455	153.1480	0.3028	164	138
1	657.0000	0.0000	9	0	141.6035	147.5312	153.1391	0.2586	163	136
1	658.0000	0.0000	9	0	141.5529	147.4970	153.1562	0.2055	164	135
1	659.0000	0.0000	9	0	141.4855	147.4653	153.1794	0.1686	162	138
1	660.0000	0.0000	9	0	141.5831	147.4795	153.1153	0.2204	162	143
1	661.0000	0.0000	9	0	141.3777	147.4941	152.8782	0.2418	158	137
1	662.0000	0.0000	9	0	141.4077	147.5275	153.1486	0.2408	159	144
1	663.0000	0.0000	9	0	141.3852	147.4846	153.0768	0.2492	158	140
1	664.0000	0.0000	9	0	141.4414	147.4568	153.1132	0.1924	162	142
1	665.0000	0.0000	9	0	141.5259	147.4971	153.2448	0.2238	155	138
1	666.0000	0.0000	9	0	141.5775	147.5272	153.1731	0.2059	170	143
1	667.0000	0.0000	9	0	141.1700	147.4756	152.8673	0.2878	174	141
1	668.0000	0.0000	9	0	141.3393	147.5010	152.9276	0.2231	151	140
1	669.0000	0.0000	9	0	141.5399	147.5676	153.2736	0.2327	146	136
1	670.0000	0.0000	9	0	141.5168	147.4839	153.1983	0.1255	160	135
1	671.0000	0.0000	9	0	141.4401	147.5244	153.1913	0.2940	152	143
1	672.0000	0.0000	9	0	141.3964	147.5384	153.0876	0.2378	159	139
1	673.0000	0.0000	9	0	141.3476	147.4646	153.0902	0.2447	156	138
1	674.0000	0.0000	9	0	141.4193	147.5205	153.0332	0.3234	162	141
1	675.0000	0.0000	9	0	141.0512	147.4128	152.6876	0.2275	177	145
1	676.0000	0.0000	9	0	141.2623	147.4913	152.8909	0.3114	172	141
1	677.0000	0.0000	9	0	141.0492	147.3429	152.6461	0.1725	175	141
1	678.0000	0.0000	9	0	141.1062	147.4463	152.5959	0.1905	164	144
1	679.0000	0.0000	9	0	141.1532	147.4164	152.6879	0.2018	175	144
1	680.0000	0.0000	9	0	141.3148	147.4536	152.8571	0.2143	165	148
1	681.0000	0.0000	9	0	141.3368	147.5218	152.9435	0.1901	178	147
1	682.0000	0.0000	9	0	141.4773	147.6128	153.0949	0.2428	163	146
1	683.0000	0.0000	9	0	141.3222	147.5957	152.8525	0.2379	159	146
1	684.0000	0.0000	9	0	141.4149	147.5968	152.9022	0.2562	157	149
1	685.0000	0.0000	9	0	141.3835	147.5625	152.8357	0.2257	164	140
1	686.0000	0.0000	9	0	141.3501	147.6521	152.8959	0.2716	154	141
1	687.0000	0.0000	9	0	141.4786	147.5934	152.9595	0.1710	154	141
1	688.0000	0.0000	9	0	141.2442	147.5858	152.8690	0.2793	161	147
1	689.0000	0.0000	9	0	141.0146	147.5040	152.5378	0.2166	165	147
1	690.0000	0.0000	9	0	140.7414	147.4909	152.2282	0.2167	163	146
1	691.0000	0.0000	9	0	140.6250	147.4458	152.0684	0.3305	163	144
1	692.0000	0.0000	9	0	140.7837	147.4470	152.2813	0.1798	162	149
1	693.0000	0.0000	9	0	140.8319	147.3975	152.2861	0.2492	164	145
1	694.0000	0.0000	9	0	140.8900	147.4695	152.3167	0.1909	159	147
1	695.0000	0.0000	9	0	140.8937	147.5188	152.4083	0.2467	163	147
1	696.0000	0.0000	9	0	140.9090	147.4848	152.3955	0.2388	159	143
1	697.0000	0.0000	9	0	140.6731	147.5116	152.2602	0.3154	169	143
1	698.0000	0.0000	9	0	140.6420	147.4306	152.1369	0.2402	162	148
1	699.0000	0.0000	9	0	140.7116	147.4976	152.3106	0.3415	166	142
1	700.0000	0.0000	9	0	140.8394	147.4404	152.3903	0.2552	171	143
1	701.0000	0.0000	9	0	140.9424	147.4763	152.4663	0.3643	166	139
1	702.0000	0.0000	9	0	140.5555	147.4076	152.3486	0.2598	156	139
1	703.0000	0.0000	9	0	140.8221	147.5040	152.4026	0.2977	157	141
1	704.0000	0.0000	9	0	141.0720	147.5081	152.5113	0.2736	161	140
1	705.0000	0.0000	9	0	141.0882	147.5275	152.5920	0.2256	168	139
1	706.0000	0.0000	9	0	140.9420	147.3794	152.3461	0.2093	159	143
1	707.0000	0.0000	9	0	140.6039	147.3251	151.9207	0.1926	164	140
1	708.0000	0.0000	9	0	140.4229	147.3337	151.8577	0.1919	161	141
1	709.0000	0.0000	9	0	140.1231	147.2773	151.6346	0.3727	168	138
1	710.0000	0.0000	9	0	140.8632	147.4172	152.1276	0.2110	169	137
1	711.0000	0.0000	9	0	140.5815	147.4434	152.0793	0.2372	173	136
1	712.0000	0.0000	9	0	140.2220	147.3416	151.5242	0.1560	169	134
1	713.0000	0.0000	10	0	139.9869	147.3269	151.4156	0.2392	162	144
1	714.0000	0.0000	10	0	139.9796	147.3463	151.3090	0.2336	159	137
1	715.0000	0.0000	10	0	139.9365	147.4037	151.3320	0.2804	166	139
1	716.0000	0.0000	9	0	140.3351	147.4851	151.8115	0.3607	169	141
1	717.0000	0.0000	9	0	140.8634	147.5393	152.2524	0.2008	171	135
1	718.0000	0.0000	9	0	140.7303	147.4586	152.0825	0.2260	172	136
1	719.0000	0.0000	9	0	140.6825	147.3775	151.9931	0.1454	162	146
1	720.0000	0.0000	9	0	140.5565	147.4100	151.7741	0.2447	164	139
1	721.0000	0.0000	10	0	140.5347	147.5079	151.7930	0.2158	168	141
1	722.0000	0.0000	9	0	140.2879	147.4366	151.6998	0.3051	161	139
1	723.0000	0.0000	10	0	140.3718	147.4107	151.5854	0.1809	157	135
1	724.0000	0.0000	9	0	140.2617	147.4336	151.6199	0.2077	170	141
1	725.0000	0.0000	9	0	140.4882	147.5637	152.2688	0.3288	166	138
1	726.0000	0.0000	9	0	140.3090	147.4421	152.0227	0.1952	165	141
1	727.0000	0.0000	9	0	140.3069	147.4619	151.8344	0.2165	169	141
1	728.0000	0.0000	10	0	140.2929	147.3890	151.7254	0.1458	161	139
1	729.0000	0.0000	9	0	140.0423	147.5095	151.6604	0.2683	156	144
1	730.0000	0.0000	9	0	140.3285	147.5041	151.9013	0.2276	159	142
1	731.0000	0.0000	9	0	140.3287	147.5059	151.8204	0.1924	153	141
1	732.0000	0.0000	10	0	140.0286	147.5601	151.6422	0.2963	155	141
1	733.0000	0.0000	9	0	140.0735	147.5350	151.6509	0.2733	155	146
1	734.0000	0.0000	9	0	140.0155	147.4641	151.4666	0.1678	153	141
1	735.0000	0.0000	10	0	139.8215	147.4290	151.1584	0.2910	172	137
1	736.0000	0.0000	9	0	139.4535	147.4540	150.9337	0.2475	163	140
1	737.0000	0.0000	9	0	139.0348	147.5052	150.5578	0.4843	172	145
1	738.0000	0.0000	9	0	139.0845	147.3964	150.3665	0.2465	151	135
1	739.0000	0.0000	9	0	139.4560	147.3489	150.6620	0.2537	179	135
1	740.0000	0.0000	9	0	139.4688	147.4415	150.9138	0.2626	176	141
1	741.0000	0.0000	9	0	139.1371	147.3386	150.7602	0.3730	142	136
1	742.0000	0.0000	9	0	139.2908	147.4079	150.9955	0.2002	176	137
1	743.0000	0.0000	9	0	139.3392	147.3315	151.1440	0.1925	172	136
1	744.0000	0.0000	9	0	139.4114	147.4382	151.2240	0.2519	180	145
1	745.0000	0.0000	9	0	139.5395	147.5495	151.3536	0.2743	174	140
1	746.0000	0.0000	9	0	139.2050	147.4282	151.0945	0.3141	171	140
1	747.0000	0.0000	9	0	139.2861	147.5227	151.0500	0.3993	177	138
1	748.0000	0.0000	9	0	139.5583	147.5433	150.9428	0.2134	165	136
1	749.0000	0.0000	9	0	139.4245	147.4736	150.8124	0.2252	158	138
1	750.0000	0.0000	9	0	139.3928	147.4582	150.7489	0.1701	164	141
1	751.0000	0.0000	10	0	139.3397	147.4555	150.7119	0.2246	164	140
1	752.0000	0.0000	9	0	139.4552	147.5748	150.8414	0.2546	163	144
1	753.0000	0.0000	9	0	139.5130	147.5477	150.7652	0.2672	159	143
1	754.0000	0.0000	9	0	139.4807	147.5531	150.7446	0.2392	154	147
1	755.0000	0.0000	9	0	139.6494	147.5957	150.8734	0.2138	157	136
1	756.0000	0.0000	9	0	139.6086	147.5822	150.8383	0.2491	161	142
1	757.0000	0.0000	9	0	139.3916	147.5735	150.6926	0.3193	160	142
1	758.0000	0.0000	9	0	139.5049	147.5391	150.7659	0.2342	157	143
1	759.0000	0.0000	9	0	139.4826	147.5941	150.8167	0.3322	160	141
1	760.0000	0.0000	9	0	139.5116	147.6084	150.6665	0.2458	159	140
1	761.0000	0.0000	9	0	139.3733	147.5543	150.6586	0.2393	166	143
1	762.0000	0.0000	10	0	139.5225	147.5777	150.6896	0.2670	162	136
1	763.0000	0.0000	9	0	139.5477	147.4707	150.7068	0.1733	159	141
1	764.0000	0.0000	10	0	139.5337	147.5095	150.7294	0.1509	157	141
1	765.0000	0.0000	9	0	139.3769	147.5275	150.5979	0.2442	163	142
1	766.0000	0.0000	9	0	139.4212	147.4422	150.6245	0.1628	163	139
1	767.0000	0.0000	9	0	139.5441	147.4719	150.7039	0.2085	158	136
1	768.0000	0.0000	9	0	139.3867	147.5552	150.7286	0.2587	166	146
1	769.0000	0.0000	9	0	139.6387	147.5582	150.8884	0.2619	167	143
1	770.0000	0.0000	9	0	139.6388	147.5994	150.9328	0.2408	163	144
1	771.0000	0.0000	9	0	139.5251	147.5536	150.7881	0.1850	163	140
1	772.0000	0.0000	9	0	139.5236	147.5598	150.8007	0.2828	159	138
1	773.0000	0.0000	9	0	139.5079	147.4367	150.6724	0.1811	162	137
1	774.0000	0.0000	10	0	139.6088	147.6250	150.9180	0.2447	161	139
1	775.0000	0.0000	9	0	139.4963	147.5943	150.7757	0.2716	163	145
1	776.0000	0.0000	10	0	139.4087	147.6683	150.7706	0.3150	161	137
1	777.0000	0.0000	9	0	139.6374	147.6230	150.8376	0.2817	155	135
1	778.0000	0.0000	9	0	139.5458	147.5539	150.8233	0.3241	158	137
1	779.0000	0.0000	9	0	139.5161	147.6620	150.7787	0.2605	160	141
1	780.0000	0.0000	9	0	139.7068	147.5705	150.8840	0.2577	158	143
1	781.0000	0.0000	9	0	139.7339	147.5663	150.9388	0.1854	160	141
1	782.0000	0.0000	9	0	139.6178	147.5827	150.8930	0.1840	158	140
1	783.0000	0.0000	9	0	139.7344	147.7260	151.0132	0.2228	163	139
1	784.0000	0.0000	9	0	139.7079	147.7137	151.0254	0.2767	161	142
1	785.0000	0.0000	9	0	139.8457	147.7797	151.1771	0.2925	160	141
1	786.0000	0.0000	9	0	139.6384	147.6035	150.8775	0.2405	159	142
1	787.0000	0.0000	9	0	139.9134	147.6959	151.1540	0.3090	166	144
1	788.0000	0.0000	10	0	139.8478	147.5920	151.0405	0.1579	158	141
1	789.0000	0.0000	9	0	139.7944	147.6342	151.0864	0.2151	167	142
1	790.0000	0.0000	9	0	139.8466	147.6838	151.0985	0.2286	166	144
1	791.0000	0.0000	9	0	140.0900	147.7034	151.2801	0.1343	165	142
1	792.0000	0.0000	9	0	140.0581	147.7076	151.3005	0.2208	164	146
1	793.0000	0.0000	9	0	140.0289	147.8131	151.3181	0.2432	163	143
1	794.0000	0.0000	9	0	139.8368	147.6757	151.1314	0.2293	158	139
1	795.0000	0.0000	10	0	139.8241	147.7034	151.1287	0.2741	150	127
1	796.0000	0.0000	9	0	140.0976	147.7343	151.2344	0.1768	157	131
1	797.0000	0.0000	9	0	139.7799	147.6804	151.0327	0.2165	164	135
1	798.0000	0.0000	9	0	139.7560	147.6645	151.0195	0.2770	158	133
1	799.0000	0.0000	9	0	139.8435	147.6755	151.0919	0.1551	161	145
1	800.0000	0.0000	9	0	140.0082	147.6628	151.1125	0.1547	157	139
1	801.0000	0.0000	9	0	139.9323	147.7404	151.0941	0.2550	154	142
1	802.0000	0.0000	9	0	139.8444	147.6441	150.9670	0.2033	161	140
1	803.0000	0.0000	9	0	139.9421	147.6247	151.0983	0.1585	159	136
1	804.0000	0.0000	9	0	140.0068	147.6602	151.1716	0.1477	161	142
1	805.0000	0.0000	9	0	139.8122	147.7553	151.0996	0.2068	155	137
1	806.0000	0.0000	9	0	139.7857	147.8135	151.1489	0.2049	153	141
1	807.0000	0.0000	9	0	139.7305	147.7240	150.9947	0.1976	175	138
1	808.0000	0.0000	9	0	139.7521	147.6877	150.9644	0.2120	162	138
1	809.0000	0.0000	9	0	139.9404	147.7241	151.1519	0.2035	156	145
1	810.0000	0.0000	9	0	140.2405	147.7385	151.2815	0.2421	158	139
1	811.0000	0.0000	9	0	140.1667	147.7484	151.2363	0.2280	164	142
1	812.0000	0.0000	9	0	140.0166	147.8299	151.2047	0.2969	164	141
1	813.0000	0.0000	9	0	139.8860	147.7455	151.1104	0.2831	170	139
1	814.0000	0.0000	9	0	139.9915	147.7116	151.1146	0.2083	169	144
1	815.0000	0.0000	9	0	140.0233	147.7794	151.1550	0.1755	155	136
1	816.0000	0.0000	9	0	139.9592	147.6761	151.0964	0.2250	161	136
1	817.0000	0.0000	9	0	140.1504	147.7757	151.2477	0.2557	158	140
1	818.0000	0.0000	9	0	140.1121	147.7428	151.2378	0.1691	155	134
1	819.0000	0.0000	9	0	139.8719	147.7209	151.0390	0.1424	167	141
1	820.0000	0.0000	9	0	139.9941	147.6934	151.1177	0.1763	154	130
1	821.0000	0.0000	9	0	140.0369	147.8036	151.1596	0.2281	156	130
1	822.0000	0.0000	9	0	140.3022	147.8582	151.3821	0.2906	151	127
1	823.0000	0.0000	9	0	140.2159	147.9178	151.4811	0.2456	160	143
1	824.0000	0.0000	9	0	140.4556	147.9252	151.7355	0.2246	161	142
1	825.0000	0.0000	9	0	140.4211	147.9460	151.7541	0.2518	156	142
1	826.0000	0.0000	9	0	140.5091	147.9004	151.7083	0.2270	165	141
1	827.0000	0.0000	9	0	140.5013	147.9571	151.7356	0.3103	177	140
1	828.0000	0.0000	9	0	140.5012	148.0077	151.7183	0.2746	162	146
1	829.0000	0.0000	9	0	140.5800	147.9522	151.8669	0.2063	173	142
1	830.0000	0.0000	9	0	140.5659	147.9412	151.7023	0.2395	170	146
1	831.0000	0.0000	9	0	140.4913	147.9330	151.7689	0.1949	173	141
1	832.0000	0.0000	9	0	140.4350	147.9096	151.7474	0.2955	164	139
1	833.0000	0.0000	9	0	140.5397	147.9452	151.7021	0.1842	161	143
1	834.0000	0.0000	9	0	140.4915	147.8716	151.7395	0.2583	175	141
1	835.0000	0.0000	9	0	140.4912	148.0088	151.9176	0.2791	172	147
1	836.0000	0.0000	9	0	140.5328	148.0730	151.8580	0.2603	179	145
1	837.0000	0.0000	9	0	140.4957	147.9944	151.8472	0.1877	173	141
1	838.0000	0.0000	9	0	140.6803	148.0378	152.0033	0.2478	177	146
1	839.0000	0.0000	9	0	140.6474	148.0567	151.9112	0.1778	174	144
1	840.0000	0.0000	9	0	140.6750	148.0595	151.9618	0.1716	173	138
1	841.0000	0.0000	9	0	140.5183	148.0176	151.7947	0.2452	174	145
1	842.0000	0.0000	9	0	140.7459	148.1263	152.0447	0.1636	167	138
1	843.0000	0.0000	9	0	140.3986	148.1836	152.2573	0.4467	146	130
1	844.0000	0.0000	10	0	140.5893	148.1015	152.8370	0.2965	142	130
1	845.0000	0.0000	9	0	140.6559	148.1204	152.9046	0.2503	127	109
1	846.0000	0.0000	10	0	140.6375	148.3885	152.5445	0.6535	132	81
1	847.0000	0.0000	9	0	140.1025	148.1702	152.5451	0.2670	156	110
1	848.0000	0.0000	10	0	140.4567	148.1830	152.8593	0.3049	142	128
1	849.0000	0.0000	9	0	140.6442	148.0897	152.8696	0.1917	149	133
1	850.0000	0.0000	10	0	140.4056	148.1115	152.8371	0.2193	150	137
1	851.0000	0.0000	10	0	140.2894	148.1936	152.7263	0.3262	144	136
1	852.0000	0.0000	9	0	140.3723	148.1851	152.9422	0.2707	171	133
1	853.0000	0.0000	9	0	140.2179	148.0977	152.6799	0.2866	146	136
1	854.0000	0.0000	10	0	140.3111	148.0925	152.6841	0.1828	155	135
1	855.0000	0.0000	9	0	140.1154	148.1240	152.5451	0.2829	168	133
1	856.0000	0.0000	9	0	140.0865	148.1288	152.5626	0.2616	174	137
1	857.0000	0.0000	10	0	140.0819	148.0627	152.5925	0.2520	173	140
1	858.0000	0.0000	9	0	139.9982	148.0345	152.4520	0.1990	171	137
1	859.0000	0.0000	9	0	140.0459	148.0273	152.4978	0.2762	174	140
1	860.0000	0.0000	9	0	139.9816	148.0803	152.5124	0.3101	174	142
1	861.0000	0.0000	9	0	140.1075	148.1369	152.5548	0.2476	147	136
1	862.0000	0.0000	9	0	139.9830	147.9197	152.2879	0.1823	163	114
1	863.0000	0.0000	8	0	134.3332	146.3047	148.1247	0.1821	137	107
1	864.0000	0.0000	9	0	134.3478	146.2821	148.0559	0.2894	177	126
1	865.0000	0.0000	9	0	134.2357	146.2906	148.0979	0.3134	154	132
1	866.0000	0.0000	9	0	134.2927	146.3146	148.0621	0.2485	182	126
1	867.0000	0.0000	9	0	134.2333	146.2442	148.0449	0.2396	179	132
1	868.0000	0.0000	9	0	134.2452	146.1998	147.8681	0.1988	178	129
1	869.0000	0.0000	9	0	134.2116	146.2886	148.0468	0.1720	181	133
1	870.0000	0.0000	10	0	134.0374	146.2563	148.0130	0.3758	178	124
1	871.0000	0.0000	9	0	134.2845	146.2702	148.0022	0.1908	179	126
1	872.0000	0.0000	10	0	134.3231	146.3171	148.1438	0.2394	187	134
1	873.0000	0.0000	9	0	134.3663	146.3442	148.1812	0.2514	186	137
1	874.0000	0.0000	9	0	134.4105	146.2168	148.0911	0.1979	182	129
1	875.0000	0.0000	9	0	134.5515	146.4160	148.3316	0.3436	182	135
1	876.0000	0.0000	10	0	134.2497	146.3515	148.0377	0.2007	180	128
1	877.0000	0.0000	9	0	134.4439	146.4041	148.3265	0.2612	184	137
1	878.0000	0.0000	9	0	134.3495	146.2993	148.1188	0.3250	168	146
1	879.0000	0.0000	9	0	134.3069	146.2786	148.1154	0.1402	186	135
1	880.0000	0.0000	9	0	134.2701	146.3720	148.1147	0.2076	164	135
1	881.0000	0.0000	9	0	134.4663	146.4259	148.2580	0.2708	187	135
1	882.0000	0.0000	9	0	134.4531	146.4211	148.2957	0.2783	177	134
1	883.0000	0.0000	10	0	134.4147	146.4243	148.3461	0.2426	179	132
1	884.0000	0.0000	9	0	134.4704	146.5295	148.3838	0.2931	186	140
1	885.0000	0.0000	9	0	134.4600	146.4045	148.3985	0.3171	181	136
1	886.0000	0.0000	9	0	134.3978	146.4341	148.2246	0.2644	184	139
1	887.0000	0.0000	9	0	134.2500	146.4224	148.0834	0.1650	179	134
1	888.0000	0.0000	9	0	133.4857	146.3823	147.6417	0.3363	169	138
1	889.0000	0.0000	9	0	133.4608	146.1662	147.5097	0.2008	158	134
1	890.0000	0.0000	9	0	133.5265	146.1690	147.5633	0.2441	148	130
1	891.0000	0.0000	10	0	133.4310	146.1799	147.4891	0.2408	161	135
1	892.0000	0.0000	9	0	133.4313	146.2840	147.3928	0.4469	172	138
1	893.0000	0.0000	9	0	133.4464	146.1381	147.4921	0.2109	167	141
1	894.0000	0.0000	9	0	133.2065	146.0172	147.3061	0.2528	157	135
1	895.0000	0.0000	9	0	133.3495	146.0627	147.3348	0.1040	163	136
1	896.0000	0.0000	9	0	133.3044	146.1506	147.4097	0.1578	163	136
1	897.0000	0.0000	9	0	133.3512	146.0062	147.3998	0.2947	166	137
1	898.0000	0.0000	9	0	133.4501	146.2268	147.5866	0.3528	162	130
1	899.0000	0.0000	9	0	133.4022	146.2169	147.4854	0.2883	162	139
1	900.0000	0.0000	9	0	133.3586	146.1413	147.4084	0.2501	163	141
1	901.0000	0.0000	9	0	133.2008	146.0498	147.2729	0.2854	156	139
1	902.0000	0.0000	9	0	133.0405	146.0716	147.2770	0.2941	161	137
1	903.0000	0.0000	9	0	132.9571	146.0228	147.2392	0.1840	160	141
1	904.0000	0.0000	9	0	132.8103	146.0109	147.0574	0.3124	163	140
1	905.0000	0.0000	9	0	132.9080	146.0717	147.1886	0.2707	158	145
1	906.0000	0.0000	9	0	132.9218	146.0777	147.1724	0.2715	161	140
1	907.0000	0.0000	10	0	132.9102	146.0398	147.0742	0.2691	162	143
1	908.0000	0.0000	9	0	133.0056	146.0168	147.1522	0.1978	156	140
1	909.0000	0.0000	9	0	132.7000	146.0110	147.0836	0.3565	156	135
1	910.0000	0.0000	9	0	133.0738	146.0476	147.1482	0.2034	155	139
1	911.0000	0.0000	9	0	132.9006	146.0011	147.0669	0.2403	159	132
1	912.0000	0.0000	9	0	132.8841	145.9699	147.0616	0.2592	160	136
1	913.0000	0.0000	9	0	132.7943	145.9595	146.9819	0.2111	158	139
1	914.0000	0.0000	9	0	132.8485	145.9747	146.9756	0.1644	154	139
1	915.0000	0.0000	9	0	132.8436	146.0104	146.9890	0.2202	156	139
1	916.0000	0.0000	9	0	132.7837	145.9622	146.8344	0.1893	155	140
1	917.0000	0.0000	9	0	132.6010	145.8660	146.6388	0.2422	148	139
1	918.0000	0.0000	9	0	132.4215	145.8790	146.4963	0.3315	144	136
1	919.0000	0.0000	9	0	132.2868	145.8933	146.5661	0.3725	138	135
1	920.0000	0.0000	9	0	132.1015	145.7305	146.3733	0.3357	143	145
1	921.0000	0.0000	9	0	131.8558	145.8106	146.4378	0.4249	155	139
1	922.0000	0.0000	9	0	132.1113	145.7767	146.5238	0.3302	147	142
1	923.0000	0.0000	9	0	132.1143	145.7644	146.4363	0.2484	171	141
1	924.0000	0.0000	9	0	132.0985	145.7460	146.4278	0.1904	152	140
1	925.0000	0.0000	9	0	132.0205	145.6790	146.3197	0.2275	145	137
1	926.0000	0.0000	9	0	132.1152	145.6635	146.4541	0.1637	152	138
1	927.0000	0.0000	9	0	131.9914	145.7217	146.3296	0.2240	149	139
1	928.0000	0.0000	9	0	132.1597	145.7065	146.4370	0.2262	153	135
1	929.0000	0.0000	9	0	132.0449	145.7805	146.3742	0.1889	148	137
1	930.0000	0.0000	9	0	132.0108	145.7110	146.2695	0.2227	153	138
1	931.0000	0.0000	9	0	132.0347	145.7157	146.4606	0.2316	170	141
1	932.0000	0.0000	9	0	131.6701	145.6865	146.1890	0.4254	168	142
1	933.0000	0.0000	10	0	131.9928	145.6402	146.2456	0.1661	153	140
1	934.0000	0.0000	9	0	131.9584	145.6888	146.2749	0.2264	149	144
1	935.0000	0.0000	9	0	131.9573	145.6914	146.3482	0.2425	151	145
1	936.0000	0.0000	10	0	131.9755	145.6733	146.3649	0.2451	173	141
1	937.0000	0.0000	9	0	132.1328	145.7936	146.3464	0.2720	172	136
1	938.0000	0.0000	10	0	132.0772	145.7469	146.3448	0.2033	172	141
1	939.0000	0.0000	9	0	132.0878	145.7547	146.3783	0.2153	147	140
1	940.0000	0.0000	9	0	132.0059	145.7909	146.3938	0.2110	145	146
1	941.0000	0.0000	9	0	132.0358	145.7974	146.3260	0.2310	148	142
1	942.0000	0.0000	9	0	132.0761	145.7661	146.4571	0.2396	150	139
1	943.0000	0.0000	9	0	132.0700	145.7053	146.4034	0.2350	151	142
1	944.0000	0.0000	9	0	132.0166	145.7699	146.3364	0.2083	171	143
1	945.0000	0.0000	9	0	132.0652	145.7322	146.3358	0.2152	144	140
1	946.0000	0.0000	9	0	132.1470	145.6913	146.4054	0.1948	148	140
1	947.0000	0.0000	9	0	131.9919	145.7520	146.3075	0.3239	144	143
1	948.0000	0.0000	9	0	131.8254	145.6931	146.2832	0.3294	147	141
1	949.0000	0.0000	9	0	131.9444	145.7509	146.2415	0.2546	136	130
1	950.0000	0.0000	10	0	131.7457	145.6660	146.0087	0.4514	138	121
1	951.0000	0.0000	9	0	131.7963	145.5823	146.2878	0.3248	144	134
1	952.0000	0.0000	9	0	131.7420	145.5411	146.3164	0.3669	154	145
1	953.0000	0.0000	9	0	131.8166	145.5865	146.3444	0.2618	151	140
1	954.0000	0.0000	9	0	131.8554	145.6380	146.3912	0.2636	155	149
1	955.0000	0.0000	9	0	131.8963	145.6196	146.4535	0.2827	160	138
1	956.0000	0.0000	9	0	131.8432	145.6612	146.3457	0.2532	155	144
1	957.0000	0.0000	9	0	131.9755	145.6538	146.5233	0.2192	150	137
1	958.0000	0.0000	9	0	131.9275	145.6006	146.4537	0.2769	153	145
1	959.0000	0.0000	9	0	131.8739	145.6126	146.3789	0.2390	149	140
1	960.0000	0.0000	9	0	131.7779	145.6250	146.3915	0.2262	151	141
1	961.0000	0.0000	10	0	131.7747	145.6592	146.3433	0.2259	150	148
1	962.0000	0.0000	9	0	131.8679	145.6298	146.4140	0.2030	154	144
1	963.0000	0.0000	9	0	131.9291	145.5908	146.4638	0.2518	153	148
1	964.0000	0.0000	9	0	131.8685	145.6265	146.4667	0.2651	150	149
1	965.0000	0.0000	9	0	131.9018	145.5521	146.3820	0.2598	154	143
1	966.0000	0.0000	9	0	131.7802	145.5636	146.3165	0.2310	153	143
1	967.0000	0.0000	9	0	131.7818	145.5476	146.3163	0.2377	155	142
1	968.0000	0.0000	9	0	131.8328	145.5246	146.3733	0.2131	156	147
1	969.0000	0.0000	9	0	131.8324	145.5820	146.3492	0.2788	154	146
1	970.0000	0.0000	9	0	131.8736	145.5686	146.4454	0.2225	156	147
1	971.0000	0.0000	9	0	131.5191	145.5313	146.1872	0.3223	155	144
1	972.0000	0.0000	9	0	131.7830	145.5267	146.4184	0.2593	155	143
1	973.0000	0.0000	9	0	131.8482	145.5766	146.3578	0.2968	157	149
1	974.0000	0.0000	9	0	131.7810	145.5440	146.3212	0.1864	153	147
1	975.0000	0.0000	9	0	131.8311	145.5752	146.4384	0.2359	155	146
1	976.0000	0.0000	9	0	131.8068	145.5676	146.3161	0.2080	154	144
1	977.0000	0.0000	9	0	131.8260	145.5806	146.3716	0.2723	144	146
1	978.0000	0.0000	9	0	131.8325	145.6387	146.4002	0.2227	154	145
1	979.0000	0.0000	9	0	131.7810	145.5573	146.3597	0.2027	154	145
1	980.0000	0.0000	9	0	131.7364	145.5776	146.3119	0.2952	155	143
1	981.0000	0.0000	9	0	131.7003	145.5209	146.2542	0.2383	153	132
1	982.0000	0.0000	9	0	131.7899	145.5223	146.2952	0.2142	151	138
1	983.0000	0.0000	9	0	131.8430	145.6156	146.3579	0.1727	154	149
1	984.0000	0.0000	9	0	131.5814	145.4472	146.1998	0.2923	155	147
1	985.0000	0.0000	10	0	131.6112	145.4909	146.1760	0.2101	150	136
1	986.0000	0.0000	9	0	131.7478	145.5751	146.3770	0.1863	157	139
1	987.0000	0.0000	9	0	131.8051	145.6193	146.4057	0.2019	148	141
1	988.0000	0.0000	9	0	131.9372	145.6093	146.3083	0.2745	152	138
1	989.0000	0.0000	9	0	131.6734	145.6282	146.3129	0.2662	155	142
1	990.0000	0.0000	9	0	131.8336	145.4942	146.3658	0.1686	150	137
1	991.0000	0.0000	9	0	131.8222	145.4965	146.3794	0.2169	152	143
1	992.0000	0.0000	9	0	131.7358	145.5297	146.2451	0.2486	151	138
1	993.0000	0.0000	9	0	131.7383	145.5469	146.3314	0.2015	148	137
1	994.0000	0.0000	9	0	131.7749	145.5656	146.3305	0.1553	154	134
1	995.0000	0.0000	10	0	131.8066	145.4825	146.1989	0.2862	154	144
1	996.0000	0.0000	9	0	131.6053	145.4976	146.2271	0.1916	156	148
1	997.0000	0.0000	9	0	131.5619	145.5523	146.2865	0.2617	159	150
1	998.0000	0.0000	9	0	131.7243	145.4174	146.1074	0.2347	152	149
1	999.0000	0.0000	9	0	131.6779	145.5320	146.2409	0.2801	155	138
1	1000.0000	0.0000	10	0	131.8146	145.5759	146.3406	0.2237	150	139
1	1001.0000	0.0000	10	0	131.7646	145.5334	146.2890	0.2173	147	142
1	1002.0000	0.0000	10	0	131.8973	145.4877	146.3541	0.1989	151	138
1	1003.0000	0.0000	10	0	131.6840	145.5375	146.3218	0.2880	158	134
1	1004.0000	0.0000	9	0	131.7592	145.5443	146.3475	0.1998	149	141
1	1005.0000	0.0000	9	0	131.8233	145.6020	146.3510	0.1903	152	146
1	1006.0000	0.0000	9	0	131.4795	145.7223	146.1207	0.4455	150	138
1	1007.0000	0.0000	10	0	131.6963	145.5164	146.1957	0.2001	147	139
1	1008.0000	0.0000	9	0	131.7824	145.5777	146.3280	0.1812	150	137
1	1009.0000	0.0000	9	0	131.8540	145.5470	146.2523	0.2436	146	136
1	1010.0000	0.0000	10	0	131.7392	145.5996	146.3237	0.3024	149	135
1	1011.0000	0.0000	9	0	131.6412	145.5169	146.1900	0.1644	152	145
1	1012.0000	0.0000	9	0	131.7114	145.5151	146.1711	0.1776	152	146
1	1013.0000	0.0000	10	0	131.5937	145.4434	146.1030	0.3282	147	131
1	1014.0000	0.0000	10	0	131.7319	145.4784	146.2656	0.2585	149	133
1	1015.0000	0.0000	9	0	131.7094	145.5449	146.1979	0.3602	150	141
1	1016.0000	0.0000	9	0	131.7093	145.5576	146.2790	0.2373	159	150
1	1017.0000	0.0000	9	0	131.6811	145.5506	146.2458	0.2709	152	141
1	1018.0000	0.0000	9	0	131.6913	145.5297	146.2447	0.1651	155	140
1	1019.0000	0.0000	9	0	131.8132	145.4506	146.3631	0.1825	150	138
1	1020.0000	0.0000	10	0	131.9215	145.5390	146.4801	0.1740	158	137
1	1021.0000	0.0000	10	0	131.7476	145.5161	146.3544	0.3007	160	143
1	1022.0000	0.0000	9	0	131.7746	145.4855	146.4425	0.2255	154	143
1	1023.0000	0.0000	9	0	131.8037	145.5841	146.4363	0.2449	148	144
1	1024.0000	0.0000	9	0	131.7768	145.5725	146.3904	0.2023	154	139
1	1025.0000	0.0000	10	0	131.6970	145.5372	146.2906	0.2669	152	134
1	1026.0000	0.0000	9	0	131.7338	145.5452	146.3118	0.1593	156	142
1	1027.0000	0.0000	9	0	131.7300	145.6055	146.3082	0.1855	145	130
1	1028.0000	0.0000	9	0	131.7665	145.5491	146.2909	0.1194	146	129
1	1029.0000	0.0000	10	0	131.6864	145.5316	146.3445	0.2861	157	139
1	1030.0000	0.0000	9	0	131.6968	145.5398	146.3429	0.2925	153	136
1	1031.0000	0.0000	9	0	131.3795	145.5385	146.2695	0.3952	147	130
1	1032.0000	0.0000	10	0	131.7133	145.5032	146.3209	0.2483	148	131
1	1033.0000	0.0000	9	0	131.6802	145.6194	146.3068	0.2630	154	133
1	1034.0000	0.0000	10	0	131.6047	145.4966	146.3583	0.2430	161	137
1	1035.0000	0.0000	10	0	131.5654	145.4804	146.2967	0.2396	157	137
1	1036.0000	0.0000	10	0	131.4875	145.5558	146.1879	0.2850	158	143
1	1037.0000	0.0000	9	0	131.5997	145.4319	146.2170	0.2399	153	139
1	1038.0000	0.0000	9	0	131.5186	145.5198	146.2851	0.2776	156	141
1	1039.0000	0.0000	9	0	131.7578	145.4057	146.3085	0.1515	156	144
1	1040.0000	0.0000	9	0	131.5998	145.3953	146.3026	0.1440	164	142
1	1041.0000	0.0000	9	0	131.5588	145.2932	146.1975	0.2876	161	142
1	1042.0000	0.0000	9	0	131.7153	145.5228	146.3302	0.2039	153	134
1	1043.0000	0.0000	10	0	131.5699	145.4638	146.1822	0.2754	161	136
1	1044.0000	0.0000	10	0	131.5768	145.4710	146.2749	0.2481	164	133
1	1045.0000	0.0000	10	0	131.6980	145.4710	146.3187	0.1657	164	144
1	1046.0000	0.0000	9	0	131.5849	145.4700	146.3151	0.2422	157	138
1	1047.0000	0.0000	10	0	131.6337	145.5101	146.2819	0.1964	157	139
1	1048.0000	0.0000	9	0	131.6096	145.4495	146.2567	0.2341	163	142
1	1049.0000	0.0000	9	0	131.7233	145.3481	146.2830	0.3124	158	137
1	1050.0000	0.0000	10	0	131.7217	145.4663	146.3106	0.1645	150	131
1	1051.0000	0.0000	9	0	131.6352	145.4340	146.2941	0.2317	156	143
1	1052.0000	0.0000	9	0	131.5939	145.4424	146.2695	0.2311	163	142
1	1053.0000	0.0000	10	0	131.6041	145.4775	146.2594	0.2321	154	139
1	1054.0000	0.0000	9	0	131.6233	145.3778	146.1318	0.2870	158	138
1	1055.0000	0.0000	9	0	131.3639	145.5212	146.3100	0.4066	158	144
1	1056.0000	0.0000	10	0	131.5735	145.5302	146.2777	0.2544	157	135
1	1057.0000	0.0000	9	0	131.6514	145.5594	146.4190	0.2021	161	142
1	1058.0000	0.0000	10	0	131.5676	145.4944	146.2367	0.2548	164	138
1	1059.0000	0.0000	9	0	131.5974	145.4500	146.1983	0.3025	153	142
1	1060.0000	0.0000	9	0	131.6435	145.4242	146.2823	0.1836	161	139
1	1061.0000	0.0000	9	0	131.5429	145.4875	146.3196	0.3129	153	136
1	1062.0000	0.0000	10	0	131.6155	145.3891	146.3287	0.1986	155	130
1	1063.0000	0.0000	10	0	131.4986	145.4562	146.1614	0.2420	156	137
1	1064.0000	0.0000	10	0	131.4403	145.5625	146.2873	0.2975	159	142
1	1065.0000	0.0000	9	0	131.6158	145.4480	146.2850	0.1418	157	142
1	1066.0000	0.0000	9	0	131.5534	145.4028	146.1657	0.1650	156	141
1	1067.0000	0.0000	10	0	131.1904	145.4074	146.0860	0.4135	152	141
1	1068.0000	0.0000	9	0	131.5346	145.4366	146.1973	0.2468	149	134
1	1069.0000	0.0000	9	0	131.5689	145.4628	146.3611	0.2948	151	140
1	1070.0000	0.0000	10	0	131.6200	145.5325	146.3595	0.2269	160	147
1	1071.0000	0.0000	9	0	131.6543	145.5040	146.4132	0.1866	161	137
1	1072.0000	0.0000	10	0	131.4583	145.4281	146.2416	0.2238	158	139
1	1073.0000	0.0000	10	0	131.6584	145.4123	146.3886	0.2212	157	135
1	1074.0000	0.0000	9	0	131.6017	145.4886	146.3594	0.1732	159	139
1	1075.0000	0.0000	10	0	131.6757	145.4909	146.3018	0.1903	165	146
1	1076.0000	0.0000	9	0	131.5276	145.4865	146.2775	0.2723	159	138
1	1077.0000	0.0000	10	0	131.7416	145.3982	146.3362	0.1812	154	138
1	1078.0000	0.0000	9	0	131.5055	145.4510	146.2796	0.2389	155	137
1	1079.0000	0.0000	10	0	131.5069	145.3424	146.2777	0.2632	161	140
1	1080.0000	0.0000	9	0	131.5730	145.4178	146.3809	0.1928	160	140
1	1081.0000	0.0000	9	0	131.5747	145.4582	146.3328	0.1567	158	140
1	1082.0000	0.0000	9	0	131.5610	145.5240	146.3197	0.3535	155	141
1	1083.0000	0.0000	9	0	131.5240	145.4765	146.2867	0.1925	153	141
1	1084.0000	0.0000	10	0	131.5971	145.5391	146.3913	0.2229	160	141
1	1085.0000	0.0000	9	0	131.4771	145.4921	146.2863	0.2977	157	145
1	1086.0000	0.0000	10	0	131.6784	145.4134	146.3371	0.2719	157	138
1	1087.0000	0.0000	10	0	131.7091	145.3683	146.3822	0.3142	155	134
1	1088.0000	0.0000	10	0	131.6893	145.5228	146.5706	0.2451	157	137
1	1089.0000	0.0000	9	0	131.6153	145.4351	146.3794	0.2507	150	135
1	1090.0000	0.0000	9	0	131.5989	145.5078	146.4107	0.1769	157	139
1	1091.0000	0.0000	9	0	131.6437	145.4725	146.3451	0.2495	156	140
1	1092.0000	0.0000	9	0	131.6966	145.4935	146.3419	0.1806	158	143
1	1093.0000	0.0000	10	0	131.4930	145.5498	146.3778	0.3307	158	137
1	1094.0000	0.0000	10	0	131.7221	145.4682	146.4325	0.2352	163	137
1	1095.0000	0.0000	10	0	131.6124	145.4934	146.3978	0.1398	159	145
1	1096.0000	0.0000	9	0	131.7727	145.4697	146.4097	0.2046	154	141
1	1097.0000	0.0000	10	0	131.7491	145.4457	146.4687	0.1508	158	136
1	1098.0000	0.0000	10	0	131.5766	145.5681	146.3945	0.3385	156	144
1	1099.0000	0.0000	9	0	131.7168	145.5237	146.3640	0.2346	150	147
1	1100.0000	0.0000	9	0	131.7330	145.6275	146.5586	0.2154	162	143
1	1101.0000	0.0000	10	0	131.6796	145.4652	146.4238	0.1865	154	145
1	1102.0000	0.0000	9	0	131.6026	145.3893	146.3916	0.2048	163	139
1	1103.0000	0.0000	9	0	131.5294	145.4911	146.1674	0.4504	155	138
1	1104.0000	0.0000	9	0	131.5832	145.5690	146.3835	0.2352	155	139
1	1105.0000	0.0000	10	0	131.5886	145.5125	146.3264	0.2847	149	135
1	1106.0000	0.0000	10	0	131.6246	145.4250	146.3081	0.1810	153	129
1	1107.0000	0.0000	10	0	131.5624	145.4732	146.2247	0.1604	155	140
1	1108.0000	0.0000	10	0	131.6539	145.4997	146.4765	0.2629	158	139
1	1109.0000	0.0000	10	0	131.6637	145.5534	146.4758	0.3766	153	135
1	1110.0000	0.0000	9	0	131.4833	145.5738	146.5352	0.3583	155	135
1	1111.0000	0.0000	9	0	131.6654	145.4302	146.4690	0.2141	156	132
1	1112.0000	0.0000	9	0	131.6618	145.4646	146.5374	0.2123	161	141
1	1113.0000	0.0000	9	0	131.7323	145.5619	146.4678	0.2230	153	137
1	1114.0000	0.0000	9	0	131.6504	145.5177	146.4942	0.2194	155	138
1	1115.0000	0.0000	9	0	131.6214	145.5499	146.3836	0.2463	154	139
1	1116.0000	0.0000	9	0	131.8421	145.5765	146.5909	0.1947	152	144
1	1117.0000	0.0000	10	0	131.5520	145.4943	146.3134	0.2565	156	146
1	1118.0000	0.0000	9	0	131.5357	145.5719	146.3008	0.2884	153	139
1	1119.0000	0.0000	9	0	131.6311	145.4578	146.3216	0.2386	162	146
1	1120.0000	0.0000	9	0	131.7100	145.4891	146.4282	0.1400	163	143
1	1121.0000	0.0000	9	0	131.5877	145.6614	146.3918	0.2820	154	143
1	1122.0000	0.0000	9	0	131.5792	145.5592	146.4958	0.1901	158	138
1	1123.0000	0.0000	9	0	131.5711	145.5944	146.4007	0.2735	163	140
1	1124.0000	0.0000	10	0	131.5600	145.4932	146.3243	0.2545	150	150
1	1125.0000	0.0000	9	0	131.5277	145.5849	146.3898	0.3085	157	144
1	1126.0000	0.0000	9	0	131.7415	145.6008	146.4955	0.1981	169	142
1	1127.0000	0.0000	9	0	131.6975	145.6110	146.5079	0.2691	159	140
1	1128.0000	0.0000	9	0	131.8265	145.5106	146.6183	0.1651	157	138
1	1129.0000	0.0000	10	0	131.5069	145.5954	146.5069	0.3782	159	136
1	1130.0000	0.0000	9	0	131.5713	145.4620	146.4945	0.2474	157	138
1	1131.0000	0.0000	10	0	131.7598	145.6691	146.6130	0.2622	147	139
1	1132.0000	0.0000	9	0	131.6645	145.5937	146.5036	0.2954	149	140
1	1133.0000	0.0000	9	0	131.6002	145.5787	146.4178	0.2253	157	145
1	1134.0000	0.0000	9	0	131.6437	145.5092	146.4524	0.1326	156	143
1	1135.0000	0.0000	9	0	131.6871	145.5016	146.5630	0.1654	160	140
1	1136.0000	0.0000	10	0	131.7618	145.4939	146.5171	0.2613	159	140
1	1137.0000	0.0000	9	0	131.7848	145.5510	146.6110	0.1832	158	138
1	1138.0000	0.0000	9	0	131.8464	145.5168	146.4685	0.1964	157	141
1	1139.0000	0.0000	9	0	131.8713	145.6149	146.7366	0.1860	152	139
1	1140.0000	0.0000	10	0	131.6668	145.5630	146.5449	0.2651	154	137
1	1141.0000	0.0000	9	0	131.6159	145.6277	146.5122	0.3081	148	141
1	1142.0000	0.0000	10	0	131.6570	145.6201	146.5589	0.2040	149	136
1	1143.0000	0.0000	9	0	131.7998	145.5560	146.5184	0.1871	155	137
1	1144.0000	0.0000	9	0	131.8549	145.6242	146.7345	0.2415	160	144
1	1145.0000	0.0000	10	0	131.7139	145.6508	146.6136	0.2956	159	143
1	1146.0000	0.0000	9	0	131.7012	145.6623	146.5768	0.2419	160	139
1	1147.0000	0.0000	10	0	131.5147	145.5299	146.3414	0.3854	153	141
1	1148.0000	0.0000	9	0	131.5331	145.6273	146.4316	0.2502	155	140
1	1149.0000	0.0000	9	0	131.6703	145.5959	146.5336	0.2233	164	139
1	1150.0000	0.0000	10	0	131.6906	145.5135	146.5013	0.1981	158	138
1	1151.0000	0.0000	10	0	131.7686	145.5336	146.5938	0.2175	158	142
1	1152.0000	0.0000	9	0	131.7486	145.4902	146.5481	0.2913	155	137
1	1153.0000	0.0000	9	0	131.6341	145.5440	146.4490	0.2369	156	139
1	1154.0000	0.0000	9	0	131.7169	145.4903	146.4379	0.2087	150	141
1	1155.0000	0.0000	10	0	131.5367	145.5371	146.2830	0.1854	149	138
1	1156.0000	0.0000	9	0	131.5417	145.5088	146.3645	0.2320	160	146
1	1157.0000	0.0000	10	0	131.6596	145.5527	146.4271	0.2576	150	145
1	1158.0000	0.0000	10	0	131.5847	145.5013	146.4029	0.2116	151	143
1	1159.0000	0.0000	10	0	131.7083	145.5522	146.4515	0.1995	154	135
1	1160.0000	0.0000	9	0	131.6089	145.5881	146.3139	0.2186	151	137
1	1161.0000	0.0000	9	0	131.7727	145.5701	146.4925	0.2557	155	142
1	1162.0000	0.0000	9	0	131.5873	145.6152	146.3888	0.2932	148	142
1	1163.0000	0.0000	10	0	131.5724	145.6037	146.1580	0.3503	148	135
1	1164.0000	0.0000	10	0	131.7330	145.6141	146.4222	0.2612	153	136
1	1165.0000	0.0000	10	0	131.6951	145.5705	146.4934	0.1836	153	143
1	1166.0000	0.0000	10	0	131.7368	145.5796	146.4311	0.1863	156	141
1	1167.0000	0.0000	10	0	131.8305	145.6215	146.5283	0.2335	150	135
1	1168.0000	0.0000	9	0	131.7697	145.6156	146.5599	0.2630	158	142
1	1169.0000	0.0000	9	0	131.8662	145.7121	146.5380	0.2589	154	140
1	1170.0000	0.0000	10	0	131.7474	145.6692	146.5642	0.2471	153	133
1	1171.0000	0.0000	9	0	131.7300	145.5202	146.5366	0.2889	155	138
1	1172.0000	0.0000	9	0	131.8198	145.5913	146.6561	0.2057	153	139
1	1173.0000	0.0000	10	0	131.8842	145.6775	146.5849	0.2188	147	136
1	1174.0000	0.0000	9	0	131.9352	145.6401	146.6934	0.2013	152	141
1	1175.0000	0.0000	10	0	131.8760	145.5526	146.6933	0.1832	160	138
1	1176.0000	0.0000	9	0	131.8915	145.7359	146.7198	0.2516	152	144
1	1177.0000	0.0000	9	0	131.7103	145.7083	146.5478	0.3167	155	142
1	1178.0000	0.0000	9	0	131.6986	145.5658	146.4603	0.1957	156	143
1	1179.0000	0.0000	10	0	131.8231	145.6233	146.5778	0.2519	151	136
1	1180.0000	0.0000	10	0	131.8059	145.7805	146.7627	0.2711	148	137
1	1181.0000	0.0000	10	0	132.1354	145.7416	146.7820	0.2570	152	136
1	1182.0000	0.0000	10	0	131.9156	145.7105	146.7562	0.2783	157	137
1	1183.0000	0.0000	9	0	132.0511	145.7306	146.9375	0.2282	158	145
1	1184.0000	0.0000	10	0	132.0818	145.7694	146.8205	0.2172	159	142
1	1185.0000	0.0000	9	0	132.0498	145.6990	146.8157	0.1652	157	137
1	1186.0000	0.0000	9	0	132.0308	145.7063	146.7817	0.1718	162	135
1	1187.0000	0.0000	10	0	131.9976	145.7409	146.8561	0.3110	154	134
1	1188.0000	0.0000	10	0	131.9041	145.7727	146.6917	0.2793	156	137
1	1189.0000	0.0000	9	0	131.9986	145.7334	146.8229	0.2565	156	141
1	1190.0000	0.0000	9	0	131.9743	145.6788	146.7862	0.2911	153	148
1	1191.0000	0.0000	10	0	131.9041	145.6675	146.6201	0.2842	151	141
1	1192.0000	0.0000	9	0	131.7871	145.6774	146.6271	0.2346	158	144
1	1193.0000	0.0000	9	0	131.9862	145.7523	146.8478	0.2154	155	141
1	1194.0000	0.0000	10	0	131.9151	145.7387	146.7593	0.2086	151	144
1	1195.0000	0.0000	9	0	131.8762	145.7359	146.6979	0.2674	156	143
1	1196.0000	0.0000	10	0	131.9012	145.6302	146.7055	0.1898	157	140
1	1197.0000	0.0000	10	0	132.0144	145.7198	146.7958	0.2039	153	137
1	1198.0000	0.0000	10	0	132.0057	145.7375	146.8470	0.2055	156	141
1	1199.0000	0.0000	9	0	131.9321	145.7193	146.8438	0.2559	160	137
1	1200.0000	0.0000	10	0	132.0562	145.7919	146.8896	0.2667	151	142
1	1201.0000	0.0000	10	0	131.9333	145.7880	146.8278	0.2847	159	143
1	1202.0000	0.0000	9	0	131.9638	145.8192	146.8176	0.2606	150	139
1	1203.0000	0.0000	10	0	131.9577	145.7560	146.7387	0.2385	153	140
1	1204.0000	0.0000	9	0	131.9170	145.8275	146.8258	0.2438	152	144
1	1205.0000	0.0000	9	0	131.9819	145.7183	146.6974	0.2112	158	142
1	1206.0000	0.0000	10	0	131.7932	145.6907	146.7410	0.2209	165	139
1	1207.0000	0.0000	9	0	131.7985	145.7537	146.6856	0.2541	158	144
1	1208.0000	0.0000	10	0	131.8997	145.6979	146.7545	0.2365	155	149
1	1209.0000	0.0000	9	0	131.7539	145.6481	146.6784	0.1815	152	149
1	1210.0000	0.0000	9	0	131.8166	145.7153	146.6846	0.2022	154	145
1	1211.0000	0.0000	9	0	131.8869	145.7572	146.7811	0.2368	146	146
1	1212.0000	0.0000	10	0	131.9118	145.7305	146.7323	0.2336	154	141
1	1213.0000	0.0000	9	0	131.8764	145.7215	146.7499	0.2330	151	146
1	1214.0000	0.0000	10	0	131.8043	145.7450	146.6600	0.2586	156	146
1	1215.0000	0.0000	9	0	131.7586	145.7997	146.6552	0.3378	154	144
1	1216.0000	0.0000	9	0	131.8055	145.6954	146.6769	0.2547	153	147
1	1217.0000	0.0000	9	0	131.9539	145.7377	146.7914	0.2125	164	148
1	1218.0000	0.0000	9	0	131.8742	145.7650	146.7202	0.1749	158	152
1	1219.0000	0.0000	10	0	131.9564	145.7773	146.8832	0.2468	158	145
1	1220.0000	0.0000	9	0	131.9680	145.8555	146.8872	0.2412	159	151
1	1221.0000	0.0000	10	0	131.9396	145.8184	146.8289	0.2673	148	141
1	1222.0000	0.0000	10	0	131.9457	145.7669	146.7752	0.2162	151	145
1	1223.0000	0.0000	10	0	131.9577	145.8060	146.7907	0.1624	149	142
1	1224.0000	0.0000	10	0	131.8978	145.7491	146.6549	0.1802	157	146
1	1225.0000	0.0000	10	0	131.7844	145.7256	146.5700	0.2311	149	144
1	1226.0000	0.0000	9	0	131.9264	145.7213	146.6736	0.2417	151	142
1	1227.0000	0.0000	9	0	131.9111	145.7859	146.7016	0.2313	148	142
1	1228.0000	0.0000	9	0	131.8625	145.6930	146.6103	0.2295	152	148
1	1229.0000	0.0000	10	0	131.9127	145.7360	146.6620	0.2370	149	148
1	1230.0000	0.0000	9	0	131.7354	145.7412	146.5402	0.2801	150	150
1	1231.0000	0.0000	9	0	131.7247	145.7701	146.5554	0.2335	154	153
1	1232.0000	0.0000	9	0	131.8455	145.7939	146.6057	0.2278	150	143
1	1233.0000	0.0000	10	0	131.8497	145.7436	146.5824	0.2151	148	146
1	1234.0000	0.0000	10	0	131.8154	145.7449	146.6455	0.2742	148	150
1	1235.0000	0.0000	9	0	131.8739	145.7754	146.6673	0.2321	152	147
1	1236.0000	0.0000	9	0	131.8209	145.7743	146.6217	0.2373	148	153
1	1237.0000	0.0000	9	0	131.8037	145.7654	146.5958	0.2454	156	149
1	1238.0000	0.0000	10	0	131.7844	145.7323	146.5735	0.2383	154	153
1	1239.0000	0.0000	10	0	131.9066	145.7860	146.6307	0.2563	159	149
1	1240.0000	0.0000	9	0	131.8806	145.7940	146.6862	0.2751	157	149
1	1241.0000	0.0000	9	0	131.7571	145.7220	146.5881	0.2801	157	151
1	1242.0000	0.0000	9	0	131.8103	145.7843	146.5967	0.2857	159	147
1	1243.0000	0.0000	9	0	131.8549	145.7824	146.6522	0.2737	151	149
1	1244.0000	0.0000	10	0	131.9159	145.7656	146.7135	0.2795	155	153
1	1245.0000	0.0000	10	0	131.8846	145.7202	146.6460	0.1888	154	148
1	1246.0000	0.0000	9	0	131.8731	145.7472	146.6810	0.2070	150	152
1	1247.0000	0.0000	9	0	131.9276	145.7822	146.7495	0.2331	152	151
1	1248.0000	0.0000	9	0	131.9167	145.7547	146.7278	0.2486	153	147
1	1249.0000	0.0000	10	0	131.7932	145.7494	146.6438	0.2474	151	142
1	1250.0000	0.0000	10	0	131.7739	145.7244	146.5480	0.1853	151	145
1	1251.0000	0.0000	10	0	131.7950	145.6347	146.5389	0.2522	156	146
1	1252.0000	0.0000	9	0	131.7407	145.7685	146.6005	0.3291	152	149
1	1253.0000	0.0000	10	0	131.7681	145.6835	146.5425	0.2336	158	150
1	1254.0000	0.0000	9	0	131.7536	145.6806	146.5189	0.2557	153	148
1	1255.0000	0.0000	9	0	131.8012	145.6412	146.4950	0.2744	157	152
1	1256.0000	0.0000	9	0	131.6816	145.6633	146.4521	0.2173	154	153
1	1257.0000	0.0000	10	0	131.6888	145.6409	146.4837	0.2388	152	143
1	1258.0000	0.0000	9	0	131.6163	145.6208	146.3711	0.2636	147	149
1	1259.0000	0.0000	9	0	131.7517	145.6114	146.4625	0.1893	150	150
1	1260.0000	0.0000	10	0	131.7612	145.6269	146.4490	0.2293	156	154
1	1261.0000	0.0000	9	0	131.7880	145.5868	146.5189	0.1571	154	149
1	1262.0000	0.0000	9	0	131.7507	145.6602	146.4906	0.2635	157	148
1	1263.0000	0.0000	9	0	131.8125	145.7009	146.5555	0.2617	153	149
1	1264.0000	0.0000	9	0	131.8066	145.6713	146.5155	0.2128	153	147
1	1265.0000	0.0000	9	0	131.7804	145.6898	146.5589	0.1950	158	143
1	1266.0000	0.0000	9	0	131.6557	145.5693	146.3482	0.2020	156	143
1	1267.0000	0.0000	10	0	131.7623	145.6165	146.5516	0.2255	156	141
1	1268.0000	0.0000	9	0	131.8996	145.6601	146.5791	0.1806	150	141
1	1269.0000	0.0000	9	0	131.7863	145.6612	146.5085	0.2423	163	146
1	1270.0000	0.0000	9	0	131.7939	145.6054	146.4810	0.2475	157	144
1	1271.0000	0.0000	10	0	131.6885	145.6057	146.4565	0.2871	157	144
1	1272.0000	0.0000	9	0	131.8558	145.6797	146.5791	0.2022	150	145
1	1273.0000	0.0000	10	0	131.7328	145.6585	146.4375	0.2379	154	144
1	1274.0000	0.0000	9	0	131.6681	145.6568	146.6016	0.2040	154	151
1	1275.0000	0.0000	10	0	131.4376	145.6174	146.4068	0.3642	158	143
1	1276.0000	0.0000	10	0	131.6636	145.6591	146.4669	0.2936	157	147
1	1277.0000	0.0000	9	0	131.8367	145.7147	146.6044	0.2109	158	149
1	1278.0000	0.0000	10	0	131.6342	145.6376	146.4915	0.1845	155	141
1	1279.0000	0.0000	9	0	131.8426	145.6268	146.5594	0.1895	158	146
1	1280.0000	0.0000	10	0	131.9225	145.6241	146.6668	0.2413	158	141
1	1281.0000	0.0000	10	0	131.8686	145.6740	146.5993	0.1751	159	147
1	1282.0000	0.0000	10	0	131.8890	145.6999	146.6599	0.1939	153	145
1	1283.0000	0.0000	9	0	131.8505	145.6970	146.5789	0.2817	152	145
1	1284.0000	0.0000	10	0	131.8691	145.6349	146.5560	0.1821	160	148
1	1285.0000	0.0000	9	0	131.7255	145.6163	146.4559	0.1736	159	145
1	1286.0000	0.0000	10	0	131.7933	145.5671	146.4295	0.1720	151	144
1	1287.0000	0.0000	9	0	131.7772	145.6680	146.4720	0.2926	152	144
1	1288.0000	0.0000	9	0	131.9320	145.7088	146.4721	0.3169	157	142
1	1289.0000	0.0000	9	0	131.6740	145.6673	146.5433	0.3335	158	139
1	1290.0000	0.0000	9	0	131.8484	145.6400	146.5241	0.1782	162	148
1	1291.0000	0.0000	9	0	131.7923	145.5733	146.5073	0.2675	162	147
1	1292.0000	0.0000	10	0	131.6854	145.5462	146.4112	0.2576	156	144
1	1293.0000	0.0000	10	0	131.7353	145.6767	146.4491	0.2037	156	140
1	1294.0000	0.0000	9	0	131.7838	145.6702	146.4217	0.1917	162	143
1	1295.0000	0.0000	10	0	131.8124	145.6103	146.4931	0.2266	161	142
1	1296.0000	0.0000	9	0	131.7367	145.6363	146.4700	0.1911	151	144
1	1297.0000	0.0000	9	0	131.6121	145.5050	146.3608	0.2369	160	143
1	1298.0000	0.0000	9	0	131.7114	145.5015	146.4200	0.1347	155	142
1	1299.0000	0.0000	9	0	131.7037	145.5707	146.4054	0.1906	148	142
1	1300.0000	0.0000	9	0	131.7021	145.6876	146.5348	0.2320	155	149
1	1301.0000	0.0000	9	0	131.6809	145.5177	146.3898	0.2740	156	145
1	1302.0000	0.0000	9	0	131.6244	145.6176	146.3353	0.2096	152	144
1	1303.0000	0.0000	9	0	131.6492	145.6595	146.4161	0.2765	153	147
1	1304.0000	0.0000	9	0	131.6661	145.5582	146.4288	0.2073	157	141
1	1305.0000	0.0000	9	0	131.6673	145.5250	146.3463	0.1908	156	146
1	1306.0000	0.0000	10	0	131.6929	145.5351	146.3794	0.3129	159	139
1	1307.0000	0.0000	10	0	131.6461	145.5587	146.3908	0.1821	158	143
1	1308.0000	0.0000	10	0	131.7188	145.6040	146.3987	0.2452	152	140
1	1309.0000	0.0000	9	0	131.6907	145.5001	146.3560	0.1975	155	144
1	1310.0000	0.0000	9	0	131.6923	145.5801	146.4238	0.2298	157	141
1	1311.0000	0.0000	9	0	131.7540	145.5932	146.4025	0.2501	154	148
1	1312.0000	0.0000	9	0	131.8462	145.6957	146.6329	0.2232	152	145
1	1313.0000	0.0000	10	0	131.8077	145.7210	146.5096	0.2254	150	143
1	1314.0000	0.0000	10	0	131.7711	145.5636	146.4511	0.2240	158	139
1	1315.0000	0.0000	10	0	131.7363	145.6856	146.5054	0.2432	151	145
1	1316.0000	0.0000	9	0	131.8181	145.6798	146.5369	0.1506	151	140
1	1317.0000	0.0000	9	0	131.7866	145.6030	146.3913	0.2013	157	144
1	1318.0000	0.0000	9	0	131.7023	145.6112	146.4364	0.1988	155	144
1	1319.0000	0.0000	10	0	131.7418	145.5799	146.4844	0.2143	153	149
1	1320.0000	0.0000	9	0	131.8199	145.6380	146.4949	0.1932	153	145
1	1321.0000	0.0000	9	0	131.8743	145.6340	146.4803	0.1369	154	146
1	1322.0000	0.0000	9	0	131.7258	145.6637	146.4100	0.2267	156	147
1	1323.0000	0.0000	9	0	131.7359	145.6077	146.4251	0.2210	154	144
1	1324.0000	0.0000	10	0	131.7491	145.5924	146.4382	0.1319	158	146
1	1325.0000	0.0000	10	0	131.7305	145.6973	146.4960	0.1802	150	146
1	1326.0000	0.0000	9	0	131.7572	145.6890	146.4776	0.3179	153	148
1	1327.0000	0.0000	10	0	131.7716	145.6100	146.4202	0.2087	151	141
1	1328.0000	0.0000	10	0	131.7249	145.6766	146.4523	0.2461	159	150
1	1329.0000	0.0000	10	0	131.7017	145.6202	146.4270	0.2170	150	137
1	1330.0000	0.0000	9	0	131.3673	145.5997	145.8845	0.3194	165	135
1	1331.0000	0.0000	10	0	131.3115	145.6161	145.6405	0.2754	156	140
1	1332.0000	0.0000	10	0	131.3626	145.5789	145.5592	0.2624	158	137
1	1333.0000	0.0000	9	0	131.2404	145.6627	145.6230	0.3354	157	142
1	1334.0000	0.0000	9	0	131.3572	145.7314	145.7661	0.3101	150	136
1	1335.0000	0.0000	9	0	131.5347	145.8198	146.1107	0.2577	170	143
1	1336.0000	0.0000	10	0	131.7261	145.7311	146.3181	0.2403	160	143
1	1337.0000	0.0000	9	0	131.6812	145.7263	146.3097	0.2582	155	146
1	1338.0000	0.0000	9	0	131.8747	145.7995	146.4692	0.1870	170	146
1	1339.0000	0.0000	9	0	131.7873	145.8431	146.4188	0.2904	174	143
1	1340.0000	0.0000	9	0	131.8013	145.8218	146.4845	0.2988	171	141
1	1341.0000	0.0000	10	0	131.7785	145.8034	146.4870	0.2353	176	147
1	1342.0000	0.0000	9	0	131.7709	145.8176	146.4647	0.1976	174	142
1	1343.0000	0.0000	9	0	131.6875	145.7488	146.2920	0.2062	152	140
1	1344.0000	0.0000	10	0	131.7654	145.7647	146.3799	0.2315	152	138
1	1345.0000	0.0000	9	0	131.8244	145.7700	146.4646	0.2458	159	145
1	1346.0000	0.0000	9	0	131.7817	145.7518	146.4160	0.1762	180	141
1	1347.0000	0.0000	9	0	131.8004	145.8102	146.3912	0.2408	160	144
1	1348.0000	0.0000	9	0	131.8913	145.8132	146.5018	0.2557	154	137
1	1349.0000	0.0000	10	0	131.7855	145.7004	146.4173	0.2206	157	147
1	1350.0000	0.0000	9	0	131.7249	145.6083	146.2874	0.2251	153	140
1	1351.0000	0.0000	10	0	131.8769	145.7230	146.3992	0.1346	158	141
1	1352.0000	0.0000	9	0	131.7318	145.6180	146.3709	0.2607	156	147
1	1353.0000	0.0000	9	0	131.7566	145.6553	146.3167	0.2306	155	143
1	1354.0000	0.0000	9	0	131.8010	145.6885	146.3596	0.1678	156	142
1	1355.0000	0.0000	10	0	131.7964	145.7421	146.3869	0.2002	159	139
1	1356.0000	0.0000	9	0	131.8430	145.7770	146.4516	0.2847	142	127
1	1357.0000	0.0000	9	0	131.7203	145.6734	146.2984	0.1308	150	139
1	1358.0000	0.0000	9	0	131.7844	145.6593	146.2795	0.2003	161	144
1	1359.0000	0.0000	9	0	131.6506	145.6265	146.3028	0.1925	151	140
1	1360.0000	0.0000	10	0	131.7441	145.6456	146.3657	0.2761	151	134
1	1361.0000	0.0000	10	0	131.8993	145.6650	146.3151	0.1978	157	139
1	1362.0000	0.0000	9	0	131.7470	145.5805	146.2246	0.1696	154	137
1	1363.0000	0.0000	10	0	131.7762	145.6958	146.3303	0.2505	156	144
1	1364.0000	0.0000	9	0	131.6900	145.6143	146.2020	0.1981	155	138
1	1365.0000	0.0000	10	0	131.8241	145.6532	146.2649	0.1609	155	137
1	1366.0000	0.0000	10	0	131.7527	145.6731	146.2493	0.2367	157	140
1	1367.0000	0.0000	10	0	131.6466	145.7238	146.3101	0.2173	150	136
1	1368.0000	0.0000	9	0	131.6294	145.6929	146.1232	0.1902	151	139
1	1369.0000	0.0000	9	0	131.5268	145.5913	146.1572	0.3084	153	139
1	1370.0000	0.0000	10	0	131.7229	145.6159	146.2330	0.2169	157	141
1	1371.0000	0.0000	9	0	131.6539	145.7094	146.3295	0.2492	158	139
1	1372.0000	0.0000	10	0	131.6499	145.6300	146.1608	0.1194	167	137
1	1373.0000	0.0000	9	0	131.6597	145.7603	146.2277	0.2818	149	138
1	1374.0000	0.0000	9	0	131.8220	145.7085	146.3108	0.1985	157	144
1	1375.0000	0.0000	10	0	131.8596	145.6876	146.3389	0.1991	154	141
1	1376.0000	0.0000	10	0	131.6826	145.5982	146.1879	0.2606	154	145
1	1377.0000	0.0000	9	0	131.7174	145.7373	146.2741	0.2495	154	143
1	1378.0000	0.0000	9	0	131.6967	145.7750	146.3055	0.3152	158	140
1	1379.0000	0.0000	10	0	131.6180	145.6412	146.1541	0.2153	154	135
1	1380.0000	0.0000	10	0	131.6121	145.7063	146.1720	0.1860	157	140
1	1381.0000	0.0000	9	0	131.6205	145.6808	146.1575	0.2679	156	143
1	1382.0000	0.0000	9	0	131.6601	145.7456	146.3067	0.3078	153	143
1	1383.0000	0.0000	10	0	131.5943	145.7370	146.2674	0.2997	155	136
1	1384.0000	0.0000	10	0	131.7198	145.7442	146.1862	0.2599	157	135
1	1385.0000	0.0000	9	0	131.7319	145.7817	146.2446	0.2296	158	145
1	1386.0000	0.0000	9	0	131.8395	145.7174	146.3401	0.2170	158	142
1	1387.0000	0.0000	10	0	131.8292	145.7832	146.3263	0.1878	172	139
1	1388.0000	0.0000	10	0	131.8067	145.7707	146.3003	0.2170	158	137
1	1389.0000	0.0000	9	0	131.6074	145.7853	146.1538	0.3427	153	143
1	1390.0000	0.0000	9	0	131.8286	145.8410	146.3875	0.2312	173	135
1	1391.0000	0.0000	10	0	131.6271	145.6872	146.3030	0.3309	153	137
1	1392.0000	0.0000	10	0	131.8197	145.7087	146.3043	0.2547	169	140
1	1393.0000	0.0000	10	0	131.8270	145.7434	146.3519	0.2192	172	139
1	1394.0000	0.0000	9	0	131.8076	145.7523	146.2901	0.1730	151	137
1	1395.0000	0.0000	9	0	131.8158	145.7460	146.3866	0.2573	162	142
1	1396.0000	0.0000	9	0	131.7185	145.7684	146.3402	0.2566	173	143
1	1397.0000	0.0000	10	0	131.7792	145.7098	146.2783	0.2505	173	140
1	1398.0000	0.0000	10	0	131.8472	145.7690	146.3342	0.1873	168	137
1	1399.0000	0.0000	10	0	131.8685	145.7923	146.3971	0.2331	161	143
1	1400.0000	0.0000	9	0	131.8376	145.7806	146.4710	0.2789	161	144
1	1401.0000	0.0000	9	0	131.7274	145.9272	146.3489	0.2146	170	143
1	1402.0000	0.0000	9	0	131.7542	145.8703	146.3007	0.2348	155	137
1	1403.0000	0.0000	9	0	131.7679	145.8906	146.2969	0.2300	158	136
1	1404.0000	0.0000	10	0	131.8550	145.8151	146.3800	0.3055	159	140
1	1405.0000	0.0000	9	0	131.7959	145.7237	146.2789	0.1579	156	136
1	1406.0000	0.0000	9	0	132.0280	145.8605	146.4865	0.1830	153	138
1	1407.0000	0.0000	9	0	131.8306	145.8119	146.3989	0.2315	155	137
1	1408.0000	0.0000	9	0	131.8737	145.8132	146.3368	0.2087	168	140
1	1409.0000	0.0000	9	0	131.8584	145.8063	146.3318	0.1424	154	138
1	1410.0000	0.0000	10	0	131.8712	145.8606	146.3004	0.1744	170	138
1	1411.0000	0.0000	10	0	131.7017	145.8800	146.3418	0.3116	169	149
1	1412.0000	0.0000	10	0	132.0333	145.9258	146.4510	0.3010	179	146
1	1413.0000	0.0000	9	0	132.1070	145.8820	146.5300	0.2318	156	145
1	1414.0000	0.0000	9	0	132.1128	145.8544	146.4884	0.2009	178	143
1	1415.0000	0.0000	9	0	132.2123	145.9318	146.4417	0.4612	175	142
1	1416.0000	0.0000	9	0	132.0044	145.7776	146.3671	0.2884	157	144
1	1417.0000	0.0000	9	0	132.0727	145.9086	146.4541	0.2444	181	138
1	1418.0000	0.0000	10	0	132.1476	145.9122	146.5992	0.2782	161	134
1	1419.0000	0.0000	10	0	132.1659	145.9040	146.6266	0.2186	176	141
1	1420.0000	0.0000	10	0	132.2028	145.9360	146.6341	0.2293	176	138
1	1421.0000	0.0000	9	0	132.1921	145.8978	146.5801	0.1906	151	140
1	1422.0000	0.0000	10	0	132.3104	146.0319	146.6837	0.2050	176	138
1	1423.0000	0.0000	9	0	132.3631	145.9867	146.8149	0.2064	155	142
1	1424.0000	0.0000	9	0	132.3529	146.0382	146.8573	0.2422	154	138
1	1425.0000	0.0000	10	0	132.3338	146.0033	146.8021	0.2429	155	141
1	1426.0000	0.0000	9	0	132.3287	146.0023	146.6928	0.2239	151	141
1	1427.0000	0.0000	9	0	132.3192	145.8929	146.6613	0.2418	149	139
1	1428.0000	0.0000	9	0	132.3424	146.0141	146.7139	0.3520	168	142
1	1429.0000	0.0000	10	0	132.4101	145.9655	146.6992	0.3022	152	142
1	1430.0000	0.0000	10	0	132.4731	146.0137	146.8626	0.2222	171	141
1	1431.0000	0.0000	9	0	132.4462	146.0254	146.7909	0.2211	173	145
1	1432.0000	0.0000	9	0	132.4666	146.1248	146.8454	0.2242	151	140
1	1433.0000	0.0000	10	0	132.4010	145.9792	146.7233	0.1790	156	138
1	1434.0000	0.0000	9	0	132.4150	146.0295	146.7516	0.2214	155	137
1	1435.0000	0.0000	9	0	132.5972	146.0995	146.9937	0.2336	152	145
1	1436.0000	0.0000	10	0	132.5454	146.0613	146.8872	0.3174	170	139
1	1437.0000	0.0000	10	0	132.5285	146.0573	146.9211	0.3131	164	144
1	1438.0000	0.0000	10	0	132.4931	146.0552	146.7602	0.2571	153	137
1	1439.0000	0.0000	10	0	132.6079	146.0458	146.8580	0.1875	156	142
1	1440.0000	0.0000	10	0	132.7735	146.1153	146.9673	0.2109	172	133
1	1441.0000	0.0000	10	0	132.3869	145.9726	146.8020	0.2197	128	111
1	1442.0000	0.0000	9	0	132.6170	146.0761	146.7511	0.5353	110	86
1	1443.0000	0.0000	10	0	134.3445	145.6653	149.8199	0.4700	131	96
1	1444.0000	0.0000	10	0	134.1880	145.5060	149.7222	0.2444	132	106
1	1445.0000	0.0000	10	0	134.3702	145.3575	149.6018	0.4193	133	104
1	1446.0000	0.0000	8	0	133.2750	145.8440	148.6854	0.7029	97	77
1	1447.0000	0.0000	7	0	132.6836	145.5640	146.7102	0.7439	51	59
1	1448.0000	0.0000	7	0	131.2768	146.5700	145.5737	1.3920	45	46
1	1449.0000	0.0000	9	0	131.7627	146.0305	146.8814	0.7095	70	52
1	1450.0000	0.0000	10	0	132.3008	145.7992	146.8408	0.3102	118	82
1	1451.0000	0.0000	9	0	132.5189	145.8033	146.9825	0.2556	141	117
1	1452.0000	0.0000	10	0	132.5111	145.9171	147.0345	0.2214	148	136
1	1453.0000	0.0000	10	0	132.4658	145.8414	146.8967	0.2020	154	138
1	1454.0000	0.0000	10	0	132.5279	145.8480	146.9483	0.3060	160	142
1	1455.0000	0.0000	9	0	132.5038	145.8873	147.0438	0.2374	150	142
1	1456.0000	0.0000	9	0	132.5325	145.8545	146.9850	0.2046	164	142
1	1457.0000	0.0000	9	0	132.3386	145.9107	146.7871	0.2882	155	147
1	1458.0000	0.0000	9	0	132.5316	145.8341	146.9271	0.2817	156	143
1	1459.0000	0.0000	10	0	132.6252	145.8623	147.0443	0.2509	161	140
1	1460.0000	0.0000	9	0	132.5897	145.8443	146.9660	0.2123	159	146
1	1461.0000	0.0000	9	0	132.5681	145.8204	146.9419	0.2542	156	144
1	1462.0000	0.0000	9	0	132.5534	145.8488	147.0175	0.2270	158	143
1	1463.0000	0.0000	10	0	132.5183	145.8422	146.9256	0.2755	152	138
1	1464.0000	0.0000	10	0	132.6972	145.8262	146.9999	0.2364	167	146
1	1465.0000	0.0000	9	0	132.6512	145.8306	147.0411	0.2233	151	143
1	1466.0000	0.0000	9	0	132.7153	145.8869	146.9731	0.2223	156	137
1	1467.0000	0.0000	10	0	132.6655	145.9048	147.0125	0.2660	157	139
1	1468.0000	0.0000	10	0	132.7462	145.9090	147.0395	0.2861	153	136
1	1469.0000	0.0000	9	0	132.6729	145.8750	147.0331	0.2358	152	142
1	1470.0000	0.0000	9	0	132.6796	145.9919	147.0671	0.2116	152	142
1	1471.0000	0.0000	9	0	132.7962	145.8556	147.1040	0.1858	154	135
1	1472.0000	0.0000	10	0	132.7843	145.8937	147.0832	0.2334	155	140
1	1473.0000	0.0000	9	0	132.8833	145.9062	147.0429	0.3031	154	140
1	1474.0000	0.0000	9	0	132.7609	145.9389	146.9665	0.2100	146	137
1	1475.0000	0.0000	10	0	132.7904	145.9617	146.9933	0.3033	144	139
1	1476.0000	0.0000	10	0	132.7257	146.0186	147.1182	0.2778	145	138
1	1477.0000	0.0000	9	0	132.7831	146.0053	147.1119	0.2447	156	148
1	1478.0000	0.0000	9	0	132.7706	146.0103	147.0749	0.2197	156	145
1	1479.0000	0.0000	9	0	132.7208	146.0012	147.0078	0.2023	153	142
1	1480.0000	0.0000	10	0	132.6837	145.9906	146.9598	0.2582	160	138
1	1481.0000	0.0000	9	0	132.7017	145.9807	146.9912	0.2212	153	137
1	1482.0000	0.0000	10	0	132.6063	145.9500	146.9315	0.2450	154	137
1	1483.0000	0.0000	10	0	132.6394	145.9589	146.9017	0.2540	150	135
1	1484.0000	0.0000	9	0	132.6914	145.9597	146.8121	0.1936	155	139
1	1485.0000	0.0000	10	0	132.7104	145.8942	146.9027	0.3524	145	124
1	1486.0000	0.0000	9	0	132.7405	146.9072	144.1794	0.8222	133	106
1	1487.0000	0.0000	10	0	133.5230	146.4856	144.1482	0.2449	145	123
1	1488.0000	0.0000	9	0	133.5306	146.4777	144.1631	0.2686	145	129
1	1489.0000	0.0000	10	0	133.3767	146.4634	143.9564	0.2450	143	130
1	1490.0000	0.0000	10	0	133.2633	146.3037	143.7160	0.2463	145	133
1	1491.0000	0.0000	10	0	133.4966	146.3979	143.9025	0.2293	143	129
1	1492.0000	0.0000	9	0	133.3871	146.3582	143.8269	0.2292	146	138
1	1493.0000	0.0000	9	0	133.6533	146.2743	143.8796	0.2965	151	132
1	1494.0000	0.0000	10	0	133.6071	146.4649	143.8553	0.2949	143	127
1	1495.0000	0.0000	10	0	133.5747	146.3877	143.7909	0.2085	149	135
1	1496.0000	0.0000	10	0	133.5931	146.4417	143.7609	0.2109	150	138
1	1497.0000	0.0000	10	0	133.6783	146.4936	143.9007	0.1833	149	134
1	1498.0000	0.0000	9	0	133.7067	146.5575	143.8758	0.2260	150	135
1	1499.0000	0.0000	10	0	133.8090	146.5397	144.0117	0.2499	148	136
1	1500.0000	0.0000	9	0	133.7587	146.5826	143.9786	0.2739	149	137
1	1501.0000	0.0000	9	0	133.8398	146.5582	144.1786	0.3081	149	140
1	1502.0000	0.0000	9	0	134.0734	146.6485	144.9689	0.3123	148	130
1	1503.0000	0.0000	9	0	133.9649	146.6131	144.7553	0.2315	148	138
1	1504.0000	0.0000	9	0	133.9119	146.5431	144.8402	0.3366	160	138
1	1505.0000	0.0000	10	0	133.9809	146.5362	144.6283	0.1443	146	133
1	1506.0000	0.0000	10	0	134.0076	146.6255	144.7802	0.2416	147	138
1	1507.0000	0.0000	9	0	133.9333	146.5316	144.8346	0.2383	165	138
1	1508.0000	0.0000	9	0	133.6776	146.5352	144.8431	0.4243	165	135
1	1509.0000	0.0000	9	0	133.9561	146.6700	144.8618	0.3108	151	143
1	1510.0000	0.0000	10	0	133.9238	146.5783	144.7987	0.2378	150	140
1	1511.0000	0.0000	10	0	133.8479	146.5662	144.8583	0.2577	167	141
1	1512.0000	0.0000	10	0	133.8725	146.5726	144.8030	0.2701	166	139
1	1513.0000	0.0000	10	0	133.9184	146.5617	144.8212	0.2743	166	134
1	1514.0000	0.0000	9	0	134.0062	146.5014	144.6969	0.2328	167	140
1	1515.0000	0.0000	9	0	134.0368	146.5311	144.7995	0.2095	163	139
1	1516.0000	0.0000	10	0	134.0073	146.6087	144.9815	0.2407	164	134
1	1517.0000	0.0000	9	0	134.1989	146.5535	145.1370	0.1300	147	140
1	1518.0000	0.0000	9	0	133.9686	146.4832	145.1194	0.2644	149	140
1	1519.0000	0.0000	9	0	134.1081	146.4365	145.1167	0.1643	155	139
1	1520.0000	0.0000	9	0	134.0844	146.5107	145.1042	0.1523	152	132
1	1521.0000	0.0000	10	0	134.1096	146.5139	145.0763	0.1517	158	141
1	1522.0000	0.0000	9	0	134.2098	146.5005	145.1744	0.1707	155	139
1	1523.0000	0.0000	9	0	134.2426	146.5439	145.2472	0.2191	155	138
1	1524.0000	0.0000	9	0	134.2749	146.5604	145.2798	0.1983	147	134
1	1525.0000	0.0000	9	0	134.2716	146.6427	145.3201	0.2305	148	136
1	1526.0000	0.0000	9	0	134.1432	146.5656	145.2118	0.2814	145	139
1	1527.0000	0.0000	10	0	134.3417	146.5729	145.2163	0.2433	154	139
1	1528.0000	0.0000	10	0	134.2557	146.6013	145.1913	0.2349	151	138
1	1529.0000	0.0000	10	0	134.4160	146.5746	145.2540	0.1954	154	131
1	1530.0000	0.0000	9	0	134.4612	146.5793	145.3511	0.1621	147	140
1	1531.0000	0.0000	10	0	134.4533	146.5796	145.4475	0.1667	153	133
1	1532.0000	0.0000	10	0	134.1404	146.5994	145.4187	0.4475	158	138
1	1533.0000	0.0000	9	0	134.6415	146.6546	145.6488	0.1275	154	132
1	1534.0000	0.0000	10	0	134.6049	146.6839	145.7203	0.2286	156	134
1	1535.0000	0.0000	10	0	134.5697	146.7219	145.6333	0.3099	152	136
1	1536.0000	0.0000	10	0	134.5720	146.7101	145.7536	0.2443	148	137
1	1537.0000	0.0000	10	0	134.4856	146.6733	145.5873	0.2333	153	137
1	1538.0000	0.0000	10	0	134.4678	146.6191	145.4698	0.1719	149	138
1	1539.0000	0.0000	10	0	134.4176	146.7172	145.4802	0.2889	160	133
1	1540.0000	0.0000	10	0	134.6125	146.6985	145.7626	0.2161	155	134
1	1541.0000	0.0000	10	0	134.7113	146.6911	145.7506	0.2268	157	139
1	1542.0000	0.0000	10	0	134.5907	146.7167	145.7160	0.2278	151	140
1	1543.0000	0.0000	10	0	134.1029	146.7232	145.3477	0.4763	149	133
1	1544.0000	0.0000	10	0	134.6234	146.7291	145.6270	0.2178	158	137
1	1545.0000	0.0000	9	0	134.5985	146.6859	145.4626	0.2146	155	141
1	1546.0000	0.0000	9	0	134.6844	146.7577	145.6302	0.2054	153	136
1	1547.0000	0.0000	9	0	134.7466	146.8277	145.5781	0.2949	155	139
1	1548.0000	0.0000	9	0	134.6744	146.7647	145.6074	0.2324	149	143
1	1549.0000	0.0000	10	0	134.5660	146.7066	145.5402	0.2834	151	135
1	1550.0000	0.0000	10	0	134.6079	146.6703	145.5272	0.1829	157	140
1	1551.0000	0.0000	9	0	134.5481	146.7796	145.5631	0.2790	152	138
1	1552.0000	0.0000	9	0	134.5127	146.7137	145.4992	0.1929	146	135
1	1553.0000	0.0000	9	0	134.5496	146.6488	145.5121	0.2395	150	135
1	1554.0000	0.0000	10	0	134.5653	146.7758	145.5624	0.2061	153	136
1	1555.0000	0.0000	10	0	134.5248	146.7400	145.4770	0.2365	152	132
1	1556.0000	0.0000	10	0	134.6558	146.7016	145.5268	0.2142	153	137
1	1557.0000	0.0000	10	0	134.6446	146.6997	145.5945	0.2184	155	138
1	1558.0000	0.0000	9	0	134.4899	146.6709	145.5118	0.1790	152	139
1	1559.0000	0.0000	10	0	134.4992	146.6371	145.4742	0.2061	157	134
1	1560.0000	0.0000	9	0	134.4839	146.6454	145.4959	0.1973	159	145
1	1561.0000	0.0000	9	0	134.6223	146.6500	145.4972	0.2180	155	134
1	1562.0000	0.0000	9	0	134.5387	146.6070	145.4367	0.2138	154	136
1	1563.0000	0.0000	9	0	134.4095	146.6431	145.5560	0.1612	155	141
1	1564.0000	0.0000	9	0	134.3729	146.6565	145.5804	0.2608	151	132
1	1565.0000	0.0000	10	0	134.3828	146.5881	145.4916	0.1755	155	137
1	1566.0000	0.0000	9	0	134.2904	146.6679	145.5517	0.3030	160	136
1	1567.0000	0.0000	9	0	133.9255	146.5945	145.3339	0.3415	150	129
1	1568.0000	0.0000	9	0	134.1523	146.5205	145.4029	0.3052	146	119
1	1569.0000	0.0000	9	0	134.0521	146.6494	145.3650	0.4240	143	125
1	1570.0000	0.0000	9	0	134.0853	146.4498	145.3200	0.1421	147	138
1	1571.0000	0.0000	10	0	134.3909	146.6284	145.5386	0.2927	152	134
1	1572.0000	0.0000	10	0	134.1710	146.6054	145.4785	0.3066	153	129
1	1573.0000	0.0000	10	0	134.3299	146.5205	145.4901	0.2656	151	134
1	1574.0000	0.0000	9	0	134.2581	146.5649	145.3913	0.2410	155	135
1	1575.0000	0.0000	9	0	134.1670	146.6185	145.3990	0.2328	149	136
1	1576.0000	0.0000	9	0	134.1589	146.5426	145.3436	0.2491	148	139
1	1577.0000	0.0000	10	0	134.0288	146.4665	145.0544	0.2076	147	132
1	1578.0000	0.0000	9	0	134.2120	146.5690	145.3586	0.2264	152	139
1	1579.0000	0.0000	9	0	134.1720	146.5952	145.3008	0.2578	148	136
1	1580.0000	0.0000	9	0	133.8430	146.5555	145.1189	0.3185	150	128
1	1581.0000	0.0000	9	0	134.3553	146.7411	145.4933	0.3027	154	134
1	1582.0000	0.0000	9	0	134.5921	146.6824	145.4474	0.2354	153	142
1	1583.0000	0.0000	10	0	134.7277	146.7689	145.5525	0.2256	154	137
1	1584.0000	0.0000	10	0	134.7350	146.6833	145.4539	0.2240	153	138
1	1585.0000	0.0000	10	0	134.8659	146.7154	145.5316	0.1425	148	138
1	1586.0000	0.0000	9	0	134.7867	146.7253	145.5447	0.2295	147	142
1	1587.0000	0.0000	9	0	134.7455	146.7121	145.5560	0.2206	156	143
1	1588.0000	0.0000	9	0	134.3878	146.6925	145.3454	0.2727	143	135
1	1589.0000	0.0000	9	0	134.3745	146.6330	145.2539	0.2270	146	138
1	1590.0000	0.0000	9	0	134.3475	146.6166	145.3226	0.2528	143	135
1	1591.0000	0.0000	10	0	134.2619	146.6863	145.2442	0.3007	153	139
1	1592.0000	0.0000	9	0	134.5196	146.6681	145.4000	0.2096	154	141
1	1593.0000	0.0000	9	0	134.4731	146.6837	145.3659	0.2010	156	136
1	1594.0000	0.0000	9	0	134.3506	146.6312	145.2522	0.3150	153	141
1	1595.0000	0.0000	9	0	134.3262	146.6771	145.4348	0.3179	153	141
1	1596.0000	0.0000	10	0	134.4987	146.7646	145.3323	0.1995	151	135
1	1597.0000	0.0000	10	0	134.6158	146.7908	145.1970	0.2793	171	135
1	1598.0000	0.0000	9	0	134.6388	146.7386	145.3353	0.1736	153	141
1	1599.0000	0.0000	9	0	134.7928	146.8109	145.5687	0.2476	151	140
1	1600.0000	0.0000	10	0	134.9464	146.8074	145.6436	0.1984	156	140
1	1601.0000	0.0000	9	0	134.8163	146.7702	145.5844	0.1737	154	134
1	1602.0000	0.0000	10	0	134.8414	146.8448	145.5913	0.2064	148	136
1	1603.0000	0.0000	9	0	135.0933	146.9039	145.0568	0.3677	168	134
1	1604.0000	0.0000	10	0	134.8023	146.7346	144.4354	0.3552	161	129
1	1605.0000	0.0000	9	0	135.0109	146.7701	144.4688	0.2815	159	129
1	1606.0000	0.0000	10	0	135.3512	146.8227	144.9302	0.2516	168	133
1	1607.0000	0.0000	10	0	135.7389	147.0279	145.6057	0.2220	169	135
1	1608.0000	0.0000	9	0	135.7568	147.0725	145.7303	0.1572	166	139
1	1609.0000	0.0000	9	0	135.7429	147.0147	145.7063	0.2231	158	139
1	1610.0000	0.0000	9	0	135.7883	147.1378	145.7686	0.1845	156	136
1	1611.0000	0.0000	9	0	135.7124	147.0639	145.5238	0.3037	173	137
1	1612.0000	0.0000	9	0	135.7394	147.0125	145.6206	0.2349	170	143
1	1613.0000	0.0000	10	0	135.7712	147.0950	145.6272	0.1923	147	143
1	1614.0000	0.0000	10	0	135.7900	147.0623	145.7130	0.2873	168	139
1	1615.0000	0.0000	10	0	135.5687	147.0794	145.5903	0.4244	142	140
1	1616.0000	0.0000	10	0	135.9590	147.1276	145.8141	0.1956	164	136
1	1617.0000	0.0000	9	0	135.9267	147.1556	145.7940	0.2462	167	139
1	1618.0000	0.0000	9	0	136.0308	147.1362	145.8667	0.1720	163	132
1	1619.0000	0.0000	9	0	135.8296	147.1321	145.6826	0.2874	165	136
1	1620.0000	0.0000	10	0	135.9059	147.1448	145.8206	0.3319	147	133
1	1621.0000	0.0000	9	0	136.0287	147.1968	145.8237	0.3240	144	127
1	1622.0000	0.0000	9	0	136.0687	147.1779	145.9831	0.2482	135	133
1	1623.0000	0.0000	9	0	135.9506	147.2001	145.7274	0.2448	141	131
1	1624.0000	0.0000	9	0	135.9339	147.0633	145.7909	0.3960	142	134
1	1625.0000	0.0000	9	0	136.1063	147.1799	145.8726	0.1736	144	125
1	1626.0000	0.0000	9	0	136.0259	147.1528	145.7411	0.2244	132	123
1	1627.0000	0.0000	10	0	135.5598	147.1150	145.4960	0.4153	126	115
1	1628.0000	0.0000	10	0	135.5141	147.1899	145.5834	0.4279	100	76
1	1629.0000	0.0000	8	0	134.7109	147.2305	144.8695	1.0104	52	46
0	1630.0000	0.0000	0	3	0.0000	0.0000	0.0000	0.0000	42	39
0	1631.0000	0.0000	0	3	0.0000	0.0000	0.0000	0.0000	48	50
0	1632.0000	0.0000	0	3	0.0000	0.0000	0.0000	0.0000	38	39
1	1633.0000	0.0000	8	0	134.7707	147.3020	145.4345	0.6739	65	54
1	1634.0000	0.0000	10	0	136.2248	147.2047	146.2564	0.2791	130	98
1	1635.0000	0.0000	10	0	135.8593	147.1741	146.3204	0.2599	146	127
1	1636.0000	0.0000	9	0	136.2578	147.2068	146.5809	0.2032	154	124
1	1637.0000	0.0000	10	0	136.6222	147.2354	146.5230	0.3362	155	125
1	1638.0000	0.0000	10	0	136.7163	147.3270	146.7886	0.1817	159	128
1	1639.0000	0.0000	10	0	136.5672	147.3163	146.4754	0.2987	152	136
1	1640.0000	0.0000	9	0	136.3374	147.1440	146.0623	0.2252	148	146
1	1641.0000	0.0000	9	0	136.1665	147.0739	145.9254	0.2517	149	139
1	1642.0000	0.0000	9	0	136.0552	147.0988	145.8343	0.3098	146	142
1	1643.0000	0.0000	10	0	136.1984	147.0295	145.8498	0.1575	156	138
1	1644.0000	0.0000	9	0	136.0301	147.0849	145.8276	0.1959	147	135
1	1645.0000	0.0000	9	0	136.0346	147.1113	145.8421	0.2203	156	142
1	1646.0000	0.0000	10	0	136.2224	147.1284	145.9242	0.2040	156	140
1	1647.0000	0.0000	9	0	135.9567	147.0291	145.7023	0.2650	146	139
1	1648.0000	0.0000	10	0	136.1074	147.0997	145.8229	0.2264	151	145
1	1649.0000	0.0000	10	0	136.0890	147.0905	145.8502	0.3557	145	137
1	1650.0000	0.0000	10	0	136.1086	147.0755	145.7814	0.2579	149	140
1	1651.0000	0.0000	10	0	136.2381	147.1502	145.5982	0.2533	145	136
1	1652.0000	0.0000	9	0	136.3591	147.0836	145.6247	0.1920	169	140
1	1653.0000	0.0000	9	0	136.3941	147.1007	145.7309	0.3077	170	136
1	1654.0000	0.0000	10	0	135.8692	147.0571	145.8893	0.6260	146	125
1	1655.0000	0.0000	10	0	136.4635	147.1661	146.6052	0.2059	175	136
1	1656.0000	0.0000	10	0	136.3263	147.0800	146.6410	0.2248	158	141
1	1657.0000	0.0000	10	0	136.4026	147.0703	146.6199	0.1877	169	139
1	1658.0000	0.0000	10	0	136.2523	147.0450	146.5798	0.1685	171	141
1	1659.0000	0.0000	9	0	136.2964	147.0831	146.5744	0.2786	172	139
1	1660.0000	0.0000	10	0	136.5261	147.1974	146.5082	0.2689	183	136
1	1661.0000	0.0000	9	0	136.9813	147.3287	146.8324	0.2736	170	145
1	1662.0000	0.0000	10	0	136.9516	147.3116	146.8553	0.2969	165	138
1	1663.0000	0.0000	10	0	137.2461	147.3048	146.9909	0.2247	170	142
1	1664.0000	0.0000	10	0	137.1317	147.3428	146.9747	0.2141	154	139
1	1665.0000	0.0000	10	0	137.1784	147.2351	146.8610	0.1597	170	143
1	1666.0000	0.0000	10	0	137.1002	147.2315	146.8446	0.1888	173	145
1	1667.0000	0.0000	10	0	137.1599	147.2205	146.9068	0.1485	174	137
1	1668.0000	0.0000	10	0	137.1103	147.2204	146.8826	0.1863	164	142
1	1669.0000	0.0000	10	0	137.0779	147.2793	146.8623	0.1671	157	144
1	1670.0000	0.0000	10	0	137.0844	147.2817	146.8412	0.1899	159	141
1	1671.0000	0.0000	10	0	136.9560	147.1896	146.7294	0.3727	153	141
1	1672.0000	0.0000	9	0	137.3846	147.3584	146.8526	0.2803	164	143
1	1673.0000	0.0000	10	0	137.3471	147.3278	146.9628	0.2085	162	143
1	1674.0000	0.0000	9	0	137.3067	147.2823	146.8512	0.2350	171	136
1	1675.0000	0.0000	9	0	137.2089	147.2672	146.6815	0.1442	169	141
1	1676.0000	0.0000	9	0	137.3050	147.3649	146.8367	0.2397	162	138
1	1677.0000	0.0000	9	0	137.3807	147.3020	146.7602	0.2162	170	141
1	1678.0000	0.0000	9	0	137.2521	147.3329	146.7020	0.1879	168	141
1	1679.0000	0.0000	10	0	137.1763	147.2946	146.5593	0.1815	172	146
1	1680.0000	0.0000	10	0	137.1170	147.2966	146.5928	0.3032	169	136
1	1681.0000	0.0000	10	0	137.1513	147.3270	146.5957	0.2651	167	141
1	1682.0000	0.0000	10	0	137.1639	147.2915	146.6379	0.1978	165	137
1	1683.0000	0.0000	10	0	137.1593	147.2798	146.6668	0.2096	156	139
1	1684.0000	0.0000	10	0	137.2103	147.2780	146.6833	0.2001	168	137
1	1685.0000	0.0000	10	0	137.0203	147.3247	146.6887	0.2927	169	142
1	1686.0000	0.0000	10	0	137.2592	147.3536	146.7459	0.2416	172	138
1	1687.0000	0.0000	10	0	137.3531	147.3084	146.8825	0.1741	169	140
1	1688.0000	0.0000	10	0	136.8843	147.3455	146.7028	0.3368	154	135
1	1689.0000	0.0000	9	0	137.0135	147.1189	147.2122	0.1669	172	134
1	1690.0000	0.0000	9	0	136.8985	147.1320	147.1265	0.3132	151	138
1	1691.0000	0.0000	9	0	137.0094	147.1689	147.3519	0.1772	154	144
1	1692.0000	0.0000	9	0	137.2067	147.2638	147.3216	0.4608	152	135
1	1693.0000	0.0000	10	0	137.3794	147.2345	147.4130	0.1519	159	136
1	1694.0000	0.0000	9	0	137.4279	147.2633	147.3852	0.1620	178	143
1	1695.0000	0.0000	10	0	137.3790	147.2952	147.2733	0.1998	186	145
1	1696.0000	0.0000	10	0	137.3186	147.2533	147.0532	0.1865	162	145
1	1697.0000	0.0000	9	0	137.3961	147.2320	147.2335	0.1862	155	148
1	1698.0000	0.0000	9	0	137.4847	147.2421	147.3215	0.2398	159	140
1	1699.0000	0.0000	9	0	137.3313	147.2935	147.2167	0.1669	176	144
1	1700.0000	0.0000	9	0	137.4484	147.1876	147.2060	0.2350	160	145
1	1701.0000	0.0000	9	0	137.3372	147.1900	147.1355	0.1720	177	139
1	1702.0000	0.0000	10	0	137.5895	147.3015	147.2974	0.1858	167	147
1	1703.0000	0.0000	9	0	137.6409	147.3395	147.3100	0.1977	159	142
1	1704.0000	0.0000	10	0	137.5819	147.3201	147.1893	0.2930	154	138
1	1705.0000	0.0000	10	0	137.4543	147.1875	146.6162	0.2112	161	140
1	1706.0000	0.0000	10	0	137.3656	147.2834	146.7016	0.2172	159	136
1	1707.0000	0.0000	10	0	137.4050	147.1832	146.6038	0.1804	158	140
1	1708.0000	0.0000	10	0	136.7785	147.1248	146.1991	0.4039	154	138
1	1709.0000	0.0000	9	0	137.2580	147.1090	146.3980	0.2792	155	140
1	1710.0000	0.0000	10	0	137.2436	147.1635	146.4082	0.2400	160	139
1	1711.0000	0.0000	10	0	137.1885	147.2630	146.3951	0.3220	162	136
1	1712.0000	0.0000	10	0	137.0566	147.1784	146.4380	0.4281	165	138
1	1713.0000	0.0000	9	0	137.2084	147.1755	146.2470	0.2595	167	146
1	1714.0000	0.0000	10	0	137.1082	147.1360	145.9248	0.2143	152	141
1	1715.0000	0.0000	10	0	136.9666	146.9234	145.6968	0.1700	154	137
1	1716.0000	0.0000	10	0	136.7440	147.0689	145.7706	0.4105	150	130
1	1717.0000	0.0000	10	0	137.0149	147.0835	146.6800	0.7213	152	124
1	1718.0000	0.0000	9	0	137.8873	147.1672	147.5049	0.3722	151	125
1	1719.0000	0.0000	10	0	137.6524	147.2349	147.5126	0.2031	149	132
1	1720.0000	0.0000	10	0	137.7066	147.2699	147.6277	0.2931	159	133
1	1721.0000	0.0000	9	0	137.5380	147.2143	147.5810	0.2080	152	137
1	1722.0000	0.0000	9	0	137.4206	147.2420	147.6240	0.2368	154	137
1	1723.0000	0.0000	10	0	137.5388	147.2809	147.8275	0.2268	155	132
1	1724.0000	0.0000	9	0	137.1784	147.1561	147.5909	0.4249	157	130
1	1725.0000	0.0000	9	0	137.5337	147.2683	147.9086	0.2295	153	138
1	1726.0000	0.0000	9	0	137.7445	147.3081	147.9838	0.2049	156	129
1	1727.0000	0.0000	9	0	137.2414	147.1963	147.6166	0.3667	154	132
1	1728.0000	0.0000	9	0	137.5655	147.2774	147.7737	0.3449	154	134
1	1729.0000	0.0000	9	0	137.3679	147.1847	147.6784	0.2517	160	133
1	1730.0000	0.0000	9	0	137.0796	147.0991	147.1722	0.2315	159	140
1	1731.0000	0.0000	9	0	137.0373	147.1113	147.1239	0.3908	149	132
1	1732.0000	0.0000	9	0	137.0014	147.1287	147.1158	0.2531	177	138
1	1733.0000	0.0000	9	0	137.1772	147.0428	147.2426	0.2631	171	144
1	1734.0000	0.0000	9	0	137.3089	147.0372	147.1909	0.1733	156	138
1	1735.0000	0.0000	9	0	137.3197	147.1769	147.3382	0.2012	155	130
1	1736.0000	0.0000	9	0	137.7262	147.2224	147.4699	0.2987	157	134
1	1737.0000	0.0000	9	0	137.7096	147.2183	147.5669	0.2001	155	143
1	1738.0000	0.0000	9	0	137.4655	146.9791	147.3100	0.1678	156	140
1	1739.0000	0.0000	9	0	137.8564	147.3596	147.8119	0.3201	149	131
1	1740.0000	0.0000	9	0	138.0511	147.3437	147.9008	0.2509	157	143
1	1741.0000	0.0000	9	0	138.1744	147.3355	147.7660	0.2566	142	134
1	1742.0000	0.0000	10	0	138.0812	147.3891	147.5618	0.3401	148	146
1	1743.0000	0.0000	9	0	138.3033	147.4244	147.7053	0.2122	175	145
1	1744.0000	0.0000	9	0	138.2290	147.4045	147.6427	0.2688	170	137
1	1745.0000	0.0000	9	0	138.1697	147.3731	147.6509	0.2596	172	146
1	1746.0000	0.0000	9	0	138.1241	147.4494	147.7292	0.2216	168	145
1	1747.0000	0.0000	9	0	138.1350	147.3340	147.6130	0.2627	142	139
1	1748.0000	0.0000	9	0	138.0821	147.2981	147.4829	0.0914	165	146
1	1749.0000	0.0000	10	0	137.8109	147.3750	147.4233	0.3016	172	142
1	1750.0000	0.0000	9	0	138.1199	147.4143	147.5901	0.2724	167	144
1	1751.0000	0.0000	10	0	138.1436	147.3095	147.5783	0.1936	163	136
1	1752.0000	0.0000	9	0	138.0075	147.2228	147.3894	0.3037	166	134
1	1753.0000	0.0000	10	0	137.9950	147.2819	147.3082	0.3267	169	143
1	1754.0000	0.0000	10	0	137.9736	147.3271	147.0879	0.2786	160	138
1	1755.0000	0.0000	10	0	137.9602	147.2883	146.9989	0.3155	155	144
1	1756.0000	0.0000	9	0	137.9275	147.2862	147.0097	0.2289	158	143
1	1757.0000	0.0000	9	0	137.9848	147.2277	147.0230	0.1826	169	134
1	1758.0000	0.0000	10	0	137.8791	147.1289	146.8216	0.1808	171	133
1	1759.0000	0.0000	10	0	137.5736	147.0116	145.9636	0.2157	156	130
1	1760.0000	0.0000	10	0	137.6481	147.0210	146.0262	0.2226	150	132
1	1761.0000	0.0000	10	0	137.5022	147.0597	145.7838	0.2121	160	120
1	1762.0000	0.0000	10	0	137.9126	147.2333	146.7992	0.4135	162	130
1	1763.0000	0.0000	9	0	138.1820	147.4229	147.4949	0.2986	166	136
1	1764.0000	0.0000	9	0	138.2803	147.2279	147.3976	0.2713	165	136
1	1765.0000	0.0000	9	0	137.9574	147.0893	147.1712	0.2131	157	142
1	1766.0000	0.0000	9	0	137.8449	147.1726	147.2960	0.2019	148	130
1	1767.0000	0.0000	10	0	137.7663	147.2417	147.2005	0.2600	170	127
1	1768.0000	0.0000	9	0	137.5287	147.0735	146.7612	0.3259	166	130
1	1769.0000	0.0000	9	0	137.6828	147.0809	147.0771	0.2466	154	137
1	1770.0000	0.0000	9	0	137.7543	147.0586	147.1500	0.2315	155	139
1	1771.0000	0.0000	9	0	137.8180	146.9728	146.9885	0.1279	148	139
1	1772.0000	0.0000	10	0	137.8076	147.1800	147.1978	0.2215	172	145
1	1773.0000	0.0000	9	0	137.7728	147.0791	147.0954	0.2045	154	133
1	1774.0000	0.0000	9	0	137.9096	147.1586	147.4244	0.2665	145	135
1	1775.0000	0.0000	10	0	137.8998	147.2006	147.2455	0.2992	157	134
1	1776.0000	0.0000	9	0	137.9800	147.0901	147.2824	0.2382	152	141
1	1777.0000	0.0000	9	0	137.9142	147.1048	147.2710	0.1952	153	138
1	1778.0000	0.0000	9	0	138.2259	147.3188	147.3486	0.2694	139	118
1	1779.0000	0.0000	9	0	138.5212	147.3323	147.3668	0.1927	146	137
1	1780.0000	0.0000	9	0	138.5859	147.2279	147.5020	0.1755	147	145
1	1781.0000	0.0000	9	0	138.4938	147.2654	147.3946	0.1291	147	141
1	1782.0000	0.0000	9	0	138.5453	147.3399	147.5349	0.2595	146	145
1	1783.0000	0.0000	9	0	138.4202	147.3470	147.3530	0.2909	144	138
1	1784.0000	0.0000	9	0	138.4517	147.3259	147.3618	0.2931	145	141
1	1785.0000	0.0000	9	0	138.3398	147.3568	147.3279	0.2620	165	136
1	1786.0000	0.0000	9	0	138.3826	147.2331	147.2572	0.2470	151	138
1	1787.0000	0.0000	9	0	138.3951	147.1270	147.1145	0.3785	142	138
1	1788.0000	0.0000	9	0	138.5132	147.1921	147.2973	0.1875	147	138
1	1789.0000	0.0000	9	0	138.5588	147.2408	147.3414	0.2255	147	145
1	1790.0000	0.0000	9	0	138.5126	147.2009	147.3393	0.2576	150	143
1	1791.0000	0.0000	9	0	138.5462	147.2307	147.2476	0.2374	141	143
1	1792.0000	0.0000	9	0	138.6380	147.3211	147.1369	0.1988	169	142
1	1793.0000	0.0000	9	0	138.6025	147.1803	147.0193	0.2088	148	135
1	1794.0000	0.0000	9	0	138.6174	147.2431	147.0255	0.1797	146	134
1	1795.0000	0.0000	9	0	138.8559	147.2818	147.1912	0.3028	141	138
1	1796.0000	0.0000	9	0	138.8672	147.3503	147.2862	0.2259	141	140
1	1797.0000	0.0000	9	0	139.0275	147.4411	147.3971	0.2171	166	145
1	1798.0000	0.0000	10	0	139.0958	147.3690	147.3994	0.1812	144	137
1	1799.0000	0.0000	9	0	138.8798	147.2776	147.4481	0.1814	149	143
1	1800.0000	0.0000	9	0	138.8593	147.3052	147.6122	0.1793	147	143
1	1801.0000	0.0000	9	0	138.6883	147.3088	147.4411	0.2241	146	138
1	1802.0000	0.0000	9	0	138.7435	147.3373	147.5468	0.2400	143	139
1	1803.0000	0.0000	9	0	138.4811	147.2790	147.3733	0.2240	147	145
1	1804.0000	0.0000	9	0	138.3749	147.2000	147.2533	0.2494	151	141
1	1805.0000	0.0000	9	0	138.4647	147.2430	147.2614	0.2643	154	145
1	1806.0000	0.0000	9	0	138.4674	147.4150	147.3866	0.3700	159	140
1	1807.0000	0.0000	9	0	138.5293	147.2415	147.4390	0.2010	145	143
1	1808.0000	0.0000	9	0	138.4260	147.1613	147.3498	0.2210	148	144
1	1809.0000	0.0000	9	0	138.3996	147.2172	147.2100	0.1468	155	143
1	1810.0000	0.0000	9	0	138.4286	147.1251	147.2842	0.1529	152	142
1	1811.0000	0.0000	10	0	138.5113	147.2351	147.4301	0.2407	151	144
1	1812.0000	0.0000	9	0	138.5039	147.2283	147.3676	0.2360	153	149
1	1813.0000	0.0000	9	0	138.4255	147.2543	147.3136	0.2166	153	147
1	1814.0000	0.0000	10	0	138.6003	146.9764	147.2732	0.3638	157	145
1	1815.0000	0.0000	9	0	138.4818	147.2060	147.3638	0.2503	153	144
1	1816.0000	0.0000	9	0	138.7086	147.2909	147.5572	0.2480	153	139
1	1817.0000	0.0000	9	0	138.4872	147.1304	147.3732	0.2363	146	145
1	1818.0000	0.0000	9	0	138.5464	147.1204	147.3175	0.2212	153	145
1	1819.0000	0.0000	9	0	138.4633	147.0841	147.2603	0.1941	149	141
1	1820.0000	0.0000	9	0	138.7431	147.1978	147.4823	0.1665	155	140
1	1821.0000	0.0000	9	0	139.0690	147.2523	147.6498	0.1759	152	138
1	1822.0000	0.0000	10	0	139.2536	147.3478	147.8793	0.2248	149	139
1	1823.0000	0.0000	10	0	139.1836	147.3346	147.8469	0.1669	155	140
1	1824.0000	0.0000	9	0	139.4163	147.3589	147.8768	0.2463	151	136
1	1825.0000	0.0000	9	0	139.2671	147.4724	147.9016	0.2999	156	137
1	1826.0000	0.0000	9	0	139.2679	147.2164	147.7150	0.2535	154	142
1	1827.0000	0.0000	9	0	139.2732	147.3547	147.8222	0.2291	151	138
1	1828.0000	0.0000	9	0	139.1938	147.3807	147.7439	0.2132	151	143
1	1829.0000	0.0000	9	0	139.0915	147.4055	147.7033	0.1580	148	137
1	1830.0000	0.0000	9	0	139.2005	147.4308	147.8284	0.2147	144	138
1	1831.0000	0.0000	9	0	139.2158	147.3517	147.7234	0.1897	158	144
1	1832.0000	0.0000	9	0	139.3545	147.4483	147.9391	0.2164	154	148
1	1833.0000	0.0000	9	0	139.4691	147.3733	147.9343	0.2807	151	145
1	1834.0000	0.0000	9	0	139.5336	147.4798	147.9864	0.1969	149	147
1	1835.0000	0.0000	9	0	139.3592	147.4143	147.7366	0.2534	155	146
1	1836.0000	0.0000	10	0	139.4576	147.4695	147.9147	0.2070	145	144
1	1837.0000	0.0000	9	0	139.3543	147.4462	147.7900	0.3207	143	144
1	1838.0000	0.0000	9	0	139.2675	147.4388	147.6427	0.2120	162	149
1	1839.0000	0.0000	9	0	139.3379	147.4227	147.7732	0.2098	147	147
1	1840.0000	0.0000	9	0	139.1643	147.4081	147.6027	0.2767	152	145
1	1841.0000	0.0000	10	0	139.3274	147.3876	147.7158	0.1971	146	139
1	1842.0000	0.0000	9	0	139.2737	147.4625	147.5785	0.2381	149	143
1	1843.0000	0.0000	9	0	139.3406	147.3300	147.4742	0.2551	144	146
1	1844.0000	0.0000	9	0	139.0438	147.3310	147.4033	0.3568	139	137
1	1845.0000	0.0000	9	0	138.4701	147.1349	146.8740	0.2896	170	141
1	1846.0000	0.0000	10	0	138.2837	147.1678	146.8014	0.3441	158	134
1	1847.0000	0.0000	10	0	138.3462	146.9874	146.7382	0.2671	157	136
1	1848.0000	0.0000	9	0	138.1991	147.0090	146.5721	0.1889	168	138
1	1849.0000	0.0000	10	0	138.0363	146.9190	146.5970	0.3415	148	135
1	1850.0000	0.0000	9	0	138.3897	146.8574	146.7266	0.3873	152	130
1	1851.0000	0.0000	9	0	138.3432	146.9654	146.7954	0.2588	157	136
1	1852.0000	0.0000	9	0	138.5720	147.0996	146.9922	0.2258	157	144
1	1853.0000	0.0000	9	0	138.4922	146.9958	146.8136	0.1781	158	139
1	1854.0000	0.0000	9	0	138.5113	147.0382	146.9032	0.2235	161	139
1	1855.0000	0.0000	10	0	138.4191	147.0713	146.9081	0.2617	153	142
1	1856.0000	0.0000	9	0	138.6651	147.0938	147.0172	0.2046	155	137
1	1857.0000	0.0000	9	0	138.0924	147.0503	146.9007	0.5571	157	142
1	1858.0000	0.0000	9	0	138.5337	147.0404	147.0036	0.2506	154	145
1	1859.0000	0.0000	9	0	138.5894	147.0951	146.9846	0.1569	155	145
1	1860.0000	0.0000	10	0	138.7565	147.0813	147.0162	0.1967	166	144
1	1861.0000	0.0000	9	0	138.8714	147.1487	147.2453	0.1994	150	141
1	1862.0000	0.0000	9	0	138.8347	147.0761	146.9914	0.1840	141	141
1	1863.0000	0.0000	9	0	138.9626	147.0547	147.0523	0.1858	146	144
1	1864.0000	0.0000	10	0	138.7560	147.1134	146.9438	0.2347	149	139
1	1865.0000	0.0000	10	0	138.8281	147.1546	146.9571	0.1994	151	140
1	1866.0000	0.0000	10	0	138.8727	147.1306	146.9332	0.1609	147	143
1	1867.0000	0.0000	9	0	138.8470	147.1282	146.9966	0.2296	148	141
1	1868.0000	0.0000	10	0	138.8345	147.2033	146.9939	0.2109	144	139
1	1869.0000	0.0000	10	0	139.0098	147.0820	146.9905	0.1357	145	137
1	1870.0000	0.0000	9	0	139.0468	147.1506	147.0911	0.2487	134	134
1	1871.0000	0.0000	9	0	139.0189	147.2043	147.2321	0.2591	135	132
1	1872.0000	0.0000	9	0	139.1860	147.3444	147.1227	0.2695	147	124
1	1873.0000	0.0000	10	0	139.5497	147.4808	147.2836	0.2983	129	109
1	1874.0000	0.0000	10	0	139.0367	147.6421	146.7563	0.4055	101	75
1	1875.0000	0.0000	10	0	138.9943	147.2799	146.8609	1.1792	67	55
3	1876.0000	0.0000	6	0	147.5949	35.7048	258.4352	1.9720	55	54
0	1877.0000	0.0000	0	3	0.0000	0.0000	0.0000	0.0000	47	43
1	1878.0000	0.0000	6	0	138.7739	147.3053	146.7914	0.2604	55	52
1	1879.0000	0.0000	9	0	139.2237	147.4221	147.2304	0.3426	95	68
1	1880.0000	0.0000	9	0	139.0460	147.3419	147.1539	0.2311	126	106
1	1881.0000	0.0000	9	0	139.2763	147.2416	147.4981	0.1712	143	122
1	1882.0000	0.0000	9	0	139.1579	147.1736	147.4187	0.2820	153	138
1	1883.0000	0.0000	9	0	139.0478	147.1214	147.3116	0.3297	148	133
1	1884.0000	0.0000	9	0	139.0332	147.0258	147.1689	0.2890	148	137
1	1885.0000	0.0000	9	0	139.0549	147.1213	147.2568	0.2158	143	139
1	1886.0000	0.0000	9	0	139.2282	147.1873	147.4398	0.2232	155	145
1	1887.0000	0.0000	9	0	139.1962	147.2018	147.3571	0.2098	146	142
1	1888.0000	0.0000	9	0	139.5353	147.2350	147.6482	0.2049	156	139
1	1889.0000	0.0000	9	0	139.7126	147.2477	147.7004	0.2093	153	140
1	1890.0000	0.0000	9	0	139.6567	147.2926	147.7663	0.2148	149	136
1	1891.0000	0.0000	9	0	139.0315	147.1026	147.1723	0.2562	159	139
1	1892.0000	0.0000	9	0	138.8663	147.0245	147.1066	0.2526	152	141
1	1893.0000	0.0000	9	0	138.9675	146.9469	147.0611	0.1831	154	140
1	1894.0000	0.0000	9	0	138.9238	146.8347	146.9567	0.2208	146	134
1	1895.0000	0.0000	9	0	138.9658	146.8946	146.9288	0.1394	138	130
1	1896.0000	0.0000	9	0	138.6690	146.9088	146.8024	0.2976	147	132
1	1897.0000	0.0000	9	0	138.9038	146.9570	147.0248	0.2358	153	140
1	1898.0000	0.0000	10	0	138.8343	146.9226	146.9527	0.3005	156	137
1	1899.0000	0.0000	9	0	138.9503	146.9360	147.0699	0.2725	151	141
1	1900.0000	0.0000	9	0	138.9489	146.9924	147.0754	0.2680	153	140
1	1901.0000	0.0000	9	0	138.9753	146.9830	147.0274	0.2576	148	144
1	1902.0000	0.0000	10	0	139.1780	146.9849	147.2619	0.2166	150	137
1	1903.0000	0.0000	9	0	139.1310	147.0580	147.1927	0.3316	154	142
1	1904.0000	0.0000	9	0	139.2547	147.0985	147.2457	0.2291	152	138
1	1905.0000	0.0000	9	0	139.3534	147.0410	147.3929	0.1922	147	132
1	1906.0000	0.0000	9	0	139.4331	147.0609	147.3315	0.1940	147	135
1	1907.0000	0.0000	10	0	139.3055	147.1526	147.4269	0.3638	150	137
1	1908.0000	0.0000	9	0	139.7088	147.2351	147.7672	0.2594	149	141
1	1909.0000	0.0000	9	0	139.7556	147.1763	147.6749	0.2356	154	142
1	1910.0000	0.0000	9	0	139.6600	147.2354	147.6506	0.3314	150	135
1	1911.0000	0.0000	9	0	139.4331	147.1349	147.3889	0.3116	146	139
1	1912.0000	0.0000	9	0	139.2142	146.9402	147.0558	0.3067	146	132
1	1913.0000	0.0000	9	0	138.9876	146.9224	146.9382	0.1965	161	133
1	1914.0000	0.0000	9	0	138.9239	146.8691	146.9113	0.2189	147	138
1	1915.0000	0.0000	9	0	139.0073	146.9804	147.1323	0.1956	151	134
1	1916.0000	0.0000	10	0	139.0218	146.9307	147.0837	0.2713	152	139
1	1917.0000	0.0000	9	0	139.1581	146.9861	147.2428	0.2678	149	141
1	1918.0000	0.0000	10	0	139.1831	146.9284	147.2290	0.2510	165	138
1	1919.0000	0.0000	9	0	139.2955	146.9767	147.2467	0.2579	148	141
1	1920.0000	0.0000	9	0	139.6411	147.0024	147.3780	0.1747	147	134
1	1921.0000	0.0000	9	0	139.8367	147.1743	147.6124	0.2323	153	136
1	1922.0000	0.0000	9	0	139.4639	147.2000	147.3696	0.4553	141	119
1	1923.0000	0.0000	10	0	139.8756	147.5358	147.7200	0.5762	125	101
1	1924.0000	0.0000	9	0	140.0113	147.4305	147.7486	0.4161	123	98
1	1925.0000	0.0000	9	0	140.2105	147.4715	147.8681	0.2991	133	112
1	1926.0000	0.0000	9	0	140.1127	147.2912	147.7664	0.2108	145	123
1	1927.0000	0.0000	10	0	140.1220	147.2258	147.7347	0.2094	151	131
1	1928.0000	0.0000	9	0	140.1618	147.1983	147.8303	0.2144	152	134
1	1929.0000	0.0000	9	0	139.9124	147.1836	147.5291	0.2401	152	139
1	1930.0000	0.0000	10	0	140.0498	147.2042	147.7022	0.2038	156	143
1	1931.0000	0.0000	10	0	140.0230	147.1228	147.7350	0.2420	150	135
1	1932.0000	0.0000	10	0	139.9390	147.1181	147.6071	0.2064	157	140
1	1933.0000	0.0000	10	0	139.9178	147.0442	147.6001	0.2447	157	141
1	1934.0000	0.0000	10	0	139.7303	147.0889	147.5273	0.3494	153	139
1	1935.0000	0.0000	10	0	139.9131	147.0778	147.4929	0.2436	156	130
1	1936.0000	0.0000	9	0	140.1081	147.1564	147.5568	0.2623	154	135
1	1937.0000	0.0000	9	0	140.2427	147.1756	147.6617	0.2155	157	136
1	1938.0000	0.0000	9	0	140.2134	147.2760	147.6421	0.3101	160	140
1	1939.0000	0.0000	9	0	140.3171	147.2404	147.7749	0.2503	155	140
1	1940.0000	0.0000	10	0	140.2029	147.1453	147.5214	0.2571	158	135
1	1941.0000	0.0000	9	0	140.2696	147.0691	147.5401	0.2070	157	138
1	1942.0000	0.0000	9	0	140.2102	147.0631	147.4555	0.2172	157	140
1	1943.0000	0.0000	9	0	140.2891	147.0081	147.5142	0.2168	155	134
1	1944.0000	0.0000	9	0	140.1796	147.2035	147.5552	0.2740	155	135
1	1945.0000	0.0000	9	0	140.2688	147.2043	147.6352	0.2509	170	133
1	1946.0000	0.0000	9	0	140.0727	147.0668	147.5036	0.4134	163	137
1	1947.0000	0.0000	10	0	139.9820	147.0676	147.3856	0.3633	159	144
1	1948.0000	0.0000	9	0	140.3265	147.0290	147.5722	0.2465	153	141
1	1949.0000	0.0000	10	0	140.2596	147.0268	147.4820	0.1789	157	136
1	1950.0000	0.0000	9	0	140.1855	147.0095	147.4219	0.2281	154	140
1	1951.0000	0.0000	10	0	140.2072	147.0537	147.4196	0.1775	155	141
1	1952.0000	0.0000	9	0	140.2937	147.0050	147.4310	0.1980	162	143
1	1953.0000	0.0000	9	0	140.3530	147.0114	147.5370	0.1836	157	136
1	1954.0000	0.0000	9	0	140.1446	147.0132	147.4216	0.2420	155	141
1	1955.0000	0.0000	9	0	140.3378	147.0583	147.5151	0.2055	157	136
1	1956.0000	0.0000	9	0	140.3835	147.0438	147.5784	0.2341	167	140
1	1957.0000	0.0000	9	0	140.5878	147.0172	147.6950	0.1632	163	140
1	1958.0000	0.0000	10	0	140.6013	147.0486	147.7551	0.2372	175	138
1	1959.0000	0.0000	9	0	140.1384	146.9375	147.4383	0.3403	168	142
1	1960.0000	0.0000	9	0	140.3624	146.9716	147.5060	0.2352	169	139
1	1961.0000	0.0000	10	0	140.5187	146.9752	147.5188	0.2387	157	139
1	1962.0000	0.0000	10	0	140.2483	146.8979	147.4935	0.4476	169	138
1	1963.0000	0.0000	10	0	140.2646	146.9471	147.4213	0.2936	165	135
1	1964.0000	0.0000	10	0	140.3701	146.9107	147.4710	0.2097	169	138
1	1965.0000	0.0000	9	0	140.2787	146.9971	147.4967	0.3151	169	145
1	1966.0000	0.0000	10	0	140.2938	146.9433	147.3941	0.2814	166	138
1	1967.0000	0.0000	10	0	140.1479	146.8648	147.3351	0.3146	174	142
1	1968.0000	0.0000	9	0	140.3805	146.8802	147.5806	0.2211	158	140
1	1969.0000	0.0000	9	0	140.4630	146.9869	147.4359	0.3973	162	138
1	1970.0000	0.0000	9	0	140.9017	147.1543	147.7484	0.3853	170	133
1	1971.0000	0.0000	9	0	141.1116	147.2257	147.9583	0.4034	172	140
1	1972.0000	0.0000	9	0	141.0894	147.1687	147.8416	0.2201	168	141
1	1973.0000	0.0000	9	0	141.1625	147.1530	147.8078	0.3204	158	122
1	1974.0000	0.0000	9	0	140.5551	147.0702	147.3718	0.2673	161	126
1	1975.0000	0.0000	9	0	140.8148	146.9630	147.4822	0.2138	163	140
1	1976.0000	0.0000	10	0	140.8343	146.9937	147.5946	0.1379	167	135
1	1977.0000	0.0000	9	0	140.7963	146.9664	147.6606	0.2384	162	135
1	1978.0000	0.0000	10	0	140.6434	146.9022	147.4180	0.2708	156	135
1	1979.0000	0.0000	9	0	140.5028	146.8853	147.3846	0.2130	160	142
1	1980.0000	0.0000	10	0	140.5484	146.8172	147.3916	0.1866	155	139
1	1981.0000	0.0000	9	0	140.5700	146.8322	147.3143	0.2759	158	133
1	1982.0000	0.0000	10	0	140.4241	146.7958	147.2541	0.3188	158	134
1	1983.0000	0.0000	10	0	140.4251	146.7531	147.1867	0.2221	153	131
1	1984.0000	0.0000	9	0	140.3453	146.6527	147.0677	0.2333	158	139
1	1985.0000	0.0000	10	0	140.4641	146.7159	147.1532	0.2151	156	143
1	1986.0000	0.0000	9	0	140.4034	146.6944	147.1365	0.3098	158	136
1	1987.0000	0.0000	10	0	140.3714	146.7020	147.1487	0.1538	152	136
1	1988.0000	0.0000	9	0	140.5088	146.6718	147.2398	0.2412	160	136
1	1989.0000	0.0000	9	0	140.4954	146.7715	147.2830	0.2108	159	138
1	1990.0000	0.0000	10	0	140.5909	146.6911	147.3802	0.2498	166	135
1	1991.0000	0.0000	9	0	140.5401	146.6293	147.3301	0.2070	160	133
1	1992.0000	0.0000	10	0	140.8978	146.7330	147.5090	0.2550	157	141
1	1993.0000	0.0000	9	0	140.7164	146.8473	147.5359	0.2620	159	142
1	1994.0000	0.0000	10	0	140.6822	146.8722	147.4901	0.2218	165	140
1	1995.0000	0.0000	10	0	140.9158	146.8528	147.5299	0.2126	169	142
1	1996.0000	0.0000	10	0	141.6068	146.9709	147.8266	0.2068	159	130
1	1997.0000	0.0000	9	0	141.1936	146.8866	147.7668	0.3889	165	137
1	1998.0000	0.0000	9	0	141.4525	146.9250	147.8232	0.2369	163	141
1	1999.0000	0.0000	9	0	141.3469	146.9342	147.7822	0.2104	161	137
1	2000.0000	0.0000	10	0	141.3924	146.9186	147.8527	0.2343	157	138
1	2001.0000	0.0000	10	0	141.2293	146.9503	147.6967	0.2765	161	139
1	2002.0000	0.0000	10	0	141.2880	146.8747	147.6998	0.2673	181	145
1	2003.0000	0.0000	10	0	141.3127	146.8709	147.7549	0.2552	174	136
1	2004.0000	0.0000	10	0	141.1373	146.8329	147.5593	0.2757	154	142
1	2005.0000	0.0000	10	0	141.2294	146.8230	147.6654	0.2425	161	138
1	2006.0000	0.0000	10	0	141.0696	146.8770	147.5921	0.2126	156	140
1	2007.0000	0.0000	9	0	140.9784	146.7367	147.4439	0.2473	159	128
1	2008.0000	0.0000	10	0	140.9076	146.6074	147.2714	0.1973	153	130
1	2009.0000	0.0000	10	0	141.0047	146.8210	147.4221	0.2637	155	138
1	2010.0000	0.0000	10	0	140.9213	146.7226	147.3714	0.3078	174	142
1	2011.0000	0.0000	10	0	140.7518	146.7068	147.3416	0.4126	161	139
1	2012.0000	0.0000	10	0	140.9322	146.6713	147.3765	0.2925	153	139
1	2013.0000	0.0000	10	0	140.9869	146.7170	147.2892	0.2510	150	130
1	2014.0000	0.0000	10	0	140.8945	146.6940	147.3266	0.2310	171	130
1	2015.0000	0.0000	10	0	141.1237	146.7870	147.5093	0.2385	176	140
1	2016.0000	0.0000	10	0	141.0368	146.7203	147.4278	0.2048	172	140
1	2017.0000	0.0000	10	0	141.1486	146.6861	147.5347	0.3247	168	138
1	2018.0000	0.0000	10	0	141.1045	146.7776	147.5415	0.2624	173	142
1	2019.0000	0.0000	10	0	141.2623	146.7970	147.6886	0.1797	175	143
1	2020.0000	0.0000	10	0	141.2768	146.7103	147.5991	0.1233	179	143
1	2021.0000	0.0000	10	0	141.2393	146.8035	147.6517	0.2836	175	139
1	2022.0000	0.0000	9	0	141.1893	146.7496	147.6189	0.2908	166	144
1	2023.0000	0.0000	10	0	141.3326	146.6867	147.6416	0.1800	150	135
1	2024.0000	0.0000	10	0	141.2854	146.7565	147.7532	0.2678	171	144
1	2025.0000	0.0000	9	0	141.2174	146.7473	147.5848	0.2314	172	143
1	2026.0000	0.0000	10	0	141.2212	146.7111	147.6193	0.2065	175	137
1	2027.0000	0.0000	10	0	141.2021	146.7206	147.7014	0.2074	174	140
1	2028.0000	0.0000	10	0	141.1693	146.7127	147.6326	0.1973	175	138
1	2029.0000	0.0000	10	0	141.1196	146.7423	147.5878	0.2545	166	141
1	2030.0000	0.0000	10	0	141.0667	146.5817	147.4676	0.1930	173	137
1	2031.0000	0.0000	10	0	140.9739	146.6365	147.5206	0.2434	178	137
1	2032.0000	0.0000	10	0	141.0234	146.5781	147.3871	0.2601	182	138
1	2033.0000	0.0000	10	0	140.6543	146.6289	147.2725	0.3412	172	132
1	2034.0000	0.0000	10	0	140.6681	146.7041	147.3704	0.4738	168	127
1	2035.0000	0.0000	9	0	139.8402	146.1425	147.2728	0.2324	138	131
1	2036.0000	0.0000	9	0	139.7317	146.2150	147.4008	0.2179	137	132
1	2037.0000	0.0000	9	0	139.5428	146.1302	147.2918	0.3566	146	132
1	2038.0000	0.0000	9	0	139.6515	146.1835	147.2921	0.2568	150	131
1	2039.0000	0.0000	10	0	139.7232	146.1817	147.3085	0.2262	137	130
1	2040.0000	0.0000	10	0	139.8629	146.2764	147.5141	0.3217	153	132
1	2041.0000	0.0000	10	0	139.9651	146.2236	147.4815	0.2748	149	122
1	2042.0000	0.0000	10	0	140.1941	146.2824	147.7809	0.2542	156	133
1	2043.0000	0.0000	9	0	140.1786	146.2925	147.8637	0.3222	158	137
1	2044.0000	0.0000	10	0	140.1827	146.2969	147.7593	0.2109	164	137
1	2045.0000	0.0000	9	0	139.9855	146.1983	147.4235	0.2340	152	135
1	2046.0000	0.0000	8	0	139.9832	146.0857	147.2714	0.1356	146	134
1	2047.0000	0.0000	9	0	140.0454	146.1963	147.4916	0.2327	149	134
1	2048.0000	0.0000	10	0	139.6735	146.2257	147.3769	0.4863	156	129
1	2049.0000	0.0000	9	0	140.0311	146.1434	147.4364	0.1961	145	135
1	2050.0000	0.0000	9	0	140.1303	146.1503	147.5473	0.2247	145	136
1	2051.0000	0.0000	10	0	139.9663	146.1696	147.4823	0.3273	141	132
1	2052.0000	0.0000	10	0	140.1359	146.1796	147.6186	0.2444	165	134
1	2053.0000	0.0000	10	0	140.0944	146.2398	147.5757	0.2327	151	135
1	2054.0000	0.0000	10	0	140.3352	146.2125	147.6983	0.2145	157	132
1	2055.0000	0.0000	10	0	140.2579	146.2426	147.7512	0.2176	153	132
1	2056.0000	0.0000	9	0	140.8986	146.4670	148.1834	0.3320	167	132
1	2057.0000	0.0000	9	0	140.7683	146.3687	148.0371	0.2540	167	136
1	2058.0000	0.0000	9	0	140.4257	146.2415	147.6872	0.2694	164	138
1	2059.0000	0.0000	9	0	140.1975	146.0961	147.4368	0.2259	154	141
1	2060.0000	0.0000	9	0	140.1799	146.2129	147.4935	0.3201	160	137
1	2061.0000	0.0000	10	0	140.1713	146.0866	147.3705	0.2488	152	131
1	2062.0000	0.0000	10	0	140.1384	146.0359	147.4447	0.2114	161	135
1	2063.0000	0.0000	9	0	140.1090	146.0916	147.4674	0.2481	156	132
1	2064.0000	0.0000	10	0	140.1339	145.8695	147.3299	0.1220	156	134
1	2065.0000	0.0000	10	0	140.2871	146.0769	147.4947	0.2337	157	131
1	2066.0000	0.0000	10	0	140.4212	146.2166	147.6468	0.2658	156	133
1	2067.0000	0.0000	10	0	140.2996	146.1553	147.4396	0.2544	157	130
1	2068.0000	0.0000	9	0	140.1031	146.1019	147.2463	0.3250	157	130
1	2069.0000	0.0000	9	0	140.1612	146.0286	147.2168	0.3084	145	132
1	2070.0000	0.0000	10	0	139.8349	145.9601	147.1238	0.5343	148	132
1	2071.0000	0.0000	10	0	140.0078	146.0485	147.0814	0.2883	152	133
1	2072.0000	0.0000	10	0	140.1875	146.0287	147.2297	0.2380	149	134
1	2073.0000	0.0000	10	0	140.2826	146.0474	147.2631	0.1640	152	135
1	2074.0000	0.0000	10	0	140.2536	146.0483	147.2715	0.2232	154	137
1	2075.0000	0.0000	10	0	140.2616	146.1526	147.3352	0.2478	158	138
1	2076.0000	0.0000	9	0	139.7830	146.0063	146.8779	0.2514	173	132
1	2077.0000	0.0000	10	0	139.4332	146.0784	146.5489	0.3059	165	135
1	2078.0000	0.0000	10	0	139.3018	145.8311	146.2477	0.3077	147	130
1	2079.0000	0.0000	9	0	139.0975	145.8037	146.0166	0.2163	157	133
1	2080.0000	0.0000	10	0	138.6860	145.6759	145.5073	0.3522	145	125
1	2081.0000	0.0000	9	0	138.7204	145.7261	145.5357	0.3336	152	126
1	2082.0000	0.0000	9	0	138.7029	145.6427	145.4751	0.2545	156	132
1	2083.0000	0.0000	9	0	138.6006	145.6387	145.4358	0.2263	161	131
1	2084.0000	0.0000	9	0	138.0344	145.4527	144.9554	0.2398	159	137
1	2085.0000	0.0000	10	0	138.1775	145.3953	144.9739	0.2827	152	125
1	2086.0000	0.0000	10	0	138.0830	145.3706	144.8446	0.2568	143	126
1	2087.0000	0.0000	9	0	138.1263	145.3353	144.8043	0.1570	146	133
1	2088.0000	0.0000	9	0	138.1914	145.5764	144.9416	0.2228	147	132
1	2089.0000	0.0000	10	0	138.1049	145.8967	144.5657	0.4741	162	124
1	2090.0000	0.0000	8	0	136.8651	145.2406	143.1917	0.4275	141	112
1	2091.0000	0.0000	8	0	136.6616	144.8612	142.9674	0.2129	135	115
1	2092.0000	0.0000	8	0	136.6069	144.9850	143.0085	0.2436	155	121
1	2093.0000	0.0000	9	0	136.6818	145.0015	143.0500	0.2229	159	123
1	2094.0000	0.0000	10	0	136.4810	144.8434	142.8534	0.3417	160	123
1	2095.0000	0.0000	10	0	135.8737	144.6869	142.3197	0.3247	161	124
1	2096.0000	0.0000	10	0	135.6376	144.7380	142.2819	0.4577	136	117
1	2097.0000	0.0000	10	0	135.7722	144.6436	142.1205	0.2661	148	124
1	2098.0000	0.0000	10	0	135.5962	144.6294	142.0769	0.2946	149	124
1	2099.0000	0.0000	9	0	135.5792	144.6145	141.8757	0.2279	151	127
1	2100.0000	0.0000	10	0	135.7183	144.6922	142.0071	0.2371	141	127
1	2101.0000	0.0000	9	0	135.4261	144.5924	141.8970	0.2425	138	130
1	2102.0000	0.0000	10	0	135.4196	144.5554	141.7313	0.1554	140	125
1	2103.0000	0.0000	10	0	135.1978	144.5471	141.7074	0.3205	139	123
1	2104.0000	0.0000	10	0	134.9512	144.3519	141.6328	0.4548	139	120
1	2105.0000	0.0000	10	0	134.9239	144.2765	141.5130	0.2794	139	125
1	2106.0000	0.0000	9	0	134.9623	144.2451	141.5297	0.2329	135	127
1	2107.0000	0.0000	9	0	134.9531	144.2727	141.7075	0.3564	144	123
1	2108.0000	0.0000	10	0	134.6891	144.2074	141.7847	0.3358	144	127
1	2109.0000	0.0000	9	0	134.5583	144.0560	141.6194	0.3676	141	124
1	2110.0000	0.0000	9	0	134.4293	143.9232	141.4117	0.2305	137	116
1	2111.0000	0.0000	8	0	134.3423	144.2360	141.5587	0.5480	119	88
1	2112.0000	0.0000	10	0	137.6841	144.6263	146.8284	0.3919	127	99
1	2113.0000	0.0000	10	0	137.9450	144.7154	147.1179	0.3294	149	119
1	2114.0000	0.0000	10	0	138.1091	144.7413	147.2786	0.2240	149	130
1	2115.0000	0.0000	10	0	138.4052	144.6224	147.4077	0.2448	154	124
1	2116.0000	0.0000	10	0	138.2708	144.7607	147.4083	0.2499	154	125
1	2117.0000	0.0000	10	0	138.2803	144.7339	147.5148	0.2253	153	131
1	2118.0000	0.0000	10	0	138.4623	144.8594	147.8003	0.3681	154	126
1	2119.0000	0.0000	10	0	138.4738	144.7925	147.8043	0.2359	148	131
1	2120.0000	0.0000	10	0	138.5226	144.8775	148.0106	0.2563	149	134
1	2121.0000	0.0000	10	0	138.4135	144.8346	147.8162	0.2480	155	137
1	2122.0000	0.0000	10	0	138.4269	144.7980	147.8812	0.2221	153	133
1	2123.0000	0.0000	10	0	138.5179	144.7893	147.9167	0.2138	160	128
1	2124.0000	0.0000	9	0	138.4592	144.7450	147.8033	0.1756	166	129
1	2125.0000	0.0000	10	0	138.4535	144.7960	147.8002	0.2052	158	134
1	2126.0000	0.0000	10	0	138.3928	144.8354	147.7669	0.2819	151	132
1	2127.0000	0.0000	10	0	138.4288	144.8609	147.9131	0.2292	149	135
1	2128.0000	0.0000	10	0	138.5047	144.7983	147.8905	0.2113	151	134
1	2129.0000	0.0000	10	0	138.5305	144.8586	147.8571	0.2924	150	128
1	2130.0000	0.0000	10	0	138.5214	144.8726	147.8920	0.2534	155	135
1	2131.0000	0.0000	10	0	138.5664	144.8406	147.9104	0.2806	154	142
1	2132.0000	0.0000	10	0	138.4435	144.8795	147.8498	0.3124	152	129
1	2133.0000	0.0000	10	0	138.5502	144.8351	147.8370	0.2248	150	131
1	2134.0000	0.0000	10	0	138.4732	144.8213	147.7594	0.1970	153	130
1	2135.0000	0.0000	10	0	138.4146	144.7785	147.7246	0.3128	149	120
1	2136.0000	0.0000	10	0	138.2247	144.6790	147.5315	0.3973	122	96
1	2137.0000	0.0000	6	0	138.3101	144.6621	147.6666	0.4628	86	72
0	2138.0000	0.0000	0	3	0.0000	0.0000	0.0000	0.0000	106	78
0	2139.0000	0.0000	0	3	0.0000	0.0000	0.0000	0.0000	111	85
0	2140.0000	0.0000	0	3	0.0000	0.0000	0.0000	0.0000	95	75
0	2141.0000	0.0000	0	3	0.0000	0.0000	0.0000	0.0000	61	55
2	2142.0000	0.0000	8	0	160.2815	22.4723	19.5619	0.6552	70	54
2	2143.0000	0.0000	7	0	160.1773	22.5117	19.8613	0.4515	74	62
0	2144.0000	0.0000	0	3	0.0000	0.0000	0.0000	0.0000	74	60
1	2145.0000	0.0000	6	0	38.6279	52.1520	111.8324	1.1779	87	69
0	2146.0000	0.0000	0	3	0.0000	0.0000	0.0000	0.0000	101	74
3	2147.0000	0.0000	6	0	25.8892	14.1402	300.2992	1.2029	102	75
0	2148.0000	0.0000	0	3	0.0000	0.0000	0.0000	0.0000	112	92
0	2149.0000	0.0000	0	3	0.0000	0.0000	0.0000	0.0000	114	83
0	2150.0000	0.0000	0	3	0.0000	0.0000	0.0000	0.0000	107	86
0	2151.0000	0.0000	0	3	0.0000	0.0000	0.0000	0.0000	115	97
0	2152.0000	0.0000	0	3	0.0000	0.0000	0.0000	0.0000	122	98
0	2153.0000	0.0000	0	3	0.0000	0.0000	0.0000	0.0000	115	93
0	2154.0000	0.0000	0	3	0.0000	0.0000	0.0000	0.0000	102	85
0	2155.0000	0.0000	0	3	0.0000	0.0000	0.0000	0.0000	98	74
0	2156.0000	0.0000	0	3	0.0000	0.0000	0.0000	0.0000	50	43
1	2157.0000	0.0000	10	0	136.1665	148.2030	144.2467	0.3242	105	69
1	2158.0000	0.0000	9	0	135.9874	148.0070	144.3420	0.4989	133	107
1	2159.0000	0.0000	9	0	136.0943	148.1352	144.1586	0.2439	155	116
1	2160.0000	0.0000	9	0	136.1754	148.1019	144.1994	0.2194	153	125
1	2161.0000	0.0000	9	0	136.2418	148.0874	144.2660	0.2094	166	129
1	2162.0000	0.0000	10	0	136.2626	148.0853	144.3606	0.1627	157	124
1	2163.0000	0.0000	10	0	136.2998	148.0765	144.3302	0.1894	157	125
1	2164.0000	0.0000	10	0	136.3190	148.0880	144.3558	0.2300	155	130
1	2165.0000	0.0000	9	0	136.1889	148.0750	144.2037	0.3003	159	123
1	2166.0000	0.0000	10	0	136.2708	148.0603	144.2820	0.1708	158	126
1	2167.0000	0.0000	9	0	136.3278	148.0952	144.3720	0.1832	164	124
1	2168.0000	0.0000	9	0	136.3704	148.0966	144.3969	0.2228	168	133
1	2169.0000	0.0000	10	0	136.2299	148.1230	144.2571	0.2432	152	130
1	2170.0000	0.0000	9	0	136.2325	148.1723	144.2696	0.2937	157	134
1	2171.0000	0.0000	9	0	136.2806	148.1779	144.3787	0.3261	142	134
1	2172.0000	0.0000	9	0	136.2789	148.2301	144.3383	0.2974	154	132
1	2173.0000	0.0000	8	0	136.2463	148.1653	144.2189	0.2647	157	127
1	2174.0000	0.0000	10	0	136.3497	148.1926	144.3544	0.2739	148	130
1	2175.0000	0.0000	10	0	136.3315	148.2014	144.3053	0.2593	155	128
1	2176.0000	0.0000	10	0	136.3574	148.1939	144.3529	0.2345	157	129
1	2177.0000	0.0000	9	0	136.3511	148.1648	144.2915	0.2625	159	138
1	2178.0000	0.0000	10	0	136.3523	148.2159	144.2775	0.1919	155	131
1	2179.0000	0.0000	9	0	136.3589	148.1695	144.2552	0.2382	161	128
1	2180.0000	0.0000	9	0	136.4857	148.1903	144.3938	0.1965	140	129
1	2181.0000	0.0000	9	0	136.0633	148.1516	144.1864	0.4310	156	128
1	2182.0000	0.0000	9	0	136.2622	148.1561	144.2398	0.3487	142	118
1	2183.0000	0.0000	10	0	136.5352	148.2546	144.4220	0.3033	149	133
1	2184.0000	0.0000	9	0	136.5916	148.2336	144.3760	0.2334	144	130
1	2185.0000	0.0000	9	0	136.7011	148.3499	144.5465	0.2582	143	128
1	2186.0000	0.0000	9	0	136.6578	148.2905	144.4279	0.2154	154	138
1	2187.0000	0.0000	10	0	136.6611	148.3647	144.4577	0.3167	156	135
1	2188.0000	0.0000	9	0	136.7310	148.3567	144.4835	0.2578	146	125
1	2189.0000	0.0000	10	0	136.8638	148.3637	144.5402	0.2308	152	127
1	2190.0000	0.0000	9	0	136.9832	148.3499	144.5392	0.1733	145	126
1	2191.0000	0.0000	9	0	137.2616	148.3969	144.7596	0.2605	159	120
1	2192.0000	0.0000	9	0	138.3713	149.0953	145.3868	0.3958	171	114
1	2193.0000	0.0000	9	0	139.3280	149.3223	146.3875	0.2669	162	122
1	2194.0000	0.0000	9	0	138.9146	149.2207	146.0505	0.3479	139	126
1	2195.0000	0.0000	9	0	139.5470	149.3521	146.5074	0.1860	140	122
1	2196.0000	0.0000	9	0	139.4726	149.2371	146.4503	0.1654	159	128
1	2197.0000	0.0000	9	0	139.5006	149.3842	146.5309	0.1762	170	129
1	2198.0000	0.0000	9	0	139.7530	149.3762	146.7481	0.1682	163	130
1	2199.0000	0.0000	10	0	139.5946	149.2336	146.5834	0.1359	141	129
1	2200.0000	0.0000	9	0	139.5794	149.3495	146.6414	0.2075	142	135
1	2201.0000	0.0000	8	0	139.5176	149.3928	146.6492	0.2010	146	131
1	2202.0000	0.0000	9	0	139.5757	149.2780	146.6536	0.1739	142	124
1	2203.0000	0.0000	9	0	139.6288	149.3155	146.7569	0.2756	138	124
1	2204.0000	0.0000	9	0	139.6339	149.3233	146.6471	0.1754	146	131
1	2205.0000	0.0000	9	0	139.5969	149.2905	146.7445	0.2582	150	128
1	2206.0000	0.0000	9	0	139.7453	149.2720	146.7090	0.1642	146	127
1	2207.0000	0.0000	9	0	139.7072	149.4441	146.8768	0.3069	141	128
1	2208.0000	0.0000	9	0	139.6335	149.3210	146.6505	0.1813	141	129
1	2209.0000	0.0000	9	0	139.5663	149.3454	146.6515	0.2328	147	135
1	2210.0000	0.0000	9	0	139.8211	149.3902	146.8222	0.1972	143	136
1	2211.0000	0.0000	9	0	139.7698	149.3595	146.7636	0.2421	146	130
1	2212.0000	0.0000	9	0	139.6228	149.3601	146.6008	0.1948	142	127
1	2213.0000	0.0000	9	0	140.4206	149.8337	147.1747	0.3789	141	127
1	2214.0000	0.0000	9	0	140.9460	149.9961	147.7357	0.3940	140	124
1	2215.0000	0.0000	9	0	141.0873	150.0041	147.7857	0.3811	137	126
1	2216.0000	0.0000	9	0	141.4399	150.0145	147.9126	0.1859	139	134
1	2217.0000	0.0000	9	0	141.0438	150.0736	147.8246	0.4123	142	128
1	2218.0000	0.0000	9	0	141.5227	150.0492	147.9160	0.1713	144	132
1	2219.0000	0.0000	9	0	141.6045	150.2300	148.0600	0.2997	145	134
1	2220.0000	0.0000	9	0	141.7593	150.0814	148.0739	0.2769	143	129
1	2221.0000	0.0000	9	0	141.8723	150.1823	148.2383	0.1775	142	131
1	2222.0000	0.0000	9	0	141.8513	150.1671	148.3370	0.2713	134	128
1	2223.0000	0.0000	10	0	141.9188	150.2400	148.3933	0.2059	132	114
1	2224.0000	0.0000	9	0	141.8709	150.2280	148.3336	0.2643	138	120
1	2225.0000	0.0000	9	0	142.0239	150.1588	148.3508	0.2701	135	130
1	2226.0000	0.0000	10	0	141.9698	150.1529	148.3827	0.2194	140	127
1	2227.0000	0.0000	9	0	141.7500	150.3131	148.4385	0.2992	145	133
1	2228.0000	0.0000	9	0	141.7955	150.2479	148.3224	0.1816	147	139
1	2229.0000	0.0000	10	0	141.9163	150.2098	148.3649	0.1817	147	133
1	2230.0000	0.0000	9	0	141.5787	150.2495	148.2540	0.3347	138	137
1	2231.0000	0.0000	9	0	141.7787	150.2436	148.3914	0.3257	152	132
1	2232.0000	0.0000	9	0	141.6695	150.2042	148.3185	0.3503	135	138
1	2233.0000	0.0000	9	0	141.7341	150.0647	148.2089	0.2184	137	137
1	2234.0000	0.0000	10	0	141.7899	150.1688	148.2712	0.2498	134	136
1	2235.0000	0.0000	10	0	141.4294	150.1600	148.1589	0.4103	141	127
1	2236.0000	0.0000	9	0	141.6085	150.1293	148.1399	0.1998	144	144
1	2237.0000	0.0000	9	0	141.5215	150.1370	148.0727	0.2240	141	141
1	2238.0000	0.0000	9	0	141.3720	150.0776	148.0653	0.2089	135	133
1	2239.0000	0.0000	9	0	141.4918	150.0514	148.1153	0.2080	135	125
1	2240.0000	0.0000	9	0	141.4840	149.9972	148.0274	0.1684	138	130
1	2241.0000	0.0000	9	0	142.0161	150.1428	148.7196	0.3319	156	135
1	2242.0000	0.0000	10	0	141.9827	150.2317	148.9482	0.2903	162	133
1	2243.0000	0.0000	10	0	141.7645	150.1605	148.8346	0.3727	157	140
1	2244.0000	0.0000	9	0	142.1269	150.2792	149.1512	0.3184	163	138
1	2245.0000	0.0000	10	0	142.1168	150.2986	149.0663	0.2859	162	138
1	2246.0000	0.0000	10	0	142.1716	150.1787	149.2059	0.3690	138	131
1	2247.0000	0.0000	10	0	142.1568	150.2130	149.2317	0.3434	165	127
1	2248.0000	0.0000	10	0	142.2108	150.3391	149.2697	0.4116	159	128
1	2249.0000	0.0000	10	0	142.2980	150.2276	149.3107	0.2568	164	130
1	2250.0000	0.0000	10	0	142.3974	150.2354	149.3218	0.2718	135	130
1	2251.0000	0.0000	9	0	142.6438	150.1754	149.7294	0.3886	142	125
1	2252.0000	0.0000	10	0	142.1543	150.4248	149.8953	0.4736	140	129
1	2253.0000	0.0000	10	0	142.7112	150.2205	150.1818	0.2278	144	130
1	2254.0000	0.0000	10	0	142.8152	150.3208	150.2976	0.2459	149	137
1	2255.0000	0.0000	9	0	142.9017	150.2732	150.4040	0.2437	142	125
1	2256.0000	0.0000	9	0	142.8183	150.2480	150.3009	0.2891	156	132
1	2257.0000	0.0000	10	0	142.9768	150.2919	150.4236	0.2395	157	126
1	2258.0000	0.0000	10	0	142.6289	150.4099	150.3378	0.3760	134	127
1	2259.0000	0.0000	10	0	142.8244	150.2726	150.2488	0.2239	132	121
1	2260.0000	0.0000	10	0	142.8019	150.3421	150.0862	0.3767	146	122
1	2261.0000	0.0000	10	0	142.9096	150.3732	150.3246	0.2717	151	129
1	2262.0000	0.0000	10	0	143.0296	150.3740	150.4444	0.1738	146	125
1	2263.0000	0.0000	10	0	142.8820	150.2592	150.2021	0.2580	141	132
1	2264.0000	0.0000	10	0	142.8427	150.2654	150.2030	0.2322	140	128
1	2265.0000	0.0000	10	0	142.4204	150.2506	149.9598	0.3803	140	127
1	2266.0000	0.0000	9	0	142.8528	150.3256	150.2039	0.2788	147	127
1	2267.0000	0.0000	9	0	142.4310	150.2668	150.0947	0.4238	147	127
1	2268.0000	0.0000	9	0	142.6849	150.3215	150.2376	0.2654	145	134
1	2269.0000	0.0000	10	0	142.5635	150.1778	150.0402	0.2279	146	132
1	2270.0000	0.0000	9	0	142.7053	150.2788	150.2819	0.1931	144	135
1	2271.0000	0.0000	10	0	142.7287	150.2780	150.3703	0.2663	149	131
1	2272.0000	0.0000	9	0	142.9990	150.1989	150.4476	0.1730	156	131
1	2273.0000	0.0000	9	0	143.0505	150.3148	150.5636	0.2825	154	128
1	2274.0000	0.0000	9	0	142.7739	150.3220	150.7530	0.4676	157	133
1	2275.0000	0.0000	9	0	143.0325	150.3604	150.8291	0.2374	142	122
1	2276.0000	0.0000	10	0	143.1369	150.4009	150.9324	0.2817	148	121
1	2277.0000	0.0000	10	0	142.9107	150.3494	150.8292	0.2485	138	128
1	2278.0000	0.0000	10	0	142.9625	150.3333	150.8634	0.3588	149	136
1	2279.0000	0.0000	9	0	143.0645	150.2623	150.8389	0.2072	145	128
1	2280.0000	0.0000	10	0	143.0190	150.2597	150.9250	0.1749	162	134
1	2281.0000	0.0000	9	0	142.9114	150.2687	150.8052	0.2730	157	137
1	2282.0000	0.0000	9	0	142.9297	150.2058	150.5578	0.3205	149	130
1	2283.0000	0.0000	10	0	142.5700	150.1265	150.5700	0.3487	164	131
1	2284.0000	0.0000	10	0	142.7359	150.1641	150.8280	0.2852	157	127
1	2285.0000	0.0000	10	0	142.8469	150.2171	150.6218	0.3435	154	129
1	2286.0000	0.0000	9	0	143.0178	150.2198	150.8232	0.1775	159	131
1	2287.0000	0.0000	9	0	142.9149	150.1761	150.7105	0.2753	150	132
1	2288.0000	0.0000	9	0	142.9309	150.1227	150.6464	0.1919	156	133
1	0.0000	1.0000	9	0	136.7800	142.7445	154.1858	0.2567	163	127
1	1.0000	1.0000	9	0	136.1967	142.7011	153.7515	0.4224	142	122
1	2.0000	1.0000	9	0	135.2390	142.1653	153.2146	0.3271	144	119
1	3.0000	1.0000	8	0	135.2190	142.0515	153.3192	0.2717	147	125
1	4.0000	1.0000	9	0	135.2895	141.8997	153.3020	0.1861	146	126
1	5.0000	1.0000	9	0	135.1035	141.8971	153.1818	0.2210	143	132
1	6.0000	1.0000	9	0	135.2897	141.9339	153.4127	0.1884	145	128
1	7.0000	1.0000	9	0	135.4015	141.9149	153.4344	0.2236	151	127
1	8.0000	1.0000	9	0	135.2627	141.9011	153.4835	0.2466	154	133
1	9.0000	1.0000	9	0	135.2796	141.8922	153.5609	0.2270	154	130
1	10.0000	1.0000	9	0	135.3088	141.8213	153.4166	0.1638	151	134
1	11.0000	1.0000	9	0	135.3404	141.7877	153.4747	0.2452	150	123
1	12.0000	1.0000	9	0	135.3859	141.9912	153.4954	0.3896	154	125
1	13.0000	1.0000	9	0	135.6012	141.8787	153.6044	0.2100	156	131
1	14.0000	1.0000	10	0	135.3327	141.9333	153.4855	0.3395	149	122
1	15.0000	1.0000	9	0	135.3008	141.8056	153.2951	0.3198	145	123
1	16.0000	1.0000	9	0	135.0233	141.9787	153.1851	0.3101	146	126
1	17.0000	1.0000	9	0	135.0371	141.8174	153.1013	0.2999	147	129
1	18.0000	1.0000	9	0	134.9716	141.9630	153.1361	0.3043	143	128
1	19.0000	1.0000	9	0	134.9021	141.9993	152.9833	0.2707	141	120
1	20.0000	1.0000	9	0	135.0259	141.9970	153.1896	0.2606	145	123
1	21.0000	1.0000	9	0	134.8350	142.1132	152.9007	0.5343	156	121
1	22.0000	1.0000	10	0	134.8019	142.0492	153.0787	0.2796	136	115
1	23.0000	1.0000	10	0	134.6290	142.2054	152.9105	0.4414	136	107
1	24.0000	1.0000	9	0	134.6207	142.0700	152.7980	0.5935	146	108
1	25.0000	1.0000	10	0	134.6369	142.1296	152.4800	0.4152	129	105
1	26.0000	1.0000	9	0	134.3897	142.2004	152.4834	0.3690	135	106
1	27.0000	1.0000	9	0	134.5567	142.0497	152.4945	0.3317	137	109
1	28.0000	1.0000	9	0	134.6530	141.9811	152.2899	0.3675	136	112
1	29.0000	1.0000	9	0	134.3194	142.0031	152.2041	0.3534	136	115
1	30.0000	1.0000	9	0	134.1175	142.0036	152.2510	0.4684	138	121
1	31.0000	1.0000	9	0	134.3939	142.1862	152.1530	0.3181	138	125
1	32.0000	1.0000	9	0	134.2516	142.2020	152.1958	0.1981	166	135
1	33.0000	1.0000	9	0	134.3983	142.1840	152.1444	0.1588	164	131
1	34.0000	1.0000	9	0	134.2880	142.2693	151.9686	0.2304	143	127
1	35.0000	1.0000	9	0	134.2182	142.2407	151.9212	0.2053	146	122
1	36.0000	1.0000	10	0	134.0918	142.1439	151.8864	0.2825	143	124
1	37.0000	1.0000	9	0	134.1699	142.2048	151.8117	0.2020	147	119
1	38.0000	1.0000	9	0	134.1347	142.2437	151.7211	0.2562	150	124
1	39.0000	1.0000	9	0	134.1783	142.3020	151.8179	0.3140	152	123
1	40.0000	1.0000	9	0	134.0364	142.3221	151.8430	0.2847	147	119
1	41.0000	1.0000	9	0	134.0687	142.3883	151.8547	0.3972	149	111
1	42.0000	1.0000	10	0	134.1191	142.2548	151.6515	0.2763	128	97
1	43.0000	1.0000	9	0	135.9402	144.0224	151.7888	1.9130	86	74
1	44.0000	1.0000	9	0	139.0960	145.0149	152.5626	0.3157	139	101
1	45.0000	1.0000	9	0	138.9683	145.0570	152.6163	0.2635	142	115
1	46.0000	1.0000	9	0	139.1429	145.1386	152.8276	0.2774	141	113
1	47.0000	1.0000	9	0	139.0602	145.1688	152.9686	0.2222	150	107
1	48.0000	1.0000	10	0	138.8959	145.2943	152.6616	0.4767	120	87
1	49.0000	1.0000	9	0	139.0498	145.4321	153.1527	0.3085	119	87
1	50.0000	1.0000	9	0	139.0833	145.0555	152.9714	0.2633	117	80
1	51.0000	1.0000	9	0	139.2487	145.1867	153.4293	0.2568	136	105
1	52.0000	1.0000	9	0	139.1965	145.2622	153.4926	0.3055	143	125
1	53.0000	1.0000	9	0	139.2097	145.1615	153.3429	0.2952	150	123
1	54.0000	1.0000	9	0	139.2741	145.2145	153.3659	0.2833	151	129
1	55.0000	1.0000	9	0	139.1003	145.2282	153.2162	0.2882	152	130
1	56.0000	1.0000	9	0	139.2015	145.3635	153.2062	0.3108	146	127
1	57.0000	1.0000	9	0	138.9961	145.3472	152.9882	0.2992	150	130
1	58.0000	1.0000	9	0	138.9393	145.2923	152.9185	0.3633	167	124
1	59.0000	1.0000	9	0	138.9392	145.2782	152.8885	0.2887	142	126
1	60.0000	1.0000	9	0	138.8096	145.3213	152.8507	0.2492	147	127
1	61.0000	1.0000	9	0	138.8675	145.2203	152.5930	0.2364	149	123
1	62.0000	1.0000	9	0	138.8294	145.2439	152.6608	0.2548	143	119
1	63.0000	1.0000	9	0	138.6961	145.1703	152.5811	0.2604	150	124
1	64.0000	1.0000	10	0	138.6101	145.2487	152.6758	0.2737	144	120
1	65.0000	1.0000	9	0	138.8111	145.2930	152.6880	0.2829	150	121
1	66.0000	1.0000	10	0	138.7989	145.3161	152.7993	0.2369	135	121
1	67.0000	1.0000	9	0	138.5393	145.3157	152.4203	0.3403	140	119
1	68.0000	1.0000	9	0	138.3728	145.2743	152.1138	0.5043	133	119
1	69.0000	1.0000	10	0	138.4539	145.3080	152.2727	0.7053	124	102
1	70.0000	1.0000	9	0	138.2271	145.2667	152.0852	0.3786	123	104
1	71.0000	1.0000	10	0	138.7427	144.9877	152.6750	0.6286	128	99
1	72.0000	1.0000	10	0	138.5993	145.0727	153.0368	0.4365	140	108
1	73.0000	1.0000	10	0	138.3996	144.7603	152.5460	0.2362	139	104
1	74.0000	1.0000	10	0	138.2089	144.6996	152.4812	0.3377	149	115
1	75.0000	1.0000	10	0	138.1881	144.6767	152.3730	0.2584	145	119
1	76.0000	1.0000	9	0	138.0579	144.7096	152.1918	0.2914	155	122
1	77.0000	1.0000	9	0	138.0472	144.6778	152.0744	0.2412	149	124
1	78.0000	1.0000	9	0	138.0733	144.5505	152.1728	0.2342	149	121
1	79.0000	1.0000	9	0	138.0446	144.6213	152.2104	0.3910	151	127
1	80.0000	1.0000	9	0	138.0073	144.4544	152.0678	0.2639	157	123
1	81.0000	1.0000	10	0	138.2014	144.4780	152.0110	0.2552	144	122
1	82.0000	1.0000	10	0	138.1595	144.4125	152.1947	0.2837	150	119
1	83.0000	1.0000	9	0	138.2117	144.4957	152.1844	0.2542	147	117
1	84.0000	1.0000	10	0	138.1846	144.3976	152.1782	0.2921	150	117
1	85.0000	1.0000	9	0	138.1374	144.3745	152.0194	0.3025	147	124
1	86.0000	1.0000	10	0	138.1937	144.2409	152.1412	0.2129	153	129
1	87.0000	1.0000	9	0	138.4116	144.3226	152.2549	0.2036	155	124
1	88.0000	1.0000	9	0	138.2878	144.2477	152.1950	0.2703	154	133
1	89.0000	1.0000	10	0	138.3751	144.2324	152.2056	0.2889	169	128
1	90.0000	1.0000	9	0	138.4414	144.2609	152.2349	0.3596	165	127
1	91.0000	1.0000	9	0	138.4384	144.2434	152.3327	0.2614	154	132
1	92.0000	1.0000	9	0	138.7170	144.2588	152.5281	0.2913	158	138
1	93.0000	1.0000	9	0	138.6264	144.2946	152.3975	0.2169	148	129
1	94.0000	1.0000	9	0	138.7251	144.3614	152.4830	0.2499	152	126
1	95.0000	1.0000	9	0	138.8832	144.4440	152.6588	0.2665	160	133
1	96.0000	1.0000	9	0	138.9803	144.5209	152.7420	0.2758	147	128
1	97.0000	1.0000	9	0	138.8988	144.4631	152.6693	0.3776	160	134
1	98.0000	1.0000	9	0	138.9893	144.5193	152.6600	0.1645	159	130
1	99.0000	1.0000	9	0	139.0027	144.5399	152.5440	0.2577	150	127
1	100.0000	1.0000	9	0	139.0499	144.6317	152.6765	0.2649	155	132
1	101.0000	1.0000	9	0	139.0580	144.5431	152.6047	0.2526	160	133
1	102.0000	1.0000	9	0	139.0994	144.5369	152.5314	0.3452	158	128
1	103.0000	1.0000	9	0	139.1315	144.5510	152.7905	0.2281	158	126
1	104.0000	1.0000	9	0	139.1215	144.5702	152.7210	0.2586	159	129
1	105.0000	1.0000	10	0	139.1019	144.6101	152.6621	0.2643	156	127
1	106.0000	1.0000	9	0	139.2387	144.7378	152.7742	0.2482	153	127
1	107.0000	1.0000	9	0	139.1375	144.6415	152.5204	0.2758	154	134
1	108.0000	1.0000	9	0	139.1191	144.6915	152.5731	0.2327	150	130
1	109.0000	1.0000	9	0	139.0741	144.6911	152.5725	0.1947	154	133
1	110.0000	1.0000	9	0	139.1074	144.7328	152.5809	0.2448	154	127
1	111.0000	1.0000	10	0	139.1199	144.7023	152.5970	0.2178	153	120
1	112.0000	1.0000	9	0	138.6820	144.7845	152.2768	0.5126	141	116
1	113.0000	1.0000	9	0	138.7148	145.1743	152.3824	0.2915	143	122
1	114.0000	1.0000	9	0	138.4811	145.2288	152.3124	0.2605	140	116
1	115.0000	1.0000	10	0	138.9581	145.3185	152.7145	0.3411	131	115
1	116.0000	1.0000	9	0	139.0335	145.1289	152.6462	0.4475	147	122
1	117.0000	1.0000	9	0	138.5000	144.8731	152.1769	0.4792	148	122
1	118.0000	1.0000	9	0	138.8810	144.8340	152.4719	0.4214	146	117
1	119.0000	1.0000	9	0	138.9869	144.8914	152.5925	0.3400	141	121
1	120.0000	1.0000	9	0	138.4935	144.9489	152.3035	0.4882	141	113
1	121.0000	1.0000	9	0	139.0793	144.7328	152.4413	0.3253	143	113
1	122.0000	1.0000	9	0	138.9162	144.7470	152.3731	0.3133	142	108
1	123.0000	1.0000	9	0	138.9416	144.9089	152.5056	0.3793	135	102
1	124.0000	1.0000	9	0	138.9214	144.6637	152.2323	0.3042	126	90
1	125.0000	1.0000	9	0	139.2274	144.7586	152.5674	0.3164	118	92
1	126.0000	1.0000	9	0	140.5816	145.3777	152.9779	0.2954	133	95
1	127.0000	1.0000	8	0	142.5677	145.5971	154.5240	0.2475	148	105
1	128.0000	1.0000	9	0	142.0709	145.5455	154.2768	0.2241	152	119
1	129.0000	1.0000	9	0	142.1845	145.5199	154.3827	0.3042	154	120
1	130.0000	1.0000	9	0	142.3986	145.4986	154.5640	0.2700	166	113
1	131.0000	1.0000	9	0	142.2781	145.3922	154.5734	0.2493	146	115
1	132.0000	1.0000	9	0	142.3329	145.3424	154.6130	0.2929	145	126
1	133.0000	1.0000	9	0	142.1955	145.3177	154.4899	0.2763	161	132
1	134.0000	1.0000	9	0	142.2090	145.2118	154.5659	0.2283	157	138
1	135.0000	1.0000	9	0	142.3508	145.3256	154.7965	0.2722	160	136
1	136.0000	1.0000	9	0	142.2500	145.2885	154.7517	0.2493	159	134
1	137.0000	1.0000	9	0	142.4552	145.3569	154.7920	0.2628	166	132
1	138.0000	1.0000	9	0	142.3667	145.3822	154.8734	0.3220	162	137
1	139.0000	1.0000	9	0	142.5032	145.4091	154.9864	0.2324	163	137
1	140.0000	1.0000	9	0	142.4858	145.4583	154.9583	0.2500	158	134
1	141.0000	1.0000	9	0	142.5201	145.4750	154.9913	0.2582	162	131
1	142.0000	1.0000	9	0	142.4431	145.5338	154.9395	0.2902	166	140
1	143.0000	1.0000	9	0	142.5423	145.4848	154.7996	0.2918	162	137
1	144.0000	1.0000	9	0	142.6237	145.5118	154.9215	0.2902	163	142
1	145.0000	1.0000	9	0	142.6378	145.4771	154.9868	0.2344	161	137
1	146.0000	1.0000	9	0	142.7586	145.4971	155.1655	0.2175	163	133
1	147.0000	1.0000	9	0	142.6695	145.4511	154.8966	0.2594	165	141
1	148.0000	1.0000	9	0	142.8934	145.4264	155.0664	0.2254	161	135
1	149.0000	1.0000	9	0	142.9378	145.4195	155.1067	0.2055	156	133
1	150.0000	1.0000	9	0	142.8515	145.4046	155.0887	0.3027	166	132
1	151.0000	1.0000	9	0	142.7044	145.3986	154.9541	0.2053	167	137
1	152.0000	1.0000	9	0	142.6168	145.3308	154.9541	0.2586	156	137
1	153.0000	1.0000	9	0	142.7014	145.3653	154.9992	0.2673	162	142
1	154.0000	1.0000	9	0	142.7398	145.3778	155.0585	0.2522	167	134
1	155.0000	1.0000	9	0	142.7717	145.3778	154.9508	0.2939	171	129
1	156.0000	1.0000	10	0	142.7732	145.4501	155.1101	0.3449	161	126
1	157.0000	1.0000	9	0	142.8793	145.4252	155.1567	0.2664	164	134
1	158.0000	1.0000	9	0	142.7508	145.4438	155.1972	0.3862	157	127
1	159.0000	1.0000	9	0	142.9314	145.4549	155.2963	0.2272	150	137
1	160.0000	1.0000	9	0	143.1291	145.4976	155.3799	0.2252	164	132
1	161.0000	1.0000	9	0	143.1268	145.5347	155.4175	0.2218	158	136
1	162.0000	1.0000	9	0	143.4745	145.5970	155.5940	0.2639	157	143
1	163.0000	1.0000	9	0	143.8080	145.7422	155.7350	0.2273	158	133
1	164.0000	1.0000	9	0	143.9694	145.6733	155.8450	0.2124	166	139
1	165.0000	1.0000	9	0	143.9232	145.7850	155.9437	0.3449	154	137
1	166.0000	1.0000	9	0	143.9566	145.7893	155.9367	0.2221	158	129
1	167.0000	1.0000	9	0	144.0852	145.8285	156.0453	0.2282	154	137
1	168.0000	1.0000	9	0	144.1336	145.9160	156.0489	0.2904	160	139
1	169.0000	1.0000	9	0	144.1667	145.8636	156.0172	0.1647	155	133
1	170.0000	1.0000	9	0	144.0734	145.8990	156.0982	0.2330	151	133
1	171.0000	1.0000	9	0	143.7574	145.9082	155.7488	0.3116	150	130
1	172.0000	1.0000	9	0	144.0058	145.9507	155.9636	0.2666	153	131
1	173.0000	1.0000	9	0	144.1259	145.9150	156.0569	0.2564	145	117
1	174.0000	1.0000	9	0	144.1132	146.0477	156.1314	0.3553	147	124
1	175.0000	1.0000	9	0	144.1651	145.9642	155.9753	0.1899	153	122
1	176.0000	1.0000	9	0	144.2336	146.0241	156.0662	0.2191	149	130
1	177.0000	1.0000	9	0	144.0767	146.0415	155.8298	0.1879	168	131
1	178.0000	1.0000	9	0	144.2910	146.0561	155.9329	0.2077	174	132
1	179.0000	1.0000	9	0	144.1454	146.0261	155.8408	0.2655	155	135
1	180.0000	1.0000	9	0	144.2361	146.1469	155.9523	0.2792	158	141
1	181.0000	1.0000	9	0	144.1334	146.0681	155.6574	0.2493	149	140
1	182.0000	1.0000	9	0	144.0253	146.0312	155.6046	0.1888	156	132
1	183.0000	1.0000	9	0	143.9868	146.0000	155.6279	0.2908	150	130
1	184.0000	1.0000	9	0	143.8675	146.0008	155.6442	0.2672	142	126
1	185.0000	1.0000	9	0	143.6783	145.9508	155.5818	0.2615	157	109
1	186.0000	1.0000	9	0	143.6956	145.9029	155.5576	0.2927	161	111
1	187.0000	1.0000	9	0	143.7456	145.8743	155.3090	0.2060	152	125
1	188.0000	1.0000	10	0	143.7541	145.9126	155.4194	0.2041	156	137
1	189.0000	1.0000	10	0	143.8223	145.9193	155.5112	0.1940	158	134
1	190.0000	1.0000	9	0	143.6801	145.9287	155.3265	0.2556	157	139
1	191.0000	1.0000	9	0	143.7497	145.8485	155.3512	0.2118	182	138
1	192.0000	1.0000	9	0	143.7022	145.8657	155.2039	0.1958	158	141
1	193.0000	1.0000	9	0	143.6952	145.9118	155.2987	0.2919	154	140
1	194.0000	1.0000	9	0	143.6270	145.9206	155.2591	0.2491	153	139
1	195.0000	1.0000	9	0	143.6322	145.8593	155.3349	0.2333	159	140
1	196.0000	1.0000	9	0	143.7019	145.8885	155.4317	0.2805	173	140
1	197.0000	1.0000	9	0	143.7918	145.8795	155.4167	0.2390	183	141
1	198.0000	1.0000	9	0	143.7985	145.9039	155.5939	0.2830	173	144
1	199.0000	1.0000	9	0	143.8379	145.9104	155.6629	0.3015	152	140
1	200.0000	1.0000	9	0	143.9105	145.9119	155.6227	0.2064	154	139
1	201.0000	1.0000	10	0	143.9904	145.9511	155.8329	0.3371	154	137
1	202.0000	1.0000	9	0	144.0435	145.9368	155.8442	0.2496	171	138
1	203.0000	1.0000	9	0	143.9652	146.0628	155.5687	0.3886	173	141
1	204.0000	1.0000	10	0	144.1482	145.9262	155.5393	0.2400	174	139
1	205.0000	1.0000	9	0	144.0536	145.9171	155.4299	0.2353	153	140
1	206.0000	1.0000	9	0	144.1983	146.0304	155.5619	0.3007	154	141
1	207.0000	1.0000	9	0	144.0320	145.9783	155.5378	0.2644	181	143
1	208.0000	1.0000	9	0	144.1113	145.9197	155.4786	0.2318	173	141
1	209.0000	1.0000	9	0	144.1726	146.0001	155.6355	0.2438	159	142
1	210.0000	1.0000	9	0	144.0574	145.9473	155.6006	0.2499	173	138
1	211.0000	1.0000	9	0	144.0611	146.0165	155.6858	0.2840	159	143
1	212.0000	1.0000	10	0	144.0647	145.9441	155.5675	0.2337	159	145
1	213.0000	1.0000	9	0	144.1841	146.0468	155.6711	0.2831	152	139
1	214.0000	1.0000	9	0	144.2579	145.8812	155.7026	0.1743	154	136
1	215.0000	1.0000	9	0	144.3586	145.9856	155.7301	0.2562	153	156
1	216.0000	1.0000	9	0	144.3611	145.9435	155.7575	0.2271	163	141
1	217.0000	1.0000	9	0	144.2527	145.8256	155.6419	0.2737	157	138
1	218.0000	1.0000	9	0	143.9987	145.8949	155.6446	0.4313	151	137
1	219.0000	1.0000	9	0	144.1629	146.0679	155.6116	0.3067	157	138
1	220.0000	1.0000	9	0	144.2697	145.8426	155.4866	0.1845	155	137
1	221.0000	1.0000	9	0	144.2775	145.8573	155.5445	0.1496	154	142
1	222.0000	1.0000	9	0	144.1649	145.9728	155.5126	0.2809	154	137
1	223.0000	1.0000	9	0	144.2547	145.8723	155.5216	0.1960	166	135
1	224.0000	1.0000	9	0	144.1256	145.9595	155.5918	0.2699	147	137
1	225.0000	1.0000	9	0	144.2407	145.9816	155.5796	0.2835	159	137
1	226.0000	1.0000	9	0	144.1875	145.9639	155.4821	0.2633	153	135
1	227.0000	1.0000	9	0	144.2817	146.0480	155.6153	0.3031	151	136
1	228.0000	1.0000	10	0	144.1671	145.9760	155.6011	0.3011	143	130
1	229.0000	1.0000	9	0	144.1187	145.9198	155.5454	0.3095	147	133
1	230.0000	1.0000	9	0	144.1719	145.8823	155.5543	0.2906	150	126
1	231.0000	1.0000	9	0	144.0230	145.9158	155.4412	0.2508	156	136
1	232.0000	1.0000	9	0	144.1650	145.9695	155.5786	0.2019	151	143
1	233.0000	1.0000	9	0	143.9725	146.0124	155.5979	0.2837	171	140
1	234.0000	1.0000	9	0	144.1773	146.0569	155.6564	0.2401	153	133
1	235.0000	1.0000	10	0	144.4953	146.0874	156.1061	0.3025	148	132
1	236.0000	1.0000	9	0	144.2983	146.0217	155.9977	0.4176	155	132
1	237.0000	1.0000	9	0	144.4303	146.0521	156.1187	0.2257	156	129
1	238.0000	1.0000	9	0	144.4011	146.0701	156.1041	0.2964	163	137
1	239.0000	1.0000	9	0	144.1838	146.0471	155.8336	0.2919	153	139
1	240.0000	1.0000	10	0	144.0095	145.9915	155.7082	0.3100	174	135
1	241.0000	1.0000	9	0	143.9791	145.9732	155.4499	0.2926	171	143
1	242.0000	1.0000	10	0	144.1042	146.0004	155.6517	0.2355	159	135
1	243.0000	1.0000	10	0	143.9992	146.0365	155.6293	0.2420	159	139
1	244.0000	1.0000	10	0	144.1155	146.1051	155.6852	0.3167	158	137
1	245.0000	1.0000	9	0	144.2330	146.0655	155.7596	0.2353	163	139
1	246.0000	1.0000	10	0	144.2864	146.0673	155.9080	0.2871	158	149
1	247.0000	1.0000	10	0	144.3037	146.0890	155.8358	0.2607	153	137
1	248.0000	1.0000	9	0	143.9294	146.0879	155.4720	0.2621	162	146
1	249.0000	1.0000	10	0	144.1629	146.1039	155.7395	0.2550	156	139
1	250.0000	1.0000	9	0	144.0908	146.1616	155.8122	0.2393	157	145
1	251.0000	1.0000	10	0	143.8745	146.1515	155.6631	0.3727	168	145
1	252.0000	1.0000	9	0	143.8480	146.0791	155.5868	0.2202	165	142
1	253.0000	1.0000	10	0	143.7915	146.1231	155.5405	0.3200	166	138
1	254.0000	1.0000	10	0	143.8430	146.0950	155.6258	0.2914	157	133
1	255.0000	1.0000	9	0	143.8071	146.0920	155.6019	0.2424	159	133
1	256.0000	1.0000	10	0	143.7227	146.1207	155.4998	0.2828	158	135
1	257.0000	1.0000	10	0	143.8028	146.0830	155.5376	0.2328	167	142
1	258.0000	1.0000	9	0	143.8175	146.0535	155.6810	0.2181	165	138
1	259.0000	1.0000	10	0	143.8609	146.1077	155.7153	0.2674	170	141
1	260.0000	1.0000	9	0	143.8826	146.1237	155.7438	0.2144	161	141
1	261.0000	1.0000	10	0	143.6751	146.0683	155.2975	0.2450	164	139
1	262.0000	1.0000	9	0	143.5804	146.0536	155.1607	0.3452	161	141
1	263.0000	1.0000	9	0	143.5259	146.0739	155.1907	0.2611	166	138
1	264.0000	1.0000	9	0	143.6881	146.1110	155.3286	0.3372	161	138
1	265.0000	1.0000	10	0	144.0465	146.0746	155.6382	0.2563	158	138
1	266.0000	1.0000	9	0	144.0415	146.1401	155.6758	0.3252	162	142
1	267.0000	1.0000	9	0	143.9932	146.0709	155.6212	0.2454	161	142
1	268.0000	1.0000	10	0	144.0083	146.0575	155.5935	0.2981	165	143
1	269.0000	1.0000	10	0	144.0139	146.0240	155.5233	0.2883	162	138
1	270.0000	1.0000	9	0	143.9225	146.0243	155.4201	0.1790	167	141
1	271.0000	1.0000	10	0	143.8896	146.0855	155.4729	0.2595	164	142
1	272.0000	1.0000	9	0	143.9074	146.0923	155.4778	0.2009	158	137
1	273.0000	1.0000	10	0	143.8014	146.1645	155.5531	0.3780	168	139
1	274.0000	1.0000	10	0	144.2685	146.2152	155.6770	0.3080	162	143
1	275.0000	1.0000	10	0	144.1213	146.2163	155.6211	0.3067	166	146
1	276.0000	1.0000	10	0	144.1079	146.1784	155.6340	0.2270	164	136
1	277.0000	1.0000	9	0	143.9709	146.1401	155.4973	0.2854	171	144
1	278.0000	1.0000	9	0	143.8888	146.0953	155.3427	0.3199	158	142
1	279.0000	1.0000	9	0	144.0300	146.0680	155.4134	0.2031	162	140
1	280.0000	1.0000	9	0	143.9094	146.1781	155.4699	0.3017	158	138
1	281.0000	1.0000	9	0	144.1599	146.2420	155.5772	0.3386	155	138
1	282.0000	1.0000	9	0	144.0810	146.1075	155.5669	0.2307	160	140
1	283.0000	1.0000	10	0	144.2343	146.2170	155.6263	0.2441	161	140
1	284.0000	1.0000	10	0	144.0999	146.2277	155.5639	0.3399	157	137
1	285.0000	1.0000	9	0	143.9933	146.1625	155.4373	0.2349	159	142
1	286.0000	1.0000	9	0	144.0781	146.2427	155.5035	0.2958	155	138
1	287.0000	1.0000	10	0	144.0114	146.2262	155.4499	0.2999	164	142
1	288.0000	1.0000	9	0	144.0992	146.1543	155.5309	0.2597	165	137
1	289.0000	1.0000	9	0	143.8921	146.2697	155.4491	0.3430	156	142
1	290.0000	1.0000	9	0	143.9065	146.1744	155.4260	0.2981	162	144
1	291.0000	1.0000	9	0	143.9575	146.3096	155.6172	0.3517	166	138
1	292.0000	1.0000	9	0	143.9934	146.1488	155.1979	0.3620	172	136
1	293.0000	1.0000	9	0	144.1072	146.3338	155.4464	0.2372	157	143
1	294.0000	1.0000	9	0	144.1476	146.2593	155.4738	0.2494	164	143
1	295.0000	1.0000	9	0	144.1777	146.2936	155.5391	0.2425	165	139
1	296.0000	1.0000	9	0	144.1945	146.3103	155.6305	0.2727	163	148
1	297.0000	1.0000	9	0	144.3353	146.3304	155.6659	0.2325	154	139
1	298.0000	1.0000	9	0	144.2147	146.4198	155.6273	0.2458	159	142
1	299.0000	1.0000	9	0	144.2789	146.3411	155.7129	0.2542	161	143
1	300.0000	1.0000	9	0	144.4495	146.3306	155.7841	0.2283	158	139
1	301.0000	1.0000	9	0	144.0910	146.3822	155.6430	0.3823	166	141
1	302.0000	1.0000	9	0	144.2778	146.3868	155.7308	0.2649	162	142
1	303.0000	1.0000	9	0	144.3340	146.3981	155.7142	0.2211	168	146
1	304.0000	1.0000	9	0	144.2170	146.4408	155.7326	0.2915	166	149
1	305.0000	1.0000	9	0	144.3581	146.4431	155.7520	0.2492	158	134
1	306.0000	1.0000	9	0	144.4467	146.3920	155.8235	0.2042	157	135
1	307.0000	1.0000	9	0	144.0409	146.3936	155.5525	0.2547	160	139
1	308.0000	1.0000	9	0	144.2486	146.4076	155.6289	0.1868	165	143
1	309.0000	1.0000	9	0	144.2618	146.4359	155.6321	0.2743	159	134
1	310.0000	1.0000	10	0	144.1923	146.3885	155.5462	0.2380	164	140
1	311.0000	1.0000	9	0	144.1259	146.4179	155.6912	0.2971	157	140
1	312.0000	1.0000	9	0	144.1872	146.3857	155.5772	0.2309	167	140
1	313.0000	1.0000	9	0	144.1941	146.4301	155.6175	0.2568	169	149
1	314.0000	1.0000	9	0	144.1329	146.3761	155.5426	0.2898	163	140
1	315.0000	1.0000	9	0	144.2351	146.3887	155.6397	0.2502	155	141
1	316.0000	1.0000	9	0	144.0869	146.3734	155.5063	0.2302	163	145
1	317.0000	1.0000	9	0	144.1200	146.3516	155.4620	0.2328	158	140
1	318.0000	1.0000	9	0	144.1106	146.5058	155.5826	0.2766	159	142
1	319.0000	1.0000	9	0	144.2059	146.4426	155.6077	0.2303	164	138
1	320.0000	1.0000	9	0	144.2706	146.4635	155.6560	0.2464	162	136
1	321.0000	1.0000	9	0	144.2911	146.4797	155.6953	0.2257	162	141
1	322.0000	1.0000	10	0	144.2955	146.6243	155.7357	0.3295	173	143
1	323.0000	1.0000	9	0	144.4893	146.6178	156.0467	0.2460	164	140
1	324.0000	1.0000	9	0	144.3537	146.5643	155.9465	0.3443	163	141
1	325.0000	1.0000	9	0	144.3359	146.4939	155.8794	0.2945	166	143
1	326.0000	1.0000	9	0	144.4051	146.5267	155.9213	0.2848	166	143
1	327.0000	1.0000	9	0	144.3070	146.5972	155.8101	0.2195	160	140
1	328.0000	1.0000	10	0	144.1747	146.4874	155.7035	0.2229	155	133
1	329.0000	1.0000	9	0	144.1282	146.5967	155.6406	0.2889	139	135
1	330.0000	1.0000	9	0	144.1869	146.5748	155.6696	0.2211	146	127
1	331.0000	1.0000	9	0	144.0418	146.6427	155.5523	0.2785	154	141
1	332.0000	1.0000	10	0	144.2366	146.6110	155.7288	0.2222	149	134
1	333.0000	1.0000	9	0	144.1241	146.6321	155.8165	0.3085	151	141
1	334.0000	1.0000	9	0	144.1131	146.6097	155.7586	0.2618	155	144
1	335.0000	1.0000	9	0	144.1811	146.6460	155.8075	0.2318	160	141
1	336.0000	1.0000	9	0	144.0846	146.5965	155.7105	0.2939	159	141
1	337.0000	1.0000	9	0	144.1767	146.6310	155.7855	0.2827	156	142
1	338.0000	1.0000	9	0	144.1854	146.6448	155.8344	0.2994	150	139
1	339.0000	1.0000	9	0	143.9194	146.5401	155.5142	0.2088	161	145
1	340.0000	1.0000	9	0	143.9016	146.5804	155.5218	0.2887	157	139
1	341.0000	1.0000	9	0	143.8464	146.5978	155.4371	0.2964	168	138
1	342.0000	1.0000	9	0	143.8563	146.5806	155.4460	0.2768	152	148
1	343.0000	1.0000	9	0	143.8087	146.5556	155.5176	0.2275	167	139
1	344.0000	1.0000	9	0	143.9315	146.6068	155.5016	0.2462	151	142
1	345.0000	1.0000	9	0	143.8380	146.6483	155.5319	0.2648	144	140
1	346.0000	1.0000	9	0	143.4141	146.6253	155.2681	0.3619	150	143
1	347.0000	1.0000	9	0	143.5620	146.5167	155.0916	0.1801	154	137
1	348.0000	1.0000	9	0	143.6017	146.5927	155.0781	0.2522	149	139
1	349.0000	1.0000	10	0	143.7400	146.5203	155.1123	0.2801	144	132
1	350.0000	1.0000	9	0	143.4264	146.6145	155.0358	0.3063	148	129
1	351.0000	1.0000	9	0	143.4491	146.5449	154.9544	0.2331	150	127
1	352.0000	1.0000	10	0	143.4525	146.5391	155.0184	0.2134	162	130
1	353.0000	1.0000	9	0	143.5204	146.5634	154.9848	0.2866	152	137
1	354.0000	1.0000	9	0	143.4035	146.5355	154.9079	0.2547	145	138
1	355.0000	1.0000	10	0	143.5655	146.4857	155.0532	0.2486	151	140
1	356.0000	1.0000	9	0	143.4893	146.4934	154.9964	0.1855	150	148
1	357.0000	1.0000	9	0	143.5277	146.5226	155.0562	0.2469	149	141
1	358.0000	1.0000	9	0	143.5009	146.4994	155.0511	0.3061	155	153
1	359.0000	1.0000	9	0	143.4649	146.5157	154.9671	0.2691	160	144
1	360.0000	1.0000	9	0	143.4644	146.4890	154.9882	0.2525	156	148
1	361.0000	1.0000	9	0	143.4167	146.4569	154.9297	0.2354	154	147
1	362.0000	1.0000	9	0	143.3401	146.4111	154.8234	0.2179	152	149
1	363.0000	1.0000	9	0	143.3755	146.4713	154.8695	0.3194	152	146
1	364.0000	1.0000	9	0	143.2152	146.4823	154.7192	0.2898	156	149
1	365.0000	1.0000	9	0	143.3305	146.4382	154.7883	0.2522	174	154
1	366.0000	1.0000	9	0	143.3146	146.4409	154.7950	0.1889	156	150
1	367.0000	1.0000	9	0	143.2996	146.4569	154.8045	0.2512	155	148
1	368.0000	1.0000	9	0	143.3074	146.4964	154.8261	0.2052	154	150
1	369.0000	1.0000	9	0	143.3280	146.4818	154.8419	0.2251	164	147
1	370.0000	1.0000	9	0	143.4342	146.5407	154.9108	0.2766	160	148
1	371.0000	1.0000	10	0	143.3039	146.5274	154.7946	0.2921	161	153
1	372.0000	1.0000	9	0	143.3348	146.5428	154.8225	0.2764	153	146
1	373.0000	1.0000	9	0	143.4199	146.5210	154.8870	0.2141	154	151
1	374.0000	1.0000	10	0	143.3835	146.4550	154.8224	0.2175	158	146
1	375.0000	1.0000	9	0	143.2599	146.4210	154.7227	0.2418	163	147
1	376.0000	1.0000	9	0	143.2284	146.5421	154.7845	0.3344	171	146
1	377.0000	1.0000	9	0	143.5583	146.6302	154.9286	0.2708	171	142
1	378.0000	1.0000	9	0	143.7991	146.7102	155.1774	0.2734	163	148
1	379.0000	1.0000	9	0	143.8270	146.6730	155.1604	0.2832	174	145
1	380.0000	1.0000	9	0	143.7384	146.6537	155.1906	0.3197	169	151
1	381.0000	1.0000	9	0	143.7906	146.6537	155.2015	0.2964	163	148
1	382.0000	1.0000	9	0	143.8669	146.7291	155.2589	0.3063	160	150
1	383.0000	1.0000	9	0	143.8635	146.6884	155.2208	0.3619	162	147
1	384.0000	1.0000	9	0	143.7474	146.7008	155.1204	0.3172	159	142
1	385.0000	1.0000	10	0	143.9722	146.6730	155.2778	0.2698	158	143
1	386.0000	1.0000	9	0	143.8533	146.7431	155.1744	0.2583	159	143
1	387.0000	1.0000	9	0	143.7987	146.7181	155.3354	0.3818	155	148
1	388.0000	1.0000	9	0	144.1935	146.6867	155.3635	0.2194	156	148
1	389.0000	1.0000	9	0	144.1488	146.7792	155.3938	0.3180	165	152
1	390.0000	1.0000	9	0	144.1145	146.7601	155.2798	0.3089	165	145
1	391.0000	1.0000	9	0	144.0461	146.6499	155.0784	0.1872	164	143
1	392.0000	1.0000	9	0	143.6398	146.6498	154.8353	0.3328	162	145
1	393.0000	1.0000	9	0	143.8118	146.6959	154.8465	0.2846	164	144
1	394.0000	1.0000	9	0	143.6788	146.6572	154.7761	0.2106	163	144
1	395.0000	1.0000	9	0	143.7181	146.6542	154.8214	0.3002	163	147
1	396.0000	1.0000	9	0	143.7347	146.6531	154.7786	0.2628	159	155
1	397.0000	1.0000	9	0	143.6450	146.6531	154.7094	0.2381	165	137
1	398.0000	1.0000	9	0	143.8145	146.7130	154.8291	0.2740	170	142
1	399.0000	1.0000	9	0	143.8602	146.7309	154.9369	0.3488	156	142
1	400.0000	1.0000	10	0	143.7995	146.7357	154.9550	0.2647	156	142
1	401.0000	1.0000	9	0	143.7945	146.7495	154.8827	0.2037	155	149
1	402.0000	1.0000	9	0	143.7938	146.6967	154.9034	0.2114	159	144
1	403.0000	1.0000	9	0	143.8351	146.7943	154.9467	0.2844	160	144
1	404.0000	1.0000	9	0	143.7997	146.6856	154.8557	0.2436	172	142
1	405.0000	1.0000	9	0	143.8147	146.7923	154.9507	0.2151	167	146
1	406.0000	1.0000	9	0	143.9798	146.7921	155.2686	0.2542	179	149
1	407.0000	1.0000	9	0	143.9044	146.7985	155.2134	0.2989	167	152
1	408.0000	1.0000	9	0	143.8281	146.6469	155.0451	0.2854	175	155
1	409.0000	1.0000	9	0	143.7508	146.6835	155.0172	0.3162	171	149
1	410.0000	1.0000	9	0	143.6457	146.7286	154.9039	0.2873	161	149
1	411.0000	1.0000	9	0	143.8655	146.6584	155.0113	0.2163	166	148
1	412.0000	1.0000	9	0	143.8846	146.8346	155.1294	0.2364	160	153
1	413.0000	1.0000	9	0	143.9797	146.7888	155.2804	0.2558	175	148
1	414.0000	1.0000	10	0	144.0511	146.8184	155.3215	0.2472	162	144
1	415.0000	1.0000	9	0	143.9143	146.8165	155.2557	0.1996	157	143
1	416.0000	1.0000	9	0	144.0084	146.8598	155.3622	0.2444	157	144
1	417.0000	1.0000	9	0	143.8887	146.8093	155.1931	0.2660	162	142
1	418.0000	1.0000	9	0	143.6057	146.8289	154.7792	0.2592	159	146
1	419.0000	1.0000	9	0	143.6998	146.7289	154.6535	0.1582	159	139
1	420.0000	1.0000	9	0	143.5434	146.7166	154.5903	0.2784	160	148
1	421.0000	1.0000	9	0	143.5654	146.7701	154.6231	0.2210	160	145
1	422.0000	1.0000	9	0	143.3015	146.7258	154.3875	0.2399	159	144
1	423.0000	1.0000	9	0	143.2454	146.7658	154.3065	0.2924	148	142
1	424.0000	1.0000	9	0	143.3183	146.6646	154.3848	0.2450	159	150
1	425.0000	1.0000	9	0	143.3024	146.6532	154.3255	0.2308	155	144
1	426.0000	1.0000	9	0	143.4094	146.6164	154.4295	0.1933	155	142
1	427.0000	1.0000	9	0	143.2146	146.6287	154.2346	0.2297	157	144
1	428.0000	1.0000	9	0	143.2397	146.6198	154.2796	0.2556	156	141
1	429.0000	1.0000	9	0	143.2750	146.6683	154.3533	0.2361	161	150
1	430.0000	1.0000	9	0	143.3121	146.6987	154.3466	0.2716	158	142
1	431.0000	1.0000	9	0	143.3992	146.7496	154.4845	0.3044	157	145
1	432.0000	1.0000	9	0	143.4389	146.7267	154.5657	0.2459	154	144
1	433.0000	1.0000	9	0	143.3776	146.8015	154.6459	0.3483	159	142
1	434.0000	1.0000	9	0	143.3180	146.7150	154.5691	0.2592	160	139
1	435.0000	1.0000	9	0	143.4865	146.7668	154.5983	0.2012	158	146
1	436.0000	1.0000	9	0	143.3553	146.8012	154.5696	0.2046	157	142
1	437.0000	1.0000	9	0	143.3662	146.7467	154.5241	0.1977	155	141
1	438.0000	1.0000	9	0	143.2087	146.7727	154.3672	0.2174	161	146
1	439.0000	1.0000	9	0	143.3869	146.8128	154.5680	0.3026	159	146
1	440.0000	1.0000	9	0	142.9783	146.7143	154.3159	0.2868	154	144
1	441.0000	1.0000	10	0	143.1331	146.7671	154.2917	0.2079	153	139
1	442.0000	1.0000	9	0	143.2087	146.7710	154.3706	0.2133	154	145
1	443.0000	1.0000	9	0	143.0994	146.7870	154.2891	0.3125	149	142
1	444.0000	1.0000	9	0	142.9901	146.7239	154.1557	0.3091	150	143
1	445.0000	1.0000	9	0	142.9099	146.6365	154.0111	0.2429	169	140
1	446.0000	1.0000	9	0	142.8785	146.7118	153.9623	0.2510	151	142
1	447.0000	1.0000	9	0	142.7776	146.6617	153.9299	0.2064	149	132
1	448.0000	1.0000	9	0	142.7182	146.7031	153.8176	0.2774	168	138
1	449.0000	1.0000	9	0	142.8631	146.6568	153.9289	0.3105	163	137
1	450.0000	1.0000	9	0	142.9796	146.7787	154.2355	0.2515	166	130
1	451.0000	1.0000	9	0	142.8649	146.6504	153.9690	0.2010	162	134
1	452.0000	1.0000	9	0	142.8912	146.6456	153.9250	0.1720	131	123
1	453.0000	1.0000	9	0	143.2891	146.9144	154.2955	0.4444	112	88
1	454.0000	1.0000	8	0	143.8097	147.0601	154.2959	0.6130	97	67
1	455.0000	1.0000	9	0	143.0601	146.9582	154.3690	0.5254	116	87
1	456.0000	1.0000	9	0	143.1038	146.8269	154.3813	0.2933	154	113
1	457.0000	1.0000	9	0	143.4330	146.8515	154.4319	0.1940	144	130
1	458.0000	1.0000	9	0	143.3300	146.8332	154.3527	0.2681	163	139
1	459.0000	1.0000	9	0	143.4051	146.7314	154.2590	0.1998	168	131
1	460.0000	1.0000	9	0	143.2345	146.6864	154.1636	0.1927	159	117
1	461.0000	1.0000	9	0	143.2871	146.7703	154.2014	0.2144	152	105
1	462.0000	1.0000	10	0	143.4042	146.7444	154.2846	0.1947	158	118
1	463.0000	1.0000	9	0	143.0420	146.9151	154.1452	0.3566	166	130
1	464.0000	1.0000	9	0	143.4146	146.8049	154.2434	0.1661	154	120
1	465.0000	1.0000	9	0	142.7941	146.7215	153.8179	0.3626	145	118
1	466.0000	1.0000	9	0	142.9790	146.6779	153.8722	0.2282	153	139
1	467.0000	1.0000	9	0	142.9780	146.7066	153.8868	0.2239	156	142
1	468.0000	1.0000	9	0	143.0446	146.7517	153.9825	0.2852	153	136
1	469.0000	1.0000	9	0	143.1782	146.8028	154.1409	0.2918	158	139
1	470.0000	1.0000	9	0	143.1562	146.7456	154.0972	0.2323	164	141
1	471.0000	1.0000	9	0	143.1051	146.7583	154.0657	0.2535	159	151
1	472.0000	1.0000	9	0	143.1023	146.7229	154.0228	0.2560	164	143
1	473.0000	1.0000	9	0	143.0960	146.7580	154.0836	0.2797	177	145
1	474.0000	1.0000	9	0	143.2181	146.8142	154.1695	0.2578	178	148
1	475.0000	1.0000	9	0	143.5925	146.9370	154.8760	0.3113	163	144
1	476.0000	1.0000	9	0	143.5566	146.9151	154.9137	0.3682	152	140
1	477.0000	1.0000	9	0	143.6765	146.9625	155.0769	0.2294	167	141
1	478.0000	1.0000	9	0	143.7106	146.9166	154.8970	0.2417	161	148
1	479.0000	1.0000	9	0	143.7105	146.9756	155.0210	0.2651	161	145
1	480.0000	1.0000	9	0	143.6870	146.8953	154.8573	0.2185	163	148
1	481.0000	1.0000	9	0	143.4205	146.9275	154.5676	0.2428	175	137
1	482.0000	1.0000	9	0	143.3596	146.8930	154.4903	0.2642	152	144
1	483.0000	1.0000	9	0	143.4312	146.9611	154.5705	0.3195	153	139
1	484.0000	1.0000	9	0	143.3707	146.9651	154.4877	0.2319	158	143
1	485.0000	1.0000	9	0	143.2547	146.9499	154.3997	0.2589	157	150
1	486.0000	1.0000	9	0	143.2784	146.9358	154.4518	0.2396	160	151
1	487.0000	1.0000	9	0	143.3421	146.8573	154.3550	0.2196	155	141
1	488.0000	1.0000	9	0	143.3197	146.9375	154.4338	0.2868	160	150
1	489.0000	1.0000	9	0	143.2570	146.9492	154.3814	0.2712	161	147
1	490.0000	1.0000	9	0	143.3699	146.9238	154.4889	0.2395	156	145
1	491.0000	1.0000	9	0	143.3774	146.8851	154.3610	0.2595	160	148
1	492.0000	1.0000	10	0	143.5721	146.9839	154.3878	0.1796	159	141
1	493.0000	1.0000	9	0	143.5457	146.9682	154.2896	0.2673	163	145
1	494.0000	1.0000	9	0	143.5828	147.0650	154.3732	0.2817	164	152
1	495.0000	1.0000	9	0	143.5184	147.0010	154.2914	0.2695	156	150
1	496.0000	1.0000	9	0	143.7107	147.0377	154.3978	0.2334	159	142
1	497.0000	1.0000	9	0	143.6618	147.0285	154.4181	0.2691	162	139
1	498.0000	1.0000	10	0	143.7892	146.9737	154.4315	0.1965	163	140
1	499.0000	1.0000	9	0	143.7650	147.1348	154.4403	0.3126	160	145
1	500.0000	1.0000	10	0	143.7815	147.1125	154.4314	0.2552	171	146
1	501.0000	1.0000	10	0	143.7890	147.1135	154.4758	0.2363	166	142
1	502.0000	1.0000	9	0	143.7230	147.0755	154.5293	0.2723	160	150
1	503.0000	1.0000	9	0	143.7808	147.0951	154.5690	0.2702	162	149
1	504.0000	1.0000	9	0	143.7968	147.1372	154.6478	0.2449	166	148
1	505.0000	1.0000	9	0	143.8494	147.1330	154.6072	0.2040	166	145
1	506.0000	1.0000	9	0	143.7678	147.0911	154.4938	0.2337	161	151
1	507.0000	1.0000	9	0	143.9478	147.1556	154.5329	0.2200	162	142
1	508.0000	1.0000	10	0	143.8302	147.1428	154.4649	0.2029	163	145
1	509.0000	1.0000	10	0	143.7745	147.1956	154.5108	0.2837	167	144
1	510.0000	1.0000	10	0	143.7415	147.1643	154.4563	0.1940	157	146
1	511.0000	1.0000	9	0	143.7360	147.2782	154.6350	0.3583	156	142
1	512.0000	1.0000	9	0	143.8176	147.2813	154.5528	0.2357	176	150
1	513.0000	1.0000	9	0	143.6880	147.1232	154.3257	0.1834	172	145
1	514.0000	1.0000	10	0	143.6403	147.1898	154.4642	0.2292	167	144
1	515.0000	1.0000	10	0	143.6329	147.2637	154.5211	0.2617	166	145
1	516.0000	1.0000	9	0	143.6288	147.2397	154.5565	0.2435	168	142
1	517.0000	1.0000	9	0	143.7398	147.2011	154.7143	0.2507	169	149
1	518.0000	1.0000	9	0	143.8574	147.2671	154.7042	0.2391	171	146
1	519.0000	1.0000	9	0	143.9854	147.2599	154.7630	0.2886	159	150
1	520.0000	1.0000	10	0	144.1093	147.3962	155.0393	0.2660	182	142
1	521.0000	1.0000	10	0	143.9807	147.2923	154.7796	0.2400	176	144
1	522.0000	1.0000	9	0	144.1251	147.3806	154.8672	0.2256	175	144
1	523.0000	1.0000	9	0	144.0769	147.3769	154.8958	0.2233	172	141
1	524.0000	1.0000	9	0	144.0499	147.3850	154.8276	0.2848	182	145
1	525.0000	1.0000	10	0	144.1858	147.3525	155.0142	0.2889	177	144
1	526.0000	1.0000	9	0	144.0569	147.3628	154.7874	0.2262	169	141
1	527.0000	1.0000	9	0	143.6613	147.3679	154.7618	0.3081	177	142
1	528.0000	1.0000	9	0	144.0394	147.2583	154.8223	0.3848	169	152
1	529.0000	1.0000	9	0	143.9538	147.3016	154.9145	0.1745	165	144
1	530.0000	1.0000	9	0	143.9869	147.3958	154.9374	0.2537	162	143
1	531.0000	1.0000	9	0	143.6989	147.4088	154.9806	0.4183	166	149
1	532.0000	1.0000	9	0	144.0940	147.3451	155.1597	0.2265	177	136
1	533.0000	1.0000	10	0	144.2184	147.4016	155.2575	0.2200	175	135
1	534.0000	1.0000	9	0	144.1142	147.3803	155.0316	0.2250	172	143
1	535.0000	1.0000	9	0	144.0724	147.3903	155.2542	0.2700	160	144
1	536.0000	1.0000	10	0	144.1283	147.4414	155.1832	0.1965	162	139
1	537.0000	1.0000	9	0	144.2694	147.4131	155.1868	0.2463	175	145
1	538.0000	1.0000	9	0	144.3134	147.4748	155.3353	0.2108	181	150
1	539.0000	1.0000	9	0	144.2550	147.4504	155.2589	0.2831	176	150
1	540.0000	1.0000	9	0	144.2108	147.5279	155.1912	0.3028	169	141
1	541.0000	1.0000	9	0	144.1123	147.5322	155.1181	0.2917	160	145
1	542.0000	1.0000	9	0	144.2244	147.5137	155.2339	0.3426	161	144
1	543.0000	1.0000	9	0	144.1254	147.4748	155.0939	0.3287	164	150
1	544.0000	1.0000	9	0	144.0829	147.4281	154.9185	0.2683	165	143
1	545.0000	1.0000	9	0	144.1012	147.3920	154.8829	0.2775	154	137
1	546.0000	1.0000	10	0	143.6707	147.5375	154.8540	0.5208	144	119
1	547.0000	1.0000	10	0	143.7495	147.5661	154.6167	0.3258	123	99
1	548.0000	1.0000	10	0	143.3978	147.4799	154.2060	0.4039	120	85
1	549.0000	1.0000	10	0	143.9219	147.5255	154.7506	0.2181	129	94
1	550.0000	1.0000	9	0	144.0302	147.4377	154.9052	0.2790	133	111
1	551.0000	1.0000	9	0	143.9253	147.3994	154.9596	0.1458	147	127
1	552.0000	1.0000	9	0	143.8510	147.4733	155.0364	0.2575	148	135
1	553.0000	1.0000	9	0	143.9714	147.4628	155.0441	0.2809	154	139
1	554.0000	1.0000	10	0	143.9795	147.4229	155.0549	0.1838	148	141
1	555.0000	1.0000	10	0	143.9469	147.4647	155.1146	0.2215	149	138
1	556.0000	1.0000	10	0	144.0482	147.5152	155.2398	0.3204	160	145
1	557.0000	1.0000	9	0	143.6669	147.4867	155.1024	0.3627	156	144
1	558.0000	1.0000	10	0	144.1065	147.5185	155.3492	0.2422	160	136
1	559.0000	1.0000	9	0	144.0550	147.4700	155.2182	0.2640	167	140
1	560.0000	1.0000	9	0	143.9359	147.4422	155.1352	0.2313	150	142
1	561.0000	1.0000	9	0	143.8924	147.4360	155.1603	0.2641	156	139
1	562.0000	1.0000	9	0	143.8292	147.4519	155.1154	0.2391	156	146
1	563.0000	1.0000	9	0	143.8006	147.4137	154.9608	0.2052	158	142
1	564.0000	1.0000	10	0	143.7856	147.3650	155.0494	0.1949	157	134
1	565.0000	1.0000	10	0	143.8636	147.4441	155.2356	0.2057	154	129
1	566.0000	1.0000	9	0	143.8570	147.4596	155.1542	0.2607	159	131
1	567.0000	1.0000	10	0	143.8465	147.4715	155.0840	0.2039	153	122
1	568.0000	1.0000	10	0	143.7182	147.4239	155.0312	0.1925	153	129
1	569.0000	1.0000	9	0	143.4692	147.5252	154.9639	0.3112	150	132
1	570.0000	1.0000	10	0	143.3853	147.5922	154.8487	0.2877	148	128
1	571.0000	1.0000	9	0	143.2392	147.5752	154.7451	0.2832	147	127
1	572.0000	1.0000	9	0	143.2837	147.5792	154.6998	0.2753	151	135
1	573.0000	1.0000	9	0	143.3405	147.5721	154.7806	0.2924	160	146
1	574.0000	1.0000	9	0	143.4214	147.5250	154.8337	0.2632	158	137
1	575.0000	1.0000	9	0	143.3886	147.5249	154.8364	0.2007	164	148
1	576.0000	1.0000	9	0	143.3715	147.6006	155.0524	0.2338	162	141
1	577.0000	1.0000	9	0	143.4712	147.5849	155.0299	0.2812	166	144
1	578.0000	1.0000	10	0	143.4404	147.5381	154.9705	0.3285	154	143
1	579.0000	1.0000	9	0	143.3310	147.5059	154.9226	0.2457	159	142
1	580.0000	1.0000	9	0	143.3193	147.5652	154.9274	0.2464	162	149
1	581.0000	1.0000	9	0	143.2467	147.5506	154.8530	0.2720	155	143
1	582.0000	1.0000	9	0	143.2033	147.5140	154.7589	0.1897	163	146
1	583.0000	1.0000	9	0	143.3636	147.5570	155.0136	0.2703	155	142
1	584.0000	1.0000	9	0	142.9591	147.5243	154.7424	0.4215	154	140
1	585.0000	1.0000	9	0	143.2029	147.5862	154.7073	0.3195	152	142
1	586.0000	1.0000	9	0	143.1636	147.5071	154.5741	0.3412	159	131
1	587.0000	1.0000	9	0	143.0316	147.4304	154.2207	0.2533	145	130
1	588.0000	1.0000	9	0	143.2263	147.5877	154.5182	0.2651	130	119
1	589.0000	1.0000	10	0	143.2186	147.5253	154.5374	0.2726	142	111
1	590.0000	1.0000	9	0	143.3017	147.6474	154.5421	0.2358	131	92
1	591.0000	1.0000	9	0	142.7785	147.6470	154.1203	0.4414	90	71
1	592.0000	1.0000	9	0	142.9210	147.9190	154.3757	0.7550	77	59
1	593.0000	1.0000	9	0	142.0297	147.6359	152.9910	0.9635	76	64
1	594.0000	1.0000	10	0	143.5977	147.7732	154.5256	0.7747	88	56
1	595.0000	1.0000	10	0	142.1757	148.3959	153.2093	0.5424	88	64
1	596.0000	1.0000	9	0	142.2060	148.2205	153.6962	0.7037	95	77
1	597.0000	1.0000	10	0	142.2003	148.2925	153.5314	0.6954	119	91
1	598.0000	1.0000	10	0	142.9676	148.0630	154.1195	0.5916	130	97
1	599.0000	1.0000	9	0	143.6313	147.7370	154.7907	0.2713	127	103
1	600.0000	1.0000	10	0	142.7936	147.8070	154.3900	0.5086	134	106
1	601.0000	1.0000	9	0	142.9884	147.6315	154.5044	0.1766	128	105
1	602.0000	1.0000	9	0	143.3507	147.7146	154.5825	0.3650	127	110
1	603.0000	1.0000	10	0	142.6655	147.6642	154.0030	0.2407	133	123
1	604.0000	1.0000	10	0	142.5482	147.6520	153.7644	0.2960	136	119
1	605.0000	1.0000	9	0	142.7656	147.6349	154.1346	0.2273	146	124
1	606.0000	1.0000	9	0	142.7078	147.6943	154.0683	0.2046	141	128
1	607.0000	1.0000	10	0	142.6957	147.6871	154.0557	0.2223	149	123
1	608.0000	1.0000	9	0	142.7659	147.7989	154.2945	0.3307	144	121
1	609.0000	1.0000	9	0	142.4674	147.6655	154.1662	0.4055	136	127
1	610.0000	1.0000	10	0	142.6099	147.6817	154.1331	0.3182	158	125
1	611.0000	1.0000	10	0	142.5567	147.6890	154.2235	0.3492	155	126
1	612.0000	1.0000	9	0	142.5069	147.6097	154.0918	0.2290	154	128
1	613.0000	1.0000	9	0	142.3488	147.5826	153.9573	0.2249	144	128
1	614.0000	1.0000	9	0	142.5073	147.6599	153.9643	0.3021	142	125
1	615.0000	1.0000	10	0	142.6773	147.6531	154.1332	0.1815	158	135
1	616.0000	1.0000	10	0	142.2527	147.6371	153.8350	0.3139	154	133
1	617.0000	1.0000	9	0	142.3302	147.5904	153.9154	0.3325	148	130
1	618.0000	1.0000	9	0	142.5588	147.6517	154.0493	0.2134	156	138
1	619.0000	1.0000	10	0	142.5471	147.6404	154.0077	0.2432	153	135
1	620.0000	1.0000	9	0	142.4401	147.6234	153.8203	0.2108	160	132
1	621.0000	1.0000	10	0	142.2959	147.6118	153.6658	0.3289	158	132
1	622.0000	1.0000	9	0	141.9776	147.5116	153.2078	0.1691	158	138
1	623.0000	1.0000	9	0	141.7836	147.5126	152.9441	0.2735	155	142
1	624.0000	1.0000	9	0	141.8323	147.4995	153.0074	0.2187	157	137
1	625.0000	1.0000	9	0	142.0978	147.7544	153.4720	0.3493	161	137
1	626.0000	1.0000	9	0	142.6100	147.7360	154.1450	0.3000	155	136
1	627.0000	1.0000	10	0	142.5485	147.6642	154.0658	0.2007	161	140
1	628.0000	1.0000	9	0	142.5345	147.6986	154.1308	0.2531	157	139
1	629.0000	1.0000	9	0	142.6055	147.6421	154.0736	0.1968	162	137
1	630.0000	1.0000	9	0	142.5566	147.6363	154.0474	0.1894	158	139
1	631.0000	1.0000	10	0	142.3548	147.7030	153.8690	0.2565	157	141
1	632.0000	1.0000	10	0	142.3243	147.6712	153.7993	0.2137	162	138
1	633.0000	1.0000	10	0	142.2044	147.6481	153.5950	0.2607	160	141
1	634.0000	1.0000	10	0	142.3423	147.6658	153.8372	0.1976	164	145
1	635.0000	1.0000	10	0	142.4332	147.7362	153.9528	0.2902	163	142
1	636.0000	1.0000	9	0	142.3451	147.6876	153.8200	0.2509	159	144
1	637.0000	1.0000	9	0	141.9289	147.4510	153.1221	0.1950	152	144
1	638.0000	1.0000	9	0	141.7129	147.4158	152.8878	0.1254	157	135
1	639.0000	1.0000	9	0	141.8012	147.4023	152.9571	0.1697	161	134
1	640.0000	1.0000	9	0	142.2715	147.6415	153.7358	0.2891	158	137
1	641.0000	1.0000	10	0	142.4016	147.6448	153.9417	0.2493	162	140
1	642.0000	1.0000	9	0	142.4287	147.5867	153.8546	0.2204	159	141
1	643.0000	1.0000	9	0	142.2233	147.6097	153.6342	0.1930	161	145
1	644.0000	1.0000	9	0	142.2954	147.6373	153.7273	0.2314	155	139
1	645.0000	1.0000	9	0	142.3519	147.6421	153.8612	0.2023	159	139
1	646.0000	1.0000	9	0	142.0704	147.5541	153.5848	0.2749	161	144
1	647.0000	1.0000	9	0	142.0669	147.4961	153.4753	0.2422	159	137
1	648.0000	1.0000	9	0	142.0707	147.5124	153.4797	0.2792	157	139
1	649.0000	1.0000	9	0	142.0189	147.6667	153.5692	0.2776	165	140
1	650.0000	1.0000	9	0	141.9504	147.6305	153.5832	0.2926	163	136
1	651.0000	1.0000	9	0	141.9029	147.5918	153.5030	0.1901	162	139
1	652.0000	1.0000	9	0	141.9483	147.6010	153.5708	0.1999	159	140
1	653.0000	1.0000	9	0	141.8437	147.5927	153.5316	0.2431	161	137
1	654.0000	1.0000	9	0	141.4887	147.4407	152.9184	0.3093	158	139
1	655.0000	1.0000	9	0	141.5373	147.4216	152.9002	0.1468	159	142
1	656.0000	1.0000	9	0	141.5986	147.4655	153.0990	0.2375	155	142
1	657.0000	1.0000	9	0	141.3420	147.4562	153.0527	0.2777	153	133
1	658.0000	1.0000	9	0	141.6505	147.4426	153.1964	0.2075	155	138
1	659.0000	1.0000	9	0	141.5167	147.5394	153.2799	0.2480	156	139
1	660.0000	1.0000	9	0	141.7015	147.4884	153.2059	0.2032	161	140
1	661.0000	1.0000	9	0	141.4902	147.4469	153.1101	0.2202	162	144
1	662.0000	1.0000	9	0	141.3818	147.4723	152.9924	0.2126	160	140
1	663.0000	1.0000	9	0	141.5016	147.5847	153.1687	0.2506	159	147
1	664.0000	1.0000	9	0	141.4734	147.4615	153.1178	0.2622	153	134
1	665.0000	1.0000	9	0	141.5461	147.4766	153.2150	0.3028	162	140
1	666.0000	1.0000	9	0	141.3214	147.4616	152.9208	0.1949	154	140
1	667.0000	1.0000	9	0	141.3326	147.5105	152.9808	0.2706	153	140
1	668.0000	1.0000	9	0	141.3247	147.4998	152.9377	0.2215	157	143
1	669.0000	1.0000	9	0	141.3924	147.5744	153.1206	0.2405	158	141
1	670.0000	1.0000	9	0	141.5048	147.5298	153.2101	0.2772	156	138
1	671.0000	1.0000	9	0	141.3753	147.4896	153.0825	0.2451	156	137
1	672.0000	1.0000	9	0	141.3565	147.5130	153.0881	0.2177	158	138
1	673.0000	1.0000	9	0	141.2007	147.5802	153.0344	0.3030	155	139
1	674.0000	1.0000	9	0	141.2922	147.4546	153.0082	0.2136	172	144
1	675.0000	1.0000	9	0	141.1904	147.4128	152.7823	0.2496	173	143
1	676.0000	1.0000	9	0	141.0669	147.3918	152.6395	0.2054	179	148
1	677.0000	1.0000	9	0	141.1022	147.4609	152.6826	0.2424	175	143
1	678.0000	1.0000	9	0	141.0584	147.4389	152.6097	0.2629	179	144
1	679.0000	1.0000	9	0	141.2354	147.4439	152.7287	0.1863	183	150
1	680.0000	1.0000	9	0	141.3265	147.5575	152.9072	0.2750	172	145
1	681.0000	1.0000	9	0	141.2307	147.5800	152.9667	0.3014	178	150
1	682.0000	1.0000	9	0	141.4396	147.5797	152.9879	0.1735	156	141
1	683.0000	1.0000	9	0	141.3688	147.5645	152.9224	0.1969	151	148
1	684.0000	1.0000	9	0	141.3285	147.6376	152.7771	0.2605	156	149
1	685.0000	1.0000	9	0	141.4272	147.5623	152.8544	0.1987	160	143
1	686.0000	1.0000	9	0	141.4363	147.6214	152.9443	0.2463	159	144
1	687.0000	1.0000	9	0	141.3072	147.6077	152.7999	0.2248	151	141
1	688.0000	1.0000	9	0	140.8607	147.5439	152.5819	0.3016	160	144
1	689.0000	1.0000	9	0	140.8094	147.4743	152.2650	0.2906	161	147
1	690.0000	1.0000	10	0	140.8909	147.6733	152.4501	0.5031	159	141
1	691.0000	1.0000	10	0	140.7248	147.4662	152.1974	0.2855	171	149
1	692.0000	1.0000	9	0	140.8699	147.4545	152.3590	0.1569	177	146
1	693.0000	1.0000	9	0	140.9186	147.5646	152.4377	0.2208	160	151
1	694.0000	1.0000	9	0	140.9234	147.4825	152.3660	0.2381	164	144
1	695.0000	1.0000	9	0	141.0817	147.5610	152.6088	0.1949	163	145
1	696.0000	1.0000	9	0	140.9101	147.4851	152.4597	0.1798	169	147
1	697.0000	1.0000	9	0	140.8768	147.4866	152.4080	0.2115	165	147
1	698.0000	1.0000	9	0	140.7041	147.4624	152.1843	0.2512	157	146
1	699.0000	1.0000	9	0	140.7476	147.4808	152.2311	0.1978	165	144
1	700.0000	1.0000	9	0	140.9985	147.4980	152.5080	0.3084	156	142
1	701.0000	1.0000	9	0	140.7887	147.3422	152.2323	0.2324	154	144
1	702.0000	1.0000	9	0	140.7326	147.3449	152.1402	0.2454	160	142
1	703.0000	1.0000	9	0	140.8835	147.4897	152.4907	0.3526	148	142
1	704.0000	1.0000	9	0	141.0392	147.5185	152.6709	0.2441	156	142
1	705.0000	1.0000	9	0	140.9219	147.4682	152.4749	0.1990	161	144
1	706.0000	1.0000	9	0	140.7523	147.3574	152.3399	0.2972	156	138
1	707.0000	1.0000	9	0	140.5382	147.3412	151.8537	0.2113	161	137
1	708.0000	1.0000	9	0	140.3939	147.2643	151.8162	0.2046	156	140
1	709.0000	1.0000	9	0	140.4652	147.2488	151.8505	0.2187	155	144
1	710.0000	1.0000	9	0	140.7105	147.3935	152.1113	0.2377	158	142
1	711.0000	1.0000	9	0	140.2544	147.2804	151.6244	0.2260	170	142
1	712.0000	1.0000	10	0	140.1252	147.3172	151.5503	0.2895	169	141
1	713.0000	1.0000	10	0	139.8411	147.2375	151.3094	0.2304	169	139
1	714.0000	1.0000	9	0	139.9768	147.3180	151.3397	0.2602	165	138
1	715.0000	1.0000	9	0	140.2075	147.3792	151.5137	0.1855	173	136
1	716.0000	1.0000	9	0	140.4119	147.3931	151.6715	0.2338	171	142
1	717.0000	1.0000	9	0	140.7241	147.4860	152.1752	0.2703	177	138
1	718.0000	1.0000	9	0	140.6527	147.4425	151.9186	0.1648	169	139
1	719.0000	1.0000	9	0	140.5140	147.5003	151.9030	0.2337	160	133
1	720.0000	1.0000	9	0	140.4566	147.4950	151.8203	0.2531	167	144
1	721.0000	1.0000	9	0	140.6260	147.3598	151.7499	0.2478	165	137
1	722.0000	1.0000	10	0	140.4032	147.4304	151.5970	0.2243	165	142
1	723.0000	1.0000	9	0	140.4104	147.4785	151.6874	0.2192	164	139
1	724.0000	1.0000	10	0	140.4082	147.4262	151.8943	0.2607	162	140
1	725.0000	1.0000	9	0	140.4746	147.6028	152.1328	0.3796	165	144
1	726.0000	1.0000	9	0	140.3080	147.4505	152.0558	0.1719	170	146
1	727.0000	1.0000	9	0	140.0921	147.3373	151.6946	0.3250	165	137
1	728.0000	1.0000	10	0	140.1475	147.4499	151.7002	0.2522	159	138
1	729.0000	1.0000	9	0	140.2209	147.5866	151.8398	0.3273	153	147
1	730.0000	1.0000	9	0	140.2553	147.4421	151.7645	0.1689	158	150
1	731.0000	1.0000	10	0	140.3066	147.5157	151.8007	0.2385	151	142
1	732.0000	1.0000	9	0	139.9855	147.5036	151.6125	0.2758	155	143
1	733.0000	1.0000	9	0	139.8961	147.4824	151.4183	0.2242	146	140
1	734.0000	1.0000	9	0	139.8338	147.4544	151.2886	0.2439	150	138
1	735.0000	1.0000	10	0	139.6954	147.3971	151.1433	0.2375	153	139
1	736.0000	1.0000	9	0	139.8257	147.3637	151.0971	0.2443	158	147
1	737.0000	1.0000	9	0	139.2069	147.2783	150.4802	0.3076	175	133
1	738.0000	1.0000	9	0	138.8866	147.3237	150.2078	0.2579	180	133
1	739.0000	1.0000	9	0	139.4376	147.4280	150.7283	0.2525	184	140
1	740.0000	1.0000	9	0	139.4939	147.4426	151.0016	0.2037	179	142
1	741.0000	1.0000	10	0	139.2344	147.3851	150.8373	0.4086	148	138
1	742.0000	1.0000	9	0	139.2968	147.3533	151.0313	0.3048	148	136
1	743.0000	1.0000	9	0	139.4646	147.3479	151.2225	0.1866	178	141
1	744.0000	1.0000	9	0	139.4255	147.3979	151.2750	0.2345	180	146
1	745.0000	1.0000	9	0	139.2681	147.4095	151.2018	0.2433	174	138
1	746.0000	1.0000	9	0	139.3731	147.3996	151.2963	0.2284	166	139
1	747.0000	1.0000	9	0	139.3719	147.4375	150.9775	0.3874	172	140
1	748.0000	1.0000	9	0	139.2594	147.4729	150.6927	0.2329	161	134
1	749.0000	1.0000	9	0	139.3589	147.4888	150.7436	0.3069	162	137
1	750.0000	1.0000	9	0	139.2451	147.4487	150.6276	0.2015	167	142
1	751.0000	1.0000	9	0	139.5238	147.4612	150.6842	0.2215	160	142
1	752.0000	1.0000	9	0	139.4130	147.5215	150.6607	0.1926	158	138
1	753.0000	1.0000	9	0	139.5168	147.6063	150.8829	0.3025	162	140
1	754.0000	1.0000	9	0	139.6580	147.5810	150.8676	0.2456	161	142
1	755.0000	1.0000	9	0	139.3867	147.5733	150.6802	0.2531	155	141
1	756.0000	1.0000	9	0	139.4586	147.5916	150.7133	0.2352	154	145
1	757.0000	1.0000	9	0	139.4622	147.5924	150.7527	0.2103	163	140
1	758.0000	1.0000	9	0	139.6725	147.5585	150.8314	0.2114	162	139
1	759.0000	1.0000	9	0	139.4494	147.5550	150.7331	0.2147	165	145
1	760.0000	1.0000	9	0	139.6624	147.5586	150.8305	0.2770	163	137
1	761.0000	1.0000	9	0	139.4452	147.5569	150.6542	0.2253	157	142
1	762.0000	1.0000	9	0	139.3647	147.5857	150.6050	0.2612	161	141
1	763.0000	1.0000	9	0	139.4713	147.5578	150.6545	0.1867	162	143
1	764.0000	1.0000	9	0	139.4822	147.5495	150.6574	0.1783	159	141
1	765.0000	1.0000	9	0	139.3313	147.5806	150.5975	0.2957	158	143
1	766.0000	1.0000	9	0	139.4731	147.5449	150.6461	0.2171	157	144
1	767.0000	1.0000	9	0	139.4050	147.4787	150.5973	0.2791	160	142
1	768.0000	1.0000	9	0	139.4684	147.6170	150.7635	0.2732	161	141
1	769.0000	1.0000	9	0	139.4264	147.5628	150.7122	0.2816	162	141
1	770.0000	1.0000	10	0	139.5636	147.5615	150.8515	0.1995	165	141
1	771.0000	1.0000	9	0	139.5438	147.4836	150.7253	0.1864	157	140
1	772.0000	1.0000	9	0	139.4230	147.5880	150.7068	0.2773	161	138
1	773.0000	1.0000	9	0	139.4389	147.5681	150.7855	0.2052	160	145
1	774.0000	1.0000	9	0	139.5842	147.5322	150.8520	0.3074	161	140
1	775.0000	1.0000	9	0	139.4719	147.6072	150.7413	0.2613	155	147
1	776.0000	1.0000	9	0	139.4515	147.5687	150.6544	0.2704	156	143
1	777.0000	1.0000	9	0	139.5417	147.5428	150.7239	0.1760	159	137
1	778.0000	1.0000	9	0	139.6541	147.5922	150.9514	0.2172	168	136
1	779.0000	1.0000	9	0	139.7488	147.6013	150.9852	0.1810	164	140
1	780.0000	1.0000	9	0	139.5589	147.5817	150.8007	0.2344	160	141
1	781.0000	1.0000	10	0	139.6102	147.5927	150.9292	0.2524	162	147
1	782.0000	1.0000	9	0	139.7473	147.6745	151.0579	0.2923	166	144
1	783.0000	1.0000	9	0	139.7476	147.6722	151.0675	0.2237	162	141
1	784.0000	1.0000	9	0	139.7666	147.5621	150.9779	0.1623	161	138
1	785.0000	1.0000	9	0	139.7804	147.6503	151.0942	0.2207	163	139
1	786.0000	1.0000	9	0	139.6261	147.6381	151.0464	0.3140	161	141
1	787.0000	1.0000	9	0	139.8752	147.6465	151.1238	0.2703	161	142
1	788.0000	1.0000	9	0	139.9750	147.6875	151.2368	0.2369	165	141
1	789.0000	1.0000	9	0	139.6619	147.6049	151.0463	0.4239	163	143
1	790.0000	1.0000	9	0	140.0181	147.7618	151.2795	0.1667	162	143
1	791.0000	1.0000	9	0	140.0654	147.7996	151.2995	0.2012	170	144
1	792.0000	1.0000	9	0	139.9766	147.7181	151.1716	0.2367	154	143
1	793.0000	1.0000	9	0	140.0248	147.7506	151.2733	0.3234	164	144
1	794.0000	1.0000	9	0	139.5506	147.6550	150.8605	0.4232	162	142
1	795.0000	1.0000	9	0	139.7987	147.6186	150.9756	0.2027	154	127
1	796.0000	1.0000	10	0	139.7367	147.5950	150.8095	0.2870	153	133
1	797.0000	1.0000	9	0	139.8860	147.6686	151.0941	0.2781	156	138
1	798.0000	1.0000	9	0	139.8372	147.6931	151.0215	0.2395	161	139
1	799.0000	1.0000	9	0	140.1237	147.7245	151.3266	0.1779	160	136
1	800.0000	1.0000	9	0	140.1049	147.7453	151.3268	0.2054	157	143
1	801.0000	1.0000	9	0	139.9796	147.6606	151.1223	0.1297	158	143
1	802.0000	1.0000	9	0	139.8708	147.7481	151.1603	0.2427	159	140
1	803.0000	1.0000	9	0	140.0042	147.7081	151.2223	0.1770	164	140
1	804.0000	1.0000	9	0	140.0763	147.6517	151.1578	0.1446	158	137
1	805.0000	1.0000	9	0	139.8093	147.7567	151.1705	0.3074	155	132
1	806.0000	1.0000	10	0	139.7978	147.7542	151.1273	0.2472	158	137
1	807.0000	1.0000	9	0	139.8463	147.6953	151.1142	0.2506	167	137
1	808.0000	1.0000	9	0	139.9122	147.7361	151.2155	0.2616	168	139
1	809.0000	1.0000	9	0	140.0505	147.7393	151.2454	0.2206	162	142
1	810.0000	1.0000	9	0	140.0049	147.7153	151.1923	0.2689	165	138
1	811.0000	1.0000	9	0	139.9207	147.7028	151.1063	0.3616	159	139
1	812.0000	1.0000	9	0	139.9021	147.7384	151.2185	0.2407	164	146
1	813.0000	1.0000	9	0	140.0319	147.7321	151.2291	0.2578	171	144
1	814.0000	1.0000	9	0	139.9811	147.7786	151.1912	0.1757	167	142
1	815.0000	1.0000	9	0	140.0170	147.8486	151.3260	0.2707	164	139
1	816.0000	1.0000	9	0	140.0159	147.7909	151.1976	0.2151	154	146
1	817.0000	1.0000	9	0	140.1597	147.8164	151.3595	0.1358	154	136
1	818.0000	1.0000	9	0	139.7641	147.6891	151.0743	0.3607	155	135
1	819.0000	1.0000	9	0	140.0684	147.8308	151.3160	0.2468	161	138
1	820.0000	1.0000	9	0	139.9529	147.7869	151.0958	0.1837	173	138
1	821.0000	1.0000	9	0	139.8936	147.8203	151.1181	0.2270	161	138
1	822.0000	1.0000	9	0	140.0808	147.8717	151.3006	0.2560	157	134
1	823.0000	1.0000	9	0	140.1668	148.0145	151.5976	0.3340	162	140
1	824.0000	1.0000	9	0	140.4020	147.9232	151.6838	0.1966	162	143
1	825.0000	1.0000	9	0	140.4434	147.8796	151.6390	0.2328	161	145
1	826.0000	1.0000	9	0	140.2884	147.9664	151.7042	0.2549	160	141
1	827.0000	1.0000	9	0	140.5812	147.9258	151.8978	0.1882	160	140
1	828.0000	1.0000	9	0	140.4860	147.8436	151.7641	0.2264	161	140
1	829.0000	1.0000	9	0	140.3124	147.9075	151.5999	0.1904	164	142
1	830.0000	1.0000	9	0	140.2591	147.9187	151.5634	0.2529	165	144
1	831.0000	1.0000	9	0	140.4735	147.9902	151.7360	0.2137	162	135
1	832.0000	1.0000	9	0	140.4084	147.8954	151.6724	0.1831	159	145
1	833.0000	1.0000	9	0	140.5513	148.0294	151.7952	0.2905	174	144
1	834.0000	1.0000	9	0	140.5298	147.9267	151.8149	0.1667	176	140
1	835.0000	1.0000	9	0	140.5502	147.9964	151.8314	0.1836	163	142
1	836.0000	1.0000	9	0	140.5358	148.0518	151.8131	0.2603	171	147
1	837.0000	1.0000	9	0	140.7156	148.0185	151.8935	0.1595	169	140
1	838.0000	1.0000	9	0	140.6997	148.0031	151.9203	0.1925	176	138
1	839.0000	1.0000	9	0	140.3425	147.9676	151.8827	0.4086	173	149
1	840.0000	1.0000	9	0	140.6558	148.0926	152.0039	0.1989	174	146
1	841.0000	1.0000	9	0	140.5343	148.0621	151.8694	0.2510	178	143
1	842.0000	1.0000	9	0	140.7050	148.2054	152.1192	0.3838	174	140
1	843.0000	1.0000	10	0	140.3520	148.1524	152.4624	0.4677	147	125
1	844.0000	1.0000	9	0	140.4191	148.1258	152.9047	0.3626	147	129
1	845.0000	1.0000	9	0	140.2449	148.1793	152.8185	0.3389	141	114
1	846.0000	1.0000	10	0	140.7048	148.1688	152.5729	0.5701	112	86
1	847.0000	1.0000	9	0	140.4145	148.2449	152.8884	0.3116	152	112
1	848.0000	1.0000	10	0	140.4313	148.1814	152.8147	0.2437	149	130
1	849.0000	1.0000	10	0	140.6009	148.1466	152.8914	0.3085	144	138
1	850.0000	1.0000	9	0	140.4016	148.1395	152.7946	0.3071	144	138
1	851.0000	1.0000	9	0	140.4086	148.0930	152.7742	0.2591	144	139
1	852.0000	1.0000	9	0	140.3990	148.0967	152.8683	0.2439	149	139
1	853.0000	1.0000	10	0	140.2102	148.0575	152.5645	0.2223	152	134
1	854.0000	1.0000	10	0	140.2183	148.0923	152.5759	0.1887	152	141
1	855.0000	1.0000	9	0	140.2671	148.1351	152.7071	0.2092	167	139
1	856.0000	1.0000	9	0	140.1453	148.0414	152.6078	0.1824	169	141
1	857.0000	1.0000	9	0	139.9604	148.0107	152.3819	0.1885	154	143
1	858.0000	1.0000	9	0	140.0269	147.9853	152.4523	0.2526	154	138
1	859.0000	1.0000	9	0	139.9392	148.0392	152.4021	0.2676	158	141
1	860.0000	1.0000	10	0	140.1193	148.0253	152.5578	0.2480	171	139
1	861.0000	1.0000	9	0	140.0558	148.0210	152.4493	0.2353	146	136
1	862.0000	1.0000	7	0	139.3421	147.9329	151.5369	0.5278	161	110
1	863.0000	1.0000	8	0	133.8478	146.2337	148.0585	0.5254	139	109
1	864.0000	1.0000	9	0	134.2863	146.2999	148.1267	0.2076	177	126
1	865.0000	1.0000	9	0	134.4180	146.2234	148.1349	0.2773	173	129
1	866.0000	1.0000	10	0	134.3207	146.3273	148.2313	0.2565	179	129
1	867.0000	1.0000	9	0	134.2696	146.2683	148.0257	0.2851	182	135
1	868.0000	1.0000	9	0	134.2012	146.0850	147.9157	0.2043	181	127
1	869.0000	1.0000	9	0	134.1734	146.2907	147.9567	0.2405	183	133
1	870.0000	1.0000	9	0	134.2036	146.2514	147.8711	0.1553	178	129
1	871.0000	1.0000	9	0	134.3569	146.1633	147.9589	0.3144	177	127
1	872.0000	1.0000	10	0	134.3087	146.3701	148.1904	0.2421	186	135
1	873.0000	1.0000	10	0	134.4059	146.3125	148.2513	0.2342	177	130
1	874.0000	1.0000	9	0	134.2572	146.3232	148.0528	0.2747	157	133
1	875.0000	1.0000	10	0	134.3096	146.3108	148.2028	0.2899	185	134
1	876.0000	1.0000	10	0	134.3464	146.3607	148.1556	0.1897	181	136
1	877.0000	1.0000	9	0	134.3003	146.3583	148.0812	0.2250	184	142
1	878.0000	1.0000	10	0	134.4393	146.4296	148.3220	0.2968	171	134
1	879.0000	1.0000	10	0	134.3468	146.3055	148.0696	0.2161	178	132
1	880.0000	1.0000	9	0	134.2787	146.4036	148.1844	0.1849	170	133
1	881.0000	1.0000	9	0	134.5874	146.4386	148.3589	0.2420	166	137
1	882.0000	1.0000	9	0	134.4688	146.4436	148.3671	0.1960	176	136
1	883.0000	1.0000	9	0	134.5907	146.4542	148.4534	0.2186	183	135
1	884.0000	1.0000	9	0	134.5460	146.3900	148.3328	0.2256	179	136
1	885.0000	1.0000	10	0	134.6258	146.4742	148.4582	0.1842	181	137
1	886.0000	1.0000	9	0	134.4102	146.4331	148.2199	0.2035	180	136
1	887.0000	1.0000	9	0	134.3021	146.3834	148.1085	0.2700	169	139
1	888.0000	1.0000	9	0	133.8548	146.3368	147.8523	0.2439	167	136
1	889.0000	1.0000	9	0	133.4212	146.2699	147.5736	0.2418	160	138
1	890.0000	1.0000	9	0	133.5670	146.0946	147.4572	0.2912	154	130
1	891.0000	1.0000	10	0	133.4021	146.0746	147.4122	0.2350	145	127
1	892.0000	1.0000	9	0	133.5581	146.1885	147.5943	0.2779	161	131
1	893.0000	1.0000	9	0	133.2904	146.1835	147.4059	0.3098	166	141
1	894.0000	1.0000	9	0	133.2556	146.1340	147.2943	0.2477	162	141
1	895.0000	1.0000	9	0	133.3293	146.0862	147.4591	0.2152	160	138
1	896.0000	1.0000	9	0	133.3498	146.1002	147.4108	0.3077	169	131
1	897.0000	1.0000	9	0	133.3166	146.1627	147.4006	0.1950	163	139
1	898.0000	1.0000	9	0	133.3422	146.1663	147.4964	0.3096	161	132
1	899.0000	1.0000	9	0	133.3257	146.2034	147.4264	0.2339	163	139
1	900.0000	1.0000	9	0	133.3032	146.1676	147.3579	0.1886	165	137
1	901.0000	1.0000	9	0	132.7300	145.9887	147.0432	0.3573	160	135
1	902.0000	1.0000	9	0	132.8759	145.9481	147.0439	0.2606	162	138
1	903.0000	1.0000	9	0	132.9637	146.0797	147.1780	0.1809	158	135
1	904.0000	1.0000	9	0	133.0819	146.0680	147.2120	0.3504	160	137
1	905.0000	1.0000	9	0	133.1002	146.0032	147.1770	0.2469	167	144
1	906.0000	1.0000	9	0	133.0341	146.0405	147.2484	0.2406	165	138
1	907.0000	1.0000	10	0	132.9376	146.0285	147.1250	0.2725	161	137
1	908.0000	1.0000	9	0	132.8434	146.0942	147.1830	0.3546	163	136
1	909.0000	1.0000	10	0	132.9209	146.0291	147.0917	0.2305	158	133
1	910.0000	1.0000	9	0	132.8563	146.0464	147.0247	0.2673	164	140
1	911.0000	1.0000	9	0	132.9287	146.0532	147.1280	0.2224	160	139
1	912.0000	1.0000	9	0	132.8432	145.9443	146.9936	0.2146	161	140
1	913.0000	1.0000	9	0	132.8052	145.9837	147.0060	0.2879	160	135
1	914.0000	1.0000	9	0	132.9235	146.0556	146.9823	0.2878	160	144
1	915.0000	1.0000	9	0	132.8055	146.0533	146.9472	0.1811	156	140
1	916.0000	1.0000	9	0	132.6490	145.8847	146.8230	0.2459	152	133
1	917.0000	1.0000	10	0	132.5984	145.9691	146.7549	0.2642	154	137
1	918.0000	1.0000	9	0	132.5353	145.9372	146.5846	0.2909	144	136
1	919.0000	1.0000	9	0	132.4171	145.8720	146.5236	0.3119	150	141
1	920.0000	1.0000	9	0	132.2362	145.8134	146.5887	0.2821	147	146
1	921.0000	1.0000	9	0	132.1984	145.7924	146.6261	0.2558	144	144
1	922.0000	1.0000	9	0	132.2046	145.7142	146.4112	0.2019	149	143
1	923.0000	1.0000	9	0	132.0835	145.7463	146.3841	0.2586	144	145
1	924.0000	1.0000	9	0	132.0298	145.7643	146.3648	0.2287	168	143
1	925.0000	1.0000	9	0	132.1435	145.7815	146.4657	0.2442	149	136
1	926.0000	1.0000	9	0	132.0165	145.7118	146.3033	0.2744	150	139
1	927.0000	1.0000	9	0	131.9815	145.7310	146.2709	0.2200	157	140
1	928.0000	1.0000	9	0	132.0037	145.6806	146.3810	0.3037	148	143
1	929.0000	1.0000	9	0	132.0208	145.6774	146.2898	0.2355	148	144
1	930.0000	1.0000	9	0	132.0963	145.7704	146.3589	0.2607	169	146
1	931.0000	1.0000	9	0	132.1869	145.8027	146.5325	0.2339	172	142
1	932.0000	1.0000	9	0	132.0548	145.7370	146.4240	0.2583	158	138
1	933.0000	1.0000	9	0	131.9787	145.7721	146.4668	0.2828	149	142
1	934.0000	1.0000	9	0	132.0576	145.6899	146.4664	0.2110	155	147
1	935.0000	1.0000	9	0	132.0790	145.6308	146.4338	0.2324	147	141
1	936.0000	1.0000	9	0	131.9944	145.6066	146.3877	0.2980	150	141
1	937.0000	1.0000	9	0	132.0509	145.6718	146.3852	0.2824	172	138
1	938.0000	1.0000	9	0	132.0417	145.7362	146.4555	0.1650	145	141
1	939.0000	1.0000	10	0	132.0694	145.8073	146.4728	0.2381	148	142
1	940.0000	1.0000	9	0	132.0567	145.7653	146.3958	0.2204	147	145
1	941.0000	1.0000	9	0	132.0337	145.7644	146.4157	0.2825	147	139
1	942.0000	1.0000	10	0	132.0838	145.6727	146.3568	0.2041	144	147
1	943.0000	1.0000	10	0	132.0492	145.7179	146.3455	0.2747	147	145
1	944.0000	1.0000	9	0	131.6788	145.7509	146.2830	0.4006	141	143
1	945.0000	1.0000	9	0	132.0662	145.7843	146.4366	0.2617	142	139
1	946.0000	1.0000	10	0	131.9489	145.7404	146.2015	0.2613	148	134
1	947.0000	1.0000	9	0	132.0179	145.7894	146.4069	0.2052	153	144
1	948.0000	1.0000	9	0	131.8127	145.6297	146.2374	0.3398	145	133
1	949.0000	1.0000	9	0	132.1081	145.8021	146.2607	0.3870	136	119
1	950.0000	1.0000	9	0	131.6040	145.6636	146.0855	0.3407	136	118
1	951.0000	1.0000	9	0	131.8196	145.5705	146.2827	0.2206	148	141
1	952.0000	1.0000	9	0	131.8441	145.6067	146.4149	0.2230	151	145
1	953.0000	1.0000	9	0	131.7235	145.6198	146.2999	0.2905	153	140
1	954.0000	1.0000	9	0	131.8346	145.6578	146.3832	0.2751	149	136
1	955.0000	1.0000	9	0	131.7530	145.6493	146.3381	0.2260	156	135
1	956.0000	1.0000	9	0	131.8369	145.6693	146.3667	0.2773	149	142
1	957.0000	1.0000	10	0	131.8352	145.6725	146.3914	0.2836	152	144
1	958.0000	1.0000	9	0	131.9250	145.6582	146.5449	0.2384	154	146
1	959.0000	1.0000	9	0	131.8971	145.6589	146.4611	0.2203	152	146
1	960.0000	1.0000	9	0	131.8455	145.6223	146.4230	0.2409	152	147
1	961.0000	1.0000	9	0	131.8215	145.6268	146.3140	0.1992	151	145
1	962.0000	1.0000	9	0	131.8530	145.5955	146.4107	0.1739	155	145
1	963.0000	1.0000	9	0	131.9065	145.6310	146.4689	0.2365	146	147
1	964.0000	1.0000	9	0	131.8257	145.6426	146.4187	0.2484	157	147
1	965.0000	1.0000	9	0	131.8743	145.6043	146.4435	0.2486	154	148
1	966.0000	1.0000	9	0	131.9175	145.6550	146.5305	0.2558	151	142
1	967.0000	1.0000	9	0	131.8912	145.5625	146.4474	0.1918	156	142
1	968.0000	1.0000	9	0	131.7931	145.5743	146.2908	0.2167	156	148
1	969.0000	1.0000	9	0	131.8485	145.5039	146.3589	0.1963	155	147
1	970.0000	1.0000	9	0	131.6837	145.5184	146.1234	0.2574	155	147
1	971.0000	1.0000	9	0	131.7894	145.5834	146.3772	0.2365	157	146
1	972.0000	1.0000	9	0	131.8029	145.5323	146.3527	0.2399	152	141
1	973.0000	1.0000	9	0	131.7135	145.5899	146.3265	0.3212	161	143
1	974.0000	1.0000	9	0	131.6456	145.5808	146.3633	0.3149	158	144
1	975.0000	1.0000	9	0	131.7132	145.4902	146.3070	0.2015	154	143
1	976.0000	1.0000	9	0	131.8119	145.5084	146.2997	0.2165	155	138
1	977.0000	1.0000	9	0	131.8490	145.5653	146.4675	0.2503	153	142
1	978.0000	1.0000	9	0	131.7011	145.5891	146.3706	0.3023	155	150
1	979.0000	1.0000	9	0	131.7421	145.5693	146.2274	0.2096	153	148
1	980.0000	1.0000	9	0	131.6025	145.5728	146.2911	0.2996	152	137
1	981.0000	1.0000	9	0	131.7726	145.6443	146.3702	0.2431	147	139
1	982.0000	1.0000	9	0	131.8224	145.5581	146.3756	0.2128	157	148
1	983.0000	1.0000	9	0	131.8778	145.5895	146.3965	0.1688	153	142
1	984.0000	1.0000	9	0	131.8243	145.5454	146.2764	0.2417	155	143
1	985.0000	1.0000	9	0	131.7620	145.5684	146.2821	0.2067	159	151
1	986.0000	1.0000	9	0	131.7930	145.5229	146.3510	0.1993	152	144
1	987.0000	1.0000	9	0	131.6702	145.5201	146.2357	0.1613	152	137
1	988.0000	1.0000	9	0	131.8181	145.6116	146.3295	0.2916	156	143
1	989.0000	1.0000	9	0	131.4641	145.4321	146.2222	0.3984	152	143
1	990.0000	1.0000	10	0	131.8375	145.5197	146.3257	0.1976	154	135
1	991.0000	1.0000	9	0	131.7915	145.4958	146.3829	0.2146	157	141
1	992.0000	1.0000	9	0	131.8279	145.5800	146.3833	0.2322	158	142
1	993.0000	1.0000	9	0	131.8331	145.7872	146.3102	0.5015	149	139
1	994.0000	1.0000	10	0	131.5869	145.6495	146.1203	0.4486	149	133
1	995.0000	1.0000	9	0	131.8613	145.6178	146.3309	0.2663	152	142
1	996.0000	1.0000	9	0	131.8510	145.5904	146.4009	0.2173	151	144
1	997.0000	1.0000	9	0	131.6429	145.5522	146.1661	0.2433	155	141
1	998.0000	1.0000	10	0	131.5635	145.4457	146.3046	0.3402	147	135
1	999.0000	1.0000	9	0	131.6601	145.4964	146.2362	0.2247	158	141
1	1000.0000	1.0000	9	0	131.7933	145.5182	146.3172	0.1373	166	145
1	1001.0000	1.0000	9	0	131.5659	145.5015	146.2577	0.3989	151	140
1	1002.0000	1.0000	9	0	131.7344	145.4082	146.3155	0.2869	150	139
1	1003.0000	1.0000	10	0	131.8123	145.5778	146.4460	0.3072	153	135
1	1004.0000	1.0000	9	0	131.6568	145.5327	146.2437	0.1762	155	140
1	1005.0000	1.0000	9	0	131.7731	145.5412	146.2741	0.1847	154	143
1	1006.0000	1.0000	9	0	131.6868	145.5047	146.2534	0.2193	150	139
1	1007.0000	1.0000	9	0	131.8377	145.6359	146.4042	0.2324	154	144
1	1008.0000	1.0000	10	0	131.7365	145.3997	146.1985	0.1800	152	141
1	1009.0000	1.0000	9	0	131.8535	145.5733	146.3714	0.1884	146	139
1	1010.0000	1.0000	10	0	131.7772	145.5343	146.2751	0.3236	148	142
1	1011.0000	1.0000	10	0	131.7207	145.5045	146.2537	0.2845	149	140
1	1012.0000	1.0000	9	0	131.7852	145.3886	146.1533	0.3230	151	140
1	1013.0000	1.0000	9	0	131.7379	145.5587	146.4022	0.2146	150	134
1	1014.0000	1.0000	9	0	131.6719	145.5703	146.2832	0.2349	148	133
1	1015.0000	1.0000	9	0	131.6659	145.4634	146.2896	0.2798	154	144
1	1016.0000	1.0000	9	0	131.7109	145.5415	146.2687	0.2758	157	145
1	1017.0000	1.0000	9	0	131.6961	145.5343	146.2332	0.2072	154	141
1	1018.0000	1.0000	9	0	131.8355	145.5106	146.4374	0.1704	153	142
1	1019.0000	1.0000	9	0	131.8023	145.4573	146.3309	0.2431	157	136
1	1020.0000	1.0000	10	0	131.8860	145.5986	146.3655	0.2576	158	142
1	1021.0000	1.0000	9	0	131.8372	145.4401	146.4044	0.2000	156	138
1	1022.0000	1.0000	10	0	131.7552	145.5926	146.4369	0.2684	154	137
1	1023.0000	1.0000	10	0	131.7914	145.5285	146.3950	0.3042	153	139
1	1024.0000	1.0000	10	0	131.6976	145.5074	146.2388	0.2341	155	135
1	1025.0000	1.0000	9	0	131.6478	145.4651	146.2637	0.2241	154	144
1	1026.0000	1.0000	9	0	131.6925	145.7899	146.1483	0.4477	153	141
1	1027.0000	1.0000	10	0	131.5593	145.5973	146.3665	0.3620	145	123
1	1028.0000	1.0000	9	0	131.6286	145.5271	146.1265	0.2553	144	129
1	1029.0000	1.0000	9	0	131.7556	145.5274	146.3768	0.1556	160	146
1	1030.0000	1.0000	9	0	131.8401	145.5535	146.4941	0.2233	156	140
1	1031.0000	1.0000	9	0	131.5522	145.4838	146.1683	0.3220	152	138
1	1032.0000	1.0000	10	0	131.7005	145.4652	146.1772	0.1938	143	134
1	1033.0000	1.0000	10	0	131.5602	145.4739	146.2403	0.2120	156	135
1	1034.0000	1.0000	10	0	131.6104	145.4838	146.2306	0.2408	158	138
1	1035.0000	1.0000	9	0	131.6711	145.5294	146.3337	0.2212	158	142
1	1036.0000	1.0000	10	0	131.5744	145.4626	146.2624	0.2342	153	143
1	1037.0000	1.0000	10	0	131.5793	145.4201	146.2303	0.2066	158	144
1	1038.0000	1.0000	9	0	131.6106	145.5107	146.2617	0.2519	160	143
1	1039.0000	1.0000	9	0	131.6124	145.4225	146.2154	0.2443	160	140
1	1040.0000	1.0000	10	0	131.6471	145.3833	146.2532	0.3035	162	142
1	1041.0000	1.0000	9	0	131.7266	145.3566	146.3516	0.1691	166	144
1	1042.0000	1.0000	10	0	131.6729	145.4572	146.2956	0.2177	157	138
1	1043.0000	1.0000	9	0	131.7701	145.3852	146.2695	0.2171	164	143
1	1044.0000	1.0000	9	0	131.7451	145.4659	146.3001	0.2778	157	143
1	1045.0000	1.0000	9	0	131.8433	145.4837	146.4700	0.1644	157	141
1	1046.0000	1.0000	9	0	131.7187	145.4638	146.3236	0.2656	157	146
1	1047.0000	1.0000	9	0	131.6574	145.4616	146.3620	0.2177	159	147
1	1048.0000	1.0000	9	0	131.7344	145.4493	146.2692	0.2029	156	144
1	1049.0000	1.0000	10	0	131.7666	145.3398	146.3603	0.3185	152	133
1	1050.0000	1.0000	10	0	131.8496	145.4615	146.2742	0.3133	157	134
1	1051.0000	1.0000	9	0	131.6425	145.5350	146.2684	0.3327	157	134
1	1052.0000	1.0000	10	0	131.6815	145.4484	146.3196	0.1753	163	138
1	1053.0000	1.0000	9	0	131.5598	145.4653	146.3298	0.2690	164	136
1	1054.0000	1.0000	10	0	131.8043	145.5225	146.3960	0.2916	157	135
1	1055.0000	1.0000	9	0	131.7391	145.4755	146.3505	0.1492	158	138
1	1056.0000	1.0000	10	0	131.6890	145.4757	146.2898	0.1495	159	138
1	1057.0000	1.0000	9	0	131.5203	145.3679	146.0908	0.1758	162	138
1	1058.0000	1.0000	9	0	131.6129	145.5127	146.3937	0.1664	159	138
1	1059.0000	1.0000	9	0	131.6217	145.4301	146.2661	0.1693	163	144
1	1060.0000	1.0000	9	0	131.6744	145.4567	146.4203	0.2201	162	143
1	1061.0000	1.0000	9	0	131.6713	145.4598	146.4257	0.2636	160	138
1	1062.0000	1.0000	9	0	131.5296	145.3538	146.1617	0.1352	158	138
1	1063.0000	1.0000	9	0	131.5659	145.5108	146.1863	0.2456	158	143
1	1064.0000	1.0000	10	0	131.5005	145.4130	146.1085	0.1570	157	135
1	1065.0000	1.0000	10	0	131.5869	145.4528	146.2898	0.2608	154	139
1	1066.0000	1.0000	9	0	131.6837	145.5530	146.3010	0.2490	152	139
1	1067.0000	1.0000	9	0	131.4930	145.5706	146.2532	0.2701	155	138
1	1068.0000	1.0000	9	0	131.6266	145.3988	146.2775	0.1653	153	136
1	1069.0000	1.0000	9	0	131.6784	145.4261	146.3227	0.1832	156	143
1	1070.0000	1.0000	9	0	131.5907	145.4824	146.2686	0.2851	158	141
1	1071.0000	1.0000	9	0	131.4464	145.5264	146.3748	0.2883	162	145
1	1072.0000	1.0000	9	0	131.5778	145.4991	146.2250	0.3944	159	146
1	1073.0000	1.0000	9	0	131.5807	145.5087	146.3923	0.1733	157	144
1	1074.0000	1.0000	9	0	131.5988	145.5026	146.4101	0.2409	157	140
1	1075.0000	1.0000	10	0	131.7292	145.4868	146.4044	0.1846	160	140
1	1076.0000	1.0000	9	0	131.6465	145.4017	146.2637	0.1641	155	141
1	1077.0000	1.0000	10	0	131.4732	145.4221	146.3296	0.3208	159	138
1	1078.0000	1.0000	9	0	131.7894	145.4957	146.4819	0.3171	156	138
1	1079.0000	1.0000	9	0	131.8171	145.5606	146.5335	0.3835	153	142
1	1080.0000	1.0000	9	0	131.6742	145.4051	146.3545	0.1780	162	145
1	1081.0000	1.0000	9	0	131.6173	145.3646	146.2140	0.1657	164	143
1	1082.0000	1.0000	9	0	131.6283	145.3706	146.3274	0.1738	157	146
1	1083.0000	1.0000	10	0	131.5886	145.4650	146.3030	0.1818	160	142
1	1084.0000	1.0000	9	0	131.7888	145.4979	146.4198	0.1930	153	145
1	1085.0000	1.0000	9	0	131.5632	145.5419	146.4115	0.2124	155	144
1	1086.0000	1.0000	9	0	131.6249	145.3848	146.3309	0.3013	159	140
1	1087.0000	1.0000	9	0	131.7080	145.3029	146.4254	0.2212	158	138
1	1088.0000	1.0000	9	0	131.6923	145.5375	146.3407	0.2199	160	141
1	1089.0000	1.0000	9	0	131.6425	145.5087	146.3921	0.2625	154	141
1	1090.0000	1.0000	9	0	131.6097	145.4216	146.3276	0.1768	152	137
1	1091.0000	1.0000	10	0	131.7463	145.4970	146.4699	0.1367	156	135
1	1092.0000	1.0000	9	0	131.7761	145.4440	146.4033	0.1532	153	145
1	1093.0000	1.0000	9	0	131.6608	145.5279	146.5855	0.2602	154	139
1	1094.0000	1.0000	10	0	131.7454	145.4607	146.4846	0.2166	161	135
1	1095.0000	1.0000	9	0	131.5873	145.4521	146.4812	0.3149	154	143
1	1096.0000	1.0000	10	0	131.3347	145.3332	146.1436	0.3929	149	140
1	1097.0000	1.0000	10	0	131.6409	145.5319	146.4923	0.2694	156	143
1	1098.0000	1.0000	9	0	131.6120	145.5480	146.4357	0.1741	156	145
1	1099.0000	1.0000	10	0	131.7198	145.5816	146.5009	0.2305	160	145
1	1100.0000	1.0000	10	0	131.5833	145.5538	146.4834	0.3117	160	136
1	1101.0000	1.0000	10	0	131.5671	145.4486	146.3746	0.2305	159	141
1	1102.0000	1.0000	9	0	131.5070	145.4463	146.4168	0.2383	153	142
1	1103.0000	1.0000	10	0	131.6529	145.5228	146.4777	0.2672	160	138
1	1104.0000	1.0000	9	0	131.7227	145.5958	146.5467	0.2176	154	143
1	1105.0000	1.0000	10	0	131.7415	145.6560	146.6833	0.2766	152	139
1	1106.0000	1.0000	10	0	131.5865	145.5491	146.4774	0.2357	154	140
1	1107.0000	1.0000	9	0	131.6123	145.5779	146.3312	0.2570	154	141
1	1108.0000	1.0000	9	0	131.5408	145.4527	146.3056	0.2743	156	143
1	1109.0000	1.0000	10	0	131.7333	145.5575	146.5114	0.2308	161	135
1	1110.0000	1.0000	10	0	131.7632	145.5618	146.4832	0.1620	154	135
1	1111.0000	1.0000	10	0	131.7907	145.5819	146.5690	0.2104	155	141
1	1112.0000	1.0000	9	0	131.5644	145.4669	146.3450	0.1907	157	140
1	1113.0000	1.0000	9	0	131.7426	145.6294	146.5264	0.2725	155	142
1	1114.0000	1.0000	9	0	131.6357	145.6233	146.3698	0.3313	153	138
1	1115.0000	1.0000	10	0	131.5502	145.4819	146.3296	0.2793	154	136
1	1116.0000	1.0000	10	0	131.6708	145.5236	146.4743	0.2281	155	136
1	1117.0000	1.0000	9	0	131.6672	145.5115	146.4282	0.2351	152	142
1	1118.0000	1.0000	10	0	131.6239	145.5712	146.4809	0.2465	150	135
1	1119.0000	1.0000	9	0	131.5579	145.6741	146.4536	0.3562	163	139
1	1120.0000	1.0000	9	0	131.5258	145.5414	146.3960	0.2797	154	137
1	1121.0000	1.0000	10	0	131.6702	145.6842	146.4743	0.3275	158	139
1	1122.0000	1.0000	10	0	131.7285	145.6090	146.4716	0.2808	152	137
1	1123.0000	1.0000	10	0	131.6737	145.3094	146.3988	0.2579	156	143
1	1124.0000	1.0000	9	0	131.5331	145.5825	146.4299	0.2254	156	146
1	1125.0000	1.0000	9	0	131.7390	145.4906	146.4874	0.1935	150	144
1	1126.0000	1.0000	9	0	131.5933	145.5194	146.4130	0.3092	151	136
1	1127.0000	1.0000	10	0	131.6540	145.6301	146.5419	0.2223	161	143
1	1128.0000	1.0000	9	0	131.8413	145.5744	146.6327	0.2213	160	143
1	1129.0000	1.0000	9	0	131.7810	145.5291	146.5002	0.2369	161	141
1	1130.0000	1.0000	10	0	131.6765	145.5730	146.4300	0.2098	157	138
1	1131.0000	1.0000	10	0	131.5651	145.4358	146.4199	0.3054	152	141
1	1132.0000	1.0000	9	0	131.5995	145.5525	146.4368	0.2268	157	141
1	1133.0000	1.0000	9	0	131.6424	145.5050	146.4862	0.2380	151	143
1	1134.0000	1.0000	9	0	131.5999	145.4355	146.3458	0.1862	156	149
1	1135.0000	1.0000	9	0	131.6389	145.4830	146.3849	0.1416	156	150
1	1136.0000	1.0000	10	0	131.7327	145.4482	146.4313	0.2872	161	141
1	1137.0000	1.0000	9	0	131.7284	145.5240	146.5321	0.1247	159	146
1	1138.0000	1.0000	9	0	131.6925	145.5218	146.5254	0.1494	156	141
1	1139.0000	1.0000	9	0	131.6867	145.4943	146.5552	0.2408	153	133
1	1140.0000	1.0000	9	0	131.6779	145.5314	146.4941	0.2819	152	146
1	1141.0000	1.0000	10	0	131.7546	145.5690	146.5495	0.1681	157	144
1	1142.0000	1.0000	9	0	131.6501	145.5975	146.5383	0.2178	153	140
1	1143.0000	1.0000	9	0	131.6869	145.6707	146.6308	0.2729	155	146
1	1144.0000	1.0000	9	0	131.7728	145.7081	146.6994	0.2311	155	142
1	1145.0000	1.0000	9	0	131.7569	145.5172	146.5589	0.1900	159	143
1	1146.0000	1.0000	9	0	131.5996	145.4723	146.3989	0.1656	159	140
1	1147.0000	1.0000	9	0	131.6468	145.6433	146.5577	0.2371	154	149
1	1148.0000	1.0000	10	0	131.5270	145.4910	146.3468	0.1948	152	142
1	1149.0000	1.0000	9	0	131.7483	145.4034	146.5988	0.2001	155	141
1	1150.0000	1.0000	9	0	131.7184	145.3492	146.3414	0.1451	161	138
1	1151.0000	1.0000	9	0	131.5251	145.4745	146.4741	0.3024	155	143
1	1152.0000	1.0000	9	0	131.5357	145.5230	146.4147	0.2686	161	143
1	1153.0000	1.0000	9	0	131.5601	145.5536	146.3870	0.2492	160	145
1	1154.0000	1.0000	10	0	131.6434	145.5561	146.4382	0.1857	156	147
1	1155.0000	1.0000	10	0	131.6860	145.4816	146.3647	0.1393	151	138
1	1156.0000	1.0000	9	0	131.6554	145.4380	146.4038	0.2278	154	142
1	1157.0000	1.0000	10	0	131.7499	145.6865	146.5950	0.1972	160	142
1	1158.0000	1.0000	9	0	131.6988	145.5122	146.4272	0.2043	156	147
1	1159.0000	1.0000	9	0	131.6141	145.6208	146.4764	0.3041	149	146
1	1160.0000	1.0000	9	0	131.7104	145.5869	146.5108	0.2080	151	136
1	1161.0000	1.0000	9	0	131.7246	145.6443	146.5241	0.2510	153	146
1	1162.0000	1.0000	9	0	131.9321	145.5817	146.5364	0.3267	146	138
1	1163.0000	1.0000	9	0	131.6309	145.5008	146.4067	0.3458	144	136
1	1164.0000	1.0000	9	0	131.7390	145.5832	146.5105	0.2076	149	140
1	1165.0000	1.0000	9	0	131.6863	145.5418	146.4119	0.2235	160	143
1	1166.0000	1.0000	9	0	131.6872	145.5678	146.4355	0.2831	152	139
1	1167.0000	1.0000	9	0	131.8001	145.5634	146.5639	0.1655	150	141
1	1168.0000	1.0000	10	0	131.8668	145.7361	146.6269	0.1935	151	144
1	1169.0000	1.0000	10	0	131.7176	145.6107	146.3730	0.3677	149	137
1	1170.0000	1.0000	10	0	131.8453	145.5349	146.4902	0.2981	148	135
1	1171.0000	1.0000	9	0	131.7666	145.6519	146.5051	0.2432	154	136
1	1172.0000	1.0000	10	0	131.8341	145.6599	146.4555	0.2742	156	137
1	1173.0000	1.0000	9	0	131.8507	145.7100	146.6914	0.2114	154	139
1	1174.0000	1.0000	9	0	131.7353	145.6471	146.5452	0.1763	155	139
1	1175.0000	1.0000	10	0	131.8177	145.6155	146.6374	0.2766	155	139
1	1176.0000	1.0000	9	0	131.7902	145.6186	146.4822	0.2960	153	146
1	1177.0000	1.0000	9	0	131.9110	145.6857	146.7247	0.2494	153	134
1	1178.0000	1.0000	9	0	131.9341	145.7195	146.7275	0.2064	149	138
1	1179.0000	1.0000	9	0	131.8918	145.6312	146.6162	0.2613	147	134
1	1180.0000	1.0000	9	0	131.8567	145.6381	146.6459	0.3103	156	136
1	1181.0000	1.0000	9	0	131.9942	145.6160	146.7190	0.2131	155	134
1	1182.0000	1.0000	10	0	132.0708	145.6547	146.7814	0.1792	157	143
1	1183.0000	1.0000	10	0	131.9837	145.7106	146.8195	0.2367	160	142
1	1184.0000	1.0000	10	0	132.0311	145.7644	146.8405	0.2555	163	144
1	1185.0000	1.0000	9	0	132.0056	145.5496	146.7654	0.3035	154	139
1	1186.0000	1.0000	10	0	132.0416	145.6473	146.6955	0.1538	146	142
1	1187.0000	1.0000	10	0	132.0165	145.8040	146.8862	0.2287	154	142
1	1188.0000	1.0000	9	0	132.0041	145.6513	146.7658	0.1885	154	145
1	1189.0000	1.0000	9	0	131.8844	145.6287	146.7019	0.3029	158	140
1	1190.0000	1.0000	9	0	131.9259	145.7194	146.7239	0.2689	160	137
1	1191.0000	1.0000	9	0	131.9794	145.7423	146.7514	0.2576	157	144
1	1192.0000	1.0000	9	0	131.7091	145.6523	146.6064	0.2807	156	145
1	1193.0000	1.0000	9	0	131.9689	145.8315	146.8141	0.2901	150	142
1	1194.0000	1.0000	9	0	131.8325	145.7323	146.6995	0.2782	158	145
1	1195.0000	1.0000	9	0	131.8040	145.7044	146.6570	0.2546	161	144
1	1196.0000	1.0000	9	0	131.8455	145.7236	146.6787	0.2492	158	143
1	1197.0000	1.0000	9	0	131.9611	145.7009	146.8524	0.2250	160	144
1	1198.0000	1.0000	9	0	131.9542	145.6958	146.8281	0.2116	150	144
1	1199.0000	1.0000	9	0	131.9215	145.6381	146.7361	0.2578	158	142
1	1200.0000	1.0000	9	0	131.9397	145.6976	146.7254	0.2696	159	144
1	1201.0000	1.0000	9	0	132.0602	145.7170	146.8267	0.2486	157	149
1	1202.0000	1.0000	9	0	131.9824	145.8173	146.7966	0.2880	162	151
1	1203.0000	1.0000	10	0	131.9610	145.7867	146.7724	0.1953	160	140
1	1204.0000	1.0000	10	0	131.7948	145.6986	146.5834	0.2626	155	139
1	1205.0000	1.0000	9	0	131.9294	145.6083	146.6851	0.2055	160	143
1	1206.0000	1.0000	9	0	131.8833	145.7427	146.8535	0.2504	164	142
1	1207.0000	1.0000	10	0	131.7954	145.6866	146.7061	0.2527	162	145
1	1208.0000	1.0000	9	0	131.7803	145.6400	146.6992	0.2071	150	146
1	1209.0000	1.0000	9	0	131.7912	145.7160	146.7408	0.1897	159	150
1	1210.0000	1.0000	10	0	131.7112	145.7501	146.6195	0.2391	153	145
1	1211.0000	1.0000	9	0	131.8689	145.6788	146.7601	0.2899	153	149
1	1212.0000	1.0000	9	0	131.8428	145.7389	146.7632	0.2694	148	147
1	1213.0000	1.0000	9	0	131.7214	145.6693	146.6756	0.3013	153	148
1	1214.0000	1.0000	9	0	131.8425	145.7779	146.7710	0.2545	158	148
1	1215.0000	1.0000	10	0	131.8074	145.7746	146.6550	0.2781	151	145
1	1216.0000	1.0000	10	0	131.8418	145.6586	146.6580	0.2097	157	145
1	1217.0000	1.0000	9	0	131.8519	145.6942	146.7527	0.2408	157	145
1	1218.0000	1.0000	10	0	131.8926	145.7587	146.7144	0.2805	151	145
1	1219.0000	1.0000	9	0	131.8192	145.7764	146.6991	0.2290	157	143
1	1220.0000	1.0000	9	0	131.9057	145.8041	146.7460	0.2218	152	141
1	1221.0000	1.0000	10	0	131.9075	145.7640	146.7722	0.2548	148	146
1	1222.0000	1.0000	9	0	131.8542	145.7951	146.7666	0.2315	154	147
1	1223.0000	1.0000	9	0	131.8968	145.7485	146.7384	0.2290	154	151
1	1224.0000	1.0000	10	0	131.9257	145.7415	146.6432	0.1634	158	146
1	1225.0000	1.0000	9	0	131.8362	145.6812	146.5467	0.2560	153	153
1	1226.0000	1.0000	9	0	131.8576	145.8012	146.6615	0.2523	154	149
1	1227.0000	1.0000	9	0	131.8092	145.7954	146.6542	0.2418	150	149
1	1228.0000	1.0000	10	0	131.7776	145.7032	146.6071	0.3080	145	144
1	1229.0000	1.0000	10	0	131.8693	145.7655	146.6450	0.2123	151	150
1	1230.0000	1.0000	9	0	131.7913	145.7580	146.6050	0.2338	154	156
1	1231.0000	1.0000	9	0	131.7215	145.7496	146.5151	0.2904	153	150
1	1232.0000	1.0000	10	0	131.8274	145.7527	146.6511	0.2596	151	149
1	1233.0000	1.0000	10	0	131.8762	145.7702	146.6926	0.2471	157	154
1	1234.0000	1.0000	9	0	131.9367	145.7657	146.6484	0.2424	155	148
1	1235.0000	1.0000	9	0	131.8792	145.7678	146.7068	0.2190	154	153
1	1236.0000	1.0000	9	0	131.8753	145.7686	146.6806	0.2460	148	149
1	1237.0000	1.0000	9	0	131.8314	145.7812	146.6058	0.3230	151	155
1	1238.0000	1.0000	9	0	131.7911	145.6598	146.5550	0.2388	156	146
1	1239.0000	1.0000	9	0	131.8995	145.7399	146.6202	0.2606	153	145
1	1240.0000	1.0000	9	0	131.7985	145.8157	146.6340	0.2901	159	148
1	1241.0000	1.0000	10	0	131.7633	145.8000	146.5641	0.2712	169	147
1	1242.0000	1.0000	9	0	131.8798	145.8365	146.7043	0.2302	147	145
1	1243.0000	1.0000	10	0	131.8540	145.7914	146.7221	0.2774	151	149
1	1244.0000	1.0000	10	0	131.8759	145.7998	146.6820	0.2365	158	150
1	1245.0000	1.0000	9	0	131.8079	145.7401	146.6192	0.2649	150	147
1	1246.0000	1.0000	10	0	131.9673	145.7467	146.6738	0.1904	150	147
1	1247.0000	1.0000	9	0	131.9495	145.8331	146.7303	0.2430	150	148
1	1248.0000	1.0000	10	0	131.7783	145.8405	146.6115	0.2760	157	151
1	1249.0000	1.0000	9	0	131.9016	145.6818	146.6418	0.2620	150	150
1	1250.0000	1.0000	9	0	131.8019	145.7380	146.5952	0.1964	147	148
1	1251.0000	1.0000	9	0	131.8052	145.6546	146.4886	0.2414	152	152
1	1252.0000	1.0000	9	0	131.8552	145.7253	146.6195	0.2466	152	147
1	1253.0000	1.0000	9	0	131.7008	145.6516	146.4046	0.3210	157	146
1	1254.0000	1.0000	9	0	131.7209	145.7179	146.5155	0.2951	153	145
1	1255.0000	1.0000	10	0	131.6610	145.6506	146.4248	0.2617	160	146
1	1256.0000	1.0000	9	0	131.6314	145.6514	146.5024	0.2352	158	149
1	1257.0000	1.0000	10	0	131.5547	145.5741	146.3238	0.2297	156	140
1	1258.0000	1.0000	9	0	131.6847	145.5821	146.4008	0.1654	162	152
1	1259.0000	1.0000	9	0	131.6174	145.6046	146.3548	0.1794	159	144
1	1260.0000	1.0000	9	0	131.8932	145.6921	146.6019	0.2197	156	150
1	1261.0000	1.0000	9	0	131.8214	145.6588	146.6162	0.2557	159	148
1	1262.0000	1.0000	9	0	131.7611	145.6502	146.5234	0.1884	152	149
1	1263.0000	1.0000	10	0	131.8272	145.7284	146.5962	0.2306	153	147
1	1264.0000	1.0000	10	0	131.5545	145.5533	146.4428	0.3301	150	143
1	1265.0000	1.0000	10	0	131.7118	145.6395	146.5583	0.1699	152	137
1	1266.0000	1.0000	9	0	131.6494	145.6682	146.3855	0.2306	151	146
1	1267.0000	1.0000	9	0	131.7913	145.6506	146.5183	0.2230	156	145
1	1268.0000	1.0000	10	0	131.8361	145.6270	146.6376	0.2444	162	145
1	1269.0000	1.0000	9	0	131.8156	145.7274	146.5855	0.2516	157	146
1	1270.0000	1.0000	10	0	131.8160	145.6389	146.5654	0.1973	164	141
1	1271.0000	1.0000	9	0	131.8102	145.7519	146.6506	0.3040	155	145
1	1272.0000	1.0000	9	0	131.9621	145.6750	146.6495	0.2389	155	142
1	1273.0000	1.0000	9	0	131.8968	145.7008	146.6290	0.2557	149	150
1	1274.0000	1.0000	10	0	131.6411	145.5748	146.4069	0.2792	153	138
1	1275.0000	1.0000	9	0	131.7772	145.6910	146.6073	0.2064	155	145
1	1276.0000	1.0000	10	0	131.7719	145.6947	146.5316	0.1976	148	146
1	1277.0000	1.0000	9	0	131.7097	145.5856	146.5313	0.2565	150	151
1	1278.0000	1.0000	10	0	131.6571	145.6172	146.5107	0.2893	158	147
1	1279.0000	1.0000	10	0	131.7636	145.5807	146.4550	0.1990	150	141
1	1280.0000	1.0000	9	0	131.7380	145.6591	146.6031	0.2816	149	145
1	1281.0000	1.0000	10	0	131.8805	145.7568	146.6244	0.2756	163	147
1	1282.0000	1.0000	9	0	131.8374	145.6742	146.6137	0.2151	153	148
1	1283.0000	1.0000	9	0	131.7984	145.7181	146.6385	0.2343	153	149
1	1284.0000	1.0000	9	0	131.7411	145.5530	146.4382	0.2305	163	144
1	1285.0000	1.0000	10	0	131.7372	145.5752	146.3454	0.2625	153	139
1	1286.0000	1.0000	9	0	131.7267	145.6439	146.5198	0.2548	151	142
1	1287.0000	1.0000	9	0	131.7020	145.5640	146.4019	0.2006	148	150
1	1288.0000	1.0000	9	0	131.6111	145.6195	146.3484	0.3115	158	143
1	1289.0000	1.0000	9	0	131.6930	145.6518	146.3508	0.2336	157	150
1	1290.0000	1.0000	10	0	131.8565	145.6542	146.5381	0.2137	149	144
1	1291.0000	1.0000	10	0	131.9361	145.7345	146.7271	0.2366	153	146
1	1292.0000	1.0000	9	0	131.8609	145.6405	146.5406	0.2289	149	144
1	1293.0000	1.0000	9	0	131.6827	145.6915	146.4451	0.3130	159	146
1	1294.0000	1.0000	9	0	131.8390	145.6914	146.5296	0.2670	160	147
1	1295.0000	1.0000	9	0	131.7441	145.6487	146.5047	0.2857	152	140
1	1296.0000	1.0000	9	0	131.7416	145.6516	146.5802	0.2260	151	136
1	1297.0000	1.0000	10	0	131.6027	145.5889	146.3988	0.2718	164	144
1	1298.0000	1.0000	9	0	131.6937	145.5185	146.4013	0.1589	161	144
1	1299.0000	1.0000	9	0	131.7940	145.6388	146.4492	0.2725	158	145
1	1300.0000	1.0000	9	0	131.6610	145.6323	146.4369	0.2373	148	149
1	1301.0000	1.0000	10	0	131.6053	145.5473	146.4235	0.2580	154	140
1	1302.0000	1.0000	9	0	131.7375	145.5962	146.4042	0.1696	154	151
1	1303.0000	1.0000	10	0	131.7079	145.6532	146.4774	0.2774	154	146
1	1304.0000	1.0000	10	0	131.7856	145.7251	146.6641	0.3239	149	144
1	1305.0000	1.0000	10	0	131.4439	145.5809	146.3417	0.3952	149	142
1	1306.0000	1.0000	9	0	131.6495	145.5418	146.3685	0.1826	161	146
1	1307.0000	1.0000	10	0	131.7597	145.6133	146.4389	0.2129	159	139
1	1308.0000	1.0000	10	0	131.7683	145.5905	146.4447	0.2359	159	139
1	1309.0000	1.0000	9	0	131.7278	145.5594	146.4675	0.2275	150	140
1	1310.0000	1.0000	10	0	131.7643	145.6621	146.5292	0.2887	157	139
1	1311.0000	1.0000	9	0	131.7682	145.5582	146.4839	0.2102	149	143
1	1312.0000	1.0000	9	0	131.7618	145.6432	146.5373	0.2544	149	141
1	1313.0000	1.0000	10	0	131.8423	145.6208	146.5141	0.1950	158	141
1	1314.0000	1.0000	9	0	131.8576	145.5768	146.5471	0.1625	160	146
1	1315.0000	1.0000	10	0	131.6764	145.6065	146.4051	0.1749	154	143
1	1316.0000	1.0000	10	0	131.7300	145.6012	146.3815	0.1801	151	142
1	1317.0000	1.0000	9	0	131.6753	145.6063	146.4548	0.2044	147	147
1	1318.0000	1.0000	9	0	131.7564	145.6551	146.5328	0.2409	152	149
1	1319.0000	1.0000	10	0	131.7228	145.6009	146.4457	0.1592	159	142
1	1320.0000	1.0000	10	0	131.7194	145.6204	146.4811	0.2549	156	141
1	1321.0000	1.0000	9	0	131.6386	145.5369	146.3628	0.1755	151	142
1	1322.0000	1.0000	10	0	131.5881	145.6499	146.4215	0.2858	152	148
1	1323.0000	1.0000	9	0	131.7516	145.6914	146.5158	0.2182	148	147
1	1324.0000	1.0000	9	0	131.6088	145.6420	146.3721	0.3151	155	150
1	1325.0000	1.0000	10	0	131.7904	145.6187	146.4697	0.2736	157	147
1	1326.0000	1.0000	9	0	131.7244	145.6766	146.4716	0.2083	153	148
1	1327.0000	1.0000	10	0	131.7736	145.6292	146.5266	0.2558	151	145
1	1328.0000	1.0000	9	0	131.7729	145.6405	146.5354	0.2664	151	145
1	1329.0000	1.0000	9	0	131.7650	145.6416	146.3410	0.3453	154	137
1	1330.0000	1.0000	9	0	131.2312	145.6502	146.0094	0.5510	148	129
1	1331.0000	1.0000	10	0	131.3088	145.6672	145.6023	0.2569	160	144
1	1332.0000	1.0000	10	0	131.3212	145.6606	145.5758	0.2588	154	141
1	1333.0000	1.0000	9	0	131.3374	145.6561	145.5347	0.2711	144	132
1	1334.0000	1.0000	10	0	131.4213	145.7589	146.0593	0.3911	158	134
1	1335.0000	1.0000	10	0	131.4806	145.8517	146.1388	0.2926	162	144
1	1336.0000	1.0000	10	0	131.6845	145.7863	146.3055	0.2244	171	145
1	1337.0000	1.0000	9	0	131.3833	145.7747	146.2031	0.4158	174	145
1	1338.0000	1.0000	9	0	131.7279	145.7432	146.3213	0.2385	179	145
1	1339.0000	1.0000	9	0	131.8170	145.7891	146.4682	0.2425	171	143
1	1340.0000	1.0000	9	0	131.7103	145.8017	146.3934	0.2741	175	148
1	1341.0000	1.0000	10	0	131.8336	145.7587	146.3848	0.2636	172	145
1	1342.0000	1.0000	10	0	131.8156	145.7536	146.4740	0.2491	152	146
1	1343.0000	1.0000	10	0	131.8350	145.7519	146.4593	0.1834	154	138
1	1344.0000	1.0000	9	0	131.8026	145.7133	146.4573	0.1973	149	141
1	1345.0000	1.0000	9	0	131.7272	145.7044	146.2764	0.1886	155	144
1	1346.0000	1.0000	9	0	131.7447	145.6929	146.2969	0.2232	175	144
1	1347.0000	1.0000	10	0	131.8482	145.6818	146.4274	0.1629	154	142
1	1348.0000	1.0000	10	0	131.7974	145.8127	146.4653	0.1923	164	147
1	1349.0000	1.0000	9	0	131.8534	145.6983	146.4055	0.3017	152	139
1	1350.0000	1.0000	9	0	131.7356	145.5985	146.3894	0.2410	153	143
1	1351.0000	1.0000	9	0	131.7867	145.6866	146.3834	0.2471	157	148
1	1352.0000	1.0000	9	0	131.8171	145.6258	146.3124	0.2681	159	141
1	1353.0000	1.0000	9	0	131.8687	145.7825	146.4297	0.1984	154	145
1	1354.0000	1.0000	9	0	131.7829	145.6972	146.4347	0.1898	153	136
1	1355.0000	1.0000	10	0	131.8139	145.6881	146.4954	0.2159	156	142
1	1356.0000	1.0000	10	0	131.9681	145.7516	146.4499	0.2645	146	129
1	1357.0000	1.0000	10	0	131.9203	145.7101	146.4082	0.2234	155	136
1	1358.0000	1.0000	9	0	131.7848	145.6774	146.3793	0.2331	153	135
1	1359.0000	1.0000	9	0	131.8061	145.7023	146.4263	0.1829	153	139
1	1360.0000	1.0000	9	0	131.6669	145.5981	146.2428	0.2723	146	138
1	1361.0000	1.0000	10	0	131.5849	145.7195	146.3358	0.3825	148	137
1	1362.0000	1.0000	9	0	131.8159	145.7281	146.3377	0.2340	159	137
1	1363.0000	1.0000	10	0	131.8387	145.6043	146.3107	0.1849	152	138
1	1364.0000	1.0000	9	0	131.8592	145.6644	146.3749	0.1523	159	145
1	1365.0000	1.0000	10	0	131.6630	145.6968	146.2505	0.1976	157	148
1	1366.0000	1.0000	9	0	131.7967	145.6420	146.3135	0.2162	156	142
1	1367.0000	1.0000	10	0	131.7708	145.6881	146.3143	0.2239	157	138
1	1368.0000	1.0000	9	0	131.7089	145.6652	146.1635	0.1412	153	140
1	1369.0000	1.0000	9	0	131.6899	145.6856	146.1727	0.2331	156	147
1	1370.0000	1.0000	9	0	131.5984	145.6422	146.0977	0.1793	161	145
1	1371.0000	1.0000	9	0	131.6289	145.6660	146.0888	0.1950	158	143
1	1372.0000	1.0000	9	0	131.6999	145.6035	146.1965	0.2653	159	144
1	1373.0000	1.0000	9	0	131.6794	145.6549	146.1307	0.1907	159	139
1	1374.0000	1.0000	9	0	131.7425	145.7414	146.2486	0.1824	154	142
1	1375.0000	1.0000	9	0	131.7367	145.6969	146.2791	0.1347	155	143
1	1376.0000	1.0000	10	0	131.7817	145.6840	146.3293	0.1908	154	136
1	1377.0000	1.0000	10	0	131.7732	145.6222	146.2040	0.1715	157	140
1	1378.0000	1.0000	9	0	131.6930	145.7294	146.2134	0.2017	155	142
1	1379.0000	1.0000	9	0	131.7640	145.7462	146.3232	0.2122	154	140
1	1380.0000	1.0000	9	0	131.7373	145.7366	146.2853	0.2193	171	138
1	1381.0000	1.0000	9	0	131.8055	145.7196	146.2427	0.2963	160	141
1	1382.0000	1.0000	9	0	132.0776	145.6824	146.3848	0.2782	150	133
1	1383.0000	1.0000	9	0	132.0093	145.6878	146.3939	0.1516	153	130
1	1384.0000	1.0000	9	0	131.6254	145.7473	146.2703	0.3197	154	142
1	1385.0000	1.0000	9	0	131.7509	145.7817	146.2952	0.2059	175	142
1	1386.0000	1.0000	9	0	131.9179	145.7603	146.3569	0.1410	151	136
1	1387.0000	1.0000	9	0	131.7747	145.7796	146.2752	0.3382	169	142
1	1388.0000	1.0000	9	0	131.7379	145.7067	146.2862	0.1446	159	145
1	1389.0000	1.0000	9	0	131.8558	145.8116	146.3301	0.2697	156	140
1	1390.0000	1.0000	9	0	131.7749	145.7101	146.3118	0.2175	178	141
1	1391.0000	1.0000	9	0	131.8413	145.8017	146.4587	0.2360	176	137
1	1392.0000	1.0000	9	0	131.7598	145.7164	146.2233	0.2058	154	141
1	1393.0000	1.0000	10	0	131.7439	145.8142	146.3063	0.2269	157	140
1	1394.0000	1.0000	10	0	131.7774	145.7914	146.3073	0.1740	174	144
1	1395.0000	1.0000	9	0	131.7852	145.7745	146.2658	0.1912	151	138
1	1396.0000	1.0000	10	0	131.5171	145.8117	146.2361	0.3421	172	146
1	1397.0000	1.0000	10	0	131.7082	145.7289	146.2627	0.2511	176	140
1	1398.0000	1.0000	10	0	131.7847	145.8050	146.3177	0.2145	178	140
1	1399.0000	1.0000	9	0	131.7581	145.7439	146.2371	0.2331	172	140
1	1400.0000	1.0000	9	0	131.9121	145.8645	146.4433	0.2154	161	137
1	1401.0000	1.0000	9	0	131.7437	145.7791	146.2215	0.2153	170	144
1	1402.0000	1.0000	9	0	131.8917	145.7665	146.3728	0.2255	172	141
1	1403.0000	1.0000	10	0	131.9229	145.7989	146.4336	0.2300	157	138
1	1404.0000	1.0000	9	0	131.9102	145.7986	146.3767	0.2667	155	145
1	1405.0000	1.0000	10	0	131.7806	145.7078	146.2738	0.2571	153	143
1	1406.0000	1.0000	9	0	131.7249	145.8400	146.2452	0.2357	157	143
1	1407.0000	1.0000	10	0	131.6331	145.7401	146.1881	0.2272	165	135
1	1408.0000	1.0000	10	0	131.8832	145.8114	146.3738	0.2085	160	140
1	1409.0000	1.0000	10	0	131.8651	145.8333	146.3506	0.2160	160	142
1	1410.0000	1.0000	10	0	131.7936	145.7745	146.3913	0.2766	173	140
1	1411.0000	1.0000	10	0	131.9435	145.7831	146.3723	0.1735	170	137
1	1412.0000	1.0000	10	0	131.8994	145.8436	146.3469	0.2476	175	137
1	1413.0000	1.0000	9	0	132.1242	145.8639	146.4690	0.1901	173	141
1	1414.0000	1.0000	9	0	132.0624	145.8583	146.3688	0.2684	174	140
1	1415.0000	1.0000	9	0	132.0404	145.8859	146.4702	0.2295	174	141
1	1416.0000	1.0000	9	0	131.8671	145.8859	146.3007	0.2814	167	138
1	1417.0000	1.0000	9	0	131.9815	145.8464	146.4500	0.2567	172	146
1	1418.0000	1.0000	9	0	131.9877	145.9194	146.5057	0.2716	170	140
1	1419.0000	1.0000	9	0	132.3086	145.9380	146.6410	0.2387	176	141
1	1420.0000	1.0000	9	0	132.2349	145.9336	146.5949	0.1756	159	140
1	1421.0000	1.0000	9	0	132.2141	145.9835	146.6153	0.2159	159	142
1	1422.0000	1.0000	9	0	132.3769	145.9950	146.7947	0.2187	177	144
1	1423.0000	1.0000	10	0	132.2931	145.9115	146.6908	0.2476	173	137
1	1424.0000	1.0000	10	0	132.3266	145.9431	146.6753	0.1938	171	139
1	1425.0000	1.0000	9	0	132.3360	145.9400	146.6876	0.2846	172	136
1	1426.0000	1.0000	10	0	132.3024	145.9708	146.7313	0.3072	154	141
1	1427.0000	1.0000	10	0	132.3890	145.9941	146.8036	0.2790	154	136
1	1428.0000	1.0000	9	0	132.0412	146.0527	146.7423	0.4225	151	142
1	1429.0000	1.0000	10	0	132.4265	145.9813	146.7508	0.2210	176	141
1	1430.0000	1.0000	10	0	132.4455	145.9725	146.8145	0.1925	168	137
1	1431.0000	1.0000	9	0	132.4867	145.9863	146.7976	0.2402	151	142
1	1432.0000	1.0000	10	0	132.4910	146.0208	146.8677	0.2834	173	142
1	1433.0000	1.0000	9	0	132.4263	146.0390	146.7470	0.2233	174	143
1	1434.0000	1.0000	10	0	132.5342	145.9837	146.7993	0.1726	171	137
1	1435.0000	1.0000	10	0	132.5664	145.9837	146.9513	0.1817	171	130
1	1436.0000	1.0000	9	0	132.5942	146.0123	146.8744	0.2356	170	139
1	1437.0000	1.0000	9	0	132.5726	146.0070	146.8641	0.1574	173	132
1	1438.0000	1.0000	9	0	132.6555	146.0339	146.9287	0.1988	171	137
1	1439.0000	1.0000	10	0	132.8385	146.1661	146.9861	0.3040	172	134
1	1440.0000	1.0000	9	0	132.6619	146.1225	146.9604	0.1723	140	119
1	1441.0000	1.0000	10	0	132.5754	146.0714	146.9429	0.2456	110	90
1	1442.0000	1.0000	9	0	134.5238	145.6920	149.8212	0.2609	137	94
1	1443.0000	1.0000	10	0	134.3910	145.6323	149.9272	0.2049	143	116
1	1444.0000	1.0000	10	0	134.1688	145.5804	149.6600	0.2944	147	121
1	1445.0000	1.0000	10	0	133.9610	145.4498	149.4421	0.4993	131	109
1	1446.0000	1.0000	9	0	133.9493	145.7046	148.1346	0.9143	100	69
1	1447.0000	1.0000	7	0	132.1172	145.2183	147.3049	1.0597	51	50
1	1448.0000	1.0000	8	0	132.3437	146.1416	146.8429	0.8092	80	60
1	1449.0000	1.0000	10	0	132.2648	145.7647	146.9070	0.3244	122	87
1	1450.0000	1.0000	10	0	132.3541	145.8724	146.9905	0.3355	134	115
1	1451.0000	1.0000	10	0	132.2290	145.9445	146.7165	0.2972	153	136
1	1452.0000	1.0000	9	0	132.3894	145.8602	146.8327	0.2815	155	132
1	1453.0000	1.0000	9	0	132.5464	145.9311	147.0750	0.2100	150	143
1	1454.0000	1.0000	10	0	132.4272	145.7979	146.9104	0.2020	162	147
1	1455.0000	1.0000	10	0	132.5340	145.8097	146.9653	0.1963	150	134
1	1456.0000	1.0000	10	0	132.5054	145.8792	147.0186	0.2647	158	139
1	1457.0000	1.0000	9	0	132.4756	145.8109	146.8728	0.2761	161	141
1	1458.0000	1.0000	9	0	132.5782	145.8471	146.9858	0.2292	159	138
1	1459.0000	1.0000	9	0	132.6124	145.8485	147.0857	0.2313	157	145
1	1460.0000	1.0000	9	0	132.5855	145.8701	146.9762	0.2356	165	144
1	1461.0000	1.0000	9	0	132.4943	145.9222	146.9264	0.2641	159	138
1	1462.0000	1.0000	9	0	132.5598	145.8377	146.8715	0.1966	156	142
1	1463.0000	1.0000	9	0	132.6756	145.9048	146.9622	0.1641	156	141
1	1464.0000	1.0000	9	0	132.6198	145.8580	146.9414	0.1914	160	143
1	1465.0000	1.0000	9	0	132.6072	145.8710	146.9034	0.2181	149	144
1	1466.0000	1.0000	9	0	132.6906	145.8996	146.9636	0.1893	161	149
1	1467.0000	1.0000	9	0	132.6089	145.8889	146.8940	0.2327	154	137
1	1468.0000	1.0000	9	0	132.6746	145.8542	147.0106	0.2130	154	136
1	1469.0000	1.0000	10	0	132.7152	145.9158	147.0152	0.2593	148	137
1	1470.0000	1.0000	9	0	132.6525	145.8842	146.9033	0.2284	154	135
1	1471.0000	1.0000	9	0	132.7874	145.8832	147.0915	0.2055	157	141
1	1472.0000	1.0000	10	0	132.6430	145.9796	146.9694	0.3118	156	148
1	1473.0000	1.0000	10	0	132.7354	145.8932	146.9770	0.2260	155	140
1	1474.0000	1.0000	10	0	132.8262	146.0241	147.0677	0.2156	147	135
1	1475.0000	1.0000	9	0	132.8331	145.9881	147.1072	0.2519	148	138
1	1476.0000	1.0000	9	0	132.8214	145.9867	147.0994	0.2566	151	138
1	1477.0000	1.0000	9	0	132.7949	145.9949	147.0949	0.2910	148	141
1	1478.0000	1.0000	9	0	132.8339	146.0437	147.1191	0.1929	150	141
1	1479.0000	1.0000	9	0	132.7368	145.9504	146.9724	0.2680	150	139
1	1480.0000	1.0000	9	0	132.6975	145.9111	146.9230	0.1989	153	140
1	1481.0000	1.0000	9	0	132.6099	145.9078	146.8996	0.2254	148	143
1	1482.0000	1.0000	9	0	132.6666	145.9541	146.9306	0.2229	152	144
1	1483.0000	1.0000	9	0	132.6857	146.0038	147.0235	0.2731	151	136
1	1484.0000	1.0000	9	0	132.6806	146.0192	146.9036	0.2098	152	136
1	1485.0000	1.0000	10	0	132.6607	145.8734	146.8988	0.2013	137	112
1	1486.0000	1.0000	8	0	133.3355	146.4040	144.1329	0.2883	139	114
1	1487.0000	1.0000	10	0	133.4411	146.4866	144.1133	0.2190	147	119
1	1488.0000	1.0000	10	0	133.5499	146.4790	144.1228	0.3158	149	130
1	1489.0000	1.0000	10	0	133.3731	146.4004	143.8889	0.1600	155	135
1	1490.0000	1.0000	10	0	133.3989	146.3438	143.8728	0.1928	151	136
1	1491.0000	1.0000	10	0	133.5421	146.3677	143.8837	0.1649	153	131
1	1492.0000	1.0000	10	0	133.5678	146.4534	143.8659	0.2355	153	141
1	1493.0000	1.0000	10	0	133.5713	146.4966	143.8644	0.2162	149	132
1	1494.0000	1.0000	10	0	133.5187	146.4774	143.7624	0.2236	150	134
1	1495.0000	1.0000	10	0	133.5211	146.4055	143.7562	0.1859	151	137
1	1496.0000	1.0000	10	0	133.5753	146.4683	143.8148	0.2874	156	136
1	1497.0000	1.0000	10	0	133.5475	146.3486	143.6600	0.1745	156	139
1	1498.0000	1.0000	10	0	133.8014	146.4554	143.9427	0.2403	155	142
1	1499.0000	1.0000	9	0	133.8449	146.5335	144.0151	0.2593	142	135
1	1500.0000	1.0000	10	0	133.4258	146.6098	143.9260	0.4795	143	134
1	1501.0000	1.0000	10	0	133.8307	146.4924	144.1962	0.3594	150	136
1	1502.0000	1.0000	9	0	133.9353	146.5344	144.8619	0.2631	171	137
1	1503.0000	1.0000	9	0	134.0021	146.6327	144.8935	0.2600	153	135
1	1504.0000	1.0000	10	0	133.8777	146.5810	144.7368	0.3445	170	138
1	1505.0000	1.0000	10	0	133.8584	146.5563	144.6572	0.2859	152	134
1	1506.0000	1.0000	9	0	133.4853	146.4473	144.6432	0.4945	147	135
1	1507.0000	1.0000	9	0	134.0513	146.5970	144.8891	0.2523	164	137
1	1508.0000	1.0000	9	0	133.9173	146.4715	144.7951	0.2268	167	134
1	1509.0000	1.0000	9	0	133.8810	146.5611	144.8198	0.2183	162	136
1	1510.0000	1.0000	9	0	133.9986	146.4516	144.8688	0.2952	145	137
1	1511.0000	1.0000	10	0	134.0059	146.5804	144.9171	0.1947	145	138
1	1512.0000	1.0000	9	0	133.9220	146.5762	144.8056	0.2962	169	141
1	1513.0000	1.0000	9	0	133.9963	146.5223	144.7423	0.1698	169	145
1	1514.0000	1.0000	9	0	133.8799	146.3433	144.6072	0.1895	164	138
1	1515.0000	1.0000	9	0	134.1998	146.5064	144.9577	0.1727	165	135
1	1516.0000	1.0000	9	0	134.2294	146.6102	145.1982	0.2220	147	132
1	1517.0000	1.0000	9	0	134.1989	146.5405	145.1879	0.2393	149	129
1	1518.0000	1.0000	10	0	134.0577	146.5596	145.1469	0.2807	146	139
1	1519.0000	1.0000	9	0	134.2327	146.4747	145.2069	0.1506	151	134
1	1520.0000	1.0000	9	0	134.0656	146.4799	145.1353	0.2066	151	138
1	1521.0000	1.0000	9	0	134.0186	146.4080	145.0480	0.1915	154	136
1	1522.0000	1.0000	9	0	134.1058	146.4479	145.0703	0.1619	151	137
1	1523.0000	1.0000	10	0	134.1525	146.5616	145.1482	0.2497	154	132
1	1524.0000	1.0000	9	0	134.1430	146.5964	145.1678	0.2394	150	137
1	1525.0000	1.0000	10	0	134.1839	146.5936	145.1754	0.2169	155	143
1	1526.0000	1.0000	10	0	134.1694	146.5739	145.1388	0.2288	151	137
1	1527.0000	1.0000	9	0	134.1869	146.5222	145.2039	0.1886	158	140
1	1528.0000	1.0000	9	0	134.3227	146.5976	145.2496	0.2011	155	139
1	1529.0000	1.0000	10	0	134.5306	146.6099	145.3334	0.2253	148	136
1	1530.0000	1.0000	10	0	134.2470	146.6691	145.3053	0.3191	158	132
1	1531.0000	1.0000	9	0	134.5262	146.6170	145.5591	0.2723	151	133
1	1532.0000	1.0000	10	0	134.5409	146.5976	145.5889	0.1147	155	138
1	1533.0000	1.0000	10	0	134.5222	146.5425	145.4681	0.2182	167	134
1	1534.0000	1.0000	10	0	134.4990	146.6887	145.6321	0.2738	161	138
1	1535.0000	1.0000	10	0	134.5760	146.6394	145.6002	0.1783	160	138
1	1536.0000	1.0000	10	0	134.6908	146.6417	145.5641	0.2581	159	136
1	1537.0000	1.0000	10	0	134.4786	146.7215	145.6366	0.2237	154	137
1	1538.0000	1.0000	9	0	134.5342	146.6518	145.6061	0.2092	149	141
1	1539.0000	1.0000	9	0	134.5210	146.6664	145.6145	0.2593	158	139
1	1540.0000	1.0000	9	0	134.5871	146.7101	145.6764	0.2725	159	135
1	1541.0000	1.0000	9	0	134.6681	146.6922	145.6369	0.2169	156	140
1	1542.0000	1.0000	10	0	134.6269	146.7048	145.6486	0.2057	158	131
1	1543.0000	1.0000	10	0	134.6254	146.6544	145.5346	0.1895	156	132
1	1544.0000	1.0000	10	0	134.5374	146.6989	145.5661	0.2408	155	134
1	1545.0000	1.0000	10	0	134.6322	146.6529	145.5226	0.1479	151	139
1	1546.0000	1.0000	10	0	134.5579	146.6169	145.4151	0.2035	151	135
1	1547.0000	1.0000	9	0	134.5438	146.7303	145.4870	0.1520	158	140
1	1548.0000	1.0000	9	0	134.6555	146.7713	145.5195	0.2564	153	141
1	1549.0000	1.0000	10	0	134.6243	146.6968	145.6246	0.2387	153	138
1	1550.0000	1.0000	9	0	134.5309	146.5756	145.4094	0.1866	156	137
1	1551.0000	1.0000	9	0	134.6612	146.7052	145.5962	0.2225	144	128
1	1552.0000	1.0000	10	0	134.5811	146.7957	145.5886	0.2447	152	127
1	1553.0000	1.0000	10	0	134.6683	146.6294	145.5256	0.2041	157	136
1	1554.0000	1.0000	9	0	134.5627	146.7920	145.6100	0.2356	155	142
1	1555.0000	1.0000	9	0	134.5984	146.7496	145.5782	0.1790	151	141
1	1556.0000	1.0000	9	0	134.5569	146.6697	145.4318	0.1770	151	134
1	1557.0000	1.0000	10	0	134.4741	146.6660	145.4840	0.2844	148	133
1	1558.0000	1.0000	9	0	134.5297	146.6547	145.4816	0.1406	157	139
1	1559.0000	1.0000	9	0	134.4848	146.7602	145.5462	0.2297	161	141
1	1560.0000	1.0000	9	0	134.2980	146.6916	145.4572	0.4146	152	142
1	1561.0000	1.0000	10	0	134.7210	146.7334	145.6487	0.2537	145	135
1	1562.0000	1.0000	9	0	134.4724	146.6483	145.4767	0.1603	153	137
1	1563.0000	1.0000	9	0	134.3735	146.7144	145.3892	0.3763	158	143
1	1564.0000	1.0000	10	0	134.3858	146.6857	145.5785	0.2506	154	135
1	1565.0000	1.0000	10	0	134.2806	146.6507	145.5298	0.2672	150	135
1	1566.0000	1.0000	10	0	134.1556	146.6341	145.5329	0.2708	163	138
1	1567.0000	1.0000	9	0	134.2506	146.5842	145.4934	0.1695	153	137
1	1568.0000	1.0000	9	0	133.7030	146.5406	145.1924	0.4881	139	121
1	1569.0000	1.0000	9	0	134.1338	146.6089	145.3922	0.2062	142	122
1	1570.0000	1.0000	9	0	134.1718	146.5079	145.4389	0.1833	151	133
1	1571.0000	1.0000	10	0	134.1718	146.4824	145.4198	0.2161	149	132
1	1572.0000	1.0000	9	0	134.2995	146.7854	145.6700	0.3892	150	133
1	1573.0000	1.0000	9	0	134.2279	146.4852	145.3888	0.1842	152	133
1	1574.0000	1.0000	9	0	134.1732	146.5996	145.2728	0.2106	149	135
1	1575.0000	1.0000	10	0	134.1277	146.5469	145.3199	0.2454	152	135
1	1576.0000	1.0000	9	0	134.2394	146.5168	145.3385	0.2115	152	137
1	1577.0000	1.0000	9	0	134.1575	146.5154	145.2534	0.2216	151	138
1	1578.0000	1.0000	9	0	134.0411	146.4313	145.2595	0.1766	149	133
1	1579.0000	1.0000	9	0	134.0928	146.6363	145.2654	0.2819	146	133
1	1580.0000	1.0000	10	0	134.2533	146.6466	145.3811	0.2229	152	132
1	1581.0000	1.0000	10	0	134.3668	146.6945	145.4743	0.2743	153	137
1	1582.0000	1.0000	9	0	134.7445	146.7755	145.4939	0.2021	154	136
1	1583.0000	1.0000	9	0	134.7591	146.6514	145.4342	0.1441	153	139
1	1584.0000	1.0000	9	0	134.8319	146.7642	145.5378	0.2455	156	140
1	1585.0000	1.0000	10	0	134.8238	146.7787	145.5777	0.1825	147	138
1	1586.0000	1.0000	9	0	134.7871	146.7736	145.4617	0.2028	152	143
1	1587.0000	1.0000	9	0	134.7932	146.8607	145.4874	0.2980	151	142
1	1588.0000	1.0000	10	0	134.4102	146.6796	145.3111	0.2220	147	137
1	1589.0000	1.0000	9	0	134.3451	146.6080	145.2624	0.1848	147	139
1	1590.0000	1.0000	9	0	134.2801	146.6595	145.2540	0.2289	154	141
1	1591.0000	1.0000	9	0	134.4611	146.6463	145.3746	0.2181	146	138
1	1592.0000	1.0000	10	0	134.3424	146.6919	145.2772	0.3018	147	136
1	1593.0000	1.0000	9	0	134.3376	146.6632	145.3065	0.2890	146	136
1	1594.0000	1.0000	9	0	134.5284	146.8108	145.5231	0.3044	150	136
1	1595.0000	1.0000	10	0	134.4794	146.6965	145.3087	0.1739	148	137
1	1596.0000	1.0000	10	0	134.5854	146.7514	145.4656	0.3493	146	136
1	1597.0000	1.0000	10	0	134.6743	146.7433	145.4165	0.2386	149	134
1	1598.0000	1.0000	10	0	134.6916	146.7455	145.4054	0.2073	154	137
1	1599.0000	1.0000	9	0	134.8145	146.7581	145.5318	0.1951	159	141
1	1600.0000	1.0000	10	0	134.8277	146.8358	145.6279	0.2631	151	136
1	1601.0000	1.0000	9	0	134.8479	146.7489	145.4825	0.1710	156	142
1	1602.0000	1.0000	9	0	134.9541	146.8342	145.6055	0.2498	152	137
1	1603.0000	1.0000	10	0	134.9122	146.7491	144.9562	0.5455	168	138
1	1604.0000	1.0000	10	0	134.8975	146.6756	144.4259	0.2978	151	129
1	1605.0000	1.0000	9	0	134.8204	146.5172	144.4175	0.2501	161	126
1	1606.0000	1.0000	9	0	135.4877	146.9828	145.3089	0.2718	173	133
1	1607.0000	1.0000	9	0	135.6860	147.0352	145.6210	0.2660	175	135
1	1608.0000	1.0000	9	0	135.8028	146.9726	145.6763	0.2195	174	141
1	1609.0000	1.0000	9	0	135.8377	146.9992	145.6713	0.1889	171	139
1	1610.0000	1.0000	9	0	135.9886	147.1195	145.8161	0.1895	148	141
1	1611.0000	1.0000	9	0	136.0020	147.0876	145.7831	0.2054	170	142
1	1612.0000	1.0000	9	0	135.8278	147.0226	145.7392	0.2078	166	143
1	1613.0000	1.0000	10	0	135.7154	147.1141	145.5949	0.2693	163	139
1	1614.0000	1.0000	10	0	135.8661	147.1060	145.6665	0.2733	169	135
1	1615.0000	1.0000	10	0	135.8729	147.1172	145.7661	0.2329	170	139
1	1616.0000	1.0000	10	0	135.7452	147.0419	145.5226	0.3284	162	138
1	1617.0000	1.0000	9	0	135.8233	147.1897	145.6888	0.2763	161	137
1	1618.0000	1.0000	10	0	135.9523	147.1039	145.7571	0.1901	152	140
1	1619.0000	1.0000	10	0	135.6376	147.0641	145.5322	0.3693	165	135
1	1620.0000	1.0000	9	0	136.0088	147.1054	145.8794	0.2109	145	134
1	1621.0000	1.0000	10	0	136.0606	147.2068	145.9180	0.2318	137	125
1	1622.0000	1.0000	10	0	136.1858	147.1905	145.8411	0.2722	163	128
1	1623.0000	1.0000	10	0	136.1442	147.1959	145.8734	0.2572	161	129
1	1624.0000	1.0000	10	0	136.0725	147.1437	145.8519	0.2805	137	125
1	1625.0000	1.0000	9	0	135.6985	147.1289	145.7024	0.3473	142	123
1	1626.0000	1.0000	9	0	135.7348	147.0565	145.5789	0.3456	127	119
1	1627.0000	1.0000	9	0	135.7016	146.9313	145.8831	0.4964	133	113
1	1628.0000	1.0000	10	0	136.0089	147.1162	145.5774	0.8543	108	84
1	1629.0000	1.0000	7	0	135.4969	147.9852	145.7877	1.1131	57	44
0	1630.0000	1.0000	0	3	0.0000	0.0000	0.0000	0.0000	53	42
1	1631.0000	1.0000	7	0	127.0875	150.7688	162.7766	0.9327	45	44
0	1632.0000	1.0000	0	3	0.0000	0.0000	0.0000	0.0000	39	43
1	1633.0000	1.0000	8	0	133.6364	146.7310	145.2372	1.4737	55	44
1	1634.0000	1.0000	9	0	135.8138	147.3342	146.2577	0.4738	129	100
1	1635.0000	1.0000	10	0	136.1506	147.2365	146.4539	0.2167	146	125
1	1636.0000	1.0000	10	0	136.2192	147.1646	146.3760	0.2206	153	130
1	1637.0000	1.0000	9	0	136.5004	147.3289	146.5756	0.3446	152	132
1	1638.0000	1.0000	10	0	136.6431	147.3519	146.7469	0.3195	153	137
1	1639.0000	1.0000	10	0	136.5824	147.2232	146.4283	0.2734	157	139
1	1640.0000	1.0000	9	0	136.2033	147.1797	145.9473	0.2403	150	139
1	1641.0000	1.0000	9	0	136.1695	147.1171	145.8325	0.2089	147	143
1	1642.0000	1.0000	9	0	136.0617	147.1297	145.9165	0.2650	149	134
1	1643.0000	1.0000	9	0	135.9437	147.0293	145.6723	0.2837	152	137
1	1644.0000	1.0000	9	0	136.0155	147.0294	145.7528	0.2475	149	139
1	1645.0000	1.0000	9	0	136.0571	147.0049	145.7961	0.1354	151	140
1	1646.0000	1.0000	9	0	136.0628	147.1101	145.8877	0.2026	156	141
1	1647.0000	1.0000	9	0	136.1343	147.0744	145.8270	0.2632	158	139
1	1648.0000	1.0000	9	0	136.1347	147.1122	145.8798	0.2331	150	142
1	1649.0000	1.0000	9	0	136.1421	147.0345	145.7792	0.1961	148	137
1	1650.0000	1.0000	9	0	136.0792	147.0669	145.6480	0.2563	148	139
1	1651.0000	1.0000	10	0	136.4445	147.1429	145.8091	0.2268	147	132
1	1652.0000	1.0000	9	0	136.3488	147.0712	145.5414	0.2144	146	148
1	1653.0000	1.0000	10	0	136.3664	147.0439	145.6693	0.2970	145	137
1	1654.0000	1.0000	10	0	136.3250	147.1800	145.7305	0.4168	157	134
1	1655.0000	1.0000	10	0	136.5333	147.1821	146.7641	0.1970	162	137
1	1656.0000	1.0000	10	0	136.2837	147.1385	146.5639	0.2940	170	138
1	1657.0000	1.0000	10	0	136.1759	147.0170	146.3657	0.1819	173	140
1	1658.0000	1.0000	10	0	136.2132	147.0270	146.5453	0.2786	170	140
1	1659.0000	1.0000	10	0	136.4730	147.2231	146.4784	0.4010	175	139
1	1660.0000	1.0000	10	0	136.7844	147.2891	146.7624	0.3159	176	138
1	1661.0000	1.0000	10	0	137.0630	147.3008	146.9014	0.1640	171	138
1	1662.0000	1.0000	10	0	137.1010	147.3210	146.9808	0.2330	171	141
1	1663.0000	1.0000	10	0	137.1030	147.3524	146.9947	0.2554	173	139
1	1664.0000	1.0000	10	0	137.2118	147.3042	146.9844	0.2142	171	146
1	1665.0000	1.0000	10	0	137.0636	147.2844	146.9081	0.2355	155	139
1	1666.0000	1.0000	9	0	137.0672	147.2128	146.9075	0.2525	180	147
1	1667.0000	1.0000	10	0	137.0334	147.2211	146.7743	0.1660	173	140
1	1668.0000	1.0000	10	0	137.0601	147.2774	146.9125	0.3016	158	140
1	1669.0000	1.0000	10	0	137.1604	147.2903	146.9143	0.2098	160	145
1	1670.0000	1.0000	9	0	136.9801	147.2918	146.7282	0.2283	174	140
1	1671.0000	1.0000	10	0	137.1311	147.2642	146.8227	0.3219	157	141
1	1672.0000	1.0000	10	0	137.4396	147.3340	147.0045	0.2052	163	141
1	1673.0000	1.0000	10	0	137.2012	147.2756	146.7731	0.1998	164	147
1	1674.0000	1.0000	9	0	137.1881	147.2635	146.6783	0.2370	164	142
1	1675.0000	1.0000	9	0	137.1959	147.3265	146.6748	0.1959	156	140
1	1676.0000	1.0000	9	0	137.2709	147.2785	146.6712	0.1485	160	142
1	1677.0000	1.0000	9	0	137.2501	147.3303	146.7098	0.2329	174	139
1	1678.0000	1.0000	10	0	137.3250	147.3810	146.7668	0.1801	167	143
1	1679.0000	1.0000	10	0	137.3247	147.3088	146.7197	0.2492	166	136
1	1680.0000	1.0000	10	0	137.1789	147.2930	146.5602	0.2474	169	135
1	1681.0000	1.0000	10	0	137.1558	147.3185	146.7081	0.2871	165	134
1	1682.0000	1.0000	10	0	137.0857	147.3431	146.6973	0.2664	166	137
1	1683.0000	1.0000	10	0	137.0895	147.3321	146.7043	0.2266	157	142
1	1684.0000	1.0000	10	0	137.1731	147.2614	146.6640	0.2228	158	135
1	1685.0000	1.0000	10	0	137.2951	147.3429	146.8342	0.2269	175	138
1	1686.0000	1.0000	10	0	137.3251	147.3149	146.7969	0.2573	171	140
1	1687.0000	1.0000	10	0	137.0958	147.2688	146.7986	0.3539	161	142
1	1688.0000	1.0000	10	0	137.0388	147.4607	147.0807	0.4668	155	136
1	1689.0000	1.0000	9	0	137.0501	147.0948	147.2244	0.4046	171	136
1	1690.0000	1.0000	9	0	136.7144	147.2021	147.1919	0.2787	154	135
1	1691.0000	1.0000	9	0	136.9339	147.1069	147.3251	0.1968	154	139
1	1692.0000	1.0000	9	0	137.4261	147.2211	147.5407	0.2967	158	136
1	1693.0000	1.0000	9	0	137.5518	147.2974	147.4956	0.2041	156	145
1	1694.0000	1.0000	10	0	137.3404	147.3045	147.3466	0.3562	179	137
1	1695.0000	1.0000	9	0	137.4243	147.2435	147.3268	0.1916	182	141
1	1696.0000	1.0000	9	0	137.4219	147.2915	147.2731	0.2032	158	139
1	1697.0000	1.0000	10	0	137.3101	147.2612	147.1306	0.3044	155	140
1	1698.0000	1.0000	9	0	137.5095	147.2183	147.3436	0.1965	165	150
1	1699.0000	1.0000	9	0	137.4884	147.2290	147.3017	0.1386	175	144
1	1700.0000	1.0000	9	0	137.1998	147.1925	147.1915	0.3099	181	146
1	1701.0000	1.0000	10	0	137.2693	147.1805	147.1214	0.2483	163	139
1	1702.0000	1.0000	9	0	137.5382	147.2912	147.2935	0.2194	180	145
1	1703.0000	1.0000	9	0	137.5705	147.2642	147.2035	0.3176	155	143
1	1704.0000	1.0000	10	0	137.2041	147.2528	146.8083	0.4686	152	139
1	1705.0000	1.0000	10	0	137.4095	147.2826	146.6561	0.2919	154	139
1	1706.0000	1.0000	10	0	137.4701	147.2946	146.6551	0.2004	161	142
1	1707.0000	1.0000	10	0	137.4629	147.1012	146.5713	0.2249	163	137
1	1708.0000	1.0000	10	0	137.1610	147.1651	146.3237	0.3050	159	136
1	1709.0000	1.0000	10	0	137.2472	147.1278	146.3365	0.1628	158	139
1	1710.0000	1.0000	9	0	137.3809	147.1813	146.4882	0.2412	155	134
1	1711.0000	1.0000	10	0	137.2172	147.0323	146.3140	0.3007	155	140
1	1712.0000	1.0000	10	0	137.3745	147.0675	146.4678	0.2770	159	146
1	1713.0000	1.0000	10	0	137.1119	147.1580	146.0682	0.2366	151	139
1	1714.0000	1.0000	9	0	136.9613	147.0940	145.7820	0.2476	161	145
1	1715.0000	1.0000	10	0	136.9455	146.9258	145.7539	0.2302	157	138
1	1716.0000	1.0000	10	0	136.9322	147.1131	145.8309	0.3450	138	125
1	1717.0000	1.0000	9	0	137.3682	147.1750	147.4488	0.3710	143	127
1	1718.0000	1.0000	10	0	137.6576	147.3295	147.4747	0.2805	159	134
1	1719.0000	1.0000	9	0	137.5332	147.4059	147.5074	0.1421	152	133
1	1720.0000	1.0000	9	0	137.6971	147.2720	147.6413	0.1979	152	131
1	1721.0000	1.0000	9	0	137.4496	147.2554	147.6586	0.2384	147	137
1	1722.0000	1.0000	9	0	137.6582	147.2742	147.7521	0.2839	153	135
1	1723.0000	1.0000	9	0	137.5222	147.2187	147.7564	0.2300	156	140
1	1724.0000	1.0000	9	0	137.4678	147.2518	147.8160	0.2138	162	133
1	1725.0000	1.0000	10	0	137.5264	147.2074	147.7592	0.1545	157	134
1	1726.0000	1.0000	9	0	137.5826	147.3274	147.7937	0.2298	157	136
1	1727.0000	1.0000	9	0	137.7348	147.2632	147.9362	0.2839	149	128
1	1728.0000	1.0000	9	0	137.6149	147.2424	147.8473	0.3058	155	138
1	1729.0000	1.0000	9	0	137.4099	147.1368	147.5005	0.1788	157	131
1	1730.0000	1.0000	9	0	137.1457	147.0388	147.1991	0.2241	155	138
1	1731.0000	1.0000	9	0	137.0851	147.0107	147.1411	0.2551	144	134
1	1732.0000	1.0000	9	0	137.0678	147.1677	147.1920	0.3094	155	138
1	1733.0000	1.0000	9	0	137.1704	147.1284	147.3206	0.2358	153	139
1	1734.0000	1.0000	9	0	136.6690	147.0688	147.0575	0.4273	160	137
1	1735.0000	1.0000	9	0	137.3945	147.1926	147.3888	0.2446	157	136
1	1736.0000	1.0000	9	0	137.7750	147.4120	147.6756	0.2732	159	134
1	1737.0000	1.0000	9	0	137.6268	147.3446	147.7586	0.3180	152	138
1	1738.0000	1.0000	9	0	137.5108	147.2531	147.5164	0.2742	156	136
1	1739.0000	1.0000	10	0	137.8711	147.1820	147.7385	0.1653	156	140
1	1740.0000	1.0000	9	0	138.1101	147.3155	147.8298	0.2249	155	137
1	1741.0000	1.0000	9	0	138.1275	147.3900	147.8153	0.3059	155	139
1	1742.0000	1.0000	9	0	138.0908	147.3194	147.4181	0.1672	144	141
1	1743.0000	1.0000	9	0	138.1189	147.4532	147.6382	0.3025	169	143
1	1744.0000	1.0000	9	0	138.0328	147.2761	147.4320	0.2033	170	147
1	1745.0000	1.0000	9	0	138.1080	147.3595	147.5435	0.1828	168	141
1	1746.0000	1.0000	10	0	138.1103	147.3956	147.5855	0.3087	170	141
1	1747.0000	1.0000	9	0	138.1119	147.3350	147.5784	0.2420	148	151
1	1748.0000	1.0000	9	0	138.1381	147.3756	147.6011	0.1993	170	144
1	1749.0000	1.0000	10	0	138.2475	147.3939	147.7204	0.2576	166	142
1	1750.0000	1.0000	10	0	138.0972	147.3685	147.5271	0.2514	169	144
1	1751.0000	1.0000	9	0	138.2757	147.4327	147.6664	0.2294	167	132
1	1752.0000	1.0000	9	0	138.1527	147.3476	147.5012	0.3022	140	133
1	1753.0000	1.0000	9	0	138.0909	147.2429	147.2647	0.2459	164	146
1	1754.0000	1.0000	10	0	137.9163	147.2787	147.0170	0.3335	145	136
1	1755.0000	1.0000	10	0	137.8979	147.2352	146.9910	0.2118	152	143
1	1756.0000	1.0000	10	0	137.7827	147.2262	146.7493	0.2655	152	138
1	1757.0000	1.0000	9	0	138.0580	147.2908	147.1117	0.3123	156	135
1	1758.0000	1.0000	10	0	137.9560	147.1120	146.7293	0.2174	154	130
1	1759.0000	1.0000	10	0	137.7555	147.0525	146.0132	0.2747	150	130
1	1760.0000	1.0000	9	0	137.2362	147.0035	145.9311	0.5809	151	133
1	1761.0000	1.0000	10	0	137.7877	146.8931	145.8353	0.4322	160	127
1	1762.0000	1.0000	9	0	137.9318	147.2485	147.0701	0.2476	149	132
1	1763.0000	1.0000	9	0	138.2882	147.3770	147.4675	0.2352	143	141
1	1764.0000	1.0000	9	0	138.1747	147.2381	147.4418	0.2667	141	139
1	1765.0000	1.0000	9	0	137.9012	147.1212	147.2464	0.2308	152	131
1	1766.0000	1.0000	9	0	137.8875	147.1717	147.1497	0.2367	154	139
1	1767.0000	1.0000	10	0	137.7424	147.0197	147.0189	0.3547	143	128
1	1768.0000	1.0000	10	0	137.3877	147.0339	147.0144	0.4473	168	136
1	1769.0000	1.0000	10	0	137.4020	147.0078	147.0638	0.4220	153	137
1	1770.0000	1.0000	9	0	137.6184	147.0899	147.0665	0.2095	158	143
1	1771.0000	1.0000	9	0	137.8070	147.0162	147.1846	0.2479	157	140
1	1772.0000	1.0000	9	0	137.7828	147.0328	147.2234	0.1777	157	136
1	1773.0000	1.0000	9	0	137.7803	146.9881	147.0525	0.2603	156	137
1	1774.0000	1.0000	9	0	138.0502	147.0488	147.1869	0.3289	157	137
1	1775.0000	1.0000	9	0	137.8860	147.2201	147.3019	0.2658	149	134
1	1776.0000	1.0000	9	0	138.0218	147.2047	147.3988	0.3083	152	142
1	1777.0000	1.0000	9	0	137.9367	147.1257	147.2637	0.2777	151	137
1	1778.0000	1.0000	9	0	138.0817	147.2644	147.3068	0.4316	139	126
1	1779.0000	1.0000	10	0	138.5832	147.4362	147.5592	0.2526	139	137
1	1780.0000	1.0000	9	0	138.3256	147.3685	147.4006	0.2864	147	142
1	1781.0000	1.0000	9	0	138.2318	147.2062	147.4534	0.4827	146	144
1	1782.0000	1.0000	9	0	138.4627	147.2782	147.3667	0.1943	145	141
1	1783.0000	1.0000	9	0	138.3876	147.2875	147.3109	0.2312	149	145
1	1784.0000	1.0000	9	0	138.4684	147.3303	147.2616	0.2170	150	137
1	1785.0000	1.0000	9	0	138.3038	147.3959	147.3564	0.2649	164	140
1	1786.0000	1.0000	10	0	138.4935	147.2151	147.3398	0.1689	144	133
1	1787.0000	1.0000	9	0	138.4606	147.1893	147.2944	0.1873	145	133
1	1788.0000	1.0000	9	0	138.2923	147.1785	147.2265	0.2741	142	137
1	1789.0000	1.0000	9	0	138.5695	147.3126	147.3993	0.1536	145	140
1	1790.0000	1.0000	9	0	138.6087	147.2613	147.4306	0.2087	150	141
1	1791.0000	1.0000	9	0	138.5493	147.2658	147.3589	0.3126	148	145
1	1792.0000	1.0000	10	0	138.5649	147.3626	147.2383	0.2319	170	141
1	1793.0000	1.0000	10	0	138.5592	147.3329	147.0554	0.2559	170	144
1	1794.0000	1.0000	9	0	138.4063	147.2803	146.8678	0.2469	145	141
1	1795.0000	1.0000	9	0	138.9967	147.2351	147.2343	0.2508	145	136
1	1796.0000	1.0000	10	0	138.8841	147.3756	147.3180	0.2598	143	142
1	1797.0000	1.0000	9	0	138.9444	147.2711	147.3024	0.2080	142	144
1	1798.0000	1.0000	10	0	138.9585	147.4191	147.3951	0.2896	145	140
1	1799.0000	1.0000	9	0	138.9794	147.4356	147.6297	0.1839	147	137
1	1800.0000	1.0000	9	0	138.9715	147.3398	147.6631	0.1435	150	138
1	1801.0000	1.0000	9	0	138.3938	147.2416	147.4273	0.4076	145	140
1	1802.0000	1.0000	9	0	138.5419	147.2683	147.3907	0.2458	155	141
1	1803.0000	1.0000	10	0	138.4231	147.1954	147.3866	0.2942	151	140
1	1804.0000	1.0000	10	0	138.3735	147.1626	147.2863	0.3334	157	145
1	1805.0000	1.0000	9	0	138.7766	147.1959	147.3904	0.2353	147	142
1	1806.0000	1.0000	9	0	138.3901	147.1628	147.4165	0.3397	149	149
1	1807.0000	1.0000	9	0	138.4620	147.2489	147.4107	0.2074	153	144
1	1808.0000	1.0000	9	0	138.6577	147.2939	147.4742	0.3397	155	144
1	1809.0000	1.0000	10	0	138.4619	147.1886	147.3315	0.2564	159	145
1	1810.0000	1.0000	9	0	138.4834	147.0151	147.1674	0.2439	155	141
1	1811.0000	1.0000	9	0	138.4872	147.1067	147.3942	0.2866	144	146
1	1812.0000	1.0000	9	0	138.3494	147.1280	147.2452	0.2480	155	146
1	1813.0000	1.0000	9	0	138.5692	147.1862	147.3806	0.1368	157	142
1	1814.0000	1.0000	9	0	138.5674	147.1800	147.3761	0.1643	157	146
1	1815.0000	1.0000	9	0	138.5657	147.1525	147.3712	0.1455	155	144
1	1816.0000	1.0000	9	0	138.5797	147.1006	147.4424	0.2312	152	148
1	1817.0000	1.0000	9	0	138.6708	147.1364	147.4248	0.2057	157	148
1	1818.0000	1.0000	9	0	138.5609	147.1366	147.3237	0.1874	153	145
1	1819.0000	1.0000	9	0	138.5309	147.0659	147.2143	0.1647	149	140
1	1820.0000	1.0000	9	0	138.1913	147.0968	147.1348	0.5058	147	141
1	1821.0000	1.0000	9	0	139.0116	147.2383	147.6050	0.1850	148	137
1	1822.0000	1.0000	9	0	139.1781	147.2612	147.7545	0.1525	155	135
1	1823.0000	1.0000	9	0	139.1447	147.3502	147.8754	0.2594	154	142
1	1824.0000	1.0000	9	0	138.8809	147.3055	147.6728	0.3979	158	144
1	1825.0000	1.0000	9	0	139.1579	147.3512	147.8613	0.2390	150	144
1	1826.0000	1.0000	9	0	139.3465	147.3305	147.8817	0.2296	155	141
1	1827.0000	1.0000	9	0	139.4068	147.3656	147.8672	0.2331	151	140
1	1828.0000	1.0000	9	0	139.1730	147.3685	147.6875	0.2739	149	142
1	1829.0000	1.0000	9	0	139.1896	147.3844	147.7081	0.2134	156	145
1	1830.0000	1.0000	9	0	139.2422	147.4516	147.7778	0.2716	149	146
1	1831.0000	1.0000	9	0	139.2653	147.3438	147.8267	0.1290	154	142
1	1832.0000	1.0000	9	0	139.3045	147.3273	147.8624	0.1670	150	145
1	1833.0000	1.0000	9	0	139.3237	147.3751	147.8699	0.1935	150	146
1	1834.0000	1.0000	9	0	139.3988	147.4269	147.8558	0.2854	148	140
1	1835.0000	1.0000	10	0	139.4673	147.4019	147.9424	0.2055	158	147
1	1836.0000	1.0000	9	0	139.1747	147.4549	147.9117	0.3349	151	138
1	1837.0000	1.0000	9	0	139.3577	147.4440	147.8311	0.1381	153	149
1	1838.0000	1.0000	10	0	139.2404	147.4347	147.5494	0.2427	148	146
1	1839.0000	1.0000	9	0	139.3483	147.3638	147.5665	0.1434	148	147
1	1840.0000	1.0000	9	0	139.3819	147.3771	147.6773	0.1452	149	144
1	1841.0000	1.0000	9	0	139.3127	147.2839	147.6170	0.2605	148	142
1	1842.0000	1.0000	9	0	139.3201	147.4029	147.7243	0.2155	151	144
1	1843.0000	1.0000	9	0	139.2602	147.3248	147.4813	0.2193	154	141
1	1844.0000	1.0000	9	0	138.8885	147.4138	147.3722	0.4405	139	138
1	1845.0000	1.0000	10	0	138.5576	147.1594	146.9693	0.2814	167	139
1	1846.0000	1.0000	10	0	138.2428	146.9821	146.7366	0.1643	156	136
1	1847.0000	1.0000	10	0	138.1596	146.9154	146.5849	0.3232	153	137
1	1848.0000	1.0000	10	0	138.2597	147.0418	146.7381	0.2038	178	135
1	1849.0000	1.0000	10	0	138.1223	146.9623	146.5576	0.2570	162	138
1	1850.0000	1.0000	10	0	138.1186	146.9055	146.5956	0.1919	173	134
1	1851.0000	1.0000	10	0	138.3391	147.0415	146.7988	0.2332	153	137
1	1852.0000	1.0000	9	0	138.3888	147.0481	146.8393	0.2524	150	137
1	1853.0000	1.0000	10	0	138.3658	147.0120	146.7748	0.2412	160	146
1	1854.0000	1.0000	10	0	138.4735	147.0398	146.9057	0.2406	174	140
1	1855.0000	1.0000	10	0	138.3444	147.0060	146.6772	0.2256	154	143
1	1856.0000	1.0000	10	0	138.5582	146.9565	146.7817	0.1552	158	140
1	1857.0000	1.0000	9	0	138.4446	147.0400	146.9190	0.2914	155	141
1	1858.0000	1.0000	10	0	138.5796	147.0556	146.9390	0.2208	165	146
1	1859.0000	1.0000	10	0	138.6619	147.0799	147.0666	0.1891	158	145
1	1860.0000	1.0000	9	0	138.9037	147.0956	147.0883	0.1743	145	138
1	1861.0000	1.0000	9	0	138.5104	147.1467	147.1258	0.4469	144	140
1	1862.0000	1.0000	10	0	138.9703	147.2247	147.2449	0.2716	144	138
1	1863.0000	1.0000	10	0	138.8171	147.0544	146.9445	0.2128	148	140
1	1864.0000	1.0000	9	0	138.7857	147.1016	146.9655	0.1753	148	144
1	1865.0000	1.0000	10	0	138.8102	147.1252	147.0220	0.1808	150	141
1	1866.0000	1.0000	10	0	138.7629	147.1060	146.9134	0.1950	148	139
1	1867.0000	1.0000	9	0	138.8982	147.1360	146.9558	0.1550	150	143
1	1868.0000	1.0000	10	0	138.9971	147.1712	147.1112	0.1927	146	137
1	1869.0000	1.0000	10	0	138.8274	147.0821	146.9862	0.2434	143	133
1	1870.0000	1.0000	9	0	139.0859	147.1457	147.1598	0.2378	153	132
1	1871.0000	1.0000	9	0	139.0844	147.2478	147.1923	0.2516	139	133
1	1872.0000	1.0000	9	0	139.4525	147.2022	147.2075	0.2336	158	125
1	1873.0000	1.0000	10	0	139.2419	147.2535	147.1439	0.3144	122	98
1	1874.0000	1.0000	8	0	139.2907	147.2826	146.8203	0.4551	91	62
1	1875.0000	1.0000	8	0	138.7963	147.5659	146.7375	1.2323	61	48
1	1876.0000	1.0000	8	0	137.7210	145.1462	146.4764	0.9683	54	49
0	1877.0000	1.0000	0	3	0.0000	0.0000	0.0000	0.0000	50	44
1	1878.0000	1.0000	9	0	138.9623	146.8093	146.9694	0.8015	60	53
1	1879.0000	1.0000	10	0	138.7416	147.3978	147.0341	0.3652	107	90
1	1880.0000	1.0000	9	0	139.2365	147.2139	147.4637	0.2293	141	124
1	1881.0000	1.0000	9	0	139.1809	147.1385	147.4046	0.2311	139	136
1	1882.0000	1.0000	9	0	139.1755	147.1531	147.4055	0.2268	147	141
1	1883.0000	1.0000	9	0	138.9835	147.0945	147.1983	0.2195	148	140
1	1884.0000	1.0000	9	0	139.0888	147.2460	147.3757	0.2814	146	143
1	1885.0000	1.0000	9	0	139.0984	147.1161	147.1625	0.2267	149	144
1	1886.0000	1.0000	9	0	139.3433	147.1512	147.4598	0.2063	149	145
1	1887.0000	1.0000	9	0	139.2744	147.2288	147.5217	0.2630	147	142
1	1888.0000	1.0000	8	0	139.4300	147.2612	147.4899	0.1784	150	136
1	1889.0000	1.0000	9	0	139.5540	147.3029	147.5427	0.2420	157	139
1	1890.0000	1.0000	9	0	139.5845	147.2656	147.6800	0.2954	149	142
1	1891.0000	1.0000	9	0	139.0137	147.0503	147.2122	0.2842	146	137
1	1892.0000	1.0000	10	0	138.8665	147.0065	146.9953	0.2666	161	143
1	1893.0000	1.0000	9	0	138.8893	147.0253	147.1469	0.2514	153	144
1	1894.0000	1.0000	10	0	138.8666	146.8457	146.9619	0.2553	158	135
1	1895.0000	1.0000	9	0	138.9550	146.9681	147.0344	0.2558	150	134
1	1896.0000	1.0000	9	0	138.8303	147.0360	146.9344	0.3197	173	132
1	1897.0000	1.0000	9	0	139.0125	147.0236	147.1507	0.2695	152	140
1	1898.0000	1.0000	9	0	138.9606	147.0075	147.1104	0.2490	155	135
1	1899.0000	1.0000	9	0	138.9628	147.0080	147.1416	0.2305	152	134
1	1900.0000	1.0000	9	0	138.9895	146.9808	147.1223	0.2491	152	140
1	1901.0000	1.0000	10	0	139.1982	147.0286	147.2829	0.3143	159	136
1	1902.0000	1.0000	10	0	139.1367	147.0367	147.2486	0.2640	152	138
1	1903.0000	1.0000	10	0	139.2395	146.9223	147.2369	0.1469	162	138
1	1904.0000	1.0000	9	0	139.2784	147.1563	147.3378	0.2739	150	142
1	1905.0000	1.0000	9	0	139.4573	147.0209	147.3785	0.2117	153	141
1	1906.0000	1.0000	9	0	139.4930	147.0233	147.4558	0.1905	151	138
1	1907.0000	1.0000	10	0	139.5886	147.1441	147.5167	0.2195	144	141
1	1908.0000	1.0000	9	0	139.5763	147.2087	147.5605	0.2591	156	131
1	1909.0000	1.0000	9	0	139.6387	147.2307	147.6800	0.2699	151	137
1	1910.0000	1.0000	10	0	139.6074	147.1816	147.6066	0.2724	147	138
1	1911.0000	1.0000	8	0	139.6412	147.1147	147.5141	0.3269	144	138
1	1912.0000	1.0000	9	0	139.2353	146.9018	147.0558	0.2641	150	141
1	1913.0000	1.0000	9	0	138.6953	146.8928	146.9452	0.4300	149	135
1	1914.0000	1.0000	10	0	139.0086	147.0149	147.0661	0.2400	151	145
1	1915.0000	1.0000	9	0	139.0558	146.8835	147.0346	0.2420	156	137
1	1916.0000	1.0000	9	0	139.0497	146.9473	147.1334	0.1922	155	141
1	1917.0000	1.0000	9	0	138.9610	146.9516	146.9592	0.2790	154	146
1	1918.0000	1.0000	9	0	139.2060	147.0599	147.2026	0.3201	166	141
1	1919.0000	1.0000	9	0	139.3480	146.9486	147.2887	0.2013	160	140
1	1920.0000	1.0000	9	0	139.4490	147.0925	147.4624	0.2602	148	142
1	1921.0000	1.0000	9	0	139.7857	147.1743	147.5825	0.2842	147	136
1	1922.0000	1.0000	9	0	139.9115	147.3027	147.6751	0.1956	151	127
1	1923.0000	1.0000	9	0	140.0191	147.2917	147.8946	0.2839	153	125
1	1924.0000	1.0000	9	0	140.2431	147.2830	147.8336	0.2520	142	115
1	1925.0000	1.0000	9	0	140.2828	147.3272	147.9204	0.2975	152	130
1	1926.0000	1.0000	9	0	140.1772	147.2889	147.8138	0.2617	155	137
1	1927.0000	1.0000	9	0	140.1348	147.2657	147.8381	0.1944	157	134
1	1928.0000	1.0000	10	0	140.0944	147.2982	147.8267	0.2461	165	142
1	1929.0000	1.0000	10	0	140.0538	147.2123	147.7158	0.2586	155	137
1	1930.0000	1.0000	9	0	140.0794	147.1868	147.7807	0.2314	157	135
1	1931.0000	1.0000	9	0	139.9101	147.2165	147.6527	0.2348	151	139
1	1932.0000	1.0000	9	0	139.8737	147.1071	147.5732	0.2590	162	141
1	1933.0000	1.0000	9	0	139.8565	147.1545	147.5336	0.2885	160	144
1	1934.0000	1.0000	10	0	139.8775	147.1415	147.6086	0.2890	151	138
1	1935.0000	1.0000	9	0	139.8631	147.1691	147.5511	0.2950	156	136
1	1936.0000	1.0000	9	0	140.1315	147.0803	147.6916	0.2251	154	137
1	1937.0000	1.0000	9	0	140.2123	147.1947	147.6867	0.2776	154	144
1	1938.0000	1.0000	9	0	140.2656	147.0965	147.6150	0.2267	159	141
1	1939.0000	1.0000	9	0	140.2600	147.1170	147.6783	0.2402	157	137
1	1940.0000	1.0000	9	0	140.2094	147.1501	147.5619	0.2592	152	136
1	1941.0000	1.0000	9	0	140.1516	147.1504	147.5440	0.2739	157	142
1	1942.0000	1.0000	10	0	140.1953	147.0631	147.5117	0.2135	151	137
1	1943.0000	1.0000	9	0	140.0909	147.0377	147.3276	0.2323	154	137
1	1944.0000	1.0000	9	0	140.3505	147.1719	147.5360	0.2759	156	137
1	1945.0000	1.0000	10	0	140.3889	147.0743	147.5764	0.2028	159	131
1	1946.0000	1.0000	10	0	140.0730	146.9358	147.4428	0.4615	162	133
1	1947.0000	1.0000	10	0	140.3035	147.0576	147.5627	0.2304	160	140
1	1948.0000	1.0000	10	0	140.3716	147.0866	147.5977	0.3001	158	141
1	1949.0000	1.0000	10	0	140.1856	147.0459	147.4361	0.2479	154	141
1	1950.0000	1.0000	9	0	140.0323	146.9729	147.3760	0.3186	150	137
1	1951.0000	1.0000	10	0	140.1727	147.0738	147.4613	0.2916	154	139
1	1952.0000	1.0000	9	0	140.1041	147.1056	147.4106	0.2865	148	138
1	1953.0000	1.0000	9	0	140.2670	146.9703	147.4357	0.1991	150	136
1	1954.0000	1.0000	9	0	140.3328	146.9640	147.4939	0.2098	158	133
1	1955.0000	1.0000	9	0	140.2695	147.0518	147.5388	0.3390	155	139
1	1956.0000	1.0000	9	0	140.5594	146.9988	147.6342	0.2189	159	138
1	1957.0000	1.0000	9	0	140.4539	147.0476	147.6417	0.2021	168	144
1	1958.0000	1.0000	10	0	140.5383	147.0687	147.7613	0.2702	176	145
1	1959.0000	1.0000	10	0	140.4278	147.0264	147.6454	0.3213	173	140
1	1960.0000	1.0000	10	0	140.4005	147.0274	147.5146	0.4032	171	142
1	1961.0000	1.0000	10	0	140.3361	146.9319	147.5111	0.2200	171	143
1	1962.0000	1.0000	9	0	139.9791	146.8523	147.4125	0.4485	162	143
1	1963.0000	1.0000	10	0	140.2776	146.8943	147.4449	0.2366	163	137
1	1964.0000	1.0000	9	0	140.3950	146.8788	147.5404	0.1959	160	140
1	1965.0000	1.0000	9	0	140.3647	147.0032	147.6358	0.3689	169	142
1	1966.0000	1.0000	9	0	140.3303	146.8787	147.4515	0.1994	157	142
1	1967.0000	1.0000	9	0	140.4470	146.8540	147.4726	0.1783	173	144
1	1968.0000	1.0000	9	0	140.4792	146.9091	147.5986	0.2519	174	137
1	1969.0000	1.0000	9	0	141.1213	147.1278	147.7996	0.2710	161	137
1	1970.0000	1.0000	10	0	141.1949	147.1615	147.9962	0.2547	152	136
1	1971.0000	1.0000	9	0	141.2485	147.1772	147.9871	0.1967	157	132
1	1972.0000	1.0000	9	0	141.2841	147.0355	147.8676	0.1962	160	137
1	1973.0000	1.0000	9	0	140.9014	147.2093	147.7304	0.3490	150	124
1	1974.0000	1.0000	10	0	140.6300	147.1091	147.5662	0.3870	151	122
1	1975.0000	1.0000	9	0	140.8656	146.9669	147.5582	0.2372	152	131
1	1976.0000	1.0000	10	0	140.6979	146.8769	147.3853	0.1768	157	137
1	1977.0000	1.0000	10	0	140.7284	146.9338	147.5165	0.1848	159	140
1	1978.0000	1.0000	10	0	140.6603	146.8972	147.5704	0.3199	155	134
1	1979.0000	1.0000	10	0	140.8746	146.8574	147.5692	0.2065	161	138
1	1980.0000	1.0000	9	0	140.6322	146.6984	147.2826	0.2496	160	131
1	1981.0000	1.0000	10	0	140.4855	146.8064	147.2753	0.2071	163	137
1	1982.0000	1.0000	10	0	140.4282	146.7556	147.1900	0.1793	164	141
1	1983.0000	1.0000	9	0	140.4865	146.6922	147.2377	0.1296	157	135
1	1984.0000	1.0000	10	0	140.5343	146.6824	147.2119	0.1944	170	143
1	1985.0000	1.0000	10	0	140.3942	146.6529	147.1918	0.2490	162	143
1	1986.0000	1.0000	9	0	140.3291	146.7533	147.1218	0.3180	157	142
1	1987.0000	1.0000	10	0	140.4561	146.6889	147.2496	0.2751	155	141
1	1988.0000	1.0000	10	0	140.4631	146.6782	147.1823	0.1629	152	138
1	1989.0000	1.0000	9	0	140.0410	146.7039	147.0970	0.4733	153	136
1	1990.0000	1.0000	10	0	140.4743	146.6489	147.2527	0.2358	180	136
1	1991.0000	1.0000	10	0	140.7797	146.8107	147.5835	0.2065	155	140
1	1992.0000	1.0000	10	0	140.6549	146.7878	147.4289	0.1864	162	139
1	1993.0000	1.0000	10	0	140.8083	146.7983	147.5831	0.1037	157	140
1	1994.0000	1.0000	10	0	140.7012	146.7479	147.5561	0.2643	157	136
1	1995.0000	1.0000	9	0	141.1242	146.9303	147.6465	0.2276	154	136
1	1996.0000	1.0000	9	0	141.4929	146.9218	147.7596	0.1668	157	136
1	1997.0000	1.0000	10	0	141.5158	146.9672	147.9724	0.2469	159	141
1	1998.0000	1.0000	9	0	141.4565	146.9674	147.8248	0.1999	162	141
1	1999.0000	1.0000	10	0	141.3443	146.8831	147.7132	0.2706	159	136
1	2000.0000	1.0000	10	0	141.3031	146.9529	147.7262	0.2909	170	139
1	2001.0000	1.0000	10	0	141.4120	146.9774	147.7457	0.2308	162	141
1	2002.0000	1.0000	10	0	141.4973	146.8855	147.8352	0.1985	166	139
1	2003.0000	1.0000	10	0	141.1788	146.8906	147.6196	0.2464	164	140
1	2004.0000	1.0000	9	0	140.7639	146.7811	147.4195	0.4204	165	146
1	2005.0000	1.0000	10	0	141.0684	146.8181	147.5317	0.2576	165	141
1	2006.0000	1.0000	10	0	141.0978	146.7354	147.5358	0.2305	160	139
1	2007.0000	1.0000	10	0	140.6082	146.7269	147.2402	0.4064	152	124
1	2008.0000	1.0000	10	0	140.8900	146.7873	147.4206	0.3229	164	133
1	2009.0000	1.0000	10	0	140.9528	146.7022	147.3585	0.3477	165	129
1	2010.0000	1.0000	10	0	141.0537	146.6664	147.4433	0.2842	158	133
1	2011.0000	1.0000	10	0	140.9022	146.7357	147.3578	0.2619	162	141
1	2012.0000	1.0000	10	0	141.0204	146.6794	147.4411	0.1897	171	136
1	2013.0000	1.0000	10	0	140.8597	146.6720	147.2062	0.2190	151	131
1	2014.0000	1.0000	10	0	140.5928	146.6712	147.2109	0.4167	162	129
1	2015.0000	1.0000	10	0	140.6795	146.7003	147.2882	0.4849	167	140
1	2016.0000	1.0000	10	0	141.1339	146.6967	147.4909	0.2337	170	138
1	2017.0000	1.0000	10	0	141.1337	146.8509	147.6866	0.4850	171	135
1	2018.0000	1.0000	10	0	140.7528	146.6520	147.3454	0.4226	175	137
1	2019.0000	1.0000	10	0	141.0460	146.7623	147.5415	0.2226	174	137
1	2020.0000	1.0000	10	0	141.1178	146.7486	147.5407	0.1956	178	143
1	2021.0000	1.0000	10	0	141.3403	146.7214	147.7851	0.2619	171	139
1	2022.0000	1.0000	10	0	141.2945	146.7387	147.7223	0.3116	169	140
1	2023.0000	1.0000	10	0	141.0344	146.6268	147.5847	0.3535	173	142
1	2024.0000	1.0000	10	0	141.3222	146.7470	147.7134	0.2246	177	139
1	2025.0000	1.0000	10	0	141.3237	146.7975	147.7916	0.3010	176	141
1	2026.0000	1.0000	10	0	141.1221	146.6755	147.6662	0.2094	172	141
1	2027.0000	1.0000	10	0	141.1835	146.6939	147.6526	0.1941	171	135
1	2028.0000	1.0000	10	0	141.2522	146.6660	147.5838	0.1877	172	139
1	2029.0000	1.0000	10	0	141.3003	146.6608	147.5685	0.2014	166	135
1	2030.0000	1.0000	10	0	141.0995	146.6003	147.4679	0.3139	176	133
1	2031.0000	1.0000	10	0	141.0360	146.6163	147.5401	0.2548	169	135
1	2032.0000	1.0000	10	0	141.1200	146.6333	147.4588	0.2110	169	138
1	2033.0000	1.0000	10	0	141.0302	146.6589	147.4285	0.2443	172	133
1	2034.0000	1.0000	9	0	139.9696	146.3858	147.1427	0.5047	165	127
1	2035.0000	1.0000	9	0	139.6394	146.1194	147.3465	0.3197	141	134
1	2036.0000	1.0000	9	0	139.8220	146.0253	147.3251	0.2805	145	136
1	2037.0000	1.0000	9	0	139.6259	146.0519	147.2985	0.2129	144	136
1	2038.0000	1.0000	9	0	139.7037	146.0833	147.1656	0.1757	142	134
1	2039.0000	1.0000	10	0	139.9342	146.1815	147.5389	0.2110	141	125
1	2040.0000	1.0000	9	0	139.9862	146.1995	147.5697	0.2048	155	130
1	2041.0000	1.0000	9	0	140.0488	146.1007	147.6589	0.1531	147	127
1	2042.0000	1.0000	9	0	140.0596	146.2138	147.6120	0.1986	154	135
1	2043.0000	1.0000	9	0	140.2472	146.2487	147.7683	0.2293	158	144
1	2044.0000	1.0000	9	0	140.1621	146.2714	147.5671	0.2207	157	141
1	2045.0000	1.0000	9	0	140.0797	146.2698	147.6230	0.2248	145	138
1	2046.0000	1.0000	9	0	140.0939	146.1569	147.5311	0.1516	145	136
1	2047.0000	1.0000	9	0	140.0458	146.2601	147.6508	0.2969	161	141
1	2048.0000	1.0000	9	0	140.1626	146.1562	147.5780	0.1331	163	129
1	2049.0000	1.0000	10	0	140.0522	146.1989	147.5082	0.2318	157	129
1	2050.0000	1.0000	10	0	139.9633	146.1261	147.4724	0.2476	166	135
1	2051.0000	1.0000	10	0	140.0501	146.1673	147.5812	0.2169	157	136
1	2052.0000	1.0000	9	0	139.6845	146.0774	147.3494	0.4183	161	136
1	2053.0000	1.0000	10	0	140.1102	146.1999	147.5246	0.2342	164	132
1	2054.0000	1.0000	9	0	140.2394	146.2137	147.7958	0.2982	153	129
1	2055.0000	1.0000	9	0	140.3500	146.1748	147.7647	0.2552	171	132
1	2056.0000	1.0000	8	0	140.8583	146.4283	148.1479	0.2319	171	132
1	2057.0000	1.0000	9	0	140.7432	146.3970	148.1321	0.2562	172	143
1	2058.0000	1.0000	9	0	139.9969	146.0932	147.4034	0.4291	160	139
1	2059.0000	1.0000	9	0	140.0577	146.0515	147.3509	0.3203	155	136
1	2060.0000	1.0000	9	0	139.9896	146.1592	147.3477	0.2454	156	137
1	2061.0000	1.0000	9	0	140.0195	146.0629	147.2431	0.2203	152	134
1	2062.0000	1.0000	10	0	140.2070	146.1420	147.4489	0.2844	158	139
1	2063.0000	1.0000	9	0	140.1034	146.0066	147.3733	0.1983	153	132
1	2064.0000	1.0000	9	0	140.2116	146.0216	147.4984	0.2761	154	130
1	2065.0000	1.0000	9	0	140.4450	146.1017	147.6477	0.2244	153	140
1	2066.0000	1.0000	10	0	140.4280	146.1570	147.6180	0.2545	160	129
1	2067.0000	1.0000	9	0	140.3683	146.2382	147.6213	0.2907	152	134
1	2068.0000	1.0000	9	0	140.2350	145.9281	147.2574	0.2283	154	132
1	2069.0000	1.0000	9	0	140.0941	145.9543	147.1849	0.2065	153	137
1	2070.0000	1.0000	9	0	140.1885	145.9822	147.1727	0.1925	148	131
1	2071.0000	1.0000	9	0	140.1544	145.9394	147.1727	0.2749	159	132
1	2072.0000	1.0000	9	0	140.2229	145.9598	147.2229	0.2314	151	134
1	2073.0000	1.0000	9	0	140.0684	146.0001	146.9953	0.1983	158	129
1	2074.0000	1.0000	10	0	140.2103	146.0852	147.1689	0.2116	158	137
1	2075.0000	1.0000	10	0	140.2657	146.0785	147.2382	0.2820	147	133
1	2076.0000	1.0000	10	0	140.1227	146.0299	147.0112	0.2072	155	128
1	2077.0000	1.0000	10	0	139.4733	145.8633	146.2467	0.1790	159	135
1	2078.0000	1.0000	10	0	139.3217	145.9610	146.2863	0.2944	161	132
1	2079.0000	1.0000	10	0	138.9860	145.7905	145.8945	0.2747	148	130
1	2080.0000	1.0000	9	0	138.8907	145.7533	145.7800	0.3289	158	128
1	2081.0000	1.0000	9	0	138.7173	145.7905	145.7827	0.2782	154	131
1	2082.0000	1.0000	10	0	138.8648	145.6344	145.6227	0.3136	164	136
1	2083.0000	1.0000	10	0	138.6536	145.5515	145.3973	0.1585	155	130
1	2084.0000	1.0000	10	0	138.4504	145.3571	145.1557	0.2530	155	132
1	2085.0000	1.0000	10	0	138.1777	145.2357	144.8257	0.2928	153	126
1	2086.0000	1.0000	10	0	138.1516	145.3545	144.8212	0.2532	151	132
1	2087.0000	1.0000	9	0	138.1902	145.3576	144.7548	0.2782	149	133
1	2088.0000	1.0000	10	0	138.0833	145.5544	144.6869	0.3829	166	124
1	2089.0000	1.0000	10	0	138.3386	145.7123	144.8165	0.4994	157	121
1	2090.0000	1.0000	9	0	139.1301	146.0030	145.1037	0.3150	143	113
1	2091.0000	1.0000	8	0	137.6914	145.5845	143.8913	0.5612	156	105
1	2092.0000	1.0000	8	0	137.3320	145.5171	143.5829	0.5916	154	111
1	2093.0000	1.0000	8	0	137.0816	145.4133	142.8293	0.5371	131	111
1	2094.0000	1.0000	9	0	136.8198	145.2121	142.9828	0.4056	140	114
1	2095.0000	1.0000	9	0	136.5780	144.8151	142.6207	0.1863	152	116
1	2096.0000	1.0000	10	0	136.0646	144.5496	142.0536	0.2050	151	122
1	2097.0000	1.0000	10	0	135.8586	144.6941	142.1490	0.2966	149	120
1	2098.0000	1.0000	9	0	135.8795	144.6474	142.1766	0.2253	149	123
1	2099.0000	1.0000	10	0	135.7827	144.6464	142.0074	0.2430	156	130
1	2100.0000	1.0000	9	0	135.3833	144.6813	141.9180	0.3024	143	126
1	2101.0000	1.0000	9	0	135.5350	144.6286	141.8900	0.2021	134	120
1	2102.0000	1.0000	9	0	135.5283	144.5570	141.8348	0.1435	138	127
1	2103.0000	1.0000	9	0	135.2681	144.4515	141.5839	0.2530	138	130
1	2104.0000	1.0000	10	0	135.0369	144.4602	141.4835	0.2335	144	121
1	2105.0000	1.0000	10	0	134.9348	144.3574	141.5407	0.2240	141	125
1	2106.0000	1.0000	10	0	134.9851	144.3016	141.6902	0.2056	146	126
1	2107.0000	1.0000	10	0	134.9085	144.2607	141.7116	0.2933	137	124
1	2108.0000	1.0000	10	0	134.9851	144.0802	141.7831	0.2654	136	126
1	2109.0000	1.0000	10	0	134.5751	143.9820	141.6154	0.2513	142	130
1	2110.0000	1.0000	9	0	134.4975	143.8988	141.5061	0.2097	123	102
1	2111.0000	1.0000	7	0	137.4552	144.3912	145.3453	1.1665	107	82
1	2112.0000	1.0000	9	0	137.3694	144.6893	146.6384	0.5003	136	108
1	2113.0000	1.0000	9	0	138.0566	144.7812	147.1625	0.3007	142	121
1	2114.0000	1.0000	10	0	138.2016	144.7255	147.3857	0.2291	141	124
1	2115.0000	1.0000	10	0	138.2165	144.6364	147.3219	0.1246	147	121
1	2116.0000	1.0000	10	0	138.3324	144.6919	147.4343	0.2041	151	133
1	2117.0000	1.0000	10	0	138.3669	144.7920	147.6112	0.2117	153	129
1	2118.0000	1.0000	10	0	138.3641	144.6935	147.5787	0.1918	150	123
1	2119.0000	1.0000	10	0	138.4614	144.7573	147.8501	0.2137	153	129
1	2120.0000	1.0000	10	0	138.4179	144.7980	147.8971	0.2683	154	136
1	2121.0000	1.0000	10	0	138.4091	144.7566	147.8322	0.2343	149	132
1	2122.0000	1.0000	10	0	138.4584	144.9026	147.8796	0.2612	153	133
1	2123.0000	1.0000	10	0	138.4240	144.8054	147.8470	0.1941	159	131
1	2124.0000	1.0000	10	0	138.4056	144.8029	147.7233	0.2818	162	130
1	2125.0000	1.0000	10	0	138.4896	144.8265	147.6659	0.4076	148	129
1	2126.0000	1.0000	10	0	138.5664	144.8102	147.9287	0.2541	152	135
1	2127.0000	1.0000	10	0	138.5127	144.9017	147.9199	0.2423	147	133
1	2128.0000	1.0000	10	0	138.5037	144.8237	147.8862	0.2587	148	134
1	2129.0000	1.0000	10	0	138.5244	144.8596	147.8951	0.3007	151	133
1	2130.0000	1.0000	10	0	138.6002	144.7802	147.9039	0.2480	146	131
1	2131.0000	1.0000	10	0	138.5398	144.8843	147.8509	0.2123	152	126
1	2132.0000	1.0000	10	0	138.4816	144.8446	147.9123	0.3248	156	140
1	2133.0000	1.0000	10	0	138.6040	144.8906	147.9798	0.2296	150	130
1	2134.0000	1.0000	10	0	138.5899	144.8556	147.9690	0.2375	153	137
1	2135.0000	1.0000	10	0	138.5839	144.7635	147.8567	0.1674	152	135
1	2136.0000	1.0000	9	0	138.5049	144.8209	147.8997	0.2041	145	124
1	2137.0000	1.0000	10	0	138.3658	144.7378	147.7191	0.2936	139	105
0	2138.0000	1.0000	0	3	0.0000	0.0000	0.0000	0.0000	89	72
0	2139.0000	1.0000	0	3	0.0000	0.0000	0.0000	0.0000	118	90
3	2140.0000	1.0000	6	0	23.1265	13.2151	320.9341	1.0403	99	77
0	2141.0000	1.0000	0	3	0.0000	0.0000	0.0000	0.0000	51	45
2	2142.0000	1.0000	7	0	159.4327	22.7574	20.8397	0.9976	60	44
2	2143.0000	1.0000	7	0	160.0581	22.4898	20.4326	0.1778	68	63
2	2144.0000	1.0000	7	0	159.7647	22.9049	20.7364	1.0306	81	62
0	2145.0000	1.0000	0	3	0.0000	0.0000	0.0000	0.0000	75	54
0	2146.0000	1.0000	0	3	0.0000	0.0000	0.0000	0.0000	82	53
0	2147.0000	1.0000	0	3	0.0000	0.0000	0.0000	0.0000	95	58
0	2148.0000	1.0000	0	3	0.0000	0.0000	0.0000	0.0000	91	69
0	2149.0000	1.0000	0	3	0.0000	0.0000	0.0000	0.0000	88	75
0	2150.0000	1.0000	0	3	0.0000	0.0000	0.0000	0.0000	96	73
0	2151.0000	1.0000	0	3	0.0000	0.0000	0.0000	0.0000	99	84
0	2152.0000	1.0000	0	3	0.0000	0.0000	0.0000	0.0000	119	84
0	2153.0000	1.0000	0	3	0.0000	0.0000	0.0000	0.0000	117	93
0	2154.0000	1.0000	0	3	0.0000	0.0000	0.0000	0.0000	113	89
0	2155.0000	1.0000	0	3	0.0000	0.0000	0.0000	0.0000	114	85
3	2156.0000	1.0000	6	0	91.1470	153.0652	20.7156	1.2104	56	55
1	2157.0000	1.0000	10	0	135.9545	148.2162	144.1405	0.3281	110	85
1	2158.0000	1.0000	9	0	136.1902	148.1055	144.3450	0.2953	152	110
1	2159.0000	1.0000	9	0	136.1002	148.0876	144.1486	0.2293	146	115
1	2160.0000	1.0000	9	0	136.2498	148.1376	144.2506	0.1601	151	124
1	2161.0000	1.0000	9	0	136.4094	148.0618	144.2721	0.2501	154	123
1	2162.0000	1.0000	9	0	136.1494	148.0921	144.2800	0.3186	150	122
1	2163.0000	1.0000	9	0	136.1958	148.1137	144.3893	0.2464	155	124
1	2164.0000	1.0000	8	0	136.2276	148.1836	144.2628	0.2480	156	124
1	2165.0000	1.0000	10	0	136.1399	148.1313	144.2456	0.2536	155	126
1	2166.0000	1.0000	10	0	136.2650	148.1107	144.3399	0.2707	143	130
1	2167.0000	1.0000	9	0	136.2203	148.1451	144.2540	0.2919	156	134
1	2168.0000	1.0000	9	0	136.4459	148.1534	144.4524	0.1767	164	128
1	2169.0000	1.0000	9	0	136.2985	148.1532	144.3249	0.2197	163	132
1	2170.0000	1.0000	10	0	136.3920	148.1190	144.3145	0.2302	149	127
1	2171.0000	1.0000	9	0	136.3113	148.2145	144.4311	0.2983	142	130
1	2172.0000	1.0000	10	0	136.3093	148.2046	144.3652	0.2544	144	129
1	2173.0000	1.0000	10	0	136.2410	148.2308	144.3007	0.2299	158	127
1	2174.0000	1.0000	9	0	136.3484	148.1246	144.2800	0.2041	158	127
1	2175.0000	1.0000	9	0	136.3674	148.1264	144.4002	0.2850	157	129
1	2176.0000	1.0000	9	0	136.4039	148.2345	144.4209	0.2707	158	133
1	2177.0000	1.0000	9	0	136.4744	148.1346	144.4049	0.2022	155	132
1	2178.0000	1.0000	9	0	136.3994	148.2109	144.3192	0.2611	145	130
1	2179.0000	1.0000	9	0	136.4220	148.2011	144.2873	0.1815	145	134
1	2180.0000	1.0000	9	0	136.4802	148.1637	144.2741	0.1976	143	126
1	2181.0000	1.0000	9	0	136.0831	148.2478	144.2810	0.3996	157	134
1	2182.0000	1.0000	9	0	136.4496	148.2187	144.3135	0.2354	140	127
1	2183.0000	1.0000	10	0	136.4725	148.1588	144.3367	0.2007	146	131
1	2184.0000	1.0000	9	0	136.5332	148.2571	144.3313	0.2581	152	128
1	2185.0000	1.0000	9	0	136.5310	148.2310	144.4578	0.3262	150	131
1	2186.0000	1.0000	9	0	136.6651	148.2745	144.4375	0.2568	146	129
1	2187.0000	1.0000	9	0	136.8125	148.3556	144.5198	0.1894	142	129
1	2188.0000	1.0000	9	0	136.8317	148.3725	144.5579	0.2999	145	129
1	2189.0000	1.0000	10	0	136.7266	148.3280	144.5542	0.2997	162	127
1	2190.0000	1.0000	8	0	136.9094	148.3711	144.5669	0.2412	163	135
1	2191.0000	1.0000	8	0	136.9724	148.5438	144.7487	0.3821	161	123
1	2192.0000	1.0000	9	0	137.4869	148.9642	144.8336	0.5450	162	112
1	2193.0000	1.0000	9	0	139.3828	149.2941	146.3548	0.1858	159	121
1	2194.0000	1.0000	9	0	139.3521	149.2955	146.4005	0.2605	162	130
1	2195.0000	1.0000	9	0	139.4343	149.3454	146.5102	0.1181	160	130
1	2196.0000	1.0000	9	0	139.4942	149.2870	146.5366	0.2229	156	126
1	2197.0000	1.0000	9	0	139.4764	149.3332	146.5242	0.2648	159	126
1	2198.0000	1.0000	9	0	139.4536	149.3918	146.5934	0.2370	147	131
1	2199.0000	1.0000	9	0	139.5600	149.3682	146.6138	0.2537	143	126
1	2200.0000	1.0000	9	0	139.6559	149.2627	146.6048	0.1317	145	131
1	2201.0000	1.0000	9	0	139.5262	149.3516	146.5573	0.2857	148	132
1	2202.0000	1.0000	9	0	139.5406	149.3428	146.5930	0.2957	142	132
1	2203.0000	1.0000	9	0	139.5920	149.2765	146.6767	0.1720	145	131
1	2204.0000	1.0000	9	0	139.7109	149.2695	146.6975	0.1452	149	121
1	2205.0000	1.0000	9	0	139.6574	149.3603	146.8393	0.3221	135	130
1	2206.0000	1.0000	9	0	139.6527	149.3396	146.7351	0.1442	142	135
1	2207.0000	1.0000	9	0	139.9140	149.4573	146.9459	0.2139	145	141
1	2208.0000	1.0000	9	0	139.9777	149.4386	146.8677	0.2091	144	131
1	2209.0000	1.0000	9	0	139.8636	149.3694	146.7992	0.2088	144	131
1	2210.0000	1.0000	9	0	139.7953	149.4348	146.8279	0.2192	136	129
1	2211.0000	1.0000	9	0	139.8435	149.4498	146.8027	0.2960	147	133
1	2212.0000	1.0000	9	0	139.8197	149.4232	146.7972	0.1308	144	128
1	2213.0000	1.0000	9	0	140.4439	149.7821	147.1771	0.3112	137	125
1	2214.0000	1.0000	9	0	141.4310	149.9466	147.9276	0.2976	138	135
1	2215.0000	1.0000	9	0	141.1182	149.9024	147.6386	0.2230	143	141
1	2216.0000	1.0000	9	0	141.6088	150.1094	148.1043	0.2790	139	131
1	2217.0000	1.0000	9	0	141.4489	150.1012	148.0322	0.1919	144	141
1	2218.0000	1.0000	9	0	141.4212	149.9914	147.9737	0.2485	135	136
1	2219.0000	1.0000	9	0	141.5048	150.1598	148.0897	0.2711	139	128
1	2220.0000	1.0000	9	0	141.1806	150.0718	147.9990	0.5615	143	141
1	2221.0000	1.0000	9	0	142.0483	150.2288	148.5293	0.2111	135	134
1	2222.0000	1.0000	9	0	141.4590	150.1299	148.1565	0.5095	142	125
1	2223.0000	1.0000	9	0	142.2526	150.2163	148.4734	0.1810	144	123
1	2224.0000	1.0000	9	0	142.2956	150.2044	148.4200	0.2869	135	127
1	2225.0000	1.0000	9	0	141.5921	150.2060	148.2411	0.3757	142	132
1	2226.0000	1.0000	9	0	141.8021	150.1603	148.1603	0.2697	144	129
1	2227.0000	1.0000	10	0	141.9184	150.1351	148.3398	0.1377	140	133
1	2228.0000	1.0000	10	0	141.8648	150.1640	148.2407	0.1460	146	139
1	2229.0000	1.0000	9	0	141.8710	150.2438	148.4095	0.2742	144	127
1	2230.0000	1.0000	9	0	141.7281	150.1379	148.3048	0.3162	137	139
1	2231.0000	1.0000	10	0	141.6315	150.1795	148.2950	0.3972	143	137
1	2232.0000	1.0000	9	0	141.8016	150.2567	148.4085	0.2132	146	140
1	2233.0000	1.0000	9	0	141.7952	150.1823	148.3567	0.1862	137	131
1	2234.0000	1.0000	10	0	141.8758	150.1903	148.4035	0.1712	147	139
1	2235.0000	1.0000	9	0	141.8105	150.2223	148.2457	0.2346	150	144
1	2236.0000	1.0000	9	0	141.4145	150.0731	147.8745	0.1859	142	135
1	2237.0000	1.0000	9	0	141.4217	150.1816	148.1196	0.3372	142	131
1	2238.0000	1.0000	10	0	141.5621	150.1057	148.1205	0.2102	141	129
1	2239.0000	1.0000	10	0	141.2577	150.0770	148.0224	0.2840	142	134
1	2240.0000	1.0000	9	0	141.6210	150.0397	148.2881	0.2708	149	131
1	2241.0000	1.0000	10	0	142.1834	150.2847	149.1126	0.2352	144	128
1	2242.0000	1.0000	10	0	142.0866	150.2404	149.0797	0.2798	143	129
1	2243.0000	1.0000	10	0	142.2586	150.1737	149.1973	0.2366	146	134
1	2244.0000	1.0000	10	0	142.1181	150.1992	149.0550	0.1831	165	129
1	2245.0000	1.0000	10	0	142.2936	150.1148	149.1469	0.2977	158	135
1	2246.0000	1.0000	10	0	142.5302	150.1495	149.2369	0.2994	140	123
1	2247.0000	1.0000	10	0	142.3276	150.1931	149.2448	0.3606	143	132
1	2248.0000	1.0000	10	0	142.4110	150.2776	149.3447	0.2924	165	127
1	2249.0000	1.0000	10	0	142.5127	150.3124	149.4740	0.2426	161	143
1	2250.0000	1.0000	10	0	142.6125	150.3423	149.6958	0.3390	135	123
1	2251.0000	1.0000	10	0	142.5616	150.2291	149.8530	0.1889	141	121
1	2252.0000	1.0000	10	0	142.1938	150.2110	149.7880	0.4486	145	132
1	2253.0000	1.0000	9	0	142.7851	150.2729	150.0064	0.2650	140	138
1	2254.0000	1.0000	10	0	142.7159	150.2313	150.0686	0.1496	139	140
1	2255.0000	1.0000	10	0	142.6227	150.2903	150.1105	0.3434	146	136
1	2256.0000	1.0000	10	0	142.3518	150.2040	149.7708	0.4054	136	125
1	2257.0000	1.0000	9	0	142.9483	150.3369	150.2589	0.2328	159	128
1	2258.0000	1.0000	10	0	142.8477	150.3621	150.2739	0.2427	140	124
1	2259.0000	1.0000	10	0	142.7307	150.2488	150.0789	0.3147	145	133
1	2260.0000	1.0000	9	0	142.3999	150.2073	150.1096	0.5091	144	126
1	2261.0000	1.0000	9	0	142.7691	150.1896	150.1115	0.3698	144	128
1	2262.0000	1.0000	9	0	142.9830	150.3022	150.3770	0.2301	135	134
1	2263.0000	1.0000	10	0	142.8499	150.2445	150.0919	0.2350	143	130
1	2264.0000	1.0000	9	0	142.8771	150.2391	150.0423	0.1433	139	133
1	2265.0000	1.0000	9	0	142.7748	150.2040	149.9547	0.1982	141	133
1	2266.0000	1.0000	10	0	142.6635	150.3489	150.0730	0.2583	147	129
1	2267.0000	1.0000	9	0	142.7055	150.3337	150.1434	0.2643	149	133
1	2268.0000	1.0000	9	0	142.4798	150.2487	150.1533	0.3117	145	134
1	2269.0000	1.0000	9	0	142.7037	150.2174	150.1749	0.2906	144	134
1	2270.0000	1.0000	9	0	142.6177	150.1771	150.1917	0.2380	141	133
1	2271.0000	1.0000	10	0	142.7588	150.3635	150.4367	0.2647	150	126
1	2272.0000	1.0000	10	0	142.8918	150.2680	150.4117	0.2058	143	121
1	2273.0000	1.0000	9	0	143.0306	150.2097	150.5215	0.2483	145	128
1	2274.0000	1.0000	10	0	143.0044	150.3550	150.7883	0.3066	143	130
1	2275.0000	1.0000	10	0	143.2442	150.3359	150.9500	0.1729	140	127
1	2276.0000	1.0000	10	0	143.1905	150.3115	150.9161	0.1987	144	118
1	2277.0000	1.0000	10	0	143.1553	150.2825	150.9146	0.2619	144	125
1	2278.0000	1.0000	10	0	143.1043	150.3237	150.9694	0.2340	153	127
1	2279.0000	1.0000	10	0	142.8842	150.2350	150.9053	0.3427	151	132
1	2280.0000	1.0000	9	0	143.0277	150.3038	150.9629	0.2802	148	133
1	2281.0000	1.0000	9	0	143.0325	150.2662	150.8710	0.1502	151	131
1	2282.0000	1.0000	9	0	142.9592	150.1421	150.5971	0.2205	155	134
1	2283.0000	1.0000	9	0	142.7010	150.1724	150.5604	0.1550	161	136
1	2284.0000	1.0000	9	0	142.9902	150.1239	150.8049	0.2118	154	136
1	2285.0000	1.0000	9	0	142.9544	150.1979	150.7673	0.2017	161	135
1	2286.0000	1.0000	10	0	143.0566	150.1538	150.7613	0.2575	157	132
1	2287.0000	1.0000	10	0	143.0215	150.1951	150.8814	0.2148	151	132
1	2288.0000	1.0000	9	0	143.0726	150.1879	150.8888	0.1435	152	140
1	0.0000	2.0000	9	0	136.5615	142.6567	154.0429	0.3597	167	122
1	1.0000	2.0000	9	0	136.0497	142.5508	153.4578	0.5277	143	122
1	2.0000	2.0000	9	0	135.1419	142.2998	153.3302	0.3069	148	123
1	3.0000	2.0000	9	0	135.1544	142.0650	153.2979	0.2665	147	125
1	4.0000	2.0000	9	0	135.3286	142.0196	153.3227	0.3210	145	132
1	5.0000	2.0000	8	0	135.1587	142.0272	153.0494	0.3372	148	116
1	6.0000	2.0000	10	0	135.1943	141.9399	153.3937	0.2141	147	129
1	7.0000	2.0000	9	0	135.2569	142.0005	153.4831	0.2043	148	128
1	8.0000	2.0000	9	0	135.2326	141.9429	153.3671	0.1856	149	131
1	9.0000	2.0000	9	0	135.3350	141.9602	153.4911	0.2676	156	125
1	10.0000	2.0000	10	0	135.3851	141.9111	153.6123	0.1895	152	130
1	11.0000	2.0000	9	0	135.3898	141.9012	153.4906	0.3020	150	122
1	12.0000	2.0000	10	0	135.3708	141.9286	153.4824	0.1748	159	125
1	13.0000	2.0000	9	0	135.5348	141.9744	153.5168	0.3035	158	127
1	14.0000	2.0000	9	0	135.5226	141.9257	153.5198	0.3061	162	128
1	15.0000	2.0000	9	0	135.2994	141.9402	153.4357	0.1807	146	126
1	16.0000	2.0000	9	0	135.2153	141.8735	153.2306	0.2646	147	136
1	17.0000	2.0000	9	0	135.1529	141.9748	153.3417	0.3066	152	124
1	18.0000	2.0000	9	0	135.2457	141.8856	153.1374	0.3155	145	121
1	19.0000	2.0000	9	0	134.9480	141.9522	153.1030	0.3416	151	127
1	20.0000	2.0000	9	0	135.0026	141.9263	153.1145	0.2937	144	125
1	21.0000	2.0000	9	0	134.9658	141.9573	153.0800	0.2946	138	124
1	22.0000	2.0000	9	0	135.0897	142.0232	153.0726	0.2136	135	115
1	23.0000	2.0000	9	0	134.8951	142.1748	152.8557	0.4146	135	115
1	24.0000	2.0000	10	0	134.9898	142.1685	152.9394	0.4022	142	109
1	25.0000	2.0000	10	0	134.7979	142.4298	152.3637	0.7440	139	109
1	26.0000	2.0000	10	0	134.5491	142.0821	152.2774	0.3961	137	112
1	27.0000	2.0000	9	0	134.6008	142.0548	152.4426	0.3796	138	113
1	28.0000	2.0000	9	0	134.6167	142.1136	152.5886	0.2621	139	113
1	29.0000	2.0000	10	0	134.6490	142.0079	152.5028	0.1278	140	119
1	30.0000	2.0000	9	0	134.4540	141.9600	152.1699	0.2867	141	124
1	31.0000	2.0000	9	0	134.3771	142.1926	152.1260	0.3135	131	117
1	32.0000	2.0000	9	0	134.3038	142.1665	152.1306	0.2840	158	124
1	33.0000	2.0000	9	0	134.4068	142.0684	152.1469	0.1934	162	129
1	34.0000	2.0000	9	0	134.3504	142.2233	151.9353	0.2903	145	123
1	35.0000	2.0000	9	0	134.2743	142.2012	151.7989	0.2939	144	122
1	36.0000	2.0000	10	0	134.2223	142.1802	151.8855	0.1694	141	125
1	37.0000	2.0000	10	0	134.0129	142.2169	151.7667	0.2158	146	117
1	38.0000	2.0000	9	0	134.1501	142.2347	151.7559	0.4019	152	127
1	39.0000	2.0000	9	0	134.1145	142.3223	151.7412	0.3575	157	121
1	40.0000	2.0000	10	0	134.2561	142.2503	151.8727	0.2621	143	116
1	41.0000	2.0000	9	0	134.2422	142.2638	151.8497	0.2217	131	106
1	42.0000	2.0000	9	0	133.7244	142.4234	151.0424	1.0656	112	74
1	43.0000	2.0000	8	0	139.1692	145.1344	152.6281	0.3319	117	85
1	44.0000	2.0000	9	0	138.9486	145.0383	152.5443	0.3360	135	112
1	45.0000	2.0000	9	0	139.0200	145.0870	152.6092	0.1962	135	119
1	46.0000	2.0000	9	0	138.9555	145.0981	152.6824	0.2768	151	118
1	47.0000	2.0000	9	0	139.1580	145.2644	153.0071	0.2513	151	115
1	48.0000	2.0000	9	0	138.9010	145.3742	152.9741	0.3783	124	92
1	49.0000	2.0000	10	0	138.9012	145.2966	153.0936	0.4505	106	88
1	50.0000	2.0000	10	0	138.9225	145.1654	153.0803	0.4135	118	90
1	51.0000	2.0000	10	0	139.3439	145.2183	153.4060	0.2075	136	99
1	52.0000	2.0000	9	0	139.1380	145.2333	153.3343	0.2551	148	119
1	53.0000	2.0000	9	0	139.1915	145.2055	153.3763	0.3246	148	126
1	54.0000	2.0000	9	0	139.1999	145.2523	153.3971	0.2565	151	125
1	55.0000	2.0000	9	0	139.2327	145.2476	153.1589	0.2650	148	123
1	56.0000	2.0000	9	0	139.1630	145.2844	153.1802	0.2689	150	130
1	57.0000	2.0000	10	0	139.0222	145.2615	153.1207	0.2165	146	127
1	58.0000	2.0000	9	0	138.8316	145.3431	152.9632	0.2780	150	125
1	59.0000	2.0000	9	0	138.7666	145.3786	152.7703	0.3269	154	132
1	60.0000	2.0000	9	0	138.8485	145.2333	152.7336	0.2152	153	132
1	61.0000	2.0000	9	0	138.5684	145.2775	152.5942	0.2368	151	123
1	62.0000	2.0000	9	0	138.6314	145.3032	152.6377	0.2481	150	123
1	63.0000	2.0000	9	0	138.7356	145.2074	152.6162	0.2670	151	125
1	64.0000	2.0000	9	0	138.5408	145.3013	152.5021	0.1990	143	122
1	65.0000	2.0000	9	0	138.4316	145.1168	152.4923	0.3179	147	122
1	66.0000	2.0000	9	0	138.6904	145.3338	152.4992	0.2403	141	122
1	67.0000	2.0000	9	0	138.5586	145.2905	152.4002	0.3263	139	119
1	68.0000	2.0000	9	0	138.2271	145.2680	151.9490	0.5553	128	112
1	69.0000	2.0000	9	0	138.3153	145.4639	151.9362	0.5285	124	105
1	70.0000	2.0000	10	0	137.9813	145.4601	151.4275	0.6006	117	94
1	71.0000	2.0000	10	0	138.5627	145.1179	152.7251	0.7849	135	97
1	72.0000	2.0000	9	0	138.0330	144.9351	152.7350	0.5361	133	99
1	73.0000	2.0000	9	0	138.4497	144.6797	152.6682	0.2291	137	107
1	74.0000	2.0000	9	0	138.5276	144.7961	152.6560	0.3342	140	115
1	75.0000	2.0000	10	0	138.0994	144.6539	152.2081	0.3015	142	118
1	76.0000	2.0000	9	0	138.2696	144.7433	152.3629	0.3375	151	122
1	77.0000	2.0000	10	0	137.9749	144.5971	151.9967	0.2944	147	120
1	78.0000	2.0000	9	0	137.9539	144.5614	151.8453	0.2286	161	127
1	79.0000	2.0000	9	0	138.2838	144.4655	152.2435	0.2195	152	119
1	80.0000	2.0000	9	0	138.1053	144.4287	152.1515	0.3003	157	129
1	81.0000	2.0000	9	0	138.0577	144.4030	152.0736	0.1842	162	128
1	82.0000	2.0000	10	0	138.1789	144.3535	152.0372	0.2335	158	124
1	83.0000	2.0000	9	0	138.3774	144.3322	152.2256	0.3438	149	133
1	84.0000	2.0000	10	0	138.3668	144.4288	152.3639	0.2785	151	125
1	85.0000	2.0000	10	0	138.2000	144.3487	152.1673	0.2820	155	128
1	86.0000	2.0000	9	0	138.2748	144.2421	152.3110	0.2582	160	133
1	87.0000	2.0000	9	0	138.4493	144.1953	152.2891	0.2251	154	137
1	88.0000	2.0000	9	0	138.4550	144.2058	152.3544	0.2228	151	134
1	89.0000	2.0000	9	0	138.3854	144.1976	152.2335	0.2846	159	130
1	90.0000	2.0000	9	0	138.3728	144.1466	152.2556	0.3010	159	145
1	91.0000	2.0000	9	0	138.4562	144.1846	152.3107	0.2676	161	137
1	92.0000	2.0000	9	0	138.5866	144.2415	152.3928	0.1952	152	136
1	93.0000	2.0000	9	0	138.6915	144.2971	152.4382	0.2005	160	132
1	94.0000	2.0000	9	0	138.6951	144.3692	152.5498	0.2291	149	128
1	95.0000	2.0000	9	0	138.8545	144.4100	152.6305	0.2215	181	135
1	96.0000	2.0000	9	0	139.0051	144.4141	152.7179	0.2600	156	131
1	97.0000	2.0000	9	0	139.1042	144.4972	152.7400	0.2338	174	132
1	98.0000	2.0000	9	0	139.0531	144.4501	152.5946	0.2403	160	133
1	99.0000	2.0000	9	0	138.9852	144.4767	152.5621	0.2196	164	131
1	100.0000	2.0000	9	0	139.0915	144.4896	152.6412	0.2374	162	137
1	101.0000	2.0000	9	0	139.0335	144.4831	152.5782	0.2150	165	136
1	102.0000	2.0000	10	0	139.0455	144.4603	152.6079	0.2352	160	134
1	103.0000	2.0000	9	0	139.0465	144.5535	152.6747	0.2606	163	140
1	104.0000	2.0000	9	0	139.1449	144.5118	152.6926	0.2330	162	140
1	105.0000	2.0000	9	0	139.1276	144.5311	152.6922	0.2738	161	132
1	106.0000	2.0000	9	0	139.0112	144.6502	152.5833	0.3005	159	138
1	107.0000	2.0000	9	0	139.2128	144.6382	152.6647	0.1936	155	132
1	108.0000	2.0000	10	0	139.2918	144.7208	152.7578	0.2442	162	126
1	109.0000	2.0000	9	0	139.1715	144.7381	152.7055	0.2140	163	134
1	110.0000	2.0000	9	0	139.2051	144.7178	152.6380	0.2400	161	132
1	111.0000	2.0000	8	0	139.1317	144.6675	152.4216	0.2876	155	125
1	112.0000	2.0000	9	0	139.1841	144.8196	152.6188	0.2061	169	126
1	113.0000	2.0000	9	0	139.0139	144.9031	152.5901	0.2683	157	128
1	114.0000	2.0000	9	0	139.1342	144.6795	152.3935	0.2149	147	124
1	115.0000	2.0000	9	0	139.1986	144.8134	152.6252	0.3128	153	126
1	116.0000	2.0000	10	0	139.0239	144.6713	152.3965	0.2443	149	128
1	117.0000	2.0000	9	0	138.7619	144.8668	152.4023	0.3782	146	128
1	118.0000	2.0000	9	0	139.2311	144.8141	152.6262	0.3596	159	127
1	119.0000	2.0000	9	0	139.0833	144.7098	152.4692	0.2650	150	120
1	120.0000	2.0000	9	0	139.1438	144.6665	152.3558	0.2745	154	123
1	121.0000	2.0000	9	0	138.8664	144.7742	152.1880	0.2793	151	128
1	122.0000	2.0000	9	0	139.0337	144.6174	152.3488	0.2301	160	120
1	123.0000	2.0000	8	0	139.1037	144.7599	152.4462	0.1925	142	113
1	124.0000	2.0000	9	0	139.1432	144.8023	152.5356	0.2202	154	113
1	125.0000	2.0000	9	0	138.9730	144.5774	152.4726	0.3880	138	105
1	126.0000	2.0000	8	0	140.2364	145.3453	153.0002	0.5042	147	100
1	127.0000	2.0000	9	0	142.2898	145.5202	154.4816	0.2212	157	115
1	128.0000	2.0000	9	0	142.2009	145.4697	154.4221	0.3412	149	117
1	129.0000	2.0000	9	0	142.3057	145.5074	154.5478	0.2997	156	123
1	130.0000	2.0000	9	0	142.3814	145.4469	154.7011	0.3573	168	119
1	131.0000	2.0000	9	0	142.1613	145.3804	154.4175	0.2922	153	128
1	132.0000	2.0000	9	0	142.3292	145.2261	154.4927	0.1951	150	121
1	133.0000	2.0000	9	0	142.2265	145.2921	154.5946	0.2935	161	132
1	134.0000	2.0000	9	0	142.3473	145.2129	154.4910	0.2396	169	132
1	135.0000	2.0000	9	0	142.0289	145.3290	154.4945	0.2982	158	132
1	136.0000	2.0000	9	0	142.4388	145.3116	154.7750	0.2615	165	131
1	137.0000	2.0000	9	0	142.5481	145.4008	154.9137	0.2293	161	129
1	138.0000	2.0000	9	0	142.6517	145.4360	155.0171	0.2378	158	129
1	139.0000	2.0000	9	0	142.5106	145.4716	154.9440	0.2645	161	134
1	140.0000	2.0000	9	0	142.5335	145.5336	154.9604	0.2419	164	140
1	141.0000	2.0000	9	0	142.4616	145.4872	154.8554	0.2672	162	133
1	142.0000	2.0000	9	0	142.4849	145.4777	154.9255	0.2384	153	140
1	143.0000	2.0000	9	0	142.5691	145.5955	154.8924	0.2410	171	142
1	144.0000	2.0000	9	0	142.4848	145.4982	154.8791	0.2710	162	140
1	145.0000	2.0000	9	0	142.7291	145.4852	154.9599	0.2609	167	137
1	146.0000	2.0000	9	0	142.7149	145.4392	155.0319	0.2331	162	138
1	147.0000	2.0000	9	0	142.6883	145.4278	155.0882	0.2377	166	136
1	148.0000	2.0000	9	0	142.7787	145.4330	155.0229	0.2520	162	134
1	149.0000	2.0000	9	0	142.7244	145.4682	154.9901	0.3024	161	134
1	150.0000	2.0000	9	0	142.7166	145.4017	154.8565	0.2289	160	140
1	151.0000	2.0000	9	0	142.6239	145.4317	154.8682	0.2643	163	140
1	152.0000	2.0000	9	0	142.6924	145.4513	154.9914	0.2684	162	137
1	153.0000	2.0000	9	0	142.7156	145.3841	154.9059	0.2752	161	137
1	154.0000	2.0000	9	0	142.6322	145.4820	154.9303	0.3471	156	141
1	155.0000	2.0000	9	0	142.6614	145.4533	154.8335	0.2978	156	130
1	156.0000	2.0000	9	0	142.6802	145.4884	155.0446	0.3008	161	138
1	157.0000	2.0000	9	0	142.8635	145.4243	155.1460	0.2823	163	137
1	158.0000	2.0000	9	0	143.0336	145.5260	155.2346	0.2083	163	129
1	159.0000	2.0000	9	0	142.9708	145.5417	155.3355	0.2540	160	133
1	160.0000	2.0000	9	0	143.0495	145.6486	155.3264	0.2319	162	133
1	161.0000	2.0000	9	0	143.3944	145.6760	155.4555	0.2502	150	134
1	162.0000	2.0000	9	0	143.6510	145.7043	155.6336	0.2695	153	130
1	163.0000	2.0000	9	0	143.7588	145.7671	155.6728	0.2495	151	133
1	164.0000	2.0000	9	0	143.8749	145.7392	155.7776	0.2453	156	130
1	165.0000	2.0000	9	0	143.8157	145.7834	155.7505	0.3860	162	136
1	166.0000	2.0000	9	0	143.8150	145.8449	155.8610	0.3625	160	132
1	167.0000	2.0000	9	0	144.0639	145.8534	156.0285	0.2851	154	134
1	168.0000	2.0000	9	0	144.2660	145.8723	155.9810	0.2261	153	133
1	169.0000	2.0000	9	0	144.1330	145.8880	155.9200	0.1902	158	133
1	170.0000	2.0000	9	0	144.0823	145.8481	155.9699	0.2382	145	126
1	171.0000	2.0000	9	0	144.1193	145.9219	156.0431	0.2034	141	126
1	172.0000	2.0000	9	0	143.8284	145.9218	155.8782	0.3914	141	118
1	173.0000	2.0000	9	0	144.1808	146.1209	156.1166	0.1966	146	119
1	174.0000	2.0000	9	0	144.2346	145.9966	156.1718	0.3091	155	118
1	175.0000	2.0000	9	0	144.1797	146.0367	156.0152	0.2721	147	138
1	176.0000	2.0000	9	0	144.2372	146.0180	155.9607	0.2180	149	129
1	177.0000	2.0000	9	0	144.4302	146.0486	155.9507	0.1876	170	130
1	178.0000	2.0000	9	0	144.2081	146.0376	155.8225	0.2189	178	138
1	179.0000	2.0000	9	0	144.2090	146.1149	155.9650	0.2603	172	141
1	180.0000	2.0000	9	0	144.2193	146.0794	155.8427	0.1949	152	135
1	181.0000	2.0000	9	0	144.1411	146.0846	155.8764	0.2629	168	131
1	182.0000	2.0000	9	0	144.0807	146.0968	155.6723	0.2581	148	130
1	183.0000	2.0000	10	0	143.9694	145.9707	155.5578	0.2490	155	132
1	184.0000	2.0000	10	0	143.7419	146.0239	155.5653	0.2652	162	125
1	185.0000	2.0000	10	0	143.7811	145.8664	155.6151	0.2356	146	119
1	186.0000	2.0000	9	0	143.7248	146.0538	155.6274	0.3714	152	128
1	187.0000	2.0000	9	0	143.6060	145.9446	155.3916	0.2976	153	132
1	188.0000	2.0000	9	0	143.7259	145.9174	155.3508	0.2337	156	141
1	189.0000	2.0000	8	0	143.6610	145.8567	155.2307	0.3357	161	137
1	190.0000	2.0000	9	0	143.7714	145.8634	155.3441	0.1989	154	143
1	191.0000	2.0000	9	0	143.7948	145.9144	155.3765	0.2150	159	137
1	192.0000	2.0000	9	0	143.5973	145.9390	155.3681	0.2393	169	147
1	193.0000	2.0000	10	0	143.7496	145.8715	155.3257	0.3284	158	138
1	194.0000	2.0000	9	0	143.6895	145.8933	155.3820	0.2942	162	146
1	195.0000	2.0000	9	0	143.6343	145.8886	155.3494	0.2363	162	143
1	196.0000	2.0000	9	0	143.6317	145.9001	155.3980	0.3006	183	139
1	197.0000	2.0000	9	0	143.8330	145.9084	155.5075	0.2101	174	140
1	198.0000	2.0000	9	0	143.6383	145.8972	155.4216	0.2379	150	147
1	199.0000	2.0000	9	0	143.8567	145.8901	155.5994	0.1935	157	142
1	200.0000	2.0000	9	0	143.8526	145.9595	155.6490	0.1909	160	137
1	201.0000	2.0000	9	0	144.0311	145.9122	155.6227	0.2535	156	138
1	202.0000	2.0000	8	0	144.1210	145.9196	155.6701	0.2231	177	135
1	203.0000	2.0000	9	0	144.0959	145.9973	155.5075	0.3174	166	147
1	204.0000	2.0000	9	0	144.1060	146.0462	155.4566	0.2285	158	142
1	205.0000	2.0000	9	0	143.9180	146.0181	155.3404	0.2503	177	144
1	206.0000	2.0000	9	0	144.0418	145.9492	155.4391	0.3060	157	139
1	207.0000	2.0000	9	0	144.0509	145.9394	155.5175	0.2834	147	141
1	208.0000	2.0000	9	0	143.9456	145.9221	155.2274	0.3503	149	137
1	209.0000	2.0000	9	0	144.1672	145.8980	155.6263	0.2105	179	142
1	210.0000	2.0000	9	0	144.1197	145.9528	155.5705	0.2416	175	144
1	211.0000	2.0000	9	0	144.0093	145.9201	155.4524	0.2108	153	143
1	212.0000	2.0000	9	0	144.0344	145.8155	155.4669	0.1732	176	142
1	213.0000	2.0000	9	0	144.0599	145.9673	155.5438	0.2351	151	140
1	214.0000	2.0000	9	0	144.1994	145.9535	155.6720	0.2956	153	138
1	215.0000	2.0000	9	0	144.2964	145.9874	155.7468	0.2549	158	139
1	216.0000	2.0000	9	0	144.2930	145.8448	155.6677	0.2109	155	140
1	217.0000	2.0000	9	0	144.1654	145.9597	155.7350	0.2127	153	138
1	218.0000	2.0000	9	0	144.1922	145.9043	155.5386	0.3304	157	139
1	219.0000	2.0000	9	0	144.2713	145.9697	155.5720	0.2318	159	139
1	220.0000	2.0000	9	0	144.2557	145.8680	155.4871	0.2126	161	141
1	221.0000	2.0000	9	0	144.2009	145.8745	155.4866	0.1848	152	134
1	222.0000	2.0000	9	0	144.1532	145.8688	155.5541	0.2336	149	139
1	223.0000	2.0000	9	0	144.1545	146.0010	155.5801	0.3099	173	140
1	224.0000	2.0000	9	0	144.1442	145.8935	155.4703	0.1913	172	135
1	225.0000	2.0000	10	0	144.0441	145.9946	155.4474	0.3319	176	142
1	226.0000	2.0000	9	0	143.8657	145.9796	155.4246	0.3746	152	136
1	227.0000	2.0000	9	0	144.1976	145.9987	155.5440	0.2378	169	140
1	228.0000	2.0000	9	0	144.1852	145.9887	155.5614	0.2447	141	130
1	229.0000	2.0000	9	0	144.2814	145.9343	155.5349	0.1680	144	130
1	230.0000	2.0000	10	0	144.1520	145.9358	155.6335	0.2601	165	135
1	231.0000	2.0000	9	0	144.3320	145.9552	155.6797	0.1999	155	143
1	232.0000	2.0000	9	0	144.1744	145.9489	155.5073	0.2108	171	137
1	233.0000	2.0000	9	0	144.1856	146.0117	155.6436	0.2219	145	139
1	234.0000	2.0000	9	0	144.1887	145.9998	155.8950	0.2843	153	126
1	235.0000	2.0000	9	0	144.4222	146.0583	156.2476	0.2278	159	141
1	236.0000	2.0000	9	0	144.5001	146.0546	156.2472	0.1797	156	132
1	237.0000	2.0000	9	0	144.3746	146.0597	156.1623	0.2727	160	138
1	238.0000	2.0000	9	0	144.3180	145.9312	155.9453	0.2024	156	143
1	239.0000	2.0000	9	0	144.0509	145.9700	155.5874	0.1673	148	140
1	240.0000	2.0000	9	0	144.0415	145.9863	155.6074	0.2507	170	146
1	241.0000	2.0000	9	0	144.1126	145.9577	155.5635	0.2468	152	142
1	242.0000	2.0000	9	0	143.9297	146.0580	155.5991	0.2868	157	144
1	243.0000	2.0000	9	0	143.9901	145.9399	155.4780	0.2328	148	134
1	244.0000	2.0000	9	0	144.0359	146.0417	155.6675	0.2970	154	139
1	245.0000	2.0000	10	0	144.2198	146.1220	155.7841	0.2463	155	139
1	246.0000	2.0000	9	0	144.2833	146.1015	155.7327	0.1677	157	140
1	247.0000	2.0000	10	0	144.0655	146.0592	155.4956	0.2333	159	142
1	248.0000	2.0000	9	0	143.9427	146.0882	155.3498	0.2151	156	140
1	249.0000	2.0000	9	0	144.0457	146.1047	155.5562	0.2208	164	143
1	250.0000	2.0000	9	0	143.8448	146.1182	155.4624	0.3052	160	140
1	251.0000	2.0000	9	0	143.8752	146.1049	155.6223	0.1907	171	142
1	252.0000	2.0000	9	0	143.8079	146.1147	155.5604	0.3038	164	144
1	253.0000	2.0000	9	0	143.7927	146.1082	155.5247	0.2352	155	142
1	254.0000	2.0000	9	0	143.6389	146.1305	155.4485	0.2420	172	147
1	255.0000	2.0000	9	0	143.7467	146.0897	155.4719	0.2496	175	134
1	256.0000	2.0000	10	0	143.7074	146.1063	155.5461	0.2966	169	138
1	257.0000	2.0000	10	0	143.8055	146.0964	155.5631	0.2938	161	140
1	258.0000	2.0000	9	0	143.8903	146.0947	155.6666	0.2575	158	136
1	259.0000	2.0000	9	0	143.8795	146.0767	155.7502	0.2709	158	139
1	260.0000	2.0000	9	0	143.7312	146.0588	155.4887	0.1828	158	144
1	261.0000	2.0000	10	0	143.7212	146.0489	155.4703	0.2262	164	140
1	262.0000	2.0000	10	0	143.5738	146.0431	155.1205	0.2210	165	138
1	263.0000	2.0000	10	0	143.8795	146.0311	155.4359	0.2913	161	134
1	264.0000	2.0000	9	0	144.0857	146.1233	155.5529	0.2559	167	141
1	265.0000	2.0000	9	0	144.1675	146.1520	155.8317	0.3294	158	142
1	266.0000	2.0000	10	0	144.0980	146.0879	155.6928	0.2819	166	140
1	267.0000	2.0000	10	0	144.0459	146.1368	155.6089	0.3089	172	141
1	268.0000	2.0000	10	0	143.9276	146.0963	155.4393	0.2997	176	138
1	269.0000	2.0000	10	0	143.8937	146.0988	155.4227	0.2304	163	140
1	270.0000	2.0000	10	0	143.8586	146.0334	155.3366	0.2392	171	141
1	271.0000	2.0000	9	0	143.9675	146.0581	155.4081	0.1649	165	145
1	272.0000	2.0000	9	0	143.9038	146.0843	155.4773	0.2688	161	140
1	273.0000	2.0000	9	0	144.0046	146.1481	155.5098	0.3218	164	145
1	274.0000	2.0000	9	0	144.1677	146.1821	155.7072	0.2947	161	141
1	275.0000	2.0000	9	0	144.1658	146.1129	155.5471	0.2257	170	148
1	276.0000	2.0000	9	0	144.0812	146.1319	155.5601	0.2635	159	143
1	277.0000	2.0000	10	0	144.1385	146.1872	155.6240	0.2490	164	142
1	278.0000	2.0000	9	0	143.9661	146.2003	155.4460	0.1857	160	144
1	279.0000	2.0000	9	0	143.9947	146.1881	155.4808	0.2718	159	139
1	280.0000	2.0000	10	0	144.1481	146.2198	155.5508	0.2589	158	138
1	281.0000	2.0000	9	0	144.1588	146.1154	155.4725	0.2434	160	136
1	282.0000	2.0000	9	0	144.1552	146.1274	155.5438	0.2094	156	133
1	283.0000	2.0000	9	0	143.7761	146.1735	155.2815	0.3574	162	140
1	284.0000	2.0000	9	0	144.1460	146.1562	155.5489	0.2234	156	138
1	285.0000	2.0000	9	0	143.9350	146.1654	155.4951	0.2655	160	137
1	286.0000	2.0000	10	0	144.0047	146.2100	155.4681	0.2257	164	137
1	287.0000	2.0000	10	0	143.9770	146.2940	155.5575	0.2904	162	131
1	288.0000	2.0000	10	0	143.9740	146.1867	155.4222	0.2780	158	136
1	289.0000	2.0000	10	0	143.9189	146.3352	155.4356	0.3434	169	134
1	290.0000	2.0000	8	0	143.9060	146.1829	155.3322	0.3116	154	140
1	291.0000	2.0000	8	0	143.9316	146.1856	155.3989	0.2029	161	133
1	292.0000	2.0000	9	0	143.9673	146.2271	155.4706	0.2632	161	146
1	293.0000	2.0000	9	0	143.7278	146.2735	155.3207	0.4181	162	145
1	294.0000	2.0000	9	0	143.9951	146.3034	155.3624	0.2250	160	139
1	295.0000	2.0000	10	0	144.2227	146.3233	155.7279	0.2753	166	143
1	296.0000	2.0000	9	0	144.3163	146.2450	155.6641	0.2023	173	145
1	297.0000	2.0000	9	0	144.4570	146.3560	155.8281	0.2038	156	139
1	298.0000	2.0000	9	0	144.3887	146.2966	155.7229	0.1700	175	133
1	299.0000	2.0000	9	0	144.4740	146.4291	155.9680	0.2305	173	142
1	300.0000	2.0000	9	0	144.3188	146.3601	155.6769	0.2308	164	141
1	301.0000	2.0000	9	0	144.3442	146.4161	155.7791	0.2409	163	143
1	302.0000	2.0000	9	0	144.3512	146.3186	155.6290	0.1922	160	140
1	303.0000	2.0000	9	0	144.3761	146.3571	155.5966	0.2372	160	144
1	304.0000	2.0000	9	0	144.3012	146.3386	155.6788	0.2927	161	138
1	305.0000	2.0000	9	0	144.3883	146.4042	155.7401	0.2529	161	142
1	306.0000	2.0000	9	0	144.2708	146.4766	155.6808	0.2417	162	135
1	307.0000	2.0000	9	0	144.1928	146.3652	155.5827	0.2000	164	140
1	308.0000	2.0000	9	0	144.1097	146.4300	155.5074	0.2571	164	141
1	309.0000	2.0000	9	0	144.2463	146.3080	155.4586	0.1845	159	141
1	310.0000	2.0000	9	0	144.2211	146.3036	155.4450	0.1578	160	138
1	311.0000	2.0000	9	0	144.2054	146.4339	155.6125	0.1793	160	140
1	312.0000	2.0000	9	0	144.1655	146.4120	155.5802	0.2601	160	141
1	313.0000	2.0000	9	0	144.1480	146.3675	155.5581	0.2583	174	141
1	314.0000	2.0000	9	0	144.0021	146.3077	155.3398	0.2746	160	146
1	315.0000	2.0000	9	0	144.0185	146.3563	155.4541	0.2771	155	139
1	316.0000	2.0000	9	0	144.2405	146.3728	155.5510	0.2468	166	141
1	317.0000	2.0000	9	0	144.3055	146.4169	155.6223	0.2203	159	135
1	318.0000	2.0000	9	0	144.2990	146.5246	155.6492	0.2809	160	142
1	319.0000	2.0000	9	0	144.2318	146.4391	155.5592	0.2158	169	139
1	320.0000	2.0000	9	0	144.2910	146.5284	155.7262	0.2727	165	140
1	321.0000	2.0000	9	0	144.4210	146.4437	155.8580	0.2236	162	136
1	322.0000	2.0000	9	0	144.3634	146.5668	155.8971	0.2251	163	139
1	323.0000	2.0000	9	0	144.4555	146.5393	155.8553	0.2126	160	140
1	324.0000	2.0000	9	0	144.4737	146.5683	155.9366	0.2477	171	138
1	325.0000	2.0000	9	0	144.3968	146.5417	155.9561	0.2771	168	147
1	326.0000	2.0000	9	0	144.2530	146.5057	155.7432	0.2347	167	143
1	327.0000	2.0000	9	0	144.1880	146.5746	155.7420	0.3389	157	140
1	328.0000	2.0000	9	0	144.2155	146.4957	155.6832	0.2307	152	134
1	329.0000	2.0000	9	0	144.1071	146.6002	155.6435	0.2536	150	131
1	330.0000	2.0000	9	0	144.1037	146.6210	155.6415	0.2199	147	131
1	331.0000	2.0000	9	0	144.1460	146.6411	155.6141	0.2815	151	133
1	332.0000	2.0000	9	0	144.1238	146.6203	155.7206	0.2632	152	142
1	333.0000	2.0000	9	0	144.0732	146.6520	155.6899	0.2864	150	146
1	334.0000	2.0000	10	0	144.0081	146.6869	155.6182	0.2577	152	139
1	335.0000	2.0000	9	0	144.1386	146.5494	155.8175	0.2680	156	134
1	336.0000	2.0000	9	0	144.0742	146.5589	155.6441	0.2770	152	136
1	337.0000	2.0000	9	0	144.0967	146.5797	155.6684	0.1946	173	139
1	338.0000	2.0000	9	0	144.1001	146.5866	155.6840	0.1944	152	132
1	339.0000	2.0000	9	0	143.9895	146.6118	155.5960	0.2393	152	143
1	340.0000	2.0000	9	0	143.9414	146.5489	155.4581	0.2462	170	141
1	341.0000	2.0000	9	0	143.9153	146.6613	155.5359	0.3042	149	138
1	342.0000	2.0000	10	0	143.9486	146.6308	155.4984	0.2075	151	135
1	343.0000	2.0000	9	0	143.8912	146.5815	155.5396	0.2470	149	138
1	344.0000	2.0000	9	0	143.8853	146.6189	155.5511	0.2062	149	139
1	345.0000	2.0000	9	0	143.7633	146.5690	155.3767	0.2882	155	135
1	346.0000	2.0000	9	0	143.6129	146.5820	155.1802	0.2754	156	137
1	347.0000	2.0000	9	0	143.5459	146.5749	155.0658	0.2495	149	132
1	348.0000	2.0000	9	0	143.7576	146.6257	155.1627	0.3188	143	138
1	349.0000	2.0000	9	0	143.4328	146.5648	154.9942	0.2796	143	133
1	350.0000	2.0000	9	0	143.5875	146.4797	155.0807	0.2826	149	127
1	351.0000	2.0000	9	0	143.4501	146.5320	154.9831	0.3298	148	129
1	352.0000	2.0000	9	0	143.4515	146.5199	154.9909	0.3491	155	140
1	353.0000	2.0000	9	0	143.3197	146.5451	154.9323	0.2771	152	144
1	354.0000	2.0000	9	0	143.4855	146.4647	155.0633	0.2488	154	149
1	355.0000	2.0000	9	0	143.6253	146.5831	155.1542	0.2838	155	150
1	356.0000	2.0000	9	0	143.4716	146.4634	154.9035	0.2480	160	145
1	357.0000	2.0000	9	0	143.5381	146.4899	155.0368	0.3356	153	156
1	358.0000	2.0000	9	0	143.5040	146.5122	155.0971	0.2750	154	149
1	359.0000	2.0000	9	0	143.5582	146.4607	155.0154	0.2284	156	144
1	360.0000	2.0000	9	0	143.3335	146.5195	154.9096	0.2842	154	152
1	361.0000	2.0000	9	0	143.2372	146.5372	154.8112	0.2338	154	161
1	362.0000	2.0000	9	0	143.3768	146.4100	154.9045	0.2904	154	144
1	363.0000	2.0000	9	0	143.2771	146.4534	154.7445	0.2792	159	147
1	364.0000	2.0000	9	0	143.0914	146.4823	154.6413	0.2217	151	149
1	365.0000	2.0000	9	0	143.2459	146.4963	154.7652	0.3217	162	152
1	366.0000	2.0000	9	0	143.3209	146.4572	154.8037	0.2645	165	152
1	367.0000	2.0000	9	0	143.2978	146.4668	154.7735	0.2551	157	157
1	368.0000	2.0000	9	0	143.3279	146.4914	154.8378	0.2296	154	148
1	369.0000	2.0000	9	0	143.3249	146.4060	154.7338	0.2141	148	148
1	370.0000	2.0000	9	0	143.3570	146.4939	154.8363	0.2985	154	151
1	371.0000	2.0000	9	0	143.3216	146.5115	154.8662	0.3038	163	150
1	372.0000	2.0000	9	0	143.4041	146.5185	154.9369	0.2606	158	149
1	373.0000	2.0000	10	0	143.3625	146.5302	154.8369	0.2269	151	153
1	374.0000	2.0000	9	0	143.3193	146.4541	154.7209	0.1809	165	142
1	375.0000	2.0000	9	0	143.2244	146.4239	154.7121	0.2061	163	148
1	376.0000	2.0000	10	0	143.4385	146.5084	154.7503	0.1940	159	146
1	377.0000	2.0000	9	0	143.7343	146.6774	155.1400	0.2692	164	153
1	378.0000	2.0000	9	0	143.6541	146.6574	155.0422	0.2976	156	146
1	379.0000	2.0000	9	0	143.7791	146.6490	155.1362	0.2618	162	149
1	380.0000	2.0000	9	0	143.8431	146.7038	155.2580	0.2709	162	149
1	381.0000	2.0000	9	0	143.7943	146.6804	155.1037	0.2131	173	149
1	382.0000	2.0000	9	0	143.8097	146.6542	155.1330	0.2798	162	151
1	383.0000	2.0000	10	0	143.8837	146.6758	155.1881	0.2150	156	145
1	384.0000	2.0000	9	0	143.8651	146.7033	155.2280	0.2470	158	144
1	385.0000	2.0000	9	0	143.7763	146.6958	155.1383	0.3128	159	150
1	386.0000	2.0000	9	0	143.9753	146.6412	155.2557	0.2524	159	142
1	387.0000	2.0000	10	0	144.1004	146.7145	155.4016	0.2457	163	141
1	388.0000	2.0000	10	0	144.2089	146.6871	155.4069	0.1827	174	143
1	389.0000	2.0000	9	0	144.1093	146.7096	155.3515	0.2697	168	148
1	390.0000	2.0000	10	0	144.0764	146.6967	155.1607	0.2852	174	151
1	391.0000	2.0000	9	0	143.8892	146.6829	154.9742	0.2522	172	147
1	392.0000	2.0000	9	0	143.8845	146.6552	154.9179	0.1946	157	145
1	393.0000	2.0000	9	0	143.8540	146.6625	154.9216	0.2524	172	147
1	394.0000	2.0000	9	0	143.8125	146.7053	154.9612	0.2956	167	153
1	395.0000	2.0000	9	0	143.7560	146.6534	154.9138	0.3231	170	145
1	396.0000	2.0000	9	0	143.7339	146.6737	154.8725	0.3028	159	145
1	397.0000	2.0000	9	0	143.7804	146.6744	154.7703	0.2482	161	148
1	398.0000	2.0000	9	0	143.7770	146.7123	154.7368	0.3341	168	145
1	399.0000	2.0000	9	0	143.7963	146.6902	154.7648	0.2509	178	145
1	400.0000	2.0000	9	0	143.8677	146.7034	154.9748	0.2490	169	137
1	401.0000	2.0000	9	0	143.8199	146.6866	154.8692	0.2835	170	142
1	402.0000	2.0000	9	0	143.8597	146.7131	154.9080	0.2226	161	151
1	403.0000	2.0000	9	0	143.8548	146.7141	154.9523	0.2795	161	154
1	404.0000	2.0000	9	0	143.8523	146.6796	154.9279	0.2601	160	148
1	405.0000	2.0000	9	0	143.9967	146.7617	155.1331	0.2481	171	149
1	406.0000	2.0000	9	0	143.9555	146.7771	155.2109	0.2448	168	144
1	407.0000	2.0000	9	0	143.8830	146.7498	155.0413	0.2657	172	151
1	408.0000	2.0000	9	0	143.7741	146.7066	155.0279	0.3100	165	151
1	409.0000	2.0000	9	0	143.7418	146.6993	154.9605	0.2590	166	149
1	410.0000	2.0000	9	0	143.7081	146.7086	154.9929	0.2761	165	151
1	411.0000	2.0000	9	0	143.8463	146.7726	155.0773	0.2667	157	147
1	412.0000	2.0000	9	0	143.9005	146.7877	155.2145	0.2985	162	149
1	413.0000	2.0000	9	0	143.9579	146.7758	155.2017	0.2444	159	149
1	414.0000	2.0000	9	0	144.0017	146.8063	155.2711	0.2705	157	144
1	415.0000	2.0000	9	0	143.8870	146.8237	155.1530	0.2466	154	146
1	416.0000	2.0000	9	0	143.9698	146.8457	155.2498	0.2925	160	149
1	417.0000	2.0000	9	0	143.8596	146.7319	155.0701	0.2548	164	150
1	418.0000	2.0000	9	0	143.6225	146.7181	154.7642	0.1810	162	140
1	419.0000	2.0000	9	0	143.5979	146.7620	154.6747	0.3129	162	146
1	420.0000	2.0000	9	0	143.4903	146.7757	154.6072	0.2335	165	140
1	421.0000	2.0000	9	0	143.4254	146.7333	154.5138	0.2397	159	152
1	422.0000	2.0000	9	0	143.3381	146.7875	154.4651	0.2609	155	143
1	423.0000	2.0000	9	0	143.4047	146.7192	154.3983	0.2355	159	145
1	424.0000	2.0000	9	0	143.3128	146.7440	154.3900	0.2810	160	147
1	425.0000	2.0000	9	0	143.3661	146.7274	154.3137	0.2622	165	149
1	426.0000	2.0000	9	0	143.3056	146.6700	154.3908	0.2695	155	146
1	427.0000	2.0000	9	0	143.2433	146.6599	154.3160	0.2150	161	147
1	428.0000	2.0000	9	0	143.2282	146.6603	154.2449	0.1673	161	145
1	429.0000	2.0000	9	0	143.1724	146.6690	154.2030	0.2033	158	148
1	430.0000	2.0000	9	0	143.3640	146.7202	154.4010	0.2309	156	142
1	431.0000	2.0000	9	0	143.3986	146.7491	154.5496	0.2329	158	141
1	432.0000	2.0000	9	0	143.4345	146.6932	154.5413	0.2639	153	143
1	433.0000	2.0000	9	0	143.3395	146.7647	154.4939	0.2694	159	145
1	434.0000	2.0000	9	0	143.4006	146.7593	154.5958	0.2162	157	146
1	435.0000	2.0000	9	0	143.4920	146.7551	154.6501	0.2106	158	147
1	436.0000	2.0000	9	0	143.4738	146.7834	154.5457	0.2556	158	148
1	437.0000	2.0000	9	0	143.2799	146.7107	154.4711	0.2394	155	145
1	438.0000	2.0000	9	0	143.2703	146.7427	154.5567	0.2457	152	141
1	439.0000	2.0000	9	0	143.2115	146.7537	154.4207	0.2612	156	143
1	440.0000	2.0000	9	0	143.3074	146.7564	154.4877	0.2404	156	145
1	441.0000	2.0000	9	0	143.1439	146.6194	154.2907	0.2383	144	148
1	442.0000	2.0000	9	0	143.1200	146.7948	154.4074	0.2653	152	140
1	443.0000	2.0000	9	0	143.1747	146.7971	154.3663	0.2177	164	141
1	444.0000	2.0000	9	0	142.8974	146.7064	154.0385	0.1833	162	140
1	445.0000	2.0000	9	0	142.7184	146.6507	153.8448	0.2269	170	138
1	446.0000	2.0000	9	0	142.8350	146.6405	153.8408	0.2549	148	138
1	447.0000	2.0000	9	0	142.8312	146.6410	153.8861	0.2699	150	140
1	448.0000	2.0000	9	0	142.7158	146.7209	153.7997	0.3198	164	139
1	449.0000	2.0000	9	0	142.8011	146.7030	153.8628	0.3468	165	139
1	450.0000	2.0000	9	0	142.8981	146.6965	153.9373	0.3012	161	137
1	451.0000	2.0000	10	0	142.8142	146.7271	153.9612	0.3114	152	134
1	452.0000	2.0000	9	0	143.0259	146.7654	154.1485	0.2863	149	116
1	453.0000	2.0000	10	0	142.8243	146.9329	154.0960	0.5447	124	88
1	454.0000	2.0000	8	0	142.5129	146.5831	153.7118	0.6550	80	59
1	455.0000	2.0000	10	0	142.8747	146.9833	153.9730	0.5030	97	82
1	456.0000	2.0000	9	0	143.0592	146.8357	154.1842	0.4772	145	111
1	457.0000	2.0000	9	0	143.4379	146.8232	154.4955	0.2385	168	128
1	458.0000	2.0000	9	0	143.2174	146.8160	154.1992	0.3058	169	132
1	459.0000	2.0000	9	0	143.0878	146.7589	154.1562	0.2933	168	125
1	460.0000	2.0000	10	0	143.2264	146.8446	154.1435	0.2975	128	109
1	461.0000	2.0000	10	0	143.3770	146.8594	154.2929	0.2361	143	107
1	462.0000	2.0000	9	0	143.3297	146.8164	154.2811	0.2960	145	110
1	463.0000	2.0000	9	0	143.2157	146.8098	154.1604	0.2027	160	127
1	464.0000	2.0000	9	0	143.1035	146.6785	153.9598	0.1912	161	121
1	465.0000	2.0000	9	0	142.7483	146.7019	153.8230	0.3550	143	122
1	466.0000	2.0000	9	0	142.9863	146.7853	153.9317	0.2292	145	137
1	467.0000	2.0000	9	0	142.9952	146.7335	153.8818	0.2454	152	140
1	468.0000	2.0000	9	0	143.1677	146.7345	154.0579	0.2066	159	145
1	469.0000	2.0000	9	0	143.2300	146.7506	154.0499	0.2224	175	146
1	470.0000	2.0000	9	0	143.1726	146.7339	154.1142	0.2273	170	142
1	471.0000	2.0000	9	0	143.2061	146.7524	154.1006	0.1942	160	148
1	472.0000	2.0000	9	0	143.0984	146.7474	154.0862	0.2507	161	147
1	473.0000	2.0000	9	0	143.2451	146.8249	154.2157	0.2833	173	144
1	474.0000	2.0000	9	0	143.1911	146.8446	154.3483	0.3135	169	137
1	475.0000	2.0000	9	0	143.5382	146.8510	154.8391	0.2945	160	148
1	476.0000	2.0000	9	0	143.6459	146.9378	154.9036	0.3315	153	142
1	477.0000	2.0000	9	0	143.5235	146.8819	154.9114	0.3196	164	142
1	478.0000	2.0000	9	0	143.7267	146.9566	155.0136	0.2750	156	136
1	479.0000	2.0000	9	0	143.7125	146.9097	154.8077	0.2553	154	139
1	480.0000	2.0000	9	0	143.1939	146.9184	154.4642	0.3508	175	143
1	481.0000	2.0000	9	0	143.5267	146.9203	154.6866	0.2993	171	138
1	482.0000	2.0000	9	0	143.4491	146.9411	154.5437	0.2771	171	139
1	483.0000	2.0000	9	0	143.4045	146.9388	154.5156	0.2165	154	144
1	484.0000	2.0000	10	0	143.4109	146.9388	154.5259	0.2266	160	142
1	485.0000	2.0000	9	0	143.3108	146.9439	154.4025	0.1807	156	145
1	486.0000	2.0000	9	0	143.2677	146.9056	154.3220	0.2701	157	147
1	487.0000	2.0000	9	0	143.2949	146.8671	154.3938	0.2121	159	149
1	488.0000	2.0000	9	0	143.4474	146.8995	154.4592	0.1836	159	145
1	489.0000	2.0000	9	0	143.3498	146.9054	154.4153	0.2690	156	144
1	490.0000	2.0000	9	0	143.4474	146.9423	154.4868	0.3198	159	147
1	491.0000	2.0000	9	0	143.4469	146.8901	154.3666	0.2332	167	150
1	492.0000	2.0000	9	0	143.5527	146.9485	154.2863	0.2593	163	151
1	493.0000	2.0000	9	0	143.5421	146.9958	154.3015	0.3401	166	152
1	494.0000	2.0000	10	0	143.5838	147.0668	154.3894	0.2656	155	150
1	495.0000	2.0000	9	0	143.5644	147.0174	154.2300	0.2484	156	143
1	496.0000	2.0000	9	0	143.6341	147.0463	154.4966	0.2653	159	147
1	497.0000	2.0000	9	0	143.9011	147.0424	154.4811	0.1880	162	142
1	498.0000	2.0000	9	0	143.7258	147.0133	154.4015	0.1960	167	148
1	499.0000	2.0000	9	0	144.0434	147.1458	154.7491	0.3494	157	140
1	500.0000	2.0000	9	0	143.8322	147.0546	154.5107	0.2763	161	144
1	501.0000	2.0000	10	0	143.8154	147.1351	154.5282	0.2649	179	142
1	502.0000	2.0000	9	0	143.8072	147.1111	154.4943	0.1892	167	140
1	503.0000	2.0000	9	0	143.7969	147.1216	154.5445	0.1946	161	149
1	504.0000	2.0000	9	0	143.8306	147.1179	154.5724	0.2099	158	148
1	505.0000	2.0000	9	0	143.8809	147.1058	154.5131	0.2103	167	146
1	506.0000	2.0000	9	0	143.6536	147.1629	154.5221	0.3665	161	146
1	507.0000	2.0000	9	0	143.8076	147.2265	154.6268	0.3042	163	143
1	508.0000	2.0000	10	0	143.7350	147.2099	154.4316	0.2988	158	145
1	509.0000	2.0000	9	0	143.8225	147.1629	154.5616	0.2527	174	145
1	510.0000	2.0000	9	0	143.7802	147.1269	154.5592	0.2418	155	144
1	511.0000	2.0000	10	0	143.8244	147.2295	154.7187	0.2735	161	142
1	512.0000	2.0000	9	0	143.9057	147.2116	154.6501	0.1724	172	147
1	513.0000	2.0000	10	0	143.7672	147.2338	154.4885	0.2753	169	139
1	514.0000	2.0000	9	0	143.5932	147.2114	154.3466	0.2932	165	141
1	515.0000	2.0000	9	0	143.7164	147.3483	154.6641	0.2964	172	152
1	516.0000	2.0000	10	0	143.5243	147.2381	154.5819	0.2985	172	144
1	517.0000	2.0000	9	0	143.7414	147.2176	154.6544	0.2157	160	142
1	518.0000	2.0000	9	0	143.8736	147.3017	154.8365	0.2443	168	151
1	519.0000	2.0000	9	0	144.0619	147.3063	154.8344	0.2201	168	146
1	520.0000	2.0000	9	0	144.0384	147.3587	154.8874	0.2477	174	149
1	521.0000	2.0000	9	0	144.0441	147.3733	154.9063	0.2605	172	149
1	522.0000	2.0000	9	0	144.0697	147.3188	154.7462	0.1821	174	146
1	523.0000	2.0000	10	0	144.0607	147.3810	154.8319	0.2326	171	140
1	524.0000	2.0000	9	0	144.0348	147.3983	154.8596	0.3220	161	143
1	525.0000	2.0000	9	0	144.1422	147.4095	154.9253	0.2436	167	144
1	526.0000	2.0000	10	0	144.0769	147.3615	154.8701	0.2088	162	147
1	527.0000	2.0000	9	0	144.0324	147.3148	154.8777	0.1893	173	147
1	528.0000	2.0000	9	0	143.9163	147.3830	154.8549	0.2081	163	146
1	529.0000	2.0000	9	0	144.0340	147.4508	154.9910	0.2970	166	139
1	530.0000	2.0000	10	0	143.9704	147.4219	155.0073	0.2853	174	144
1	531.0000	2.0000	9	0	144.0503	147.4193	155.1626	0.2922	181	143
1	532.0000	2.0000	9	0	144.1343	147.3664	155.1698	0.2094	174	151
1	533.0000	2.0000	9	0	144.1766	147.3935	155.1345	0.2366	167	142
1	534.0000	2.0000	10	0	144.1194	147.4150	155.1428	0.2337	171	145
1	535.0000	2.0000	10	0	144.1385	147.4246	155.2307	0.2384	164	145
1	536.0000	2.0000	9	0	144.1669	147.4189	155.1962	0.2848	174	141
1	537.0000	2.0000	9	0	144.3284	147.3834	155.3649	0.2508	150	138
1	538.0000	2.0000	9	0	144.0648	147.4777	155.1464	0.2610	165	148
1	539.0000	2.0000	9	0	144.2504	147.4690	155.2885	0.2718	163	141
1	540.0000	2.0000	9	0	144.1620	147.4742	155.2694	0.2686	159	144
1	541.0000	2.0000	9	0	144.2331	147.4821	155.1796	0.2663	158	151
1	542.0000	2.0000	9	0	144.3249	147.5597	155.2346	0.3239	165	147
1	543.0000	2.0000	9	0	143.8236	147.4486	154.9988	0.3993	159	144
1	544.0000	2.0000	9	0	144.1032	147.4580	155.0323	0.2217	154	140
1	545.0000	2.0000	10	0	144.0599	147.4310	154.9598	0.2844	158	136
1	546.0000	2.0000	10	0	143.9069	147.4183	154.7050	0.2552	153	134
1	547.0000	2.0000	9	0	143.8072	147.4900	154.5632	0.2745	142	113
1	548.0000	2.0000	10	0	143.8053	147.5953	154.5786	0.2727	116	95
1	549.0000	2.0000	10	0	143.7859	147.5628	154.5301	0.2173	111	82
1	550.0000	2.0000	10	0	143.7845	147.4478	154.6634	0.1924	138	95
1	551.0000	2.0000	9	0	143.8605	147.4772	154.9267	0.2520	140	119
1	552.0000	2.0000	9	0	143.8862	147.4112	154.9778	0.3193	158	124
1	553.0000	2.0000	9	0	143.9988	147.4868	155.0881	0.2794	150	141
1	554.0000	2.0000	9	0	143.9907	147.4768	155.2174	0.2571	152	141
1	555.0000	2.0000	9	0	143.7256	147.4882	155.0992	0.3013	161	142
1	556.0000	2.0000	9	0	143.9843	147.4689	155.1399	0.3045	159	138
1	557.0000	2.0000	9	0	144.0986	147.4867	155.2635	0.2390	159	137
1	558.0000	2.0000	9	0	143.9865	147.4776	155.2980	0.2443	154	138
1	559.0000	2.0000	9	0	144.0923	147.5140	155.3353	0.2621	159	137
1	560.0000	2.0000	9	0	143.8733	147.5049	155.1559	0.2688	159	140
1	561.0000	2.0000	10	0	143.9095	147.4202	155.0334	0.2633	159	134
1	562.0000	2.0000	10	0	143.7834	147.4763	155.1117	0.2498	156	131
1	563.0000	2.0000	9	0	143.8245	147.4211	155.1133	0.2631	147	136
1	564.0000	2.0000	9	0	143.7849	147.5207	155.1137	0.3355	148	122
1	565.0000	2.0000	10	0	143.8258	147.4680	155.0861	0.3171	147	121
1	566.0000	2.0000	10	0	143.8856	147.4753	155.0965	0.3387	151	121
1	567.0000	2.0000	9	0	143.7893	147.6285	155.3314	0.2451	157	126
1	568.0000	2.0000	9	0	143.6774	147.5032	154.9005	0.2977	160	124
1	569.0000	2.0000	9	0	143.6070	147.5219	155.0475	0.2519	151	131
1	570.0000	2.0000	9	0	143.4480	147.5713	154.9249	0.3002	162	142
1	571.0000	2.0000	9	0	143.5265	147.5928	154.9380	0.2638	167	142
1	572.0000	2.0000	9	0	143.4376	147.6001	154.9541	0.3051	161	144
1	573.0000	2.0000	9	0	143.4862	147.4929	154.8333	0.1679	153	142
1	574.0000	2.0000	9	0	143.3631	147.5341	154.8024	0.3050	153	138
1	575.0000	2.0000	9	0	143.2535	147.5752	154.6840	0.2712	155	147
1	576.0000	2.0000	9	0	143.3217	147.5386	154.9027	0.2101	164	139
1	577.0000	2.0000	10	0	143.3447	147.5632	154.9874	0.2798	164	142
1	578.0000	2.0000	9	0	143.3730	147.5805	155.0424	0.2030	165	139
1	579.0000	2.0000	9	0	143.3557	147.5722	154.9971	0.2109	158	136
1	580.0000	2.0000	9	0	143.2382	147.5542	154.8238	0.2608	165	147
1	581.0000	2.0000	9	0	143.2775	147.5403	154.9158	0.2441	155	148
1	582.0000	2.0000	9	0	143.2316	147.5047	154.8779	0.2818	164	143
1	583.0000	2.0000	9	0	143.3739	147.4527	154.8379	0.3258	165	145
1	584.0000	2.0000	9	0	143.4168	147.5428	154.7677	0.2150	156	145
1	585.0000	2.0000	9	0	143.0534	147.5770	154.5594	0.3048	147	138
1	586.0000	2.0000	9	0	143.0503	147.4956	154.3116	0.2253	146	137
1	587.0000	2.0000	9	0	143.0451	147.4597	154.2375	0.2594	160	137
1	588.0000	2.0000	9	0	142.8577	147.5662	154.2475	0.3411	172	138
1	589.0000	2.0000	9	0	142.9745	147.6311	154.3562	0.3275	147	129
1	590.0000	2.0000	9	0	142.9747	147.5864	154.2833	0.3065	160	117
1	591.0000	2.0000	10	0	142.7480	147.6781	154.1666	0.4388	128	102
1	592.0000	2.0000	10	0	143.1747	147.5594	154.5437	0.5250	113	90
1	593.0000	2.0000	9	0	143.0707	147.6876	154.4030	0.3921	115	76
1	594.0000	2.0000	9	0	143.2445	147.7938	154.5652	0.5874	100	78
1	595.0000	2.0000	10	0	142.7473	147.9623	153.9951	0.5540	98	82
1	596.0000	2.0000	10	0	142.2957	147.9785	153.3846	0.4403	103	87
1	597.0000	2.0000	10	0	141.6273	148.0796	152.6163	0.9447	97	86
1	598.0000	2.0000	10	0	142.3893	148.1725	154.1085	0.6128	104	85
1	599.0000	2.0000	9	0	142.9379	147.9876	154.4970	0.6485	109	83
1	600.0000	2.0000	10	0	142.6924	148.0779	154.4986	0.6595	100	87
1	601.0000	2.0000	10	0	143.0927	148.1293	154.7321	0.5444	116	85
1	602.0000	2.0000	10	0	143.0592	147.9458	154.3410	0.4360	123	94
1	603.0000	2.0000	10	0	142.3198	147.8109	153.7990	0.3179	117	103
1	604.0000	2.0000	9	0	142.4515	147.6975	153.9260	0.4554	132	114
1	605.0000	2.0000	10	0	142.7317	147.7065	153.9733	0.2647	136	114
1	606.0000	2.0000	10	0	142.5235	147.5563	153.7369	0.2425	149	123
1	607.0000	2.0000	9	0	142.6625	147.7084	154.2727	0.4746	148	121
1	608.0000	2.0000	10	0	142.8975	147.7049	154.4014	0.2074	137	120
1	609.0000	2.0000	9	0	142.8631	147.6950	154.2560	0.2093	144	126
1	610.0000	2.0000	9	0	142.6361	147.6564	154.1876	0.2572	157	122
1	611.0000	2.0000	10	0	142.7895	147.7756	154.4505	0.3519	152	120
1	612.0000	2.0000	9	0	142.6097	147.7191	153.8898	0.3834	143	122
1	613.0000	2.0000	9	0	142.6824	147.6597	154.1140	0.2225	154	129
1	614.0000	2.0000	10	0	142.4999	147.7486	153.9711	0.3305	142	130
1	615.0000	2.0000	10	0	142.5553	147.6526	153.9352	0.1886	147	128
1	616.0000	2.0000	9	0	142.6703	147.5853	153.9953	0.2351	143	125
1	617.0000	2.0000	10	0	142.5050	147.6995	153.9507	0.2049	146	125
1	618.0000	2.0000	9	0	142.4255	147.6768	153.8441	0.1711	143	134
1	619.0000	2.0000	9	0	142.5766	147.6735	153.9801	0.1899	150	128
1	620.0000	2.0000	10	0	142.3594	147.6325	153.7899	0.1758	153	129
1	621.0000	2.0000	9	0	142.0000	147.6274	153.3333	0.2653	151	129
1	622.0000	2.0000	9	0	141.8890	147.5132	153.0427	0.2310	154	134
1	623.0000	2.0000	10	0	141.9859	147.5576	153.1600	0.2230	151	137
1	624.0000	2.0000	10	0	141.9890	147.5227	153.1931	0.2563	148	131
1	625.0000	2.0000	9	0	142.2948	147.6160	153.6540	0.2553	155	134
1	626.0000	2.0000	10	0	142.5838	147.7376	154.2371	0.2481	156	134
1	627.0000	2.0000	10	0	142.5076	147.6772	154.0435	0.2506	158	136
1	628.0000	2.0000	10	0	142.5430	147.7215	154.1452	0.2485	157	136
1	629.0000	2.0000	10	0	142.5052	147.7111	154.0684	0.2694	158	137
1	630.0000	2.0000	10	0	142.4805	147.6821	154.1152	0.3689	157	134
1	631.0000	2.0000	9	0	142.5556	147.6586	154.0049	0.1951	159	134
1	632.0000	2.0000	9	0	142.0567	147.6688	153.6581	0.3225	161	139
1	633.0000	2.0000	9	0	142.2253	147.6099	153.6274	0.1602	159	138
1	634.0000	2.0000	9	0	142.2555	147.6543	153.7003	0.2434	153	136
1	635.0000	2.0000	10	0	142.3953	147.6633	153.9184	0.2981	162	141
1	636.0000	2.0000	10	0	141.8223	147.6205	153.4503	0.5386	156	138
1	637.0000	2.0000	9	0	141.7822	147.5041	153.0349	0.2436	152	136
1	638.0000	2.0000	9	0	141.7458	147.4864	153.1139	0.2646	158	139
1	639.0000	2.0000	9	0	141.8479	147.5237	153.1459	0.2031	156	134
1	640.0000	2.0000	9	0	142.3123	147.6299	153.9117	0.2692	157	142
1	641.0000	2.0000	9	0	142.3307	147.6549	153.8238	0.1705	156	139
1	642.0000	2.0000	9	0	142.3556	147.6723	153.8671	0.2140	156	136
1	643.0000	2.0000	9	0	142.1792	147.5885	153.5480	0.2430	160	137
1	644.0000	2.0000	9	0	142.1438	147.6775	153.4850	0.2738	157	137
1	645.0000	2.0000	10	0	142.3220	147.6358	153.6831	0.2875	162	144
1	646.0000	2.0000	10	0	142.0975	147.6325	153.6032	0.3242	161	141
1	647.0000	2.0000	10	0	141.9793	147.6000	153.5546	0.2797	162	137
1	648.0000	2.0000	9	0	141.8160	147.5321	153.3394	0.2217	160	142
1	649.0000	2.0000	10	0	141.8387	147.5675	153.3472	0.2258	164	139
1	650.0000	2.0000	9	0	142.0144	147.5727	153.5360	0.1577	164	138
1	651.0000	2.0000	9	0	141.9841	147.5604	153.5496	0.1805	166	135
1	652.0000	2.0000	9	0	141.8343	147.6087	153.4828	0.2988	168	140
1	653.0000	2.0000	9	0	141.8619	147.5588	153.4206	0.2596	157	137
1	654.0000	2.0000	9	0	141.3237	147.4402	152.8278	0.1601	154	140
1	655.0000	2.0000	9	0	141.4025	147.4603	152.9530	0.2455	163	146
1	656.0000	2.0000	9	0	141.6151	147.4958	153.0745	0.2085	161	137
1	657.0000	2.0000	9	0	141.5959	147.4369	153.0835	0.2361	165	137
1	658.0000	2.0000	9	0	141.2136	147.5130	153.0232	0.3148	158	137
1	659.0000	2.0000	9	0	141.6007	147.5351	153.2583	0.2021	158	143
1	660.0000	2.0000	9	0	141.4694	147.4489	153.0327	0.2642	156	142
1	661.0000	2.0000	9	0	141.3475	147.5741	153.0948	0.2070	155	141
1	662.0000	2.0000	9	0	141.2929	147.4727	152.9289	0.1938	164	147
1	663.0000	2.0000	9	0	141.2982	147.4107	153.0212	0.2548	155	144
1	664.0000	2.0000	9	0	141.4072	147.5015	153.0706	0.2121	159	140
1	665.0000	2.0000	9	0	141.4101	147.4629	152.9543	0.2084	159	141
1	666.0000	2.0000	9	0	141.3021	147.5237	153.0176	0.2785	154	141
1	667.0000	2.0000	9	0	141.3857	147.4596	152.9713	0.2562	152	143
1	668.0000	2.0000	9	0	141.4750	147.5348	153.1666	0.2068	160	143
1	669.0000	2.0000	9	0	141.4761	147.5112	153.2442	0.2426	162	142
1	670.0000	2.0000	9	0	141.6139	147.5146	153.2599	0.1865	163	135
1	671.0000	2.0000	9	0	141.4268	147.5260	153.1937	0.2514	163	143
1	672.0000	2.0000	9	0	141.3342	147.4620	153.0234	0.1994	152	141
1	673.0000	2.0000	9	0	141.4366	147.5026	153.1566	0.2218	173	141
1	674.0000	2.0000	9	0	141.2364	147.5038	152.9045	0.2175	180	145
1	675.0000	2.0000	9	0	140.9854	147.4609	152.8194	0.2777	177	152
1	676.0000	2.0000	9	0	141.2099	147.4621	152.8249	0.2474	170	140
1	677.0000	2.0000	9	0	141.0941	147.3948	152.6360	0.2600	163	149
1	678.0000	2.0000	9	0	141.0162	147.4184	152.6435	0.2206	165	144
1	679.0000	2.0000	9	0	141.1922	147.5551	152.7339	0.2233	175	142
1	680.0000	2.0000	9	0	141.2678	147.5552	152.9766	0.3394	171	145
1	681.0000	2.0000	9	0	141.4156	147.4745	152.9184	0.2323	153	140
1	682.0000	2.0000	9	0	141.4277	147.5748	152.9950	0.2338	157	140
1	683.0000	2.0000	9	0	141.4088	147.5695	152.9015	0.2440	162	144
1	684.0000	2.0000	9	0	141.3299	147.5405	152.8202	0.2555	160	141
1	685.0000	2.0000	9	0	141.3842	147.5723	152.8543	0.1780	157	145
1	686.0000	2.0000	9	0	141.3399	147.6403	152.9572	0.2423	155	139
1	687.0000	2.0000	9	0	141.5061	147.6495	153.0775	0.1792	154	134
1	688.0000	2.0000	9	0	141.2185	147.5660	152.6631	0.2055	153	135
1	689.0000	2.0000	9	0	140.7849	147.5324	152.3218	0.2274	154	139
1	690.0000	2.0000	9	0	140.9116	147.4241	152.3546	0.2071	160	135
1	691.0000	2.0000	9	0	140.8003	147.4534	152.2663	0.2384	166	146
1	692.0000	2.0000	9	0	140.8111	147.4035	152.3192	0.2189	165	151
1	693.0000	2.0000	9	0	140.8271	147.5799	152.4217	0.3709	161	147
1	694.0000	2.0000	9	0	140.9064	147.4408	152.4032	0.2441	166	145
1	695.0000	2.0000	9	0	140.9631	147.4883	152.4805	0.2484	167	146
1	696.0000	2.0000	9	0	140.9085	147.4639	152.3169	0.2080	160	151
1	697.0000	2.0000	9	0	140.7385	147.4249	152.2970	0.2460	158	145
1	698.0000	2.0000	9	0	140.7725	147.4605	152.1827	0.2362	163	142
1	699.0000	2.0000	9	0	140.6438	147.6572	152.2751	0.4964	158	147
1	700.0000	2.0000	9	0	140.9297	147.4752	152.4773	0.2049	161	148
1	701.0000	2.0000	9	0	140.7901	147.5084	152.3818	0.2539	161	141
1	702.0000	2.0000	9	0	140.9986	147.4326	152.4786	0.2192	153	138
1	703.0000	2.0000	9	0	140.9297	147.4772	152.4756	0.2816	156	140
1	704.0000	2.0000	9	0	141.0867	147.5624	152.6099	0.1558	161	141
1	705.0000	2.0000	9	0	140.8275	147.3977	152.3176	0.2760	170	146
1	706.0000	2.0000	9	0	140.8012	147.4310	152.2417	0.1929	167	140
1	707.0000	2.0000	9	0	140.3334	147.3846	151.8644	0.2594	159	143
1	708.0000	2.0000	9	0	140.6082	147.3001	151.8811	0.1579	162	145
1	709.0000	2.0000	9	0	140.7482	147.4395	152.0848	0.2294	161	139
1	710.0000	2.0000	9	0	140.6320	147.3442	151.8383	0.1128	171	138
1	711.0000	2.0000	9	0	140.4365	147.4015	151.7606	0.2539	168	138
1	712.0000	2.0000	9	0	140.0526	147.2476	151.3515	0.1909	162	134
1	713.0000	2.0000	10	0	139.8405	147.2527	151.1919	0.2127	163	135
1	714.0000	2.0000	10	0	139.9517	147.3002	151.1929	0.2758	167	138
1	715.0000	2.0000	10	0	140.2149	147.4725	151.6645	0.2396	166	139
1	716.0000	2.0000	9	0	140.5889	147.4860	151.9792	0.2420	169	141
1	717.0000	2.0000	10	0	140.7077	147.5196	152.1441	0.2746	161	139
1	718.0000	2.0000	9	0	140.6289	147.3894	151.9385	0.1696	173	139
1	719.0000	2.0000	10	0	140.4326	147.4871	151.7484	0.2252	167	137
1	720.0000	2.0000	9	0	140.5993	147.3321	151.8236	0.1787	167	144
1	721.0000	2.0000	10	0	140.5461	147.4613	151.8143	0.2593	162	143
1	722.0000	2.0000	10	0	140.2665	147.3743	151.4704	0.1322	162	140
1	723.0000	2.0000	9	0	140.3698	147.7108	151.8211	0.4513	162	141
1	724.0000	2.0000	9	0	140.3917	147.4192	152.0127	0.2089	163	141
1	725.0000	2.0000	9	0	140.3877	147.4503	152.2123	0.1875	154	142
1	726.0000	2.0000	10	0	140.0586	147.5071	151.8044	0.3239	163	145
1	727.0000	2.0000	8	0	140.3269	147.4156	151.8798	0.2201	155	135
1	728.0000	2.0000	9	0	140.2401	147.5265	151.7659	0.2335	157	144
1	729.0000	2.0000	9	0	140.2060	147.5758	151.7830	0.2489	158	146
1	730.0000	2.0000	9	0	140.2454	147.4361	151.7431	0.2204	157	139
1	731.0000	2.0000	9	0	140.1928	147.4493	151.8042	0.2448	159	141
1	732.0000	2.0000	10	0	140.0867	147.5310	151.6612	0.2052	157	144
1	733.0000	2.0000	10	0	139.9321	147.4630	151.3954	0.2281	154	140
1	734.0000	2.0000	10	0	139.8125	147.4263	151.2622	0.2348	157	139
1	735.0000	2.0000	9	0	139.8452	147.4284	151.1923	0.2496	178	145
1	736.0000	2.0000	9	0	139.6168	147.3714	150.8851	0.2975	181	145
1	737.0000	2.0000	9	0	139.0153	147.2629	150.2433	0.2079	155	140
1	738.0000	2.0000	9	0	139.1367	147.5183	150.5878	0.5558	177	137
1	739.0000	2.0000	10	0	139.4724	147.5774	151.1217	0.4255	181	141
1	740.0000	2.0000	9	0	139.2524	147.3371	150.8714	0.2425	176	143
1	741.0000	2.0000	9	0	139.6143	147.3581	151.1161	0.2993	153	145
1	742.0000	2.0000	9	0	139.4414	147.3425	151.2337	0.2196	147	138
1	743.0000	2.0000	9	0	139.2373	147.3098	151.0667	0.2980	156	143
1	744.0000	2.0000	9	0	139.3514	147.3526	151.2888	0.2695	162	144
1	745.0000	2.0000	9	0	139.3855	147.3927	151.2939	0.2845	180	147
1	746.0000	2.0000	9	0	139.1309	147.3579	151.0376	0.3097	147	134
1	747.0000	2.0000	9	0	139.5694	147.5413	151.0718	0.3434	155	134
1	748.0000	2.0000	9	0	139.3499	147.4787	150.8102	0.2325	164	143
1	749.0000	2.0000	9	0	139.4373	147.4171	150.7211	0.2471	166	143
1	750.0000	2.0000	9	0	139.2728	147.4276	150.6078	0.2863	162	142
1	751.0000	2.0000	10	0	139.3054	147.4880	150.6375	0.2507	161	145
1	752.0000	2.0000	9	0	139.4812	147.5316	150.7338	0.1586	167	147
1	753.0000	2.0000	9	0	139.5433	147.5560	150.8761	0.3375	159	149
1	754.0000	2.0000	9	0	139.5559	147.5643	150.7537	0.2004	155	144
1	755.0000	2.0000	9	0	139.4125	147.5654	150.6611	0.2314	166	138
1	756.0000	2.0000	9	0	139.1946	147.5366	150.6773	0.3780	161	145
1	757.0000	2.0000	9	0	139.4255	147.5289	150.7675	0.2240	163	140
1	758.0000	2.0000	9	0	139.5155	147.5893	150.8726	0.3470	165	144
1	759.0000	2.0000	9	0	139.5196	147.5589	150.7390	0.2050	160	146
1	760.0000	2.0000	9	0	139.5407	147.5086	150.7039	0.2234	160	142
1	761.0000	2.0000	9	0	139.5016	147.5344	150.6550	0.3138	157	142
1	762.0000	2.0000	9	0	139.4144	147.5286	150.6467	0.2360	167	137
1	763.0000	2.0000	9	0	139.4729	147.5647	150.7461	0.2258	166	136
1	764.0000	2.0000	10	0	139.4703	147.5558	150.6707	0.2324	152	136
1	765.0000	2.0000	9	0	139.3090	147.5458	150.5613	0.2269	160	144
1	766.0000	2.0000	9	0	139.3882	147.5352	150.6682	0.2771	154	143
1	767.0000	2.0000	9	0	139.4034	147.5345	150.7360	0.2366	159	145
1	768.0000	2.0000	9	0	139.5596	147.6016	150.8696	0.2588	168	142
1	769.0000	2.0000	10	0	139.5803	147.6076	150.8433	0.2584	160	143
1	770.0000	2.0000	9	0	139.4154	147.5936	150.6875	0.1800	160	140
1	771.0000	2.0000	10	0	139.5522	147.4299	150.7552	0.2248	158	140
1	772.0000	2.0000	9	0	139.4652	147.4769	150.7370	0.2459	160	138
1	773.0000	2.0000	9	0	139.5747	147.5639	150.8319	0.2527	158	145
1	774.0000	2.0000	9	0	139.3520	147.5165	150.6265	0.2894	164	138
1	775.0000	2.0000	9	0	139.4605	147.5141	150.6574	0.1762	157	141
1	776.0000	2.0000	10	0	139.4545	147.5121	150.7625	0.2404	156	136
1	777.0000	2.0000	10	0	139.5476	147.5725	150.7813	0.2155	162	138
1	778.0000	2.0000	9	0	139.5124	147.5162	150.7735	0.1983	161	134
1	779.0000	2.0000	10	0	139.6803	147.6636	150.9689	0.2486	174	142
1	780.0000	2.0000	9	0	139.7914	147.6254	151.0698	0.1726	164	145
1	781.0000	2.0000	9	0	139.8146	147.5830	151.0562	0.1762	160	136
1	782.0000	2.0000	9	0	139.7344	147.6168	150.9148	0.1855	159	147
1	783.0000	2.0000	9	0	139.7224	147.6850	151.0340	0.2215	162	144
1	784.0000	2.0000	10	0	139.6113	147.6688	150.8984	0.2407	166	140
1	785.0000	2.0000	9	0	139.7300	147.7499	151.1003	0.3001	165	140
1	786.0000	2.0000	9	0	139.9094	147.6213	151.1274	0.1486	166	139
1	787.0000	2.0000	9	0	139.8100	147.7046	151.1341	0.2340	161	149
1	788.0000	2.0000	9	0	139.8189	147.5548	151.0427	0.2215	163	147
1	789.0000	2.0000	9	0	139.8471	147.7895	151.1827	0.2895	160	143
1	790.0000	2.0000	9	0	139.9332	147.6438	151.1952	0.3056	161	144
1	791.0000	2.0000	9	0	139.8908	147.7527	151.1747	0.2759	163	146
1	792.0000	2.0000	9	0	140.0198	147.7768	151.2761	0.2377	160	146
1	793.0000	2.0000	9	0	140.0956	147.6804	151.2128	0.1671	156	138
1	794.0000	2.0000	9	0	140.1543	147.7552	151.2458	0.2705	160	137
1	795.0000	2.0000	9	0	140.0432	147.7935	151.2464	0.2872	149	125
1	796.0000	2.0000	9	0	139.8639	147.7280	151.1621	0.2273	159	137
1	797.0000	2.0000	9	0	139.9762	147.7359	151.2082	0.3305	158	137
1	798.0000	2.0000	9	0	140.0041	147.7076	151.1538	0.2869	162	141
1	799.0000	2.0000	9	0	140.2123	147.7848	151.3785	0.2980	162	141
1	800.0000	2.0000	9	0	139.9229	147.7436	151.1676	0.2415	159	146
1	801.0000	2.0000	9	0	139.9846	147.7593	151.2207	0.2162	164	137
1	802.0000	2.0000	9	0	139.8598	147.7026	151.1146	0.3550	167	136
1	803.0000	2.0000	9	0	139.9888	147.6774	151.1684	0.2773	167	139
1	804.0000	2.0000	9	0	140.0041	147.6567	151.2434	0.1812	163	129
1	805.0000	2.0000	9	0	139.8613	147.6882	151.1321	0.2853	157	135
1	806.0000	2.0000	9	0	139.5195	147.6875	150.9084	0.3988	166	139
1	807.0000	2.0000	9	0	139.8850	147.7929	151.1771	0.2513	172	142
1	808.0000	2.0000	9	0	139.8608	147.7322	151.1369	0.2025	162	146
1	809.0000	2.0000	9	0	139.9218	147.7557	151.1466	0.3432	163	137
1	810.0000	2.0000	9	0	140.1851	147.7701	151.3835	0.2009	159	143
1	811.0000	2.0000	9	0	140.1090	147.7256	151.2828	0.2059	173	135
1	812.0000	2.0000	9	0	140.0088	147.7116	151.0966	0.1945	158	142
1	813.0000	2.0000	9	0	140.0459	147.7599	151.1897	0.2385	159	144
1	814.0000	2.0000	9	0	140.0003	147.8371	151.2146	0.2180	159	133
1	815.0000	2.0000	9	0	139.8923	147.7988	151.1664	0.2651	157	138
1	816.0000	2.0000	9	0	140.0746	147.7991	151.3624	0.2267	164	144
1	817.0000	2.0000	9	0	140.1116	147.7486	151.2107	0.2265	159	139
1	818.0000	2.0000	10	0	140.0829	147.7595	151.1842	0.1512	153	130
1	819.0000	2.0000	9	0	140.0388	147.7770	151.1698	0.1164	172	137
1	820.0000	2.0000	10	0	140.0695	147.7375	151.1072	0.1809	164	135
1	821.0000	2.0000	9	0	139.9114	147.8090	151.1083	0.3483	166	137
1	822.0000	2.0000	9	0	140.2232	147.8976	151.4655	0.2083	155	136
1	823.0000	2.0000	9	0	140.4665	147.8837	151.6429	0.2270	161	146
1	824.0000	2.0000	9	0	140.4094	147.8972	151.6643	0.1753	160	140
1	825.0000	2.0000	9	0	140.3974	147.9100	151.6672	0.2401	164	139
1	826.0000	2.0000	9	0	140.6869	147.9303	151.8892	0.2088	177	142
1	827.0000	2.0000	9	0	140.5581	147.9582	151.7619	0.1111	164	140
1	828.0000	2.0000	9	0	140.3438	147.9482	151.6541	0.2437	164	138
1	829.0000	2.0000	9	0	140.5150	147.9624	151.8686	0.2317	165	138
1	830.0000	2.0000	9	0	140.4946	148.0071	151.7715	0.2990	157	145
1	831.0000	2.0000	9	0	140.4674	147.9863	151.7689	0.2696	171	148
1	832.0000	2.0000	9	0	140.4843	147.8700	151.6965	0.2053	163	145
1	833.0000	2.0000	9	0	140.3821	147.9702	151.6304	0.1877	163	141
1	834.0000	2.0000	9	0	140.5113	147.9342	151.8529	0.1887	175	144
1	835.0000	2.0000	9	0	140.5328	147.9501	151.7387	0.1876	166	146
1	836.0000	2.0000	9	0	140.5083	147.9920	151.7951	0.2918	176	143
1	837.0000	2.0000	9	0	140.5837	147.9895	151.8504	0.1688	174	136
1	838.0000	2.0000	9	0	140.6734	148.0776	152.0035	0.2576	172	136
1	839.0000	2.0000	9	0	140.6938	148.0334	151.9942	0.2325	161	146
1	840.0000	2.0000	9	0	140.4707	148.0904	151.8285	0.2709	174	146
1	841.0000	2.0000	9	0	140.6556	148.0345	152.0109	0.2182	172	146
1	842.0000	2.0000	9	0	140.5243	148.0919	152.0752	0.3946	163	132
1	843.0000	2.0000	9	0	140.5776	148.1293	152.9140	0.1518	144	125
1	844.0000	2.0000	9	0	140.3069	148.1503	152.6733	0.2758	141	131
1	845.0000	2.0000	9	0	140.7819	148.3321	152.9346	0.5737	132	108
1	846.0000	2.0000	9	0	139.7809	148.2581	152.6014	0.7013	128	87
1	847.0000	2.0000	9	0	140.4071	148.2059	152.7679	0.2181	164	113
1	848.0000	2.0000	10	0	140.5026	148.1103	152.8593	0.2488	144	131
1	849.0000	2.0000	10	0	140.4845	148.0495	152.7522	0.2470	147	141
1	850.0000	2.0000	10	0	140.4683	148.1094	152.8057	0.2181	142	137
1	851.0000	2.0000	9	0	140.4157	148.0847	152.8464	0.2337	149	142
1	852.0000	2.0000	9	0	140.3876	148.0308	152.7546	0.2004	148	133
1	853.0000	2.0000	9	0	140.2539	148.1403	152.7280	0.2540	152	140
1	854.0000	2.0000	9	0	140.3881	148.0553	152.7433	0.2346	150	139
1	855.0000	2.0000	9	0	140.1897	148.0944	152.6273	0.2648	147	142
1	856.0000	2.0000	9	0	140.1758	148.0474	152.6210	0.2464	151	140
1	857.0000	2.0000	9	0	139.9642	148.0050	152.4264	0.1938	149	138
1	858.0000	2.0000	9	0	139.9570	148.0641	152.4608	0.2265	175	139
1	859.0000	2.0000	9	0	140.0182	148.1096	152.5051	0.2715	173	137
1	860.0000	2.0000	9	0	140.0630	147.9947	152.5698	0.1974	174	141
1	861.0000	2.0000	9	0	140.0562	148.0876	152.5738	0.2402	148	132
1	862.0000	2.0000	6	0	138.1753	147.9047	150.6965	0.8219	158	103
1	863.0000	2.0000	9	0	134.3590	146.2971	148.0187	0.2437	175	122
1	864.0000	2.0000	9	0	134.3013	146.2415	148.0799	0.2770	183	128
1	865.0000	2.0000	9	0	134.2677	146.2632	147.9425	0.1846	178	130
1	866.0000	2.0000	9	0	133.8804	146.2221	147.9112	0.4473	181	128
1	867.0000	2.0000	9	0	134.1846	146.2682	148.0053	0.2445	165	131
1	868.0000	2.0000	9	0	134.1768	146.2107	147.8704	0.2433	178	128
1	869.0000	2.0000	9	0	134.3222	146.3521	148.1076	0.1650	181	132
1	870.0000	2.0000	9	0	134.2984	146.2895	147.9946	0.1567	172	126
1	871.0000	2.0000	10	0	134.3080	146.3935	148.1487	0.2774	179	127
1	872.0000	2.0000	9	0	134.2966	146.4367	148.1267	0.3012	180	131
1	873.0000	2.0000	9	0	134.4129	146.3973	148.1686	0.2454	185	134
1	874.0000	2.0000	9	0	134.3950	146.2817	148.1872	0.1734	163	130
1	875.0000	2.0000	10	0	134.4430	146.3657	148.0651	0.2519	182	131
1	876.0000	2.0000	9	0	134.3080	146.3264	148.0890	0.3256	187	142
1	877.0000	2.0000	9	0	134.4625	146.4018	148.2811	0.2202	184	139
1	878.0000	2.0000	10	0	134.3020	146.3583	148.1582	0.2115	180	132
1	879.0000	2.0000	9	0	134.2176	146.2981	148.0515	0.1672	177	137
1	880.0000	2.0000	9	0	134.4618	146.3733	148.2481	0.2369	171	142
1	881.0000	2.0000	9	0	134.4987	146.4913	148.2269	0.2660	181	134
1	882.0000	2.0000	10	0	134.3649	146.4767	148.2027	0.2961	168	133
1	883.0000	2.0000	9	0	134.4095	146.4884	148.3003	0.2433	188	137
1	884.0000	2.0000	9	0	134.5188	146.4101	148.3402	0.1976	185	146
1	885.0000	2.0000	10	0	134.4369	146.4499	148.3212	0.2278	187	139
1	886.0000	2.0000	9	0	134.5754	146.4890	148.3235	0.1769	183	136
1	887.0000	2.0000	10	0	134.5539	146.4724	148.4588	0.1668	184	133
1	888.0000	2.0000	9	0	134.0999	146.3111	148.0730	0.3839	161	140
1	889.0000	2.0000	9	0	133.5620	146.2677	147.5568	0.2370	163	134
1	890.0000	2.0000	9	0	133.4385	146.1648	147.4733	0.1816	171	130
1	891.0000	2.0000	9	0	133.3567	146.1208	147.5524	0.2615	158	133
1	892.0000	2.0000	10	0	133.6052	146.2300	147.5747	0.1941	161	132
1	893.0000	2.0000	9	0	133.5315	146.2367	147.5777	0.1754	161	139
1	894.0000	2.0000	10	0	133.4282	146.1523	147.5151	0.2296	162	135
1	895.0000	2.0000	9	0	133.4554	146.1411	147.5582	0.2423	162	132
1	896.0000	2.0000	9	0	133.2500	146.1312	147.3282	0.2476	162	137
1	897.0000	2.0000	10	0	133.4279	146.0697	147.2753	0.2729	161	135
1	898.0000	2.0000	10	0	133.3139	146.0754	147.3958	0.2292	165	131
1	899.0000	2.0000	9	0	133.4351	146.2343	147.5562	0.1820	165	145
1	900.0000	2.0000	9	0	133.2377	146.1123	147.3825	0.2933	162	137
1	901.0000	2.0000	10	0	132.9216	146.0878	147.1401	0.2026	168	140
1	902.0000	2.0000	9	0	133.0376	146.1377	147.2310	0.2757	157	139
1	903.0000	2.0000	9	0	132.9404	146.0315	147.2224	0.3041	158	142
1	904.0000	2.0000	9	0	133.0301	145.9781	147.1709	0.1899	163	141
1	905.0000	2.0000	9	0	132.9549	146.0470	147.2329	0.2316	164	141
1	906.0000	2.0000	9	0	132.8587	146.0397	147.1576	0.3281	168	142
1	907.0000	2.0000	9	0	132.9926	146.1465	147.2227	0.2845	161	142
1	908.0000	2.0000	9	0	132.8668	146.1113	147.1189	0.2560	154	137
1	909.0000	2.0000	10	0	133.0246	146.1328	147.1941	0.2716	159	134
1	910.0000	2.0000	9	0	132.9712	146.0621	147.1067	0.1924	157	137
1	911.0000	2.0000	9	0	132.9917	145.9520	147.0748	0.2057	164	137
1	912.0000	2.0000	9	0	132.9036	146.1010	147.0950	0.2153	155	137
1	913.0000	2.0000	9	0	132.7806	146.0473	147.0038	0.2889	159	141
1	914.0000	2.0000	9	0	132.9732	145.9938	147.0197	0.2077	157	138
1	915.0000	2.0000	9	0	132.7649	145.8799	146.8385	0.1024	159	136
1	916.0000	2.0000	9	0	132.7088	145.9305	146.7883	0.2211	153	134
1	917.0000	2.0000	9	0	132.2585	145.8836	146.5498	0.2844	154	139
1	918.0000	2.0000	9	0	132.6682	146.0046	146.7522	0.2047	147	140
1	919.0000	2.0000	9	0	132.3558	145.8160	146.6111	0.2145	145	140
1	920.0000	2.0000	10	0	132.2546	145.7839	146.5380	0.2069	145	143
1	921.0000	2.0000	10	0	132.2074	145.7780	146.5749	0.2404	146	139
1	922.0000	2.0000	10	0	132.1300	145.6970	146.5446	0.2328	167	141
1	923.0000	2.0000	9	0	132.0515	145.7386	146.3807	0.2214	167	140
1	924.0000	2.0000	9	0	132.0961	145.7239	146.3996	0.2735	139	146
1	925.0000	2.0000	9	0	132.0515	145.7556	146.4576	0.3462	151	143
1	926.0000	2.0000	9	0	132.0492	145.5377	146.3191	0.1764	147	139
1	927.0000	2.0000	10	0	131.9706	145.6105	146.3259	0.2094	148	137
1	928.0000	2.0000	9	0	132.0178	145.6435	146.2709	0.1862	168	146
1	929.0000	2.0000	9	0	132.0532	145.7334	146.3024	0.2230	148	143
1	930.0000	2.0000	9	0	132.1116	145.7350	146.4000	0.2779	145	140
1	931.0000	2.0000	9	0	132.0673	145.6911	146.4236	0.2461	151	138
1	932.0000	2.0000	9	0	132.0942	145.7164	146.4244	0.2481	155	146
1	933.0000	2.0000	9	0	132.1693	145.7075	146.3923	0.2212	147	138
1	934.0000	2.0000	9	0	132.1046	145.7294	146.4238	0.2511	147	139
1	935.0000	2.0000	9	0	132.1068	145.6764	146.4784	0.2248	157	147
1	936.0000	2.0000	9	0	132.0852	145.7064	146.4425	0.2591	143	142
1	937.0000	2.0000	9	0	131.9800	145.7669	146.3677	0.2866	149	140
1	938.0000	2.0000	10	0	132.0770	145.7772	146.3582	0.2382	147	145
1	939.0000	2.0000	10	0	132.0957	145.8084	146.4776	0.1861	149	143
1	940.0000	2.0000	9	0	132.0862	145.7986	146.4942	0.2636	147	144
1	941.0000	2.0000	9	0	132.0187	145.7152	146.4366	0.3266	150	142
1	942.0000	2.0000	9	0	132.1792	145.8051	146.3967	0.2817	142	146
1	943.0000	2.0000	9	0	132.0668	145.6242	146.3400	0.2110	152	143
1	944.0000	2.0000	9	0	132.0460	145.7562	146.4156	0.2512	146	141
1	945.0000	2.0000	10	0	132.0845	145.8146	146.4439	0.1941	146	137
1	946.0000	2.0000	9	0	132.1336	145.7550	146.3601	0.2977	151	143
1	947.0000	2.0000	9	0	132.0649	145.7539	146.3824	0.2690	140	136
1	948.0000	2.0000	9	0	132.0218	145.7988	146.4003	0.2241	139	132
1	949.0000	2.0000	10	0	131.7599	145.7198	146.0087	0.2690	132	107
1	950.0000	2.0000	10	0	131.5307	145.7765	146.1921	0.2914	132	108
1	951.0000	2.0000	9	0	131.7293	145.7320	146.1145	0.4989	148	132
1	952.0000	2.0000	9	0	131.7852	145.5751	146.3609	0.2368	149	142
1	953.0000	2.0000	9	0	131.8739	145.6112	146.3995	0.2229	157	136
1	954.0000	2.0000	9	0	131.8991	145.6492	146.4802	0.2774	148	143
1	955.0000	2.0000	9	0	131.9582	145.6508	146.4746	0.1968	150	141
1	956.0000	2.0000	9	0	131.9283	145.6388	146.5089	0.2549	149	143
1	957.0000	2.0000	9	0	131.8827	145.6416	146.4018	0.2968	151	146
1	958.0000	2.0000	9	0	131.9223	145.6609	146.4272	0.2682	151	145
1	959.0000	2.0000	9	0	131.7484	145.6364	146.3643	0.2367	146	146
1	960.0000	2.0000	9	0	131.8230	145.6405	146.4241	0.2250	150	145
1	961.0000	2.0000	9	0	131.8383	145.6875	146.4338	0.2165	149	146
1	962.0000	2.0000	9	0	131.9542	145.6041	146.5210	0.2163	152	148
1	963.0000	2.0000	9	0	131.9181	145.6316	146.4819	0.2439	150	146
1	964.0000	2.0000	9	0	131.8767	145.6147	146.4424	0.2119	152	143
1	965.0000	2.0000	9	0	131.9809	145.6078	146.4918	0.2382	155	149
1	966.0000	2.0000	9	0	131.8120	145.6313	146.4032	0.2072	155	149
1	967.0000	2.0000	9	0	131.8119	145.5291	146.2855	0.2611	153	148
1	968.0000	2.0000	9	0	131.8126	145.5947	146.3223	0.2098	156	147
1	969.0000	2.0000	10	0	131.8329	145.6154	146.3871	0.2030	154	144
1	970.0000	2.0000	9	0	131.6932	145.6406	146.2477	0.2271	163	141
1	971.0000	2.0000	9	0	131.7606	145.5455	146.2927	0.2279	155	144
1	972.0000	2.0000	10	0	131.7456	145.5115	146.2400	0.2297	156	145
1	973.0000	2.0000	9	0	131.7270	145.5673	146.2972	0.1997	154	146
1	974.0000	2.0000	9	0	131.5571	145.5334	146.3257	0.2796	158	145
1	975.0000	2.0000	10	0	131.7798	145.5771	146.3416	0.1541	154	145
1	976.0000	2.0000	9	0	131.7181	145.5764	146.3472	0.2405	152	150
1	977.0000	2.0000	9	0	131.7763	145.5777	146.2690	0.2160	157	147
1	978.0000	2.0000	10	0	131.8121	145.5926	146.4286	0.1997	155	145
1	979.0000	2.0000	10	0	131.8847	145.6770	146.4497	0.2491	155	143
1	980.0000	2.0000	9	0	131.7324	145.4927	146.2970	0.1964	149	135
1	981.0000	2.0000	10	0	131.7549	145.4936	146.2872	0.2740	157	142
1	982.0000	2.0000	9	0	131.8135	145.6070	146.4119	0.2057	158	142
1	983.0000	2.0000	9	0	131.6698	145.5270	146.2936	0.2524	156	145
1	984.0000	2.0000	9	0	131.6719	145.5342	146.2476	0.2230	163	146
1	985.0000	2.0000	9	0	131.9044	145.6349	146.3861	0.2593	150	145
1	986.0000	2.0000	9	0	131.8427	145.5929	146.4442	0.2307	152	144
1	987.0000	2.0000	9	0	131.6985	145.4824	146.2812	0.2349	155	145
1	988.0000	2.0000	9	0	131.6817	145.4807	146.2889	0.2199	155	144
1	989.0000	2.0000	9	0	131.7590	145.5623	146.4379	0.2208	151	141
1	990.0000	2.0000	9	0	131.8841	145.6227	146.4608	0.2802	155	144
1	991.0000	2.0000	9	0	131.8393	145.5413	146.3988	0.2347	158	147
1	992.0000	2.0000	9	0	131.8099	145.4369	146.2614	0.1811	152	142
1	993.0000	2.0000	10	0	131.8630	145.6453	146.3208	0.4338	152	137
1	994.0000	2.0000	10	0	131.8191	145.7499	146.4611	0.2972	155	136
1	995.0000	2.0000	9	0	131.8462	145.5827	146.3639	0.2998	159	149
1	996.0000	2.0000	9	0	131.6718	145.5531	146.3309	0.3128	151	140
1	997.0000	2.0000	9	0	131.7277	145.5380	146.3025	0.2467	155	143
1	998.0000	2.0000	9	0	131.6586	145.5192	146.1818	0.2909	153	135
1	999.0000	2.0000	9	0	131.6855	145.5483	146.3185	0.2337	149	142
1	1000.0000	2.0000	9	0	131.7387	145.5472	146.2065	0.3138	154	146
1	1001.0000	2.0000	9	0	131.8591	145.5144	146.3509	0.2213	153	137
1	1002.0000	2.0000	10	0	131.6963	145.4621	146.3033	0.2245	150	133
1	1003.0000	2.0000	9	0	131.6673	145.4801	146.2929	0.2258	149	138
1	1004.0000	2.0000	10	0	131.7638	145.5512	146.3498	0.2593	153	135
1	1005.0000	2.0000	9	0	131.8898	145.5612	146.4280	0.2677	149	141
1	1006.0000	2.0000	10	0	131.6437	145.5493	146.2729	0.2180	153	141
1	1007.0000	2.0000	10	0	131.7197	145.5838	146.2950	0.1832	155	141
1	1008.0000	2.0000	9	0	131.9274	145.7108	146.5715	0.3104	154	139
1	1009.0000	2.0000	10	0	131.4933	145.5483	146.1395	0.3958	144	137
1	1010.0000	2.0000	9	0	131.7679	145.5197	146.3459	0.3017	147	139
1	1011.0000	2.0000	9	0	131.8003	145.5961	146.3644	0.2713	150	136
1	1012.0000	2.0000	9	0	131.7056	145.5285	146.2445	0.2176	155	139
1	1013.0000	2.0000	10	0	131.9189	145.5612	146.2942	0.3667	152	133
1	1014.0000	2.0000	10	0	131.7056	145.4552	146.1360	0.2099	149	130
1	1015.0000	2.0000	9	0	131.7214	145.5361	146.2669	0.2217	155	139
1	1016.0000	2.0000	9	0	131.7001	145.4749	146.2675	0.2626	155	141
1	1017.0000	2.0000	10	0	131.8255	145.4807	146.2152	0.3651	152	140
1	1018.0000	2.0000	10	0	131.7326	145.4391	146.2781	0.2148	149	137
1	1019.0000	2.0000	9	0	131.8018	145.4695	146.3814	0.1988	152	144
1	1020.0000	2.0000	9	0	131.8690	145.3743	146.2619	0.3117	157	140
1	1021.0000	2.0000	10	0	131.8691	145.4957	146.4352	0.1796	153	136
1	1022.0000	2.0000	9	0	131.6132	145.4272	146.3298	0.3322	156	135
1	1023.0000	2.0000	9	0	131.7168	145.4624	146.2157	0.1649	156	146
1	1024.0000	2.0000	9	0	131.7253	145.4767	146.2490	0.1378	153	139
1	1025.0000	2.0000	9	0	131.7873	145.4799	146.3040	0.2213	150	143
1	1026.0000	2.0000	10	0	131.6985	145.4925	146.2961	0.2454	150	133
1	1027.0000	2.0000	10	0	131.5871	145.5873	146.3358	0.3565	155	122
1	1028.0000	2.0000	10	0	131.6289	145.5569	146.3013	0.2423	148	133
1	1029.0000	2.0000	10	0	131.7453	145.5192	146.3973	0.1978	158	138
1	1030.0000	2.0000	9	0	131.6469	145.4929	146.2402	0.1838	156	138
1	1031.0000	2.0000	9	0	131.6961	145.5328	146.2620	0.2166	155	136
1	1032.0000	2.0000	9	0	131.6502	145.4919	146.2326	0.2147	155	138
1	1033.0000	2.0000	10	0	131.6779	145.4492	146.2707	0.2516	152	131
1	1034.0000	2.0000	9	0	131.6633	145.5517	146.3900	0.2505	161	147
1	1035.0000	2.0000	9	0	131.6991	145.4361	146.3579	0.1924	156	144
1	1036.0000	2.0000	9	0	131.6591	145.4702	146.2280	0.2023	159	142
1	1037.0000	2.0000	9	0	131.6149	145.4796	146.2484	0.2336	155	149
1	1038.0000	2.0000	9	0	131.6610	145.4608	146.3657	0.2223	163	143
1	1039.0000	2.0000	9	0	131.6860	145.5211	146.2987	0.2475	160	143
1	1040.0000	2.0000	9	0	131.7296	145.4309	146.4514	0.2434	161	140
1	1041.0000	2.0000	9	0	131.5533	145.3099	146.1192	0.1764	158	135
1	1042.0000	2.0000	9	0	131.6535	145.5326	146.4308	0.2143	160	140
1	1043.0000	2.0000	9	0	131.5957	145.4852	146.3258	0.2553	162	140
1	1044.0000	2.0000	9	0	131.6736	145.4161	146.2823	0.2578	158	140
1	1045.0000	2.0000	9	0	131.6530	145.5314	146.3957	0.1887	163	145
1	1046.0000	2.0000	9	0	131.7541	145.5073	146.2552	0.3372	160	143
1	1047.0000	2.0000	9	0	131.6738	145.4483	146.2812	0.2262	155	138
1	1048.0000	2.0000	10	0	131.6935	145.4333	146.2948	0.1723	160	138
1	1049.0000	2.0000	9	0	131.7401	145.2532	146.3160	0.2275	167	138
1	1050.0000	2.0000	9	0	131.6796	145.4956	146.3958	0.1696	157	144
1	1051.0000	2.0000	9	0	131.5779	145.5263	146.3670	0.2102	157	145
1	1052.0000	2.0000	9	0	131.6437	145.4323	146.3437	0.3040	159	141
1	1053.0000	2.0000	9	0	131.6598	145.4850	146.2896	0.2321	157	140
1	1054.0000	2.0000	9	0	131.4262	145.4373	146.1829	0.2694	159	138
1	1055.0000	2.0000	9	0	131.6885	145.3877	146.3149	0.1126	158	140
1	1056.0000	2.0000	9	0	131.6230	145.4880	146.3282	0.2849	153	141
1	1057.0000	2.0000	10	0	131.6137	145.5337	146.2650	0.2363	161	139
1	1058.0000	2.0000	10	0	131.7327	145.3996	146.3142	0.2443	165	142
1	1059.0000	2.0000	9	0	131.6128	145.5743	146.4116	0.3066	162	139
1	1060.0000	2.0000	9	0	131.6638	145.5154	146.3917	0.2158	158	140
1	1061.0000	2.0000	9	0	131.9033	145.4912	146.2700	0.2989	152	141
1	1062.0000	2.0000	9	0	131.4909	145.3944	146.0723	0.2520	155	136
1	1063.0000	2.0000	9	0	131.5924	145.3643	146.1558	0.1813	157	139
1	1064.0000	2.0000	9	0	131.6929	145.4722	146.3346	0.1950	162	144
1	1065.0000	2.0000	9	0	131.4581	145.3909	146.0844	0.2514	154	142
1	1066.0000	2.0000	9	0	131.4967	145.5120	146.2519	0.2833	154	135
1	1067.0000	2.0000	10	0	131.4746	145.4652	146.3421	0.2555	160	142
1	1068.0000	2.0000	10	0	131.6439	145.5975	146.3871	0.2982	153	134
1	1069.0000	2.0000	9	0	131.6694	145.4405	146.3906	0.2096	159	139
1	1070.0000	2.0000	10	0	131.5403	145.5125	146.1978	0.2665	158	141
1	1071.0000	2.0000	10	0	131.5367	145.5246	146.2922	0.2239	160	144
1	1072.0000	2.0000	9	0	131.4571	145.2831	146.1335	0.1847	160	142
1	1073.0000	2.0000	10	0	131.5828	145.6331	146.3987	0.2327	154	141
1	1074.0000	2.0000	9	0	131.6053	145.4553	146.3601	0.1493	159	149
1	1075.0000	2.0000	9	0	131.6824	145.5218	146.4420	0.2503	154	145
1	1076.0000	2.0000	10	0	131.5996	145.4951	146.3461	0.2632	156	145
1	1077.0000	2.0000	10	0	131.6490	145.4229	146.2902	0.1722	153	147
1	1078.0000	2.0000	10	0	131.6356	145.3970	146.3584	0.3138	157	143
1	1079.0000	2.0000	9	0	131.6208	145.3711	146.3839	0.2196	158	143
1	1080.0000	2.0000	10	0	131.5765	145.4320	146.2920	0.2378	153	139
1	1081.0000	2.0000	10	0	131.6436	145.4931	146.4640	0.2550	157	142
1	1082.0000	2.0000	9	0	131.5317	145.5580	146.3417	0.2809	156	143
1	1083.0000	2.0000	9	0	131.7124	145.4486	146.3768	0.1893	161	146
1	1084.0000	2.0000	10	0	131.6776	145.4409	146.3156	0.2342	159	142
1	1085.0000	2.0000	9	0	131.5883	145.5411	146.3630	0.2982	155	144
1	1086.0000	2.0000	10	0	131.5684	145.4545	146.3017	0.2017	155	139
1	1087.0000	2.0000	10	0	131.6167	145.5403	146.4148	0.2537	154	139
1	1088.0000	2.0000	10	0	131.5725	145.6072	146.3677	0.3255	154	141
1	1089.0000	2.0000	9	0	131.5734	145.4318	146.3392	0.2307	156	143
1	1090.0000	2.0000	9	0	131.5764	145.4471	146.2866	0.2436	161	141
1	1091.0000	2.0000	10	0	131.5710	145.4912	146.2899	0.2051	152	133
1	1092.0000	2.0000	9	0	131.6689	145.5030	146.4007	0.2288	164	145
1	1093.0000	2.0000	9	0	131.6083	145.4312	146.3300	0.2350	163	144
1	1094.0000	2.0000	10	0	131.7422	145.3893	146.4217	0.2592	157	135
1	1095.0000	2.0000	9	0	131.6894	145.4209	146.4318	0.1674	157	144
1	1096.0000	2.0000	10	0	131.7316	145.3975	146.4089	0.2486	158	146
1	1097.0000	2.0000	9	0	131.8237	145.5413	146.5561	0.3362	159	137
1	1098.0000	2.0000	9	0	131.6948	145.5771	146.4583	0.1897	159	140
1	1099.0000	2.0000	9	0	131.7100	145.5805	146.4474	0.3048	151	143
1	1100.0000	2.0000	10	0	131.4324	145.5215	146.2742	0.2917	158	141
1	1101.0000	2.0000	9	0	131.6058	145.3961	146.3521	0.3259	155	138
1	1102.0000	2.0000	10	0	131.6446	145.3944	146.4175	0.2020	156	142
1	1103.0000	2.0000	9	0	131.7352	145.4328	146.4024	0.1811	156	140
1	1104.0000	2.0000	10	0	131.5435	145.5869	146.4233	0.2956	155	140
1	1105.0000	2.0000	9	0	131.7403	145.5075	146.4316	0.1833	152	142
1	1106.0000	2.0000	9	0	131.5684	145.4991	146.3081	0.1583	152	139
1	1107.0000	2.0000	10	0	131.6588	145.3131	146.2664	0.2087	157	133
1	1108.0000	2.0000	9	0	131.5583	145.5044	146.3353	0.2365	159	138
1	1109.0000	2.0000	10	0	131.5801	145.4705	146.3454	0.2497	160	134
1	1110.0000	2.0000	10	0	131.6915	145.5265	146.5226	0.1802	156	142
1	1111.0000	2.0000	9	0	131.7247	145.5167	146.4733	0.2384	157	146
1	1112.0000	2.0000	9	0	131.5715	145.4609	146.2896	0.2241	156	146
1	1113.0000	2.0000	9	0	131.5927	145.3692	146.4189	0.3078	152	140
1	1114.0000	2.0000	9	0	131.5888	145.5026	146.3795	0.2110	154	141
1	1115.0000	2.0000	10	0	131.5690	145.5239	146.3552	0.1857	159	143
1	1116.0000	2.0000	9	0	131.7696	145.4425	146.4965	0.2141	160	144
1	1117.0000	2.0000	9	0	131.5731	145.5838	146.4307	0.2142	154	149
1	1118.0000	2.0000	9	0	131.3120	145.4909	146.3497	0.3085	152	137
1	1119.0000	2.0000	10	0	131.6744	145.5453	146.4252	0.1588	152	144
1	1120.0000	2.0000	9	0	131.5795	145.4990	146.4210	0.1940	159	142
1	1121.0000	2.0000	9	0	131.5007	145.4878	146.2328	0.2321	157	142
1	1122.0000	2.0000	9	0	131.5136	145.5140	146.2747	0.2545	155	142
1	1123.0000	2.0000	9	0	131.6891	145.4471	146.4706	0.2500	149	143
1	1124.0000	2.0000	9	0	131.6505	145.5567	146.5089	0.2759	152	145
1	1125.0000	2.0000	10	0	131.5062	145.6108	146.4085	0.2747	150	142
1	1126.0000	2.0000	9	0	131.6915	145.6215	146.5346	0.2671	152	135
1	1127.0000	2.0000	10	0	131.8698	145.5784	146.6107	0.1840	160	134
1	1128.0000	2.0000	9	0	131.7496	145.5353	146.5142	0.1674	162	140
1	1129.0000	2.0000	9	0	131.5923	145.4900	146.3578	0.1397	155	141
1	1130.0000	2.0000	9	0	131.5280	145.4717	146.2562	0.1705	159	134
1	1131.0000	2.0000	9	0	131.6384	145.5495	146.4008	0.2304	154	140
1	1132.0000	2.0000	9	0	131.7298	145.6175	146.5358	0.2438	156	137
1	1133.0000	2.0000	9	0	131.5365	145.5700	146.3470	0.3067	155	139
1	1134.0000	2.0000	9	0	131.6208	145.4887	146.3975	0.2326	159	138
1	1135.0000	2.0000	9	0	131.7754	145.5173	146.5633	0.2395	151	143
1	1136.0000	2.0000	10	0	131.7839	145.5711	146.5911	0.1945	150	137
1	1137.0000	2.0000	9	0	131.7033	145.6324	146.5849	0.2000	154	139
1	1138.0000	2.0000	10	0	131.7238	145.5723	146.5348	0.1746	149	138
1	1139.0000	2.0000	10	0	131.8366	145.6030	146.6047	0.3370	158	142
1	1140.0000	2.0000	9	0	131.7882	145.5720	146.5771	0.1871	151	136
1	1141.0000	2.0000	9	0	131.6785	145.5572	146.5185	0.1603	157	147
1	1142.0000	2.0000	10	0	131.7203	145.5904	146.5240	0.2638	159	146
1	1143.0000	2.0000	10	0	131.8075	145.6402	146.7264	0.2879	153	138
1	1144.0000	2.0000	9	0	131.7674	145.6168	146.6314	0.2271	158	144
1	1145.0000	2.0000	10	0	131.7418	145.7013	146.5990	0.2896	159	144
1	1146.0000	2.0000	9	0	131.6976	145.5590	146.5507	0.2699	157	142
1	1147.0000	2.0000	9	0	131.6228	145.5472	146.3579	0.2071	157	149
1	1148.0000	2.0000	10	0	131.6200	145.5378	146.4232	0.3549	155	142
1	1149.0000	2.0000	10	0	131.6788	145.5455	146.5352	0.1559	153	142
1	1150.0000	2.0000	9	0	131.7952	145.5269	146.5827	0.2441	157	140
1	1151.0000	2.0000	10	0	131.7443	145.4994	146.5151	0.3093	164	140
1	1152.0000	2.0000	9	0	131.7030	145.6076	146.5683	0.2797	152	139
1	1153.0000	2.0000	9	0	131.6279	145.5221	146.3632	0.2038	148	143
1	1154.0000	2.0000	9	0	131.5964	145.5308	146.4591	0.2715	156	145
1	1155.0000	2.0000	9	0	131.7159	145.5552	146.4255	0.1985	153	140
1	1156.0000	2.0000	9	0	131.6511	145.5590	146.3924	0.1848	156	143
1	1157.0000	2.0000	9	0	131.7174	145.5138	146.3362	0.2411	158	143
1	1158.0000	2.0000	9	0	131.6544	145.5156	146.3598	0.2462	152	143
1	1159.0000	2.0000	9	0	131.6833	145.4169	146.3189	0.2287	151	141
1	1160.0000	2.0000	9	0	131.7726	145.6359	146.4563	0.2976	147	135
1	1161.0000	2.0000	9	0	131.6415	145.5515	146.3929	0.2363	156	143
1	1162.0000	2.0000	10	0	131.6997	145.5753	146.3707	0.1446	146	137
1	1163.0000	2.0000	10	0	131.4963	145.5452	146.3570	0.2816	151	144
1	1164.0000	2.0000	9	0	131.7450	145.4969	146.4307	0.1911	151	141
1	1165.0000	2.0000	9	0	131.6803	145.5215	146.4267	0.1733	154	141
1	1166.0000	2.0000	9	0	131.7021	145.5104	146.3526	0.2015	159	145
1	1167.0000	2.0000	10	0	131.7749	145.4553	146.3196	0.1964	154	139
1	1168.0000	2.0000	10	0	131.7579	145.6710	146.5825	0.2098	150	138
1	1169.0000	2.0000	9	0	131.8179	145.6332	146.5071	0.1627	148	136
1	1170.0000	2.0000	10	0	131.8172	145.6382	146.4892	0.1940	147	134
1	1171.0000	2.0000	10	0	131.8504	145.6380	146.5721	0.1929	148	140
1	1172.0000	2.0000	10	0	131.8291	145.5562	146.5984	0.1740	155	136
1	1173.0000	2.0000	10	0	131.9484	145.6745	146.6998	0.3059	152	138
1	1174.0000	2.0000	9	0	131.9925	145.6500	146.7399	0.2265	153	140
1	1175.0000	2.0000	9	0	131.8833	145.6508	146.6252	0.2679	154	140
1	1176.0000	2.0000	10	0	132.0201	145.6149	146.7969	0.1802	152	138
1	1177.0000	2.0000	10	0	131.8873	145.7313	146.7140	0.1910	162	142
1	1178.0000	2.0000	9	0	131.9146	145.6324	146.5509	0.1631	150	135
1	1179.0000	2.0000	9	0	131.8864	145.7776	146.6405	0.3664	154	139
1	1180.0000	2.0000	10	0	132.0234	145.6875	146.8277	0.2391	146	134
1	1181.0000	2.0000	10	0	131.9001	145.7031	146.7053	0.3056	152	132
1	1182.0000	2.0000	9	0	132.0250	145.6692	146.8895	0.2572	150	142
1	1183.0000	2.0000	9	0	131.9609	145.6971	146.7134	0.2511	155	142
1	1184.0000	2.0000	9	0	132.0234	145.7437	146.8112	0.1822	159	143
1	1185.0000	2.0000	9	0	131.8888	145.7288	146.6789	0.3410	158	138
1	1186.0000	2.0000	9	0	131.9954	145.6623	146.7152	0.2208	157	138
1	1187.0000	2.0000	9	0	132.0078	145.7053	146.8036	0.2068	149	142
1	1188.0000	2.0000	10	0	131.8627	145.8134	146.8086	0.2557	151	140
1	1189.0000	2.0000	9	0	131.8820	145.6440	146.6397	0.3062	146	133
1	1190.0000	2.0000	10	0	131.8574	145.7114	146.6706	0.2866	155	139
1	1191.0000	2.0000	10	0	131.9356	145.7900	146.8251	0.2084	149	139
1	1192.0000	2.0000	10	0	131.7974	145.7339	146.6894	0.2693	154	140
1	1193.0000	2.0000	9	0	131.9882	145.7917	146.7656	0.2681	164	146
1	1194.0000	2.0000	10	0	131.9388	145.7391	146.7327	0.1614	159	146
1	1195.0000	2.0000	10	0	131.9451	145.7094	146.6647	0.1790	160	149
1	1196.0000	2.0000	9	0	131.9590	145.6881	146.7769	0.2104	156	138
1	1197.0000	2.0000	10	0	131.9143	145.6238	146.6883	0.1610	163	145
1	1198.0000	2.0000	9	0	131.8828	145.6395	146.7391	0.2892	161	141
1	1199.0000	2.0000	10	0	132.0206	145.6675	146.7712	0.3154	156	143
1	1200.0000	2.0000	9	0	131.9893	145.6967	146.8792	0.2344	164	142
1	1201.0000	2.0000	10	0	131.9759	145.6686	146.7722	0.2659	156	140
1	1202.0000	2.0000	9	0	131.8200	145.7633	146.5860	0.2948	154	147
1	1203.0000	2.0000	10	0	132.0249	145.7387	146.6921	0.2525	152	142
1	1204.0000	2.0000	10	0	131.9309	145.7982	146.7278	0.3289	153	137
1	1205.0000	2.0000	10	0	131.8516	145.7081	146.6731	0.2489	162	143
1	1206.0000	2.0000	9	0	131.7624	145.6765	146.6223	0.2180	156	144
1	1207.0000	2.0000	9	0	131.8398	145.7378	146.7040	0.2499	156	144
1	1208.0000	2.0000	10	0	131.9271	145.6338	146.6696	0.1819	158	144
1	1209.0000	2.0000	9	0	131.7675	145.6725	146.5830	0.2646	152	144
1	1210.0000	2.0000	10	0	131.7703	145.6100	146.5674	0.2290	156	143
1	1211.0000	2.0000	9	0	131.8137	145.7653	146.7247	0.2527	159	151
1	1212.0000	2.0000	9	0	131.9370	145.7495	146.7529	0.2671	154	145
1	1213.0000	2.0000	10	0	131.8992	145.8099	146.8521	0.2270	147	145
1	1214.0000	2.0000	9	0	131.8873	145.6829	146.7520	0.2264	159	147
1	1215.0000	2.0000	9	0	131.8698	145.7728	146.7249	0.2439	161	149
1	1216.0000	2.0000	9	0	131.8173	145.7452	146.7225	0.2222	149	146
1	1217.0000	2.0000	9	0	131.8020	145.6852	146.7067	0.1639	153	147
1	1218.0000	2.0000	9	0	131.9710	145.7668	146.7949	0.2083	147	143
1	1219.0000	2.0000	9	0	131.9405	145.7975	146.8065	0.2644	159	146
1	1220.0000	2.0000	10	0	131.9336	145.8017	146.7299	0.2122	152	147
1	1221.0000	2.0000	10	0	131.8392	145.7908	146.6183	0.2451	147	145
1	1222.0000	2.0000	10	0	131.8623	145.7943	146.7312	0.1863	154	146
1	1223.0000	2.0000	10	0	131.7016	145.7808	146.5376	0.2626	150	145
1	1224.0000	2.0000	9	0	131.7435	145.7525	146.5359	0.2697	151	151
1	1225.0000	2.0000	9	0	131.9234	145.7877	146.7337	0.2238	147	147
1	1226.0000	2.0000	9	0	131.9198	145.7736	146.6324	0.3154	154	151
1	1227.0000	2.0000	10	0	131.7704	145.7734	146.5636	0.2487	149	145
1	1228.0000	2.0000	9	0	131.7953	145.7066	146.5533	0.2243	151	145
1	1229.0000	2.0000	10	0	131.8053	145.7361	146.5200	0.2547	149	150
1	1230.0000	2.0000	9	0	131.8362	145.7727	146.6238	0.2116	156	145
1	1231.0000	2.0000	9	0	131.7630	145.7521	146.5777	0.2763	151	150
1	1232.0000	2.0000	10	0	131.8344	145.7542	146.5705	0.2556	152	149
1	1233.0000	2.0000	9	0	131.9485	145.7637	146.7317	0.2402	145	147
1	1234.0000	2.0000	10	0	131.8878	145.7532	146.6815	0.2771	149	150
1	1235.0000	2.0000	9	0	131.8969	145.7606	146.7199	0.2165	151	150
1	1236.0000	2.0000	9	0	131.8146	145.7585	146.6807	0.2736	152	154
1	1237.0000	2.0000	9	0	131.9082	145.6945	146.6681	0.1816	151	147
1	1238.0000	2.0000	10	0	131.8388	145.6993	146.5952	0.2046	149	147
1	1239.0000	2.0000	9	0	131.7348	145.7029	146.5683	0.2396	151	151
1	1240.0000	2.0000	9	0	131.8076	145.7265	146.6015	0.3139	155	146
1	1241.0000	2.0000	9	0	131.7928	145.7622	146.5895	0.2007	154	147
1	1242.0000	2.0000	9	0	131.8785	145.7723	146.7063	0.2455	152	142
1	1243.0000	2.0000	9	0	131.8536	145.7677	146.6534	0.2470	169	145
1	1244.0000	2.0000	10	0	131.7723	145.8310	146.6361	0.3197	155	153
1	1245.0000	2.0000	9	0	131.7636	145.7665	146.6120	0.2105	154	146
1	1246.0000	2.0000	9	0	131.9734	145.8428	146.7348	0.2336	153	143
1	1247.0000	2.0000	10	0	131.9927	145.7841	146.7404	0.2220	149	150
1	1248.0000	2.0000	9	0	131.8852	145.7735	146.6841	0.2773	153	150
1	1249.0000	2.0000	10	0	131.8400	145.7475	146.6158	0.2202	149	151
1	1250.0000	2.0000	9	0	131.7474	145.7604	146.6026	0.2287	150	143
1	1251.0000	2.0000	9	0	131.8216	145.7261	146.5599	0.2682	158	148
1	1252.0000	2.0000	9	0	131.7993	145.7418	146.6306	0.2435	153	151
1	1253.0000	2.0000	9	0	131.7516	145.6835	146.5279	0.2209	152	152
1	1254.0000	2.0000	10	0	131.6587	145.6976	146.4466	0.3130	152	147
1	1255.0000	2.0000	9	0	131.6482	145.6814	146.5552	0.2398	153	149
1	1256.0000	2.0000	9	0	131.6629	145.6643	146.4812	0.2949	158	147
1	1257.0000	2.0000	10	0	131.6293	145.6251	146.3879	0.2527	151	148
1	1258.0000	2.0000	9	0	131.7743	145.6144	146.4029	0.2467	155	145
1	1259.0000	2.0000	9	0	131.7763	145.6196	146.5068	0.2081	153	143
1	1260.0000	2.0000	9	0	131.8660	145.7495	146.6529	0.2475	153	144
1	1261.0000	2.0000	10	0	131.8155	145.6995	146.5414	0.2276	157	150
1	1262.0000	2.0000	9	0	131.5993	145.5967	146.4372	0.2947	156	152
1	1263.0000	2.0000	10	0	131.7967	145.6691	146.5371	0.2125	150	148
1	1264.0000	2.0000	9	0	131.7542	145.6007	146.4874	0.1384	149	145
1	1265.0000	2.0000	9	0	131.5481	145.5846	146.3321	0.2954	153	142
1	1266.0000	2.0000	9	0	131.4554	145.6723	146.4799	0.3811	157	149
1	1267.0000	2.0000	9	0	131.9314	145.7426	146.7022	0.2630	160	146
1	1268.0000	2.0000	9	0	131.7325	145.6668	146.4711	0.2669	151	145
1	1269.0000	2.0000	10	0	131.6807	145.5810	146.4634	0.2856	151	146
1	1270.0000	2.0000	9	0	131.7385	145.6478	146.5083	0.2281	152	156
1	1271.0000	2.0000	10	0	131.7183	145.5889	146.4595	0.2541	152	141
1	1272.0000	2.0000	9	0	131.8616	145.7032	146.5982	0.1680	155	143
1	1273.0000	2.0000	9	0	131.8193	145.6896	146.5587	0.2886	158	146
1	1274.0000	2.0000	10	0	131.7149	145.6060	146.4558	0.3077	154	144
1	1275.0000	2.0000	10	0	131.6473	145.5281	146.3164	0.2323	152	140
1	1276.0000	2.0000	10	0	131.6588	145.7075	146.4807	0.2554	156	146
1	1277.0000	2.0000	9	0	131.6773	145.6675	146.5448	0.1895	153	147
1	1278.0000	2.0000	9	0	131.7921	145.5585	146.5097	0.2165	153	142
1	1279.0000	2.0000	10	0	131.9115	145.6945	146.5731	0.2555	155	143
1	1280.0000	2.0000	10	0	131.6617	145.5536	146.3896	0.3015	159	146
1	1281.0000	2.0000	9	0	131.8334	145.7113	146.6115	0.2003	158	139
1	1282.0000	2.0000	9	0	131.9503	145.7653	146.6374	0.1659	156	141
1	1283.0000	2.0000	9	0	131.8219	145.7273	146.5517	0.3232	155	143
1	1284.0000	2.0000	9	0	131.8094	145.6209	146.5050	0.1889	152	144
1	1285.0000	2.0000	9	0	131.7990	145.6281	146.5175	0.2281	153	150
1	1286.0000	2.0000	9	0	131.6869	145.6183	146.5641	0.2454	155	146
1	1287.0000	2.0000	10	0	131.8011	145.6676	146.4439	0.3210	159	142
1	1288.0000	2.0000	9	0	131.8118	145.6933	146.5015	0.2334	152	152
1	1289.0000	2.0000	9	0	131.8850	145.7259	146.6609	0.2559	149	145
1	1290.0000	2.0000	9	0	131.8628	145.5879	146.4278	0.2298	154	144
1	1291.0000	2.0000	9	0	131.9729	145.6598	146.6027	0.2009	160	146
1	1292.0000	2.0000	10	0	131.8044	145.6485	146.5930	0.2356	164	144
1	1293.0000	2.0000	10	0	131.7170	145.6140	146.5054	0.2315	156	141
1	1294.0000	2.0000	9	0	131.9534	145.6156	146.6153	0.1808	155	143
1	1295.0000	2.0000	9	0	131.7702	145.5832	146.3954	0.1747	160	146
1	1296.0000	2.0000	9	0	131.8038	145.6537	146.5087	0.1598	158	144
1	1297.0000	2.0000	9	0	131.7604	145.6537	146.5984	0.2078	158	145
1	1298.0000	2.0000	9	0	131.6656	145.5784	146.4822	0.2209	164	140
1	1299.0000	2.0000	9	0	131.7846	145.6115	146.4996	0.2624	162	146
1	1300.0000	2.0000	9	0	131.6479	145.6286	146.4700	0.2279	156	144
1	1301.0000	2.0000	9	0	131.5697	145.6226	146.4050	0.2455	154	147
1	1302.0000	2.0000	9	0	131.7639	145.5687	146.5132	0.2361	157	151
1	1303.0000	2.0000	9	0	131.8129	145.6484	146.5153	0.2396	156	146
1	1304.0000	2.0000	9	0	131.6707	145.5825	146.4732	0.2057	156	142
1	1305.0000	2.0000	9	0	131.5924	145.6621	146.3179	0.2002	155	147
1	1306.0000	2.0000	10	0	131.6686	145.6138	146.4415	0.2191	158	144
1	1307.0000	2.0000	10	0	131.6799	145.6567	146.3967	0.3140	154	144
1	1308.0000	2.0000	9	0	131.6128	145.5779	146.3834	0.2130	152	143
1	1309.0000	2.0000	9	0	131.8233	145.5413	146.4442	0.1339	150	140
1	1310.0000	2.0000	9	0	131.7084	145.6775	146.5016	0.2283	155	145
1	1311.0000	2.0000	10	0	131.7283	145.6786	146.4562	0.2061	152	143
1	1312.0000	2.0000	10	0	131.6948	145.6592	146.4876	0.2201	163	145
1	1313.0000	2.0000	10	0	131.8099	145.6543	146.5452	0.3242	158	140
1	1314.0000	2.0000	9	0	131.7091	145.5651	146.4515	0.1948	160	146
1	1315.0000	2.0000	9	0	131.5431	145.5965	146.3481	0.2502	154	144
1	1316.0000	2.0000	10	0	131.7761	145.5837	146.4738	0.1805	156	144
1	1317.0000	2.0000	9	0	131.7207	145.6639	146.4317	0.2874	157	143
1	1318.0000	2.0000	9	0	131.6227	145.5157	146.3747	0.1763	155	145
1	1319.0000	2.0000	9	0	131.7299	145.5185	146.4200	0.1526	161	143
1	1320.0000	2.0000	9	0	131.6058	145.5957	146.3009	0.2326	158	143
1	1321.0000	2.0000	10	0	131.6082	145.6334	146.4334	0.2608	162	140
1	1322.0000	2.0000	10	0	131.7671	145.6370	146.4561	0.2083	151	139
1	1323.0000	2.0000	10	0	131.8850	145.6230	146.5308	0.2019	156	142
1	1324.0000	2.0000	9	0	131.7855	145.6135	146.4776	0.2002	157	141
1	1325.0000	2.0000	9	0	131.8472	145.7203	146.5855	0.2468	155	148
1	1326.0000	2.0000	10	0	131.6941	145.6816	146.4857	0.2719	158	148
1	1327.0000	2.0000	9	0	131.7722	145.7194	146.5071	0.2528	177	145
1	1328.0000	2.0000	9	0	131.6289	145.6331	146.3375	0.2874	156	146
1	1329.0000	2.0000	9	0	131.8251	145.6604	146.4664	0.1708	165	140
1	1330.0000	2.0000	10	0	131.4338	145.7513	145.8742	0.4127	143	118
1	1331.0000	2.0000	10	0	131.1543	145.7210	145.3557	0.2480	150	139
1	1332.0000	2.0000	10	0	131.1930	145.6709	145.4444	0.2848	151	139
1	1333.0000	2.0000	10	0	130.7846	145.6480	145.3654	0.6305	160	134
1	1334.0000	2.0000	10	0	131.7001	145.8198	146.3005	0.2231	157	133
1	1335.0000	2.0000	10	0	131.7255	145.7658	146.2631	0.2044	171	144
1	1336.0000	2.0000	9	0	131.6797	145.8087	146.3521	0.2652	170	148
1	1337.0000	2.0000	9	0	131.7266	145.7767	146.3214	0.2806	158	145
1	1338.0000	2.0000	10	0	131.7073	145.8112	146.3171	0.2207	176	149
1	1339.0000	2.0000	10	0	131.7702	145.8059	146.3900	0.2378	173	141
1	1340.0000	2.0000	10	0	131.5769	145.8054	146.2171	0.3335	177	144
1	1341.0000	2.0000	10	0	131.6584	145.7677	146.4122	0.2919	175	138
1	1342.0000	2.0000	10	0	131.7635	145.8214	146.4797	0.2643	173	145
1	1343.0000	2.0000	10	0	131.5566	145.6982	146.1885	0.2469	156	143
1	1344.0000	2.0000	9	0	131.7301	145.7635	146.4148	0.2985	156	138
1	1345.0000	2.0000	10	0	131.7402	145.7175	146.2986	0.1989	156	142
1	1346.0000	2.0000	9	0	131.6991	145.7707	146.3510	0.1874	161	139
1	1347.0000	2.0000	9	0	131.8127	145.8627	146.5252	0.2400	173	146
1	1348.0000	2.0000	9	0	131.7614	145.7258	146.3895	0.2070	154	144
1	1349.0000	2.0000	10	0	131.7864	145.7499	146.4149	0.2142	157	146
1	1350.0000	2.0000	10	0	131.7759	145.6743	146.2140	0.1831	155	137
1	1351.0000	2.0000	9	0	131.5762	145.7123	146.2093	0.2770	157	147
1	1352.0000	2.0000	9	0	131.7521	145.6269	146.3427	0.1734	156	144
1	1353.0000	2.0000	10	0	131.9263	145.7301	146.4240	0.2074	149	139
1	1354.0000	2.0000	10	0	131.8254	145.7731	146.4579	0.2152	156	146
1	1355.0000	2.0000	10	0	131.8299	145.7333	146.4670	0.2066	150	138
1	1356.0000	2.0000	9	0	131.8268	145.7267	146.3834	0.2599	149	132
1	1357.0000	2.0000	9	0	131.6991	145.7652	146.4344	0.2030	151	136
1	1358.0000	2.0000	9	0	131.7754	145.7384	146.4162	0.2559	154	140
1	1359.0000	2.0000	9	0	131.7184	145.6980	146.3869	0.2230	153	140
1	1360.0000	2.0000	9	0	131.3974	145.5897	146.2663	0.4452	159	141
1	1361.0000	2.0000	9	0	131.4712	145.6153	146.0889	0.2373	149	134
1	1362.0000	2.0000	9	0	131.5300	145.6884	146.1129	0.2705	157	143
1	1363.0000	2.0000	9	0	131.6601	145.7034	146.2921	0.2234	156	140
1	1364.0000	2.0000	9	0	131.7131	145.7370	146.3536	0.2088	159	146
1	1365.0000	2.0000	9	0	131.7730	145.7416	146.3386	0.1819	158	149
1	1366.0000	2.0000	10	0	131.7775	145.6452	146.2678	0.2142	155	142
1	1367.0000	2.0000	10	0	131.5066	145.5750	146.0341	0.2692	155	139
1	1368.0000	2.0000	9	0	131.6442	145.6771	146.1534	0.2242	153	142
1	1369.0000	2.0000	10	0	131.7413	145.6013	146.1562	0.2101	153	140
1	1370.0000	2.0000	9	0	131.6474	145.6236	146.1435	0.1454	161	140
1	1371.0000	2.0000	9	0	131.5539	145.6729	146.1041	0.1654	153	143
1	1372.0000	2.0000	9	0	131.6677	145.6842	146.1812	0.1709	167	133
1	1373.0000	2.0000	9	0	131.6123	145.7008	146.1642	0.2511	175	137
1	1374.0000	2.0000	10	0	131.7983	145.7093	146.2658	0.1595	156	137
1	1375.0000	2.0000	9	0	131.7653	145.6042	146.2836	0.2067	157	145
1	1376.0000	2.0000	10	0	131.7166	145.6777	146.2558	0.2727	159	137
1	1377.0000	2.0000	9	0	131.7088	145.7620	146.3042	0.2048	164	143
1	1378.0000	2.0000	9	0	131.7859	145.7150	146.3204	0.1741	160	139
1	1379.0000	2.0000	10	0	131.5541	145.7015	146.0453	0.2431	172	137
1	1380.0000	2.0000	10	0	131.8170	145.6538	146.2097	0.1932	157	135
1	1381.0000	2.0000	10	0	131.6932	145.7218	146.2897	0.2490	153	141
1	1382.0000	2.0000	10	0	131.8313	145.6801	146.3382	0.2662	154	140
1	1383.0000	2.0000	9	0	131.8366	145.7635	146.3558	0.1629	146	139
1	1384.0000	2.0000	10	0	131.7949	145.7644	146.3287	0.1957	157	140
1	1385.0000	2.0000	10	0	131.8322	145.7920	146.3548	0.1956	157	141
1	1386.0000	2.0000	10	0	131.8254	145.6996	146.2338	0.1703	157	143
1	1387.0000	2.0000	9	0	131.7706	145.7268	146.3948	0.2345	174	145
1	1388.0000	2.0000	10	0	131.8157	145.7582	146.3205	0.1804	155	140
1	1389.0000	2.0000	10	0	131.8422	145.7874	146.3704	0.2186	175	144
1	1390.0000	2.0000	10	0	131.7837	145.7126	146.3118	0.2096	174	140
1	1391.0000	2.0000	10	0	131.7505	145.7275	146.2426	0.2345	172	137
1	1392.0000	2.0000	9	0	131.6899	145.7820	146.1576	0.2504	173	141
1	1393.0000	2.0000	10	0	131.7696	145.7702	146.3575	0.2419	172	139
1	1394.0000	2.0000	10	0	131.7400	145.7505	146.2774	0.2823	170	137
1	1395.0000	2.0000	9	0	131.7625	145.7536	146.4034	0.3026	173	147
1	1396.0000	2.0000	9	0	131.7679	145.7485	146.3125	0.2778	170	145
1	1397.0000	2.0000	10	0	131.7409	145.7192	146.2437	0.2315	158	138
1	1398.0000	2.0000	10	0	131.6901	145.7337	146.3509	0.2728	169	139
1	1399.0000	2.0000	9	0	131.8001	145.7234	146.3151	0.2192	161	137
1	1400.0000	2.0000	9	0	131.8162	145.7425	146.3224	0.1654	175	143
1	1401.0000	2.0000	10	0	131.8883	145.8222	146.4034	0.1853	171	143
1	1402.0000	2.0000	10	0	131.8414	145.8304	146.2940	0.2197	152	133
1	1403.0000	2.0000	9	0	131.9695	145.8825	146.5475	0.2247	171	142
1	1404.0000	2.0000	9	0	131.7668	145.9863	146.4099	0.2656	154	142
1	1405.0000	2.0000	9	0	131.7109	145.8537	146.4104	0.3316	177	138
1	1406.0000	2.0000	10	0	131.6635	145.7682	146.2262	0.3085	177	143
1	1407.0000	2.0000	10	0	131.8035	145.8885	146.3745	0.2028	158	141
1	1408.0000	2.0000	10	0	131.8239	145.8410	146.3815	0.1854	159	147
1	1409.0000	2.0000	10	0	131.8187	145.8503	146.3394	0.1559	154	143
1	1410.0000	2.0000	9	0	131.8073	145.8197	146.3035	0.1722	156	142
1	1411.0000	2.0000	10	0	131.9930	145.8305	146.3742	0.2300	153	140
1	1412.0000	2.0000	10	0	131.9299	145.7592	146.3288	0.2159	174	141
1	1413.0000	2.0000	10	0	132.0202	145.8592	146.5328	0.2038	161	144
1	1414.0000	2.0000	10	0	131.9141	145.8521	146.3390	0.1827	176	144
1	1415.0000	2.0000	9	0	132.0630	145.9098	146.5253	0.1681	169	144
1	1416.0000	2.0000	10	0	132.0852	145.8184	146.4916	0.1904	158	136
1	1417.0000	2.0000	10	0	131.6229	145.8459	146.2765	0.4025	156	141
1	1418.0000	2.0000	10	0	132.1513	145.8676	146.5602	0.2202	177	139
1	1419.0000	2.0000	9	0	131.8940	145.9353	146.4534	0.3044	169	142
1	1420.0000	2.0000	10	0	132.1485	145.9361	146.5113	0.2047	157	140
1	1421.0000	2.0000	10	0	132.1524	145.9254	146.6384	0.2345	156	138
1	1422.0000	2.0000	9	0	132.2059	145.9253	146.6407	0.1894	177	142
1	1423.0000	2.0000	9	0	132.3011	145.9449	146.7021	0.2340	176	143
1	1424.0000	2.0000	9	0	131.9424	145.9790	146.6075	0.4213	172	147
1	1425.0000	2.0000	10	0	132.2261	145.9412	146.6038	0.2527	173	137
1	1426.0000	2.0000	10	0	132.2548	145.9691	146.5505	0.2255	170	145
1	1427.0000	2.0000	9	0	132.5109	145.9947	146.7951	0.2275	155	140
1	1428.0000	2.0000	9	0	132.4085	145.9905	146.7238	0.1604	154	137
1	1429.0000	2.0000	9	0	132.3553	145.9559	146.7239	0.2460	161	139
1	1430.0000	2.0000	10	0	132.5461	145.9330	146.8023	0.2677	176	140
1	1431.0000	2.0000	10	0	132.5143	146.0902	146.8694	0.2452	168	137
1	1432.0000	2.0000	10	0	132.4664	146.0406	146.8120	0.2668	170	144
1	1433.0000	2.0000	9	0	132.4596	146.0506	146.8161	0.2065	171	139
1	1434.0000	2.0000	9	0	132.3754	146.0537	146.8633	0.2636	155	148
1	1435.0000	2.0000	10	0	132.5125	146.0410	146.8060	0.2325	171	135
1	1436.0000	2.0000	10	0	132.5357	145.9669	146.7472	0.1964	169	145
1	1437.0000	2.0000	9	0	132.5734	146.1355	146.9085	0.2998	165	138
1	1438.0000	2.0000	10	0	132.6340	146.1201	146.9073	0.2011	166	135
1	1439.0000	2.0000	9	0	132.6577	146.0414	146.8791	0.4168	156	123
1	1440.0000	2.0000	9	0	132.5338	146.2368	147.1020	0.3076	109	90
1	1441.0000	2.0000	10	0	133.5179	145.7359	148.6817	0.7341	135	100
1	1442.0000	2.0000	10	0	134.1905	145.7872	149.7533	0.5668	140	115
1	1443.0000	2.0000	10	0	134.4217	145.6016	149.8131	0.2295	148	121
1	1444.0000	2.0000	10	0	134.4445	145.6868	149.6519	0.3653	140	107
1	1445.0000	2.0000	10	0	134.0850	145.6362	149.3194	0.5729	129	99
1	1446.0000	2.0000	9	0	132.9763	145.4988	147.2915	1.2155	94	70
1	1447.0000	2.0000	9	0	132.2930	145.9994	147.2409	0.6838	85	63
1	1448.0000	2.0000	9	0	132.1268	146.1808	147.0328	0.6455	118	91
1	1449.0000	2.0000	9	0	132.4793	145.7435	146.8363	0.2428	139	117
1	1450.0000	2.0000	9	0	132.5321	145.8358	147.0165	0.2322	140	130
1	1451.0000	2.0000	9	0	132.5733	145.8441	147.0403	0.2036	156	139
1	1452.0000	2.0000	9	0	132.5407	145.8060	146.9919	0.2067	155	139
1	1453.0000	2.0000	9	0	132.5441	145.8671	146.9852	0.1707	162	144
1	1454.0000	2.0000	10	0	132.4741	145.7593	146.8272	0.2459	160	139
1	1455.0000	2.0000	9	0	132.4633	145.8010	146.8935	0.2779	153	143
1	1456.0000	2.0000	9	0	132.4124	145.7785	146.8491	0.2650	154	144
1	1457.0000	2.0000	9	0	132.5989	145.7885	146.9892	0.2165	164	146
1	1458.0000	2.0000	9	0	132.6481	145.8385	147.0845	0.1992	162	147
1	1459.0000	2.0000	9	0	132.5772	145.7989	146.9790	0.2211	162	143
1	1460.0000	2.0000	10	0	132.5927	145.8419	146.9872	0.2098	153	141
1	1461.0000	2.0000	9	0	132.5178	145.8764	146.9735	0.2434	157	144
1	1462.0000	2.0000	9	0	132.3993	145.7578	146.8229	0.2927	153	142
1	1463.0000	2.0000	10	0	132.6814	145.8239	146.9978	0.2047	153	136
1	1464.0000	2.0000	9	0	132.6475	145.8667	146.9489	0.2208	153	137
1	1465.0000	2.0000	9	0	132.6564	145.8501	146.9634	0.1832	156	146
1	1466.0000	2.0000	9	0	132.5952	145.8430	146.8719	0.2250	153	139
1	1467.0000	2.0000	9	0	132.6094	145.8867	146.8720	0.2307	154	145
1	1468.0000	2.0000	9	0	132.5264	145.8841	146.9006	0.3086	162	148
1	1469.0000	2.0000	9	0	132.7075	145.8147	146.9302	0.2032	157	138
1	1470.0000	2.0000	10	0	132.6310	145.8869	146.8441	0.2061	146	136
1	1471.0000	2.0000	9	0	132.7244	145.8815	147.0180	0.2411	153	140
1	1472.0000	2.0000	9	0	132.6201	145.8680	146.9710	0.2887	150	137
1	1473.0000	2.0000	9	0	132.6869	145.8963	147.0025	0.2352	149	136
1	1474.0000	2.0000	10	0	132.8127	145.9839	147.0898	0.1603	145	140
1	1475.0000	2.0000	9	0	132.7428	145.9615	146.9730	0.1953	152	143
1	1476.0000	2.0000	9	0	132.8242	146.0196	147.0877	0.2648	153	145
1	1477.0000	2.0000	10	0	132.7114	145.9741	147.0739	0.2736	149	146
1	1478.0000	2.0000	9	0	132.7926	145.9756	147.1093	0.2647	151	136
1	1479.0000	2.0000	9	0	132.7825	145.9772	147.0900	0.1971	146	139
1	1480.0000	2.0000	9	0	132.5425	145.8900	146.8602	0.2168	156	143
1	1481.0000	2.0000	9	0	132.5611	145.9300	146.8387	0.2556	160	141
1	1482.0000	2.0000	10	0	132.7237	145.9246	146.8822	0.1921	151	138
1	1483.0000	2.0000	9	0	132.7332	145.9919	146.9411	0.2760	155	146
1	1484.0000	2.0000	9	0	132.5805	145.9473	146.7678	0.2766	151	134
1	1485.0000	2.0000	9	0	131.5880	145.6231	145.4027	1.2660	137	112
1	1486.0000	2.0000	10	0	133.4717	146.4211	144.1470	0.2317	146	120
1	1487.0000	2.0000	9	0	133.5208	146.4331	144.1701	0.2379	149	125
1	1488.0000	2.0000	9	0	133.5290	146.4292	144.0507	0.1644	144	128
1	1489.0000	2.0000	10	0	133.5013	146.3915	143.9346	0.1881	147	134
1	1490.0000	2.0000	10	0	133.5791	146.3391	143.9248	0.2047	142	127
1	1491.0000	2.0000	10	0	133.6112	146.4377	143.9640	0.1922	146	134
1	1492.0000	2.0000	10	0	133.5374	146.3492	143.8801	0.2354	148	133
1	1493.0000	2.0000	10	0	133.5713	146.4392	143.8798	0.1920	147	135
1	1494.0000	2.0000	10	0	133.4299	146.4539	143.8734	0.2734	150	135
1	1495.0000	2.0000	10	0	133.5110	146.4254	143.8336	0.2089	148	135
1	1496.0000	2.0000	10	0	133.5823	146.4557	143.7873	0.2301	155	142
1	1497.0000	2.0000	10	0	133.5628	146.4917	143.8032	0.2243	154	135
1	1498.0000	2.0000	10	0	133.6900	146.5520	144.0044	0.2093	147	135
1	1499.0000	2.0000	10	0	133.7147	146.5559	143.9722	0.2139	141	137
1	1500.0000	2.0000	10	0	133.7326	146.5725	144.1484	0.3057	146	133
1	1501.0000	2.0000	9	0	134.0298	146.5138	144.6824	0.2252	163	135
1	1502.0000	2.0000	9	0	133.8563	146.4951	144.7801	0.1369	162	139
1	1503.0000	2.0000	9	0	133.9224	146.6128	144.8046	0.3303	161	138
1	1504.0000	2.0000	9	0	133.8916	146.6043	144.9056	0.2966	165	137
1	1505.0000	2.0000	10	0	133.9268	146.5088	144.6531	0.2528	164	134
1	1506.0000	2.0000	10	0	133.9940	146.5410	144.7971	0.2324	173	129
1	1507.0000	2.0000	9	0	134.0526	146.4331	144.7866	0.3281	167	139
1	1508.0000	2.0000	10	0	133.9305	146.6439	144.7591	0.3080	163	127
1	1509.0000	2.0000	9	0	134.1236	146.5522	144.9993	0.2308	166	139
1	1510.0000	2.0000	10	0	133.9353	146.5592	144.8454	0.2316	166	139
1	1511.0000	2.0000	10	0	134.0219	146.4932	144.8837	0.2409	164	137
1	1512.0000	2.0000	9	0	133.8266	146.6457	144.9181	0.3583	160	132
1	1513.0000	2.0000	9	0	133.9371	146.5142	144.7490	0.2245	173	138
1	1514.0000	2.0000	10	0	133.9013	146.5151	144.7801	0.2923	167	140
1	1515.0000	2.0000	9	0	133.9931	146.5188	144.7680	0.2435	165	134
1	1516.0000	2.0000	9	0	134.2161	146.6002	145.1670	0.2398	167	137
1	1517.0000	2.0000	9	0	134.0723	146.6409	145.1431	0.2482	147	137
1	1518.0000	2.0000	10	0	134.0539	146.5735	145.0224	0.3467	153	139
1	1519.0000	2.0000	10	0	134.2034	146.5343	145.2210	0.1891	148	134
1	1520.0000	2.0000	9	0	134.3122	146.5460	145.2759	0.1800	154	139
1	1521.0000	2.0000	9	0	134.1574	146.4852	145.1471	0.2481	148	139
1	1522.0000	2.0000	9	0	134.2053	146.5536	145.1657	0.1776	140	135
1	1523.0000	2.0000	9	0	134.3635	146.5456	145.2230	0.1682	152	137
1	1524.0000	2.0000	9	0	134.0200	146.5952	145.0652	0.2377	142	136
1	1525.0000	2.0000	9	0	134.3165	146.6325	145.2589	0.2653	155	137
1	1526.0000	2.0000	10	0	134.2737	146.6362	145.2611	0.1868	156	140
1	1527.0000	2.0000	9	0	134.4116	146.5954	145.2581	0.2433	157	139
1	1528.0000	2.0000	9	0	134.3471	146.5817	145.2478	0.1262	149	130
1	1529.0000	2.0000	10	0	134.5024	146.5768	145.4183	0.1714	148	133
1	1530.0000	2.0000	10	0	134.3341	146.5865	145.3903	0.2497	143	129
1	1531.0000	2.0000	10	0	134.4407	146.6543	145.6099	0.2611	153	133
1	1532.0000	2.0000	10	0	134.5342	146.6109	145.5590	0.1607	148	141
1	1533.0000	2.0000	10	0	134.6460	146.6544	145.6417	0.2336	156	136
1	1534.0000	2.0000	9	0	134.5413	146.6843	145.6772	0.2102	153	133
1	1535.0000	2.0000	10	0	134.4689	146.6626	145.5229	0.1980	159	135
1	1536.0000	2.0000	9	0	134.5593	146.6953	145.7037	0.2561	151	135
1	1537.0000	2.0000	9	0	134.5992	146.6356	145.6528	0.1641	156	132
1	1538.0000	2.0000	10	0	134.5181	146.6515	145.5892	0.2220	156	134
1	1539.0000	2.0000	9	0	134.6022	146.6164	145.5876	0.1884	152	139
1	1540.0000	2.0000	10	0	134.5644	146.6688	145.5847	0.1684	158	140
1	1541.0000	2.0000	9	0	134.6143	146.7005	145.6871	0.2427	157	145
1	1542.0000	2.0000	9	0	134.6786	146.7434	145.7515	0.1776	153	136
1	1543.0000	2.0000	10	0	134.6385	146.6998	145.5951	0.1671	156	135
1	1544.0000	2.0000	9	0	134.4842	146.6522	145.4134	0.2796	158	137
1	1545.0000	2.0000	10	0	134.6425	146.7263	145.5174	0.2019	154	136
1	1546.0000	2.0000	10	0	134.5729	146.7351	145.5462	0.1714	157	140
1	1547.0000	2.0000	9	0	134.5180	146.6938	145.5551	0.2329	154	141
1	1548.0000	2.0000	9	0	134.6780	146.6873	145.5699	0.2015	152	142
1	1549.0000	2.0000	10	0	134.6467	146.7444	145.5272	0.2736	153	136
1	1550.0000	2.0000	9	0	134.5250	146.6884	145.5402	0.1714	156	140
1	1551.0000	2.0000	10	0	134.4850	146.7495	145.4868	0.2386	145	132
1	1552.0000	2.0000	9	0	134.5293	146.6819	145.5252	0.1947	148	133
1	1553.0000	2.0000	9	0	134.6569	146.6130	145.4353	0.2319	150	132
1	1554.0000	2.0000	10	0	134.4521	146.6946	145.4268	0.1488	155	130
1	1555.0000	2.0000	9	0	134.5482	146.6812	145.4267	0.1967	156	136
1	1556.0000	2.0000	9	0	134.4962	146.6156	145.4006	0.1602	150	137
1	1557.0000	2.0000	9	0	134.6759	146.6022	145.5480	0.1676	151	131
1	1558.0000	2.0000	10	0	134.5002	146.6664	145.4534	0.1439	156	131
1	1559.0000	2.0000	9	0	134.4934	146.5594	145.3449	0.1415	154	134
1	1560.0000	2.0000	9	0	134.4772	146.6437	145.5391	0.2310	156	136
1	1561.0000	2.0000	9	0	134.6502	146.6920	145.5441	0.1601	151	141
1	1562.0000	2.0000	10	0	134.4319	146.6508	145.5527	0.3115	150	132
1	1563.0000	2.0000	10	0	134.2846	146.6356	145.5032	0.2692	158	137
1	1564.0000	2.0000	9	0	134.3119	146.6556	145.6050	0.2410	149	136
1	1565.0000	2.0000	9	0	134.2058	146.6145	145.5244	0.2342	148	137
1	1566.0000	2.0000	9	0	134.1961	146.5047	145.4271	0.2074	161	139
1	1567.0000	2.0000	9	0	134.1841	146.4774	145.4267	0.1931	157	135
1	1568.0000	2.0000	9	0	134.1363	146.5619	145.4108	0.2687	143	117
1	1569.0000	2.0000	10	0	133.6121	146.5670	145.2019	0.4836	145	123
1	1570.0000	2.0000	10	0	134.1526	146.5812	145.4697	0.2199	155	137
1	1571.0000	2.0000	9	0	134.1957	146.5751	145.4746	0.2853	153	132
1	1572.0000	2.0000	9	0	134.3721	146.5964	145.4760	0.2181	155	132
1	1573.0000	2.0000	9	0	134.4656	146.8078	145.6025	0.3238	152	137
1	1574.0000	2.0000	9	0	134.1640	146.5730	145.3526	0.2220	154	134
1	1575.0000	2.0000	10	0	134.1166	146.5928	145.3077	0.2319	149	134
1	1576.0000	2.0000	9	0	134.1896	146.4551	145.3050	0.1419	160	142
1	1577.0000	2.0000	10	0	134.1451	146.4944	145.3021	0.1585	158	131
1	1578.0000	2.0000	10	0	134.2548	146.4784	145.2558	0.1392	153	136
1	1579.0000	2.0000	10	0	133.9652	146.5334	145.1391	0.3196	148	136
1	1580.0000	2.0000	10	0	134.2062	146.6612	145.3482	0.2493	151	135
1	1581.0000	2.0000	9	0	134.5503	146.6041	145.4211	0.1325	156	137
1	1582.0000	2.0000	10	0	134.8326	146.8024	145.6046	0.2731	156	137
1	1583.0000	2.0000	9	0	134.7193	146.6944	145.4379	0.2761	147	135
1	1584.0000	2.0000	9	0	134.8232	146.6347	145.4190	0.1789	151	138
1	1585.0000	2.0000	10	0	134.8332	146.8640	145.5966	0.2317	147	132
1	1586.0000	2.0000	9	0	134.9087	146.8171	145.6003	0.2999	149	142
1	1587.0000	2.0000	9	0	134.7542	146.8171	145.5009	0.2390	146	139
1	1588.0000	2.0000	9	0	134.3749	146.7096	145.2811	0.3747	147	147
[truncated: 60,679,370 more chars]
