# Supplementary material for: Intracrystalline deformation microstructures in natural olivine with implications for stress estimation
Source: Sci Rep. 2022 Nov 22;12:20069. doi: 10.1038/s41598-022-24538-2 (PMC9681765; doi:10.1038/s41598-022-24538-2)
Supplement: Supplementary file 4 — Supplementary Information 4. [file 41598_2022_24538_MOESM4_ESM.zip › grain-16.ctf]

Channel Text File
Prj	grain-16
Author	
JobMode	Grid
XCells	1761
YCells	313
XStep	1.0000
YStep	1.0000
AcqE1	0.0000
AcqE2	0.0000
AcqE3	0.0000
Euler angles refer to Sample Coordinate system (CS0)!	Mag	65.0000	Coverage	100	Device	0	KV	20.0000	TiltAngle	70.0000	TiltAxis	0	DetectorOrientationE1	359.9495	DetectorOrientationE2	94.1671	DetectorOrientationE3	0.0421	WorkingDistance	16.2421	InsertionDistance	193.0
Phases	7
4.756;10.207;5.980	90.000;90.000;90.000	Forsterite	3	0			[Forsteri.cry]
18.241;8.830;5.185	90.000;90.000;90.000	Enstatite  Opx AV77	3	0			[Enstatit.cry]
9.746;8.990;5.251	90.000;105.630;90.000	Diopside   CaMgSi2O6	2	0			[Diopside.cry]
8.206;8.206;8.206	90.000;90.000;90.000	Spinel - (Mg,Fe)2SiO4	11	227			American Mineralogist, (1993), vol. 78, 页面 1320-1323
9.922;18.219;5.360	90.000;104.810;90.000	Amphibole	2	12			American Mineralogist, (1993), vol. 78, 页面 746-752
11.507;11.507;11.507	90.000;90.000;90.000	Pyrope	11	230			American Mineralogist, (1975), vol. 60, 页面 218-228
8.194;12.897;14.190	92.980;115.820;91.150	Anorthite	1	2			American Mineralogist, (1973), vol. 58, 页面 665-675
Phase	X	Y	Bands	Error	Euler1	Euler2	Euler3	MAD	BC	BS
1	0.0000	0.0000	9	0	119.7308	152.6619	104.4417	0.2547	146	121
1	1.0000	0.0000	9	0	119.6664	152.6185	104.3367	0.1590	151	129
1	2.0000	0.0000	9	0	119.7272	152.6354	104.4390	0.1625	152	119
1	3.0000	0.0000	10	0	119.7062	152.6420	104.3136	0.2500	145	126
1	4.0000	0.0000	9	0	119.8121	152.6795	104.5099	0.2118	153	123
1	5.0000	0.0000	9	0	119.7991	152.4574	104.4124	0.2362	157	122
1	6.0000	0.0000	10	0	119.6798	152.5061	104.3911	0.2055	149	129
1	7.0000	0.0000	10	0	119.4609	152.1386	104.5281	0.4736	151	120
1	8.0000	0.0000	9	0	119.7469	152.3983	104.5190	0.1849	147	125
1	9.0000	0.0000	9	0	119.6914	152.4104	104.4467	0.2511	147	121
1	10.0000	0.0000	10	0	119.7253	152.3474	104.4893	0.2058	151	125
1	11.0000	0.0000	9	0	119.7145	152.3296	104.4697	0.2523	145	116
1	12.0000	0.0000	9	0	119.6806	152.4028	104.4387	0.2250	145	115
1	13.0000	0.0000	8	0	119.8226	152.4401	104.6252	0.2280	152	119
1	14.0000	0.0000	8	0	119.8415	152.4092	104.6465	0.1091	149	121
1	15.0000	0.0000	9	0	119.9291	152.6942	104.8153	0.1354	150	126
1	16.0000	0.0000	9	0	120.0483	152.7247	104.8706	0.1585	167	133
1	17.0000	0.0000	9	0	119.9184	152.7027	104.7600	0.1458	162	120
1	18.0000	0.0000	9	0	120.0412	152.7674	104.9208	0.1585	156	123
1	19.0000	0.0000	9	0	120.0024	152.6909	104.7759	0.2382	163	125
1	20.0000	0.0000	10	0	120.0293	152.7200	104.7977	0.1929	160	123
1	21.0000	0.0000	9	0	119.9576	152.7058	104.6840	0.2512	150	122
1	22.0000	0.0000	10	0	120.0395	152.7282	104.7891	0.2203	155	124
1	23.0000	0.0000	9	0	119.9737	152.5440	104.7386	0.2636	163	123
1	24.0000	0.0000	8	0	119.9416	152.5035	104.6466	0.2189	150	122
1	25.0000	0.0000	9	0	120.0045	152.4672	104.6365	0.2675	153	121
1	26.0000	0.0000	8	0	120.0186	152.4806	104.6518	0.2282	147	123
1	27.0000	0.0000	8	0	120.0995	152.5133	104.7088	0.2061	148	124
1	28.0000	0.0000	10	0	120.1474	152.5409	104.6161	0.2927	154	116
1	29.0000	0.0000	8	0	120.0362	153.3521	104.7183	0.2716	156	111
1	30.0000	0.0000	9	0	120.4835	153.8308	105.0976	0.2078	135	112
1	31.0000	0.0000	9	0	120.7243	153.8247	105.1364	0.1844	157	119
1	32.0000	0.0000	9	0	120.7788	153.9167	105.1969	0.2059	142	125
1	33.0000	0.0000	9	0	120.7080	153.9205	105.1749	0.1926	155	119
1	34.0000	0.0000	10	0	120.6301	153.8097	104.9760	0.1885	152	128
1	35.0000	0.0000	9	0	120.6020	153.8450	105.0799	0.1675	138	125
1	36.0000	0.0000	10	0	120.6495	153.8079	105.0582	0.1228	142	119
1	37.0000	0.0000	8	0	120.6146	153.9417	105.0907	0.1643	156	126
1	38.0000	0.0000	9	0	120.7230	153.8946	105.1695	0.0872	138	125
1	39.0000	0.0000	9	0	120.5811	153.9044	105.0478	0.1811	143	122
1	40.0000	0.0000	9	0	120.6624	153.9032	105.2062	0.1550	136	121
1	41.0000	0.0000	9	0	120.5753	153.8484	104.9110	0.2564	134	122
1	42.0000	0.0000	10	0	120.7379	154.0415	105.1974	0.1777	141	126
1	43.0000	0.0000	9	0	120.6357	153.9901	104.9845	0.2013	133	122
1	44.0000	0.0000	9	0	120.7220	153.9475	104.9324	0.2092	140	120
1	45.0000	0.0000	9	0	120.6943	154.0617	105.0734	0.1681	133	114
1	46.0000	0.0000	10	0	120.5000	154.0721	104.9977	0.1982	137	121
1	47.0000	0.0000	10	0	120.5357	154.1617	104.9677	0.1751	139	115
1	48.0000	0.0000	9	0	120.5521	153.8651	104.9067	0.2483	143	117
1	49.0000	0.0000	10	0	120.2534	154.0244	104.7999	0.3760	138	116
1	50.0000	0.0000	9	0	120.7806	154.0378	105.1436	0.1647	137	113
1	51.0000	0.0000	10	0	120.6818	154.2070	105.1458	0.1588	143	111
1	52.0000	0.0000	9	0	120.4079	154.0278	104.8136	0.3190	130	108
1	53.0000	0.0000	10	0	120.3400	154.1851	104.8300	0.3180	143	122
1	54.0000	0.0000	9	0	120.6787	154.0102	105.0207	0.1900	138	110
1	55.0000	0.0000	10	0	120.6990	153.9310	105.1072	0.2573	140	122
1	56.0000	0.0000	10	0	120.7969	154.0244	105.1766	0.2293	135	123
1	57.0000	0.0000	9	0	120.8767	154.0325	105.1720	0.1007	142	123
1	58.0000	0.0000	9	0	120.8551	153.8891	105.1515	0.2469	153	122
1	59.0000	0.0000	9	0	120.7317	154.1172	105.1672	0.1901	140	120
1	60.0000	0.0000	9	0	120.7250	153.9990	105.0764	0.1167	147	122
1	61.0000	0.0000	10	0	120.6723	154.0391	105.1082	0.1803	140	129
1	62.0000	0.0000	8	0	120.8308	153.9934	105.1611	0.0898	142	122
1	63.0000	0.0000	10	0	120.8061	154.1985	105.0446	0.2462	137	124
1	64.0000	0.0000	9	0	120.6241	154.0256	105.0386	0.1828	144	126
1	65.0000	0.0000	9	0	120.8298	153.9918	105.2602	0.1788	139	124
1	66.0000	0.0000	10	0	120.6919	154.0746	105.1110	0.2098	143	124
1	67.0000	0.0000	10	0	120.8417	154.0988	105.2103	0.1956	146	126
1	68.0000	0.0000	10	0	120.9013	154.1651	105.2888	0.2646	136	130
1	69.0000	0.0000	10	0	120.6733	153.9662	105.0956	0.2742	137	131
1	70.0000	0.0000	10	0	121.2520	154.1874	105.4114	0.4075	139	125
1	71.0000	0.0000	10	0	120.8813	154.0866	105.3590	0.1359	140	125
1	72.0000	0.0000	9	0	120.8435	154.0750	105.2577	0.0949	138	131
1	73.0000	0.0000	10	0	120.9959	154.0655	105.3509	0.1021	137	127
1	74.0000	0.0000	10	0	120.8432	154.1110	105.2641	0.2255	145	131
1	75.0000	0.0000	10	0	120.8494	154.1291	105.3336	0.1835	137	132
1	76.0000	0.0000	10	0	120.9150	154.1701	105.3813	0.1936	137	127
1	77.0000	0.0000	10	0	120.9396	154.1739	105.3587	0.1676	141	132
1	78.0000	0.0000	9	0	120.9092	154.0447	105.3468	0.2232	137	123
1	79.0000	0.0000	9	0	120.8385	154.0526	105.2339	0.2008	139	126
1	80.0000	0.0000	10	0	120.8626	154.0127	105.2090	0.2007	137	125
1	81.0000	0.0000	10	0	120.9105	154.1810	105.3848	0.1816	142	132
1	82.0000	0.0000	10	0	121.0700	154.1921	105.4064	0.1364	149	137
1	83.0000	0.0000	10	0	121.0245	154.1244	105.3736	0.2027	140	128
1	84.0000	0.0000	9	0	121.0815	153.9868	105.3160	0.2280	147	128
1	85.0000	0.0000	10	0	120.8788	154.0293	105.3802	0.2805	152	128
1	86.0000	0.0000	9	0	121.1066	154.0551	105.4396	0.1520	144	126
1	87.0000	0.0000	9	0	120.9847	154.1445	105.3775	0.1409	146	125
1	88.0000	0.0000	10	0	120.9529	154.0783	105.3627	0.1706	139	128
1	89.0000	0.0000	10	0	120.9769	154.0329	105.3380	0.1794	146	135
1	90.0000	0.0000	9	0	121.0845	154.0214	105.5509	0.1668	135	127
1	91.0000	0.0000	9	0	121.1262	154.1573	105.4831	0.1570	146	127
1	92.0000	0.0000	8	0	121.2857	154.0009	105.6663	0.1818	150	129
1	93.0000	0.0000	9	0	121.3355	153.9530	105.6504	0.1833	137	124
1	94.0000	0.0000	9	0	121.3954	154.0500	105.6469	0.1337	137	128
1	95.0000	0.0000	9	0	121.3909	154.0809	105.6330	0.1949	149	121
1	96.0000	0.0000	9	0	121.2861	154.1361	105.6858	0.1663	135	119
1	97.0000	0.0000	9	0	121.3650	153.9157	105.7874	0.2938	140	122
1	98.0000	0.0000	9	0	121.1225	154.1697	105.7130	0.2582	148	130
1	99.0000	0.0000	10	0	121.3155	154.0148	105.8911	0.1715	143	129
1	100.0000	0.0000	9	0	120.9967	153.9905	105.6138	0.3150	143	128
1	101.0000	0.0000	9	0	121.0400	154.0109	105.6362	0.2312	143	124
1	102.0000	0.0000	10	0	121.2881	154.1997	105.8649	0.1869	144	126
1	103.0000	0.0000	10	0	121.2005	154.1476	105.8514	0.2618	152	129
1	104.0000	0.0000	9	0	121.4550	154.2221	106.0761	0.2198	138	125
1	105.0000	0.0000	10	0	121.2113	154.1484	105.7844	0.1745	140	125
1	106.0000	0.0000	10	0	121.2701	154.1568	105.8350	0.1154	141	120
1	107.0000	0.0000	10	0	120.7039	154.6038	105.1222	0.5564	145	117
1	108.0000	0.0000	9	0	121.4291	154.4733	105.2536	0.2562	151	121
1	109.0000	0.0000	9	0	121.6957	154.7374	105.5512	0.1775	143	123
1	110.0000	0.0000	10	0	121.6397	154.6946	105.6255	0.2393	143	123
1	111.0000	0.0000	10	0	121.6341	154.7654	105.8159	0.1666	148	118
1	112.0000	0.0000	10	0	121.6924	154.6971	105.8457	0.1135	155	128
1	113.0000	0.0000	9	0	121.9842	154.8104	105.9942	0.2844	149	124
1	114.0000	0.0000	9	0	121.6785	154.6125	105.8972	0.1761	154	125
1	115.0000	0.0000	10	0	121.6284	154.5916	105.7674	0.1698	145	121
1	116.0000	0.0000	10	0	121.9307	154.5896	106.0332	0.1757	146	126
1	117.0000	0.0000	9	0	121.6968	154.6086	106.0553	0.1966	152	121
1	118.0000	0.0000	10	0	121.8028	154.6403	106.1644	0.2088	149	126
1	119.0000	0.0000	10	0	121.9891	154.7084	106.3071	0.1916	141	112
1	120.0000	0.0000	9	0	121.8965	154.8551	106.1808	0.3042	148	118
1	121.0000	0.0000	9	0	121.2823	155.1188	105.4188	0.6787	145	115
1	122.0000	0.0000	10	0	122.3173	155.4086	105.9940	0.3538	145	109
1	123.0000	0.0000	9	0	122.2581	155.5086	105.9416	0.2909	144	108
1	124.0000	0.0000	9	0	122.1952	155.3766	105.8106	0.3102	133	106
1	125.0000	0.0000	9	0	122.4394	155.4951	106.0239	0.2822	126	97
1	126.0000	0.0000	9	0	122.1985	155.2709	105.8433	0.3881	127	94
1	127.0000	0.0000	8	0	121.8858	155.2148	105.3554	0.4459	107	78
1	128.0000	0.0000	7	0	122.4909	155.7451	106.1534	0.2159	81	64
1	129.0000	0.0000	7	0	123.0262	155.4947	106.2457	0.5711	94	63
1	130.0000	0.0000	8	0	121.0947	154.8581	105.1642	0.7633	81	61
1	131.0000	0.0000	7	0	117.8974	153.4047	103.7506	1.7701	79	64
1	132.0000	0.0000	10	0	121.8727	155.2905	105.6116	0.5355	94	71
1	133.0000	0.0000	10	0	122.2094	155.3153	105.9633	0.5794	113	75
1	134.0000	0.0000	9	0	123.3634	155.1458	106.8485	0.5542	108	81
1	135.0000	0.0000	9	0	122.7471	155.4553	106.6422	0.2637	110	82
1	136.0000	0.0000	9	0	122.3036	155.7051	106.3202	0.7470	100	77
1	137.0000	0.0000	8	0	122.5686	155.3983	106.3331	0.6324	101	74
1	138.0000	0.0000	9	0	123.0286	155.4130	106.2583	0.4660	84	61
1	139.0000	0.0000	7	0	123.1145	155.6095	106.5747	0.6418	91	56
1	140.0000	0.0000	8	0	123.7632	155.5237	107.1940	0.5304	91	68
1	141.0000	0.0000	8	0	123.3366	155.5104	106.7186	0.1897	98	76
1	142.0000	0.0000	9	0	123.1963	155.4572	106.5893	0.2878	114	96
1	143.0000	0.0000	9	0	122.8326	155.3877	106.7360	0.5431	122	104
1	144.0000	0.0000	9	0	123.6604	155.3126	106.9719	0.2005	129	116
1	145.0000	0.0000	9	0	123.4237	155.4158	106.8883	0.2659	138	116
1	146.0000	0.0000	9	0	123.3991	155.3866	106.9663	0.2925	139	115
1	147.0000	0.0000	9	0	123.4770	155.2031	106.9153	0.2668	133	105
1	148.0000	0.0000	9	0	123.5010	155.2636	106.8930	0.1949	131	109
1	149.0000	0.0000	10	0	123.4209	155.3241	107.0291	0.3393	131	110
1	150.0000	0.0000	9	0	123.6463	155.2425	107.3277	0.3422	139	121
1	151.0000	0.0000	9	0	124.0302	155.2583	107.6418	0.1454	147	130
1	152.0000	0.0000	10	0	123.8211	155.3328	107.4321	0.2529	144	132
1	153.0000	0.0000	9	0	123.7276	155.3548	107.3814	0.3050	139	130
1	154.0000	0.0000	10	0	123.6823	155.2234	107.3143	0.2056	140	125
1	155.0000	0.0000	9	0	124.0304	155.2656	107.5835	0.1783	133	124
1	156.0000	0.0000	10	0	123.7572	155.1357	107.3311	0.1941	141	118
1	157.0000	0.0000	9	0	123.6763	155.2947	107.3226	0.2915	139	123
1	158.0000	0.0000	9	0	123.7673	155.2101	107.2752	0.2091	141	117
1	159.0000	0.0000	9	0	124.1107	155.2696	107.5358	0.3171	132	114
1	160.0000	0.0000	9	0	123.8508	155.3672	107.2214	0.3599	128	106
1	161.0000	0.0000	10	0	124.1581	155.2262	107.6854	0.3443	130	112
1	162.0000	0.0000	9	0	124.2746	155.1303	107.4660	0.2400	126	111
1	163.0000	0.0000	9	0	124.0665	155.2547	107.4941	0.2889	138	115
1	164.0000	0.0000	9	0	124.5297	155.0185	107.5710	0.2205	145	112
1	165.0000	0.0000	9	0	124.5816	155.0431	107.7469	0.2884	129	107
1	166.0000	0.0000	10	0	124.5253	155.0401	107.6819	0.3396	135	113
1	167.0000	0.0000	9	0	124.6317	155.0664	107.7897	0.2359	151	121
1	168.0000	0.0000	10	0	124.5708	155.0508	107.6908	0.2297	143	117
1	169.0000	0.0000	9	0	124.5818	155.1010	107.8149	0.3112	143	121
1	170.0000	0.0000	9	0	124.8238	155.0166	107.8424	0.2076	149	120
1	171.0000	0.0000	9	0	124.7436	154.9008	107.7586	0.2794	142	118
1	172.0000	0.0000	9	0	124.8468	155.1245	107.9289	0.1960	140	124
1	173.0000	0.0000	9	0	124.4464	154.9671	107.5776	0.3627	152	117
1	174.0000	0.0000	9	0	124.7691	155.0841	107.7706	0.1846	151	119
1	175.0000	0.0000	9	0	124.7654	155.1867	107.7721	0.1026	157	118
1	176.0000	0.0000	9	0	124.7910	155.2603	107.7544	0.1380	157	117
1	177.0000	0.0000	9	0	124.6514	155.2594	107.8237	0.2139	141	116
1	178.0000	0.0000	9	0	124.5864	155.2020	107.5980	0.1765	149	114
1	179.0000	0.0000	9	0	124.8807	155.2732	107.8508	0.3475	137	114
1	180.0000	0.0000	8	0	124.3917	155.1818	107.3547	0.2295	132	105
1	181.0000	0.0000	8	0	123.9371	155.3563	107.1871	0.1808	127	95
1	182.0000	0.0000	9	0	124.2843	155.3818	107.2716	0.6462	111	86
1	183.0000	0.0000	6	0	123.4792	155.2511	107.1349	0.5503	95	74
1	184.0000	0.0000	7	0	124.0538	155.3269	107.1475	0.4060	90	68
1	185.0000	0.0000	8	0	124.1280	156.0539	106.9530	0.6411	76	57
4	186.0000	0.0000	6	0	39.2935	32.9625	37.7983	0.9711	69	53
0	187.0000	0.0000	0	3	0.0000	0.0000	0.0000	0.0000	55	50
3	188.0000	0.0000	6	0	126.7412	37.9002	279.8947	1.1156	50	44
0	189.0000	0.0000	0	3	0.0000	0.0000	0.0000	0.0000	50	47
0	190.0000	0.0000	0	3	0.0000	0.0000	0.0000	0.0000	49	42
0	191.0000	0.0000	0	3	0.0000	0.0000	0.0000	0.0000	55	43
0	192.0000	0.0000	0	3	0.0000	0.0000	0.0000	0.0000	51	43
0	193.0000	0.0000	0	3	0.0000	0.0000	0.0000	0.0000	58	45
0	194.0000	0.0000	0	3	0.0000	0.0000	0.0000	0.0000	49	44
1	195.0000	0.0000	6	0	124.9512	157.1035	107.8436	1.1122	60	50
1	196.0000	0.0000	9	0	125.3254	157.3764	107.0719	0.1044	106	80
1	197.0000	0.0000	9	0	125.1893	157.3844	106.9792	0.2608	137	98
1	198.0000	0.0000	9	0	125.3072	157.3928	106.9997	0.1792	129	103
1	199.0000	0.0000	9	0	125.3976	157.5325	107.1227	0.1819	135	110
1	200.0000	0.0000	9	0	125.3549	157.4414	107.0280	0.1355	148	109
1	201.0000	0.0000	9	0	125.3512	157.5216	107.1675	0.1450	134	111
1	202.0000	0.0000	10	0	124.8273	157.6944	106.9117	0.5098	141	119
1	203.0000	0.0000	9	0	125.2910	157.6193	107.1611	0.2869	134	107
1	204.0000	0.0000	9	0	125.2366	157.5695	107.1273	0.2626	136	113
1	205.0000	0.0000	9	0	125.2941	157.4706	107.1844	0.2019	144	112
1	206.0000	0.0000	9	0	125.2797	157.5314	107.1534	0.1358	140	116
1	207.0000	0.0000	10	0	124.9695	157.4679	106.8473	0.2730	145	114
1	208.0000	0.0000	9	0	125.4983	157.5839	107.1580	0.3107	150	126
1	209.0000	0.0000	9	0	125.1508	157.5087	107.0144	0.1752	145	117
1	210.0000	0.0000	9	0	124.8473	157.4531	106.8176	0.2717	147	125
1	211.0000	0.0000	10	0	124.7064	157.6163	106.8411	0.2834	149	119
1	212.0000	0.0000	9	0	125.0559	157.5588	107.0121	0.1771	147	118
1	213.0000	0.0000	9	0	124.9774	157.3965	106.9602	0.2085	153	117
1	214.0000	0.0000	9	0	124.6499	157.5193	106.8291	0.4183	146	119
1	215.0000	0.0000	9	0	125.0075	157.4604	106.9730	0.1694	160	123
1	216.0000	0.0000	9	0	125.4159	157.6397	107.2358	0.3537	147	122
1	217.0000	0.0000	9	0	125.2069	157.5532	107.1636	0.2297	145	125
1	218.0000	0.0000	9	0	124.8062	157.5252	106.9678	0.2346	147	118
1	219.0000	0.0000	9	0	124.9803	157.5988	107.0606	0.1944	147	120
1	220.0000	0.0000	10	0	124.9659	157.6270	107.0522	0.1173	151	120
1	221.0000	0.0000	9	0	124.9576	157.5682	106.9894	0.1267	146	115
1	222.0000	0.0000	9	0	124.9399	157.6839	107.0723	0.1689	147	123
1	223.0000	0.0000	9	0	124.8660	157.6475	107.0399	0.2317	141	121
1	224.0000	0.0000	10	0	124.9398	157.6654	107.0810	0.1246	144	113
1	225.0000	0.0000	9	0	124.9562	157.6808	107.1352	0.1767	145	114
1	226.0000	0.0000	9	0	124.9418	157.6483	107.1010	0.1616	151	122
1	227.0000	0.0000	9	0	124.9871	157.6786	107.1073	0.1729	147	117
1	228.0000	0.0000	9	0	124.9732	157.7125	107.1475	0.1536	145	122
1	229.0000	0.0000	9	0	124.8669	157.6975	107.0544	0.1855	155	127
1	230.0000	0.0000	9	0	124.9686	157.7331	107.1211	0.1854	144	122
1	231.0000	0.0000	9	0	124.8726	157.7328	107.0830	0.1585	151	118
1	232.0000	0.0000	9	0	124.8809	157.7168	107.0991	0.2177	144	117
1	233.0000	0.0000	8	0	124.8893	157.6768	107.0806	0.2154	137	107
1	234.0000	0.0000	9	0	124.8138	157.6475	106.9892	0.2119	141	106
1	235.0000	0.0000	9	0	124.8972	157.6735	107.1207	0.1849	142	111
1	236.0000	0.0000	9	0	125.5247	157.5851	107.4920	0.6193	127	103
1	237.0000	0.0000	9	0	124.8892	157.5425	106.9569	0.3846	128	98
1	238.0000	0.0000	9	0	124.3515	157.7833	106.7420	0.6971	120	100
1	239.0000	0.0000	9	0	125.3048	157.8497	107.4822	0.4489	135	100
1	240.0000	0.0000	9	0	125.7647	157.5012	107.7651	0.4824	140	107
1	241.0000	0.0000	9	0	125.6707	157.6008	107.9373	0.3724	132	104
1	242.0000	0.0000	10	0	125.6837	157.6182	107.9363	0.3988	128	100
1	243.0000	0.0000	9	0	125.4178	157.8671	107.7369	0.4566	130	100
1	244.0000	0.0000	9	0	124.9798	157.6317	107.3653	0.2635	125	100
1	245.0000	0.0000	8	0	125.1477	157.5749	107.5417	0.1537	128	96
1	246.0000	0.0000	9	0	125.0406	157.6482	107.3253	0.2037	121	106
1	247.0000	0.0000	9	0	124.7941	157.7440	107.2609	0.2991	139	111
1	248.0000	0.0000	9	0	124.8389	157.6291	107.3446	0.2212	139	114
1	249.0000	0.0000	9	0	124.8428	157.6315	107.2534	0.1937	147	118
1	250.0000	0.0000	9	0	125.0215	157.7000	107.3763	0.1727	143	114
1	251.0000	0.0000	9	0	124.8658	157.6403	107.2281	0.2390	150	124
1	252.0000	0.0000	9	0	124.9852	157.7251	107.3908	0.1788	147	119
1	253.0000	0.0000	9	0	125.0569	157.7205	107.3927	0.1507	156	122
1	254.0000	0.0000	9	0	124.9787	157.7402	107.3802	0.1077	138	127
1	255.0000	0.0000	9	0	125.0346	157.6814	107.3663	0.1215	144	127
1	256.0000	0.0000	9	0	124.9771	157.6085	107.2195	0.2106	150	123
1	257.0000	0.0000	9	0	124.9321	157.6953	107.2545	0.0935	142	117
1	258.0000	0.0000	9	0	125.0908	157.7435	107.2101	0.2427	154	126
1	259.0000	0.0000	9	0	124.9945	157.6896	107.1811	0.1797	150	124
1	260.0000	0.0000	9	0	124.8789	157.6399	107.0495	0.1726	149	121
1	261.0000	0.0000	9	0	124.7482	157.7118	106.9293	0.1674	150	126
1	262.0000	0.0000	9	0	124.7085	157.5985	106.8855	0.1661	150	124
1	263.0000	0.0000	9	0	124.8448	157.6714	106.9728	0.2276	147	126
1	264.0000	0.0000	9	0	124.8084	157.6919	106.9598	0.2186	143	121
1	265.0000	0.0000	9	0	124.8007	157.6625	106.8998	0.1449	148	121
1	266.0000	0.0000	10	0	124.5245	157.8292	106.7383	0.3839	148	115
1	267.0000	0.0000	10	0	124.9177	158.1158	107.1392	0.2289	164	121
1	268.0000	0.0000	9	0	124.7793	158.1575	106.9575	0.2951	150	129
1	269.0000	0.0000	9	0	125.0652	158.0422	107.2609	0.2377	149	119
1	270.0000	0.0000	10	0	125.0001	158.2982	107.2326	0.1716	148	126
1	271.0000	0.0000	10	0	124.9316	158.2926	107.1378	0.2611	154	125
1	272.0000	0.0000	9	0	125.1332	158.2911	107.3310	0.2232	140	121
1	273.0000	0.0000	10	0	124.9927	158.1361	107.0473	0.2809	145	121
1	274.0000	0.0000	9	0	125.2379	158.3093	107.4000	0.1857	146	120
1	275.0000	0.0000	9	0	125.1041	158.1183	107.2139	0.1869	146	118
1	276.0000	0.0000	9	0	125.1426	158.2319	107.4101	0.2285	139	114
1	277.0000	0.0000	9	0	125.0732	158.1555	107.3488	0.1995	145	111
1	278.0000	0.0000	9	0	125.0953	158.1842	107.3951	0.2745	144	116
1	279.0000	0.0000	10	0	125.1513	158.1543	107.3907	0.2155	152	125
1	280.0000	0.0000	10	0	125.4306	158.2242	107.6302	0.1921	155	124
1	281.0000	0.0000	10	0	125.0812	158.2891	107.4900	0.3048	148	129
1	282.0000	0.0000	10	0	125.3658	158.2008	107.6609	0.1979	141	120
1	283.0000	0.0000	9	0	125.1459	158.1931	107.4728	0.1751	151	123
1	284.0000	0.0000	10	0	125.0692	158.1261	107.3689	0.2309	152	127
1	285.0000	0.0000	9	0	124.8929	158.2356	107.3013	0.3674	150	124
1	286.0000	0.0000	9	0	125.3541	158.2529	107.7214	0.2498	141	121
1	287.0000	0.0000	8	0	125.2857	158.1429	107.6083	0.1782	143	120
1	288.0000	0.0000	10	0	125.1683	158.1824	107.5829	0.2348	139	121
1	289.0000	0.0000	10	0	124.9673	158.1677	107.5147	0.3582	140	117
1	290.0000	0.0000	9	0	125.1956	158.0892	107.6639	0.2053	139	118
1	291.0000	0.0000	9	0	125.3280	158.2796	107.8133	0.3095	142	115
1	292.0000	0.0000	10	0	125.0902	158.0997	107.4704	0.2867	149	119
1	293.0000	0.0000	9	0	125.2075	158.1465	107.6710	0.2879	147	122
1	294.0000	0.0000	10	0	125.6079	158.2431	108.0995	0.2026	144	119
1	295.0000	0.0000	8	0	125.5234	158.0502	107.9350	0.2152	150	119
1	296.0000	0.0000	9	0	125.5214	158.0905	108.0237	0.2059	147	128
1	297.0000	0.0000	10	0	125.4522	158.1364	108.0085	0.2349	155	122
1	298.0000	0.0000	9	0	125.4990	158.1145	107.8815	0.2238	149	127
1	299.0000	0.0000	9	0	125.4972	158.1055	107.9595	0.2287	152	119
1	300.0000	0.0000	9	0	125.6447	158.0334	108.0590	0.2815	155	120
1	301.0000	0.0000	10	0	125.4236	158.2079	108.0747	0.1991	149	119
1	302.0000	0.0000	10	0	125.1328	158.1994	107.8070	0.3351	149	121
1	303.0000	0.0000	9	0	125.3232	158.0684	107.9995	0.2027	142	113
1	304.0000	0.0000	9	0	125.2427	158.1635	108.0348	0.2386	144	114
1	305.0000	0.0000	9	0	125.2972	158.1014	107.9402	0.2070	140	116
1	306.0000	0.0000	9	0	125.4060	158.1648	108.1439	0.2836	151	117
1	307.0000	0.0000	9	0	125.2315	158.0437	107.9338	0.2244	147	118
1	308.0000	0.0000	9	0	125.2892	158.2458	107.9817	0.2068	142	129
1	309.0000	0.0000	9	0	125.2545	158.0433	107.9342	0.1946	147	123
1	310.0000	0.0000	10	0	125.3654	158.2011	108.0874	0.2424	150	123
1	311.0000	0.0000	9	0	125.3420	158.1576	108.1354	0.1955	148	128
1	312.0000	0.0000	9	0	125.3638	158.1279	108.0345	0.2071	147	127
1	313.0000	0.0000	9	0	125.4256	158.2610	108.2018	0.2049	152	120
1	314.0000	0.0000	9	0	125.2929	158.1935	108.1300	0.2779	152	116
1	315.0000	0.0000	10	0	125.4918	158.2647	108.1207	0.2720	147	122
1	316.0000	0.0000	10	0	125.4449	158.2660	108.1328	0.2106	153	127
1	317.0000	0.0000	10	0	125.3419	158.2440	108.1041	0.2137	148	125
1	318.0000	0.0000	9	0	125.4450	158.1816	108.2322	0.2315	151	123
1	319.0000	0.0000	9	0	125.4514	158.2556	108.1285	0.2506	156	128
1	320.0000	0.0000	9	0	125.3427	158.3846	107.9292	0.2249	150	128
1	321.0000	0.0000	9	0	125.4761	158.3140	107.8860	0.1855	146	126
1	322.0000	0.0000	10	0	125.2598	158.3533	107.7051	0.3344	154	129
1	323.0000	0.0000	9	0	125.4085	158.3609	107.7963	0.3330	149	126
1	324.0000	0.0000	10	0	125.4833	158.3329	107.7616	0.1907	149	126
1	325.0000	0.0000	10	0	124.9339	158.3374	107.3443	0.4839	152	128
1	326.0000	0.0000	9	0	125.3615	158.2796	107.6752	0.1934	154	124
1	327.0000	0.0000	9	0	125.4046	158.2476	107.6129	0.2290	153	124
1	328.0000	0.0000	10	0	125.4881	158.3020	107.8672	0.1702	149	126
1	329.0000	0.0000	9	0	125.4608	158.3154	107.6440	0.1996	146	123
1	330.0000	0.0000	8	0	125.2834	158.2987	107.5957	0.1875	152	119
1	331.0000	0.0000	10	0	125.0518	158.4325	107.4376	0.1988	143	119
1	332.0000	0.0000	9	0	125.1703	158.5302	107.4400	0.2085	135	112
1	333.0000	0.0000	9	0	125.3540	158.4843	107.4408	0.1913	139	108
1	334.0000	0.0000	10	0	124.7994	158.3087	106.9686	0.4130	137	114
1	335.0000	0.0000	9	0	124.8777	158.3604	106.6895	0.2525	142	118
1	336.0000	0.0000	10	0	124.5488	158.1492	106.4722	0.3067	147	121
1	337.0000	0.0000	10	0	124.5288	158.0444	106.6656	0.4640	142	116
1	338.0000	0.0000	10	0	124.3344	158.2678	106.7386	0.3167	144	117
1	339.0000	0.0000	10	0	124.4906	158.1722	106.9465	0.3262	139	119
1	340.0000	0.0000	9	0	124.3388	158.2068	107.0915	0.2356	145	117
1	341.0000	0.0000	10	0	124.3956	158.2654	107.1854	0.1944	140	124
1	342.0000	0.0000	9	0	123.9867	158.3005	106.9654	0.3256	141	128
1	343.0000	0.0000	9	0	124.1375	158.2419	106.9806	0.2176	138	120
1	344.0000	0.0000	10	0	124.1793	158.1683	106.9259	0.2054	150	126
1	345.0000	0.0000	10	0	124.1893	158.2724	106.9997	0.1982	140	123
1	346.0000	0.0000	10	0	124.2456	158.1573	106.8972	0.1637	140	110
1	347.0000	0.0000	10	0	124.3396	158.3149	107.2452	0.2265	156	118
1	348.0000	0.0000	9	0	124.1885	158.3090	107.0638	0.1820	159	121
1	349.0000	0.0000	10	0	124.0913	158.2146	106.8122	0.2088	134	113
1	350.0000	0.0000	9	0	123.3382	158.3240	105.8093	0.5326	157	116
1	351.0000	0.0000	9	0	123.7409	158.2089	106.0273	0.3896	142	112
1	352.0000	0.0000	9	0	123.7365	158.3216	105.7305	0.2298	139	117
1	353.0000	0.0000	9	0	123.7677	158.2747	105.6108	0.2179	145	114
1	354.0000	0.0000	10	0	123.9636	158.3149	105.7740	0.1406	139	124
1	355.0000	0.0000	9	0	123.9295	158.2705	105.6884	0.1921	138	114
1	356.0000	0.0000	9	0	124.0089	158.2812	105.8815	0.2550	145	116
1	357.0000	0.0000	10	0	124.0189	158.4944	105.8161	0.2583	143	114
1	358.0000	0.0000	10	0	123.8601	158.4439	105.7299	0.2402	138	123
1	359.0000	0.0000	9	0	123.3856	158.3864	105.5558	0.4993	137	109
1	360.0000	0.0000	9	0	123.7353	158.1867	105.5993	0.1587	136	110
1	361.0000	0.0000	9	0	123.9906	158.2983	105.8234	0.2392	137	108
1	362.0000	0.0000	9	0	123.8642	158.3599	105.9309	0.2060	143	111
1	363.0000	0.0000	9	0	123.5418	158.3915	105.3864	0.5935	133	109
1	364.0000	0.0000	9	0	123.8120	158.3709	105.8242	0.1576	140	118
1	365.0000	0.0000	10	0	123.7194	158.2482	105.6274	0.2559	139	112
1	366.0000	0.0000	9	0	123.6296	158.2749	105.6326	0.2053	136	107
1	367.0000	0.0000	9	0	123.6826	158.2485	105.6260	0.1413	133	106
1	368.0000	0.0000	9	0	123.6207	158.3438	105.6615	0.3003	135	108
1	369.0000	0.0000	10	0	123.2954	158.2594	105.0935	0.3920	131	107
1	370.0000	0.0000	9	0	123.5102	158.1791	105.4596	0.2915	138	113
1	371.0000	0.0000	10	0	123.7057	158.3048	105.7653	0.1388	139	119
1	372.0000	0.0000	9	0	123.7602	158.3259	105.7513	0.2335	134	115
1	373.0000	0.0000	9	0	123.7891	158.0464	105.6149	0.3817	140	112
1	374.0000	0.0000	9	0	123.3665	158.0101	105.3839	0.2437	137	115
1	375.0000	0.0000	10	0	123.6057	158.1336	105.8964	0.2086	142	123
1	376.0000	0.0000	9	0	123.5383	158.0278	105.7403	0.1862	143	116
1	377.0000	0.0000	9	0	123.4471	158.2408	105.7036	0.2761	139	109
1	378.0000	0.0000	9	0	123.2440	158.0540	105.6190	0.2103	139	108
1	379.0000	0.0000	10	0	123.1179	158.2154	105.3994	0.2552	137	108
1	380.0000	0.0000	9	0	123.1916	158.0497	105.3827	0.3471	137	105
1	381.0000	0.0000	9	0	123.2706	157.8947	105.1681	0.4414	132	111
1	382.0000	0.0000	9	0	123.3921	158.2192	105.5530	0.2315	142	110
1	383.0000	0.0000	9	0	123.3583	158.0843	105.3866	0.2111	136	115
1	384.0000	0.0000	9	0	123.3536	158.0241	105.3553	0.3236	133	107
1	385.0000	0.0000	9	0	123.3196	158.1343	105.2547	0.1593	129	107
1	386.0000	0.0000	9	0	123.1757	158.1909	105.2316	0.3090	131	111
1	387.0000	0.0000	9	0	123.3703	158.0499	105.4000	0.1918	132	104
1	388.0000	0.0000	9	0	123.2554	158.0727	105.2766	0.2519	128	104
1	389.0000	0.0000	9	0	123.0149	157.9934	105.0465	0.3245	130	103
1	390.0000	0.0000	10	0	123.2713	158.0204	105.2265	0.2729	131	106
1	391.0000	0.0000	10	0	123.4112	158.3125	105.7294	0.3421	124	105
1	392.0000	0.0000	10	0	122.7563	158.0856	104.9575	0.2438	127	105
1	393.0000	0.0000	10	0	123.1455	158.0390	105.4726	0.3193	130	107
1	394.0000	0.0000	9	0	123.0510	158.1459	105.3203	0.3869	135	108
1	395.0000	0.0000	10	0	122.9201	158.1470	105.3005	0.2415	132	111
1	396.0000	0.0000	9	0	123.0635	158.1738	105.4213	0.1124	134	111
1	397.0000	0.0000	9	0	123.1695	158.1524	105.4362	0.2756	127	110
1	398.0000	0.0000	10	0	123.0676	158.1792	105.3091	0.2621	137	115
1	399.0000	0.0000	9	0	123.0161	158.2292	105.4590	0.2729	136	118
1	400.0000	0.0000	10	0	123.1462	158.1058	105.4211	0.2672	130	117
1	401.0000	0.0000	9	0	122.9037	158.0292	104.9541	0.4442	135	109
1	402.0000	0.0000	9	0	123.5757	158.1782	105.3984	0.4819	118	100
1	403.0000	0.0000	9	0	122.1998	158.2975	104.1028	0.5883	125	93
1	404.0000	0.0000	10	0	122.3946	157.9875	104.1035	0.6623	114	89
1	405.0000	0.0000	8	0	122.6055	158.0436	104.7286	0.4353	128	96
1	406.0000	0.0000	10	0	122.3566	158.2684	104.4839	0.6678	114	101
1	407.0000	0.0000	9	0	122.5023	158.0169	104.5904	0.4338	115	101
1	408.0000	0.0000	9	0	122.2281	158.1520	104.3098	0.4711	116	90
1	409.0000	0.0000	10	0	123.0041	158.3136	104.9416	0.3787	127	99
1	410.0000	0.0000	10	0	122.4528	158.3212	104.4038	0.6493	125	108
1	411.0000	0.0000	9	0	122.3752	157.9555	104.8290	0.6167	129	110
1	412.0000	0.0000	9	0	122.9695	158.1011	104.7836	0.2826	124	108
1	413.0000	0.0000	9	0	122.8228	158.0215	104.6491	0.2719	139	110
1	414.0000	0.0000	9	0	122.8219	158.2749	104.5006	0.2617	124	108
1	415.0000	0.0000	9	0	123.0526	158.1876	104.5313	0.1484	141	108
1	416.0000	0.0000	10	0	123.0783	158.3481	104.5950	0.2474	123	105
1	417.0000	0.0000	9	0	122.4756	158.4111	104.3046	0.4385	127	115
1	418.0000	0.0000	10	0	122.7177	158.2309	104.4835	0.2670	127	105
1	419.0000	0.0000	9	0	122.9103	158.3214	104.7320	0.3215	122	107
1	420.0000	0.0000	10	0	122.6978	158.2106	104.4966	0.3183	127	111
1	421.0000	0.0000	10	0	122.9432	158.2036	104.6036	0.2418	130	111
1	422.0000	0.0000	9	0	122.8758	158.4089	104.5135	0.2217	126	110
1	423.0000	0.0000	10	0	122.6866	158.2022	104.2356	0.3519	121	106
1	424.0000	0.0000	10	0	122.4493	158.0858	103.7678	0.3077	128	102
1	425.0000	0.0000	10	0	122.4141	158.0919	103.8112	0.2339	138	114
1	426.0000	0.0000	10	0	122.6043	158.1292	104.0543	0.2431	129	114
1	427.0000	0.0000	9	0	122.6508	158.0444	103.9398	0.1953	131	110
1	428.0000	0.0000	9	0	122.5951	158.1605	104.0739	0.1628	129	102
1	429.0000	0.0000	8	0	122.0508	157.9578	103.5477	0.2465	128	104
1	430.0000	0.0000	10	0	122.1531	158.0434	103.7268	0.3485	126	97
1	431.0000	0.0000	9	0	121.3421	158.0640	103.4037	0.6114	131	99
1	432.0000	0.0000	10	0	122.2733	158.0947	103.6529	0.3397	137	104
1	433.0000	0.0000	9	0	122.3045	158.0236	103.7802	0.2190	135	112
1	434.0000	0.0000	10	0	122.5028	158.1326	104.0144	0.1722	138	107
1	435.0000	0.0000	9	0	122.4640	157.9778	104.0748	0.2510	137	101
1	436.0000	0.0000	10	0	122.6879	158.1385	104.2541	0.2878	139	113
1	437.0000	0.0000	10	0	122.3449	158.0293	104.2180	0.3791	126	107
1	438.0000	0.0000	9	0	122.1897	157.9981	104.6347	0.2861	129	111
1	439.0000	0.0000	9	0	122.2097	158.0496	104.6337	0.2576	133	112
1	440.0000	0.0000	8	0	121.6721	158.1312	104.1970	0.5764	132	110
1	441.0000	0.0000	10	0	122.0795	158.0448	104.7522	0.5235	128	103
1	442.0000	0.0000	9	0	122.3325	158.0999	104.7964	0.2066	149	107
1	443.0000	0.0000	10	0	122.6966	158.1152	105.1527	0.1435	133	111
1	444.0000	0.0000	10	0	122.5408	158.2528	105.2088	0.2400	154	114
1	445.0000	0.0000	10	0	122.7458	158.2176	105.2692	0.1666	135	109
1	446.0000	0.0000	10	0	121.8814	158.1687	104.8106	0.4491	144	110
1	447.0000	0.0000	10	0	122.0705	158.2019	104.7817	0.2829	137	102
1	448.0000	0.0000	10	0	121.9557	158.1735	104.6045	0.3687	139	107
1	449.0000	0.0000	9	0	122.1297	158.0047	105.1152	0.3409	145	98
1	450.0000	0.0000	9	0	122.1725	158.0669	104.9719	0.2425	137	111
1	451.0000	0.0000	9	0	122.4437	158.0796	105.1289	0.1641	136	105
1	452.0000	0.0000	9	0	122.2647	158.0109	104.7789	0.1859	130	109
1	453.0000	0.0000	9	0	122.0839	158.0078	104.6698	0.1533	133	103
1	454.0000	0.0000	10	0	122.1436	158.0372	104.5084	0.4273	140	102
1	455.0000	0.0000	10	0	122.1980	158.1584	104.6021	0.2926	123	103
1	456.0000	0.0000	10	0	121.8041	158.1975	104.5085	0.5300	135	103
1	457.0000	0.0000	10	0	122.1220	157.9681	104.7231	0.3065	139	107
1	458.0000	0.0000	9	0	121.2783	157.8215	104.1101	0.5430	145	114
1	459.0000	0.0000	8	0	122.3251	157.9264	105.0449	0.2539	152	107
1	460.0000	0.0000	10	0	122.1743	157.9734	104.9268	0.1727	153	112
1	461.0000	0.0000	10	0	122.0795	157.8987	104.8699	0.2254	150	106
1	462.0000	0.0000	9	0	122.2483	157.8547	104.8708	0.2246	138	109
1	463.0000	0.0000	9	0	122.1528	157.9996	104.8650	0.1511	137	116
1	464.0000	0.0000	10	0	122.1127	158.0000	104.8669	0.3258	136	116
1	465.0000	0.0000	9	0	121.7973	157.9656	104.5567	0.3641	153	105
1	466.0000	0.0000	10	0	122.1615	158.0288	104.7036	0.2178	157	112
1	467.0000	0.0000	10	0	122.3471	157.8335	104.6401	0.4877	157	113
1	468.0000	0.0000	8	0	121.7400	157.6675	104.2646	0.2502	141	114
1	469.0000	0.0000	10	0	121.9683	157.7240	104.3984	0.2438	129	113
1	470.0000	0.0000	10	0	121.9349	157.5868	104.1992	0.3617	134	109
1	471.0000	0.0000	10	0	121.8278	157.5701	104.2699	0.2883	141	113
1	472.0000	0.0000	9	0	121.8140	157.4673	103.8817	0.3489	137	111
1	473.0000	0.0000	10	0	122.0291	157.4949	104.3947	0.2399	140	114
1	474.0000	0.0000	10	0	121.5162	157.5385	104.0767	0.3166	149	109
1	475.0000	0.0000	9	0	121.7296	157.5110	104.3050	0.2267	143	110
1	476.0000	0.0000	10	0	121.6981	157.6099	104.3529	0.2534	142	114
1	477.0000	0.0000	10	0	122.0889	157.6135	104.7791	0.1518	140	108
1	478.0000	0.0000	10	0	123.2023	157.8889	105.3905	0.6861	142	118
1	479.0000	0.0000	10	0	121.4277	157.6428	104.1875	0.3493	129	103
1	480.0000	0.0000	10	0	122.1989	157.6989	104.7162	0.3385	134	102
1	481.0000	0.0000	10	0	122.2831	157.5385	104.8764	0.3571	132	111
1	482.0000	0.0000	9	0	121.9024	157.5070	104.7564	0.1732	142	112
1	483.0000	0.0000	9	0	122.0566	157.4799	104.8126	0.1527	143	114
1	484.0000	0.0000	8	0	121.7506	157.3998	104.4598	0.3158	134	109
1	485.0000	0.0000	9	0	121.8478	157.4410	104.6473	0.2403	137	112
1	486.0000	0.0000	9	0	121.2764	157.6017	104.3742	0.3896	135	111
1	487.0000	0.0000	9	0	122.4039	157.6185	105.1121	0.4125	138	111
1	488.0000	0.0000	10	0	121.5521	157.5339	104.6461	0.1964	137	112
1	489.0000	0.0000	9	0	121.4903	157.5732	104.4932	0.4086	131	108
1	490.0000	0.0000	9	0	121.6619	157.3785	104.6516	0.2106	139	108
1	491.0000	0.0000	9	0	121.5408	157.4785	104.6204	0.2699	137	111
1	492.0000	0.0000	10	0	121.7210	157.4125	104.6733	0.2326	138	119
1	493.0000	0.0000	10	0	121.8885	157.5106	104.7650	0.3421	133	108
1	494.0000	0.0000	10	0	121.7256	157.4187	104.5891	0.1696	139	119
1	495.0000	0.0000	9	0	121.8476	157.4826	104.6441	0.1974	146	125
1	496.0000	0.0000	9	0	121.7461	157.4235	104.4340	0.2588	148	116
1	497.0000	0.0000	9	0	121.7886	157.6161	104.4116	0.2780	142	111
1	498.0000	0.0000	10	0	121.6307	157.5789	103.9488	0.2712	148	110
1	499.0000	0.0000	10	0	121.8728	157.7682	104.3695	0.2310	137	119
1	500.0000	0.0000	9	0	121.9541	157.8912	104.4831	0.1872	143	116
1	501.0000	0.0000	9	0	121.3198	157.6599	104.1394	0.4286	141	115
1	502.0000	0.0000	8	0	121.7073	157.8802	104.1514	0.3669	148	109
1	503.0000	0.0000	10	0	121.5316	157.7259	104.3504	0.4048	145	112
1	504.0000	0.0000	8	0	121.8155	157.6144	104.4742	0.2094	138	103
1	505.0000	0.0000	10	0	121.5802	157.5826	104.2495	0.2128	139	113
1	506.0000	0.0000	10	0	121.6865	157.6139	104.2359	0.1647	140	116
1	507.0000	0.0000	10	0	121.7605	157.6804	104.4182	0.2023	141	110
1	508.0000	0.0000	9	0	121.6234	157.6236	104.3109	0.1880	146	118
1	509.0000	0.0000	10	0	121.6010	157.6549	104.3272	0.2130	141	110
1	510.0000	0.0000	10	0	121.6497	157.5323	104.2870	0.2033	146	113
1	511.0000	0.0000	9	0	121.2582	157.4653	104.1757	0.3740	145	121
1	512.0000	0.0000	10	0	121.4375	157.3241	104.3416	0.2956	136	118
1	513.0000	0.0000	10	0	121.3497	157.3765	104.4260	0.2185	141	115
1	514.0000	0.0000	10	0	121.5785	157.3759	104.6935	0.2664	140	117
1	515.0000	0.0000	10	0	121.6819	157.3704	104.7654	0.2528	136	122
1	516.0000	0.0000	9	0	121.6478	157.4820	104.7113	0.1918	134	117
1	517.0000	0.0000	10	0	121.4501	157.3582	104.4949	0.2233	139	121
1	518.0000	0.0000	9	0	121.4294	157.2214	104.5701	0.3072	146	116
1	519.0000	0.0000	9	0	121.3788	157.3673	104.6256	0.2439	146	117
1	520.0000	0.0000	10	0	121.5983	157.4639	104.6243	0.1899	141	118
1	521.0000	0.0000	10	0	121.0598	157.5009	104.2702	0.2480	141	111
1	522.0000	0.0000	10	0	121.4450	157.3688	104.4643	0.1879	141	114
1	523.0000	0.0000	10	0	121.4752	157.3581	104.5135	0.2896	139	114
1	524.0000	0.0000	9	0	121.4850	157.4261	104.5278	0.2347	139	103
1	525.0000	0.0000	10	0	121.3162	157.5883	104.5770	0.2237	139	109
1	526.0000	0.0000	10	0	121.0526	157.4279	104.2982	0.2801	134	111
1	527.0000	0.0000	9	0	121.1611	157.3665	104.5031	0.2253	133	103
1	528.0000	0.0000	10	0	121.3815	157.4436	104.9146	0.3386	138	118
1	529.0000	0.0000	10	0	121.6718	157.5489	105.1976	0.4994	142	109
1	530.0000	0.0000	10	0	120.8797	157.3738	104.7899	0.3886	141	112
1	531.0000	0.0000	10	0	120.7902	157.5317	104.7325	0.3994	138	117
1	532.0000	0.0000	10	0	120.8947	157.4601	104.4648	0.3106	144	110
1	533.0000	0.0000	9	0	121.1864	157.4036	104.5865	0.3079	139	111
1	534.0000	0.0000	10	0	121.1069	157.3595	104.6139	0.1776	139	113
1	535.0000	0.0000	10	0	120.7600	157.2720	104.4826	0.4850	141	112
1	536.0000	0.0000	10	0	121.2741	157.2439	104.7928	0.2299	145	111
1	537.0000	0.0000	10	0	121.0970	157.1693	104.6484	0.2733	142	112
1	538.0000	0.0000	10	0	120.9981	157.1231	104.7110	0.2515	139	113
1	539.0000	0.0000	9	0	121.1432	157.1392	104.8445	0.2540	143	107
1	540.0000	0.0000	10	0	121.4543	156.9669	105.1776	0.3403	134	105
1	541.0000	0.0000	10	0	121.4682	157.1877	105.0298	0.2884	139	103
1	542.0000	0.0000	10	0	121.6504	157.1922	105.3105	0.2854	133	108
1	543.0000	0.0000	10	0	121.7827	157.1809	105.5694	0.2070	134	111
1	544.0000	0.0000	9	0	121.7946	157.1235	105.8092	0.2234	135	101
1	545.0000	0.0000	10	0	121.7395	157.2553	105.8546	0.1467	137	99
1	546.0000	0.0000	10	0	121.3697	157.1255	105.4892	0.3268	133	109
1	547.0000	0.0000	9	0	121.6423	157.1342	105.7264	0.1816	135	100
1	548.0000	0.0000	8	0	121.7597	157.1411	105.6626	0.0882	136	100
1	549.0000	0.0000	10	0	121.6101	157.0758	105.4705	0.1956	135	106
1	550.0000	0.0000	10	0	121.8130	157.0243	105.6940	0.3593	135	104
1	551.0000	0.0000	9	0	121.9960	157.3695	105.7598	0.3597	132	101
1	552.0000	0.0000	10	0	121.2624	157.1924	104.9790	0.2838	132	109
1	553.0000	0.0000	9	0	121.7173	157.2946	105.1879	0.2902	131	97
1	554.0000	0.0000	10	0	120.9007	157.1604	104.7230	0.4136	128	98
1	555.0000	0.0000	10	0	121.0974	157.2562	104.3590	0.1951	130	99
1	556.0000	0.0000	10	0	120.6177	157.2393	103.9621	0.3775	119	96
1	557.0000	0.0000	10	0	120.8882	157.1615	104.1314	0.2735	130	107
1	558.0000	0.0000	10	0	121.0009	157.2363	104.3031	0.2698	131	115
1	559.0000	0.0000	10	0	120.3229	157.3221	103.5536	0.5558	136	114
1	560.0000	0.0000	10	0	120.9659	157.3406	103.8992	0.2229	143	114
1	561.0000	0.0000	8	0	121.0465	157.5199	104.0029	0.1504	139	116
1	562.0000	0.0000	10	0	121.0011	157.5163	103.7864	0.2201	140	121
1	563.0000	0.0000	10	0	120.8706	157.4958	103.6459	0.2208	142	123
1	564.0000	0.0000	10	0	120.7338	157.3244	103.4819	0.3227	133	115
1	565.0000	0.0000	10	0	120.9377	157.4197	103.4933	0.2225	154	125
1	566.0000	0.0000	10	0	120.8047	157.4253	103.3991	0.2634	136	118
1	567.0000	0.0000	9	0	120.7620	157.3483	103.3731	0.2780	137	112
1	568.0000	0.0000	9	0	120.9167	157.1083	103.5080	0.3144	138	114
1	569.0000	0.0000	9	0	120.8684	157.2780	103.4169	0.2141	141	116
1	570.0000	0.0000	10	0	120.7980	157.3634	103.5383	0.2048	142	118
1	571.0000	0.0000	10	0	120.7895	157.3272	103.5073	0.2655	138	117
1	572.0000	0.0000	10	0	120.8712	157.2944	103.7869	0.2985	135	119
1	573.0000	0.0000	10	0	120.1348	157.3392	103.1062	0.5521	140	121
1	574.0000	0.0000	10	0	120.7531	157.3054	103.4603	0.2021	142	117
1	575.0000	0.0000	10	0	120.8455	157.3158	103.5023	0.1579	138	123
1	576.0000	0.0000	10	0	120.7645	157.2441	103.3113	0.2885	141	124
1	577.0000	0.0000	9	0	120.7030	157.2264	103.1638	0.3375	141	116
1	578.0000	0.0000	10	0	120.7950	157.3803	103.2964	0.2154	141	116
1	579.0000	0.0000	10	0	120.6154	157.1798	103.2725	0.3132	149	118
1	580.0000	0.0000	10	0	120.6637	157.2795	103.3503	0.3467	147	106
1	581.0000	0.0000	9	0	120.3470	157.0315	102.8312	0.3486	151	108
1	582.0000	0.0000	10	0	120.2068	156.8782	102.6354	0.3388	147	112
1	583.0000	0.0000	8	0	119.7009	156.4519	102.3273	0.2500	136	106
1	584.0000	0.0000	10	0	119.9884	156.1456	102.3645	0.2035	133	106
1	585.0000	0.0000	10	0	120.1310	156.2985	102.4194	0.2196	145	112
1	586.0000	0.0000	8	0	120.0392	156.2519	102.2805	0.3191	144	111
1	587.0000	0.0000	9	0	120.1106	156.1986	102.2918	0.1652	147	114
1	588.0000	0.0000	9	0	119.9133	156.5570	102.2849	0.2190	147	113
1	589.0000	0.0000	10	0	119.7928	156.5290	101.9377	0.3766	147	117
1	590.0000	0.0000	10	0	119.7705	156.2583	101.8439	0.3146	146	113
1	591.0000	0.0000	10	0	120.0091	156.2449	102.0208	0.2378	151	113
1	592.0000	0.0000	9	0	119.9329	156.2423	102.0625	0.1342	147	119
1	593.0000	0.0000	10	0	119.8119	156.3951	101.9979	0.2765	148	113
1	594.0000	0.0000	10	0	120.0275	156.3164	102.1206	0.2073	152	123
1	595.0000	0.0000	10	0	119.6827	156.1647	101.7585	0.3542	151	127
1	596.0000	0.0000	9	0	120.0621	156.2907	102.3094	0.1630	143	110
1	597.0000	0.0000	10	0	119.9163	156.2176	102.0010	0.3213	148	111
1	598.0000	0.0000	10	0	119.9041	156.2981	102.1818	0.2778	141	119
1	599.0000	0.0000	10	0	120.0720	156.3214	102.3576	0.2345	155	124
1	600.0000	0.0000	10	0	119.8584	156.2133	102.1350	0.3326	157	120
1	601.0000	0.0000	9	0	119.7923	156.2824	102.2213	0.2645	138	122
1	602.0000	0.0000	9	0	119.8124	156.3152	102.1543	0.2562	151	116
1	603.0000	0.0000	10	0	119.3484	156.1281	101.7136	0.6186	143	114
1	604.0000	0.0000	10	0	119.7305	156.2093	101.7732	0.2615	147	120
1	605.0000	0.0000	10	0	119.7066	156.2943	101.9602	0.3355	148	119
1	606.0000	0.0000	10	0	119.5960	156.2954	101.8787	0.3727	151	115
1	607.0000	0.0000	10	0	119.5823	156.0869	101.7848	0.4534	151	111
1	608.0000	0.0000	9	0	119.4678	155.4414	101.3506	0.5285	141	110
1	609.0000	0.0000	10	0	119.4211	154.7866	101.5252	0.5055	134	114
1	610.0000	0.0000	10	0	119.0652	155.2656	101.3213	0.4919	145	113
1	611.0000	0.0000	10	0	119.2972	154.9580	101.5119	0.2254	137	117
1	612.0000	0.0000	10	0	119.2758	154.9507	101.3995	0.2448	142	118
1	613.0000	0.0000	10	0	119.0514	154.9917	101.3349	0.2405	134	111
1	614.0000	0.0000	9	0	119.0712	154.8397	101.2930	0.2287	132	103
1	615.0000	0.0000	9	0	119.2206	155.1015	101.4005	0.2914	127	111
1	616.0000	0.0000	10	0	119.2724	154.8907	101.3745	0.3109	134	110
1	617.0000	0.0000	10	0	118.9554	154.9153	101.1107	0.2801	139	106
1	618.0000	0.0000	8	0	119.2513	154.8431	101.3579	0.3309	121	100
1	619.0000	0.0000	9	0	119.2357	154.8053	101.3834	0.3626	127	105
1	620.0000	0.0000	9	0	119.3165	154.8765	101.4343	0.2387	125	104
1	621.0000	0.0000	10	0	118.8970	154.9088	101.1366	0.3831	120	106
1	622.0000	0.0000	10	0	119.3143	154.9760	101.4874	0.1727	119	102
1	623.0000	0.0000	10	0	119.0704	155.1208	101.3516	0.3410	137	118
1	624.0000	0.0000	9	0	119.0954	154.9073	101.3778	0.2708	137	107
1	625.0000	0.0000	9	0	119.2365	154.8644	101.5356	0.2202	139	107
1	626.0000	0.0000	9	0	119.1991	154.7203	101.4090	0.2932	121	103
1	627.0000	0.0000	10	0	119.0395	154.7698	101.3340	0.4834	134	104
1	628.0000	0.0000	10	0	119.0222	154.7554	101.3195	0.3690	128	105
1	629.0000	0.0000	10	0	119.1999	154.8216	101.5666	0.2963	131	112
1	630.0000	0.0000	10	0	119.2665	154.7222	101.6466	0.2086	136	115
1	631.0000	0.0000	10	0	119.1511	154.9413	101.6485	0.2225	127	110
1	632.0000	0.0000	9	0	119.1526	154.6425	101.4266	0.3719	134	105
1	633.0000	0.0000	10	0	119.0770	154.5898	101.2554	0.4174	134	116
1	634.0000	0.0000	10	0	118.5066	154.9469	101.0244	0.4556	139	110
1	635.0000	0.0000	10	0	119.0579	154.7953	101.4763	0.2078	131	109
1	636.0000	0.0000	9	0	119.0752	154.8325	101.4862	0.2506	137	111
1	637.0000	0.0000	10	0	119.2182	154.8884	101.5412	0.2996	131	116
1	638.0000	0.0000	10	0	119.1292	154.9427	101.4704	0.2416	152	109
1	639.0000	0.0000	9	0	119.4158	154.8545	101.6282	0.2542	141	115
1	640.0000	0.0000	10	0	118.9732	154.8091	101.3942	0.3753	133	114
1	641.0000	0.0000	10	0	118.8430	154.7424	101.2084	0.3277	142	117
1	642.0000	0.0000	10	0	118.8757	154.6495	101.1734	0.2870	141	107
1	643.0000	0.0000	9	0	118.5207	154.8409	101.1906	0.3941	135	112
1	644.0000	0.0000	10	0	118.9559	154.6589	101.4513	0.2848	139	108
1	645.0000	0.0000	10	0	118.9249	154.6134	101.4155	0.3156	143	114
1	646.0000	0.0000	10	0	118.2905	154.7133	101.1388	0.5422	137	117
1	647.0000	0.0000	10	0	118.8429	154.5583	101.2931	0.2990	128	102
1	648.0000	0.0000	9	0	118.7746	154.6194	101.3106	0.1847	136	106
1	649.0000	0.0000	10	0	118.3430	154.6012	101.2676	0.5455	144	112
1	650.0000	0.0000	10	0	118.8042	154.6370	101.2426	0.2363	133	117
1	651.0000	0.0000	10	0	118.8518	154.7129	101.4836	0.2466	135	113
1	652.0000	0.0000	10	0	118.8135	154.6527	101.3971	0.1836	123	103
1	653.0000	0.0000	10	0	118.6620	154.5997	101.2948	0.3907	128	93
1	654.0000	0.0000	10	0	118.8153	154.5726	101.3161	0.4053	133	104
1	655.0000	0.0000	9	0	118.4661	154.4009	101.0626	0.5243	131	101
1	656.0000	0.0000	10	0	118.6497	154.6395	101.2523	0.2424	139	110
1	657.0000	0.0000	10	0	119.0280	154.6357	101.6258	0.1340	146	115
1	658.0000	0.0000	10	0	118.8621	154.6138	101.4765	0.2773	143	114
1	659.0000	0.0000	9	0	118.6727	154.6814	101.4130	0.2656	137	116
1	660.0000	0.0000	9	0	118.8013	154.5079	101.4081	0.3092	141	114
1	661.0000	0.0000	10	0	119.0259	154.6200	101.5825	0.3041	131	114
1	662.0000	0.0000	10	0	118.6564	154.6369	101.3981	0.2499	118	102
1	663.0000	0.0000	10	0	118.8571	154.6041	101.4803	0.2446	128	102
1	664.0000	0.0000	9	0	118.6921	154.8011	101.3339	0.4290	131	107
1	665.0000	0.0000	10	0	118.8448	154.5526	101.3729	0.2846	132	106
1	666.0000	0.0000	10	0	118.5953	154.6333	101.3153	0.5410	131	106
1	667.0000	0.0000	10	0	118.7702	154.6713	101.3498	0.4178	134	106
1	668.0000	0.0000	10	0	118.7197	154.7081	101.5054	0.3775	134	110
1	669.0000	0.0000	10	0	118.6748	154.5659	101.3352	0.2423	133	113
1	670.0000	0.0000	10	0	118.6905	154.5709	101.3922	0.2182	139	107
1	671.0000	0.0000	10	0	118.9385	154.6178	101.5231	0.2231	139	122
1	672.0000	0.0000	10	0	118.7522	154.6681	101.5388	0.2169	142	112
1	673.0000	0.0000	9	0	118.7275	154.5970	101.4292	0.1733	137	108
1	674.0000	0.0000	10	0	118.0757	154.6046	101.0792	0.5744	137	114
1	675.0000	0.0000	10	0	118.4804	154.5616	101.4343	0.3086	131	114
1	676.0000	0.0000	10	0	118.8063	154.6645	101.5183	0.2725	135	109
1	677.0000	0.0000	10	0	118.5576	154.5526	101.3452	0.2510	142	110
1	678.0000	0.0000	10	0	118.8155	154.6327	101.5514	0.1719	138	112
1	679.0000	0.0000	10	0	118.5894	154.5756	101.4173	0.2216	139	115
1	680.0000	0.0000	10	0	118.4153	154.4039	101.3094	0.2864	141	115
1	681.0000	0.0000	9	0	118.6154	154.5892	101.5143	0.1863	140	117
1	682.0000	0.0000	10	0	118.6322	154.5320	101.5037	0.1564	145	105
1	683.0000	0.0000	10	0	118.7621	154.5223	101.4714	0.2418	140	110
1	684.0000	0.0000	10	0	118.6528	154.6015	101.3118	0.2504	141	112
1	685.0000	0.0000	10	0	118.7287	154.4993	101.4945	0.2124	144	116
1	686.0000	0.0000	10	0	118.1275	154.3403	101.0064	0.4200	140	113
1	687.0000	0.0000	10	0	118.7645	154.4073	101.5071	0.1881	149	123
1	688.0000	0.0000	10	0	118.3209	154.5435	101.3441	0.3276	148	118
1	689.0000	0.0000	10	0	118.6203	154.5293	101.4413	0.2322	143	122
1	690.0000	0.0000	10	0	118.6729	154.4190	101.4192	0.1809	142	117
1	691.0000	0.0000	10	0	118.4356	154.5603	101.3488	0.2932	142	114
1	692.0000	0.0000	10	0	118.7051	154.4731	101.5444	0.3033	143	119
1	693.0000	0.0000	10	0	118.5686	154.4662	101.4506	0.2036	143	115
1	694.0000	0.0000	10	0	118.4755	154.5115	101.3506	0.2218	138	115
1	695.0000	0.0000	10	0	118.8360	154.4186	101.6265	0.3328	138	117
1	696.0000	0.0000	9	0	118.6565	154.4838	101.6120	0.1526	138	112
1	697.0000	0.0000	10	0	118.8146	154.5067	101.6860	0.1681	139	122
1	698.0000	0.0000	10	0	118.8624	154.4789	101.6605	0.1951	153	122
1	699.0000	0.0000	10	0	118.5176	154.4614	101.3120	0.2762	143	122
1	700.0000	0.0000	9	0	118.7086	154.4161	101.5470	0.2638	145	120
1	701.0000	0.0000	10	0	118.7999	154.4228	101.6435	0.1903	146	119
1	702.0000	0.0000	9	0	118.8502	154.3977	101.6998	0.1845	145	116
1	703.0000	0.0000	10	0	118.7079	154.4123	101.6341	0.2116	137	112
1	704.0000	0.0000	9	0	118.7668	154.3610	101.6678	0.2460	145	119
1	705.0000	0.0000	9	0	118.9307	154.4212	101.7991	0.1657	146	127
1	706.0000	0.0000	10	0	118.8570	154.4874	101.7667	0.2010	139	125
1	707.0000	0.0000	10	0	118.8097	154.5113	101.7833	0.2086	145	124
1	708.0000	0.0000	10	0	118.7185	154.4743	101.7061	0.1841	134	124
1	709.0000	0.0000	10	0	118.8018	154.4198	101.7187	0.2593	135	118
1	710.0000	0.0000	10	0	118.9568	154.3899	101.9206	0.2902	141	120
1	711.0000	0.0000	10	0	118.7517	154.4031	101.8011	0.2907	139	120
1	712.0000	0.0000	10	0	118.8105	154.2508	101.6702	0.3509	153	125
1	713.0000	0.0000	10	0	118.8059	154.5668	101.8128	0.1920	145	123
1	714.0000	0.0000	10	0	118.9162	154.5364	101.9190	0.1401	132	118
1	715.0000	0.0000	10	0	118.7763	154.3873	101.7900	0.3101	141	118
1	716.0000	0.0000	10	0	118.6459	154.4484	101.5844	0.1996	140	113
1	717.0000	0.0000	10	0	118.8306	154.4394	101.7606	0.1749	140	117
1	718.0000	0.0000	10	0	118.7497	154.5089	101.7197	0.1303	142	123
1	719.0000	0.0000	10	0	118.7338	154.3473	101.6729	0.3029	158	123
1	720.0000	0.0000	9	0	118.7646	154.3785	101.7709	0.3005	142	119
1	721.0000	0.0000	10	0	118.6199	154.5833	101.7373	0.2428	145	118
1	722.0000	0.0000	10	0	118.6950	154.4386	101.7848	0.3895	136	116
1	723.0000	0.0000	10	0	118.6121	154.4241	101.5992	0.1801	137	118
1	724.0000	0.0000	9	0	118.7667	154.4258	101.7341	0.1816	142	115
1	725.0000	0.0000	10	0	118.5619	154.5162	101.7080	0.2513	145	127
1	726.0000	0.0000	9	0	118.5716	154.3949	101.6016	0.1316	149	121
1	727.0000	0.0000	10	0	118.3794	154.4242	101.3869	0.2493	148	126
1	728.0000	0.0000	10	0	118.4442	154.5647	101.6056	0.2901	149	131
1	729.0000	0.0000	10	0	118.4359	154.5466	101.5549	0.2179	151	121
1	730.0000	0.0000	10	0	118.4776	154.4458	101.5030	0.2831	143	119
1	731.0000	0.0000	9	0	118.4458	154.4110	101.4004	0.2653	143	121
1	732.0000	0.0000	9	0	118.4283	154.4046	101.4980	0.2209	149	112
1	733.0000	0.0000	10	0	118.5678	154.4078	101.6303	0.2827	148	116
1	734.0000	0.0000	10	0	118.3107	154.3555	101.2875	0.3009	141	124
1	735.0000	0.0000	10	0	118.5494	154.3555	101.5196	0.1888	149	118
1	736.0000	0.0000	10	0	118.3406	154.4932	101.4098	0.2762	140	112
1	737.0000	0.0000	10	0	118.3874	154.3635	101.4170	0.3355	138	114
1	738.0000	0.0000	10	0	118.2278	154.3745	101.2199	0.3946	147	110
1	739.0000	0.0000	10	0	118.3672	154.4665	101.4568	0.2713	146	121
1	740.0000	0.0000	10	0	118.5506	154.4993	101.5841	0.1899	137	116
1	741.0000	0.0000	10	0	118.1896	154.4208	101.4102	0.2933	136	113
1	742.0000	0.0000	10	0	117.8848	154.4713	101.0925	0.3004	133	106
1	743.0000	0.0000	10	0	118.2762	154.3683	101.2246	0.2328	135	109
1	744.0000	0.0000	10	0	118.3835	154.4493	101.3554	0.1603	135	113
1	745.0000	0.0000	10	0	118.4345	154.4513	101.4437	0.1867	146	122
1	746.0000	0.0000	10	0	118.4423	154.5191	101.4866	0.2309	146	119
1	747.0000	0.0000	10	0	118.4064	154.6291	101.5326	0.1913	154	125
1	748.0000	0.0000	10	0	118.4728	154.5414	101.6131	0.2209	143	116
1	749.0000	0.0000	10	0	117.9491	154.5759	101.1491	0.5210	155	117
1	750.0000	0.0000	10	0	118.1521	154.4194	101.1230	0.2618	143	116
1	751.0000	0.0000	10	0	118.3710	154.4025	101.3537	0.1498	147	118
1	752.0000	0.0000	10	0	118.0759	154.2599	101.0371	0.3193	144	114
1	753.0000	0.0000	10	0	118.2862	154.5136	101.3121	0.2127	148	118
1	754.0000	0.0000	10	0	118.2997	154.5170	101.3122	0.1755	139	117
1	755.0000	0.0000	10	0	118.5832	154.4329	101.4322	0.1481	141	118
1	756.0000	0.0000	10	0	118.4149	154.3566	101.1962	0.2107	145	115
1	757.0000	0.0000	10	0	118.5866	154.3350	101.3810	0.2122	152	116
1	758.0000	0.0000	10	0	118.3675	154.5296	101.3463	0.1915	141	119
1	759.0000	0.0000	10	0	118.3735	154.4744	101.2233	0.2988	150	119
1	760.0000	0.0000	10	0	118.2843	154.3993	101.1832	0.2414	149	116
1	761.0000	0.0000	10	0	118.4716	154.4059	101.3133	0.0971	148	122
1	762.0000	0.0000	10	0	118.5254	154.2606	101.2475	0.2966	151	124
1	763.0000	0.0000	10	0	118.3798	154.4209	101.2268	0.1039	142	116
1	764.0000	0.0000	10	0	118.3966	154.3930	101.2858	0.2274	151	119
1	765.0000	0.0000	10	0	118.4474	154.4133	101.2607	0.1255	145	116
1	766.0000	0.0000	10	0	118.3245	154.4652	101.1229	0.2508	151	114
1	767.0000	0.0000	10	0	118.2627	154.5203	101.1085	0.2884	139	115
1	768.0000	0.0000	10	0	118.4469	154.4404	101.2574	0.2022	139	126
1	769.0000	0.0000	10	0	118.5532	154.4099	101.2496	0.1933	144	118
1	770.0000	0.0000	10	0	118.5319	154.4401	101.2558	0.1949	148	119
1	771.0000	0.0000	10	0	118.4087	154.4743	101.0268	0.1847	144	109
1	772.0000	0.0000	10	0	118.2582	154.5320	101.0655	0.2557	137	109
1	773.0000	0.0000	10	0	118.0364	154.2541	100.8573	0.4938	112	94
1	774.0000	0.0000	8	0	117.8961	153.7143	103.5957	0.2537	118	91
1	775.0000	0.0000	10	0	117.9326	153.5390	103.8061	0.2241	139	105
1	776.0000	0.0000	10	0	118.0359	153.6850	103.8319	0.1782	140	112
1	777.0000	0.0000	10	0	117.9029	153.6383	103.4700	0.2974	134	109
1	778.0000	0.0000	10	0	117.8163	153.8804	103.4844	0.5256	133	107
1	779.0000	0.0000	9	0	117.7859	153.7841	103.5219	0.3188	131	106
1	780.0000	0.0000	9	0	117.9210	153.6519	103.6716	0.3044	138	112
1	781.0000	0.0000	10	0	117.9032	153.6664	103.6383	0.2699	147	117
1	782.0000	0.0000	9	0	118.1553	153.5457	103.7966	0.3319	143	116
1	783.0000	0.0000	9	0	117.8715	153.6410	103.6971	0.2094	144	115
1	784.0000	0.0000	10	0	117.8425	153.6039	103.5723	0.2236	141	113
1	785.0000	0.0000	9	0	117.9236	153.6491	103.7174	0.2003	145	118
1	786.0000	0.0000	9	0	117.8683	153.6507	103.6746	0.1987	147	118
1	787.0000	0.0000	9	0	117.8604	153.6889	103.7606	0.2912	147	126
1	788.0000	0.0000	10	0	117.8656	153.6971	103.7548	0.2396	144	121
1	789.0000	0.0000	9	0	118.2068	153.7642	104.1501	0.2410	151	121
1	790.0000	0.0000	9	0	117.9855	153.7331	103.8340	0.2898	152	118
1	791.0000	0.0000	9	0	117.9460	153.7213	103.8248	0.1571	140	116
1	792.0000	0.0000	9	0	117.8656	153.7250	103.7442	0.1975	146	116
1	793.0000	0.0000	9	0	118.1077	153.7157	103.9991	0.2171	142	111
1	794.0000	0.0000	9	0	117.7653	153.6857	103.6435	0.2883	148	115
1	795.0000	0.0000	9	0	117.6607	153.6973	103.5441	0.2030	146	113
1	796.0000	0.0000	9	0	117.6718	153.6548	103.5604	0.2265	148	116
1	797.0000	0.0000	9	0	117.8656	153.7256	103.7603	0.2727	149	122
1	798.0000	0.0000	10	0	117.9493	153.7256	103.9037	0.2547	155	123
1	799.0000	0.0000	10	0	117.7233	153.6885	103.6951	0.2769	156	123
1	800.0000	0.0000	10	0	117.8340	153.7446	103.7721	0.2202	150	112
1	801.0000	0.0000	10	0	117.6407	153.6878	103.6683	0.3260	144	120
1	802.0000	0.0000	10	0	117.7894	153.7010	103.7874	0.1427	149	117
1	803.0000	0.0000	9	0	117.7024	153.6974	103.6408	0.3112	153	122
1	804.0000	0.0000	9	0	117.8044	153.7256	103.7486	0.2344	153	117
1	805.0000	0.0000	9	0	117.7285	153.6613	103.6387	0.2474	148	115
1	806.0000	0.0000	10	0	117.9846	153.7142	103.9694	0.2061	148	115
1	807.0000	0.0000	9	0	117.9344	153.7197	103.9097	0.1746	149	113
1	808.0000	0.0000	9	0	117.8979	153.6778	103.8632	0.1923	160	119
1	809.0000	0.0000	9	0	117.8312	153.7408	103.7954	0.2638	146	121
1	810.0000	0.0000	9	0	117.8420	153.6826	103.7565	0.2936	156	118
1	811.0000	0.0000	9	0	117.8064	153.7128	103.7532	0.1172	142	119
1	812.0000	0.0000	9	0	117.9472	153.6228	103.8692	0.2551	146	120
1	813.0000	0.0000	10	0	117.6276	153.7633	103.6544	0.2752	148	122
1	814.0000	0.0000	9	0	117.6017	153.7463	103.6871	0.1971	143	123
1	815.0000	0.0000	9	0	117.7274	153.7020	103.7305	0.2055	158	125
1	816.0000	0.0000	9	0	117.6917	153.7246	103.8113	0.1624	146	123
1	817.0000	0.0000	9	0	117.5390	153.5720	103.5408	0.3688	145	125
1	818.0000	0.0000	9	0	117.5267	153.6566	103.6135	0.3405	156	119
1	819.0000	0.0000	9	0	117.8822	153.7222	103.8872	0.1159	144	122
1	820.0000	0.0000	9	0	117.6694	153.7650	103.7748	0.2140	149	125
1	821.0000	0.0000	10	0	117.4759	153.6448	103.5719	0.2608	145	114
1	822.0000	0.0000	10	0	117.3888	153.6447	103.4294	0.3676	149	123
1	823.0000	0.0000	10	0	117.6926	153.6470	103.5111	0.3696	148	119
1	824.0000	0.0000	10	0	117.4121	153.7426	103.5374	0.3946	147	123
1	825.0000	0.0000	10	0	117.7788	153.6800	103.8358	0.1419	154	120
1	826.0000	0.0000	10	0	117.6841	153.6894	103.7630	0.2144	154	125
1	827.0000	0.0000	9	0	117.7950	153.5960	103.7092	0.1858	144	118
1	828.0000	0.0000	9	0	117.6488	153.5497	103.7748	0.2046	153	117
1	829.0000	0.0000	9	0	117.4588	153.6074	103.5275	0.1780	152	122
1	830.0000	0.0000	10	0	117.4316	153.4479	103.3871	0.2020	143	121
1	831.0000	0.0000	10	0	117.3591	153.6523	103.3635	0.2452	148	120
1	832.0000	0.0000	10	0	117.3585	153.6456	103.3656	0.2765	144	118
1	833.0000	0.0000	8	0	117.4220	153.5768	103.5036	0.2044	147	113
1	834.0000	0.0000	9	0	117.1748	153.4229	103.3831	0.5507	142	110
1	835.0000	0.0000	9	0	117.4413	153.7003	103.5350	0.3692	137	118
1	836.0000	0.0000	10	0	117.7631	153.5785	103.7647	0.2332	158	120
1	837.0000	0.0000	9	0	117.6629	153.6467	103.8129	0.2088	145	121
1	838.0000	0.0000	10	0	117.6830	153.5088	103.7275	0.1788	157	122
1	839.0000	0.0000	10	0	117.4922	153.5081	103.6389	0.2425	163	123
1	840.0000	0.0000	9	0	117.5716	153.5297	103.6639	0.3144	159	119
1	841.0000	0.0000	9	0	117.5907	153.5616	103.7259	0.2890	155	117
1	842.0000	0.0000	10	0	117.4984	153.6873	103.6714	0.1938	160	122
1	843.0000	0.0000	10	0	117.5417	153.6154	103.6286	0.2703	146	120
1	844.0000	0.0000	10	0	117.5896	153.6181	103.8180	0.2537	159	122
1	845.0000	0.0000	10	0	117.2829	153.5931	103.3849	0.3198	161	125
1	846.0000	0.0000	10	0	117.3075	153.6202	103.4366	0.2263	150	119
1	847.0000	0.0000	9	0	117.4564	153.5953	103.4649	0.2275	143	117
1	848.0000	0.0000	9	0	117.4585	153.5121	103.6279	0.2672	159	124
1	849.0000	0.0000	9	0	117.6794	153.5877	103.6345	0.2697	142	116
1	850.0000	0.0000	9	0	117.5079	153.5718	103.6352	0.2657	139	106
1	851.0000	0.0000	9	0	117.6567	153.7502	103.7791	0.2388	154	115
1	852.0000	0.0000	9	0	117.6309	153.5994	103.7253	0.1636	165	127
1	853.0000	0.0000	10	0	117.4051	153.6305	103.5872	0.2678	156	119
1	854.0000	0.0000	10	0	117.4814	153.5975	103.6538	0.1569	149	119
1	855.0000	0.0000	10	0	117.6185	153.5732	103.6044	0.2897	148	118
1	856.0000	0.0000	10	0	117.3655	153.6241	103.4650	0.2690	155	121
1	857.0000	0.0000	9	0	117.3424	153.6140	103.4790	0.1917	154	126
1	858.0000	0.0000	9	0	117.2550	153.6836	103.5757	0.2134	164	127
1	859.0000	0.0000	10	0	117.5226	153.6992	103.7296	0.1482	164	127
1	860.0000	0.0000	10	0	117.5086	153.7036	103.6876	0.1315	154	122
1	861.0000	0.0000	9	0	117.2779	153.6008	103.4420	0.3039	153	122
1	862.0000	0.0000	10	0	117.5838	153.6480	103.7640	0.1614	155	126
1	863.0000	0.0000	10	0	117.5205	153.7122	103.6713	0.2049	156	129
1	864.0000	0.0000	9	0	117.4559	153.6182	103.6007	0.3271	166	129
1	865.0000	0.0000	10	0	117.5052	153.5992	103.5971	0.2407	163	131
1	866.0000	0.0000	9	0	117.7031	153.6570	103.8968	0.1834	162	124
1	867.0000	0.0000	9	0	117.7880	153.7710	104.0315	0.1439	163	127
1	868.0000	0.0000	9	0	117.7798	153.6366	103.7625	0.1821	165	126
1	869.0000	0.0000	9	0	117.7427	153.6998	103.8474	0.2293	168	129
1	870.0000	0.0000	9	0	117.6613	153.6784	103.7492	0.1364	164	134
1	871.0000	0.0000	9	0	117.7659	153.6850	103.7979	0.1837	163	133
1	872.0000	0.0000	9	0	117.7645	153.7451	103.8118	0.1630	162	130
1	873.0000	0.0000	10	0	117.6785	153.7179	103.7062	0.1651	148	126
1	874.0000	0.0000	10	0	117.6739	153.8183	103.6988	0.2220	156	132
1	875.0000	0.0000	10	0	117.4753	153.7297	103.5233	0.2244	154	127
1	876.0000	0.0000	10	0	117.5595	153.8163	103.5787	0.1668	156	130
1	877.0000	0.0000	10	0	117.5866	153.7057	103.3480	0.2040	173	132
1	878.0000	0.0000	9	0	117.5475	153.7976	103.5522	0.1366	160	130
1	879.0000	0.0000	10	0	117.3027	153.7721	103.4561	0.3964	161	123
1	880.0000	0.0000	10	0	117.4748	153.8270	103.5318	0.2134	151	116
1	881.0000	0.0000	9	0	117.4207	153.8029	103.4389	0.2131	162	123
1	882.0000	0.0000	10	0	117.3975	153.7842	103.4770	0.2235	142	123
1	883.0000	0.0000	10	0	117.5472	153.7843	103.6850	0.3181	148	119
1	884.0000	0.0000	10	0	117.3161	153.7973	103.4808	0.2479	135	107
1	885.0000	0.0000	10	0	117.5824	153.7456	103.3296	0.3572	122	97
1	886.0000	0.0000	10	0	117.5053	153.7847	103.7582	0.4462	103	77
1	887.0000	0.0000	10	0	117.2390	153.9855	103.4658	0.4529	98	72
1	888.0000	0.0000	8	0	117.4447	153.8312	103.6036	0.3294	82	61
1	889.0000	0.0000	8	0	117.3947	153.6020	103.4376	0.4116	87	62
1	890.0000	0.0000	8	0	117.0397	153.7347	103.3791	0.5329	87	61
1	891.0000	0.0000	9	0	117.1677	153.5565	103.0034	0.3778	95	66
1	892.0000	0.0000	10	0	117.1598	153.6448	103.2526	0.2545	100	75
1	893.0000	0.0000	10	0	116.9589	153.6324	102.9059	0.3087	127	91
1	894.0000	0.0000	9	0	117.5673	153.6876	103.2986	0.4105	121	95
1	895.0000	0.0000	10	0	117.0120	153.7280	102.9664	0.4304	134	102
1	896.0000	0.0000	9	0	117.1921	153.6069	103.1469	0.1906	134	102
1	897.0000	0.0000	9	0	117.5722	153.5404	103.4129	0.1709	131	107
1	898.0000	0.0000	10	0	117.1712	153.7633	103.2669	0.3040	152	115
1	899.0000	0.0000	10	0	117.5846	153.6060	103.5019	0.2060	150	119
1	900.0000	0.0000	10	0	117.5719	153.6727	103.5197	0.1918	161	126
1	901.0000	0.0000	9	0	117.5960	153.6126	103.4648	0.2250	160	130
1	902.0000	0.0000	9	0	117.6014	153.7070	103.4726	0.1826	150	131
1	903.0000	0.0000	10	0	117.5517	153.7083	103.3510	0.1543	154	125
1	904.0000	0.0000	9	0	117.7372	153.5598	103.5602	0.2313	150	128
1	905.0000	0.0000	9	0	117.5855	153.7313	103.5327	0.2012	153	124
1	906.0000	0.0000	9	0	117.7330	153.7098	103.5702	0.1847	154	130
1	907.0000	0.0000	9	0	117.6170	153.7282	103.4324	0.1993	164	126
1	908.0000	0.0000	9	0	117.7352	153.7340	103.4907	0.1543	162	123
1	909.0000	0.0000	10	0	117.6131	153.7175	103.2726	0.2582	165	128
1	910.0000	0.0000	10	0	117.6121	153.7521	103.3285	0.2062	156	123
1	911.0000	0.0000	10	0	117.6622	153.7405	103.3324	0.1549	169	127
1	912.0000	0.0000	10	0	117.6249	153.7570	103.3104	0.2036	147	126
1	913.0000	0.0000	10	0	117.5947	153.6799	103.1825	0.2105	155	119
1	914.0000	0.0000	10	0	117.4615	153.7534	103.1369	0.3394	144	122
1	915.0000	0.0000	9	0	117.7151	153.6752	103.3336	0.2550	147	117
1	916.0000	0.0000	10	0	117.5716	153.8303	103.2546	0.1710	148	119
1	917.0000	0.0000	9	0	117.5974	153.8151	103.3852	0.1915	142	121
1	918.0000	0.0000	9	0	117.5222	153.6859	103.1726	0.2150	152	121
1	919.0000	0.0000	10	0	117.5083	153.7740	103.1159	0.2680	149	125
1	920.0000	0.0000	10	0	117.5488	153.7161	103.1774	0.1869	152	124
1	921.0000	0.0000	10	0	117.6704	153.8570	103.3207	0.2002	152	118
1	922.0000	0.0000	9	0	117.5436	153.8696	103.2680	0.1661	151	123
1	923.0000	0.0000	9	0	117.5824	153.8566	103.2194	0.1847	154	121
1	924.0000	0.0000	10	0	117.5744	153.9084	103.3232	0.2098	155	116
1	925.0000	0.0000	9	0	117.6242	153.9184	103.2066	0.2809	158	123
1	926.0000	0.0000	9	0	117.6342	154.0150	103.3668	0.1971	158	121
1	927.0000	0.0000	10	0	117.6616	153.8409	103.2755	0.3397	150	119
1	928.0000	0.0000	10	0	117.6376	153.8742	103.2680	0.1432	158	126
1	929.0000	0.0000	10	0	117.3898	153.8577	102.9925	0.1964	157	125
1	930.0000	0.0000	10	0	117.4376	153.9005	103.0328	0.1800	148	120
1	931.0000	0.0000	10	0	117.3769	153.8937	102.9988	0.2968	144	117
1	932.0000	0.0000	10	0	117.5502	154.0067	103.0027	0.2810	150	121
1	933.0000	0.0000	10	0	117.5564	153.9309	103.0853	0.1961	149	113
1	934.0000	0.0000	9	0	117.6584	153.9034	103.1913	0.1371	150	116
1	935.0000	0.0000	10	0	117.5636	154.0126	103.1554	0.2335	152	126
1	936.0000	0.0000	10	0	117.5175	154.0049	103.1030	0.2332	149	118
1	937.0000	0.0000	10	0	117.4133	153.9656	102.9117	0.2164	148	118
1	938.0000	0.0000	10	0	117.3538	153.9786	102.9071	0.1988	141	114
1	939.0000	0.0000	10	0	117.2025	153.9777	102.8172	0.3031	144	118
1	940.0000	0.0000	10	0	117.5097	154.0192	103.0764	0.1943	152	116
1	941.0000	0.0000	10	0	117.3776	153.9520	102.8847	0.2929	150	116
1	942.0000	0.0000	10	0	117.2748	153.9298	102.8572	0.2216	149	118
1	943.0000	0.0000	10	0	117.3333	153.9960	102.8965	0.2890	147	115
1	944.0000	0.0000	10	0	117.5992	153.9449	103.0541	0.1612	148	118
1	945.0000	0.0000	10	0	117.6898	154.0351	103.1799	0.2877	145	111
1	946.0000	0.0000	9	0	117.6457	154.2216	103.0120	0.3589	135	98
1	947.0000	0.0000	10	0	117.1969	154.4275	102.7785	0.3957	120	93
1	948.0000	0.0000	10	0	117.2823	154.3602	102.6208	0.7702	135	88
1	949.0000	0.0000	10	0	117.4551	154.3210	102.8988	0.4401	143	96
1	950.0000	0.0000	9	0	117.6978	154.3130	103.1893	0.2299	138	112
1	951.0000	0.0000	10	0	117.6003	154.1299	103.0783	0.2961	145	117
1	952.0000	0.0000	10	0	117.4461	154.2283	103.0205	0.3120	140	117
1	953.0000	0.0000	10	0	117.6446	154.0529	103.0821	0.2477	126	106
1	954.0000	0.0000	10	0	116.0822	154.2354	100.7381	0.8537	117	100
1	955.0000	0.0000	10	0	116.3311	154.2754	100.2929	0.1667	131	110
1	956.0000	0.0000	10	0	116.1895	154.3921	100.1920	0.1935	136	111
1	957.0000	0.0000	10	0	116.2288	154.2966	100.2425	0.1998	131	117
1	958.0000	0.0000	10	0	116.1775	154.3742	100.2001	0.2282	142	112
1	959.0000	0.0000	10	0	116.3048	154.3907	100.3616	0.2320	135	116
1	960.0000	0.0000	10	0	116.3145	154.2758	100.2744	0.2080	143	119
1	961.0000	0.0000	9	0	116.1882	154.3880	100.2051	0.1718	140	109
1	962.0000	0.0000	10	0	116.2620	154.3494	100.2469	0.2094	145	119
1	963.0000	0.0000	10	0	116.2398	154.3092	100.1992	0.1095	138	118
1	964.0000	0.0000	10	0	116.3009	154.3717	100.2101	0.1874	143	116
1	965.0000	0.0000	10	0	115.9002	154.5391	99.8629	0.3785	139	113
1	966.0000	0.0000	10	0	116.2066	154.4460	100.2151	0.2207	143	117
1	967.0000	0.0000	10	0	116.2142	154.3369	100.1010	0.2192	138	111
1	968.0000	0.0000	10	0	116.2494	154.4106	100.1647	0.1550	128	107
1	969.0000	0.0000	10	0	116.1597	154.3209	100.0892	0.1469	125	106
1	970.0000	0.0000	10	0	116.0898	154.4528	100.0692	0.1803	127	111
1	971.0000	0.0000	10	0	115.9386	154.4440	99.8031	0.1645	132	109
1	972.0000	0.0000	10	0	115.9244	154.2688	99.8455	0.2595	133	110
1	973.0000	0.0000	10	0	115.9835	154.4125	100.0459	0.1750	136	110
1	974.0000	0.0000	10	0	116.0271	154.4401	100.0999	0.2150	133	111
1	975.0000	0.0000	10	0	116.0356	154.3715	100.0543	0.2090	130	107
1	976.0000	0.0000	10	0	116.1195	154.4531	100.0854	0.1626	137	114
1	977.0000	0.0000	10	0	116.1592	154.4284	100.1366	0.2238	140	117
1	978.0000	0.0000	10	0	116.2073	154.4041	100.1142	0.1464	144	119
1	979.0000	0.0000	10	0	116.1966	154.3496	100.0959	0.1848	148	116
1	980.0000	0.0000	10	0	116.1969	154.3074	100.0660	0.2016	143	120
1	981.0000	0.0000	10	0	116.1978	154.4214	100.2041	0.1853	141	119
1	982.0000	0.0000	10	0	116.1641	154.3948	100.0592	0.2247	148	120
1	983.0000	0.0000	10	0	116.0729	154.4320	100.0551	0.1583	133	115
1	984.0000	0.0000	10	0	116.1351	154.4775	100.0920	0.1706	141	114
1	985.0000	0.0000	10	0	116.2543	154.5665	100.1653	0.2412	140	118
1	986.0000	0.0000	10	0	116.1511	154.4836	99.9792	0.1826	148	115
1	987.0000	0.0000	10	0	115.9004	154.3262	99.7950	0.2447	140	118
1	988.0000	0.0000	10	0	115.5495	154.3996	99.5845	0.2725	139	117
1	989.0000	0.0000	10	0	115.7974	154.4272	99.7226	0.3666	134	117
1	990.0000	0.0000	10	0	115.8771	154.1625	99.5817	0.4915	146	115
1	991.0000	0.0000	10	0	115.9826	154.4479	99.9173	0.2221	146	112
1	992.0000	0.0000	10	0	115.9399	154.4557	99.8896	0.2514	144	110
1	993.0000	0.0000	10	0	115.8353	154.2676	99.7577	0.3107	146	108
1	994.0000	0.0000	10	0	116.0875	154.3328	99.9774	0.2191	142	111
1	995.0000	0.0000	10	0	115.9020	154.3748	99.8513	0.3047	138	110
1	996.0000	0.0000	10	0	116.1589	154.4301	100.1929	0.1507	153	117
1	997.0000	0.0000	10	0	116.0457	154.3150	99.9920	0.1630	143	118
1	998.0000	0.0000	9	0	116.2005	154.3675	100.1176	0.2440	130	114
1	999.0000	0.0000	10	0	116.1609	154.4046	100.2185	0.2587	140	112
1	1000.0000	0.0000	10	0	115.9581	154.3048	99.9990	0.1851	143	114
1	1001.0000	0.0000	10	0	116.0973	154.3116	100.0916	0.2642	144	108
1	1002.0000	0.0000	10	0	115.9892	154.2616	99.9453	0.2464	151	113
1	1003.0000	0.0000	10	0	116.1417	154.4558	100.2333	0.1651	139	114
1	1004.0000	0.0000	10	0	116.0885	154.3266	100.0859	0.2570	135	116
1	1005.0000	0.0000	10	0	115.9694	154.3926	100.0001	0.3110	143	111
1	1006.0000	0.0000	10	0	116.0543	154.3832	100.1817	0.2629	137	115
1	1007.0000	0.0000	10	0	116.2706	154.2883	100.2505	0.1479	141	112
1	1008.0000	0.0000	10	0	116.1919	154.2973	100.2199	0.3532	138	110
1	1009.0000	0.0000	10	0	116.0660	154.4100	100.1289	0.2072	139	114
1	1010.0000	0.0000	10	0	116.1823	154.5196	100.2580	0.2191	142	110
1	1011.0000	0.0000	10	0	116.1708	154.3826	100.2172	0.2059	134	113
1	1012.0000	0.0000	10	0	116.3106	154.3949	100.3648	0.1816	138	125
1	1013.0000	0.0000	10	0	116.0920	154.3722	100.1746	0.2566	143	117
1	1014.0000	0.0000	10	0	116.0212	154.4359	100.1719	0.2353	142	121
1	1015.0000	0.0000	8	0	116.0682	154.6450	100.2281	0.3266	156	115
1	1016.0000	0.0000	10	0	115.9591	154.5572	100.0006	0.3425	131	105
1	1017.0000	0.0000	10	0	116.3381	154.6187	100.2438	0.2766	125	111
1	1018.0000	0.0000	10	0	116.3351	154.5612	100.3135	0.1819	135	110
1	1019.0000	0.0000	10	0	116.1170	154.5598	100.1209	0.1872	134	105
1	1020.0000	0.0000	10	0	116.2330	154.5726	100.2694	0.3338	137	113
1	1021.0000	0.0000	10	0	116.2962	154.6370	100.3491	0.2744	143	119
1	1022.0000	0.0000	10	0	116.3023	154.6189	100.3778	0.1523	142	122
1	1023.0000	0.0000	9	0	116.2275	154.4302	100.2552	0.3064	145	113
1	1024.0000	0.0000	10	0	116.4190	154.6579	100.4445	0.1785	143	115
1	1025.0000	0.0000	10	0	116.4132	154.5856	100.4684	0.2021	138	113
1	1026.0000	0.0000	10	0	116.4446	154.4650	100.3277	0.2319	134	119
1	1027.0000	0.0000	10	0	116.3219	154.5128	100.4160	0.1987	135	124
1	1028.0000	0.0000	10	0	116.1462	154.5540	100.1904	0.2357	145	126
1	1029.0000	0.0000	10	0	116.3358	154.5450	100.3421	0.1414	151	123
1	1030.0000	0.0000	10	0	116.2238	154.4888	100.3119	0.1645	156	125
1	1031.0000	0.0000	10	0	116.1756	154.5099	100.3719	0.1766	146	127
1	1032.0000	0.0000	10	0	116.2636	154.5055	100.4770	0.0879	149	116
1	1033.0000	0.0000	10	0	116.2680	154.5298	100.5568	0.2142	154	125
1	1034.0000	0.0000	10	0	116.3577	154.4791	100.6616	0.2086	146	127
1	1035.0000	0.0000	10	0	116.1140	154.4790	100.4810	0.2122	138	124
1	1036.0000	0.0000	10	0	116.0313	154.4989	100.4271	0.2634	144	127
1	1037.0000	0.0000	10	0	116.1007	154.4028	100.4305	0.2645	142	128
1	1038.0000	0.0000	10	0	116.1487	154.4654	100.6157	0.1279	138	116
1	1039.0000	0.0000	10	0	116.0481	154.3894	100.4691	0.1793	137	115
1	1040.0000	0.0000	10	0	116.0124	154.4875	100.3815	0.1904	143	115
1	1041.0000	0.0000	10	0	116.2641	154.4790	100.5660	0.1408	138	120
1	1042.0000	0.0000	10	0	116.1907	154.4706	100.4945	0.1480	150	124
1	1043.0000	0.0000	10	0	116.1993	154.4636	100.6002	0.2535	138	117
1	1044.0000	0.0000	10	0	116.0584	154.4468	100.2906	0.2095	138	124
1	1045.0000	0.0000	10	0	115.9789	154.2829	100.2829	0.3637	139	115
1	1046.0000	0.0000	10	0	116.0418	154.3595	100.3956	0.2582	138	117
1	1047.0000	0.0000	10	0	116.2746	154.4750	100.6047	0.2678	145	124
1	1048.0000	0.0000	10	0	116.1686	154.4386	100.5473	0.1525	142	117
1	1049.0000	0.0000	10	0	115.8536	154.3991	100.1762	0.1358	119	100
1	1050.0000	0.0000	10	0	116.2728	154.5207	100.4410	0.2352	120	106
1	1051.0000	0.0000	10	0	116.1949	154.4567	100.6214	0.3040	140	118
1	1052.0000	0.0000	10	0	115.7315	154.4866	100.1456	0.3855	131	113
1	1053.0000	0.0000	10	0	116.1789	154.4505	100.6083	0.1731	135	107
1	1054.0000	0.0000	10	0	115.5334	154.3511	99.9750	0.4387	129	109
1	1055.0000	0.0000	10	0	115.9401	154.4789	100.5084	0.4256	136	111
1	1056.0000	0.0000	10	0	115.9710	154.2949	100.2005	0.2397	142	121
1	1057.0000	0.0000	10	0	116.0919	154.5040	100.5856	0.1250	133	122
1	1058.0000	0.0000	10	0	116.1276	154.5453	100.6332	0.2384	138	111
1	1059.0000	0.0000	10	0	115.9706	154.5402	100.5610	0.2893	142	122
1	1060.0000	0.0000	10	0	116.0782	154.4646	100.5270	0.2041	138	117
1	1061.0000	0.0000	10	0	116.0164	154.5399	100.5620	0.3291	147	117
1	1062.0000	0.0000	10	0	116.0518	154.3447	100.3851	0.1988	137	116
1	1063.0000	0.0000	10	0	115.9812	154.3692	100.3909	0.2869	135	118
1	1064.0000	0.0000	10	0	116.2475	154.4251	100.4565	0.2859	132	113
1	1065.0000	0.0000	10	0	115.8801	154.3281	100.2745	0.2416	127	107
1	1066.0000	0.0000	10	0	116.1359	154.6004	100.7582	0.3328	128	109
1	1067.0000	0.0000	10	0	116.0743	154.5376	100.5022	0.2235	137	115
1	1068.0000	0.0000	10	0	116.2790	154.5613	100.7522	0.3658	138	117
1	1069.0000	0.0000	10	0	116.3745	154.3874	100.7493	0.2850	146	123
1	1070.0000	0.0000	10	0	116.0602	154.4475	100.4917	0.3131	143	116
1	1071.0000	0.0000	10	0	115.8201	154.3575	100.2807	0.4171	139	117
1	1072.0000	0.0000	10	0	115.8049	154.5371	100.4110	0.3497	138	116
1	1073.0000	0.0000	10	0	116.1789	154.5052	100.4967	0.2893	144	120
1	1074.0000	0.0000	10	0	116.3858	154.5358	100.6785	0.2858	139	116
1	1075.0000	0.0000	10	0	116.0239	154.4085	100.1914	0.4074	137	112
1	1076.0000	0.0000	10	0	116.1552	154.3727	100.3371	0.3427	121	107
1	1077.0000	0.0000	10	0	116.2513	154.5924	100.4404	0.2664	126	113
1	1078.0000	0.0000	10	0	116.4364	154.4019	100.5240	0.2427	132	112
1	1079.0000	0.0000	10	0	116.1937	154.6317	100.3928	0.2593	134	112
1	1080.0000	0.0000	10	0	116.1104	154.4917	100.3186	0.2546	136	112
1	1081.0000	0.0000	9	0	116.0770	154.5768	100.3517	0.3178	132	117
1	1082.0000	0.0000	10	0	116.1465	154.4591	100.3145	0.3125	137	112
1	1083.0000	0.0000	10	0	116.1588	154.3971	100.4689	0.1964	139	109
1	1084.0000	0.0000	10	0	116.1553	154.4629	100.5670	0.1478	140	118
1	1085.0000	0.0000	10	0	116.1854	154.5282	100.5000	0.2703	140	119
1	1086.0000	0.0000	10	0	116.0770	154.4891	100.5380	0.2896	138	115
1	1087.0000	0.0000	10	0	116.0657	154.5135	100.5643	0.2354	141	121
1	1088.0000	0.0000	10	0	116.0690	154.5613	100.5927	0.2325	134	115
1	1089.0000	0.0000	10	0	115.7869	154.3723	100.2943	0.3443	136	113
1	1090.0000	0.0000	10	0	116.0351	154.4107	100.5670	0.3003	138	115
1	1091.0000	0.0000	10	0	116.0435	154.4943	100.5647	0.3405	135	119
1	1092.0000	0.0000	9	0	116.2075	154.5991	100.7075	0.2597	146	127
1	1093.0000	0.0000	10	0	116.0951	154.5944	100.7198	0.2427	151	125
1	1094.0000	0.0000	10	0	115.8984	154.6396	100.4996	0.3248	138	118
1	1095.0000	0.0000	10	0	116.0463	154.4739	100.4689	0.3179	131	111
1	1096.0000	0.0000	10	0	116.0816	154.4385	100.5702	0.2542	131	111
1	1097.0000	0.0000	10	0	115.9898	154.5616	100.5884	0.3245	129	113
1	1098.0000	0.0000	10	0	115.7876	154.5142	100.3079	0.2632	133	114
1	1099.0000	0.0000	10	0	115.8921	154.5151	100.4701	0.2030	128	118
1	1100.0000	0.0000	10	0	116.0368	154.5518	100.4778	0.2295	133	115
1	1101.0000	0.0000	10	0	116.1103	154.4189	100.4820	0.2288	132	117
1	1102.0000	0.0000	10	0	116.0956	154.3881	100.5176	0.2409	136	112
1	1103.0000	0.0000	10	0	116.3090	154.3811	100.7292	0.1855	139	122
1	1104.0000	0.0000	10	0	116.4015	154.5485	100.8631	0.1587	140	121
1	1105.0000	0.0000	10	0	116.2577	154.3917	100.6680	0.2357	140	124
1	1106.0000	0.0000	10	0	116.2414	154.6067	100.7636	0.1774	138	125
1	1107.0000	0.0000	10	0	115.9307	154.6049	100.6109	0.3196	140	116
1	1108.0000	0.0000	10	0	116.0566	154.5623	100.6236	0.2934	138	108
1	1109.0000	0.0000	10	0	116.1819	154.5419	100.5673	0.3599	130	107
1	1110.0000	0.0000	10	0	116.3086	154.6513	100.7602	0.2843	137	112
1	1111.0000	0.0000	10	0	116.1671	154.4533	100.5306	0.3255	135	109
1	1112.0000	0.0000	10	0	116.1414	154.5167	100.4762	0.3256	131	108
1	1113.0000	0.0000	10	0	116.0251	154.5510	100.3574	0.4297	123	106
1	1114.0000	0.0000	10	0	115.5112	154.5992	99.8916	0.4806	132	101
1	1115.0000	0.0000	10	0	115.8732	154.5852	100.2512	0.3523	130	108
1	1116.0000	0.0000	10	0	116.0381	154.5153	100.3592	0.2683	127	109
1	1117.0000	0.0000	10	0	115.6220	154.4442	100.1370	0.3951	124	104
1	1118.0000	0.0000	10	0	115.9955	154.6681	100.4831	0.2604	130	108
1	1119.0000	0.0000	10	0	116.5321	154.4605	100.8510	0.2583	129	111
1	1120.0000	0.0000	10	0	115.6118	154.5521	100.3635	0.5828	134	114
1	1121.0000	0.0000	10	0	116.2099	154.5463	100.6584	0.2370	127	105
1	1122.0000	0.0000	10	0	116.3892	154.6771	100.9081	0.1794	138	120
1	1123.0000	0.0000	10	0	115.8169	154.5598	100.2336	0.4134	132	112
1	1124.0000	0.0000	10	0	116.1785	154.6153	100.4908	0.3321	139	113
1	1125.0000	0.0000	10	0	115.9517	154.4410	100.3425	0.2976	136	107
1	1126.0000	0.0000	10	0	115.9864	154.6401	100.4046	0.3389	131	110
1	1127.0000	0.0000	10	0	116.4010	154.6007	100.5221	0.2197	154	116
1	1128.0000	0.0000	10	0	116.7639	154.6745	100.6430	0.4948	138	122
1	1129.0000	0.0000	10	0	116.4087	154.5426	100.4368	0.1700	139	120
1	1130.0000	0.0000	10	0	115.8884	154.5520	100.0450	0.3162	135	117
1	1131.0000	0.0000	10	0	116.3635	154.3844	100.3065	0.5532	137	113
1	1132.0000	0.0000	10	0	115.8007	154.6343	100.0775	0.4056	134	109
1	1133.0000	0.0000	10	0	116.1833	154.8444	100.4952	0.3115	138	106
1	1134.0000	0.0000	10	0	115.7372	154.7245	99.9558	0.4931	125	100
1	1135.0000	0.0000	10	0	115.6413	154.7531	99.8064	0.5514	123	102
1	1136.0000	0.0000	10	0	115.7160	154.8971	100.1974	0.5127	129	104
1	1137.0000	0.0000	10	0	116.4854	154.6411	100.6744	0.1867	137	115
1	1138.0000	0.0000	10	0	116.2525	154.6154	100.4648	0.2770	129	114
1	1139.0000	0.0000	10	0	116.2837	154.4692	100.5892	0.2942	133	113
1	1140.0000	0.0000	10	0	116.0118	154.5775	100.2877	0.4310	129	109
1	1141.0000	0.0000	10	0	116.2220	154.6064	100.4585	0.2253	130	98
1	1142.0000	0.0000	10	0	116.0923	154.5658	100.3387	0.3083	131	104
1	1143.0000	0.0000	10	0	116.2622	154.5104	100.5033	0.2340	123	96
1	1144.0000	0.0000	9	0	116.2800	154.6128	100.4933	0.3735	122	100
1	1145.0000	0.0000	10	0	116.2131	154.9026	100.5885	0.3101	122	105
1	1146.0000	0.0000	10	0	116.0741	154.8299	100.4172	0.2849	124	106
1	1147.0000	0.0000	10	0	116.3537	154.6381	100.5193	0.3446	134	107
1	1148.0000	0.0000	10	0	115.7295	154.8614	100.1889	0.4906	134	116
1	1149.0000	0.0000	10	0	116.1885	154.6210	100.3299	0.3185	134	118
1	1150.0000	0.0000	10	0	116.4090	154.4985	100.4844	0.3640	138	116
1	1151.0000	0.0000	10	0	115.9137	154.5405	100.1762	0.4334	127	109
1	1152.0000	0.0000	10	0	115.8548	154.6308	99.7595	0.4476	132	108
1	1153.0000	0.0000	10	0	116.2264	154.6137	100.3899	0.2082	130	114
1	1154.0000	0.0000	10	0	116.4704	154.6245	100.6856	0.1770	137	116
1	1155.0000	0.0000	10	0	116.5261	154.6482	100.6694	0.1732	137	120
1	1156.0000	0.0000	9	0	116.3443	154.6617	100.5884	0.2087	135	114
1	1157.0000	0.0000	10	0	116.3723	154.7345	100.3495	0.2507	126	108
1	1158.0000	0.0000	10	0	116.6761	154.7607	100.2913	0.2759	149	114
1	1159.0000	0.0000	10	0	116.4409	154.7796	100.1976	0.1749	140	114
1	1160.0000	0.0000	10	0	115.8064	154.8510	99.8046	0.5057	125	114
1	1161.0000	0.0000	10	0	116.2692	154.7406	100.1482	0.3902	142	111
1	1162.0000	0.0000	10	0	116.4379	154.6096	100.0255	0.2062	133	111
1	1163.0000	0.0000	10	0	116.5746	154.5967	100.2823	0.2074	131	113
1	1164.0000	0.0000	10	0	116.5799	154.7494	100.5313	0.3463	130	103
1	1165.0000	0.0000	10	0	116.7339	154.8531	100.8178	0.3092	129	110
1	1166.0000	0.0000	10	0	116.3021	154.6510	100.5416	0.1839	127	112
1	1167.0000	0.0000	10	0	116.2048	154.7570	100.5481	0.2462	132	111
1	1168.0000	0.0000	10	0	116.1529	154.6752	100.4893	0.3845	134	114
1	1169.0000	0.0000	10	0	116.5651	154.6997	100.7816	0.2531	139	112
1	1170.0000	0.0000	10	0	116.2498	154.7263	100.6076	0.3174	137	112
1	1171.0000	0.0000	10	0	116.4738	154.6904	100.8278	0.3100	136	108
1	1172.0000	0.0000	10	0	116.5805	154.7531	100.9369	0.2184	134	111
1	1173.0000	0.0000	10	0	116.6350	154.6779	100.9306	0.2710	132	110
1	1174.0000	0.0000	10	0	116.8983	154.8429	101.2614	0.2325	135	115
1	1175.0000	0.0000	10	0	116.4170	154.7813	100.7595	0.3454	134	118
1	1176.0000	0.0000	10	0	116.5841	154.6802	100.9435	0.1856	134	119
1	1177.0000	0.0000	10	0	116.6983	154.7663	101.1534	0.1564	139	117
1	1178.0000	0.0000	10	0	116.8025	154.7618	101.2630	0.1920	137	114
1	1179.0000	0.0000	10	0	116.9429	154.7763	101.3158	0.1606	146	124
1	1180.0000	0.0000	10	0	117.1021	154.6492	101.2131	0.3162	139	118
1	1181.0000	0.0000	10	0	116.8761	154.6997	101.0922	0.3085	134	107
1	1182.0000	0.0000	10	0	116.8787	154.7130	101.1413	0.3236	129	112
1	1183.0000	0.0000	10	0	116.9245	154.7127	101.1216	0.2666	145	117
1	1184.0000	0.0000	10	0	117.1277	154.7304	101.3590	0.1767	137	117
1	1185.0000	0.0000	10	0	116.9002	154.6844	101.2435	0.3393	142	118
1	1186.0000	0.0000	10	0	116.8770	154.5536	101.2325	0.2601	142	120
1	1187.0000	0.0000	10	0	116.9387	154.5588	101.2666	0.2610	141	123
1	1188.0000	0.0000	10	0	116.8811	154.6856	101.2139	0.2542	143	120
1	1189.0000	0.0000	10	0	116.8245	154.7700	101.2017	0.2369	139	111
1	1190.0000	0.0000	10	0	117.0319	154.6703	101.2267	0.1722	143	122
1	1191.0000	0.0000	10	0	116.7773	154.8259	101.1078	0.2739	139	120
1	1192.0000	0.0000	10	0	116.8077	154.7307	101.0138	0.2295	145	117
1	1193.0000	0.0000	10	0	116.6837	154.8163	100.8635	0.2912	138	122
1	1194.0000	0.0000	10	0	116.7049	154.8873	101.0722	0.2181	140	119
1	1195.0000	0.0000	10	0	116.8176	154.7446	101.0568	0.1873	137	118
1	1196.0000	0.0000	10	0	116.9349	154.5773	100.9495	0.2383	126	107
1	1197.0000	0.0000	10	0	116.8218	154.7746	100.9197	0.1956	128	111
1	1198.0000	0.0000	10	0	116.9794	154.7389	100.9816	0.2098	134	115
1	1199.0000	0.0000	10	0	116.3383	154.7387	100.5383	0.3722	134	112
1	1200.0000	0.0000	10	0	116.2004	154.7194	100.3642	0.2911	140	118
1	1201.0000	0.0000	10	0	116.1807	154.8903	100.4288	0.3384	133	113
1	1202.0000	0.0000	10	0	116.7374	154.5767	100.6402	0.2646	124	104
1	1203.0000	0.0000	10	0	116.8726	154.8128	100.9539	0.2190	129	107
1	1204.0000	0.0000	10	0	116.5293	154.8088	100.6114	0.3774	136	124
1	1205.0000	0.0000	10	0	116.9670	154.6662	100.8432	0.1798	132	114
1	1206.0000	0.0000	10	0	116.5613	154.7735	100.6115	0.4828	137	118
1	1207.0000	0.0000	9	0	117.0771	154.8433	101.0229	0.1727	144	116
1	1208.0000	0.0000	9	0	117.1384	154.7935	100.9764	0.2321	138	120
1	1209.0000	0.0000	10	0	116.9509	154.7864	100.8447	0.2749	143	124
1	1210.0000	0.0000	10	0	117.0065	154.7983	100.9860	0.2096	142	114
1	1211.0000	0.0000	10	0	116.9984	154.7058	100.8221	0.2005	141	113
1	1212.0000	0.0000	10	0	116.8349	154.7667	100.7796	0.3641	133	109
1	1213.0000	0.0000	10	0	116.8188	154.7254	100.5772	0.2610	132	104
1	1214.0000	0.0000	10	0	116.6670	154.8096	100.5484	0.2245	130	110
1	1215.0000	0.0000	10	0	116.7359	154.7417	100.5559	0.2700	156	110
1	1216.0000	0.0000	10	0	116.8407	154.7865	100.7041	0.2078	146	112
1	1217.0000	0.0000	10	0	117.0176	154.8190	100.8680	0.2315	144	112
1	1218.0000	0.0000	10	0	116.8979	154.9763	100.7646	0.3504	152	116
1	1219.0000	0.0000	10	0	117.0062	154.9182	101.0657	0.3052	129	109
1	1220.0000	0.0000	10	0	117.1844	155.0923	101.1717	0.3048	129	106
1	1221.0000	0.0000	9	0	117.2834	155.0878	101.2746	0.1403	138	113
1	1222.0000	0.0000	10	0	117.2798	155.0679	101.3902	0.1844	142	119
1	1223.0000	0.0000	10	0	117.3204	154.8694	101.2115	0.2770	133	122
1	1224.0000	0.0000	10	0	117.0349	154.8270	101.1202	0.2904	140	117
1	1225.0000	0.0000	10	0	117.2513	154.9385	101.2755	0.2065	133	115
1	1226.0000	0.0000	10	0	117.3970	154.7815	101.3098	0.3169	135	114
1	1227.0000	0.0000	10	0	117.1019	154.9317	101.1202	0.2009	136	111
1	1228.0000	0.0000	10	0	117.1028	154.9669	101.2426	0.2434	133	121
1	1229.0000	0.0000	10	0	117.0927	154.9646	101.2284	0.3379	145	121
1	1230.0000	0.0000	10	0	116.9204	154.8489	100.9313	0.2682	138	113
1	1231.0000	0.0000	10	0	117.1781	155.0872	101.2513	0.2861	138	116
1	1232.0000	0.0000	10	0	117.0335	154.9407	100.9526	0.4197	142	115
1	1233.0000	0.0000	10	0	117.0699	154.9730	101.0031	0.3652	141	113
1	1234.0000	0.0000	10	0	117.3755	155.0278	101.3943	0.0866	147	113
1	1235.0000	0.0000	10	0	117.2628	154.9135	101.1802	0.2308	141	116
1	1236.0000	0.0000	10	0	117.2487	154.9292	101.0696	0.3108	145	122
1	1237.0000	0.0000	10	0	117.2002	155.0147	101.1923	0.2784	142	117
1	1238.0000	0.0000	10	0	117.1371	154.9918	101.1135	0.2365	145	113
1	1239.0000	0.0000	10	0	117.2868	154.9145	101.1037	0.2959	145	123
1	1240.0000	0.0000	10	0	117.2408	154.9173	100.9793	0.1419	135	116
1	1241.0000	0.0000	10	0	116.7430	155.1408	100.7757	0.3214	136	114
1	1242.0000	0.0000	10	0	117.3919	155.0523	101.1657	0.2244	138	113
1	1243.0000	0.0000	10	0	117.3938	155.0219	101.1709	0.1876	142	118
1	1244.0000	0.0000	10	0	117.4228	155.0348	101.1967	0.2407	149	119
1	1245.0000	0.0000	10	0	116.9919	155.1268	100.9052	0.3962	144	116
1	1246.0000	0.0000	10	0	117.3406	155.1014	101.1868	0.2800	139	109
1	1247.0000	0.0000	10	0	117.2817	155.0739	101.2248	0.2483	139	112
1	1248.0000	0.0000	10	0	117.1062	154.9225	101.2095	0.3631	150	119
1	1249.0000	0.0000	10	0	117.6486	154.8962	101.6064	0.1769	140	117
1	1250.0000	0.0000	9	0	117.5963	154.7928	101.6558	0.2983	140	114
1	1251.0000	0.0000	9	0	117.5505	154.9278	101.5886	0.1622	137	110
1	1252.0000	0.0000	10	0	117.1694	154.8522	101.0486	0.4169	142	108
1	1253.0000	0.0000	10	0	117.5860	154.9796	101.5954	0.1896	137	115
1	1254.0000	0.0000	10	0	117.4957	154.9408	101.4865	0.2905	136	114
1	1255.0000	0.0000	10	0	117.4367	155.0232	101.5270	0.2261	135	111
1	1256.0000	0.0000	10	0	117.1877	155.0445	101.4674	0.2515	133	109
1	1257.0000	0.0000	10	0	117.2752	154.9541	101.3608	0.2341	134	104
1	1258.0000	0.0000	10	0	117.4054	155.1032	101.6026	0.3655	136	111
1	1259.0000	0.0000	10	0	117.4265	155.1091	101.4156	0.2899	138	110
1	1260.0000	0.0000	10	0	117.6700	155.0993	101.8481	0.3090	146	111
1	1261.0000	0.0000	9	0	117.5771	155.0323	101.6294	0.1484	142	110
1	1262.0000	0.0000	10	0	117.5445	154.9655	101.5913	0.1984	133	111
1	1263.0000	0.0000	10	0	117.6005	154.8860	101.6076	0.1545	140	112
1	1264.0000	0.0000	10	0	117.3119	154.9406	101.3536	0.3275	139	110
1	1265.0000	0.0000	9	0	117.6855	154.8893	101.6238	0.2353	135	107
1	1266.0000	0.0000	9	0	117.4561	154.9151	101.5187	0.1542	132	107
1	1267.0000	0.0000	10	0	117.2148	154.8855	101.3678	0.3529	132	112
1	1268.0000	0.0000	10	0	117.2618	154.9659	101.3977	0.2173	133	112
1	1269.0000	0.0000	10	0	117.4369	154.8565	101.4682	0.2383	143	115
1	1270.0000	0.0000	10	0	117.3750	154.8810	101.5349	0.2148	137	110
1	1271.0000	0.0000	10	0	117.3247	154.7987	101.3961	0.3688	143	121
1	1272.0000	0.0000	10	0	117.8380	154.9724	101.8193	0.2093	142	123
1	1273.0000	0.0000	10	0	117.7495	154.8184	101.6557	0.2336	145	127
1	1274.0000	0.0000	10	0	117.4254	155.0131	101.4598	0.3580	139	120
1	1275.0000	0.0000	10	0	117.6722	154.8977	101.5016	0.2754	145	122
1	1276.0000	0.0000	10	0	117.7370	154.9489	101.5613	0.2105	135	112
1	1277.0000	0.0000	10	0	117.5370	154.8053	101.2942	0.2585	129	104
1	1278.0000	0.0000	10	0	117.6129	154.7983	101.1759	0.2640	124	105
1	1279.0000	0.0000	10	0	117.4608	154.7322	101.1572	0.2157	135	112
1	1280.0000	0.0000	10	0	117.2390	154.9508	101.2448	0.3414	141	118
1	1281.0000	0.0000	10	0	117.5024	154.8378	101.3382	0.2084	135	112
1	1282.0000	0.0000	10	0	117.6811	154.9614	101.4528	0.5434	133	115
1	1283.0000	0.0000	10	0	117.5950	154.8769	101.4840	0.2334	144	113
1	1284.0000	0.0000	9	0	117.5938	154.7106	101.5341	0.2941	144	119
1	1285.0000	0.0000	10	0	117.9015	154.5542	101.6902	0.3177	136	120
1	1286.0000	0.0000	10	0	117.6975	154.7171	101.6354	0.1411	143	121
1	1287.0000	0.0000	10	0	117.8894	154.8334	101.6900	0.2689	135	121
1	1288.0000	0.0000	10	0	117.8832	154.7499	101.7793	0.2247	145	119
1	1289.0000	0.0000	10	0	117.3430	154.7079	101.4753	0.3231	139	113
1	1290.0000	0.0000	10	0	117.6430	154.6744	101.5038	0.2601	141	119
1	1291.0000	0.0000	10	0	117.7701	154.6490	101.7532	0.3087	141	119
1	1292.0000	0.0000	10	0	117.5346	154.7099	101.5052	0.2897	142	118
1	1293.0000	0.0000	10	0	117.8506	154.7630	101.6334	0.1781	146	121
1	1294.0000	0.0000	10	0	117.8125	154.8278	101.6722	0.2103	140	113
1	1295.0000	0.0000	10	0	117.5849	154.7496	101.3660	0.3764	137	111
1	1296.0000	0.0000	10	0	117.4832	154.7826	101.3645	0.2189	140	112
1	1297.0000	0.0000	10	0	117.4704	154.8342	101.4279	0.3619	140	115
1	1298.0000	0.0000	10	0	117.7967	154.9244	101.6869	0.1966	145	122
1	1299.0000	0.0000	9	0	118.0669	154.8003	101.7807	0.1627	133	117
1	1300.0000	0.0000	10	0	117.7689	154.7304	101.4538	0.2663	139	117
1	1301.0000	0.0000	10	0	117.6767	154.8569	101.5894	0.2337	143	124
1	1302.0000	0.0000	10	0	117.8718	154.8603	101.7897	0.1523	138	125
1	1303.0000	0.0000	10	0	117.9824	154.9110	101.9358	0.1537	141	121
1	1304.0000	0.0000	9	0	118.3705	154.9183	102.1457	0.1823	144	120
1	1305.0000	0.0000	10	0	118.1506	154.8459	102.0229	0.1864	149	120
1	1306.0000	0.0000	10	0	117.9365	154.7823	101.7799	0.2285	144	128
1	1307.0000	0.0000	10	0	118.1036	154.8381	101.9503	0.2568	154	128
1	1308.0000	0.0000	10	0	118.0303	154.8046	101.9325	0.1859	143	117
1	1309.0000	0.0000	10	0	118.0328	154.8537	101.8366	0.2281	124	99
1	1310.0000	0.0000	9	0	117.5811	154.9343	101.5313	0.6054	102	77
1	1311.0000	0.0000	9	0	118.6391	155.3654	101.9055	0.5932	100	73
1	1312.0000	0.0000	10	0	117.8328	155.0126	101.6523	0.2468	121	94
1	1313.0000	0.0000	9	0	118.0234	154.9342	101.9269	0.1007	143	117
1	1314.0000	0.0000	10	0	118.0561	154.9495	102.0380	0.1494	138	123
1	1315.0000	0.0000	10	0	118.1938	154.9380	102.0939	0.1537	146	121
1	1316.0000	0.0000	10	0	118.0280	154.9070	101.9867	0.1937	143	121
1	1317.0000	0.0000	10	0	118.0271	154.9249	101.9563	0.1286	145	128
1	1318.0000	0.0000	10	0	118.1255	154.8523	102.0116	0.1425	144	129
1	1319.0000	0.0000	10	0	118.0423	154.8780	101.9861	0.1639	149	125
1	1320.0000	0.0000	10	0	117.9679	154.8937	101.8858	0.1754	144	126
1	1321.0000	0.0000	10	0	118.1318	154.9276	102.0467	0.1700	150	130
1	1322.0000	0.0000	9	0	118.0871	154.8830	101.9814	0.1399	153	127
1	1323.0000	0.0000	10	0	118.0618	154.8311	101.9707	0.2207	144	124
1	1324.0000	0.0000	10	0	118.0881	154.8292	101.9713	0.1327	143	121
1	1325.0000	0.0000	10	0	117.9166	154.8145	101.8052	0.2817	143	124
1	1326.0000	0.0000	10	0	118.0668	154.7283	101.8603	0.1583	149	117
1	1327.0000	0.0000	10	0	118.0232	154.7302	101.7982	0.2518	145	125
1	1328.0000	0.0000	10	0	118.2139	154.8845	102.0507	0.2036	147	122
1	1329.0000	0.0000	10	0	118.0967	154.8841	101.9833	0.1829	147	122
1	1330.0000	0.0000	9	0	117.9578	154.8391	101.8487	0.2086	146	122
1	1331.0000	0.0000	10	0	117.9977	154.7872	101.8722	0.1865	148	123
1	1332.0000	0.0000	10	0	117.9986	154.8309	101.8463	0.2439	152	121
1	1333.0000	0.0000	10	0	117.8986	154.7762	101.7716	0.2447	143	124
1	1334.0000	0.0000	9	0	118.1027	154.7221	101.8682	0.1494	150	124
1	1335.0000	0.0000	10	0	117.8548	154.7512	101.6942	0.2708	142	122
1	1336.0000	0.0000	10	0	118.0332	154.8572	101.9687	0.1730	147	122
1	1337.0000	0.0000	9	0	117.9177	154.7729	101.7799	0.1905	143	123
1	1338.0000	0.0000	10	0	118.0385	154.8211	101.9275	0.1834	144	124
1	1339.0000	0.0000	10	0	117.6421	154.8022	101.5576	0.3416	148	125
1	1340.0000	0.0000	10	0	117.9916	154.7706	101.8895	0.1419	142	120
1	1341.0000	0.0000	10	0	118.0016	154.7150	101.7992	0.1866	141	124
1	1342.0000	0.0000	10	0	117.8745	154.7360	101.7503	0.2449	143	123
1	1343.0000	0.0000	10	0	118.0392	154.7186	101.8546	0.1661	144	122
1	1344.0000	0.0000	10	0	118.0316	154.6698	101.8454	0.1707	140	123
1	1345.0000	0.0000	10	0	117.8372	154.8037	101.8132	0.2958	149	120
1	1346.0000	0.0000	9	0	118.0847	154.8207	102.0368	0.1528	142	123
1	1347.0000	0.0000	9	0	118.0278	154.8076	101.8969	0.1889	148	124
1	1348.0000	0.0000	9	0	118.0714	154.8415	101.9741	0.2148	152	128
1	1349.0000	0.0000	10	0	118.0339	154.7805	101.6991	0.3834	152	121
1	1350.0000	0.0000	9	0	117.9571	154.7392	101.8162	0.2080	141	118
1	1351.0000	0.0000	10	0	118.0920	154.8951	101.8351	0.3302	144	123
1	1352.0000	0.0000	9	0	118.0354	154.8829	101.9240	0.2433	147	120
1	1353.0000	0.0000	10	0	117.7814	154.7537	101.6997	0.3528	143	122
1	1354.0000	0.0000	10	0	118.0798	154.6618	101.9040	0.2440	147	119
1	1355.0000	0.0000	10	0	117.7878	154.7423	101.6392	0.2459	145	114
1	1356.0000	0.0000	10	0	117.8298	154.7009	101.7742	0.2039	140	121
1	1357.0000	0.0000	10	0	117.9523	154.7196	101.8582	0.1820	145	120
1	1358.0000	0.0000	9	0	117.9501	154.7683	101.8103	0.1680	142	116
1	1359.0000	0.0000	10	0	118.0522	154.6859	101.7263	0.2555	140	113
1	1360.0000	0.0000	10	0	118.0546	154.7613	102.0043	0.1777	149	119
1	1361.0000	0.0000	10	0	117.8626	154.7119	101.7601	0.2333	143	119
1	1362.0000	0.0000	10	0	118.1797	154.6332	102.0416	0.2214	151	125
1	1363.0000	0.0000	10	0	118.0567	154.6898	102.0061	0.1846	145	114
1	1364.0000	0.0000	10	0	117.9867	154.6164	101.8712	0.1905	140	122
1	1365.0000	0.0000	10	0	117.8365	154.6290	101.8441	0.2784	141	113
1	1366.0000	0.0000	10	0	118.0698	154.5820	101.9788	0.1801	138	112
1	1367.0000	0.0000	9	0	118.0835	154.7042	102.1624	0.2232	135	110
1	1368.0000	0.0000	10	0	117.9615	154.6642	101.9013	0.1948	125	109
1	1369.0000	0.0000	10	0	117.8555	154.6128	101.9520	0.2258	138	104
1	1370.0000	0.0000	9	0	118.1055	154.5747	102.1433	0.1873	143	114
1	1371.0000	0.0000	10	0	117.8563	154.7032	102.0166	0.2874	142	122
1	1372.0000	0.0000	10	0	118.1182	154.5895	102.2074	0.2175	154	114
1	1373.0000	0.0000	10	0	118.1913	154.5879	102.3089	0.2617	139	123
1	1374.0000	0.0000	9	0	118.1624	154.6641	102.2293	0.2163	134	113
1	1375.0000	0.0000	10	0	118.0315	154.6204	102.0976	0.2705	133	111
1	1376.0000	0.0000	10	0	118.0826	154.7087	102.2083	0.3437	132	114
1	1377.0000	0.0000	10	0	117.9729	154.6028	102.1408	0.1932	135	119
1	1378.0000	0.0000	10	0	118.1275	154.6363	102.2503	0.2964	145	123
1	1379.0000	0.0000	10	0	118.2608	154.5589	102.4008	0.2530	142	125
1	1380.0000	0.0000	10	0	118.1338	154.5689	102.2417	0.2299	145	124
1	1381.0000	0.0000	10	0	118.1221	154.5431	102.2274	0.2352	150	119
1	1382.0000	0.0000	10	0	118.1578	154.7278	102.3272	0.3289	138	127
1	1383.0000	0.0000	10	0	118.0950	154.6223	102.1710	0.2950	143	127
1	1384.0000	0.0000	10	0	118.0520	154.5724	102.0352	0.2455	136	112
1	1385.0000	0.0000	9	0	117.9997	154.5499	102.1819	0.2721	141	112
1	1386.0000	0.0000	9	0	118.2077	154.5784	102.3353	0.2430	151	118
1	1387.0000	0.0000	10	0	118.3476	154.3963	102.3663	0.1821	149	115
1	1388.0000	0.0000	10	0	118.2365	154.6089	102.3497	0.2119	140	121
1	1389.0000	0.0000	10	0	118.3201	154.5959	102.4753	0.2172	140	119
1	1390.0000	0.0000	10	0	118.3469	154.5803	102.5342	0.1902	151	122
1	1391.0000	0.0000	10	0	118.2900	154.6415	102.4771	0.2358	141	122
1	1392.0000	0.0000	10	0	118.3972	154.6303	102.5430	0.1907	147	116
1	1393.0000	0.0000	10	0	118.3886	154.5452	102.5489	0.1384	136	121
1	1394.0000	0.0000	10	0	118.2945	154.5991	102.4571	0.2497	140	117
1	1395.0000	0.0000	10	0	118.3347	154.5340	102.4741	0.2658	145	119
1	1396.0000	0.0000	10	0	118.5802	154.5382	102.6672	0.1605	134	120
1	1397.0000	0.0000	10	0	118.2438	154.5341	102.4084	0.3014	136	118
1	1398.0000	0.0000	9	0	118.3125	154.6332	102.5318	0.1990	138	116
1	1399.0000	0.0000	10	0	118.3274	154.6113	102.4117	0.2402	136	120
1	1400.0000	0.0000	10	0	118.4151	154.6093	102.6432	0.2260	146	119
1	1401.0000	0.0000	9	0	118.4861	154.6651	102.7412	0.1753	143	121
1	1402.0000	0.0000	9	0	118.5624	154.5122	102.6846	0.2472	147	108
1	1403.0000	0.0000	10	0	118.5385	154.6212	102.7008	0.2161	134	108
1	1404.0000	0.0000	10	0	118.3063	154.5023	102.5037	0.2832	139	114
1	1405.0000	0.0000	10	0	118.4640	154.5794	102.4837	0.3439	134	112
1	1406.0000	0.0000	10	0	118.6528	154.3367	102.5343	0.2489	145	124
1	1407.0000	0.0000	10	0	118.5518	154.2879	102.4301	0.2210	136	113
1	1408.0000	0.0000	9	0	118.5716	154.3530	102.5926	0.2715	121	106
1	1409.0000	0.0000	9	0	118.5372	154.3431	102.4915	0.1846	132	102
1	1410.0000	0.0000	10	0	118.0586	154.6699	102.1628	0.5279	130	104
1	1411.0000	0.0000	10	0	118.2367	154.4346	102.3660	0.3837	130	108
1	1412.0000	0.0000	10	0	118.5780	154.5353	102.6285	0.1648	149	118
1	1413.0000	0.0000	10	0	118.5429	154.4824	102.6362	0.1698	136	121
1	1414.0000	0.0000	9	0	118.5512	154.4386	102.6694	0.1864	136	117
1	1415.0000	0.0000	10	0	118.5149	154.5175	102.6917	0.2390	128	112
1	1416.0000	0.0000	10	0	118.6056	154.4805	102.7488	0.1365	133	110
1	1417.0000	0.0000	10	0	118.3948	154.7072	102.3467	0.4243	128	114
1	1418.0000	0.0000	10	0	118.6339	154.5347	102.7387	0.2051	141	120
1	1419.0000	0.0000	10	0	118.6450	154.6084	102.7654	0.2501	139	123
1	1420.0000	0.0000	10	0	118.7510	154.7080	102.5894	0.4337	148	117
1	1421.0000	0.0000	10	0	118.5568	154.6231	102.6515	0.1922	140	118
1	1422.0000	0.0000	10	0	118.2401	154.5825	102.4673	0.2237	138	119
1	1423.0000	0.0000	10	0	118.2444	154.5238	102.3040	0.3023	136	119
1	1424.0000	0.0000	10	0	118.3445	154.4925	102.4559	0.3274	140	119
1	1425.0000	0.0000	10	0	118.5787	154.4451	102.6584	0.1879	137	120
1	1426.0000	0.0000	10	0	118.5420	154.4108	102.6031	0.2141	142	122
1	1427.0000	0.0000	10	0	118.4700	154.5946	102.6319	0.1601	140	120
1	1428.0000	0.0000	10	0	118.7333	154.3074	102.6074	0.2466	137	121
1	1429.0000	0.0000	10	0	118.2517	154.4309	102.2669	0.3188	141	121
1	1430.0000	0.0000	10	0	118.3960	154.4585	102.5397	0.1502	137	113
1	1431.0000	0.0000	10	0	118.3288	154.5160	102.4969	0.1956	143	116
1	1432.0000	0.0000	10	0	118.1787	154.5033	102.3618	0.3035	138	121
1	1433.0000	0.0000	10	0	118.2166	154.4530	102.3646	0.1260	134	117
1	1434.0000	0.0000	10	0	118.3592	154.3543	102.4191	0.1665	142	118
1	1435.0000	0.0000	10	0	118.3814	154.3707	102.4767	0.1851	142	123
1	1436.0000	0.0000	10	0	118.3479	154.4358	102.4814	0.1986	138	121
1	1437.0000	0.0000	10	0	118.2772	154.4858	102.5312	0.1655	154	129
1	1438.0000	0.0000	10	0	118.3089	154.4366	102.4588	0.2001	142	126
1	1439.0000	0.0000	10	0	118.2014	154.3832	102.4147	0.2407	157	122
1	1440.0000	0.0000	10	0	118.3853	154.1982	102.4941	0.1771	154	118
1	1441.0000	0.0000	10	0	118.2629	154.2639	102.4284	0.2106	148	116
1	1442.0000	0.0000	10	0	118.2236	154.0933	102.3689	0.2611	144	122
1	1443.0000	0.0000	10	0	118.3623	154.2217	102.5060	0.1977	137	119
1	1444.0000	0.0000	10	0	118.3367	154.1405	102.5149	0.1824	139	126
1	1445.0000	0.0000	10	0	118.3022	154.2182	102.4579	0.1824	143	124
1	1446.0000	0.0000	10	0	117.8501	154.2878	102.0658	0.3930	146	130
1	1447.0000	0.0000	9	0	118.1752	154.2326	102.3035	0.2248	143	117
1	1448.0000	0.0000	10	0	118.2353	154.1950	102.3454	0.2486	142	124
1	1449.0000	0.0000	10	0	118.4696	154.2854	102.6000	0.1036	141	127
1	1450.0000	0.0000	10	0	118.4684	154.2453	102.5274	0.1299	134	114
1	1451.0000	0.0000	10	0	118.3631	154.2282	102.4668	0.1573	139	120
1	1452.0000	0.0000	9	0	118.2582	154.1858	102.3486	0.2379	145	124
1	1453.0000	0.0000	9	0	117.9066	154.1655	102.1476	0.3148	145	120
1	1454.0000	0.0000	10	0	118.3038	154.2220	102.1900	0.5149	135	114
1	1455.0000	0.0000	9	0	118.2552	154.1216	102.2944	0.2408	137	112
1	1456.0000	0.0000	9	0	117.9965	154.0870	102.1364	0.2494	144	120
1	1457.0000	0.0000	10	0	118.3260	154.0670	102.4411	0.3072	152	121
1	1458.0000	0.0000	10	0	118.1507	154.0349	102.2619	0.2458	157	122
1	1459.0000	0.0000	10	0	117.9983	153.9541	102.0232	0.2830	141	115
1	1460.0000	0.0000	10	0	118.2764	154.1834	102.4767	0.2288	146	126
1	1461.0000	0.0000	9	0	118.1006	154.0768	102.2064	0.2348	142	117
1	1462.0000	0.0000	10	0	118.2772	154.1373	102.2583	0.2064	143	110
1	1463.0000	0.0000	10	0	118.1528	153.9214	102.1258	0.3086	133	116
1	1464.0000	0.0000	10	0	118.1823	154.1007	102.3547	0.2332	142	118
1	1465.0000	0.0000	10	0	118.0654	154.0375	102.2366	0.2599	142	116
1	1466.0000	0.0000	10	0	118.2494	153.9726	102.3399	0.1904	140	120
1	1467.0000	0.0000	10	0	117.8557	154.0146	102.1152	0.3459	138	112
1	1468.0000	0.0000	10	0	118.0140	154.0003	102.1559	0.3222	140	108
1	1469.0000	0.0000	10	0	117.8800	153.9212	102.1425	0.3052	133	109
1	1470.0000	0.0000	10	0	117.9365	153.9592	102.1996	0.4180	139	118
1	1471.0000	0.0000	10	0	118.1695	153.9275	102.1886	0.1868	133	112
1	1472.0000	0.0000	10	0	117.3563	153.9915	101.5621	0.5597	121	105
1	1473.0000	0.0000	9	0	118.0942	153.9880	102.1773	0.3133	126	104
1	1474.0000	0.0000	10	0	117.8913	153.9203	102.1148	0.2352	140	115
1	1475.0000	0.0000	10	0	117.7615	153.9186	101.8610	0.2058	132	114
1	1476.0000	0.0000	10	0	117.9053	153.9258	102.0397	0.1737	128	105
1	1477.0000	0.0000	10	0	117.4796	153.9129	101.7545	0.4712	127	102
1	1478.0000	0.0000	8	0	117.8498	153.9998	102.1258	0.2317	124	105
1	1479.0000	0.0000	9	0	118.0038	153.9644	102.1093	0.2644	129	116
1	1480.0000	0.0000	10	0	117.9992	153.8633	102.1581	0.1516	135	108
1	1481.0000	0.0000	10	0	118.1184	153.8474	102.2895	0.4319	136	110
1	1482.0000	0.0000	10	0	117.8399	153.7904	102.1836	0.2383	128	96
1	1483.0000	0.0000	9	0	117.0199	152.7683	102.1241	0.6799	125	90
1	1484.0000	0.0000	8	0	117.1435	152.3546	103.0281	0.4286	125	92
1	1485.0000	0.0000	10	0	117.1901	152.4561	102.9292	0.5558	129	95
1	1486.0000	0.0000	9	0	117.2954	152.3373	102.9355	0.3193	131	95
1	1487.0000	0.0000	10	0	117.6637	152.3744	103.1855	0.3496	131	93
1	1488.0000	0.0000	10	0	117.6991	152.5529	103.1256	0.3698	142	98
1	1489.0000	0.0000	10	0	117.4040	152.1229	102.9689	0.3377	139	103
1	1490.0000	0.0000	9	0	117.1176	152.3363	102.9923	0.3730	142	103
1	1491.0000	0.0000	9	0	117.2283	152.1716	103.1372	0.3530	135	102
1	1492.0000	0.0000	9	0	117.3750	152.1961	103.0405	0.2699	137	98
1	1493.0000	0.0000	9	0	116.7567	152.2046	102.5908	0.4173	139	102
1	1494.0000	0.0000	9	0	117.5205	152.4278	102.9314	0.2120	145	102
1	1495.0000	0.0000	10	0	117.4290	152.4111	102.8840	0.1933	142	108
1	1496.0000	0.0000	10	0	117.3689	152.3939	103.0095	0.2994	139	102
1	1497.0000	0.0000	10	0	117.3595	152.1401	102.8985	0.3739	136	104
1	1498.0000	0.0000	9	0	117.5090	152.4445	103.2264	0.4035	143	101
1	1499.0000	0.0000	9	0	117.0657	152.4147	102.6935	0.4563	147	111
1	1500.0000	0.0000	9	0	117.0117	152.5002	102.7396	0.5111	144	114
1	1501.0000	0.0000	9	0	117.7583	152.5760	103.2616	0.2830	157	107
1	1502.0000	0.0000	10	0	118.0122	152.8745	103.1951	0.3565	148	110
1	1503.0000	0.0000	9	0	117.9091	152.7052	102.9368	0.3877	143	106
1	1504.0000	0.0000	9	0	117.8995	153.0032	102.9993	0.2123	141	108
1	1505.0000	0.0000	10	0	117.9189	153.0813	103.0121	0.1664	140	116
1	1506.0000	0.0000	9	0	118.0214	153.2688	103.0853	0.2929	142	117
1	1507.0000	0.0000	10	0	117.9187	152.9731	102.8272	0.2317	137	114
1	1508.0000	0.0000	10	0	117.8622	152.9257	102.7646	0.2304	143	115
1	1509.0000	0.0000	10	0	117.5844	153.0613	102.4618	0.3435	145	114
1	1510.0000	0.0000	9	0	117.8246	152.9466	102.8698	0.2180	146	118
1	1511.0000	0.0000	9	0	117.9549	153.1145	102.8732	0.1651	161	115
1	1512.0000	0.0000	10	0	118.1134	153.1946	102.7510	0.2400	161	122
1	1513.0000	0.0000	10	0	117.9451	153.2176	102.7646	0.1790	157	115
1	1514.0000	0.0000	10	0	117.2246	153.0010	102.4459	0.4786	139	100
1	1515.0000	0.0000	10	0	116.8839	152.3559	103.2341	0.5223	135	102
1	1516.0000	0.0000	10	0	117.2847	151.8934	103.3822	0.2134	152	107
1	1517.0000	0.0000	10	0	117.3295	151.9428	103.4758	0.2531	147	104
1	1518.0000	0.0000	10	0	117.4462	152.0136	103.5364	0.2781	149	113
1	1519.0000	0.0000	10	0	117.2510	152.0364	103.4834	0.2375	150	118
1	1520.0000	0.0000	10	0	117.5433	152.0936	103.6483	0.2101	161	109
1	1521.0000	0.0000	9	0	118.0225	152.1784	103.8984	0.3672	144	105
1	1522.0000	0.0000	10	0	117.4463	151.9760	103.4622	0.3013	153	106
1	1523.0000	0.0000	10	0	117.4478	152.0178	103.5780	0.2598	137	106
1	1524.0000	0.0000	10	0	117.4248	152.0604	103.6825	0.2777	158	108
1	1525.0000	0.0000	10	0	117.4894	152.1749	103.6492	0.2246	144	109
1	1526.0000	0.0000	10	0	117.7483	152.2527	103.8348	0.2155	145	120
1	1527.0000	0.0000	9	0	117.5926	152.1976	103.5892	0.1292	141	115
1	1528.0000	0.0000	10	0	117.8201	152.0569	103.5641	0.4856	137	111
1	1529.0000	0.0000	9	0	117.3483	152.4581	103.4683	0.4479	138	106
1	1530.0000	0.0000	10	0	117.8283	152.2177	103.8272	0.2850	136	112
1	1531.0000	0.0000	10	0	117.6798	152.1450	103.7661	0.1995	137	116
1	1532.0000	0.0000	10	0	117.7264	152.1793	103.7565	0.3215	157	117
1	1533.0000	0.0000	10	0	117.5761	152.1694	103.5234	0.2293	139	111
1	1534.0000	0.0000	10	0	117.7255	152.1908	103.7262	0.2085	132	107
1	1535.0000	0.0000	10	0	117.4212	152.1948	103.5563	0.3079	137	109
1	1536.0000	0.0000	10	0	117.5177	152.1916	103.5925	0.2322	140	112
1	1537.0000	0.0000	10	0	117.4094	152.1586	103.5883	0.3168	147	118
1	1538.0000	0.0000	10	0	117.6952	151.8780	103.7528	0.4521	148	117
1	1539.0000	0.0000	10	0	117.4703	152.0150	103.6241	0.3207	145	111
1	1540.0000	0.0000	10	0	117.7625	152.0943	103.8537	0.1771	148	112
1	1541.0000	0.0000	10	0	117.8588	152.1156	103.9466	0.2311	161	112
1	1542.0000	0.0000	10	0	117.1219	152.3409	103.3535	0.5414	135	104
1	1543.0000	0.0000	10	0	117.5228	152.2108	103.3349	0.2934	137	106
1	1544.0000	0.0000	10	0	117.6913	152.2056	103.5114	0.1589	138	106
1	1545.0000	0.0000	10	0	117.8361	152.2545	103.6283	0.1516	144	110
1	1546.0000	0.0000	10	0	117.3366	152.2590	103.2197	0.3485	139	112
1	1547.0000	0.0000	10	0	117.7578	152.3287	103.4864	0.2164	139	102
1	1548.0000	0.0000	10	0	117.3102	152.4757	103.0593	0.7517	138	101
1	1549.0000	0.0000	10	0	117.4057	152.1042	103.9450	0.5076	130	106
1	1550.0000	0.0000	10	0	117.2775	151.8386	103.5979	0.4857	142	116
1	1551.0000	0.0000	9	0	117.8164	151.8027	103.9666	0.2112	146	115
1	1552.0000	0.0000	10	0	117.4399	151.7314	103.8644	0.2154	141	115
1	1553.0000	0.0000	10	0	117.3033	151.6204	103.7675	0.3171	138	121
1	1554.0000	0.0000	10	0	117.5123	151.6075	103.8980	0.3446	139	116
1	1555.0000	0.0000	10	0	117.4149	151.7120	103.7973	0.5440	141	113
1	1556.0000	0.0000	10	0	117.3158	151.7926	103.8599	0.3637	129	109
1	1557.0000	0.0000	10	0	117.5130	151.5052	103.8459	0.2499	144	108
1	1558.0000	0.0000	10	0	116.9822	151.7007	103.6855	0.4670	144	115
1	1559.0000	0.0000	10	0	117.2546	151.5942	103.6722	0.3434	148	112
1	1560.0000	0.0000	10	0	117.2387	151.6336	103.7599	0.1741	141	119
1	1561.0000	0.0000	10	0	116.7873	151.4579	103.2529	0.5797	142	115
1	1562.0000	0.0000	10	0	117.2491	151.5035	103.6871	0.3090	139	115
1	1563.0000	0.0000	9	0	117.0027	151.7650	103.6222	0.5213	141	112
1	1564.0000	0.0000	10	0	117.2479	151.7957	103.7335	0.2378	140	114
1	1565.0000	0.0000	10	0	117.4541	151.6390	103.7610	0.3103	138	115
1	1566.0000	0.0000	10	0	117.5373	151.7942	104.0626	0.2665	141	114
1	1567.0000	0.0000	10	0	117.3987	151.7115	103.8661	0.2635	142	108
1	1568.0000	0.0000	10	0	117.0965	151.8166	103.5121	0.3572	141	107
1	1569.0000	0.0000	10	0	117.7853	151.6405	103.7338	0.3216	148	120
1	1570.0000	0.0000	10	0	117.4112	151.7071	103.5663	0.2943	133	111
1	1571.0000	0.0000	10	0	117.3812	151.6485	103.5545	0.4846	140	111
1	1572.0000	0.0000	10	0	117.5181	151.5984	103.7335	0.2549	141	112
1	1573.0000	0.0000	10	0	117.1746	151.6681	103.3131	0.5742	139	116
1	1574.0000	0.0000	10	0	117.1175	151.8442	103.3964	0.3497	141	110
1	1575.0000	0.0000	10	0	116.8522	151.5393	103.2864	0.5422	142	110
1	1576.0000	0.0000	10	0	117.0597	151.7954	103.5266	0.4826	147	117
1	1577.0000	0.0000	10	0	117.3632	151.4142	103.6443	0.3588	143	117
1	1578.0000	0.0000	10	0	117.4070	151.5277	103.5082	0.2813	140	113
1	1579.0000	0.0000	10	0	117.5041	151.4117	103.5897	0.3888	143	118
1	1580.0000	0.0000	10	0	117.5101	151.6694	103.7605	0.2604	140	119
1	1581.0000	0.0000	10	0	117.1718	151.3998	103.2730	0.6246	140	115
1	1582.0000	0.0000	10	0	117.3367	151.6397	103.4785	0.3389	143	115
1	1583.0000	0.0000	10	0	117.2873	151.6325	103.3414	0.3252	147	116
1	1584.0000	0.0000	10	0	117.1216	151.8061	103.4722	0.2510	148	109
1	1585.0000	0.0000	10	0	117.4165	151.5720	103.5515	0.2158	148	110
1	1586.0000	0.0000	10	0	117.5453	151.8233	103.7297	0.3976	142	110
1	1587.0000	0.0000	10	0	117.3336	151.7854	103.4987	0.5791	135	106
1	1588.0000	0.0000	10	0	117.3319	151.6926	103.4802	0.2690	143	105
1	1589.0000	0.0000	10	0	117.2711	151.6158	103.3677	0.2931	147	113
1	1590.0000	0.0000	10	0	117.3221	151.7078	103.4639	0.4314	145	118
1	1591.0000	0.0000	10	0	117.5513	151.7128	103.7733	0.3188	152	113
1	1592.0000	0.0000	10	0	117.7401	151.6618	103.8145	0.3318	154	120
1	1593.0000	0.0000	10	0	117.4492	151.6995	103.4069	0.2810	143	118
1	1594.0000	0.0000	10	0	117.2989	151.6003	103.5025	0.1547	147	120
1	1595.0000	0.0000	10	0	116.7861	151.6605	103.2061	0.4757	142	115
1	1596.0000	0.0000	10	0	117.4286	151.7015	103.5766	0.3100	136	116
1	1597.0000	0.0000	10	0	117.5217	151.6978	103.7472	0.2191	139	114
1	1598.0000	0.0000	10	0	117.4608	151.4484	103.5293	0.3262	146	118
1	1599.0000	0.0000	10	0	117.3600	151.6860	103.3823	0.3205	149	116
1	1600.0000	0.0000	10	0	117.2256	151.5895	103.4534	0.2900	149	119
1	1601.0000	0.0000	10	0	117.3991	151.6351	103.4102	0.3096	150	116
1	1602.0000	0.0000	10	0	117.4144	151.6296	103.5569	0.2508	143	119
1	1603.0000	0.0000	10	0	117.4392	151.6863	103.6356	0.2657	149	121
1	1604.0000	0.0000	10	0	117.3364	151.5717	103.4174	0.3065	150	119
1	1605.0000	0.0000	10	0	117.2327	151.7251	103.3453	0.3540	139	109
1	1606.0000	0.0000	10	0	116.4850	151.5022	102.9646	0.5693	135	107
1	1607.0000	0.0000	10	0	117.3485	151.4977	103.7411	0.1929	142	118
1	1608.0000	0.0000	10	0	117.5045	151.4152	103.8317	0.2671	150	120
1	1609.0000	0.0000	9	0	117.4979	151.4713	103.8619	0.2173	140	119
1	1610.0000	0.0000	10	0	117.5324	151.5039	103.8425	0.1915	140	117
1	1611.0000	0.0000	10	0	117.4066	151.5043	103.6898	0.2609	144	119
1	1612.0000	0.0000	10	0	116.8589	151.6830	103.2635	0.4154	147	118
1	1613.0000	0.0000	10	0	117.4430	151.6625	103.6832	0.1563	149	112
1	1614.0000	0.0000	10	0	116.8621	151.5406	103.2789	0.3807	145	114
1	1615.0000	0.0000	10	0	116.8628	151.5787	103.3728	0.4184	146	112
1	1616.0000	0.0000	10	0	116.8294	151.5238	103.3108	0.3263	137	111
1	1617.0000	0.0000	10	0	116.8010	151.3158	103.1862	0.4239	140	112
1	1618.0000	0.0000	10	0	117.3089	151.3620	103.5787	0.2669	133	107
1	1619.0000	0.0000	10	0	117.1662	151.4690	103.6044	0.3478	141	108
1	1620.0000	0.0000	10	0	117.3861	151.6157	104.0432	0.4109	141	112
1	1621.0000	0.0000	10	0	117.1328	151.4450	103.7930	0.3301	141	118
1	1622.0000	0.0000	10	0	117.3106	151.3072	103.8571	0.1721	142	115
1	1623.0000	0.0000	10	0	117.0630	151.2846	103.8016	0.3375	140	112
1	1624.0000	0.0000	10	0	117.2639	151.1304	104.2923	0.1604	139	117
1	1625.0000	0.0000	10	0	117.1957	150.9968	104.3069	0.2628	145	114
1	1626.0000	0.0000	10	0	117.0978	151.1325	104.2571	0.3381	134	113
1	1627.0000	0.0000	10	0	116.8722	151.2669	104.1054	0.4059	145	109
1	1628.0000	0.0000	10	0	117.0255	151.4299	103.7053	0.5341	138	109
1	1629.0000	0.0000	9	0	116.9575	151.5265	103.6410	0.3792	143	109
1	1630.0000	0.0000	10	0	117.4751	151.6226	103.9307	0.2117	145	118
1	1631.0000	0.0000	9	0	117.3455	151.5340	103.7614	0.3048	137	117
1	1632.0000	0.0000	9	0	117.1469	151.6027	103.3848	0.3944	147	122
1	1633.0000	0.0000	10	0	117.3543	151.6786	103.4695	0.2537	147	113
1	1634.0000	0.0000	10	0	116.9432	151.5233	103.1392	0.3273	144	120
1	1635.0000	0.0000	10	0	117.0340	151.4086	103.2226	0.3294	139	115
1	1636.0000	0.0000	9	0	116.9999	151.4822	103.2137	0.3910	141	116
1	1637.0000	0.0000	10	0	117.0341	151.4262	103.3085	0.3591	149	123
1	1638.0000	0.0000	10	0	117.1615	151.5154	103.4394	0.2835	141	115
1	1639.0000	0.0000	10	0	117.7248	151.6594	103.6897	0.3798	139	112
1	1640.0000	0.0000	10	0	117.1799	151.5387	103.5174	0.4442	141	110
1	1641.0000	0.0000	10	0	116.9570	151.3967	103.3959	0.3311	135	114
1	1642.0000	0.0000	10	0	116.8077	151.2036	103.4134	0.3337	147	114
1	1643.0000	0.0000	10	0	116.9964	151.1692	103.4067	0.3604	140	119
1	1644.0000	0.0000	10	0	116.9711	151.2200	103.5650	0.2566	148	121
1	1645.0000	0.0000	10	0	117.3007	151.4449	103.5468	0.4683	140	115
1	1646.0000	0.0000	10	0	116.9688	151.3694	103.4320	0.2375	145	117
1	1647.0000	0.0000	9	0	117.2000	151.4703	103.6334	0.2251	134	108
1	1648.0000	0.0000	10	0	116.6910	151.3366	103.1693	0.7476	141	107
1	1649.0000	0.0000	10	0	117.1461	151.4369	103.5410	0.2205	142	110
1	1650.0000	0.0000	10	0	117.2377	151.5571	103.5362	0.1668	134	113
1	1651.0000	0.0000	10	0	117.2096	151.6349	103.6183	0.2883	140	116
1	1652.0000	0.0000	10	0	117.1900	151.4822	103.4754	0.2211	148	117
1	1653.0000	0.0000	10	0	117.1909	151.4057	103.4483	0.2290	144	123
1	1654.0000	0.0000	10	0	117.0838	151.4396	103.2631	0.2778	149	116
1	1655.0000	0.0000	10	0	117.2957	151.4758	103.5469	0.1890	145	109
1	1656.0000	0.0000	10	0	116.9727	151.5664	103.4677	0.2210	136	112
1	1657.0000	0.0000	10	0	116.9336	151.3442	103.3939	0.3587	139	112
1	1658.0000	0.0000	10	0	116.7729	151.3134	103.0680	0.4039	140	114
1	1659.0000	0.0000	10	0	117.1636	151.4678	103.1263	0.2540	129	108
1	1660.0000	0.0000	10	0	117.1526	151.5557	103.2826	0.3203	137	107
1	1661.0000	0.0000	10	0	117.0113	151.4075	103.3163	0.2662	144	104
1	1662.0000	0.0000	10	0	117.0879	151.3032	103.5150	0.2187	152	118
1	1663.0000	0.0000	10	0	116.9814	151.2112	103.4062	0.1784	147	119
1	1664.0000	0.0000	10	0	116.7182	151.3346	103.2527	0.2776	135	111
1	1665.0000	0.0000	10	0	116.9692	151.3938	103.4255	0.2905	144	117
1	1666.0000	0.0000	10	0	116.7717	151.1941	103.1804	0.2548	135	112
1	1667.0000	0.0000	10	0	117.0533	151.1771	103.2920	0.2484	141	120
1	1668.0000	0.0000	10	0	116.8787	151.3099	103.3004	0.2530	136	118
1	1669.0000	0.0000	10	0	116.0636	151.1424	102.6507	0.6886	141	116
1	1670.0000	0.0000	10	0	117.0254	151.1552	103.4163	0.3268	145	121
1	1671.0000	0.0000	10	0	117.1972	151.2375	103.6154	0.1353	143	120
1	1672.0000	0.0000	10	0	117.3628	151.2656	103.7793	0.2090	144	121
1	1673.0000	0.0000	10	0	117.1225	151.2407	103.5008	0.2029	145	120
1	1674.0000	0.0000	10	0	117.1320	151.3108	103.5891	0.2728	145	120
1	1675.0000	0.0000	10	0	117.1539	151.3436	103.5627	0.2011	146	121
1	1676.0000	0.0000	10	0	117.0580	151.2419	103.2881	0.2877	144	121
1	1677.0000	0.0000	10	0	117.1157	151.1855	103.4842	0.2632	142	126
1	1678.0000	0.0000	10	0	117.1996	151.2694	103.5794	0.2587	148	124
1	1679.0000	0.0000	10	0	117.0463	151.2535	103.3855	0.2560	150	126
1	1680.0000	0.0000	10	0	116.9927	151.3214	103.4216	0.1977	152	122
1	1681.0000	0.0000	10	0	117.0157	151.2965	103.4483	0.1682	145	120
1	1682.0000	0.0000	10	0	117.0758	151.3376	103.4847	0.1575	148	124
1	1683.0000	0.0000	10	0	117.0699	151.3365	103.4374	0.1690	138	117
1	1684.0000	0.0000	10	0	116.9903	151.3904	103.3687	0.2437	149	122
1	1685.0000	0.0000	10	0	116.9616	151.2923	103.1851	0.2829	142	119
1	1686.0000	0.0000	10	0	117.1001	151.3056	103.1949	0.2761	136	115
1	1687.0000	0.0000	10	0	117.0906	151.2440	103.2345	0.2634	146	122
1	1688.0000	0.0000	10	0	116.8778	151.2642	103.1200	0.2584	148	122
1	1689.0000	0.0000	10	0	116.9181	151.2458	103.3358	0.2824	149	123
1	1690.0000	0.0000	10	0	117.0970	151.1249	103.2302	0.2723	144	116
1	1691.0000	0.0000	10	0	116.9539	151.1182	103.1054	0.2476	149	117
1	1692.0000	0.0000	10	0	117.1698	151.2356	103.3235	0.1883	155	120
1	1693.0000	0.0000	10	0	117.2276	151.1872	103.3459	0.1589	143	123
1	1694.0000	0.0000	10	0	116.9556	151.0585	103.0721	0.2975	137	120
1	1695.0000	0.0000	10	0	116.8394	151.0285	102.8410	0.2340	141	109
1	1696.0000	0.0000	10	0	116.8455	150.8500	102.6635	0.3860	133	110
1	1697.0000	0.0000	10	0	116.8281	150.9117	103.0105	0.2778	140	114
1	1698.0000	0.0000	10	0	116.7307	151.0860	103.1369	0.2466	138	116
1	1699.0000	0.0000	10	0	117.0085	150.9711	103.4325	0.2944	141	122
1	1700.0000	0.0000	10	0	116.9993	151.0193	103.2254	0.2639	137	112
1	1701.0000	0.0000	10	0	116.3849	150.8168	102.7774	0.3610	150	110
1	1702.0000	0.0000	10	0	116.6268	150.8168	102.9976	0.3343	133	117
1	1703.0000	0.0000	10	0	117.0651	150.7975	103.4731	0.1363	149	118
1	1704.0000	0.0000	10	0	116.9162	150.8430	103.4066	0.2662	142	120
1	1705.0000	0.0000	10	0	116.8959	150.9159	103.2842	0.3089	139	120
1	1706.0000	0.0000	10	0	116.2265	150.9493	103.0048	0.5094	141	111
1	1707.0000	0.0000	10	0	116.4436	150.8737	102.8908	0.3387	147	113
1	1708.0000	0.0000	10	0	116.7164	150.8712	103.1363	0.1899	151	111
1	1709.0000	0.0000	10	0	116.8026	150.9663	103.3347	0.3517	149	117
1	1710.0000	0.0000	10	0	116.9232	150.7375	103.2800	0.2572	142	122
1	1711.0000	0.0000	10	0	116.8169	150.8746	103.4611	0.2689	151	118
1	1712.0000	0.0000	10	0	116.8670	150.7983	103.4001	0.2140	147	120
1	1713.0000	0.0000	10	0	116.6316	150.7753	103.2270	0.2933	140	119
1	1714.0000	0.0000	10	0	116.3725	150.8973	103.2030	0.2907	140	116
1	1715.0000	0.0000	10	0	116.6450	150.9453	103.5031	0.2241	141	122
1	1716.0000	0.0000	10	0	116.7395	150.8457	103.4693	0.2385	141	120
1	1717.0000	0.0000	10	0	116.5695	150.7511	103.5915	0.3793	146	124
1	1718.0000	0.0000	10	0	116.9284	150.8012	103.8855	0.2290	145	127
1	1719.0000	0.0000	10	0	116.9086	150.8030	103.8238	0.2944	147	132
1	1720.0000	0.0000	10	0	117.0819	150.7993	103.8613	0.3522	145	124
1	1721.0000	0.0000	10	0	117.0472	150.7951	103.9241	0.3314	140	123
1	1722.0000	0.0000	10	0	117.1736	150.8733	104.1229	0.2120	136	118
1	1723.0000	0.0000	10	0	116.9287	150.7533	103.9126	0.2808	146	121
1	1724.0000	0.0000	10	0	117.1010	150.8619	104.1312	0.2286	153	126
1	1725.0000	0.0000	10	0	117.1691	150.7952	104.1596	0.1210	154	126
1	1726.0000	0.0000	10	0	117.0566	150.8151	103.9764	0.2098	154	128
1	1727.0000	0.0000	10	0	117.0279	150.8033	103.8782	0.1972	146	126
1	1728.0000	0.0000	10	0	117.0474	150.8324	103.6915	0.2990	150	120
1	1729.0000	0.0000	10	0	117.1693	150.7826	103.5060	0.2464	146	121
1	1730.0000	0.0000	10	0	117.0404	150.8872	103.4436	0.1872	146	124
1	1731.0000	0.0000	10	0	117.1635	150.9125	103.5725	0.1709	140	115
1	1732.0000	0.0000	10	0	117.0097	150.9828	103.4680	0.2760	143	122
1	1733.0000	0.0000	10	0	117.0762	150.8949	103.4463	0.2279	151	124
1	1734.0000	0.0000	10	0	117.0302	150.8420	103.5539	0.1587	150	126
1	1735.0000	0.0000	10	0	116.9560	150.7879	103.3686	0.4165	153	127
1	1736.0000	0.0000	10	0	117.2317	150.7479	103.6249	0.2573	144	117
1	1737.0000	0.0000	10	0	117.2352	150.8383	103.6771	0.1562	147	125
1	1738.0000	0.0000	10	0	116.9849	150.9235	103.5103	0.2641	150	129
1	1739.0000	0.0000	10	0	117.1420	150.9235	103.5450	0.1546	148	125
1	1740.0000	0.0000	10	0	117.2304	150.9082	103.6201	0.1494	146	124
1	1741.0000	0.0000	10	0	117.0401	150.8436	103.4338	0.2493	145	126
1	1742.0000	0.0000	10	0	117.1522	150.8047	103.3686	0.2419	150	122
1	1743.0000	0.0000	10	0	117.2230	150.8945	103.4754	0.3421	153	121
1	1744.0000	0.0000	10	0	117.2087	151.0212	103.6000	0.2403	147	122
1	1745.0000	0.0000	10	0	117.1020	150.9715	103.5613	0.2206	142	119
1	1746.0000	0.0000	10	0	117.0998	150.9706	103.4705	0.2081	147	119
1	1747.0000	0.0000	10	0	117.0737	150.9150	103.4479	0.2858	150	121
1	1748.0000	0.0000	10	0	117.3030	150.8737	103.5443	0.3039	154	123
1	1749.0000	0.0000	10	0	117.1398	150.9821	103.5260	0.2620	143	120
1	1750.0000	0.0000	10	0	117.3828	151.0209	103.6154	0.1482	150	125
1	1751.0000	0.0000	10	0	117.1427	150.8044	103.3389	0.2081	151	129
1	1752.0000	0.0000	10	0	117.3264	150.8952	103.5418	0.1576	142	121
1	1753.0000	0.0000	10	0	117.4132	150.7969	103.4986	0.2316	147	128
1	1754.0000	0.0000	10	0	117.2718	150.9235	103.4314	0.2354	146	126
1	1755.0000	0.0000	10	0	117.4324	150.9063	103.4406	0.2527	147	128
1	1756.0000	0.0000	10	0	117.3333	150.8207	103.4782	0.2480	144	124
1	1757.0000	0.0000	10	0	117.3705	150.9640	103.5816	0.2613	146	123
1	1758.0000	0.0000	10	0	117.1747	150.8561	103.3175	0.2299	144	121
1	1759.0000	0.0000	10	0	117.2404	150.8809	103.3641	0.1819	140	116
1	1760.0000	0.0000	10	0	117.2562	150.6575	103.3979	0.3084	136	115
1	0.0000	1.0000	9	0	119.4412	152.5452	104.1408	0.3185	147	122
1	1.0000	1.0000	10	0	119.6364	152.4590	104.2360	0.2048	160	122
1	2.0000	1.0000	9	0	119.7047	152.6336	104.3680	0.2051	164	123
1	3.0000	1.0000	10	0	119.7495	152.5932	104.3894	0.2474	157	128
1	4.0000	1.0000	9	0	119.7507	152.5835	104.4227	0.1885	141	127
1	5.0000	1.0000	9	0	119.6459	152.5591	104.4454	0.3125	158	126
1	6.0000	1.0000	9	0	119.6997	152.5054	104.4818	0.2272	149	121
1	7.0000	1.0000	9	0	119.7349	152.3936	104.5513	0.2052	150	120
1	8.0000	1.0000	9	0	119.5115	152.4557	104.3607	0.2802	140	122
1	9.0000	1.0000	9	0	119.6494	152.3889	104.3152	0.2587	152	121
1	10.0000	1.0000	9	0	119.7516	152.4155	104.4575	0.2131	143	116
1	11.0000	1.0000	9	0	119.7363	152.4372	104.4309	0.1861	152	122
1	12.0000	1.0000	9	0	119.7027	152.4979	104.6541	0.2827	149	117
1	13.0000	1.0000	8	0	119.9193	152.3483	104.7599	0.2087	146	117
1	14.0000	1.0000	10	0	119.7344	152.5264	104.5161	0.2608	156	118
1	15.0000	1.0000	9	0	119.8414	152.6945	104.7336	0.1862	161	126
1	16.0000	1.0000	9	0	120.0083	152.7123	104.8200	0.2289	157	122
1	17.0000	1.0000	9	0	120.0254	152.6713	104.7897	0.1367	150	123
1	18.0000	1.0000	9	0	120.0228	152.7248	104.8183	0.1087	150	126
1	19.0000	1.0000	10	0	119.9967	152.7806	104.7560	0.1897	159	131
1	20.0000	1.0000	10	0	119.9510	152.6351	104.6356	0.2150	145	122
1	21.0000	1.0000	9	0	120.0351	152.6824	104.7634	0.2499	145	121
1	22.0000	1.0000	8	0	119.8627	152.6886	104.6734	0.3098	165	128
1	23.0000	1.0000	9	0	119.9868	152.6348	104.7498	0.2172	165	116
1	24.0000	1.0000	8	0	120.1084	152.6511	104.8887	0.1714	166	120
1	25.0000	1.0000	9	0	120.0565	152.6095	104.6982	0.1315	146	125
1	26.0000	1.0000	9	0	120.0302	152.5136	104.7181	0.2277	146	122
1	27.0000	1.0000	9	0	120.0601	152.6137	104.7233	0.2008	156	126
1	28.0000	1.0000	9	0	119.9135	152.8289	104.5768	0.3043	166	116
1	29.0000	1.0000	9	0	119.9164	153.3464	104.4776	0.3045	133	117
1	30.0000	1.0000	9	0	120.4186	153.6485	104.7982	0.3322	138	114
1	31.0000	1.0000	9	0	120.7362	153.8178	105.1496	0.1192	134	117
1	32.0000	1.0000	9	0	120.7567	153.8402	105.1430	0.1988	153	121
1	33.0000	1.0000	8	0	120.8365	153.7820	105.2170	0.1461	137	121
1	34.0000	1.0000	9	0	120.6708	153.7317	105.1186	0.1743	139	120
1	35.0000	1.0000	9	0	120.7380	153.9235	105.2240	0.1246	136	120
1	36.0000	1.0000	9	0	120.6455	153.7423	105.0224	0.2107	138	126
1	37.0000	1.0000	9	0	120.7361	153.8695	105.1806	0.1137	149	121
1	38.0000	1.0000	10	0	120.7502	153.8877	105.1599	0.1346	141	126
1	39.0000	1.0000	9	0	120.5342	153.8266	105.0024	0.2599	135	118
1	40.0000	1.0000	10	0	120.7139	153.8972	105.1833	0.2058	139	118
1	41.0000	1.0000	10	0	120.6375	153.9912	105.1508	0.1722	142	121
1	42.0000	1.0000	9	0	120.6535	153.9659	105.1128	0.1937	132	120
1	43.0000	1.0000	10	0	120.5752	153.9782	104.9257	0.2329	140	120
1	44.0000	1.0000	10	0	120.6245	153.9139	104.8411	0.2108	134	119
1	45.0000	1.0000	10	0	120.4341	154.0198	104.8507	0.2660	137	121
1	46.0000	1.0000	9	0	120.4786	154.0805	104.8779	0.1736	136	119
1	47.0000	1.0000	10	0	120.3627	153.9594	104.8235	0.2796	135	114
1	48.0000	1.0000	10	0	120.6178	153.9325	105.0155	0.2072	140	112
1	49.0000	1.0000	9	0	120.5428	154.0902	104.9980	0.2571	134	114
1	50.0000	1.0000	10	0	120.5239	153.9580	104.9478	0.1727	143	106
1	51.0000	1.0000	9	0	120.7083	154.0639	105.1253	0.1647	133	114
1	52.0000	1.0000	9	0	120.5234	154.0048	104.9118	0.1781	139	113
1	53.0000	1.0000	10	0	120.5789	154.1044	105.0657	0.2167	136	118
1	54.0000	1.0000	10	0	120.8113	153.9922	105.1915	0.1544	135	115
1	55.0000	1.0000	9	0	120.7237	154.0560	105.1623	0.2240	155	121
1	56.0000	1.0000	9	0	120.6715	154.0571	105.1615	0.2257	141	122
1	57.0000	1.0000	10	0	120.7576	154.0971	105.1929	0.1731	139	126
1	58.0000	1.0000	9	0	120.8577	154.0470	105.2334	0.1246	135	124
1	59.0000	1.0000	10	0	120.6045	154.0679	105.0428	0.2024	138	124
1	60.0000	1.0000	10	0	120.6987	154.0906	105.1650	0.1886	148	127
1	61.0000	1.0000	10	0	120.5839	154.0659	104.9958	0.2762	139	128
1	62.0000	1.0000	10	0	120.7365	154.0015	105.1117	0.2065	142	125
1	63.0000	1.0000	10	0	120.4029	154.0943	104.8829	0.2787	139	130
1	64.0000	1.0000	10	0	120.6776	154.0286	105.0509	0.1661	155	127
1	65.0000	1.0000	10	0	120.6203	154.0925	105.1272	0.1866	144	126
1	66.0000	1.0000	9	0	120.7916	154.0254	105.1643	0.2051	143	125
1	67.0000	1.0000	9	0	120.8758	154.1497	105.3166	0.1889	138	125
1	68.0000	1.0000	10	0	121.0665	154.2294	105.3856	0.2981	138	133
1	69.0000	1.0000	9	0	120.9131	154.0938	105.3716	0.2217	140	132
1	70.0000	1.0000	9	0	120.8684	154.1582	105.3648	0.1384	136	124
1	71.0000	1.0000	9	0	120.8569	154.1711	105.3804	0.1482	134	123
1	72.0000	1.0000	10	0	120.8849	154.2253	105.4287	0.2030	131	121
1	73.0000	1.0000	9	0	120.9249	154.1105	105.4191	0.1302	143	129
1	74.0000	1.0000	9	0	120.8170	154.1044	105.3005	0.1708	148	130
1	75.0000	1.0000	10	0	120.7781	154.0955	105.2957	0.2156	144	127
1	76.0000	1.0000	10	0	120.8277	154.0608	105.3564	0.2035	144	128
1	77.0000	1.0000	9	0	120.8630	154.0990	105.3270	0.2135	143	122
1	78.0000	1.0000	9	0	121.0059	154.2274	105.4236	0.2011	147	129
1	79.0000	1.0000	10	0	120.8538	154.1868	105.2732	0.1848	143	134
1	80.0000	1.0000	9	0	120.9710	154.0302	105.3364	0.2283	147	131
1	81.0000	1.0000	9	0	120.9309	154.1366	105.3337	0.2364	146	128
1	82.0000	1.0000	9	0	120.9817	154.0364	105.4009	0.3027	145	126
1	83.0000	1.0000	9	0	121.0877	153.9969	105.2994	0.2030	143	130
1	84.0000	1.0000	10	0	120.8985	154.2031	105.2729	0.2803	141	136
1	85.0000	1.0000	10	0	120.9580	154.1656	105.3146	0.1317	146	132
1	86.0000	1.0000	9	0	121.0430	154.0791	105.4299	0.2438	145	128
1	87.0000	1.0000	9	0	120.9783	154.0738	105.3581	0.2195	142	126
1	88.0000	1.0000	10	0	120.9886	154.1238	105.3964	0.2635	142	123
1	89.0000	1.0000	9	0	120.9303	154.0289	105.3144	0.2334	135	127
1	90.0000	1.0000	10	0	121.0777	154.0263	105.4994	0.1761	136	136
1	91.0000	1.0000	8	0	121.0743	154.0384	105.4944	0.1825	143	128
1	92.0000	1.0000	9	0	121.0853	153.9873	105.4522	0.2125	141	130
1	93.0000	1.0000	10	0	121.1569	154.1193	105.5704	0.1463	153	133
1	94.0000	1.0000	9	0	121.3359	154.1774	105.6239	0.2205	147	121
1	95.0000	1.0000	9	0	121.2844	154.1504	105.6743	0.2972	136	116
1	96.0000	1.0000	9	0	121.2848	154.1995	105.5937	0.2253	140	124
1	97.0000	1.0000	9	0	121.3658	154.1266	105.6957	0.1868	139	130
1	98.0000	1.0000	9	0	121.2216	154.1682	105.6854	0.2371	138	126
1	99.0000	1.0000	8	0	121.2284	154.0043	105.6713	0.2482	148	128
1	100.0000	1.0000	9	0	121.2373	154.0569	105.7426	0.2411	142	129
1	101.0000	1.0000	10	0	121.3397	154.1344	105.9196	0.1429	148	127
1	102.0000	1.0000	9	0	121.3657	154.1575	105.9803	0.1773	145	123
1	103.0000	1.0000	9	0	121.3994	154.1358	105.9836	0.1296	141	130
1	104.0000	1.0000	9	0	121.2569	154.1705	105.8526	0.2000	151	130
1	105.0000	1.0000	10	0	121.2066	154.1645	105.7911	0.2366	155	127
1	106.0000	1.0000	9	0	121.1961	154.1581	105.7695	0.1605	145	124
1	107.0000	1.0000	8	0	121.1970	154.4224	105.3084	0.2721	150	119
1	108.0000	1.0000	9	0	121.3407	154.3675	105.3362	0.3569	150	121
1	109.0000	1.0000	9	0	121.5254	154.5772	105.4482	0.2500	155	117
1	110.0000	1.0000	9	0	121.6033	154.8078	105.6230	0.1712	150	121
1	111.0000	1.0000	9	0	121.5269	154.6430	105.6994	0.1918	157	125
1	112.0000	1.0000	9	0	121.6465	154.6902	105.7910	0.2207	156	134
1	113.0000	1.0000	10	0	121.3922	154.6669	105.6709	0.2548	149	127
1	114.0000	1.0000	9	0	121.7815	154.7477	105.9356	0.1499	148	125
1	115.0000	1.0000	10	0	121.5462	154.5592	105.7150	0.2675	150	130
1	116.0000	1.0000	10	0	121.6649	154.7064	105.9232	0.1918	144	129
1	117.0000	1.0000	10	0	121.8116	154.7601	106.1768	0.2463	149	124
1	118.0000	1.0000	10	0	121.7018	154.6667	105.9814	0.2217	142	121
1	119.0000	1.0000	9	0	121.8476	154.7162	106.2683	0.1692	149	117
1	120.0000	1.0000	9	0	121.7412	154.6188	106.1309	0.1989	146	117
1	121.0000	1.0000	9	0	121.5756	155.0689	105.4725	0.3811	145	111
1	122.0000	1.0000	8	0	122.2534	155.5376	105.9876	0.2531	138	106
1	123.0000	1.0000	9	0	122.3459	155.3440	105.8360	0.2438	142	106
1	124.0000	1.0000	9	0	122.4479	155.3950	105.8428	0.2903	136	103
1	125.0000	1.0000	9	0	122.6725	155.4684	105.9825	0.5483	131	100
1	126.0000	1.0000	10	0	122.2368	155.5725	105.7411	0.4058	113	88
1	127.0000	1.0000	8	0	121.8250	155.1621	105.5743	0.4071	102	68
1	128.0000	1.0000	9	0	121.7803	155.5316	105.3056	0.5692	74	63
1	129.0000	1.0000	8	0	122.1208	155.2112	105.3365	0.7345	82	65
1	130.0000	1.0000	7	0	122.2397	155.2665	105.6857	0.3160	83	63
1	131.0000	1.0000	7	0	122.4443	155.6374	106.2318	0.4306	87	65
1	132.0000	1.0000	8	0	122.4322	155.4091	106.0674	0.3786	97	76
1	133.0000	1.0000	8	0	122.5860	155.3406	106.1877	0.2310	107	81
1	134.0000	1.0000	8	0	123.1548	155.2216	106.6624	0.2567	113	88
1	135.0000	1.0000	9	0	123.2851	155.6618	106.6758	0.3661	118	89
1	136.0000	1.0000	9	0	123.1256	155.3218	106.7653	0.4281	119	87
1	137.0000	1.0000	9	0	122.4279	155.2785	106.2767	0.5987	109	84
1	138.0000	1.0000	9	0	123.4186	155.5048	107.0220	0.4024	89	73
1	139.0000	1.0000	9	0	122.6004	155.3805	106.5542	0.5022	85	68
1	140.0000	1.0000	7	0	123.1068	155.3085	106.6391	0.2805	93	70
1	141.0000	1.0000	8	0	123.1845	155.2944	106.5858	0.2090	98	76
1	142.0000	1.0000	9	0	123.4678	155.3626	106.6365	0.3451	116	103
1	143.0000	1.0000	10	0	123.4897	155.5577	107.0191	0.2529	132	113
1	144.0000	1.0000	9	0	123.5744	155.3842	106.8895	0.2523	131	116
1	145.0000	1.0000	9	0	123.5762	155.3056	106.9825	0.1170	133	120
1	146.0000	1.0000	9	0	123.4542	155.3470	107.0114	0.1472	140	118
1	147.0000	1.0000	9	0	123.4295	155.3262	106.8586	0.1353	134	111
1	148.0000	1.0000	8	0	123.7614	155.3691	107.0571	0.2280	130	112
1	149.0000	1.0000	10	0	123.5078	155.1517	107.1132	0.3352	133	116
1	150.0000	1.0000	9	0	123.8684	155.3058	107.4393	0.2712	140	113
1	151.0000	1.0000	9	0	123.9147	155.3242	107.5277	0.1909	145	120
1	152.0000	1.0000	9	0	123.8293	155.2285	107.3694	0.2402	142	121
1	153.0000	1.0000	10	0	123.9846	155.2810	107.5296	0.1477	144	127
1	154.0000	1.0000	9	0	123.8636	155.2118	107.3803	0.1365	146	131
1	155.0000	1.0000	10	0	123.8762	155.2414	107.3956	0.1402	148	124
1	156.0000	1.0000	9	0	123.7886	155.2317	107.4137	0.2081	148	120
1	157.0000	1.0000	9	0	123.9332	155.2363	107.4576	0.2071	145	127
1	158.0000	1.0000	9	0	123.7803	155.1219	107.2028	0.2477	138	111
1	159.0000	1.0000	9	0	123.8535	155.2893	107.2386	0.3009	131	113
1	160.0000	1.0000	9	0	124.4853	155.2418	107.4379	0.4987	128	109
1	161.0000	1.0000	9	0	124.1302	155.0183	107.2978	0.1940	135	115
1	162.0000	1.0000	10	0	123.6975	155.2940	107.1550	0.4423	141	110
1	163.0000	1.0000	9	0	124.3907	155.0491	107.4523	0.1359	134	114
1	164.0000	1.0000	9	0	124.5086	154.9499	107.5418	0.2076	140	116
1	165.0000	1.0000	9	0	124.5451	155.1461	107.7044	0.1558	138	110
1	166.0000	1.0000	9	0	124.4778	155.0407	107.6460	0.2931	148	120
1	167.0000	1.0000	9	0	124.6305	154.9421	107.6454	0.1749	145	114
1	168.0000	1.0000	9	0	124.8319	155.1782	107.9067	0.1983	143	121
1	169.0000	1.0000	9	0	124.8000	155.0260	107.8780	0.1709	146	122
1	170.0000	1.0000	9	0	124.7933	155.0743	107.9225	0.1165	148	120
1	171.0000	1.0000	9	0	124.8712	155.1530	107.9675	0.2432	145	125
1	172.0000	1.0000	9	0	124.7700	155.0929	107.8805	0.1843	145	120
1	173.0000	1.0000	9	0	124.6000	155.1346	107.8067	0.1342	162	126
1	174.0000	1.0000	9	0	124.6052	155.0265	107.7459	0.1959	145	123
1	175.0000	1.0000	9	0	124.5540	155.1203	107.6231	0.1641	141	119
1	176.0000	1.0000	9	0	124.4014	155.0925	107.6933	0.2452	140	119
1	177.0000	1.0000	10	0	124.6635	155.2330	107.7027	0.2189	152	122
1	178.0000	1.0000	9	0	124.5732	155.1871	107.7566	0.1963	140	114
1	179.0000	1.0000	9	0	123.9485	155.2569	107.1494	0.4591	138	114
1	180.0000	1.0000	9	0	124.8260	155.6618	107.5437	0.5344	129	98
1	181.0000	1.0000	9	0	123.8265	155.3455	106.9872	0.4818	108	86
1	182.0000	1.0000	9	0	123.6178	155.3962	107.1553	0.4106	100	70
1	183.0000	1.0000	6	0	122.7154	154.9987	106.4843	0.6626	103	61
0	184.0000	1.0000	0	3	0.0000	0.0000	0.0000	0.0000	90	56
0	185.0000	1.0000	0	3	0.0000	0.0000	0.0000	0.0000	59	50
0	186.0000	1.0000	0	3	0.0000	0.0000	0.0000	0.0000	61	44
0	187.0000	1.0000	0	3	0.0000	0.0000	0.0000	0.0000	49	47
0	188.0000	1.0000	0	3	0.0000	0.0000	0.0000	0.0000	44	40
0	189.0000	1.0000	0	3	0.0000	0.0000	0.0000	0.0000	48	49
0	190.0000	1.0000	0	3	0.0000	0.0000	0.0000	0.0000	44	42
0	191.0000	1.0000	0	3	0.0000	0.0000	0.0000	0.0000	50	43
0	192.0000	1.0000	0	3	0.0000	0.0000	0.0000	0.0000	63	51
0	193.0000	1.0000	0	3	0.0000	0.0000	0.0000	0.0000	47	50
0	194.0000	1.0000	0	3	0.0000	0.0000	0.0000	0.0000	44	41
1	195.0000	1.0000	6	0	124.8347	157.1052	106.6210	0.1807	66	54
1	196.0000	1.0000	9	0	125.0977	157.1219	107.0070	0.2579	110	85
1	197.0000	1.0000	10	0	125.1437	157.2560	107.0332	0.2846	136	102
1	198.0000	1.0000	9	0	125.0725	157.3677	106.8224	0.2216	139	111
1	199.0000	1.0000	9	0	125.3952	157.4607	107.1407	0.2725	134	115
1	200.0000	1.0000	9	0	125.4343	157.4262	107.1008	0.1520	141	115
1	201.0000	1.0000	9	0	125.5332	157.4937	107.2283	0.1682	145	116
1	202.0000	1.0000	9	0	125.3335	157.5287	107.1361	0.2287	143	115
1	203.0000	1.0000	9	0	125.3915	157.5224	107.1595	0.1953	133	109
1	204.0000	1.0000	10	0	125.8317	157.5425	107.4599	0.3227	143	115
1	205.0000	1.0000	9	0	125.1396	157.4956	106.9708	0.3012	139	120
1	206.0000	1.0000	10	0	125.0947	157.5313	107.0069	0.2477	139	115
1	207.0000	1.0000	9	0	125.1482	157.4947	107.0063	0.2091	149	118
1	208.0000	1.0000	8	0	125.1122	157.5016	107.0224	0.2009	144	119
1	209.0000	1.0000	10	0	124.8766	157.5094	106.9083	0.2551	149	119
1	210.0000	1.0000	9	0	125.0746	157.4674	106.9583	0.1497	148	123
1	211.0000	1.0000	10	0	124.7301	157.5559	106.7612	0.2877	136	125
1	212.0000	1.0000	9	0	125.1109	157.5311	107.0470	0.1640	139	118
1	213.0000	1.0000	9	0	125.0675	157.4986	107.0562	0.1580	142	119
1	214.0000	1.0000	9	0	124.8648	157.4544	106.8660	0.2027	144	120
1	215.0000	1.0000	10	0	124.8355	157.4289	106.8767	0.2064	152	122
1	216.0000	1.0000	9	0	124.9084	157.5006	106.9258	0.1981	152	121
1	217.0000	1.0000	9	0	124.7411	157.4725	106.8360	0.2113	151	119
1	218.0000	1.0000	9	0	124.8885	157.5031	106.9311	0.2236	146	121
1	219.0000	1.0000	9	0	124.9426	157.6250	106.9950	0.2089	155	120
1	220.0000	1.0000	9	0	124.8781	157.5736	106.9777	0.1900	156	124
1	221.0000	1.0000	10	0	124.9362	157.6031	107.1012	0.2482	153	121
1	222.0000	1.0000	9	0	125.0780	157.6489	107.2181	0.1146	146	117
1	223.0000	1.0000	9	0	124.9711	157.6133	107.1047	0.2505	141	115
1	224.0000	1.0000	8	0	124.9524	157.5567	107.0225	0.1363	150	123
1	225.0000	1.0000	9	0	124.9800	157.5940	107.1303	0.1690	145	116
1	226.0000	1.0000	9	0	124.9564	157.7433	107.1617	0.2236	149	115
1	227.0000	1.0000	9	0	124.8803	157.7914	107.1775	0.2231	150	121
1	228.0000	1.0000	9	0	124.8778	157.6991	107.0477	0.1930	147	126
1	229.0000	1.0000	9	0	124.9403	157.6610	107.1308	0.1725	149	117
1	230.0000	1.0000	9	0	124.8779	157.6861	107.0407	0.1928	148	113
1	231.0000	1.0000	9	0	124.8091	157.6401	107.0520	0.2009	147	115
1	232.0000	1.0000	9	0	124.8363	157.6499	106.9897	0.2091	145	117
1	233.0000	1.0000	9	0	124.6578	157.7066	106.8756	0.3645	138	109
1	234.0000	1.0000	9	0	124.8451	157.8952	107.0344	0.3208	133	100
1	235.0000	1.0000	9	0	124.8897	157.6203	107.0289	0.1790	130	95
1	236.0000	1.0000	9	0	124.9317	157.6696	107.1084	0.1763	119	95
1	237.0000	1.0000	9	0	125.1491	157.5537	107.1146	0.2742	118	93
1	238.0000	1.0000	9	0	125.4215	157.6775	107.8406	0.3667	125	96
1	239.0000	1.0000	9	0	125.6677	157.3934	107.8595	0.3843	141	106
1	240.0000	1.0000	9	0	125.9918	157.5011	108.1699	0.3028	131	109
1	241.0000	1.0000	9	0	125.8981	157.5953	108.2755	0.3040	144	112
1	242.0000	1.0000	9	0	125.7058	157.7718	107.8879	0.3556	139	116
1	243.0000	1.0000	10	0	125.3096	157.7077	107.5875	0.2686	135	108
1	244.0000	1.0000	9	0	124.9755	157.7665	107.3291	0.4590	132	109
1	245.0000	1.0000	9	0	124.8320	157.7649	107.2519	0.2470	129	109
1	246.0000	1.0000	9	0	124.8657	157.6992	107.2949	0.2937	142	111
1	247.0000	1.0000	8	0	124.9943	157.7605	107.4331	0.1690	148	116
1	248.0000	1.0000	9	0	124.7318	157.7648	107.1718	0.2357	149	122
1	249.0000	1.0000	9	0	125.0161	157.6587	107.3554	0.1373	149	119
1	250.0000	1.0000	9	0	125.0152	157.7586	107.4361	0.2160	156	129
1	251.0000	1.0000	9	0	124.9406	157.6379	107.4606	0.2192	148	126
1	252.0000	1.0000	9	0	125.0315	157.6704	107.3919	0.1528	153	124
1	253.0000	1.0000	9	0	124.9332	157.6041	107.2730	0.2541	155	127
1	254.0000	1.0000	9	0	124.9785	157.6899	107.3179	0.2428	148	121
1	255.0000	1.0000	9	0	124.8627	157.6924	107.2657	0.2241	153	123
1	256.0000	1.0000	9	0	124.9668	157.7077	107.3634	0.1551	148	130
1	257.0000	1.0000	9	0	124.9131	157.6439	107.1751	0.1148	146	123
1	258.0000	1.0000	10	0	124.7377	157.5839	107.1347	0.2079	147	122
1	259.0000	1.0000	9	0	124.4489	157.7820	106.7990	0.4336	145	129
1	260.0000	1.0000	9	0	124.8261	157.5768	107.0217	0.2230	156	123
1	261.0000	1.0000	9	0	124.8497	157.6027	107.0438	0.2736	155	126
1	262.0000	1.0000	10	0	124.5672	157.6494	106.7386	0.2240	145	122
1	263.0000	1.0000	9	0	124.8246	157.6428	107.0324	0.1748	142	119
1	264.0000	1.0000	9	0	124.7054	157.6105	106.9405	0.2001	146	118
1	265.0000	1.0000	9	0	124.4364	157.6231	106.6088	0.2667	144	122
1	266.0000	1.0000	10	0	124.7219	157.8239	106.8509	0.1599	149	117
1	267.0000	1.0000	10	0	125.2298	157.9823	107.1711	0.3569	152	121
1	268.0000	1.0000	9	0	124.8980	158.2217	107.1742	0.2613	145	126
1	269.0000	1.0000	9	0	125.0784	158.1298	107.2329	0.1716	152	115
1	270.0000	1.0000	9	0	125.0178	158.1228	107.2113	0.1982	142	118
1	271.0000	1.0000	9	0	124.9342	158.1969	107.1890	0.3045	144	119
1	272.0000	1.0000	9	0	124.8489	158.0117	106.8197	0.3927	144	120
1	273.0000	1.0000	9	0	124.9050	158.1799	107.1194	0.3605	146	121
1	274.0000	1.0000	9	0	124.8988	158.3013	107.1680	0.2802	144	123
1	275.0000	1.0000	9	0	125.3489	158.2453	107.4239	0.1895	148	123
1	276.0000	1.0000	10	0	125.2255	158.0000	107.5877	0.3959	146	116
1	277.0000	1.0000	9	0	124.8831	158.0046	107.1676	0.2759	139	118
1	278.0000	1.0000	9	0	124.9338	158.2225	107.1315	0.2727	146	122
1	279.0000	1.0000	9	0	125.1738	158.3970	107.4950	0.2356	149	121
1	280.0000	1.0000	9	0	125.2918	158.1800	107.5874	0.1730	146	122
1	281.0000	1.0000	10	0	125.2782	158.2259	107.5668	0.2259	151	122
1	282.0000	1.0000	8	0	125.3165	158.1408	107.5560	0.2068	155	127
1	283.0000	1.0000	9	0	125.5385	158.2427	107.7851	0.1806	147	128
1	284.0000	1.0000	9	0	125.0243	158.1988	107.4316	0.3930	149	126
1	285.0000	1.0000	9	0	125.0691	158.1973	107.4320	0.2896	156	122
1	286.0000	1.0000	9	0	125.3252	158.2555	107.7041	0.1288	148	127
1	287.0000	1.0000	9	0	125.3534	158.2256	107.6632	0.2277	148	124
1	288.0000	1.0000	9	0	125.2066	158.0522	107.5977	0.2524	153	120
1	289.0000	1.0000	9	0	125.1824	158.0791	107.5237	0.2263	147	121
1	290.0000	1.0000	9	0	125.2803	158.1066	107.6919	0.2981	148	117
1	291.0000	1.0000	9	0	125.2197	158.1191	107.6743	0.1796	158	129
1	292.0000	1.0000	9	0	125.2972	158.1673	107.6806	0.2287	154	125
1	293.0000	1.0000	9	0	125.3982	158.1254	107.7767	0.1679	146	124
1	294.0000	1.0000	9	0	125.4960	158.2250	107.9266	0.2057	157	123
1	295.0000	1.0000	9	0	125.6664	158.2001	108.1086	0.1632	154	129
1	296.0000	1.0000	9	0	125.7954	158.1715	108.1787	0.1647	153	131
1	297.0000	1.0000	8	0	125.6524	158.1083	108.0346	0.1245	152	119
1	298.0000	1.0000	9	0	125.1087	158.1085	107.7086	0.4716	153	130
1	299.0000	1.0000	9	0	125.5620	158.0615	107.9141	0.1676	154	130
1	300.0000	1.0000	9	0	125.2925	158.0495	107.7529	0.2459	153	117
1	301.0000	1.0000	9	0	125.5672	158.1306	108.0063	0.2133	146	121
1	302.0000	1.0000	9	0	125.3955	158.0696	107.9541	0.3086	150	123
1	303.0000	1.0000	9	0	125.3016	157.9766	108.0401	0.3760	154	129
1	304.0000	1.0000	9	0	125.3891	158.1045	108.0527	0.2888	146	113
1	305.0000	1.0000	9	0	125.2370	158.0835	107.9084	0.2881	143	114
1	306.0000	1.0000	10	0	124.6835	158.2431	107.5076	0.5010	152	118
1	307.0000	1.0000	9	0	125.0012	158.1693	107.8003	0.3430	146	123
1	308.0000	1.0000	9	0	125.4708	158.1661	108.1811	0.1652	144	123
1	309.0000	1.0000	9	0	125.3343	158.1138	108.0578	0.1984	154	121
1	310.0000	1.0000	10	0	125.3420	158.1698	108.1526	0.2137	144	133
1	311.0000	1.0000	10	0	125.4302	158.3337	108.2825	0.2392	155	120
1	312.0000	1.0000	9	0	125.4502	158.2328	108.2194	0.1298	154	123
1	313.0000	1.0000	9	0	125.4206	158.2221	108.2006	0.3041	153	123
1	314.0000	1.0000	9	0	125.6105	158.1690	108.3380	0.2470	148	126
1	315.0000	1.0000	10	0	125.4319	158.3040	108.2269	0.1969	150	125
1	316.0000	1.0000	9	0	125.3494	158.2717	108.1776	0.3836	148	124
1	317.0000	1.0000	10	0	125.4166	158.2185	108.1078	0.2728	146	122
1	318.0000	1.0000	9	0	125.4019	158.2668	108.2961	0.2223	152	130
1	319.0000	1.0000	10	0	125.7527	158.2987	108.2497	0.3650	150	125
1	320.0000	1.0000	10	0	125.0989	158.1968	107.7915	0.4105	155	119
1	321.0000	1.0000	9	0	125.2898	158.2342	107.7467	0.3388	148	124
1	322.0000	1.0000	10	0	125.4846	158.3657	107.7406	0.2456	152	120
1	323.0000	1.0000	10	0	125.4762	158.3055	107.7875	0.2276	149	129
1	324.0000	1.0000	10	0	125.4206	158.3737	107.7444	0.1536	146	119
1	325.0000	1.0000	9	0	125.3971	158.3281	107.7013	0.2425	148	124
1	326.0000	1.0000	10	0	125.3538	158.3026	107.5512	0.2549	152	128
1	327.0000	1.0000	9	0	125.3862	158.2576	107.5623	0.2126	138	118
1	328.0000	1.0000	10	0	125.4198	158.2521	107.5888	0.2533	151	128
1	329.0000	1.0000	10	0	125.2567	158.1971	107.4780	0.2243	153	120
1	330.0000	1.0000	9	0	125.3185	158.3261	107.6394	0.2034	150	124
1	331.0000	1.0000	10	0	125.1849	158.5035	107.4522	0.3433	154	126
1	332.0000	1.0000	9	0	124.8572	158.3800	107.2577	0.2647	142	120
1	333.0000	1.0000	10	0	124.7147	158.2768	106.9498	0.3723	138	115
1	334.0000	1.0000	9	0	124.9726	158.2338	107.0813	0.3276	142	114
1	335.0000	1.0000	10	0	124.4781	158.3532	106.3855	0.3614	143	124
1	336.0000	1.0000	10	0	125.4259	158.4481	106.7995	0.3853	145	119
1	337.0000	1.0000	9	0	124.5036	158.2855	106.2705	0.2560	142	120
1	338.0000	1.0000	8	0	124.6194	158.4356	106.4774	0.2332	141	123
1	339.0000	1.0000	10	0	123.9871	158.1550	106.3949	0.5193	141	130
1	340.0000	1.0000	9	0	124.4830	158.2777	107.2011	0.2072	146	128
1	341.0000	1.0000	9	0	124.3882	158.2240	107.2482	0.1497	140	125
1	342.0000	1.0000	10	0	124.3204	158.2594	107.1241	0.1740	138	126
1	343.0000	1.0000	9	0	124.2551	158.2614	107.1012	0.2229	144	120
1	344.0000	1.0000	9	0	123.9464	158.1757	106.7114	0.2571	136	124
1	345.0000	1.0000	9	0	124.2236	158.2864	107.0594	0.1723	135	113
1	346.0000	1.0000	10	0	123.9259	158.1113	106.9964	0.3778	130	118
1	347.0000	1.0000	9	0	124.0245	158.2493	106.8839	0.2049	155	112
1	348.0000	1.0000	10	0	123.9746	158.2450	106.8027	0.2151	132	122
1	349.0000	1.0000	10	0	124.2670	158.3062	106.9128	0.2259	133	118
1	350.0000	1.0000	10	0	123.8683	158.1946	106.1647	0.3533	156	121
1	351.0000	1.0000	10	0	123.8389	158.3914	105.9645	0.2837	160	117
1	352.0000	1.0000	10	0	123.7289	158.2423	105.6693	0.2460	135	123
1	353.0000	1.0000	10	0	123.7956	158.3900	105.7792	0.2505	137	116
1	354.0000	1.0000	9	0	123.7470	158.3243	105.6678	0.2035	148	122
1	355.0000	1.0000	9	0	123.8727	158.2878	105.7398	0.1394	139	117
1	356.0000	1.0000	10	0	123.9870	158.3016	105.7929	0.2440	140	122
1	357.0000	1.0000	9	0	123.9369	158.2757	105.7603	0.1564	142	118
1	358.0000	1.0000	9	0	123.8646	158.3393	105.8151	0.1716	138	120
1	359.0000	1.0000	8	0	123.9223	158.2855	105.8029	0.1571	137	114
1	360.0000	1.0000	9	0	124.0145	158.3153	105.7992	0.1825	142	115
1	361.0000	1.0000	9	0	123.6079	158.2202	105.5335	0.1890	131	108
1	362.0000	1.0000	9	0	123.8974	158.2509	105.7975	0.1989	142	109
1	363.0000	1.0000	9	0	123.7877	158.2848	105.8468	0.2755	132	120
1	364.0000	1.0000	10	0	123.7761	158.2642	105.7506	0.2757	145	114
1	365.0000	1.0000	9	0	123.6006	158.2204	105.4041	0.1895	137	109
1	366.0000	1.0000	10	0	123.5294	158.2544	105.5401	0.2354	137	113
1	367.0000	1.0000	9	0	123.3272	158.2435	105.4310	0.3423	132	102
1	368.0000	1.0000	8	0	123.5092	158.1772	105.4522	0.3064	128	107
1	369.0000	1.0000	9	0	122.7840	158.1590	105.0479	0.4875	134	112
1	370.0000	1.0000	9	0	123.5502	158.2763	105.5442	0.2913	135	111
1	371.0000	1.0000	9	0	123.4611	158.1224	105.4526	0.3593	138	113
1	372.0000	1.0000	9	0	123.2538	158.2608	105.4168	0.3662	131	107
1	373.0000	1.0000	9	0	123.3913	158.0834	105.3710	0.2458	131	108
1	374.0000	1.0000	9	0	123.1862	158.0698	105.2742	0.2886	147	117
1	375.0000	1.0000	10	0	123.5115	158.0912	105.6673	0.2472	141	113
1	376.0000	1.0000	10	0	123.4579	158.1582	105.7112	0.1653	139	115
1	377.0000	1.0000	9	0	123.4132	158.0809	105.6696	0.2715	135	111
1	378.0000	1.0000	9	0	123.1960	158.0969	105.3877	0.3121	131	107
1	379.0000	1.0000	9	0	123.6469	158.0084	105.6957	0.5367	133	110
1	380.0000	1.0000	9	0	123.2981	158.2877	105.6230	0.2794	134	109
1	381.0000	1.0000	10	0	123.2047	157.9777	105.2979	0.2434	146	110
1	382.0000	1.0000	10	0	123.0760	158.1399	105.2141	0.3426	133	118
1	383.0000	1.0000	10	0	122.9616	158.2439	105.2193	0.4427	144	112
1	384.0000	1.0000	9	0	123.3958	158.0723	105.3888	0.1706	130	105
1	385.0000	1.0000	9	0	123.3687	158.0825	105.3545	0.2169	131	115
1	386.0000	1.0000	9	0	123.4122	158.1246	105.4573	0.1832	135	107
1	387.0000	1.0000	9	0	123.1704	158.0393	105.1964	0.2894	134	110
1	388.0000	1.0000	9	0	122.9434	157.9907	105.0922	0.2733	132	113
1	389.0000	1.0000	9	0	123.4852	158.1758	105.2981	0.3301	136	111
1	390.0000	1.0000	10	0	123.2312	158.1902	105.3461	0.2668	131	99
1	391.0000	1.0000	9	0	122.6098	158.0291	104.8573	0.3846	135	102
1	392.0000	1.0000	9	0	122.7227	158.2307	105.1889	0.3593	128	108
1	393.0000	1.0000	8	0	122.9839	158.3355	105.4060	0.3528	135	105
1	394.0000	1.0000	9	0	123.1105	158.1450	105.4495	0.2717	128	109
1	395.0000	1.0000	9	0	122.5870	158.1324	104.9886	0.3069	129	113
1	396.0000	1.0000	9	0	122.7592	157.9385	105.1149	0.2658	129	107
1	397.0000	1.0000	9	0	123.1336	158.0984	105.4423	0.2184	131	108
1	398.0000	1.0000	9	0	123.2243	158.1442	105.4416	0.2195	133	108
1	399.0000	1.0000	10	0	123.8282	158.2175	105.8770	0.4755	142	115
1	400.0000	1.0000	9	0	122.9840	158.1141	105.2074	0.2586	144	114
1	401.0000	1.0000	9	0	122.9553	158.1015	105.2085	0.2181	124	116
1	402.0000	1.0000	8	0	122.9366	158.1782	104.9803	0.1701	121	99
1	403.0000	1.0000	10	0	123.1493	158.1857	105.1640	0.2954	119	90
1	404.0000	1.0000	10	0	122.3890	158.1292	104.3004	0.3652	112	92
1	405.0000	1.0000	10	0	122.7767	158.2822	105.1151	0.4103	136	99
1	406.0000	1.0000	9	0	122.7936	158.1716	104.7171	0.3263	114	96
1	407.0000	1.0000	10	0	122.8198	158.3710	104.9063	0.5966	114	102
1	408.0000	1.0000	9	0	122.9481	158.1014	104.8365	0.3410	118	99
1	409.0000	1.0000	10	0	123.0980	158.1722	105.0658	0.2457	119	105
1	410.0000	1.0000	10	0	122.8264	158.1168	104.9666	0.2849	122	110
1	411.0000	1.0000	10	0	123.0004	158.2086	105.1108	0.2172	127	105
1	412.0000	1.0000	10	0	122.8946	158.1352	104.8533	0.1967	137	109
1	413.0000	1.0000	9	0	122.9149	158.0574	104.7722	0.2190	136	110
1	414.0000	1.0000	9	0	122.9785	158.2771	104.6814	0.2120	132	107
1	415.0000	1.0000	10	0	122.8294	158.1420	104.4191	0.4218	123	108
1	416.0000	1.0000	9	0	122.7825	158.3853	104.3625	0.1482	123	101
1	417.0000	1.0000	10	0	122.4897	158.4277	104.3106	0.4915	129	105
1	418.0000	1.0000	9	0	122.8859	158.1512	104.5974	0.3760	118	108
1	419.0000	1.0000	10	0	123.4028	158.4783	105.0178	0.1957	119	108
1	420.0000	1.0000	9	0	122.8560	158.3434	104.6044	0.2640	124	110
1	421.0000	1.0000	10	0	122.8628	158.2825	104.8188	0.2708	124	111
1	422.0000	1.0000	8	0	123.0097	158.4178	104.6303	0.2653	134	111
1	423.0000	1.0000	8	0	122.7232	158.3068	104.2364	0.2854	125	97
1	424.0000	1.0000	10	0	122.1846	158.1508	103.8227	0.4298	121	101
1	425.0000	1.0000	10	0	122.6558	158.2277	104.0247	0.2227	123	106
1	426.0000	1.0000	10	0	122.6515	158.0855	104.2237	0.1874	125	109
1	427.0000	1.0000	10	0	122.5188	158.0877	104.0574	0.1746	140	109
1	428.0000	1.0000	10	0	122.2629	157.9975	103.6611	0.2110	130	112
1	429.0000	1.0000	9	0	122.2415	158.0319	103.5825	0.4431	124	98
1	430.0000	1.0000	9	0	121.9308	157.9167	103.4937	0.3557	127	100
1	431.0000	1.0000	10	0	122.1176	158.0222	103.8547	0.4042	121	99
1	432.0000	1.0000	10	0	122.3148	158.1338	103.9276	0.3595	125	105
1	433.0000	1.0000	9	0	122.3531	158.1037	103.8780	0.1470	134	102
1	434.0000	1.0000	10	0	122.4127	157.9826	104.0952	0.2906	136	105
1	435.0000	1.0000	10	0	122.0312	158.0025	103.6361	0.2689	128	105
1	436.0000	1.0000	10	0	122.3207	158.0446	104.0250	0.3042	132	110
1	437.0000	1.0000	9	0	122.4037	157.7929	104.4368	0.4592	136	108
1	438.0000	1.0000	9	0	122.4053	158.0884	104.4560	0.3114	131	111
1	439.0000	1.0000	10	0	122.0396	158.0871	104.4374	0.4196	138	117
1	440.0000	1.0000	10	0	122.2343	158.1738	104.4813	0.3660	134	111
1	441.0000	1.0000	10	0	123.0185	158.0721	105.0701	0.6031	130	110
1	442.0000	1.0000	9	0	123.0985	158.3510	105.3026	0.3875	142	110
1	443.0000	1.0000	10	0	122.2095	157.9153	104.8627	0.3369	136	103
1	444.0000	1.0000	9	0	122.7015	158.2848	105.2992	0.2376	136	104
1	445.0000	1.0000	10	0	122.5927	158.1847	105.2195	0.1843	142	112
1	446.0000	1.0000	10	0	122.0980	158.1672	104.7510	0.3812	132	106
1	447.0000	1.0000	10	0	121.6793	158.2480	104.3716	0.5693	134	114
1	448.0000	1.0000	9	0	122.2342	158.1627	104.8926	0.5214	131	103
1	449.0000	1.0000	10	0	122.1282	158.3276	104.9884	0.2867	130	109
1	450.0000	1.0000	10	0	122.5882	158.2121	105.1861	0.3483	147	117
1	451.0000	1.0000	10	0	122.4414	158.1003	105.0870	0.1762	130	111
1	452.0000	1.0000	10	0	121.9196	158.0730	104.7215	0.3770	136	110
1	453.0000	1.0000	9	0	122.0589	157.9775	104.6819	0.2212	130	108
1	454.0000	1.0000	10	0	121.5578	158.1173	104.1850	0.4549	137	115
1	455.0000	1.0000	10	0	121.2736	158.0223	103.7265	0.6204	138	100
1	456.0000	1.0000	10	0	121.9034	157.9478	104.5537	0.3231	141	104
1	457.0000	1.0000	10	0	122.2207	158.0302	104.7424	0.1537	144	114
1	458.0000	1.0000	8	0	122.3957	158.1327	105.1449	0.1989	141	108
1	459.0000	1.0000	9	0	122.4753	158.1014	105.1471	0.2275	138	107
1	460.0000	1.0000	10	0	122.0827	158.0385	104.9112	0.3684	143	114
1	461.0000	1.0000	10	0	122.1549	157.9843	104.8478	0.2828	148	104
1	462.0000	1.0000	10	0	122.8356	158.0827	105.2836	0.3523	131	112
1	463.0000	1.0000	9	0	122.2978	158.0103	104.9467	0.1633	134	109
1	464.0000	1.0000	9	0	121.9973	157.9212	104.7577	0.2162	138	106
1	465.0000	1.0000	10	0	122.4807	158.0935	105.0214	0.4037	146	113
1	466.0000	1.0000	9	0	122.1927	157.8700	104.6680	0.2307	156	112
1	467.0000	1.0000	8	0	121.7561	157.6925	104.3141	0.3005	141	110
1	468.0000	1.0000	8	0	122.0281	157.4664	104.2720	0.2212	139	110
1	469.0000	1.0000	9	0	121.8558	157.3816	104.2375	0.2149	140	112
1	470.0000	1.0000	10	0	121.9106	157.6217	104.3193	0.1750	134	111
1	471.0000	1.0000	10	0	121.7631	157.5965	104.1602	0.2168	140	111
1	472.0000	1.0000	10	0	121.7702	157.7238	104.3331	0.2335	134	105
1	473.0000	1.0000	9	0	121.4730	157.4028	103.9473	0.1713	139	111
1	474.0000	1.0000	10	0	121.5527	157.4842	104.1756	0.2503	141	113
1	475.0000	1.0000	9	0	121.3002	157.6256	104.1088	0.4121	142	118
1	476.0000	1.0000	10	0	121.9005	157.6084	104.5400	0.1639	135	116
1	477.0000	1.0000	10	0	121.5290	157.5306	104.3693	0.3758	143	119
1	478.0000	1.0000	10	0	121.9132	157.6155	104.4613	0.5581	136	117
1	479.0000	1.0000	10	0	121.9393	157.8207	104.2225	0.5663	128	105
1	480.0000	1.0000	9	0	121.8118	157.4999	104.5264	0.2704	133	110
1	481.0000	1.0000	10	0	121.6794	157.5873	104.4347	0.3559	132	107
1	482.0000	1.0000	10	0	122.0335	157.5222	104.7815	0.2231	141	113
1	483.0000	1.0000	10	0	121.5245	157.4327	104.3617	0.2982	140	123
1	484.0000	1.0000	9	0	121.7940	157.5201	104.6339	0.3116	134	111
1	485.0000	1.0000	10	0	122.0386	157.5654	104.7405	0.3688	137	114
1	486.0000	1.0000	10	0	121.7946	157.5969	104.6998	0.2572	139	116
1	487.0000	1.0000	9	0	121.5454	157.5190	104.5178	0.2169	143	112
1	488.0000	1.0000	10	0	121.8146	157.4526	104.8231	0.3472	129	108
1	489.0000	1.0000	9	0	121.6663	157.2292	104.5040	0.3020	131	100
1	490.0000	1.0000	8	0	120.7479	157.4105	104.0604	0.5811	135	113
1	491.0000	1.0000	8	0	121.6572	157.3611	104.6456	0.2163	142	111
1	492.0000	1.0000	10	0	122.0434	157.5292	104.9731	0.1989	133	121
1	493.0000	1.0000	9	0	121.5996	157.5494	104.6325	0.3697	152	114
1	494.0000	1.0000	9	0	122.1570	157.3887	104.9161	0.3326	139	111
1	495.0000	1.0000	9	0	121.7241	157.5072	104.6272	0.2412	151	119
1	496.0000	1.0000	10	0	120.8353	157.6866	104.1094	0.6717	143	119
1	497.0000	1.0000	9	0	121.7067	157.6056	104.5710	0.2964	148	113
1	498.0000	1.0000	9	0	121.9167	157.5075	104.3972	0.3215	139	108
1	499.0000	1.0000	9	0	121.9746	157.7434	104.3991	0.2007	143	108
1	500.0000	1.0000	9	0	122.1137	157.8077	104.5611	0.1737	146	114
1	501.0000	1.0000	10	0	121.4396	157.8746	104.2051	0.5039	148	118
1	502.0000	1.0000	10	0	121.9505	157.8586	104.5418	0.3025	143	111
1	503.0000	1.0000	9	0	121.8010	157.6670	104.4384	0.3027	143	111
1	504.0000	1.0000	10	0	121.7120	157.5294	104.3937	0.2642	144	110
1	505.0000	1.0000	9	0	121.6065	157.5991	104.2604	0.2208	147	113
1	506.0000	1.0000	10	0	121.5262	157.5533	104.1854	0.1974	141	122
1	507.0000	1.0000	10	0	121.6279	157.6051	104.3786	0.1583	144	112
1	508.0000	1.0000	10	0	121.6983	157.6186	104.4603	0.1426	148	115
1	509.0000	1.0000	9	0	121.6493	157.5812	104.3424	0.1301	138	112
1	510.0000	1.0000	10	0	121.4451	157.6804	104.1945	0.3991	149	115
1	511.0000	1.0000	10	0	121.5971	157.5179	104.4880	0.2054	147	116
1	512.0000	1.0000	9	0	121.4730	157.4014	104.4260	0.2685	135	118
1	513.0000	1.0000	10	0	121.6236	157.4091	104.6826	0.2554	141	118
1	514.0000	1.0000	10	0	121.6470	157.4557	104.7801	0.1667	143	122
1	515.0000	1.0000	10	0	121.6416	157.4489	104.7374	0.2206	146	122
1	516.0000	1.0000	10	0	121.3574	157.2714	104.3362	0.2212	141	117
1	517.0000	1.0000	9	0	121.4384	157.3736	104.6015	0.2266	143	119
1	518.0000	1.0000	9	0	121.3994	157.1906	104.6931	0.3500	139	118
1	519.0000	1.0000	10	0	121.3897	157.3919	104.3864	0.3453	142	121
1	520.0000	1.0000	9	0	121.5213	157.4529	104.5946	0.1237	142	115
1	521.0000	1.0000	10	0	121.3560	157.4103	104.2929	0.3474	140	112
1	522.0000	1.0000	10	0	121.3372	157.4411	104.3564	0.1703	140	113
1	523.0000	1.0000	9	0	121.2742	157.4779	104.3344	0.1800	137	117
1	524.0000	1.0000	9	0	121.2433	157.5043	104.4102	0.1699	131	108
1	525.0000	1.0000	10	0	121.1725	157.5448	104.2894	0.2970	139	112
1	526.0000	1.0000	10	0	121.0661	157.5258	104.3065	0.2754	136	116
1	527.0000	1.0000	10	0	120.9302	157.6193	104.4029	0.3631	142	111
1	528.0000	1.0000	10	0	120.8047	157.5814	104.4726	0.3807	141	115
1	529.0000	1.0000	10	0	121.1810	157.4134	105.0427	0.2714	142	113
1	530.0000	1.0000	10	0	120.9917	157.3889	104.8698	0.3050	141	118
1	531.0000	1.0000	10	0	120.9816	157.4239	104.7807	0.2656	142	106
1	532.0000	1.0000	10	0	121.0908	157.4587	104.5556	0.2691	141	116
1	533.0000	1.0000	10	0	120.9549	157.3881	104.5399	0.3367	134	112
1	534.0000	1.0000	10	0	120.9371	157.4693	104.5640	0.3508	139	114
1	535.0000	1.0000	10	0	121.1979	157.1418	104.7446	0.2428	140	115
1	536.0000	1.0000	10	0	120.9625	157.2248	104.6387	0.3528	149	115
1	537.0000	1.0000	10	0	121.3160	157.1953	104.8844	0.1845	144	112
1	538.0000	1.0000	10	0	121.1528	157.0971	104.7491	0.2022	143	112
1	539.0000	1.0000	10	0	121.1746	156.9300	104.7987	0.3257	138	111
1	540.0000	1.0000	10	0	121.5146	157.1345	105.1914	0.2137	142	102
1	541.0000	1.0000	9	0	121.1137	157.0249	104.7793	0.4063	132	103
1	542.0000	1.0000	10	0	121.6513	157.2592	105.3512	0.3616	145	103
1	543.0000	1.0000	10	0	121.4951	157.0274	105.7258	0.4622	128	105
1	544.0000	1.0000	10	0	121.6239	157.2553	105.7126	0.3930	135	103
1	545.0000	1.0000	10	0	121.7634	157.1802	105.5013	0.4109	132	103
1	546.0000	1.0000	9	0	121.7348	157.0858	105.6894	0.2724	136	108
1	547.0000	1.0000	10	0	121.4817	157.1091	105.4226	0.2839	133	98
1	548.0000	1.0000	9	0	121.3189	157.0155	105.1373	0.4505	129	99
1	549.0000	1.0000	10	0	121.5736	157.2229	105.4694	0.2302	136	96
1	550.0000	1.0000	10	0	121.7684	157.2596	105.5564	0.3155	137	105
1	551.0000	1.0000	9	0	121.5935	157.1859	105.4185	0.2426	130	103
1	552.0000	1.0000	10	0	121.1641	157.1015	104.6455	0.4023	138	103
1	553.0000	1.0000	10	0	121.1474	157.1155	104.8077	0.2080	135	99
1	554.0000	1.0000	10	0	121.1882	157.1610	104.8948	0.4343	126	101
1	555.0000	1.0000	9	0	121.0401	157.2875	104.3659	0.2380	128	96
1	556.0000	1.0000	10	0	121.1156	157.2747	104.5224	0.2051	136	104
1	557.0000	1.0000	10	0	121.0446	157.2997	104.5434	0.1948	135	105
1	558.0000	1.0000	10	0	120.7801	157.2576	104.0574	0.3167	142	117
1	559.0000	1.0000	10	0	120.8755	157.4036	104.0694	0.2344	138	119
1	560.0000	1.0000	10	0	120.9148	157.4380	103.9770	0.2331	140	121
1	561.0000	1.0000	10	0	120.8287	157.4117	103.8507	0.2431	135	123
1	562.0000	1.0000	10	0	120.9376	157.3443	103.7697	0.2647	137	120
1	563.0000	1.0000	9	0	120.8042	157.3416	103.6405	0.2521	131	112
1	564.0000	1.0000	10	0	120.9269	157.3724	103.7657	0.2337	135	117
1	565.0000	1.0000	10	0	121.0884	157.5237	103.5458	0.3831	137	116
1	566.0000	1.0000	10	0	121.1242	157.2839	103.4818	0.2730	140	122
1	567.0000	1.0000	10	0	121.2538	157.3784	103.5026	0.5425	138	123
1	568.0000	1.0000	10	0	120.6842	157.3612	103.4437	0.2439	137	116
1	569.0000	1.0000	9	0	120.8217	157.3606	103.5082	0.2272	139	116
1	570.0000	1.0000	10	0	120.5542	157.2735	103.3195	0.3702	143	126
1	571.0000	1.0000	10	0	120.9178	157.3928	103.6100	0.1398	142	114
1	572.0000	1.0000	10	0	120.8278	157.3277	103.5422	0.1944	137	113
1	573.0000	1.0000	8	0	120.6251	157.2806	103.3149	0.2887	148	123
1	574.0000	1.0000	10	0	120.6836	157.2733	103.4332	0.3118	143	116
1	575.0000	1.0000	10	0	120.9568	157.2615	103.5661	0.2961	143	116
1	576.0000	1.0000	10	0	120.9794	157.3362	103.6812	0.1941	142	120
1	577.0000	1.0000	8	0	120.7154	157.1524	103.2547	0.2211	141	122
1	578.0000	1.0000	10	0	120.5422	157.3686	103.0923	0.2737	145	115
1	579.0000	1.0000	10	0	121.0813	157.3271	103.2962	0.4815	143	119
1	580.0000	1.0000	10	0	120.8312	157.3329	103.4293	0.2848	127	112
1	581.0000	1.0000	9	0	120.1189	156.7719	102.4035	0.4882	144	108
1	582.0000	1.0000	10	0	119.1638	156.5043	101.9185	0.6451	144	109
1	583.0000	1.0000	10	0	120.1211	156.4961	102.5517	0.2366	137	110
1	584.0000	1.0000	9	0	119.7233	156.3384	102.4130	0.2884	138	108
1	585.0000	1.0000	10	0	120.0466	156.1815	102.3767	0.2608	141	117
1	586.0000	1.0000	10	0	119.9494	156.3714	102.2339	0.2705	151	118
1	587.0000	1.0000	9	0	119.8815	156.4646	101.9880	0.3166	157	120
1	588.0000	1.0000	10	0	120.0432	156.3762	102.1867	0.2901	142	119
1	589.0000	1.0000	10	0	119.7684	156.3825	101.8685	0.3000	143	110
1	590.0000	1.0000	10	0	119.6918	156.3988	101.8472	0.2595	150	114
1	591.0000	1.0000	10	0	119.9465	156.3766	102.0898	0.1909	149	120
1	592.0000	1.0000	9	0	119.8565	156.2524	101.9977	0.3721	146	117
1	593.0000	1.0000	10	0	119.6457	156.2916	101.8427	0.3622	153	120
1	594.0000	1.0000	10	0	120.2279	156.2799	102.1963	0.2024	146	116
1	595.0000	1.0000	10	0	119.4119	156.2545	101.7290	0.4739	152	128
1	596.0000	1.0000	10	0	119.7661	156.2546	102.1062	0.3029	149	121
1	597.0000	1.0000	10	0	120.0832	156.3694	102.2075	0.4064	143	112
1	598.0000	1.0000	10	0	119.6626	156.3756	102.0951	0.4430	147	119
1	599.0000	1.0000	10	0	119.8986	156.1586	102.2398	0.2506	146	122
1	600.0000	1.0000	10	0	120.0842	156.3189	102.3531	0.1659	149	117
1	601.0000	1.0000	10	0	120.0135	156.1511	102.2524	0.2061	151	122
1	602.0000	1.0000	10	0	119.7921	156.2232	102.0082	0.3603	151	117
1	603.0000	1.0000	10	0	120.0010	156.1983	102.0104	0.2555	146	113
1	604.0000	1.0000	10	0	119.7249	156.2651	101.8448	0.3137	144	113
1	605.0000	1.0000	10	0	119.4837	156.0087	101.8894	0.4874	149	119
1	606.0000	1.0000	10	0	120.1945	156.2809	102.2200	0.3678	153	114
1	607.0000	1.0000	10	0	119.8314	156.0116	101.9178	0.3030	148	112
1	608.0000	1.0000	10	0	119.1558	155.6489	101.3883	0.5395	142	113
1	609.0000	1.0000	9	0	119.2614	155.0384	101.5114	0.2239	128	113
1	610.0000	1.0000	10	0	119.2416	154.8790	101.4859	0.3076	129	110
1	611.0000	1.0000	10	0	119.2909	154.9120	101.4732	0.2263	127	112
1	612.0000	1.0000	9	0	118.7438	155.0163	100.9935	0.5013	128	112
1	613.0000	1.0000	9	0	119.2509	154.7979	101.3550	0.2508	130	112
1	614.0000	1.0000	9	0	119.2221	154.8369	101.1850	0.1606	139	113
1	615.0000	1.0000	10	0	119.0670	154.9332	101.3405	0.3688	135	115
1	616.0000	1.0000	10	0	118.7586	155.0552	101.0058	0.4450	128	104
1	617.0000	1.0000	8	0	119.1640	155.0663	101.3578	0.2521	123	104
1	618.0000	1.0000	9	0	118.9335	154.9848	101.0361	0.4516	121	111
1	619.0000	1.0000	9	0	118.9851	154.7195	101.1455	0.2933	132	108
1	620.0000	1.0000	10	0	118.8596	154.8870	101.1153	0.3802	129	116
1	621.0000	1.0000	9	0	119.0346	155.1583	101.2543	0.3600	127	107
1	622.0000	1.0000	9	0	119.4783	155.0363	101.5154	0.4698	128	101
1	623.0000	1.0000	8	0	119.1880	154.7923	101.2438	0.2193	127	104
1	624.0000	1.0000	10	0	119.1097	155.0290	101.3439	0.1839	127	111
1	625.0000	1.0000	10	0	118.9748	154.5942	101.1859	0.4083	126	108
1	626.0000	1.0000	10	0	119.2219	154.9557	101.4029	0.1726	125	103
1	627.0000	1.0000	10	0	118.5661	155.0476	101.1345	0.5592	123	99
1	628.0000	1.0000	9	0	118.9950	154.8378	101.4103	0.2895	127	103
1	629.0000	1.0000	9	0	119.0516	154.8403	101.5519	0.2826	139	110
1	630.0000	1.0000	9	0	119.1173	154.7829	101.4907	0.2814	139	110
1	631.0000	1.0000	10	0	119.5247	154.7638	101.6550	0.4646	138	111
1	632.0000	1.0000	10	0	119.1336	154.8180	101.4467	0.2208	133	113
1	633.0000	1.0000	10	0	118.7871	154.7095	101.2840	0.3264	142	111
1	634.0000	1.0000	10	0	118.8345	154.8672	101.2386	0.3771	138	109
1	635.0000	1.0000	10	0	118.9812	154.7443	101.3477	0.2613	139	109
1	636.0000	1.0000	10	0	119.2398	154.7840	101.5921	0.2949	146	117
1	637.0000	1.0000	10	0	119.0351	154.8231	101.5332	0.2618	134	110
1	638.0000	1.0000	9	0	119.0289	154.9554	101.4932	0.2263	141	112
1	639.0000	1.0000	9	0	118.8905	154.8310	101.3948	0.3058	136	109
1	640.0000	1.0000	10	0	118.8936	154.9504	101.3975	0.2262	149	114
1	641.0000	1.0000	10	0	118.7603	154.5186	100.8995	0.3487	129	114
1	642.0000	1.0000	10	0	119.1414	154.6766	101.2389	0.4410	127	114
1	643.0000	1.0000	9	0	118.7355	154.7802	101.4266	0.3618	135	107
1	644.0000	1.0000	10	0	118.9227	154.5795	101.5738	0.4415	134	110
1	645.0000	1.0000	10	0	118.7382	154.6231	101.0470	0.4914	140	113
1	646.0000	1.0000	10	0	119.0846	154.7959	101.5385	0.2375	131	110
1	647.0000	1.0000	10	0	119.1109	154.6851	101.4997	0.2512	139	116
1	648.0000	1.0000	10	0	118.7710	154.6536	101.2183	0.3303	135	105
1	649.0000	1.0000	10	0	118.8808	154.7929	101.5960	0.4075	138	112
1	650.0000	1.0000	10	0	118.8055	154.7696	101.4935	0.2107	138	110
1	651.0000	1.0000	10	0	119.0020	154.7164	101.6387	0.2920	138	113
1	652.0000	1.0000	9	0	118.9090	154.5329	101.4829	0.2601	135	99
1	653.0000	1.0000	9	0	118.5259	154.6609	101.2830	0.3850	133	108
1	654.0000	1.0000	10	0	118.4856	154.4303	101.1648	0.6533	124	101
1	655.0000	1.0000	10	0	118.7376	154.8136	101.4752	0.2993	131	102
1	656.0000	1.0000	10	0	118.7637	154.6953	101.3151	0.3793	139	113
1	657.0000	1.0000	10	0	118.7609	154.6268	101.3605	0.2596	139	113
1	658.0000	1.0000	10	0	118.8487	154.5833	101.5072	0.2459	142	118
1	659.0000	1.0000	9	0	118.7386	154.5060	101.4427	0.2467	136	114
1	660.0000	1.0000	10	0	118.8405	154.6807	101.5812	0.1966	140	118
1	661.0000	1.0000	10	0	118.7259	154.7993	101.4636	0.3404	137	108
1	662.0000	1.0000	10	0	117.7952	154.7454	100.7341	0.5422	125	101
1	663.0000	1.0000	10	0	118.3228	154.7845	100.8152	0.5316	116	92
1	664.0000	1.0000	10	0	118.5950	154.8991	101.4579	0.4480	129	100
1	665.0000	1.0000	10	0	118.6916	154.7342	101.5011	0.3888	123	103
1	666.0000	1.0000	10	0	118.5433	154.7775	101.3710	0.2690	134	106
1	667.0000	1.0000	10	0	118.5733	154.5999	101.4465	0.2170	134	108
1	668.0000	1.0000	9	0	118.3884	154.7916	101.2807	0.3873	136	108
1	669.0000	1.0000	10	0	118.6072	154.6595	101.4478	0.1688	140	111
1	670.0000	1.0000	9	0	118.8440	154.7071	101.6004	0.1729	133	114
1	671.0000	1.0000	10	0	118.8410	154.3737	101.5333	0.3545	139	113
1	672.0000	1.0000	10	0	118.7045	154.6236	101.5728	0.3550	144	116
1	673.0000	1.0000	10	0	118.6376	154.5268	101.4504	0.2311	136	116
1	674.0000	1.0000	10	0	118.5700	154.5672	101.4241	0.2313	137	110
1	675.0000	1.0000	9	0	118.4898	154.6751	101.4889	0.2750	137	108
1	676.0000	1.0000	10	0	118.7334	154.5527	101.6171	0.2833	137	108
1	677.0000	1.0000	10	0	118.6166	154.6332	101.4074	0.2927	141	118
1	678.0000	1.0000	10	0	118.6734	154.5774	101.4577	0.2102	142	113
1	679.0000	1.0000	10	0	118.4402	154.4436	101.3088	0.2493	136	109
1	680.0000	1.0000	10	0	118.5307	154.6066	101.3562	0.4617	142	112
1	681.0000	1.0000	10	0	118.6537	154.4747	101.5242	0.1754	146	110
1	682.0000	1.0000	10	0	118.6081	154.6043	101.3809	0.2907	142	110
1	683.0000	1.0000	10	0	118.7578	154.5256	101.5588	0.1949	147	110
1	684.0000	1.0000	10	0	118.5522	154.5363	101.3839	0.2621	146	120
1	685.0000	1.0000	9	0	118.6409	154.3928	101.3928	0.2353	144	111
1	686.0000	1.0000	9	0	118.4763	154.5029	101.4149	0.2581	139	116
1	687.0000	1.0000	10	0	118.5574	154.5045	101.5338	0.1883	142	118
1	688.0000	1.0000	10	0	118.6453	154.2899	101.5094	0.3527	151	118
1	689.0000	1.0000	10	0	118.6091	154.4116	101.5587	0.2489	138	119
1	690.0000	1.0000	9	0	118.9846	154.4697	101.6383	0.3437	134	117
1	691.0000	1.0000	10	0	118.6934	154.6248	101.3756	0.3412	140	113
1	692.0000	1.0000	10	0	118.4753	154.4651	101.4193	0.2331	141	119
1	693.0000	1.0000	10	0	118.7039	154.5097	101.6249	0.2094	139	115
1	694.0000	1.0000	10	0	118.3766	154.5806	101.3602	0.2935	135	116
1	695.0000	1.0000	10	0	118.6950	154.4060	101.4126	0.3804	143	112
1	696.0000	1.0000	9	0	118.7522	154.4786	101.7150	0.1379	141	116
1	697.0000	1.0000	10	0	118.7512	154.4199	101.5929	0.1945	147	120
1	698.0000	1.0000	9	0	118.7027	154.4122	101.6027	0.2028	145	116
1	699.0000	1.0000	10	0	118.6983	154.4465	101.6250	0.2642	144	125
1	700.0000	1.0000	10	0	118.5537	154.3734	101.4382	0.2660	154	123
1	701.0000	1.0000	10	0	118.6279	154.5041	101.5613	0.1665	149	116
1	702.0000	1.0000	10	0	118.5634	154.5251	101.5429	0.2590	143	114
1	703.0000	1.0000	10	0	118.7213	154.4730	101.3743	0.2117	132	111
1	704.0000	1.0000	10	0	118.6455	154.4418	101.5520	0.2666	139	111
1	705.0000	1.0000	10	0	118.8310	154.5176	101.7634	0.2269	144	126
1	706.0000	1.0000	10	0	118.7127	154.4413	101.6754	0.2447	142	125
1	707.0000	1.0000	10	0	118.8960	154.4174	101.8059	0.2041	144	116
1	708.0000	1.0000	10	0	118.7744	154.3939	101.7303	0.2172	151	125
1	709.0000	1.0000	10	0	118.8047	154.4868	101.7891	0.2418	147	124
1	710.0000	1.0000	10	0	118.7606	154.5511	101.7272	0.2209	143	117
1	711.0000	1.0000	9	0	118.7733	154.5513	101.7478	0.2683	139	114
1	712.0000	1.0000	10	0	118.6029	154.5205	101.5908	0.1889	145	121
1	713.0000	1.0000	10	0	118.8105	154.6276	101.7746	0.2012	142	122
1	714.0000	1.0000	10	0	118.6500	154.5801	101.7157	0.3209	139	117
1	715.0000	1.0000	10	0	118.6948	154.5010	101.6659	0.2138	144	118
1	716.0000	1.0000	10	0	118.7740	154.3165	101.7419	0.2383	145	121
1	717.0000	1.0000	10	0	118.8506	154.4299	101.8526	0.2360	150	121
1	718.0000	1.0000	10	0	118.7304	154.4217	101.6546	0.1918	146	122
1	719.0000	1.0000	10	0	118.6806	154.4265	101.6778	0.1883	152	121
1	720.0000	1.0000	10	0	118.8910	154.3997	101.8211	0.2297	154	123
1	721.0000	1.0000	10	0	118.5459	154.5153	101.6188	0.2679	143	122
1	722.0000	1.0000	10	0	118.5573	154.3848	101.5091	0.1579	144	122
1	723.0000	1.0000	9	0	118.6618	154.3807	101.6152	0.1859	148	119
1	724.0000	1.0000	10	0	118.6680	154.4329	101.7062	0.2277	142	119
1	725.0000	1.0000	10	0	118.5614	154.3940	101.5623	0.1431	146	126
1	726.0000	1.0000	10	0	118.5514	154.4556	101.5691	0.1419	148	122
1	727.0000	1.0000	10	0	118.6586	154.4503	101.5704	0.1574	151	125
1	728.0000	1.0000	10	0	118.5816	154.4696	101.6499	0.1415	146	120
1	729.0000	1.0000	10	0	118.6359	154.3523	101.4298	0.2150	150	123
1	730.0000	1.0000	10	0	118.5025	154.4613	101.5862	0.2555	148	126
1	731.0000	1.0000	10	0	118.3356	154.4717	101.4263	0.1558	143	119
1	732.0000	1.0000	10	0	118.3710	154.3808	101.4362	0.3280	148	112
1	733.0000	1.0000	9	0	118.3281	154.4030	101.4757	0.1971	140	121
1	734.0000	1.0000	10	0	118.2923	154.4147	101.4510	0.2516	149	113
1	735.0000	1.0000	9	0	118.3024	154.4369	101.3331	0.2391	136	110
1	736.0000	1.0000	10	0	118.7055	154.4338	101.6674	0.2903	140	111
1	737.0000	1.0000	9	0	118.4079	154.3841	101.3019	0.2167	142	108
1	738.0000	1.0000	10	0	118.1221	154.4183	101.2977	0.2514	130	109
1	739.0000	1.0000	10	0	118.3924	154.5396	101.5189	0.2044	134	111
1	740.0000	1.0000	10	0	118.5145	154.3635	101.5362	0.3877	140	116
1	741.0000	1.0000	10	0	117.6885	154.5372	100.8019	0.4293	139	108
1	742.0000	1.0000	10	0	118.1885	154.3131	101.1824	0.4275	133	108
1	743.0000	1.0000	10	0	118.3118	154.4273	101.2476	0.1664	144	113
1	744.0000	1.0000	10	0	118.2245	154.5612	101.3742	0.2462	143	110
1	745.0000	1.0000	10	0	118.2840	154.4103	101.3224	0.1866	146	117
1	746.0000	1.0000	10	0	118.3179	154.4551	101.3593	0.3072	142	123
1	747.0000	1.0000	10	0	118.1368	154.4768	101.3957	0.3768	140	122
1	748.0000	1.0000	10	0	118.6449	154.4911	101.6334	0.2187	151	115
1	749.0000	1.0000	10	0	118.4490	154.4232	101.4819	0.2296	143	118
1	750.0000	1.0000	10	0	118.2690	154.3371	101.2367	0.2397	139	113
1	751.0000	1.0000	9	0	118.1807	154.1961	101.1238	0.2260	137	114
1	752.0000	1.0000	10	0	118.1143	154.1953	100.9810	0.2405	148	121
1	753.0000	1.0000	10	0	118.2167	154.4469	101.2377	0.2157	143	119
1	754.0000	1.0000	9	0	118.3774	154.4987	101.2237	0.2400	147	125
1	755.0000	1.0000	10	0	118.4701	154.4496	101.4251	0.1863	146	115
1	756.0000	1.0000	10	0	118.5400	154.3421	101.3940	0.1847	144	123
1	757.0000	1.0000	10	0	118.4723	154.3746	101.3299	0.2245	153	118
1	758.0000	1.0000	10	0	118.4845	154.5208	101.3822	0.2464	139	115
1	759.0000	1.0000	10	0	118.5378	154.4975	101.4078	0.1959	155	122
1	760.0000	1.0000	10	0	118.4063	154.4793	101.2989	0.1589	151	120
1	761.0000	1.0000	10	0	118.4717	154.4614	101.4207	0.1690	151	121
1	762.0000	1.0000	10	0	118.3269	154.3824	101.1239	0.1771	142	123
1	763.0000	1.0000	9	0	118.3510	154.4916	101.3309	0.2876	147	120
1	764.0000	1.0000	10	0	118.3569	154.5505	101.2460	0.2562	151	117
1	765.0000	1.0000	10	0	118.5400	154.4780	101.4248	0.1879	148	121
1	766.0000	1.0000	10	0	118.4552	154.5382	101.1616	0.3826	136	114
1	767.0000	1.0000	10	0	118.2608	154.3632	101.0391	0.2571	145	114
1	768.0000	1.0000	10	0	118.4118	154.4682	101.1406	0.2159	145	112
1	769.0000	1.0000	10	0	118.2317	154.5007	101.0686	0.3471	149	116
1	770.0000	1.0000	10	0	118.4932	154.3179	101.2271	0.2282	147	117
1	771.0000	1.0000	10	0	118.1334	154.6331	100.8914	0.3663	143	113
1	772.0000	1.0000	10	0	118.2330	154.4309	100.9639	0.2712	138	117
1	773.0000	1.0000	10	0	118.4922	154.3598	101.2117	0.2570	129	105
1	774.0000	1.0000	8	0	117.7866	152.8715	103.7982	0.8854	135	92
1	775.0000	1.0000	9	0	117.8975	153.5369	103.6048	0.3186	142	117
1	776.0000	1.0000	9	0	117.9430	153.5673	103.6383	0.3139	134	108
1	777.0000	1.0000	10	0	117.9567	153.6139	103.7522	0.1833	137	112
1	778.0000	1.0000	10	0	117.6812	153.6122	103.3003	0.2256	126	103
1	779.0000	1.0000	9	0	117.7120	153.7567	103.4324	0.2339	137	104
1	780.0000	1.0000	9	0	117.7883	153.7052	103.5929	0.1849	142	117
1	781.0000	1.0000	9	0	118.1397	153.6796	103.8021	0.1874	152	118
1	782.0000	1.0000	10	0	117.8719	153.7493	103.6219	0.2826	146	116
1	783.0000	1.0000	9	0	117.7140	153.6996	103.6889	0.2652	145	111
1	784.0000	1.0000	10	0	117.8938	153.7665	103.7622	0.2776	140	112
1	785.0000	1.0000	10	0	117.4593	153.5986	103.2607	0.4090	150	118
1	786.0000	1.0000	9	0	118.0398	153.6750	103.8940	0.1699	145	116
1	787.0000	1.0000	10	0	117.9909	153.7173	103.8203	0.1779	132	116
1	788.0000	1.0000	9	0	118.0008	153.7219	103.9295	0.1569	146	125
1	789.0000	1.0000	8	0	117.8779	153.6519	103.7438	0.2978	149	118
1	790.0000	1.0000	8	0	117.8643	153.6877	103.7433	0.2802	133	112
1	791.0000	1.0000	10	0	118.0096	153.6254	103.8814	0.2451	140	115
1	792.0000	1.0000	9	0	118.1777	153.8215	103.9900	0.3548	155	116
1	793.0000	1.0000	10	0	117.7161	153.6863	103.5705	0.2589	149	117
1	794.0000	1.0000	9	0	118.0660	153.8650	103.9399	0.3086	133	110
1	795.0000	1.0000	9	0	117.8199	153.8560	103.7851	0.2409	138	107
1	796.0000	1.0000	10	0	117.6232	153.7643	103.6078	0.2857	145	119
1	797.0000	1.0000	9	0	117.5783	153.8352	103.6707	0.4698	147	114
1	798.0000	1.0000	10	0	118.1236	153.8388	103.9065	0.3252	149	123
1	799.0000	1.0000	10	0	118.1981	153.7566	104.0442	0.3458	158	125
1	800.0000	1.0000	10	0	117.7230	153.8269	103.8102	0.2896	140	117
1	801.0000	1.0000	10	0	117.6364	153.7896	103.6655	0.2657	144	118
1	802.0000	1.0000	9	0	117.4965	153.7601	103.6575	0.4277	154	124
1	803.0000	1.0000	10	0	117.7045	153.6695	103.6364	0.2106	140	121
1	804.0000	1.0000	9	0	117.7895	153.8095	103.7831	0.2209	144	112
1	805.0000	1.0000	9	0	117.7769	153.7082	103.7923	0.1667	145	119
1	806.0000	1.0000	8	0	117.8380	153.6722	103.7614	0.3118	145	118
1	807.0000	1.0000	9	0	117.8626	153.6818	103.7630	0.1997	147	113
1	808.0000	1.0000	10	0	117.8123	153.6699	103.7706	0.1698	146	117
1	809.0000	1.0000	10	0	117.9657	153.5288	103.8238	0.2952	149	124
1	810.0000	1.0000	9	0	117.8058	153.7089	103.8161	0.2532	147	115
1	811.0000	1.0000	10	0	117.7906	153.7539	103.7991	0.3672	157	121
1	812.0000	1.0000	9	0	117.6710	153.5994	103.6359	0.2264	144	119
1	813.0000	1.0000	9	0	117.5896	153.6435	103.6710	0.2776	147	120
1	814.0000	1.0000	10	0	117.6910	153.7167	103.7326	0.2093	154	119
1	815.0000	1.0000	9	0	117.3349	153.7045	103.5226	0.4286	144	117
1	816.0000	1.0000	9	0	117.6444	153.7438	103.7286	0.2225	160	121
1	817.0000	1.0000	10	0	117.5007	153.6424	103.5568	0.2965	146	121
1	818.0000	1.0000	10	0	117.7611	153.6367	103.6794	0.1227	147	123
1	819.0000	1.0000	10	0	117.7405	153.7131	103.7575	0.1743	157	121
1	820.0000	1.0000	10	0	117.3728	153.5726	103.5209	0.3832	145	123
1	821.0000	1.0000	9	0	117.8053	153.6747	103.8361	0.2137	150	119
1	822.0000	1.0000	10	0	117.1389	153.7918	103.2306	0.3789	153	122
1	823.0000	1.0000	9	0	117.9117	153.7659	103.8388	0.2631	143	121
1	824.0000	1.0000	9	0	117.4709	153.6618	103.6461	0.4617	148	121
1	825.0000	1.0000	10	0	117.6348	153.5729	103.6432	0.2363	148	120
1	826.0000	1.0000	10	0	117.6774	153.7168	103.7904	0.2185	145	121
1	827.0000	1.0000	10	0	117.6178	153.4257	103.5172	0.3116	150	122
1	828.0000	1.0000	10	0	117.7306	153.6044	103.5499	0.2945	147	119
1	829.0000	1.0000	9	0	117.5178	153.6059	103.4700	0.2509	156	122
1	830.0000	1.0000	10	0	117.3248	153.5699	103.3950	0.2941	152	119
1	831.0000	1.0000	9	0	117.4775	153.5424	103.4376	0.2888	136	118
1	832.0000	1.0000	9	0	117.3906	153.5196	103.5439	0.2429	140	119
1	833.0000	1.0000	9	0	117.1867	153.6147	103.3207	0.3925	144	119
1	834.0000	1.0000	9	0	116.6010	153.8079	103.0662	0.6316	148	116
1	835.0000	1.0000	9	0	117.5910	153.6579	103.6038	0.1780	152	117
1	836.0000	1.0000	9	0	117.5973	153.6096	103.6875	0.2501	153	118
1	837.0000	1.0000	9	0	117.7160	153.6089	103.8051	0.2164	156	121
1	838.0000	1.0000	10	0	117.7603	153.6187	103.8624	0.1805	157	125
1	839.0000	1.0000	9	0	117.4249	153.5846	103.5736	0.3510	151	128
1	840.0000	1.0000	9	0	117.5513	153.5625	103.6295	0.2137	159	122
1	841.0000	1.0000	9	0	117.4795	153.5726	103.5511	0.3051	158	123
1	842.0000	1.0000	9	0	117.4132	153.5371	103.6187	0.2790	156	119
1	843.0000	1.0000	9	0	117.4955	153.6290	103.6342	0.2263	158	119
1	844.0000	1.0000	9	0	117.5013	153.5487	103.6145	0.3191	147	124
1	845.0000	1.0000	9	0	117.2427	153.6714	103.4449	0.3013	146	119
1	846.0000	1.0000	10	0	117.3589	153.6233	103.5363	0.3078	149	113
1	847.0000	1.0000	10	0	117.5065	153.6100	103.6715	0.2831	153	118
1	848.0000	1.0000	9	0	117.6550	153.5857	103.8145	0.1665	149	121
1	849.0000	1.0000	10	0	117.5116	153.6844	103.7078	0.2393	148	113
1	850.0000	1.0000	9	0	117.4401	153.7189	103.6841	0.2464	138	111
1	851.0000	1.0000	10	0	117.2976	153.7476	103.6062	0.3659	149	114
1	852.0000	1.0000	10	0	117.6410	153.5792	103.7147	0.2598	162	124
1	853.0000	1.0000	9	0	117.5994	153.6471	103.7745	0.1760	154	128
1	854.0000	1.0000	9	0	117.3280	153.7301	103.6222	0.2710	157	121
1	855.0000	1.0000	10	0	117.8512	153.6762	103.8957	0.3773	148	119
1	856.0000	1.0000	9	0	117.3827	153.6227	103.5097	0.2061	148	118
1	857.0000	1.0000	10	0	117.3496	153.7160	103.5874	0.2116	162	125
1	858.0000	1.0000	10	0	117.5564	153.6317	103.7616	0.1718	159	123
1	859.0000	1.0000	10	0	117.3983	153.5841	103.5606	0.2411	155	128
1	860.0000	1.0000	10	0	117.6141	153.5764	103.7347	0.2073	158	125
1	861.0000	1.0000	9	0	117.4449	153.5979	103.6016	0.2357	156	118
1	862.0000	1.0000	10	0	117.4109	153.6016	103.6097	0.2144	164	123
1	863.0000	1.0000	9	0	117.4706	153.5236	103.5798	0.2895	160	126
1	864.0000	1.0000	10	0	117.6376	153.5820	103.7844	0.1923	164	134
1	865.0000	1.0000	10	0	117.6134	153.5633	103.6993	0.2334	173	129
1	866.0000	1.0000	9	0	117.7333	153.5430	103.7583	0.1688	170	129
1	867.0000	1.0000	9	0	117.7353	153.6640	103.9034	0.1811	171	132
1	868.0000	1.0000	10	0	117.6695	153.6532	103.8594	0.2088	153	129
1	869.0000	1.0000	9	0	117.6706	153.6513	103.8528	0.2039	171	125
1	870.0000	1.0000	10	0	117.5809	153.7177	103.7594	0.1424	164	133
1	871.0000	1.0000	9	0	117.7170	153.6994	103.7671	0.1393	169	127
1	872.0000	1.0000	9	0	117.7104	153.7028	103.7762	0.1359	160	130
1	873.0000	1.0000	9	0	117.6910	153.7530	103.7579	0.1987	157	134
1	874.0000	1.0000	9	0	117.7437	153.7654	103.8335	0.1831	157	130
1	875.0000	1.0000	9	0	117.5398	153.7045	103.5823	0.1483	153	127
1	876.0000	1.0000	10	0	117.5278	153.8088	103.5493	0.1786	165	134
1	877.0000	1.0000	10	0	117.5590	153.8011	103.5909	0.1805	151	130
1	878.0000	1.0000	9	0	117.5961	153.7614	103.5417	0.1608	163	131
1	879.0000	1.0000	10	0	117.4100	153.7677	103.3719	0.3190	156	125
1	880.0000	1.0000	10	0	117.4803	153.7792	103.4059	0.2053	158	127
1	881.0000	1.0000	9	0	117.4726	153.8377	103.4757	0.2085	161	130
1	882.0000	1.0000	10	0	117.3513	153.8921	103.4779	0.2508	149	120
1	883.0000	1.0000	10	0	117.1825	153.8315	103.2488	0.2991	148	120
1	884.0000	1.0000	10	0	117.5168	153.9009	103.6168	0.1734	141	118
1	885.0000	1.0000	10	0	117.5622	153.7907	103.6715	0.2763	142	106
1	886.0000	1.0000	10	0	117.5243	153.8468	103.4919	0.3349	127	95
1	887.0000	1.0000	9	0	117.4606	153.7522	103.3770	0.2848	122	84
1	888.0000	1.0000	10	0	117.1629	153.7774	103.0468	0.4180	110	79
1	889.0000	1.0000	10	0	117.3638	153.6773	103.2103	0.3810	103	75
1	890.0000	1.0000	10	0	117.4021	153.8478	103.3087	0.5637	104	81
1	891.0000	1.0000	10	0	117.3171	153.6109	103.2577	0.3399	118	89
1	892.0000	1.0000	10	0	117.3027	153.6142	103.2569	0.1864	125	91
1	893.0000	1.0000	10	0	117.2887	153.5957	103.1716	0.1964	138	106
1	894.0000	1.0000	10	0	116.8088	153.5262	102.8628	0.4857	133	101
1	895.0000	1.0000	10	0	117.3488	153.6852	103.0765	0.3944	138	107
1	896.0000	1.0000	10	0	117.0229	153.6815	102.8508	0.3261	134	107
1	897.0000	1.0000	9	0	117.0600	153.5686	102.9797	0.1921	140	103
1	898.0000	1.0000	10	0	117.2492	153.5490	103.1437	0.1774	146	106
1	899.0000	1.0000	10	0	117.5710	153.5385	103.3853	0.2611	147	116
1	900.0000	1.0000	9	0	117.5508	153.6597	103.4290	0.1577	161	122
1	901.0000	1.0000	10	0	117.5571	153.6356	103.4016	0.1871	145	129
1	902.0000	1.0000	9	0	117.5566	153.6135	103.4011	0.2286	155	131
1	903.0000	1.0000	9	0	117.5153	153.7501	103.4854	0.1628	159	128
1	904.0000	1.0000	9	0	117.6535	153.6737	103.5149	0.1957	158	126
1	905.0000	1.0000	9	0	117.5383	153.7528	103.4320	0.1562	156	126
1	906.0000	1.0000	9	0	117.6090	153.6918	103.3785	0.1813	160	137
1	907.0000	1.0000	9	0	117.5975	153.7871	103.4468	0.2245	150	126
1	908.0000	1.0000	9	0	117.5860	153.7146	103.2927	0.1917	153	130
1	909.0000	1.0000	9	0	117.7335	153.6760	103.4142	0.1585	156	125
1	910.0000	1.0000	9	0	117.5484	153.7917	103.2867	0.2676	159	119
1	911.0000	1.0000	10	0	117.6609	153.7076	103.3234	0.1908	161	127
1	912.0000	1.0000	10	0	117.7214	153.7374	103.4310	0.1793	152	130
1	913.0000	1.0000	10	0	117.5623	153.6722	103.2010	0.2478	152	126
1	914.0000	1.0000	10	0	117.6924	153.7610	103.4462	0.1627	149	124
1	915.0000	1.0000	9	0	117.6825	153.6455	103.3325	0.3031	151	114
1	916.0000	1.0000	10	0	117.6722	153.8472	103.1935	0.2819	154	124
1	917.0000	1.0000	9	0	117.4442	153.8952	103.1844	0.2429	152	121
1	918.0000	1.0000	10	0	117.7006	153.7884	103.3494	0.1815	155	125
1	919.0000	1.0000	10	0	117.5301	153.9345	103.3321	0.1206	154	122
1	920.0000	1.0000	10	0	117.3917	153.8721	103.1173	0.2682	144	123
1	921.0000	1.0000	10	0	117.4987	153.8881	103.2529	0.2366	154	128
1	922.0000	1.0000	10	0	117.6840	153.8209	103.3713	0.2367	151	125
1	923.0000	1.0000	10	0	117.5595	153.9042	103.2736	0.2018	150	120
1	924.0000	1.0000	9	0	117.5999	153.9138	103.3286	0.1373	152	119
1	925.0000	1.0000	10	0	117.4816	153.9643	103.2948	0.2229	155	122
1	926.0000	1.0000	10	0	117.7618	153.9169	103.4941	0.1632	153	120
1	927.0000	1.0000	10	0	117.5536	153.9853	103.3175	0.2170	155	119
1	928.0000	1.0000	10	0	117.5334	153.9854	103.2587	0.1981	157	127
1	929.0000	1.0000	10	0	117.5658	153.9265	103.1903	0.2172	150	119
1	930.0000	1.0000	10	0	117.4839	153.8344	103.0540	0.2693	150	111
1	931.0000	1.0000	9	0	117.4227	153.9759	103.0746	0.2024	149	116
1	932.0000	1.0000	10	0	117.5908	153.9769	103.1783	0.2032	146	122
1	933.0000	1.0000	10	0	117.4486	153.9088	102.9573	0.2390	153	127
1	934.0000	1.0000	10	0	117.5084	153.9326	103.1281	0.1372	150	121
1	935.0000	1.0000	10	0	117.5454	153.9146	103.0347	0.1854	155	124
1	936.0000	1.0000	10	0	117.4072	153.9327	103.0164	0.2604	150	120
1	937.0000	1.0000	10	0	117.4275	153.8940	102.9724	0.3848	145	115
1	938.0000	1.0000	10	0	117.2438	154.0426	102.8973	0.2394	144	117
1	939.0000	1.0000	10	0	117.4437	153.8870	102.9802	0.3376	149	122
1	940.0000	1.0000	10	0	117.6494	154.0825	103.1098	0.3458	155	118
1	941.0000	1.0000	10	0	117.5949	153.9360	103.0740	0.2183	147	126
1	942.0000	1.0000	10	0	116.9514	154.1201	102.6729	0.3985	155	118
1	943.0000	1.0000	10	0	117.4326	153.9965	102.9102	0.2434	156	122
1	944.0000	1.0000	9	0	117.6108	154.1794	103.0893	0.2019	148	115
1	945.0000	1.0000	10	0	117.7324	154.2635	103.1877	0.3531	137	112
1	946.0000	1.0000	10	0	117.6513	154.3613	103.1901	0.4954	135	111
1	947.0000	1.0000	10	0	117.7127	154.5328	103.1450	0.5603	130	96
1	948.0000	1.0000	9	0	117.9887	154.5270	103.3054	0.4777	139	97
1	949.0000	1.0000	9	0	117.1894	154.8114	102.4451	0.6600	129	94
1	950.0000	1.0000	9	0	117.5393	154.2818	103.1000	0.2043	137	109
1	951.0000	1.0000	9	0	117.5710	154.2865	103.1044	0.3079	142	122
1	952.0000	1.0000	10	0	117.6434	154.2081	103.1395	0.2537	148	114
1	953.0000	1.0000	9	0	117.6969	154.0346	103.0335	0.1971	135	107
1	954.0000	1.0000	10	0	115.8448	154.3413	100.2900	0.4890	116	97
1	955.0000	1.0000	10	0	116.3567	154.2348	100.3832	0.3609	134	108
1	956.0000	1.0000	10	0	116.2016	154.4211	100.2735	0.2026	138	115
1	957.0000	1.0000	10	0	116.2726	154.3636	100.2159	0.1911	145	115
1	958.0000	1.0000	10	0	116.1986	154.3991	100.3093	0.1926	136	113
1	959.0000	1.0000	9	0	116.2418	154.3679	100.2220	0.1374	140	111
1	960.0000	1.0000	10	0	116.1005	154.2984	100.0649	0.2972	137	113
1	961.0000	1.0000	10	0	116.2812	154.3929	100.2410	0.2112	141	115
1	962.0000	1.0000	10	0	116.1431	154.2914	100.0868	0.2307	139	117
1	963.0000	1.0000	10	0	116.1904	154.3103	100.0804	0.1235	141	119
1	964.0000	1.0000	10	0	116.1000	154.3943	100.1053	0.1414	146	116
1	965.0000	1.0000	9	0	116.3327	154.3885	100.2742	0.1016	147	117
1	966.0000	1.0000	10	0	116.1854	154.3488	100.1115	0.1807	147	117
1	967.0000	1.0000	10	0	116.2525	154.4649	100.2218	0.2223	143	109
1	968.0000	1.0000	10	0	116.3094	154.3447	100.1305	0.2909	135	111
1	969.0000	1.0000	10	0	116.0745	154.3578	100.0722	0.2070	144	112
1	970.0000	1.0000	10	0	116.0613	154.4596	100.1097	0.1714	133	111
1	971.0000	1.0000	10	0	115.9384	154.4053	99.9559	0.1538	131	109
1	972.0000	1.0000	10	0	115.4723	154.4295	99.6381	0.4214	131	107
1	973.0000	1.0000	10	0	116.0040	154.2932	99.9748	0.2147	139	108
1	974.0000	1.0000	10	0	116.1047	154.1461	100.0481	0.2940	138	106
1	975.0000	1.0000	10	0	116.0934	154.2914	100.0581	0.2771	130	109
1	976.0000	1.0000	10	0	116.2324	154.4040	100.2750	0.1341	139	112
1	977.0000	1.0000	10	0	116.1427	154.3875	100.0666	0.2425	140	116
1	978.0000	1.0000	10	0	116.0644	154.3880	99.8841	0.3415	145	120
1	979.0000	1.0000	10	0	116.1031	154.4143	100.0301	0.2249	149	121
1	980.0000	1.0000	10	0	116.1928	154.3512	100.0340	0.1632	151	119
1	981.0000	1.0000	10	0	116.0218	154.4378	99.9873	0.2163	143	116
1	982.0000	1.0000	10	0	116.2803	154.3717	100.2121	0.1815	136	119
1	983.0000	1.0000	10	0	116.1487	154.3351	100.0575	0.3001	145	116
1	984.0000	1.0000	10	0	116.1446	154.5751	100.2243	0.3772	150	116
1	985.0000	1.0000	10	0	116.2824	154.4092	100.1467	0.1220	145	117
1	986.0000	1.0000	10	0	116.1717	154.3488	100.0152	0.2715	141	115
1	987.0000	1.0000	10	0	115.9204	154.3294	99.7892	0.2352	138	117
1	988.0000	1.0000	10	0	115.8569	154.3180	99.7669	0.3309	139	117
1	989.0000	1.0000	10	0	115.9931	154.3332	99.8815	0.1932	138	115
1	990.0000	1.0000	10	0	115.9344	154.3399	99.8558	0.3402	126	106
1	991.0000	1.0000	9	0	116.0289	154.3238	99.9659	0.2236	135	111
1	992.0000	1.0000	10	0	115.9988	154.5129	100.0212	0.3059	140	114
1	993.0000	1.0000	10	0	116.1257	154.3477	100.0628	0.1463	138	106
1	994.0000	1.0000	10	0	116.0784	154.3982	100.0253	0.1910	138	110
1	995.0000	1.0000	10	0	116.0892	154.3876	100.0467	0.2379	142	117
1	996.0000	1.0000	10	0	116.0274	154.3105	99.9996	0.2260	137	114
1	997.0000	1.0000	10	0	116.1927	154.4586	100.2122	0.2222	144	115
1	998.0000	1.0000	10	0	115.9981	154.3935	100.0135	0.2458	136	109
1	999.0000	1.0000	10	0	116.0763	154.4339	100.1178	0.1666	140	119
1	1000.0000	1.0000	10	0	116.2323	154.3619	100.1282	0.3376	140	120
1	1001.0000	1.0000	10	0	115.8414	154.3567	99.9034	0.2209	133	114
1	1002.0000	1.0000	10	0	115.9799	154.4579	100.0736	0.2552	139	110
1	1003.0000	1.0000	10	0	116.0706	154.3315	100.0703	0.2827	139	115
1	1004.0000	1.0000	10	0	116.1970	154.3400	100.2416	0.2065	144	115
1	1005.0000	1.0000	10	0	116.2389	154.3590	100.3192	0.1877	140	114
1	1006.0000	1.0000	10	0	115.8734	154.4802	99.9702	0.3111	142	117
1	1007.0000	1.0000	10	0	115.7753	154.2679	99.7757	0.3378	146	114
1	1008.0000	1.0000	10	0	116.1383	154.2321	100.1138	0.1759	137	116
1	1009.0000	1.0000	9	0	116.2696	154.3204	100.3055	0.2533	136	116
1	1010.0000	1.0000	10	0	116.2149	154.3935	100.2960	0.1473	137	111
1	1011.0000	1.0000	10	0	116.1218	154.3916	100.1856	0.3092	134	114
1	1012.0000	1.0000	10	0	116.1135	154.3392	100.2787	0.2641	139	117
1	1013.0000	1.0000	10	0	116.1547	154.4598	100.3546	0.2490	142	120
1	1014.0000	1.0000	10	0	116.2055	154.4069	100.2792	0.1598	140	119
1	1015.0000	1.0000	9	0	116.2200	154.4666	100.3067	0.3121	145	117
1	1016.0000	1.0000	10	0	116.0064	154.4833	100.0273	0.2411	143	113
1	1017.0000	1.0000	10	0	116.1602	154.4953	100.0734	0.2609	135	111
1	1018.0000	1.0000	10	0	116.1008	154.5553	100.0290	0.3621	138	106
1	1019.0000	1.0000	10	0	116.1831	154.6333	100.2209	0.1576	136	110
1	1020.0000	1.0000	10	0	116.3373	154.5189	100.3874	0.1924	143	109
1	1021.0000	1.0000	10	0	116.3178	154.5354	100.2750	0.2333	148	114
1	1022.0000	1.0000	10	0	116.3470	154.6140	100.4385	0.1610	146	120
1	1023.0000	1.0000	10	0	116.1260	154.5390	100.1718	0.1882	151	122
1	1024.0000	1.0000	10	0	116.3018	154.5995	100.3269	0.1311	146	117
1	1025.0000	1.0000	10	0	116.4283	154.4776	100.3010	0.3033	142	112
1	1026.0000	1.0000	10	0	116.3116	154.4840	100.3864	0.1459	140	116
1	1027.0000	1.0000	10	0	116.3023	154.5701	100.4558	0.1560	138	114
1	1028.0000	1.0000	10	0	116.1837	154.5875	100.2948	0.2074	143	121
1	1029.0000	1.0000	10	0	116.0787	154.5697	100.1544	0.2514	150	121
1	1030.0000	1.0000	10	0	116.1869	154.5475	100.2044	0.1705	151	117
1	1031.0000	1.0000	10	0	116.2835	154.4805	100.3274	0.1994	149	127
1	1032.0000	1.0000	10	0	116.1343	154.4807	100.3022	0.2348	147	124
1	1033.0000	1.0000	10	0	116.3112	154.5793	100.5938	0.2121	146	125
1	1034.0000	1.0000	10	0	116.4060	154.5179	100.6754	0.1510	145	124
1	1035.0000	1.0000	10	0	116.1577	154.4730	100.4170	0.2500	145	121
1	1036.0000	1.0000	10	0	115.9012	154.4630	100.3366	0.2674	135	118
1	1037.0000	1.0000	10	0	116.0860	154.3634	100.3121	0.2442	136	122
1	1038.0000	1.0000	10	0	115.8945	154.3567	100.3224	0.3148	136	122
1	1039.0000	1.0000	10	0	115.6524	154.4527	100.2518	0.4225	134	114
1	1040.0000	1.0000	10	0	115.9838	154.5516	100.4293	0.2799	136	113
1	1041.0000	1.0000	10	0	116.3122	154.4255	100.5357	0.2064	144	117
1	1042.0000	1.0000	10	0	116.2127	154.5658	100.6318	0.1843	148	118
1	1043.0000	1.0000	10	0	116.0154	154.4482	100.4545	0.1611	142	120
1	1044.0000	1.0000	10	0	115.9881	154.4469	100.3308	0.2015	142	116
1	1045.0000	1.0000	10	0	116.1758	154.4763	100.4967	0.1352	145	122
1	1046.0000	1.0000	10	0	115.8308	154.4990	100.2653	0.3553	144	124
1	1047.0000	1.0000	10	0	116.2674	154.4001	100.5598	0.1929	142	119
1	1048.0000	1.0000	10	0	116.0882	154.4023	100.4894	0.1968	136	117
1	1049.0000	1.0000	10	0	115.9424	154.4943	100.3205	0.2446	123	104
1	1050.0000	1.0000	10	0	116.0448	154.4917	100.2835	0.2585	130	104
1	1051.0000	1.0000	10	0	116.1974	154.3136	100.4534	0.2898	140	115
1	1052.0000	1.0000	10	0	116.2076	154.5325	100.5818	0.1701	126	110
1	1053.0000	1.0000	10	0	116.1644	154.4158	100.4482	0.1796	140	109
1	1054.0000	1.0000	10	0	116.1591	154.3938	100.5439	0.3028	137	114
1	1055.0000	1.0000	10	0	116.0703	154.3822	100.4325	0.2845	144	119
1	1056.0000	1.0000	10	0	116.0458	154.4137	100.4979	0.1502	144	119
1	1057.0000	1.0000	10	0	115.9194	154.3974	100.3628	0.2718	138	116
1	1058.0000	1.0000	10	0	116.3526	154.5244	100.8192	0.2319	140	115
1	1059.0000	1.0000	10	0	116.0435	154.4749	100.6268	0.2930	135	120
1	1060.0000	1.0000	10	0	116.1765	154.3265	100.5851	0.2128	135	120
1	1061.0000	1.0000	10	0	115.8978	154.4575	100.4680	0.1937	132	118
1	1062.0000	1.0000	10	0	116.1432	154.4697	100.5895	0.3249	135	122
1	1063.0000	1.0000	10	0	115.7797	154.4615	100.3990	0.3133	136	118
1	1064.0000	1.0000	10	0	115.9133	154.4801	100.4069	0.2558	131	106
1	1065.0000	1.0000	10	0	115.5736	154.4897	100.0873	0.3580	132	108
1	1066.0000	1.0000	10	0	115.8185	154.3531	100.1988	0.4998	127	104
1	1067.0000	1.0000	10	0	116.3441	154.5858	100.8145	0.2585	136	117
1	1068.0000	1.0000	10	0	116.5674	154.5977	100.8213	0.2954	136	114
1	1069.0000	1.0000	10	0	116.3051	154.5398	100.8298	0.1446	143	121
1	1070.0000	1.0000	10	0	116.2585	154.4591	100.7404	0.2767	130	118
1	1071.0000	1.0000	10	0	116.0080	154.4900	100.5344	0.2247	138	108
1	1072.0000	1.0000	10	0	115.9648	154.5323	100.6602	0.2362	133	113
1	1073.0000	1.0000	10	0	116.3625	154.4366	100.7409	0.2907	146	122
1	1074.0000	1.0000	10	0	116.1417	154.5104	100.4318	0.1657	132	114
1	1075.0000	1.0000	10	0	116.1245	154.4861	100.3727	0.1242	130	115
1	1076.0000	1.0000	10	0	115.7958	154.6617	100.1923	0.3729	136	112
1	1077.0000	1.0000	10	0	116.0927	154.5435	100.3650	0.2793	131	112
1	1078.0000	1.0000	10	0	116.0250	154.5826	100.3225	0.1981	136	112
1	1079.0000	1.0000	10	0	115.8925	154.6452	100.2111	0.2874	132	112
1	1080.0000	1.0000	10	0	115.9729	154.5705	100.2264	0.2309	131	112
1	1081.0000	1.0000	10	0	115.8964	154.3627	100.1517	0.3080	133	106
1	1082.0000	1.0000	10	0	115.8357	154.5665	100.0895	0.3599	129	109
1	1083.0000	1.0000	10	0	115.6190	154.4607	99.9964	0.3596	130	110
1	1084.0000	1.0000	10	0	116.0291	154.3125	100.3580	0.2338	135	118
1	1085.0000	1.0000	10	0	116.0905	154.3759	100.5615	0.1660	141	119
1	1086.0000	1.0000	10	0	116.3948	154.4535	100.7918	0.3000	146	120
1	1087.0000	1.0000	10	0	115.9047	154.5305	100.4430	0.2675	133	115
1	1088.0000	1.0000	10	0	115.8816	154.3488	100.4491	0.4218	137	106
1	1089.0000	1.0000	10	0	115.8923	154.5467	100.4092	0.2561	135	113
1	1090.0000	1.0000	10	0	115.9710	154.5812	100.5450	0.3407	136	117
1	1091.0000	1.0000	10	0	116.0497	154.5238	100.5597	0.2741	137	121
1	1092.0000	1.0000	10	0	116.2972	154.5535	100.8628	0.1808	149	125
1	1093.0000	1.0000	10	0	116.2529	154.4373	100.6987	0.2748	139	119
1	1094.0000	1.0000	10	0	115.9017	154.5657	100.5403	0.2281	132	120
1	1095.0000	1.0000	10	0	116.2067	154.5201	100.5891	0.2728	135	114
1	1096.0000	1.0000	10	0	115.6302	154.6006	100.1099	0.4723	137	108
1	1097.0000	1.0000	10	0	116.3000	154.4997	100.6571	0.2464	140	115
1	1098.0000	1.0000	10	0	116.1411	154.3575	100.4100	0.2488	140	114
1	1099.0000	1.0000	10	0	115.9574	154.4866	100.3750	0.3543	133	111
1	1100.0000	1.0000	10	0	116.2222	154.5075	100.6518	0.2766	133	111
1	1101.0000	1.0000	10	0	116.0618	154.5359	100.5483	0.3025	135	112
1	1102.0000	1.0000	10	0	116.1121	154.4930	100.5139	0.2126	142	128
1	1103.0000	1.0000	9	0	116.5974	154.4385	100.8173	0.3061	137	121
1	1104.0000	1.0000	10	0	116.5878	154.4936	100.9520	0.1732	135	116
1	1105.0000	1.0000	10	0	116.2447	154.4619	100.7425	0.2739	142	121
1	1106.0000	1.0000	10	0	116.3323	154.4208	100.8206	0.2778	147	120
1	1107.0000	1.0000	10	0	116.3812	154.5542	100.8959	0.1472	136	115
1	1108.0000	1.0000	10	0	116.0497	154.5531	100.4312	0.3391	130	109
1	1109.0000	1.0000	9	0	116.3717	154.6700	100.9699	0.1696	128	109
1	1110.0000	1.0000	10	0	116.3468	154.7089	100.8554	0.2254	133	114
1	1111.0000	1.0000	10	0	116.0554	154.4996	100.5419	0.2382	132	115
1	1112.0000	1.0000	10	0	116.1386	154.6678	100.5877	0.3450	125	109
1	1113.0000	1.0000	10	0	115.6655	154.4732	100.2598	0.3749	130	109
1	1114.0000	1.0000	10	0	116.1619	154.4723	100.5548	0.2329	134	106
1	1115.0000	1.0000	10	0	115.9647	154.6026	100.3701	0.3320	135	109
1	1116.0000	1.0000	10	0	115.8823	154.5910	100.2632	0.4571	127	110
1	1117.0000	1.0000	10	0	115.9360	154.5117	100.3420	0.5243	126	104
1	1118.0000	1.0000	10	0	116.5897	154.7279	100.8395	0.2823	126	103
1	1119.0000	1.0000	10	0	116.4511	154.6797	100.8915	0.3603	126	111
1	1120.0000	1.0000	10	0	116.0660	154.5614	100.4503	0.2911	138	116
1	1121.0000	1.0000	10	0	116.2182	154.5044	100.5994	0.2903	134	112
1	1122.0000	1.0000	10	0	116.3443	154.6049	100.6806	0.3168	125	114
1	1123.0000	1.0000	9	0	116.0787	154.5406	100.5411	0.2090	130	106
1	1124.0000	1.0000	10	0	116.1738	154.5883	100.6433	0.2046	129	109
1	1125.0000	1.0000	10	0	116.0195	154.6800	100.4095	0.2853	130	113
1	1126.0000	1.0000	10	0	116.0495	154.5444	100.3633	0.2475	136	112
1	1127.0000	1.0000	10	0	116.3024	154.4167	100.3347	0.2529	135	116
1	1128.0000	1.0000	10	0	116.7299	154.6025	100.6786	0.2815	137	122
1	1129.0000	1.0000	10	0	116.0787	154.5503	100.2091	0.2569	141	115
1	1130.0000	1.0000	9	0	116.1763	154.4004	100.1930	0.3796	137	112
1	1131.0000	1.0000	10	0	116.0756	154.5609	100.0538	0.2722	131	109
1	1132.0000	1.0000	10	0	115.4914	154.6736	99.5619	0.4667	124	108
1	1133.0000	1.0000	10	0	115.9314	154.6095	100.0805	0.2031	135	113
1	1134.0000	1.0000	10	0	115.9756	154.6036	100.1888	0.4273	120	103
1	1135.0000	1.0000	10	0	115.8530	154.6471	100.2265	0.2878	126	99
1	1136.0000	1.0000	10	0	116.1306	154.5522	100.0928	0.2344	131	103
1	1137.0000	1.0000	10	0	116.3838	154.7126	100.5875	0.2254	139	117
1	1138.0000	1.0000	10	0	116.4090	154.5697	100.6090	0.3232	135	112
1	1139.0000	1.0000	10	0	116.5209	154.6644	100.5741	0.3794	133	113
1	1140.0000	1.0000	10	0	116.2391	154.5571	100.6115	0.2523	128	111
1	1141.0000	1.0000	10	0	116.1085	154.7715	100.5740	0.2290	133	111
1	1142.0000	1.0000	10	0	116.4798	154.6892	100.7318	0.3217	126	108
1	1143.0000	1.0000	10	0	115.9144	154.3376	100.1237	0.6174	116	101
1	1144.0000	1.0000	10	0	116.2532	154.2971	100.3257	0.4220	124	103
1	1145.0000	1.0000	9	0	116.0746	154.5136	100.3449	0.5373	124	101
1	1146.0000	1.0000	10	0	115.9166	154.5403	99.9734	0.6371	127	98
1	1147.0000	1.0000	10	0	115.8513	154.5007	100.0421	0.2924	126	100
1	1148.0000	1.0000	10	0	116.3114	154.7131	100.5928	0.2765	129	110
1	1149.0000	1.0000	10	0	116.2252	154.7027	100.4817	0.1828	133	115
1	1150.0000	1.0000	10	0	116.4180	154.6639	100.6568	0.2206	135	113
1	1151.0000	1.0000	10	0	116.2111	154.7122	100.3855	0.3292	131	108
1	1152.0000	1.0000	10	0	116.3691	154.6211	100.5227	0.1985	129	106
1	1153.0000	1.0000	10	0	116.6150	154.6463	100.6507	0.3129	134	112
1	1154.0000	1.0000	10	0	116.3140	154.6888	100.5296	0.2277	130	115
1	1155.0000	1.0000	10	0	116.0750	154.7711	100.4523	0.4831	134	115
1	1156.0000	1.0000	10	0	116.4020	154.4947	100.4103	0.2598	131	110
1	1157.0000	1.0000	10	0	116.1935	154.7051	100.3370	0.4119	137	110
1	1158.0000	1.0000	10	0	116.3998	154.7314	100.2673	0.2024	141	116
1	1159.0000	1.0000	10	0	116.0373	154.7213	100.0255	0.4295	155	121
1	1160.0000	1.0000	10	0	116.4798	154.6584	100.2577	0.1555	143	116
1	1161.0000	1.0000	10	0	116.4410	154.6489	100.0804	0.2894	131	111
1	1162.0000	1.0000	10	0	116.3989	154.6974	100.1119	0.1812	145	112
1	1163.0000	1.0000	10	0	116.4453	154.7496	100.2279	0.2254	134	113
1	1164.0000	1.0000	10	0	116.3757	154.7879	100.3309	0.2583	133	105
1	1165.0000	1.0000	10	0	116.7076	154.8138	100.7935	0.4166	132	119
1	1166.0000	1.0000	10	0	116.5653	154.7314	100.6860	0.2245	128	109
1	1167.0000	1.0000	10	0	116.4322	154.7247	100.6911	0.2183	127	109
1	1168.0000	1.0000	10	0	116.2680	154.6235	100.4593	0.3261	133	117
1	1169.0000	1.0000	10	0	115.8743	154.7947	100.0865	0.5490	136	114
1	1170.0000	1.0000	10	0	116.6208	154.7334	100.9388	0.2097	132	113
1	1171.0000	1.0000	10	0	115.9561	154.6692	100.5737	0.4298	132	108
1	1172.0000	1.0000	10	0	116.9966	154.6049	101.1665	0.4197	132	114
1	1173.0000	1.0000	10	0	116.8050	154.6944	101.1477	0.1994	134	117
1	1174.0000	1.0000	10	0	116.7859	154.5621	101.0149	0.2333	130	112
1	1175.0000	1.0000	10	0	116.2680	154.7942	100.6111	0.3415	139	115
1	1176.0000	1.0000	10	0	116.5421	154.7122	100.8623	0.1776	133	117
1	1177.0000	1.0000	10	0	116.4436	154.8336	100.9821	0.2804	136	112
1	1178.0000	1.0000	10	0	116.8055	154.6525	101.1574	0.3495	140	114
1	1179.0000	1.0000	9	0	116.8645	154.7648	101.2471	0.2463	146	123
1	1180.0000	1.0000	10	0	116.7984	154.7402	101.2292	0.1603	143	119
1	1181.0000	1.0000	10	0	116.6972	154.7230	101.1928	0.2414	135	113
1	1182.0000	1.0000	10	0	117.2989	154.7353	101.5008	0.3132	129	110
1	1183.0000	1.0000	10	0	116.9342	154.7792	101.2264	0.2626	143	120
1	1184.0000	1.0000	10	0	116.8540	154.8674	101.2458	0.3050	135	113
1	1185.0000	1.0000	10	0	116.7206	154.6653	101.1466	0.2595	142	122
1	1186.0000	1.0000	10	0	116.8876	154.7218	101.3205	0.1906	144	125
1	1187.0000	1.0000	10	0	116.8318	154.6192	101.2619	0.1503	140	116
1	1188.0000	1.0000	9	0	116.7600	154.5801	101.1044	0.2367	145	120
1	1189.0000	1.0000	10	0	116.9628	154.6429	101.1648	0.2746	143	120
1	1190.0000	1.0000	10	0	116.9344	154.7776	101.1708	0.0942	146	121
1	1191.0000	1.0000	10	0	116.7627	154.7682	101.0029	0.1807	142	123
1	1192.0000	1.0000	10	0	116.5163	154.7380	100.7798	0.1816	141	117
1	1193.0000	1.0000	10	0	116.7847	154.7382	101.0400	0.1706	143	120
1	1194.0000	1.0000	10	0	116.8192	154.7783	100.9630	0.2711	149	122
1	1195.0000	1.0000	10	0	116.6123	154.7409	100.8261	0.2903	137	117
1	1196.0000	1.0000	10	0	116.2220	154.9015	100.5837	0.3384	123	114
1	1197.0000	1.0000	10	0	116.0676	154.6888	100.3260	0.4325	120	102
1	1198.0000	1.0000	10	0	116.8218	154.7595	100.7637	0.2136	143	106
1	1199.0000	1.0000	10	0	116.7634	154.8737	100.9102	0.1695	139	118
1	1200.0000	1.0000	10	0	116.7549	154.5052	100.6324	0.4828	129	116
1	1201.0000	1.0000	10	0	116.5684	154.4531	100.5024	0.4167	126	109
1	1202.0000	1.0000	10	0	116.6545	154.6971	100.6978	0.2169	129	106
1	1203.0000	1.0000	10	0	116.6191	154.7483	100.5906	0.2983	122	106
1	1204.0000	1.0000	9	0	117.0627	154.6701	100.9172	0.1804	132	120
1	1205.0000	1.0000	10	0	116.4612	154.7069	100.5096	0.3084	139	112
1	1206.0000	1.0000	10	0	117.0321	154.7786	100.9381	0.1606	133	109
1	1207.0000	1.0000	10	0	117.0531	154.7965	100.9238	0.2101	142	118
1	1208.0000	1.0000	10	0	117.0836	154.7049	100.8569	0.2820	139	119
1	1209.0000	1.0000	10	0	116.8845	154.7932	100.8952	0.1978	144	122
1	1210.0000	1.0000	10	0	116.7951	154.6687	100.5457	0.3187	136	115
1	1211.0000	1.0000	10	0	116.7406	154.6919	100.6232	0.2755	130	109
1	1212.0000	1.0000	10	0	116.9415	154.8154	100.9100	0.1806	130	104
1	1213.0000	1.0000	10	0	116.7969	154.7954	100.5509	0.2147	131	112
1	1214.0000	1.0000	10	0	116.6586	154.7247	100.4427	0.4117	136	111
1	1215.0000	1.0000	10	0	116.6861	154.8751	100.5706	0.3129	138	112
1	1216.0000	1.0000	10	0	117.0183	154.7850	100.7609	0.3984	133	113
1	1217.0000	1.0000	10	0	117.1012	154.8812	101.0233	0.2323	139	109
1	1218.0000	1.0000	10	0	116.8792	154.9529	100.8137	0.3359	139	117
1	1219.0000	1.0000	10	0	116.9254	154.9263	100.9037	0.2577	127	109
1	1220.0000	1.0000	10	0	117.0653	155.0084	101.1038	0.2409	126	105
1	1221.0000	1.0000	10	0	117.2108	155.0303	101.3301	0.2175	137	107
1	1222.0000	1.0000	10	0	117.1598	154.9637	101.2747	0.2608	136	117
1	1223.0000	1.0000	10	0	117.1353	154.8996	101.1548	0.1998	134	113
1	1224.0000	1.0000	9	0	117.1147	155.0058	101.2185	0.1252	139	116
1	1225.0000	1.0000	10	0	117.2584	154.9664	101.3533	0.1153	131	110
1	1226.0000	1.0000	10	0	117.2567	154.9060	101.2675	0.3254	142	111
1	1227.0000	1.0000	10	0	117.2298	154.9890	101.3679	0.2080	143	114
1	1228.0000	1.0000	10	0	117.2279	154.9856	101.3607	0.1616	139	118
1	1229.0000	1.0000	10	0	117.1893	155.0273	101.1869	0.2566	146	122
1	1230.0000	1.0000	10	0	117.1754	154.8695	101.1507	0.2897	141	112
1	1231.0000	1.0000	10	0	117.2534	155.0252	101.3251	0.1879	133	113
1	1232.0000	1.0000	10	0	117.0209	155.0282	101.1236	0.2870	142	113
1	1233.0000	1.0000	10	0	116.7462	155.0680	100.9778	0.3664	140	116
1	1234.0000	1.0000	10	0	117.2688	155.0798	101.3242	0.1544	136	117
1	1235.0000	1.0000	10	0	117.1240	154.9799	101.1152	0.2823	146	124
1	1236.0000	1.0000	10	0	117.0776	154.9071	101.0855	0.2948	141	119
1	1237.0000	1.0000	10	0	117.3021	154.9783	101.1841	0.2783	140	120
1	1238.0000	1.0000	10	0	117.6314	154.8979	101.4230	0.3316	140	119
1	1239.0000	1.0000	10	0	117.2857	154.9956	101.1185	0.3808	147	123
1	1240.0000	1.0000	10	0	117.3631	154.7821	101.0252	0.2846	136	112
1	1241.0000	1.0000	10	0	117.2809	155.0852	101.1864	0.1445	136	110
1	1242.0000	1.0000	10	0	117.1378	154.9686	101.0269	0.2312	133	109
1	1243.0000	1.0000	10	0	117.3676	155.0036	101.2018	0.1866	151	118
1	1244.0000	1.0000	10	0	117.5307	155.0761	101.2687	0.2195	146	119
1	1245.0000	1.0000	10	0	117.5278	155.1202	101.2854	0.1904	136	112
1	1246.0000	1.0000	10	0	117.4908	155.1321	101.1107	0.2995	139	122
1	1247.0000	1.0000	10	0	117.3832	155.0445	101.3525	0.2783	137	114
1	1248.0000	1.0000	10	0	117.5742	154.9638	101.4046	0.3613	139	117
1	1249.0000	1.0000	10	0	117.5603	154.9802	101.6432	0.2768	143	121
1	1250.0000	1.0000	10	0	117.4043	154.9483	101.4398	0.2060	138	120
1	1251.0000	1.0000	10	0	117.3139	154.7473	101.1617	0.2836	129	103
1	1252.0000	1.0000	10	0	117.4345	155.0495	101.5092	0.3149	127	111
1	1253.0000	1.0000	10	0	117.7666	155.0362	101.7985	0.2986	139	110
1	1254.0000	1.0000	10	0	117.5439	155.0783	101.7678	0.1897	140	120
1	1255.0000	1.0000	10	0	117.7052	155.0006	101.6700	0.2263	138	113
1	1256.0000	1.0000	10	0	117.6648	154.8879	101.5634	0.3961	139	114
1	1257.0000	1.0000	10	0	117.2303	155.0366	101.3585	0.2314	135	108
1	1258.0000	1.0000	10	0	117.7257	155.0807	101.7403	0.3167	139	107
1	1259.0000	1.0000	10	0	117.4285	155.0030	101.4053	0.4218	131	105
1	1260.0000	1.0000	10	0	117.4210	155.1426	101.5040	0.2514	132	112
1	1261.0000	1.0000	10	0	117.5070	154.9439	101.6636	0.2643	138	115
1	1262.0000	1.0000	10	0	117.5080	154.9927	101.5577	0.2376	138	116
1	1263.0000	1.0000	10	0	117.5476	154.8886	101.6014	0.2215	132	111
1	1264.0000	1.0000	10	0	117.5159	155.0001	101.6128	0.2811	137	108
1	1265.0000	1.0000	10	0	117.6527	154.9888	101.7291	0.2035	136	113
1	1266.0000	1.0000	10	0	117.5342	155.0088	101.7404	0.2306	139	115
1	1267.0000	1.0000	10	0	117.7005	155.0777	101.6467	0.2510	136	118
1	1268.0000	1.0000	9	0	117.4327	155.0538	101.6518	0.3235	139	110
1	1269.0000	1.0000	9	0	117.5256	155.0025	101.5933	0.2008	141	111
1	1270.0000	1.0000	10	0	117.5928	155.0195	101.7034	0.2470	137	115
1	1271.0000	1.0000	10	0	117.7032	154.8426	101.7227	0.3085	144	120
1	1272.0000	1.0000	10	0	117.8098	154.8680	101.7746	0.1805	143	126
1	1273.0000	1.0000	10	0	117.6604	154.9420	101.6876	0.1474	140	120
1	1274.0000	1.0000	9	0	117.6154	154.9907	101.5810	0.1615	153	124
1	1275.0000	1.0000	10	0	117.7792	154.9545	101.5561	0.1427	144	120
1	1276.0000	1.0000	10	0	117.5653	154.9630	101.3805	0.2500	130	110
1	1277.0000	1.0000	10	0	117.1488	155.0124	100.9528	0.3618	123	102
1	1278.0000	1.0000	10	0	117.3478	154.8327	101.1194	0.2250	124	105
1	1279.0000	1.0000	10	0	117.5846	154.8826	101.2937	0.1753	129	111
1	1280.0000	1.0000	10	0	117.7980	154.8494	101.4161	0.2684	138	111
1	1281.0000	1.0000	10	0	117.9833	154.9162	101.6896	0.3393	141	117
1	1282.0000	1.0000	10	0	117.6800	154.8164	101.4306	0.1709	134	107
1	1283.0000	1.0000	10	0	117.8358	154.8284	101.5499	0.2676	139	109
1	1284.0000	1.0000	10	0	117.5995	154.7702	101.4494	0.2534	145	113
1	1285.0000	1.0000	10	0	117.7471	154.8025	101.7011	0.1783	133	116
1	1286.0000	1.0000	10	0	117.5328	154.7834	101.4497	0.3188	143	120
1	1287.0000	1.0000	10	0	117.5695	154.8186	101.5894	0.2774	136	113
1	1288.0000	1.0000	10	0	117.7717	154.5703	101.6452	0.3747	146	125
1	1289.0000	1.0000	10	0	117.6856	154.6745	101.6278	0.2516	135	117
1	1290.0000	1.0000	10	0	117.9824	154.7077	101.6097	0.3824	133	120
1	1291.0000	1.0000	10	0	117.7152	154.7358	101.7201	0.3406	139	115
1	1292.0000	1.0000	10	0	117.6653	154.8006	101.7002	0.1409	143	117
1	1293.0000	1.0000	10	0	117.8250	154.7454	101.7573	0.2362	145	118
1	1294.0000	1.0000	10	0	117.7471	154.7642	101.6218	0.2743	145	115
1	1295.0000	1.0000	10	0	117.7321	154.7713	101.6165	0.1410	136	112
1	1296.0000	1.0000	10	0	117.2375	154.8522	101.2881	0.2415	127	108
1	1297.0000	1.0000	10	0	117.4790	154.6618	101.1649	0.4281	139	120
1	1298.0000	1.0000	10	0	117.7923	154.7934	101.5735	0.2801	142	128
1	1299.0000	1.0000	10	0	117.7284	154.8531	101.6784	0.3208	147	124
1	1300.0000	1.0000	10	0	117.9787	154.7434	101.7720	0.2504	139	122
1	1301.0000	1.0000	10	0	117.8455	154.8057	101.6563	0.2498	134	116
1	1302.0000	1.0000	10	0	118.1358	154.7958	102.0380	0.2339	150	125
1	1303.0000	1.0000	10	0	118.1243	154.6928	101.9975	0.2340	142	124
1	1304.0000	1.0000	10	0	118.0858	154.8358	101.9674	0.1450	142	123
1	1305.0000	1.0000	10	0	118.0660	154.9466	101.9916	0.2050	141	127
1	1306.0000	1.0000	10	0	117.9683	154.8783	101.8402	0.1617	145	127
1	1307.0000	1.0000	10	0	118.1546	154.7392	101.9647	0.2426	150	127
1	1308.0000	1.0000	10	0	118.2066	154.6721	101.8668	0.2882	145	119
1	1309.0000	1.0000	10	0	118.0867	154.7903	101.8263	0.2546	143	116
1	1310.0000	1.0000	10	0	118.2951	154.8563	102.0415	0.2241	109	85
1	1311.0000	1.0000	10	0	117.7601	155.0255	101.6175	0.2524	93	74
1	1312.0000	1.0000	10	0	117.8427	154.9125	101.6965	0.3287	105	84
1	1313.0000	1.0000	9	0	117.9683	154.8945	101.7949	0.3059	133	107
1	1314.0000	1.0000	10	0	117.8901	154.9184	101.7596	0.2851	147	121
1	1315.0000	1.0000	10	0	117.8900	154.8640	101.8300	0.1462	146	116
1	1316.0000	1.0000	10	0	117.9764	154.8940	101.8810	0.2000	152	119
1	1317.0000	1.0000	10	0	118.1142	154.9015	101.9958	0.2431	146	121
1	1318.0000	1.0000	10	0	118.0274	154.8978	101.9308	0.2614	145	127
1	1319.0000	1.0000	10	0	118.0861	154.9116	102.0370	0.1805	144	123
1	1320.0000	1.0000	10	0	117.9556	154.8264	101.8207	0.2514	152	127
1	1321.0000	1.0000	10	0	118.0000	154.9051	101.9001	0.2253	145	126
1	1322.0000	1.0000	10	0	118.0589	154.9288	101.9347	0.1587	149	127
1	1323.0000	1.0000	10	0	118.0585	154.8126	101.8679	0.1544	142	125
1	1324.0000	1.0000	10	0	118.0246	154.8426	101.9276	0.1876	137	119
1	1325.0000	1.0000	9	0	118.1116	154.8437	101.9758	0.1505	146	124
1	1326.0000	1.0000	9	0	118.0893	154.7434	101.8877	0.1870	144	120
1	1327.0000	1.0000	10	0	117.8952	154.8179	101.7668	0.1688	142	124
1	1328.0000	1.0000	10	0	118.0390	154.8194	101.9260	0.1664	145	124
1	1329.0000	1.0000	10	0	118.0775	154.7669	102.0824	0.2348	152	126
1	1330.0000	1.0000	9	0	118.0123	154.7983	101.9024	0.2489	152	134
1	1331.0000	1.0000	10	0	117.9958	154.7857	101.9195	0.1286	142	123
1	1332.0000	1.0000	10	0	117.9096	154.8660	101.8788	0.2304	152	128
1	1333.0000	1.0000	10	0	117.9768	154.7680	101.8571	0.2618	147	124
1	1334.0000	1.0000	10	0	117.8945	154.7398	101.7745	0.2182	147	120
1	1335.0000	1.0000	10	0	117.9739	154.7356	101.6501	0.3127	147	129
1	1336.0000	1.0000	10	0	117.9196	154.8424	101.8931	0.1872	149	123
1	1337.0000	1.0000	10	0	117.9464	154.7324	101.7712	0.1543	148	129
1	1338.0000	1.0000	10	0	117.9228	154.7876	101.7183	0.2180	143	124
1	1339.0000	1.0000	10	0	118.0683	154.7725	101.9071	0.1098	145	126
1	1340.0000	1.0000	10	0	117.9635	154.7415	101.7897	0.2017	143	122
1	1341.0000	1.0000	10	0	118.0432	154.7789	101.8921	0.2954	146	122
1	1342.0000	1.0000	10	0	118.0129	154.6649	101.7476	0.2350	144	122
1	1343.0000	1.0000	9	0	117.9951	154.8133	101.8935	0.1791	152	119
1	1344.0000	1.0000	10	0	117.9091	154.7333	101.7322	0.1418	142	127
1	1345.0000	1.0000	10	0	117.9953	154.7226	101.8766	0.1739	142	122
1	1346.0000	1.0000	10	0	117.7602	154.7678	101.6210	0.2789	148	126
1	1347.0000	1.0000	10	0	118.0676	154.7723	101.9667	0.2124	149	123
1	1348.0000	1.0000	10	0	118.2095	154.7261	102.0575	0.1958	149	122
1	1349.0000	1.0000	10	0	118.0231	154.7373	101.9120	0.2518	146	119
1	1350.0000	1.0000	10	0	117.9896	154.7609	101.8400	0.2142	136	124
1	1351.0000	1.0000	10	0	117.7122	154.8105	101.7055	0.3405	145	127
1	1352.0000	1.0000	9	0	118.0232	154.7342	101.8997	0.2196	143	116
1	1353.0000	1.0000	10	0	118.0017	154.7987	101.9516	0.1580	145	123
1	1354.0000	1.0000	10	0	117.9728	154.7221	101.8512	0.2463	144	121
1	1355.0000	1.0000	10	0	117.7864	154.7163	101.6771	0.2643	142	120
1	1356.0000	1.0000	10	0	117.5584	154.7315	101.5735	0.3641	143	118
1	1357.0000	1.0000	10	0	117.7126	154.7379	101.6551	0.2714	146	120
1	1358.0000	1.0000	10	0	117.7924	154.7801	101.8161	0.2448	140	120
1	1359.0000	1.0000	10	0	117.8597	154.8245	101.7757	0.2433	136	116
1	1360.0000	1.0000	10	0	118.0452	154.7772	101.9936	0.2126	137	111
1	1361.0000	1.0000	10	0	118.1564	154.7983	102.1061	0.1911	142	122
1	1362.0000	1.0000	10	0	118.2155	154.6957	102.0994	0.1586	146	121
1	1363.0000	1.0000	10	0	118.0188	154.5881	101.9410	0.2553	142	120
1	1364.0000	1.0000	10	0	118.0830	154.7161	101.9088	0.2881	145	122
1	1365.0000	1.0000	10	0	117.6106	154.7462	101.7100	0.3657	139	117
1	1366.0000	1.0000	10	0	118.0048	154.5737	102.0645	0.2365	144	115
1	1367.0000	1.0000	10	0	118.0765	154.6904	102.0914	0.2755	140	112
1	1368.0000	1.0000	10	0	118.0576	154.6401	101.9331	0.2336	134	111
1	1369.0000	1.0000	10	0	117.8481	154.5461	101.8847	0.2269	142	117
1	1370.0000	1.0000	9	0	118.1090	154.6384	102.2157	0.2219	139	117
1	1371.0000	1.0000	10	0	117.9640	154.6700	102.0749	0.2445	144	119
1	1372.0000	1.0000	10	0	118.2049	154.5817	102.2095	0.2333	142	120
1	1373.0000	1.0000	10	0	118.1612	154.5745	102.2176	0.1845	137	122
1	1374.0000	1.0000	9	0	118.2883	154.5794	102.3477	0.3017	135	115
1	1375.0000	1.0000	10	0	118.2008	154.6450	102.3098	0.2004	131	109
1	1376.0000	1.0000	9	0	118.1096	154.6610	102.2825	0.2607	143	109
1	1377.0000	1.0000	9	0	118.2311	154.5669	102.2872	0.2594	138	116
1	1378.0000	1.0000	10	0	118.2019	154.5812	102.3571	0.2826	145	124
1	1379.0000	1.0000	9	0	118.1179	154.4818	102.1623	0.2547	147	125
1	1380.0000	1.0000	10	0	118.2572	154.5370	102.1905	0.2774	141	127
1	1381.0000	1.0000	10	0	118.1848	154.5998	102.3411	0.1647	155	124
1	1382.0000	1.0000	10	0	118.2838	154.5960	102.4220	0.2345	138	123
1	1383.0000	1.0000	10	0	118.2034	154.5964	102.2200	0.1981	141	117
1	1384.0000	1.0000	10	0	118.0754	154.5628	102.1863	0.1933	140	116
1	1385.0000	1.0000	10	0	118.2411	154.5998	102.3150	0.2017	138	121
1	1386.0000	1.0000	9	0	118.2494	154.5623	102.3470	0.1706	143	118
1	1387.0000	1.0000	10	0	117.8640	154.4788	102.0380	0.5004	142	124
1	1388.0000	1.0000	9	0	118.2901	154.5257	102.4533	0.2811	146	120
1	1389.0000	1.0000	10	0	117.9965	154.5484	102.1918	0.3057	142	122
1	1390.0000	1.0000	9	0	118.2216	154.5920	102.3927	0.2045	153	122
1	1391.0000	1.0000	10	0	118.2163	154.6102	102.4376	0.1468	139	119
1	1392.0000	1.0000	10	0	118.3837	154.5828	102.4972	0.2771	143	121
1	1393.0000	1.0000	10	0	118.3144	154.5330	102.3530	0.4210	144	124
1	1394.0000	1.0000	10	0	118.3275	154.5879	102.5356	0.2464	131	118
1	1395.0000	1.0000	10	0	118.6077	154.6225	102.7424	0.1967	135	123
1	1396.0000	1.0000	10	0	118.5356	154.5742	102.7619	0.2124	141	118
1	1397.0000	1.0000	10	0	118.4747	154.7371	102.6816	0.2822	131	113
1	1398.0000	1.0000	10	0	118.6321	154.4713	102.7456	0.1953	139	123
1	1399.0000	1.0000	10	0	118.4564	154.5785	102.4410	0.2485	138	119
1	1400.0000	1.0000	10	0	118.5566	154.6025	102.7038	0.2220	136	119
1	1401.0000	1.0000	10	0	118.6998	154.5023	102.7872	0.2183	136	119
1	1402.0000	1.0000	10	0	118.5671	154.6728	102.6972	0.2097	127	112
1	1403.0000	1.0000	10	0	118.4493	154.7290	102.6207	0.2352	131	105
1	1404.0000	1.0000	10	0	118.5485	154.5607	102.6035	0.2500	127	108
1	1405.0000	1.0000	10	0	118.5788	154.5720	102.6318	0.2240	131	118
1	1406.0000	1.0000	10	0	118.6210	154.5203	102.6765	0.2875	137	118
1	1407.0000	1.0000	10	0	118.4588	154.5164	102.5435	0.3142	129	117
1	1408.0000	1.0000	10	0	118.2306	154.4754	102.4184	0.3393	136	102
1	1409.0000	1.0000	9	0	118.2791	154.6071	102.3820	0.3825	112	89
1	1410.0000	1.0000	9	0	118.4088	154.5042	102.4969	0.1789	112	95
1	1411.0000	1.0000	10	0	118.4361	154.4961	102.5599	0.2386	131	110
1	1412.0000	1.0000	9	0	118.8785	154.5267	102.7842	0.2506	136	120
1	1413.0000	1.0000	10	0	118.5126	154.4477	102.4530	0.2466	138	122
1	1414.0000	1.0000	10	0	118.6274	154.4306	102.6755	0.2144	143	123
1	1415.0000	1.0000	10	0	118.5873	154.4794	102.7065	0.2094	132	120
1	1416.0000	1.0000	9	0	118.6053	154.5107	102.6606	0.1736	133	116
1	1417.0000	1.0000	10	0	118.5839	154.5956	102.6352	0.2652	132	117
1	1418.0000	1.0000	10	0	118.5078	154.5972	102.7186	0.2136	138	121
1	1419.0000	1.0000	10	0	118.5742	154.5642	102.7186	0.1653	148	131
1	1420.0000	1.0000	10	0	118.4906	154.5828	102.5832	0.1775	137	124
1	1421.0000	1.0000	10	0	118.3527	154.4656	102.4367	0.2429	142	120
1	1422.0000	1.0000	10	0	118.3433	154.5561	102.4795	0.1559	140	120
1	1423.0000	1.0000	10	0	118.2450	154.4726	102.3170	0.1926	142	123
1	1424.0000	1.0000	9	0	118.4300	154.4890	102.5010	0.3095	143	123
1	1425.0000	1.0000	10	0	118.6201	154.4367	102.6669	0.1595	141	126
1	1426.0000	1.0000	10	0	118.4487	154.4265	102.5576	0.2302	139	122
1	1427.0000	1.0000	10	0	118.4212	154.5086	102.6081	0.2279	143	124
1	1428.0000	1.0000	10	0	118.5581	154.4682	102.6248	0.1367	144	123
1	1429.0000	1.0000	10	0	118.4249	154.5371	102.5328	0.1799	143	124
1	1430.0000	1.0000	10	0	118.4099	154.5166	102.5772	0.1245	143	123
1	1431.0000	1.0000	10	0	118.0315	154.4395	102.2352	0.3100	138	119
1	1432.0000	1.0000	10	0	118.5348	154.5133	102.5659	0.2549	137	125
1	1433.0000	1.0000	10	0	118.3380	154.4388	102.5105	0.1592	139	120
1	1434.0000	1.0000	9	0	118.2919	154.4281	102.4431	0.1911	136	120
1	1435.0000	1.0000	10	0	118.4503	154.5318	102.5296	0.1809	141	126
1	1436.0000	1.0000	10	0	118.3838	154.3406	102.4812	0.2778	141	126
1	1437.0000	1.0000	10	0	118.1803	154.3505	102.3491	0.2288	144	131
1	1438.0000	1.0000	10	0	118.2103	154.3558	102.2591	0.1566	148	125
1	1439.0000	1.0000	10	0	118.3310	154.2907	102.2361	0.2157	149	129
1	1440.0000	1.0000	10	0	118.1966	154.2207	102.2949	0.1976	148	125
1	1441.0000	1.0000	10	0	118.2183	154.2106	102.4044	0.1468	143	120
1	1442.0000	1.0000	9	0	118.2825	154.2504	102.5075	0.2248	142	119
1	1443.0000	1.0000	10	0	118.3506	154.1728	102.5077	0.1584	148	128
1	1444.0000	1.0000	10	0	118.1985	154.1297	102.3947	0.1616	142	127
1	1445.0000	1.0000	10	0	118.3440	154.1496	102.4774	0.1768	145	124
1	1446.0000	1.0000	10	0	118.2544	154.0669	102.3396	0.1720	148	128
1	1447.0000	1.0000	9	0	118.1423	154.3793	102.3427	0.2516	148	123
1	1448.0000	1.0000	10	0	118.2400	154.1292	102.3255	0.1078	150	129
1	1449.0000	1.0000	10	0	117.8481	154.2316	102.1477	0.3922	136	127
1	1450.0000	1.0000	9	0	118.3540	154.2461	102.4675	0.1388	147	120
1	1451.0000	1.0000	10	0	118.2792	154.2274	102.4626	0.1572	149	124
1	1452.0000	1.0000	10	0	118.4597	154.1404	102.4787	0.2426	143	124
1	1453.0000	1.0000	10	0	118.1955	154.2030	102.3607	0.1967	139	115
1	1454.0000	1.0000	10	0	118.0227	154.1046	102.1426	0.2570	136	111
1	1455.0000	1.0000	9	0	118.2269	153.9706	102.1469	0.1591	133	109
1	1456.0000	1.0000	9	0	118.6691	154.0944	102.5895	0.2393	139	114
1	1457.0000	1.0000	9	0	118.1347	154.1253	102.2395	0.2217	133	123
1	1458.0000	1.0000	10	0	118.2714	154.1130	102.2447	0.3086	138	124
1	1459.0000	1.0000	9	0	118.1210	153.9397	102.1262	0.2981	146	121
1	1460.0000	1.0000	10	0	118.1443	154.0311	102.1971	0.2766	139	120
1	1461.0000	1.0000	10	0	118.2553	154.2047	102.3223	0.2336	135	122
1	1462.0000	1.0000	9	0	118.0346	154.1102	102.2158	0.2514	138	117
1	1463.0000	1.0000	10	0	118.0673	154.0383	102.1305	0.2828	143	116
1	1464.0000	1.0000	10	0	118.0057	154.0927	102.1906	0.2744	147	120
1	1465.0000	1.0000	10	0	118.2922	153.9962	102.4254	0.1877	141	123
1	1466.0000	1.0000	10	0	118.1569	154.0148	102.2934	0.2130	142	116
1	1467.0000	1.0000	10	0	118.1680	153.9422	102.2381	0.3480	132	109
1	1468.0000	1.0000	10	0	118.1849	154.0045	102.1978	0.3261	133	107
1	1469.0000	1.0000	9	0	117.8860	153.9681	101.9704	0.2727	138	111
1	1470.0000	1.0000	10	0	118.1812	154.0619	102.4056	0.1526	142	112
1	1471.0000	1.0000	9	0	118.1632	153.8472	102.2630	0.2442	141	114
1	1472.0000	1.0000	10	0	118.0807	153.9143	102.1904	0.2257	128	114
1	1473.0000	1.0000	9	0	117.7904	153.9361	101.8961	0.4134	137	104
1	1474.0000	1.0000	10	0	118.4529	154.0503	102.4672	0.3429	133	112
1	1475.0000	1.0000	10	0	117.4580	153.8329	101.6733	0.4082	131	115
1	1476.0000	1.0000	9	0	118.0721	153.9371	102.1219	0.2494	132	105
1	1477.0000	1.0000	10	0	117.6416	153.9682	101.9695	0.2894	133	103
1	1478.0000	1.0000	10	0	118.1135	153.8867	102.1702	0.2262	130	106
1	1479.0000	1.0000	10	0	117.9260	153.9333	102.1352	0.2778	134	113
1	1480.0000	1.0000	10	0	117.4948	153.8143	101.7156	0.4661	133	111
1	1481.0000	1.0000	9	0	117.2918	153.7539	101.6549	0.5334	133	114
1	1482.0000	1.0000	9	0	118.0822	153.7977	102.2184	0.2762	130	101
1	1483.0000	1.0000	9	0	116.9095	152.8156	102.1104	0.9295	105	93
1	1484.0000	1.0000	8	0	117.3414	152.1971	103.1241	0.1974	128	94
1	1485.0000	1.0000	9	0	117.3245	152.3269	102.8105	0.5186	121	84
1	1486.0000	1.0000	9	0	117.2930	152.3081	103.0160	0.3059	122	90
1	1487.0000	1.0000	10	0	117.4850	152.3819	103.0023	0.2792	139	94
1	1488.0000	1.0000	9	0	117.6570	152.4929	103.2463	0.2458	132	97
1	1489.0000	1.0000	9	0	117.4276	152.5852	103.0351	0.4110	143	102
1	1490.0000	1.0000	9	0	116.9289	152.3010	102.8128	0.3293	139	100
1	1491.0000	1.0000	9	0	117.0519	152.2668	103.0571	0.2872	138	104
1	1492.0000	1.0000	9	0	117.1989	152.1022	103.0962	0.3507	135	103
1	1493.0000	1.0000	9	0	117.0471	152.4210	102.8183	0.4257	137	102
1	1494.0000	1.0000	9	0	117.2260	152.4501	102.9109	0.3459	142	101
1	1495.0000	1.0000	10	0	117.5212	152.3330	103.0439	0.4040	141	106
1	1496.0000	1.0000	10	0	117.3787	152.3720	102.9762	0.1460	148	108
1	1497.0000	1.0000	9	0	117.4745	152.4389	103.1212	0.2087	144	108
1	1498.0000	1.0000	9	0	117.4436	152.4291	103.0803	0.2205	155	111
1	1499.0000	1.0000	9	0	118.1825	152.8315	103.5029	0.4000	149	105
1	1500.0000	1.0000	9	0	117.7023	152.5084	103.2823	0.1480	143	112
1	1501.0000	1.0000	10	0	117.6929	152.6283	103.1706	0.2545	148	112
1	1502.0000	1.0000	9	0	117.8632	152.6723	103.1668	0.2391	166	113
1	1503.0000	1.0000	10	0	117.9475	152.9393	103.1107	0.3091	149	108
1	1504.0000	1.0000	9	0	118.0173	152.9902	102.9917	0.2376	142	108
1	1505.0000	1.0000	10	0	117.8286	153.0357	102.8688	0.2062	142	112
1	1506.0000	1.0000	10	0	117.9508	153.0359	102.9817	0.1607	143	118
1	1507.0000	1.0000	10	0	117.9880	153.0451	102.9772	0.1691	140	117
1	1508.0000	1.0000	9	0	117.3617	152.9345	102.5087	0.4108	146	114
1	1509.0000	1.0000	10	0	117.8019	152.9846	102.8592	0.2703	149	118
1	1510.0000	1.0000	10	0	117.8554	152.9682	102.8567	0.2833	153	122
1	1511.0000	1.0000	9	0	117.7988	152.8918	102.7333	0.4325	150	119
1	1512.0000	1.0000	9	0	117.9043	153.1266	102.7906	0.1736	147	118
1	1513.0000	1.0000	10	0	117.9942	153.1798	102.7074	0.1916	145	116
1	1514.0000	1.0000	10	0	117.6724	153.0517	102.6492	0.2897	136	101
1	1515.0000	1.0000	9	0	116.7809	152.1540	102.9377	0.5011	134	104
1	1516.0000	1.0000	10	0	117.4065	151.9841	103.4169	0.4068	138	106
1	1517.0000	1.0000	10	0	117.3619	152.0009	103.5439	0.2657	136	112
1	1518.0000	1.0000	9	0	117.2481	152.0105	103.5361	0.3385	145	115
1	1519.0000	1.0000	10	0	117.2965	152.0029	103.5377	0.2751	150	119
1	1520.0000	1.0000	10	0	117.4019	152.0155	103.6484	0.3603	145	114
1	1521.0000	1.0000	10	0	117.3579	152.0395	103.5646	0.3071	145	107
1	1522.0000	1.0000	10	0	117.4782	152.0565	103.6370	0.3458	141	106
1	1523.0000	1.0000	10	0	116.8599	152.1509	103.1873	0.5707	151	110
1	1524.0000	1.0000	10	0	117.4963	151.9910	103.8570	0.1550	143	110
1	1525.0000	1.0000	10	0	117.2562	152.0552	103.4635	0.2606	144	110
1	1526.0000	1.0000	10	0	117.4728	152.2730	103.6370	0.3013	145	115
1	1527.0000	1.0000	10	0	117.4682	152.2878	103.6420	0.3128	144	117
1	1528.0000	1.0000	10	0	118.1437	152.3048	103.7867	0.3629	151	114
1	1529.0000	1.0000	10	0	117.7429	152.2100	103.5621	0.2686	149	114
1	1530.0000	1.0000	10	0	117.5013	152.3144	103.4678	0.3124	156	114
1	1531.0000	1.0000	9	0	117.6341	152.2362	103.6559	0.2514	135	114
1	1532.0000	1.0000	9	0	117.5929	152.1689	103.6381	0.3511	150	111
1	1533.0000	1.0000	10	0	117.2431	152.2529	103.3550	0.4316	162	117
1	1534.0000	1.0000	9	0	117.5979	152.2121	103.7592	0.2635	134	111
1	1535.0000	1.0000	10	0	117.6675	152.1575	103.6236	0.2868	142	107
1	1536.0000	1.0000	10	0	117.6341	152.1240	103.6655	0.2646	150	114
1	1537.0000	1.0000	9	0	117.7103	152.2037	103.7168	0.3500	146	110
1	1538.0000	1.0000	10	0	117.5301	152.1079	103.7706	0.1329	143	119
1	1539.0000	1.0000	10	0	117.6081	152.0779	103.6924	0.2727	158	113
1	1540.0000	1.0000	10	0	117.6856	152.0646	103.6883	0.2545	146	117
1	1541.0000	1.0000	10	0	117.6878	152.1539	103.7277	0.2091	140	119
1	1542.0000	1.0000	10	0	117.3318	152.2379	103.1820	0.4538	141	106
1	1543.0000	1.0000	10	0	116.8695	152.2726	102.9284	0.5018	127	108
1	1544.0000	1.0000	9	0	117.4773	152.3103	103.4138	0.3582	140	111
1	1545.0000	1.0000	10	0	117.7255	152.3956	103.6093	0.2149	136	114
1	1546.0000	1.0000	10	0	117.8555	152.4484	103.6007	0.3561	140	112
1	1547.0000	1.0000	9	0	117.3983	152.3624	103.2456	0.3739	128	104
1	1548.0000	1.0000	10	0	117.3287	152.1788	103.2554	0.5048	130	102
1	1549.0000	1.0000	9	0	117.2130	151.9475	103.1114	0.6149	145	100
1	1550.0000	1.0000	10	0	117.4947	151.7581	103.8047	0.2244	135	102
1	1551.0000	1.0000	10	0	117.5812	151.8254	103.9806	0.2096	139	107
1	1552.0000	1.0000	10	0	117.2467	151.6413	103.4663	0.4096	143	118
1	1553.0000	1.0000	10	0	117.7516	151.7919	104.1751	0.1706	142	116
1	1554.0000	1.0000	10	0	117.0197	151.6622	103.6022	0.4513	127	108
1	1555.0000	1.0000	10	0	117.3278	151.7730	103.9800	0.4013	130	110
1	1556.0000	1.0000	9	0	117.4335	151.6294	103.8041	0.3716	139	112
1	1557.0000	1.0000	10	0	117.4176	151.7504	103.8987	0.4075	129	112
1	1558.0000	1.0000	10	0	117.2752	151.4260	103.7141	0.3126	137	112
1	1559.0000	1.0000	10	0	116.8338	151.4863	103.5883	0.5182	139	117
1	1560.0000	1.0000	9	0	117.0146	151.6176	103.7234	0.3677	137	111
1	1561.0000	1.0000	10	0	116.9053	151.4392	103.5291	0.5073	138	118
1	1562.0000	1.0000	10	0	117.1607	151.7056	103.6940	0.2762	140	114
1	1563.0000	1.0000	10	0	117.3817	151.7035	103.9729	0.2769	139	113
1	1564.0000	1.0000	10	0	117.1248	151.5405	103.5694	0.3815	137	112
1	1565.0000	1.0000	10	0	117.0961	151.6196	103.5205	0.3532	131	113
1	1566.0000	1.0000	10	0	117.4515	151.7145	103.6784	0.3928	135	115
1	1567.0000	1.0000	10	0	117.3557	151.5594	103.5930	0.2761	136	115
1	1568.0000	1.0000	10	0	117.2061	151.7856	103.5306	0.3006	144	112
1	1569.0000	1.0000	10	0	117.2368	151.5670	103.3470	0.4267	149	114
1	1570.0000	1.0000	10	0	117.5789	151.4856	103.6297	0.4170	164	115
1	1571.0000	1.0000	10	0	117.5452	151.6690	103.6941	0.2489	139	110
1	1572.0000	1.0000	10	0	117.7309	151.5331	103.8595	0.2995	141	114
1	1573.0000	1.0000	10	0	117.4855	151.5807	103.7031	0.2710	145	114
1	1574.0000	1.0000	10	0	117.1556	151.6117	103.4651	0.2653	138	103
1	1575.0000	1.0000	10	0	117.2352	151.6143	103.5481	0.2690	145	111
1	1576.0000	1.0000	10	0	117.3189	151.6280	103.5497	0.1779	141	115
1	1577.0000	1.0000	10	0	117.2193	151.3556	103.3452	0.3806	147	115
1	1578.0000	1.0000	10	0	117.2894	151.3861	103.4500	0.3799	140	112
1	1579.0000	1.0000	10	0	117.4101	151.6453	103.7993	0.3037	147	119
1	1580.0000	1.0000	10	0	117.3156	151.6524	103.5707	0.2450	149	121
1	1581.0000	1.0000	10	0	117.3283	151.6111	103.4720	0.3683	143	118
1	1582.0000	1.0000	10	0	117.6222	151.7135	103.7591	0.1139	144	116
1	1583.0000	1.0000	10	0	116.9478	151.7108	103.2929	0.3428	148	113
1	1584.0000	1.0000	10	0	117.0809	151.6353	103.2820	0.5217	147	114
1	1585.0000	1.0000	10	0	117.3551	151.5592	103.4208	0.3116	149	115
1	1586.0000	1.0000	10	0	117.2090	151.7353	103.4159	0.3348	146	107
1	1587.0000	1.0000	10	0	117.5618	151.7884	103.6103	0.2607	142	106
1	1588.0000	1.0000	10	0	117.4708	151.6437	103.6775	0.2395	138	106
1	1589.0000	1.0000	9	0	117.3820	151.4489	103.4180	0.3065	147	113
1	1590.0000	1.0000	10	0	117.1933	151.6990	103.4294	0.4325	141	118
1	1591.0000	1.0000	10	0	117.5010	151.5322	103.5416	0.2146	149	118
1	1592.0000	1.0000	10	0	117.1835	151.4592	103.3819	0.3212	151	116
1	1593.0000	1.0000	10	0	117.5099	151.5065	103.6214	0.2796	147	120
1	1594.0000	1.0000	10	0	117.4886	151.7075	103.6221	0.1817	150	123
1	1595.0000	1.0000	10	0	117.4261	151.5480	103.5362	0.2653	149	124
1	1596.0000	1.0000	10	0	117.3683	151.5399	103.5153	0.2043	147	120
1	1597.0000	1.0000	10	0	117.6423	151.5256	103.5562	0.3071	148	120
1	1598.0000	1.0000	10	0	117.2276	151.9343	103.5084	0.3665	147	118
1	1599.0000	1.0000	10	0	117.4078	151.7363	103.5456	0.1921	155	116
1	1600.0000	1.0000	10	0	117.2992	151.6422	103.5226	0.2895	142	119
1	1601.0000	1.0000	10	0	117.3215	151.5477	103.4652	0.2423	144	117
1	1602.0000	1.0000	10	0	117.2225	151.6498	103.4669	0.2889	142	119
1	1603.0000	1.0000	10	0	117.8488	151.7062	103.8500	0.3317	148	121
1	1604.0000	1.0000	10	0	117.5931	151.6735	103.6753	0.2153	149	118
1	1605.0000	1.0000	10	0	117.2562	151.6797	103.3831	0.2290	142	107
1	1606.0000	1.0000	10	0	116.9727	151.6348	103.2866	0.3482	143	109
1	1607.0000	1.0000	10	0	117.2218	151.4747	103.6039	0.3051	139	116
1	1608.0000	1.0000	9	0	117.3260	151.5642	103.6682	0.3441	144	114
1	1609.0000	1.0000	10	0	117.3110	151.5138	103.7309	0.1538	141	125
1	1610.0000	1.0000	10	0	117.2962	151.5629	103.7423	0.2977	144	116
1	1611.0000	1.0000	10	0	117.0361	151.5280	103.3769	0.3089	141	112
1	1612.0000	1.0000	10	0	117.0188	151.7106	103.4127	0.3013	145	115
1	1613.0000	1.0000	10	0	117.1549	151.5474	103.2500	0.3889	143	113
1	1614.0000	1.0000	10	0	117.1527	151.7337	103.3699	0.3628	143	113
1	1615.0000	1.0000	10	0	117.0284	151.5859	103.3239	0.3442	144	113
1	1616.0000	1.0000	10	0	117.2293	151.7052	103.4728	0.2637	144	110
1	1617.0000	1.0000	10	0	117.1046	151.5765	103.5926	0.3798	149	114
1	1618.0000	1.0000	10	0	116.9184	151.6840	103.5131	0.5195	141	116
1	1619.0000	1.0000	10	0	117.1956	151.4350	103.5996	0.3504	140	115
1	1620.0000	1.0000	10	0	117.1753	151.5374	103.8568	0.3787	132	116
1	1621.0000	1.0000	10	0	117.3461	151.5340	104.0635	0.2700	146	119
1	1622.0000	1.0000	10	0	117.2875	151.5185	103.9158	0.3936	144	116
1	1623.0000	1.0000	10	0	117.4361	151.2973	104.0450	0.2828	154	112
1	1624.0000	1.0000	10	0	117.1554	151.3150	104.0126	0.3396	136	114
1	1625.0000	1.0000	10	0	117.1636	151.1163	104.3844	0.2922	136	119
1	1626.0000	1.0000	10	0	117.1535	151.0798	104.4194	0.2794	153	118
1	1627.0000	1.0000	10	0	116.8839	151.2833	104.1993	0.2396	157	113
1	1628.0000	1.0000	10	0	117.0712	151.2871	104.1238	0.3075	150	109
1	1629.0000	1.0000	10	0	116.8017	151.6396	103.4978	0.4889	142	110
1	1630.0000	1.0000	10	0	117.4938	151.6357	104.0494	0.1841	143	123
1	1631.0000	1.0000	10	0	117.4077	151.6121	103.7859	0.2443	147	117
1	1632.0000	1.0000	10	0	117.4724	151.6999	103.6975	0.1931	143	117
1	1633.0000	1.0000	10	0	116.8265	151.6924	103.1086	0.5011	140	114
1	1634.0000	1.0000	10	0	117.3103	151.4155	103.2600	0.4854	139	116
1	1635.0000	1.0000	10	0	117.2842	151.4014	103.4193	0.2341	140	114
1	1636.0000	1.0000	10	0	117.1919	151.3915	103.4602	0.2937	140	120
1	1637.0000	1.0000	10	0	117.3672	151.4541	103.6235	0.2591	146	120
1	1638.0000	1.0000	10	0	117.1626	151.4626	103.5876	0.2611	138	113
1	1639.0000	1.0000	9	0	117.5105	151.2819	103.6487	0.4107	134	100
1	1640.0000	1.0000	10	0	117.1469	151.4467	103.5106	0.2984	136	112
1	1641.0000	1.0000	10	0	117.0137	151.3063	103.5550	0.2583	141	112
1	1642.0000	1.0000	10	0	116.8497	151.3724	103.2818	0.3503	138	111
1	1643.0000	1.0000	10	0	116.9708	151.1535	103.5370	0.3174	142	117
1	1644.0000	1.0000	9	0	116.7880	151.3173	103.4869	0.4177	142	110
1	1645.0000	1.0000	10	0	116.9982	151.2872	103.5176	0.3361	140	118
1	1646.0000	1.0000	10	0	116.9131	151.3917	103.4439	0.3213	140	106
1	1647.0000	1.0000	10	0	117.0366	151.4588	103.2959	0.4161	141	114
1	1648.0000	1.0000	10	0	116.9498	151.5038	103.2203	0.4073	138	114
1	1649.0000	1.0000	10	0	117.0705	151.4554	103.3886	0.2998	147	112
1	1650.0000	1.0000	10	0	117.3053	151.4372	103.5335	0.2865	144	115
1	1651.0000	1.0000	10	0	117.1084	151.4485	103.3359	0.2391	145	112
1	1652.0000	1.0000	10	0	117.3942	151.4665	103.5531	0.2873	142	119
1	1653.0000	1.0000	10	0	117.1381	151.4292	103.4205	0.2119	144	123
1	1654.0000	1.0000	10	0	116.6503	151.3981	103.0915	0.4944	144	117
1	1655.0000	1.0000	10	0	116.7316	151.3023	103.0523	0.3385	141	108
1	1656.0000	1.0000	10	0	117.1665	151.3329	103.4073	0.2563	139	112
1	1657.0000	1.0000	10	0	117.2740	151.2055	103.4243	0.2974	141	112
1	1658.0000	1.0000	9	0	117.1156	151.2628	103.3439	0.2669	140	116
1	1659.0000	1.0000	10	0	117.1821	151.5429	103.3293	0.2093	141	113
1	1660.0000	1.0000	10	0	116.8750	151.4276	103.0939	0.2291	138	113
1	1661.0000	1.0000	10	0	117.0391	151.1637	103.1716	0.2880	141	108
1	1662.0000	1.0000	9	0	117.1065	151.3548	103.3372	0.3260	138	118
1	1663.0000	1.0000	10	0	116.9885	151.3041	103.4643	0.2675	147	121
1	1664.0000	1.0000	10	0	116.7162	151.1490	103.1511	0.3679	138	117
1	1665.0000	1.0000	10	0	117.0074	151.1359	103.4711	0.1895	137	114
1	1666.0000	1.0000	10	0	116.9899	151.1154	103.2789	0.2592	146	117
1	1667.0000	1.0000	10	0	117.1265	151.2782	103.4004	0.2014	142	114
1	1668.0000	1.0000	10	0	116.6309	151.1919	103.1633	0.4433	143	120
1	1669.0000	1.0000	10	0	116.8704	151.3011	103.4142	0.2146	143	121
1	1670.0000	1.0000	10	0	117.1061	151.1317	103.3808	0.2643	143	126
1	1671.0000	1.0000	10	0	117.1184	151.1779	103.5127	0.3129	146	122
1	1672.0000	1.0000	10	0	117.0315	151.1666	103.4640	0.3991	146	127
1	1673.0000	1.0000	10	0	117.3401	151.1967	103.6122	0.1621	147	114
1	1674.0000	1.0000	10	0	117.2720	151.2707	103.6581	0.1841	146	124
1	1675.0000	1.0000	10	0	117.2668	151.3257	103.6569	0.1381	145	123
1	1676.0000	1.0000	10	0	117.1681	151.2959	103.5561	0.1742	150	126
1	1677.0000	1.0000	10	0	116.9710	151.2627	103.3969	0.2035	157	122
1	1678.0000	1.0000	10	0	117.0983	151.2066	103.4469	0.2103	151	128
1	1679.0000	1.0000	10	0	117.0252	151.2734	103.4337	0.1660	149	124
1	1680.0000	1.0000	10	0	117.0239	151.3280	103.4686	0.1947	148	122
1	1681.0000	1.0000	10	0	117.1221	151.2655	103.5213	0.2458	158	121
1	1682.0000	1.0000	10	0	116.9670	151.3190	103.4081	0.2430	153	127
1	1683.0000	1.0000	10	0	117.1543	151.3573	103.5399	0.1955	148	131
1	1684.0000	1.0000	10	0	116.9098	151.3158	103.2283	0.2697	150	125
1	1685.0000	1.0000	10	0	117.0446	151.3144	103.3089	0.1444	140	123
1	1686.0000	1.0000	10	0	116.9699	151.2635	103.1676	0.2161	148	112
1	1687.0000	1.0000	10	0	116.9785	151.2348	103.1564	0.1841	141	117
1	1688.0000	1.0000	10	0	116.9906	151.2133	103.1998	0.2432	146	123
1	1689.0000	1.0000	10	0	116.8861	151.2314	103.2980	0.2449	149	119
1	1690.0000	1.0000	10	0	117.0127	151.2962	103.3663	0.1529	148	127
1	1691.0000	1.0000	10	0	117.1294	151.2803	103.3345	0.2122	145	120
1	1692.0000	1.0000	10	0	117.2156	151.2136	103.3326	0.1991	150	113
1	1693.0000	1.0000	10	0	117.1181	151.1955	103.3399	0.1750	153	124
1	1694.0000	1.0000	10	0	117.0265	151.2548	103.1467	0.3239	145	120
1	1695.0000	1.0000	10	0	116.8525	151.0197	103.0055	0.3606	144	117
1	1696.0000	1.0000	10	0	116.7566	151.0274	102.8974	0.3125	144	111
1	1697.0000	1.0000	10	0	116.9084	150.9997	103.0902	0.2442	144	116
1	1698.0000	1.0000	10	0	116.6309	150.9613	103.0300	0.3842	146	118
1	1699.0000	1.0000	10	0	116.8293	150.9752	103.1067	0.2951	147	120
1	1700.0000	1.0000	10	0	116.8114	150.7590	102.9317	0.3628	137	116
1	1701.0000	1.0000	10	0	116.6993	150.8673	103.0687	0.3265	138	112
1	1702.0000	1.0000	10	0	116.8201	150.8436	103.1608	0.3241	148	113
1	1703.0000	1.0000	10	0	116.6425	151.0112	103.2808	0.3418	151	114
1	1704.0000	1.0000	10	0	116.9607	150.8010	103.3762	0.3414	147	127
1	1705.0000	1.0000	10	0	116.9104	150.9807	103.5177	0.2163	138	112
1	1706.0000	1.0000	10	0	116.2596	150.8811	102.9148	0.4855	134	116
1	1707.0000	1.0000	10	0	116.3645	150.7828	102.7940	0.6249	138	112
1	1708.0000	1.0000	10	0	116.2158	150.8967	102.8667	0.4443	146	113
1	1709.0000	1.0000	10	0	116.6957	150.7782	103.2190	0.1904	142	113
1	1710.0000	1.0000	10	0	116.8552	150.7944	103.2306	0.2640	145	123
1	1711.0000	1.0000	10	0	116.7856	150.8147	103.2418	0.2112	143	118
1	1712.0000	1.0000	10	0	116.4400	150.7269	103.1960	0.3608	139	118
1	1713.0000	1.0000	10	0	116.6261	150.7935	103.1964	0.3378	137	120
1	1714.0000	1.0000	10	0	116.7771	150.6520	103.3252	0.2942	139	109
1	1715.0000	1.0000	10	0	116.9485	150.7825	103.5645	0.2482	142	116
1	1716.0000	1.0000	10	0	116.7005	150.7255	103.4693	0.1745	143	115
1	1717.0000	1.0000	10	0	116.9943	150.7930	103.6616	0.2339	146	128
1	1718.0000	1.0000	10	0	117.0673	150.8123	103.9741	0.2317	142	124
1	1719.0000	1.0000	10	0	117.0405	150.8392	104.0050	0.2703	150	126
1	1720.0000	1.0000	10	0	117.1188	150.8386	104.1318	0.2000	141	122
1	1721.0000	1.0000	10	0	116.8637	150.8122	103.9618	0.3448	144	119
1	1722.0000	1.0000	10	0	116.7932	150.9390	103.9385	0.3194	139	124
1	1723.0000	1.0000	10	0	116.8819	150.9346	104.0393	0.2620	146	119
1	1724.0000	1.0000	10	0	117.0175	150.8567	103.9995	0.2445	150	130
1	1725.0000	1.0000	10	0	117.1162	150.7835	104.0893	0.2092	152	126
1	1726.0000	1.0000	10	0	117.0695	150.9167	104.0228	0.2276	150	130
1	1727.0000	1.0000	10	0	116.9368	150.9608	103.9546	0.3258	157	132
1	1728.0000	1.0000	10	0	117.0829	150.8007	103.8228	0.2487	151	124
1	1729.0000	1.0000	10	0	117.1934	150.8253	103.4674	0.3348	153	124
1	1730.0000	1.0000	10	0	117.1298	150.8521	103.5471	0.1724	147	121
1	1731.0000	1.0000	10	0	117.0758	150.8368	103.4849	0.2691	153	120
1	1732.0000	1.0000	10	0	116.8915	150.8955	103.4130	0.2540	144	121
1	1733.0000	1.0000	10	0	116.9725	150.7752	103.3306	0.2569	141	120
1	1734.0000	1.0000	10	0	117.1000	150.8522	103.6270	0.1918	147	126
1	1735.0000	1.0000	10	0	117.1169	150.9261	103.6102	0.1879	145	125
1	1736.0000	1.0000	10	0	116.8450	150.9012	103.3977	0.3035	149	127
1	1737.0000	1.0000	10	0	116.9841	150.8366	103.4832	0.2139	152	129
1	1738.0000	1.0000	10	0	117.0568	150.7496	103.4624	0.2451	144	124
1	1739.0000	1.0000	10	0	117.2077	150.8003	103.6569	0.1334	143	113
1	1740.0000	1.0000	10	0	117.1316	150.8333	103.5785	0.1499	148	122
1	1741.0000	1.0000	10	0	117.1512	150.8571	103.5493	0.1800	139	124
1	1742.0000	1.0000	10	0	117.1347	150.8803	103.4405	0.3103	146	132
1	1743.0000	1.0000	10	0	117.0199	150.9592	103.3810	0.2288	147	121
1	1744.0000	1.0000	10	0	117.1630	150.8251	103.4516	0.1539	149	124
1	1745.0000	1.0000	10	0	117.1918	150.7905	103.4065	0.2807	147	123
1	1746.0000	1.0000	10	0	117.2576	150.9561	103.6454	0.2173	138	121
1	1747.0000	1.0000	10	0	117.1202	150.9539	103.5315	0.2199	142	123
1	1748.0000	1.0000	10	0	117.1508	150.8646	103.4727	0.2897	145	123
1	1749.0000	1.0000	10	0	117.4636	150.9077	103.7607	0.2867	150	124
1	1750.0000	1.0000	10	0	117.4555	151.0357	103.7171	0.1601	152	125
1	1751.0000	1.0000	10	0	117.3250	150.8949	103.5891	0.1412	148	120
1	1752.0000	1.0000	10	0	117.1260	151.0076	103.4088	0.1861	150	130
1	1753.0000	1.0000	10	0	117.3411	150.8749	103.5239	0.1252	149	120
1	1754.0000	1.0000	10	0	117.1384	150.8222	103.3562	0.3381	153	128
1	1755.0000	1.0000	10	0	117.3095	150.8637	103.4204	0.1679	141	123
1	1756.0000	1.0000	10	0	117.2887	150.8557	103.4383	0.2176	146	122
1	1757.0000	1.0000	10	0	117.3132	150.8369	103.5159	0.1775	151	122
1	1758.0000	1.0000	10	0	117.0439	150.8466	103.2880	0.2936	155	127
1	1759.0000	1.0000	10	0	117.2169	150.6980	103.2754	0.2590	148	122
1	1760.0000	1.0000	10	0	117.0785	150.7082	103.2178	0.2187	143	116
1	0.0000	2.0000	10	0	119.6415	152.5447	104.2733	0.2701	148	127
1	1.0000	2.0000	10	0	119.7994	152.5355	104.3928	0.1404	145	124
1	2.0000	2.0000	10	0	119.7049	152.5937	104.4436	0.1485	142	127
1	3.0000	2.0000	9	0	119.8028	152.5070	104.3768	0.1828	148	121
1	4.0000	2.0000	9	0	119.7361	152.5919	104.5057	0.1965	151	129
1	5.0000	2.0000	9	0	119.8652	152.5997	104.5613	0.2072	148	126
1	6.0000	2.0000	10	0	119.5940	152.6168	104.3816	0.3266	140	120
1	7.0000	2.0000	10	0	119.5534	152.5331	104.3853	0.3440	147	127
1	8.0000	2.0000	10	0	119.7637	152.4053	104.5596	0.2026	146	122
1	9.0000	2.0000	10	0	119.6848	152.4742	104.4574	0.2107	153	128
1	10.0000	2.0000	9	0	119.7929	152.4027	104.5601	0.2032	153	125
1	11.0000	2.0000	9	0	119.6876	152.3844	104.5453	0.3360	150	117
1	12.0000	2.0000	9	0	119.7584	152.4711	104.5139	0.2374	144	119
1	13.0000	2.0000	8	0	119.7752	152.4907	104.6763	0.2315	147	118
1	14.0000	2.0000	9	0	119.9358	152.5373	104.8444	0.1958	165	123
1	15.0000	2.0000	10	0	119.8466	152.8572	104.7286	0.2303	159	123
1	16.0000	2.0000	10	0	119.9076	152.7522	104.7752	0.3389	153	130
1	17.0000	2.0000	9	0	120.0587	152.8033	104.8979	0.1669	148	132
1	18.0000	2.0000	9	0	119.9903	152.7307	104.7651	0.1895	163	128
1	19.0000	2.0000	9	0	120.0784	152.7321	104.8611	0.1472	162	127
1	20.0000	2.0000	9	0	120.0685	152.7426	104.8703	0.2460	145	121
1	21.0000	2.0000	9	0	119.9833	152.7881	104.8152	0.1432	151	123
1	22.0000	2.0000	9	0	119.9527	152.8560	104.8557	0.2553	150	117
1	23.0000	2.0000	9	0	120.0654	152.7571	104.9400	0.1644	159	126
1	24.0000	2.0000	9	0	120.0494	152.6132	104.7949	0.1621	163	127
1	25.0000	2.0000	9	0	120.0364	152.5704	104.7695	0.1420	156	121
1	26.0000	2.0000	9	0	119.9893	152.6117	104.7138	0.2263	151	118
1	27.0000	2.0000	9	0	120.0022	152.6329	104.6659	0.2311	157	122
1	28.0000	2.0000	8	0	119.9946	152.5768	104.7178	0.1580	140	120
1	29.0000	2.0000	9	0	119.8554	153.0028	104.4825	0.3731	157	121
1	30.0000	2.0000	9	0	120.7050	153.7721	105.1360	0.3512	152	114
1	31.0000	2.0000	9	0	120.8297	153.8379	105.2195	0.1427	144	120
1	32.0000	2.0000	10	0	120.8339	153.8882	105.3500	0.1441	134	123
1	33.0000	2.0000	9	0	120.7245	153.8188	105.2007	0.1470	140	126
1	34.0000	2.0000	9	0	120.7445	153.8480	105.2901	0.2534	133	121
1	35.0000	2.0000	9	0	120.7177	153.8313	105.2344	0.1629	136	124
1	36.0000	2.0000	8	0	120.7230	153.8562	105.2368	0.1667	147	122
1	37.0000	2.0000	9	0	120.7585	153.8628	105.2582	0.1537	139	125
1	38.0000	2.0000	9	0	120.5295	153.7390	105.0222	0.2486	141	123
1	39.0000	2.0000	9	0	120.6289	153.9167	105.1891	0.1640	137	119
1	40.0000	2.0000	10	0	120.5612	153.9811	105.0036	0.2432	131	120
1	41.0000	2.0000	10	0	120.6324	153.8293	105.1424	0.3328	132	115
1	42.0000	2.0000	10	0	120.6112	153.8051	104.9670	0.2058	132	113
1	43.0000	2.0000	10	0	120.4903	154.0141	105.0163	0.2740	128	120
1	44.0000	2.0000	9	0	120.5932	153.9238	105.0967	0.2119	137	120
1	45.0000	2.0000	10	0	120.7236	154.0558	105.0657	0.1952	141	115
1	46.0000	2.0000	9	0	120.7318	153.9748	105.0693	0.0992	150	115
1	47.0000	2.0000	9	0	120.6055	153.8629	104.8631	0.1569	132	110
1	48.0000	2.0000	10	0	120.6048	153.9404	104.9923	0.2497	136	118
1	49.0000	2.0000	9	0	120.3731	153.9385	104.9162	0.2745	138	114
1	50.0000	2.0000	10	0	120.8514	154.0071	105.1992	0.1342	137	118
1	51.0000	2.0000	9	0	120.6350	153.9125	105.0304	0.0912	137	118
1	52.0000	2.0000	9	0	120.5737	153.9224	104.9503	0.2113	142	112
1	53.0000	2.0000	9	0	120.7443	154.0649	105.1857	0.1612	136	119
1	54.0000	2.0000	9	0	120.7469	153.9549	105.1356	0.2496	141	121
1	55.0000	2.0000	9	0	120.7607	154.1490	105.2502	0.2089	140	120
1	56.0000	2.0000	9	0	120.6944	154.0275	105.1858	0.2659	141	127
1	57.0000	2.0000	9	0	120.7806	154.0478	105.1824	0.2502	140	130
1	58.0000	2.0000	9	0	120.7491	154.1148	105.2038	0.2194	141	126
1	59.0000	2.0000	9	0	120.8251	153.9601	105.1774	0.1677	144	118
1	60.0000	2.0000	10	0	120.6188	154.0249	104.9429	0.2976	139	125
1	61.0000	2.0000	10	0	120.7007	153.9546	105.0453	0.1547	135	125
1	62.0000	2.0000	10	0	120.7932	154.0883	105.1308	0.1563	140	129
1	63.0000	2.0000	10	0	120.7524	154.0044	105.0953	0.1101	142	125
1	64.0000	2.0000	9	0	120.6912	153.9602	105.0722	0.1725	148	122
1	65.0000	2.0000	9	0	120.6588	153.9917	104.9831	0.1311	135	123
1	66.0000	2.0000	10	0	120.7862	153.9472	105.0937	0.2327	143	127
1	67.0000	2.0000	10	0	120.7903	154.0905	105.2756	0.2013	140	127
1	68.0000	2.0000	10	0	120.8378	154.1041	105.3191	0.1523	147	130
1	69.0000	2.0000	9	0	120.8333	154.1830	105.3099	0.1995	143	129
1	70.0000	2.0000	10	0	120.7969	154.2005	105.3394	0.1633	139	127
1	71.0000	2.0000	10	0	120.8178	154.2352	105.2784	0.1198	140	124
1	72.0000	2.0000	10	0	120.6805	154.2120	105.1994	0.2292	147	132
1	73.0000	2.0000	10	0	120.7147	154.0735	105.2785	0.2200	139	131
1	74.0000	2.0000	10	0	121.0373	154.1759	105.3663	0.2186	143	132
1	75.0000	2.0000	10	0	120.9285	154.1803	105.2979	0.2435	134	128
1	76.0000	2.0000	10	0	120.5145	154.1408	105.1295	0.3205	144	127
1	77.0000	2.0000	9	0	120.9419	154.1051	105.3587	0.1888	141	134
1	78.0000	2.0000	10	0	120.9093	154.1637	105.3154	0.1805	149	133
1	79.0000	2.0000	10	0	120.9265	154.1465	105.3563	0.1375	149	130
1	80.0000	2.0000	10	0	120.9015	154.1087	105.3827	0.1667	139	128
1	81.0000	2.0000	10	0	120.9430	154.1616	105.3058	0.2036	147	126
1	82.0000	2.0000	10	0	120.9427	154.1683	105.3062	0.1620	140	129
1	83.0000	2.0000	9	0	121.0253	154.0799	105.3673	0.1420	143	125
1	84.0000	2.0000	9	0	121.0945	154.0933	105.4560	0.1871	143	131
1	85.0000	2.0000	10	0	120.8497	154.2307	105.3312	0.1846	147	129
1	86.0000	2.0000	10	0	120.9472	154.1626	105.2767	0.2361	146	124
1	87.0000	2.0000	9	0	120.9235	154.2416	105.3449	0.1914	140	126
1	88.0000	2.0000	10	0	121.0768	154.1508	105.4196	0.2406	146	133
1	89.0000	2.0000	10	0	121.0536	154.1084	105.3453	0.2142	136	121
1	90.0000	2.0000	9	0	121.0089	154.1774	105.3880	0.2481	149	135
1	91.0000	2.0000	10	0	120.9747	153.9656	105.3773	0.2824	136	129
1	92.0000	2.0000	10	0	120.7819	154.2124	105.1715	0.5341	139	135
1	93.0000	2.0000	10	0	121.0748	154.1241	105.4648	0.2570	143	131
1	94.0000	2.0000	9	0	121.2119	154.0286	105.6085	0.2075	143	133
1	95.0000	2.0000	8	0	121.4679	154.0736	105.7078	0.1619	139	122
1	96.0000	2.0000	9	0	121.3046	154.2989	105.6042	0.1615	145	120
1	97.0000	2.0000	10	0	121.2189	154.3542	105.5631	0.2858	151	122
1	98.0000	2.0000	9	0	121.3374	154.2989	105.6051	0.2500	143	126
1	99.0000	2.0000	8	0	121.2203	153.9969	105.7018	0.2221	140	130
1	100.0000	2.0000	9	0	121.2768	154.1491	105.8997	0.2071	137	130
1	101.0000	2.0000	9	0	121.3311	154.2318	105.9519	0.1449	139	122
1	102.0000	2.0000	9	0	121.2235	154.1768	105.9033	0.1403	132	123
1	103.0000	2.0000	9	0	121.3482	154.1784	105.8232	0.2561	143	121
1	104.0000	2.0000	10	0	121.2741	154.1763	105.8280	0.1476	139	126
1	105.0000	2.0000	10	0	121.3082	154.2241	105.9278	0.1985	146	131
1	106.0000	2.0000	9	0	121.3371	154.0533	105.9424	0.1337	145	126
1	107.0000	2.0000	9	0	121.2014	154.0801	105.7981	0.2256	130	118
1	108.0000	2.0000	9	0	121.3634	154.5424	105.2677	0.3050	145	114
1	109.0000	2.0000	9	0	121.5045	154.6031	105.5259	0.2463	146	124
1	110.0000	2.0000	9	0	121.5681	154.6930	105.4998	0.2002	140	125
1	111.0000	2.0000	9	0	121.5339	154.7505	105.6795	0.2593	149	127
1	112.0000	2.0000	10	0	121.5759	154.7574	105.6077	0.2750	156	126
1	113.0000	2.0000	10	0	121.5501	154.7514	105.7621	0.2244	150	126
1	114.0000	2.0000	9	0	121.6749	154.6869	105.9424	0.1671	148	126
1	115.0000	2.0000	9	0	121.2704	154.6601	105.6301	0.4744	152	129
1	116.0000	2.0000	10	0	121.2295	154.7407	105.6817	0.4941	149	128
1	117.0000	2.0000	10	0	121.7475	154.7232	106.0014	0.1578	150	126
1	118.0000	2.0000	9	0	121.7004	154.6825	106.1065	0.1847	149	126
1	119.0000	2.0000	10	0	121.7478	154.6467	106.2004	0.2150	147	119
1	120.0000	2.0000	10	0	121.5139	154.6512	105.9102	0.2917	140	111
1	121.0000	2.0000	10	0	121.8087	155.1957	105.7223	0.4991	145	113
1	122.0000	2.0000	9	0	122.1159	155.3186	105.8026	0.3553	144	107
1	123.0000	2.0000	9	0	122.2307	155.3955	105.7621	0.2998	131	103
1	124.0000	2.0000	10	0	122.1666	155.8294	105.9049	0.6781	129	103
1	125.0000	2.0000	10	0	122.4194	155.2674	106.2164	0.5093	122	87
1	126.0000	2.0000	10	0	122.3636	155.5318	105.6156	0.4591	112	86
1	127.0000	2.0000	7	0	121.8318	155.0971	105.4789	0.4241	79	65
1	128.0000	2.0000	8	0	121.0683	154.7864	104.6695	0.8383	86	59
1	129.0000	2.0000	9	0	121.6909	155.2526	105.2979	0.7429	82	69
1	130.0000	2.0000	9	0	123.4294	155.2827	107.0202	1.1018	92	68
1	131.0000	2.0000	8	0	122.7497	155.3354	106.2968	0.6750	110	92
1	132.0000	2.0000	8	0	123.3621	155.7781	106.7892	0.3928	110	81
1	133.0000	2.0000	9	0	122.4707	155.4022	106.3919	0.4149	125	89
1	134.0000	2.0000	9	0	122.5757	155.3253	106.3514	0.4758	127	96
1	135.0000	2.0000	9	0	123.1846	155.2030	106.7112	0.2458	126	104
1	136.0000	2.0000	9	0	123.4676	155.2754	107.0260	0.2399	131	102
1	137.0000	2.0000	9	0	123.2287	155.3226	106.7801	0.2291	129	101
1	138.0000	2.0000	9	0	123.2292	155.3492	106.7914	0.2547	115	86
1	139.0000	2.0000	9	0	123.3212	155.2754	106.7220	0.2412	99	75
1	140.0000	2.0000	10	0	123.3728	155.3193	106.9026	0.5341	110	87
1	141.0000	2.0000	9	0	123.4947	155.4592	106.8626	0.2540	119	93
1	142.0000	2.0000	9	0	123.7568	155.5147	106.9004	0.2878	121	109
1	143.0000	2.0000	10	0	123.7853	155.3980	106.9518	0.2789	133	112
1	144.0000	2.0000	9	0	123.7083	155.4806	107.0635	0.2530	137	112
1	145.0000	2.0000	10	0	123.3252	155.4456	106.8408	0.3011	133	121
1	146.0000	2.0000	9	0	123.2830	155.2862	106.8215	0.1606	140	122
1	147.0000	2.0000	9	0	123.2752	155.2381	106.9102	0.2425	129	111
1	148.0000	2.0000	10	0	123.3981	155.3917	106.9446	0.2014	137	122
1	149.0000	2.0000	10	0	123.6187	155.2787	107.1598	0.2074	143	116
1	150.0000	2.0000	9	0	123.8442	155.2507	107.3706	0.2016	134	121
1	151.0000	2.0000	9	0	123.8157	155.2219	107.1894	0.2114	146	130
1	152.0000	2.0000	9	0	123.6609	155.2427	107.2104	0.2706	145	127
1	153.0000	2.0000	9	0	123.7391	155.1806	107.2057	0.2926	143	131
1	154.0000	2.0000	9	0	123.6864	155.1933	107.2365	0.2242	142	129
1	155.0000	2.0000	10	0	123.5962	155.2267	107.2510	0.3311	140	125
1	156.0000	2.0000	9	0	123.7576	155.2876	107.3656	0.2410	142	130
1	157.0000	2.0000	9	0	124.0781	155.2920	107.4893	0.2890	143	122
1	158.0000	2.0000	9	0	123.8300	155.2625	107.2602	0.2302	141	123
1	159.0000	2.0000	9	0	123.7631	155.3129	107.2877	0.2279	132	111
1	160.0000	2.0000	9	0	123.9451	155.2492	107.3465	0.1864	132	109
1	161.0000	2.0000	9	0	124.0031	155.1470	107.3650	0.1770	131	112
1	162.0000	2.0000	9	0	124.3161	155.0561	107.4889	0.1237	142	116
1	163.0000	2.0000	9	0	124.1693	155.0853	107.4032	0.2551	142	123
1	164.0000	2.0000	9	0	124.5085	155.0581	107.5451	0.1857	144	123
1	165.0000	2.0000	9	0	124.5059	154.9868	107.5269	0.1874	138	121
1	166.0000	2.0000	9	0	124.4843	155.0634	107.6055	0.2000	140	125
1	167.0000	2.0000	9	0	124.5721	155.1774	107.7787	0.2135	140	123
1	168.0000	2.0000	9	0	124.7018	155.0497	107.8067	0.1920	143	126
1	169.0000	2.0000	9	0	124.7416	155.0574	107.8705	0.1886	145	124
1	170.0000	2.0000	9	0	124.6711	155.0958	107.7483	0.3113	146	118
1	171.0000	2.0000	9	0	124.5385	155.0860	107.7388	0.3036	145	121
1	172.0000	2.0000	9	0	124.7141	155.0218	107.8315	0.2589	152	128
1	173.0000	2.0000	9	0	124.7567	155.1897	107.8940	0.1373	146	123
1	174.0000	2.0000	9	0	124.6651	155.2419	107.6652	0.2770	145	121
1	175.0000	2.0000	9	0	124.3750	155.2273	107.5114	0.3921	142	118
1	176.0000	2.0000	9	0	124.6213	155.1467	107.7458	0.2319	145	114
1	177.0000	2.0000	9	0	124.3629	155.2633	107.5542	0.3269	138	116
1	178.0000	2.0000	9	0	124.4562	155.0923	107.4625	0.1934	134	110
1	179.0000	2.0000	9	0	124.3627	155.2345	107.4514	0.2744	128	106
1	180.0000	2.0000	9	0	124.0160	155.1422	106.9746	0.3110	120	94
1	181.0000	2.0000	8	0	124.1110	155.4246	107.1114	0.4513	104	75
1	182.0000	2.0000	8	0	123.5258	155.2636	106.7487	0.6514	68	57
0	183.0000	2.0000	0	3	0.0000	0.0000	0.0000	0.0000	60	50
0	184.0000	2.0000	0	3	0.0000	0.0000	0.0000	0.0000	50	47
0	185.0000	2.0000	0	3	0.0000	0.0000	0.0000	0.0000	69	47
0	186.0000	2.0000	0	3	0.0000	0.0000	0.0000	0.0000	37	48
0	187.0000	2.0000	0	3	0.0000	0.0000	0.0000	0.0000	50	43
0	188.0000	2.0000	0	3	0.0000	0.0000	0.0000	0.0000	43	44
0	189.0000	2.0000	0	3	0.0000	0.0000	0.0000	0.0000	40	42
0	190.0000	2.0000	0	3	0.0000	0.0000	0.0000	0.0000	44	36
0	191.0000	2.0000	0	3	0.0000	0.0000	0.0000	0.0000	54	40
0	192.0000	2.0000	0	3	0.0000	0.0000	0.0000	0.0000	48	45
1	193.0000	2.0000	6	0	157.6845	141.1135	124.8303	1.5550	42	40
2	194.0000	2.0000	6	0	41.9938	44.3036	105.2603	1.5519	55	44
1	195.0000	2.0000	7	0	124.9137	157.4733	106.9756	0.3721	83	62
1	196.0000	2.0000	9	0	124.6569	157.3696	106.5503	0.4294	113	83
1	197.0000	2.0000	9	0	125.1369	157.3366	106.8113	0.2069	136	103
1	198.0000	2.0000	9	0	125.0998	157.4630	106.8542	0.2877	137	111
1	199.0000	2.0000	10	0	125.2802	157.5510	107.0842	0.2131	144	120
1	200.0000	2.0000	10	0	125.3170	157.5305	107.2139	0.2800	134	112
1	201.0000	2.0000	10	0	125.3045	157.4720	107.0343	0.1956	144	114
1	202.0000	2.0000	9	0	125.4142	157.5819	107.2612	0.2440	138	110
1	203.0000	2.0000	9	0	125.3938	157.4497	107.1810	0.1943	143	116
1	204.0000	2.0000	9	0	125.2975	157.5338	107.1032	0.2571	143	116
1	205.0000	2.0000	9	0	125.1984	157.5563	106.9858	0.1893	146	117
1	206.0000	2.0000	9	0	125.2955	157.5433	107.1815	0.1788	147	119
1	207.0000	2.0000	9	0	125.2296	157.5033	107.0742	0.1495	142	118
1	208.0000	2.0000	9	0	125.0772	157.6144	106.9908	0.1795	144	122
1	209.0000	2.0000	9	0	124.8948	157.3687	106.8416	0.2426	146	118
1	210.0000	2.0000	9	0	124.9677	157.5416	106.9408	0.1872	152	121
1	211.0000	2.0000	9	0	124.9320	157.4893	107.0319	0.2224	146	121
1	212.0000	2.0000	9	0	124.7874	157.4674	106.6765	0.2774	145	120
1	213.0000	2.0000	9	0	124.9319	157.4768	106.8957	0.1812	143	120
1	214.0000	2.0000	9	0	124.8854	157.4719	106.7913	0.2001	146	118
1	215.0000	2.0000	10	0	124.8714	157.6042	106.8857	0.1165	152	122
1	216.0000	2.0000	10	0	124.7248	157.4896	106.8605	0.2451	151	127
1	217.0000	2.0000	9	0	124.9423	157.6478	107.0216	0.1924	155	123
1	218.0000	2.0000	10	0	124.8952	157.4938	106.9736	0.3208	145	116
1	219.0000	2.0000	10	0	124.8021	157.6531	106.9976	0.1850	145	122
1	220.0000	2.0000	9	0	124.9108	157.6067	107.0371	0.1455	148	122
1	221.0000	2.0000	9	0	124.9765	157.5288	107.0714	0.2638	140	115
1	222.0000	2.0000	9	0	125.0664	157.5794	107.2101	0.2091	142	127
1	223.0000	2.0000	9	0	124.9816	157.6818	107.2102	0.2017	147	121
1	224.0000	2.0000	9	0	124.9444	157.5699	107.0902	0.1915	142	117
1	225.0000	2.0000	9	0	124.9113	157.5698	107.1002	0.2728	141	120
1	226.0000	2.0000	9	0	124.9647	157.6798	107.1063	0.1779	150	118
1	227.0000	2.0000	9	0	125.0264	157.7349	107.1914	0.1505	147	124
1	228.0000	2.0000	9	0	124.9722	157.6609	107.1507	0.1975	139	116
1	229.0000	2.0000	9	0	124.8327	157.4950	106.8520	0.2587	148	126
1	230.0000	2.0000	9	0	124.8861	157.6383	107.0564	0.2407	142	115
1	231.0000	2.0000	9	0	124.8433	157.6430	106.9991	0.2846	135	111
1	232.0000	2.0000	9	0	124.8234	157.7257	106.9889	0.2145	135	110
1	233.0000	2.0000	9	0	124.9620	157.4941	107.2281	0.2989	126	96
1	234.0000	2.0000	9	0	124.9584	157.6247	107.0479	0.1801	121	89
1	235.0000	2.0000	9	0	124.9147	157.6547	107.1038	0.1870	117	88
1	236.0000	2.0000	9	0	125.3731	157.6095	107.3960	0.1627	120	96
1	237.0000	2.0000	8	0	124.9807	157.4290	107.2204	0.5153	123	98
1	238.0000	2.0000	9	0	125.3484	157.4021	107.5774	0.4496	123	105
1	239.0000	2.0000	9	0	125.8725	157.5020	107.8808	0.4010	140	110
1	240.0000	2.0000	9	0	126.2854	157.7310	108.0400	0.3654	139	111
1	241.0000	2.0000	9	0	125.5960	157.5828	107.8540	0.3334	136	113
1	242.0000	2.0000	9	0	125.2002	157.5659	107.4766	0.3824	136	114
1	243.0000	2.0000	10	0	124.9796	157.5360	107.4212	0.4347	136	113
1	244.0000	2.0000	9	0	125.0727	157.6763	107.4676	0.2082	139	101
1	245.0000	2.0000	9	0	125.0381	157.6956	107.4253	0.1631	138	110
1	246.0000	2.0000	9	0	125.0204	157.6597	107.4551	0.2050	138	114
1	247.0000	2.0000	9	0	124.9181	157.5889	107.2996	0.1284	153	125
1	248.0000	2.0000	9	0	125.0604	157.6248	107.3588	0.2296	151	124
1	249.0000	2.0000	9	0	124.8895	157.6029	107.1967	0.2526	150	130
1	250.0000	2.0000	10	0	125.1162	157.7394	107.4629	0.1307	151	125
1	251.0000	2.0000	9	0	125.0037	157.6779	107.4062	0.2206	143	126
1	252.0000	2.0000	10	0	124.8402	157.7144	107.3621	0.2485	147	119
1	253.0000	2.0000	9	0	125.0121	157.7092	107.5348	0.2314	157	124
1	254.0000	2.0000	10	0	125.0379	157.6415	107.3829	0.1874	152	130
1	255.0000	2.0000	9	0	125.0464	157.7068	107.3472	0.1607	154	126
1	256.0000	2.0000	10	0	124.8611	157.7396	107.1875	0.1838	147	128
1	257.0000	2.0000	9	0	124.7569	157.7421	107.1356	0.2604	153	123
1	258.0000	2.0000	9	0	124.8717	157.6806	107.1782	0.2191	152	119
1	259.0000	2.0000	10	0	124.7824	157.7872	107.0890	0.3275	143	119
1	260.0000	2.0000	9	0	124.7883	157.6252	106.9857	0.2257	145	129
1	261.0000	2.0000	9	0	124.7811	157.6273	106.9852	0.1725	146	122
1	262.0000	2.0000	9	0	124.8336	157.6713	107.0271	0.1484	148	120
1	263.0000	2.0000	9	0	124.8058	157.6009	106.9408	0.2046	150	124
1	264.0000	2.0000	9	0	124.8580	157.6906	107.0579	0.1199	146	118
1	265.0000	2.0000	10	0	124.7857	157.6961	106.8594	0.1465	156	127
1	266.0000	2.0000	10	0	124.3818	157.7938	106.6948	0.4833	151	122
1	267.0000	2.0000	9	0	124.6818	157.7236	106.7930	0.1202	146	122
1	268.0000	2.0000	9	0	125.1018	158.2192	107.0889	0.4317	143	120
1	269.0000	2.0000	10	0	124.8905	158.0323	107.0960	0.1859	140	126
1	270.0000	2.0000	10	0	124.9068	158.1596	107.1012	0.2215	145	119
1	271.0000	2.0000	9	0	125.0506	158.1838	107.2810	0.1675	151	121
1	272.0000	2.0000	9	0	125.1524	158.1484	107.2564	0.1328	140	126
1	273.0000	2.0000	9	0	125.0336	158.2296	107.3168	0.2085	146	125
1	274.0000	2.0000	9	0	125.0919	158.2362	107.3073	0.1934	155	126
1	275.0000	2.0000	9	0	125.3936	158.2845	107.5241	0.1698	145	122
1	276.0000	2.0000	9	0	125.0205	158.1972	107.1795	0.3388	141	115
1	277.0000	2.0000	9	0	125.3166	158.2691	107.5298	0.1998	140	119
1	278.0000	2.0000	8	0	125.1213	158.1819	107.4104	0.2375	152	123
1	279.0000	2.0000	9	0	125.2383	158.1962	107.4853	0.1579	149	119
1	280.0000	2.0000	9	0	125.3325	158.2702	107.4963	0.2156	145	124
1	281.0000	2.0000	10	0	125.2824	158.3153	107.6326	0.2277	149	134
1	282.0000	2.0000	9	0	125.2338	158.1851	107.5405	0.2375	151	122
1	283.0000	2.0000	10	0	125.2737	158.2053	107.7779	0.3078	152	121
1	284.0000	2.0000	9	0	125.0785	158.1852	107.2454	0.2090	147	128
1	285.0000	2.0000	10	0	125.2299	158.1546	107.5584	0.1769	155	125
1	286.0000	2.0000	10	0	125.2526	158.1291	107.6035	0.1443	150	134
1	287.0000	2.0000	9	0	125.1919	158.2554	107.7255	0.2721	152	116
1	288.0000	2.0000	10	0	124.8789	158.0755	107.1808	0.3557	142	117
1	289.0000	2.0000	9	0	125.1928	158.0192	107.6124	0.2566	148	121
1	290.0000	2.0000	9	0	125.3364	158.0958	107.7044	0.2325	142	114
1	291.0000	2.0000	9	0	125.1933	158.1979	107.5776	0.2069	150	122
1	292.0000	2.0000	9	0	125.2706	158.2243	107.7699	0.2797	152	121
1	293.0000	2.0000	9	0	125.5314	158.2321	107.9688	0.2741	145	124
1	294.0000	2.0000	9	0	125.4046	158.1451	107.8638	0.2165	147	126
1	295.0000	2.0000	10	0	125.5615	158.1418	108.0024	0.1948	154	127
1	296.0000	2.0000	9	0	125.6632	158.1865	107.9881	0.2240	151	130
1	297.0000	2.0000	9	0	125.4778	157.9217	107.9089	0.2666	154	129
1	298.0000	2.0000	9	0	125.3582	158.0486	107.6755	0.2427	150	120
1	299.0000	2.0000	9	0	125.5379	158.1321	107.8307	0.1731	146	126
1	300.0000	2.0000	9	0	125.0735	158.1628	107.6747	0.3775	149	128
1	301.0000	2.0000	10	0	125.3523	158.1694	107.9531	0.2921	153	121
1	302.0000	2.0000	9	0	125.3225	157.9669	107.8661	0.2884	151	123
1	303.0000	2.0000	9	0	125.2498	158.1530	107.9541	0.3906	147	121
1	304.0000	2.0000	9	0	125.4412	158.2435	108.2098	0.2135	147	122
1	305.0000	2.0000	10	0	125.3253	158.1628	108.0135	0.2589	150	113
1	306.0000	2.0000	9	0	125.3469	158.1393	107.9784	0.2588	149	122
1	307.0000	2.0000	9	0	125.4050	158.0176	108.0536	0.1523	149	123
1	308.0000	2.0000	9	0	125.5932	158.1493	108.1662	0.1943	154	127
1	309.0000	2.0000	10	0	125.7403	158.0853	108.1884	0.3481	148	122
1	310.0000	2.0000	9	0	125.4589	158.1802	108.1696	0.2578	148	124
1	311.0000	2.0000	9	0	125.3616	158.0739	108.0074	0.2445	148	121
1	312.0000	2.0000	10	0	125.1991	158.2843	107.8783	0.1885	148	128
1	313.0000	2.0000	10	0	125.1500	158.1978	107.8560	0.2239	151	123
1	314.0000	2.0000	10	0	125.3691	158.3303	108.3059	0.2347	146	124
1	315.0000	2.0000	9	0	125.2963	158.1614	108.0128	0.2119	151	117
1	316.0000	2.0000	9	0	125.5349	158.2728	108.2738	0.2410	146	120
1	317.0000	2.0000	9	0	125.5331	158.2797	108.3227	0.2053	150	116
1	318.0000	2.0000	10	0	125.4878	158.1739	108.2250	0.2515	141	121
1	319.0000	2.0000	10	0	125.3968	158.3237	108.1983	0.3184	153	121
1	320.0000	2.0000	10	0	125.3927	158.3290	107.9932	0.2558	150	120
1	321.0000	2.0000	8	0	125.3810	158.2012	107.6677	0.3663	143	111
1	322.0000	2.0000	9	0	125.4630	158.2540	107.9526	0.1723	148	125
1	323.0000	2.0000	10	0	125.4222	158.2017	107.7057	0.2219	151	127
1	324.0000	2.0000	10	0	125.4606	158.2415	107.5576	0.2539	153	132
1	325.0000	2.0000	10	0	125.3344	158.3373	107.5744	0.1615	158	132
1	326.0000	2.0000	10	0	125.2480	158.3665	107.6410	0.2142	151	132
1	327.0000	2.0000	9	0	125.2916	158.2552	107.4745	0.1985	150	116
1	328.0000	2.0000	9	0	125.2154	158.3171	107.4221	0.1766	145	120
1	329.0000	2.0000	9	0	124.7486	158.2397	106.8448	0.3400	143	119
1	330.0000	2.0000	10	0	125.2109	158.4438	107.4275	0.3439	147	134
1	331.0000	2.0000	10	0	124.5352	158.5916	107.0418	0.3948	147	123
1	332.0000	2.0000	10	0	125.0831	158.4424	107.3529	0.1735	146	123
1	333.0000	2.0000	10	0	124.9107	158.5226	107.1901	0.2288	148	110
1	334.0000	2.0000	10	0	124.5881	158.4346	106.6552	0.2465	144	119
1	335.0000	2.0000	9	0	124.2667	158.5389	106.1527	0.4521	141	115
1	336.0000	2.0000	10	0	124.5797	158.2936	106.3350	0.1885	144	118
1	337.0000	2.0000	10	0	124.3912	158.2705	106.3208	0.2906	147	122
1	338.0000	2.0000	9	0	124.4669	158.2941	106.2326	0.2595	144	124
1	339.0000	2.0000	9	0	123.9073	158.2269	106.1315	0.4831	143	125
1	340.0000	2.0000	9	0	124.4729	158.3629	106.9446	0.2851	147	128
1	341.0000	2.0000	9	0	124.3036	158.2385	106.9812	0.3151	148	125
1	342.0000	2.0000	9	0	124.1444	158.2058	106.9168	0.1796	140	122
1	343.0000	2.0000	9	0	124.2929	158.2326	107.0999	0.2015	133	115
1	344.0000	2.0000	9	0	124.0681	158.2040	107.0701	0.1941	140	123
1	345.0000	2.0000	10	0	124.2274	158.2247	106.9997	0.1611	142	118
1	346.0000	2.0000	10	0	123.7531	158.2401	106.5069	0.3316	128	119
1	347.0000	2.0000	9	0	124.2064	158.3110	107.0387	0.2975	132	110
1	348.0000	2.0000	9	0	123.8999	158.1844	106.7644	0.1329	144	120
1	349.0000	2.0000	9	0	124.1885	158.2370	106.9384	0.1868	142	123
1	350.0000	2.0000	9	0	123.8298	158.1922	106.3019	0.3580	160	116
1	351.0000	2.0000	9	0	123.4026	158.2397	105.4097	0.3290	141	115
1	352.0000	2.0000	10	0	123.8277	158.1885	105.7351	0.1787	141	117
1	353.0000	2.0000	10	0	123.3978	158.3465	105.4964	0.4674	142	115
1	354.0000	2.0000	9	0	123.8253	158.2178	105.8236	0.3340	137	115
1	355.0000	2.0000	10	0	123.6235	158.3500	105.5713	0.2540	155	113
1	356.0000	2.0000	10	0	123.5150	158.2916	105.3831	0.2507	148	129
1	357.0000	2.0000	10	0	123.9448	158.2987	105.8412	0.2562	143	120
1	358.0000	2.0000	10	0	123.9369	158.2900	105.8250	0.1843	133	120
1	359.0000	2.0000	9	0	123.8367	158.2491	105.7128	0.2622	141	116
1	360.0000	2.0000	9	0	123.7742	158.2593	105.5804	0.2078	145	112
1	361.0000	2.0000	10	0	124.0207	158.4246	105.8965	0.4058	132	117
1	362.0000	2.0000	9	0	123.7275	158.3590	105.7945	0.2349	138	120
1	363.0000	2.0000	9	0	123.9889	158.3192	106.0144	0.1879	138	112
1	364.0000	2.0000	9	0	123.8410	158.3135	105.8143	0.1442	150	114
1	365.0000	2.0000	9	0	123.5397	158.2090	105.5700	0.2978	141	111
1	366.0000	2.0000	9	0	123.4757	158.2280	105.3633	0.2575	133	103
1	367.0000	2.0000	9	0	123.2421	158.3736	105.3531	0.3020	135	112
1	368.0000	2.0000	9	0	123.4093	158.1914	105.3660	0.2588	137	104
1	369.0000	2.0000	9	0	123.4276	158.2530	105.3379	0.2619	137	104
1	370.0000	2.0000	9	0	123.2880	158.3746	105.4502	0.2941	138	116
1	371.0000	2.0000	9	0	123.6252	158.3464	105.7245	0.2342	135	108
1	372.0000	2.0000	9	0	123.4969	158.2146	105.4031	0.2699	135	109
1	373.0000	2.0000	9	0	123.3781	158.0277	105.3512	0.3098	136	109
1	374.0000	2.0000	9	0	123.4679	158.0821	105.4991	0.2085	143	114
1	375.0000	2.0000	10	0	123.3793	158.1008	105.6133	0.2234	145	114
1	376.0000	2.0000	10	0	123.3565	158.0262	105.5905	0.2632	140	114
1	377.0000	2.0000	10	0	123.1672	157.8582	105.2716	0.4076	135	110
1	378.0000	2.0000	10	0	123.4651	158.0354	105.6775	0.2060	137	102
1	379.0000	2.0000	10	0	123.3000	157.9676	105.4626	0.3429	132	105
1	380.0000	2.0000	10	0	123.2747	158.1272	105.5299	0.3388	133	112
1	381.0000	2.0000	9	0	123.4444	158.0536	105.4443	0.3241	146	114
1	382.0000	2.0000	9	0	122.7468	158.0435	105.0200	0.5067	142	115
1	383.0000	2.0000	9	0	123.2494	158.1226	105.3680	0.2305	151	117
1	384.0000	2.0000	9	0	122.8799	157.9424	104.9208	0.4428	129	109
1	385.0000	2.0000	10	0	123.3064	158.1154	105.2856	0.1783	136	110
1	386.0000	2.0000	9	0	123.2829	158.1567	105.3604	0.2682	135	112
1	387.0000	2.0000	10	0	123.1227	158.1121	105.2179	0.3546	139	114
1	388.0000	2.0000	9	0	123.0749	157.9306	104.9246	0.2967	140	110
1	389.0000	2.0000	9	0	123.0856	158.1103	105.1014	0.2190	126	108
1	390.0000	2.0000	10	0	123.9361	158.1808	105.6469	0.5093	126	106
1	391.0000	2.0000	10	0	122.8440	158.0265	105.1165	0.2644	121	104
1	392.0000	2.0000	9	0	122.7148	158.1318	105.0701	0.3775	131	106
1	393.0000	2.0000	10	0	122.9465	158.1279	105.1670	0.3695	132	110
1	394.0000	2.0000	9	0	123.0903	158.2312	105.4482	0.2686	127	103
1	395.0000	2.0000	10	0	123.2257	158.2792	105.5070	0.1966	135	113
1	396.0000	2.0000	9	0	123.1774	158.0844	105.1741	0.2234	130	110
1	397.0000	2.0000	9	0	122.6026	158.0705	105.0237	0.3052	136	108
1	398.0000	2.0000	9	0	123.2567	158.0635	105.3086	0.3424	129	109
1	399.0000	2.0000	9	0	123.1375	158.1203	105.5589	0.2664	131	114
1	400.0000	2.0000	9	0	123.0420	158.1430	105.3817	0.2211	131	112
1	401.0000	2.0000	10	0	122.8837	158.1612	105.1879	0.2150	136	114
1	402.0000	2.0000	10	0	122.6576	158.1184	104.8273	0.2408	121	99
1	403.0000	2.0000	10	0	122.7455	158.1065	104.7625	0.2467	116	96
1	404.0000	2.0000	9	0	122.6621	158.0772	104.3344	0.3867	117	92
1	405.0000	2.0000	10	0	123.0537	158.2873	105.1807	0.2131	113	101
1	406.0000	2.0000	10	0	122.9231	158.2375	104.9390	0.3827	113	103
1	407.0000	2.0000	10	0	122.7663	158.3870	104.9518	0.3487	116	97
1	408.0000	2.0000	10	0	122.8559	158.3864	104.9018	0.4809	118	98
1	409.0000	2.0000	9	0	122.8654	158.0096	104.8791	0.1726	122	102
1	410.0000	2.0000	9	0	122.9410	158.2612	104.8998	0.2781	116	103
1	411.0000	2.0000	9	0	123.0420	157.9999	104.9368	0.2252	126	112
1	412.0000	2.0000	9	0	122.7085	158.1124	104.7404	0.2838	129	115
1	413.0000	2.0000	10	0	122.9928	158.1632	104.8645	0.1937	126	111
1	414.0000	2.0000	9	0	122.9302	158.1550	104.5741	0.2738	125	109
1	415.0000	2.0000	10	0	122.9357	158.4169	104.6527	0.3178	122	103
1	416.0000	2.0000	9	0	122.8967	158.3822	104.5111	0.2755	120	111
1	417.0000	2.0000	9	0	123.2898	158.4618	105.0015	0.2456	131	104
1	418.0000	2.0000	9	0	122.9834	158.3105	104.7905	0.2140	121	103
1	419.0000	2.0000	10	0	122.6987	158.2695	104.4687	0.2709	119	111
1	420.0000	2.0000	10	0	122.7801	158.0841	104.5850	0.3676	129	111
1	421.0000	2.0000	10	0	122.9389	158.2210	104.7586	0.2032	129	110
1	422.0000	2.0000	9	0	122.9206	158.2436	104.4824	0.2191	128	113
1	423.0000	2.0000	10	0	123.4126	158.2908	104.7443	0.5294	119	101
1	424.0000	2.0000	10	0	122.3997	158.2790	104.1402	0.3272	121	99
1	425.0000	2.0000	10	0	122.6940	158.1345	104.1627	0.2452	131	106
1	426.0000	2.0000	10	0	122.6817	158.0631	104.0926	0.2381	132	108
1	427.0000	2.0000	10	0	122.4277	158.1027	103.8314	0.2900	136	106
1	428.0000	2.0000	9	0	122.4000	158.0410	103.8747	0.1825	127	101
1	429.0000	2.0000	9	0	122.1195	157.9852	103.6076	0.2209	123	101
1	430.0000	2.0000	8	0	122.0922	157.9785	103.7101	0.3217	131	94
1	431.0000	2.0000	9	0	122.1272	158.0001	103.8130	0.3390	126	93
1	432.0000	2.0000	10	0	122.2936	158.1821	104.0279	0.3492	129	102
1	433.0000	2.0000	10	0	122.1203	158.1951	103.8194	0.3670	132	105
1	434.0000	2.0000	10	0	122.5622	158.0603	104.1495	0.2865	136	109
1	435.0000	2.0000	10	0	122.3075	157.9734	103.8435	0.3504	128	99
1	436.0000	2.0000	10	0	122.4480	158.0229	104.0343	0.3513	132	112
1	437.0000	2.0000	10	0	122.4815	158.1507	104.2273	0.2027	135	112
1	438.0000	2.0000	9	0	121.5102	157.6494	103.9856	0.6346	132	105
1	439.0000	2.0000	9	0	122.2181	157.8250	104.4832	0.2529	134	103
1	440.0000	2.0000	9	0	122.1825	157.9820	104.4383	0.2529	131	109
1	441.0000	2.0000	9	0	121.7780	157.9279	104.1467	0.3928	124	101
1	442.0000	2.0000	8	0	122.0747	158.0764	104.6284	0.3035	129	99
1	443.0000	2.0000	10	0	122.2962	158.1077	104.8426	0.2045	131	106
1	444.0000	2.0000	9	0	122.6324	158.2481	105.1880	0.1804	152	105
1	445.0000	2.0000	10	0	122.6718	158.1192	105.2198	0.1542	129	118
1	446.0000	2.0000	10	0	122.3930	158.1058	105.0216	0.1372	145	106
1	447.0000	2.0000	10	0	121.9739	157.9640	104.6062	0.2136	130	106
1	448.0000	2.0000	10	0	122.3717	157.9623	104.9131	0.3258	143	113
1	449.0000	2.0000	9	0	122.6899	158.1071	105.3563	0.1576	143	113
1	450.0000	2.0000	10	0	122.3903	158.1208	105.1990	0.2517	137	114
1	451.0000	2.0000	10	0	121.5791	157.9505	104.5834	0.5480	143	112
1	452.0000	2.0000	10	0	122.3835	158.1050	104.9334	0.1456	142	117
1	453.0000	2.0000	10	0	121.9838	157.9908	104.5652	0.2907	136	106
1	454.0000	2.0000	10	0	122.0808	158.0084	104.5605	0.3562	133	108
1	455.0000	2.0000	10	0	121.8270	157.9397	104.3513	0.3361	144	111
1	456.0000	2.0000	8	0	122.4747	158.0794	104.8239	0.3017	137	103
1	457.0000	2.0000	10	0	122.0546	158.0258	104.5667	0.2432	141	111
1	458.0000	2.0000	9	0	122.1527	158.0139	104.8037	0.1826	134	111
1	459.0000	2.0000	7	0	122.3607	158.0348	104.9927	0.2051	142	111
1	460.0000	2.0000	9	0	122.2723	157.8643	105.2655	0.2971	138	115
1	461.0000	2.0000	9	0	122.3853	158.0434	105.0795	0.2458	153	105
1	462.0000	2.0000	9	0	121.7928	157.9393	104.6381	0.4549	136	105
1	463.0000	2.0000	10	0	121.8464	158.1268	104.8153	0.3672	134	113
1	464.0000	2.0000	9	0	122.2899	158.0759	105.0152	0.1735	143	116
1	465.0000	2.0000	9	0	122.3230	158.0157	105.0121	0.1727	141	116
1	466.0000	2.0000	9	0	122.4572	158.0814	104.9860	0.2221	139	114
1	467.0000	2.0000	10	0	121.8492	157.8770	104.5787	0.4061	137	110
1	468.0000	2.0000	9	0	122.0821	157.7633	104.5659	0.2190	140	111
1	469.0000	2.0000	10	0	121.8185	157.6681	104.2201	0.3771	140	113
1	470.0000	2.0000	10	0	121.6540	157.5277	104.1837	0.2485	135	112
1	471.0000	2.0000	10	0	121.5855	157.6813	104.0255	0.3552	140	117
1	472.0000	2.0000	10	0	121.8318	157.7361	104.2898	0.3333	133	111
1	473.0000	2.0000	10	0	121.8667	157.5535	104.2936	0.1786	137	107
1	474.0000	2.0000	10	0	121.6888	157.4808	104.1285	0.2473	138	112
1	475.0000	2.0000	9	0	121.6963	157.5105	104.1957	0.3891	141	112
1	476.0000	2.0000	9	0	121.8121	157.5939	104.3109	0.2674	143	107
1	477.0000	2.0000	10	0	122.2215	157.6404	104.8659	0.4017	133	113
1	478.0000	2.0000	10	0	122.0563	157.5065	104.7315	0.2367	134	103
1	479.0000	2.0000	10	0	121.6523	157.6269	104.4358	0.3458	139	105
1	480.0000	2.0000	10	0	121.1365	157.6896	104.1350	0.6608	129	111
1	481.0000	2.0000	10	0	122.0243	157.6732	104.7585	0.2297	136	112
1	482.0000	2.0000	10	0	121.7394	157.5044	104.5198	0.2950	148	116
1	483.0000	2.0000	9	0	122.0029	157.5162	104.8545	0.2245	138	119
1	484.0000	2.0000	10	0	122.2372	157.4336	104.8437	0.3202	138	112
1	485.0000	2.0000	10	0	122.0505	157.4171	104.6921	0.3496	134	112
1	486.0000	2.0000	10	0	121.8021	157.6682	104.7505	0.2647	137	111
1	487.0000	2.0000	10	0	122.1620	157.5190	104.7911	0.5476	126	108
1	488.0000	2.0000	9	0	121.4212	157.4949	104.5389	0.2754	130	114
1	489.0000	2.0000	9	0	121.4591	157.3378	104.5787	0.3058	135	104
1	490.0000	2.0000	9	0	121.9320	157.5019	105.0499	0.2445	152	115
1	491.0000	2.0000	9	0	121.8976	157.5904	105.0217	0.2199	133	111
1	492.0000	2.0000	9	0	121.9385	157.3886	105.0834	0.2808	135	116
1	493.0000	2.0000	9	0	122.0468	157.5799	105.1296	0.1696	141	118
1	494.0000	2.0000	9	0	121.8914	157.5218	104.9128	0.2705	137	117
1	495.0000	2.0000	9	0	121.9127	157.4859	104.7963	0.1630	145	123
1	496.0000	2.0000	10	0	121.9640	157.5220	104.7878	0.1305	149	121
1	497.0000	2.0000	10	0	121.2499	157.4777	104.2400	0.5218	148	118
1	498.0000	2.0000	9	0	121.8043	157.6561	104.4281	0.2371	144	115
1	499.0000	2.0000	10	0	121.9516	157.7302	104.4634	0.1560	142	111
1	500.0000	2.0000	9	0	121.8969	157.5968	104.4532	0.2571	147	113
1	501.0000	2.0000	9	0	122.1323	157.8354	104.5841	0.1288	148	115
1	502.0000	2.0000	9	0	121.7579	157.7758	104.2561	0.2188	143	111
1	503.0000	2.0000	9	0	121.7229	157.6952	104.4639	0.2726	144	119
1	504.0000	2.0000	10	0	121.9652	157.6611	104.5591	0.2700	153	116
1	505.0000	2.0000	10	0	121.6654	157.6360	104.4081	0.2089	149	111
1	506.0000	2.0000	10	0	121.6485	157.4873	104.4667	0.2154	142	115
1	507.0000	2.0000	10	0	121.6670	157.6170	104.3810	0.2803	141	117
1	508.0000	2.0000	10	0	121.4839	157.5984	104.2467	0.3187	155	122
1	509.0000	2.0000	10	0	121.5852	157.6234	104.3476	0.2861	147	120
1	510.0000	2.0000	10	0	121.6026	157.5454	104.2990	0.1718	143	116
1	511.0000	2.0000	9	0	121.9959	157.6849	104.6290	0.4322	141	122
1	512.0000	2.0000	9	0	121.4502	157.6455	104.4138	0.4227	142	116
1	513.0000	2.0000	9	0	121.7762	157.2565	104.6261	0.2642	142	118
1	514.0000	2.0000	10	0	121.8320	157.3161	104.8867	0.2439	143	126
1	515.0000	2.0000	10	0	121.5302	157.3711	104.6332	0.2548	142	125
1	516.0000	2.0000	10	0	121.3523	157.3264	104.5899	0.2828	142	119
1	517.0000	2.0000	9	0	121.5848	157.2858	104.6624	0.2518	142	118
1	518.0000	2.0000	9	0	121.5112	157.4490	104.6323	0.1302	131	109
1	519.0000	2.0000	10	0	121.5092	157.4627	104.6392	0.1677	143	117
1	520.0000	2.0000	7	0	121.6740	157.5015	104.6415	0.1979	138	122
1	521.0000	2.0000	9	0	121.3443	157.5713	104.4407	0.1545	150	112
1	522.0000	2.0000	8	0	121.2844	157.4358	104.2919	0.2201	144	112
1	523.0000	2.0000	10	0	121.4617	157.4816	104.4742	0.2599	139	110
1	524.0000	2.0000	10	0	121.0424	157.5756	104.2041	0.2242	146	116
1	525.0000	2.0000	10	0	121.2929	157.4433	104.4085	0.1530	140	119
1	526.0000	2.0000	9	0	120.9892	157.5919	104.3992	0.3328	141	114
1	527.0000	2.0000	10	0	121.2523	157.5351	104.5671	0.2971	144	114
1	528.0000	2.0000	10	0	120.7610	157.3208	104.8918	0.4880	135	112
1	529.0000	2.0000	10	0	120.9747	157.3241	104.9558	0.3397	140	115
1	530.0000	2.0000	10	0	121.0532	157.5334	104.7453	0.3000	143	109
1	531.0000	2.0000	9	0	120.8981	157.4732	104.7726	0.2906	142	113
1	532.0000	2.0000	10	0	120.8860	157.3470	104.7686	0.2469	139	114
1	533.0000	2.0000	10	0	121.2409	157.3474	104.7112	0.2402	141	120
1	534.0000	2.0000	10	0	121.2051	157.2255	104.6644	0.2850	143	119
1	535.0000	2.0000	10	0	121.3751	157.1666	104.7777	0.1508	143	115
1	536.0000	2.0000	10	0	121.2812	157.2521	104.6294	0.2882	144	118
1	537.0000	2.0000	10	0	121.4902	156.9527	104.8265	0.3087	153	113
1	538.0000	2.0000	9	0	122.1000	156.9992	105.3621	0.5923	133	107
1	539.0000	2.0000	10	0	120.7837	157.2403	104.6763	0.6342	142	105
1	540.0000	2.0000	10	0	121.3679	156.9788	104.8666	0.3811	139	98
1	541.0000	2.0000	10	0	121.8552	157.1995	105.5906	0.3852	144	100
1	542.0000	2.0000	10	0	122.1679	157.0943	105.7715	0.4392	134	112
1	543.0000	2.0000	9	0	121.8976	157.0688	105.7830	0.2942	151	106
1	544.0000	2.0000	10	0	121.7822	157.2713	105.8018	0.2248	125	95
1	545.0000	2.0000	9	0	121.4339	157.2235	105.1139	0.4259	131	98
1	546.0000	2.0000	10	0	121.4557	157.1394	105.3876	0.3388	118	86
1	547.0000	2.0000	10	0	121.5363	157.2477	105.4399	0.4082	112	88
1	548.0000	2.0000	9	0	121.6818	157.2489	105.2392	0.4964	123	88
1	549.0000	2.0000	8	0	121.3143	157.1682	105.2902	0.3969	122	86
1	550.0000	2.0000	10	0	121.6949	157.2181	105.3173	0.4160	128	98
1	551.0000	2.0000	10	0	120.9274	157.1862	104.6983	0.3644	135	101
1	552.0000	2.0000	10	0	121.1138	157.2505	104.9078	0.2853	140	107
1	553.0000	2.0000	10	0	121.0040	157.1549	104.7894	0.2498	131	103
1	554.0000	2.0000	10	0	121.1036	157.1160	104.6802	0.1964	135	114
1	555.0000	2.0000	10	0	121.3163	157.1952	104.6209	0.3577	136	108
1	556.0000	2.0000	10	0	120.6640	157.2396	104.0096	0.3588	133	112
1	557.0000	2.0000	10	0	120.8936	157.2127	104.2086	0.2569	141	118
1	558.0000	2.0000	10	0	121.0266	157.2956	104.3214	0.1745	140	117
1	559.0000	2.0000	10	0	120.8225	157.3125	103.9318	0.2902	142	120
1	560.0000	2.0000	10	0	121.0374	157.3418	104.1204	0.1796	134	118
1	561.0000	2.0000	10	0	120.9186	157.3433	103.7690	0.2357	139	122
1	562.0000	2.0000	9	0	121.0210	157.2423	103.8105	0.1707	144	122
1	563.0000	2.0000	9	0	120.8257	157.4079	103.7318	0.2869	135	118
1	564.0000	2.0000	10	0	120.8459	157.4893	103.6289	0.2537	135	118
1	565.0000	2.0000	10	0	120.9445	157.5295	103.6615	0.1695	140	121
1	566.0000	2.0000	10	0	121.1253	157.4328	103.4922	0.3594	138	121
1	567.0000	2.0000	9	0	120.7756	157.3190	103.3330	0.2302	140	120
1	568.0000	2.0000	10	0	120.7493	157.2429	103.3567	0.1862	139	118
1	569.0000	2.0000	10	0	120.8543	157.3208	103.5113	0.1993	146	117
1	570.0000	2.0000	10	0	120.9615	157.2595	103.6583	0.2487	144	118
1	571.0000	2.0000	10	0	120.9460	157.2870	103.5934	0.2560	145	121
1	572.0000	2.0000	10	0	120.5046	157.3627	103.2733	0.3251	138	120
1	573.0000	2.0000	10	0	120.6580	157.2444	103.3256	0.2483	144	118
1	574.0000	2.0000	9	0	120.9496	157.3080	103.6240	0.1794	151	125
1	575.0000	2.0000	10	0	120.8032	157.4254	103.6035	0.2586	145	125
1	576.0000	2.0000	10	0	120.9496	157.3437	103.6118	0.2445	138	121
1	577.0000	2.0000	9	0	120.9881	157.3189	103.5572	0.1762	140	122
1	578.0000	2.0000	10	0	120.7180	157.1928	103.1532	0.2195	144	118
1	579.0000	2.0000	9	0	120.6995	157.1580	103.2143	0.2999	148	119
1	580.0000	2.0000	10	0	120.0068	157.1970	102.7574	0.5195	146	112
1	581.0000	2.0000	10	0	120.2820	156.9023	102.8151	0.3762	146	110
1	582.0000	2.0000	9	0	119.3207	156.9532	102.2711	0.7815	151	111
1	583.0000	2.0000	9	0	119.9081	156.6071	102.3466	0.3240	148	109
1	584.0000	2.0000	10	0	118.9921	156.3860	101.7370	0.7145	148	104
1	585.0000	2.0000	9	0	120.0055	156.3550	102.5246	0.2258	135	103
1	586.0000	2.0000	9	0	120.0812	156.4090	102.3739	0.1968	147	116
1	587.0000	2.0000	10	0	120.0870	156.3620	102.2737	0.1318	148	119
1	588.0000	2.0000	10	0	119.6168	156.2792	101.9206	0.3103	149	126
1	589.0000	2.0000	10	0	120.0129	156.5261	102.0084	0.4072	150	115
1	590.0000	2.0000	10	0	119.8745	156.3476	102.0756	0.3127	150	113
1	591.0000	2.0000	10	0	119.8817	156.2287	101.9492	0.3066	153	123
1	592.0000	2.0000	10	0	119.8128	155.9397	101.8612	0.6223	145	122
1	593.0000	2.0000	10	0	119.9174	156.2943	102.1093	0.2296	149	125
1	594.0000	2.0000	10	0	119.9942	156.3595	102.0465	0.2590	155	123
1	595.0000	2.0000	10	0	120.0437	156.2398	102.0363	0.2499	150	123
1	596.0000	2.0000	10	0	119.6481	156.5032	101.9268	0.4562	142	113
1	597.0000	2.0000	10	0	120.1478	156.2303	102.2627	0.2656	142	118
1	598.0000	2.0000	10	0	119.8576	156.0838	102.2322	0.2709	155	117
1	599.0000	2.0000	10	0	119.9960	156.2999	102.1520	0.2035	152	125
1	600.0000	2.0000	10	0	119.7112	156.2731	101.9495	0.2580	157	124
1	601.0000	2.0000	10	0	119.8131	156.1664	102.0589	0.2148	148	126
1	602.0000	2.0000	10	0	120.0388	156.3466	102.3232	0.1984	146	118
1	603.0000	2.0000	10	0	119.9017	156.1718	102.1376	0.2058	140	116
1	604.0000	2.0000	9	0	119.7921	155.9603	102.0784	0.4384	146	114
1	605.0000	2.0000	9	0	119.8656	156.1601	102.0073	0.2939	142	114
1	606.0000	2.0000	10	0	119.8421	156.3987	102.0279	0.3092	142	113
1	607.0000	2.0000	9	0	119.9156	156.1222	102.0310	0.1625	144	111
1	608.0000	2.0000	10	0	119.3662	155.8689	101.6686	0.3215	145	112
1	609.0000	2.0000	10	0	119.2113	155.0802	101.3053	0.2695	131	111
1	610.0000	2.0000	10	0	119.3665	154.9652	101.4585	0.1785	134	111
1	611.0000	2.0000	10	0	119.2477	155.0381	101.4008	0.1817	137	118
1	612.0000	2.0000	10	0	119.1733	154.9184	101.2732	0.3508	129	112
1	613.0000	2.0000	9	0	119.2199	154.6117	101.3180	0.2330	137	112
1	614.0000	2.0000	9	0	119.2457	154.9632	101.4394	0.2776	129	108
1	615.0000	2.0000	10	0	118.8087	154.8960	100.9013	0.3588	140	111
1	616.0000	2.0000	10	0	118.9788	154.7933	101.1551	0.3295	133	107
1	617.0000	2.0000	10	0	118.2413	154.8667	100.5388	0.5582	124	107
1	618.0000	2.0000	10	0	118.6494	154.8548	101.0702	0.5312	131	111
1	619.0000	2.0000	10	0	118.8225	154.9291	100.9851	0.2592	131	111
1	620.0000	2.0000	8	0	119.2692	154.8817	101.4056	0.2052	124	102
1	621.0000	2.0000	10	0	119.2224	154.8855	101.2509	0.3125	135	107
1	622.0000	2.0000	10	0	119.0025	155.0291	101.2879	0.1916	130	110
1	623.0000	2.0000	10	0	118.8722	154.9898	101.0960	0.4286	130	114
1	624.0000	2.0000	9	0	119.1153	154.9807	101.3300	0.3631	127	104
1	625.0000	2.0000	9	0	119.0497	154.9286	101.2072	0.3572	125	104
1	626.0000	2.0000	9	0	119.0075	154.9497	101.2314	0.4309	123	106
1	627.0000	2.0000	10	0	118.9388	155.1291	101.3630	0.4675	121	98
1	628.0000	2.0000	9	0	119.0147	154.7562	101.3317	0.2348	117	98
1	629.0000	2.0000	10	0	119.2991	154.7691	101.6585	0.1961	125	105
1	630.0000	2.0000	10	0	119.1236	154.8999	101.5669	0.2604	131	107
1	631.0000	2.0000	10	0	118.7665	154.8361	101.2260	0.4447	124	109
1	632.0000	2.0000	10	0	118.6938	154.9602	101.3812	0.5510	134	103
1	633.0000	2.0000	10	0	118.8303	154.7989	101.1085	0.3369	139	114
1	634.0000	2.0000	10	0	118.9056	154.8460	101.2298	0.2761	142	108
1	635.0000	2.0000	10	0	118.8550	154.8782	101.3690	0.2753	130	111
1	636.0000	2.0000	10	0	118.9082	154.8597	101.3938	0.2316	138	115
1	637.0000	2.0000	10	0	119.0602	154.9610	101.4378	0.3260	143	112
1	638.0000	2.0000	10	0	119.1248	154.8119	101.4812	0.1419	138	119
1	639.0000	2.0000	10	0	119.1397	154.9551	101.6013	0.2067	134	114
1	640.0000	2.0000	10	0	119.1094	154.7266	101.4890	0.2722	143	112
1	641.0000	2.0000	10	0	118.8639	154.7658	101.3078	0.2528	134	114
1	642.0000	2.0000	10	0	118.8004	154.6897	101.1771	0.1961	136	107
1	643.0000	2.0000	10	0	118.9791	154.8294	101.5534	0.2263	132	117
1	644.0000	2.0000	10	0	119.0211	154.6112	101.4672	0.1659	133	114
1	645.0000	2.0000	10	0	118.7560	154.6503	101.2709	0.3337	136	112
1	646.0000	2.0000	10	0	118.9885	154.5761	101.3952	0.2100	124	108
1	647.0000	2.0000	10	0	118.5945	154.6972	101.1498	0.4864	134	108
1	648.0000	2.0000	10	0	118.7470	154.7779	101.3637	0.2406	136	107
1	649.0000	2.0000	10	0	118.9001	154.5113	101.5183	0.2743	139	105
1	650.0000	2.0000	9	0	119.0096	154.5404	101.5102	0.2673	133	109
1	651.0000	2.0000	10	0	118.9129	154.6679	101.5671	0.2859	137	106
1	652.0000	2.0000	10	0	118.9130	154.6849	101.3535	0.3586	127	103
1	653.0000	2.0000	9	0	118.6283	154.8277	101.4829	0.2792	129	99
1	654.0000	2.0000	10	0	118.3548	154.6716	101.0631	0.5443	142	105
1	655.0000	2.0000	10	0	118.7497	154.5773	101.4563	0.3850	132	109
1	656.0000	2.0000	10	0	118.8057	154.6830	101.3850	0.2225	143	111
1	657.0000	2.0000	10	0	118.9252	154.6567	101.4912	0.1730	143	122
1	658.0000	2.0000	10	0	118.6182	154.6553	101.2270	0.3412	144	127
1	659.0000	2.0000	8	0	118.8429	154.5521	101.6100	0.3124	144	110
1	660.0000	2.0000	10	0	119.0617	154.6937	101.5704	0.3645	142	123
1	661.0000	2.0000	9	0	118.7599	154.7281	101.5010	0.2129	143	106
1	662.0000	2.0000	9	0	117.9693	154.7194	100.8843	0.5512	123	100
1	663.0000	2.0000	10	0	118.5797	154.5223	101.2522	0.3766	131	103
1	664.0000	2.0000	10	0	117.9976	154.5558	100.9190	0.4984	139	105
1	665.0000	2.0000	10	0	118.7453	154.5942	101.3684	0.1733	127	104
1	666.0000	2.0000	10	0	118.7246	154.5909	101.4180	0.2562	144	110
1	667.0000	2.0000	10	0	118.4416	154.7550	101.1101	0.4549	129	105
1	668.0000	2.0000	10	0	118.7363	154.5367	101.3950	0.2984	135	99
1	669.0000	2.0000	10	0	118.8830	154.7231	101.5213	0.4290	139	111
1	670.0000	2.0000	10	0	118.8051	154.4654	101.5578	0.4062	145	111
1	671.0000	2.0000	10	0	118.9380	154.6409	101.5624	0.2695	138	116
1	672.0000	2.0000	10	0	118.5600	154.5852	101.2880	0.4254	136	116
1	673.0000	2.0000	10	0	118.9098	154.5755	101.6523	0.2616	136	114
1	674.0000	2.0000	10	0	118.7016	154.5818	101.5103	0.2345	130	108
1	675.0000	2.0000	10	0	119.0286	154.4637	101.5368	0.3122	137	116
1	676.0000	2.0000	9	0	119.0189	154.6195	101.6437	0.3059	134	109
1	677.0000	2.0000	10	0	118.7705	154.6248	101.5099	0.2160	134	110
1	678.0000	2.0000	10	0	118.7296	154.4942	101.6636	0.3446	142	117
1	679.0000	2.0000	10	0	118.6105	154.5249	101.3823	0.3029	139	112
1	680.0000	2.0000	10	0	118.7549	154.4458	101.4573	0.2639	141	115
1	681.0000	2.0000	10	0	118.4787	154.6106	101.4008	0.2318	127	105
1	682.0000	2.0000	10	0	118.5818	154.5265	101.4501	0.3099	128	112
1	683.0000	2.0000	10	0	118.7103	154.6003	101.6054	0.2176	140	115
1	684.0000	2.0000	10	0	118.6131	154.5935	101.4311	0.1962	136	114
1	685.0000	2.0000	10	0	118.5056	154.4070	101.2567	0.2900	140	113
1	686.0000	2.0000	10	0	118.3178	154.4869	101.3268	0.3616	134	120
1	687.0000	2.0000	10	0	118.5231	154.4549	101.3170	0.3280	155	115
1	688.0000	2.0000	10	0	118.5812	154.5111	101.4196	0.1978	153	119
1	689.0000	2.0000	10	0	118.6959	154.3392	101.5061	0.2414	143	116
1	690.0000	2.0000	10	0	118.3581	154.5080	101.3274	0.2624	143	118
1	691.0000	2.0000	9	0	118.7272	154.5219	101.6027	0.1588	139	116
1	692.0000	2.0000	10	0	118.7339	154.3496	101.6173	0.1964	138	111
1	693.0000	2.0000	10	0	118.4289	154.4831	101.4022	0.2887	133	106
1	694.0000	2.0000	10	0	118.4145	154.4008	101.2685	0.2405	139	113
1	695.0000	2.0000	10	0	118.5992	154.2211	101.4215	0.2564	136	112
1	696.0000	2.0000	10	0	118.8874	154.6124	101.6536	0.4976	150	115
1	697.0000	2.0000	10	0	118.8278	154.3359	101.6326	0.2923	136	122
1	698.0000	2.0000	9	0	118.7963	154.5265	101.7022	0.1623	142	118
1	699.0000	2.0000	10	0	118.7173	154.4028	101.6057	0.1548	140	118
1	700.0000	2.0000	10	0	118.6863	154.2683	101.4745	0.2339	141	125
1	701.0000	2.0000	10	0	118.5304	154.4274	101.4545	0.1907	144	118
1	702.0000	2.0000	10	0	118.6971	154.3624	101.6502	0.2545	137	118
1	703.0000	2.0000	10	0	118.4894	154.2983	101.3884	0.2548	139	110
1	704.0000	2.0000	10	0	118.8169	154.3636	101.5863	0.3975	134	116
1	705.0000	2.0000	10	0	118.6209	154.4902	101.4867	0.2233	134	122
1	706.0000	2.0000	10	0	118.7670	154.4276	101.6646	0.1887	136	118
1	707.0000	2.0000	10	0	118.7930	154.3791	101.6439	0.1706	142	117
1	708.0000	2.0000	10	0	118.7150	154.3807	101.6096	0.2070	148	121
1	709.0000	2.0000	10	0	118.6387	154.4863	101.5430	0.2768	155	119
1	710.0000	2.0000	10	0	118.8370	154.5474	101.8465	0.2383	143	120
1	711.0000	2.0000	10	0	118.6909	154.3892	101.6449	0.2302	143	116
1	712.0000	2.0000	10	0	118.6919	154.4743	101.6541	0.2051	144	122
1	713.0000	2.0000	10	0	118.7076	154.4401	101.6772	0.1896	144	121
1	714.0000	2.0000	10	0	118.1663	154.5847	101.4492	0.4718	143	117
1	715.0000	2.0000	10	0	118.8174	154.4311	101.7620	0.1977	143	121
1	716.0000	2.0000	10	0	118.6441	154.5639	101.7929	0.1597	144	116
1	717.0000	2.0000	10	0	118.6328	154.3665	101.5761	0.1684	145	125
1	718.0000	2.0000	10	0	118.5277	154.4433	101.5826	0.2367	149	113
1	719.0000	2.0000	10	0	118.7319	154.4147	101.6598	0.2117	151	122
1	720.0000	2.0000	10	0	118.5391	154.4327	101.4833	0.2139	147	119
1	721.0000	2.0000	10	0	118.7062	154.3761	101.6693	0.1803	139	117
1	722.0000	2.0000	10	0	118.5196	154.5130	101.5236	0.2457	153	122
1	723.0000	2.0000	10	0	118.6002	154.3544	101.5557	0.2490	150	123
1	724.0000	2.0000	10	0	118.5228	154.3698	101.5312	0.2578	147	124
1	725.0000	2.0000	10	0	118.4897	154.5483	101.5827	0.3054	158	121
1	726.0000	2.0000	10	0	118.7814	154.2457	101.7088	0.3271	147	128
1	727.0000	2.0000	9	0	118.3748	154.4595	101.4990	0.3186	141	118
1	728.0000	2.0000	10	0	118.2442	154.4744	101.3171	0.3100	135	124
1	729.0000	2.0000	10	0	118.6281	154.3684	101.6728	0.1725	147	118
1	730.0000	2.0000	10	0	118.4586	154.3372	101.4918	0.2651	153	111
1	731.0000	2.0000	10	0	118.3946	154.4316	101.3558	0.1755	139	113
1	732.0000	2.0000	10	0	118.4439	154.4641	101.4427	0.1704	141	114
1	733.0000	2.0000	10	0	118.4989	154.3521	101.3710	0.3175	146	121
1	734.0000	2.0000	10	0	118.2829	154.3814	101.2399	0.2458	138	111
1	735.0000	2.0000	10	0	118.3414	154.4871	101.3375	0.2574	142	112
1	736.0000	2.0000	10	0	118.3904	154.4120	101.3680	0.2255	135	113
1	737.0000	2.0000	10	0	118.2848	154.4430	101.1488	0.3727	137	107
1	738.0000	2.0000	10	0	118.4418	154.4737	101.4986	0.1030	133	112
1	739.0000	2.0000	10	0	118.3703	154.5429	101.3628	0.2358	134	108
1	740.0000	2.0000	9	0	118.6597	154.4521	101.6437	0.1260	152	119
1	741.0000	2.0000	10	0	117.8973	154.4825	101.1761	0.4006	141	108
1	742.0000	2.0000	10	0	118.1844	154.5214	101.3231	0.2150	145	109
1	743.0000	2.0000	10	0	118.4802	154.4047	101.4345	0.1835	139	112
1	744.0000	2.0000	9	0	118.6154	154.3558	101.5135	0.2429	145	106
1	745.0000	2.0000	10	0	118.4651	154.4315	101.3946	0.1981	142	120
1	746.0000	2.0000	10	0	118.6510	154.4778	101.6072	0.1909	143	116
1	747.0000	2.0000	9	0	118.4881	154.4723	101.4906	0.2292	143	116
1	748.0000	2.0000	10	0	118.6015	154.3783	101.6049	0.1703	145	118
1	749.0000	2.0000	10	0	118.4640	154.3854	101.5300	0.2144	151	115
1	750.0000	2.0000	10	0	118.3078	154.3776	101.3306	0.1875	142	114
1	751.0000	2.0000	10	0	118.1328	154.4529	101.1449	0.2665	140	119
1	752.0000	2.0000	10	0	118.3137	154.3668	101.2289	0.2820	144	117
1	753.0000	2.0000	10	0	118.3140	154.3944	101.2904	0.1785	134	118
1	754.0000	2.0000	10	0	118.2217	154.4233	101.2069	0.2401	145	118
1	755.0000	2.0000	10	0	118.1701	154.5427	101.1998	0.1964	144	111
1	756.0000	2.0000	10	0	118.4509	154.4780	101.4148	0.1662	149	117
1	757.0000	2.0000	10	0	118.3239	154.4563	101.2761	0.2527	139	121
1	758.0000	2.0000	10	0	118.4523	154.4612	101.3675	0.1822	144	123
1	759.0000	2.0000	10	0	118.4417	154.4476	101.3387	0.1811	145	118
1	760.0000	2.0000	10	0	118.5760	154.3566	101.4198	0.2915	149	125
1	761.0000	2.0000	10	0	118.5117	154.3604	101.4045	0.3478	150	126
1	762.0000	2.0000	9	0	118.2504	154.5596	101.2368	0.1729	145	115
1	763.0000	2.0000	10	0	118.2849	154.4871	101.0493	0.6040	143	120
1	764.0000	2.0000	10	0	118.0682	154.3722	101.0547	0.2259	148	116
1	765.0000	2.0000	10	0	118.4096	154.2763	101.1566	0.2670	144	118
1	766.0000	2.0000	10	0	118.3274	154.3728	101.1324	0.2512	145	113
1	767.0000	2.0000	10	0	118.6722	154.4963	101.3566	0.2145	150	112
1	768.0000	2.0000	10	0	118.4632	154.4734	101.1608	0.2445	146	118
1	769.0000	2.0000	9	0	118.5546	154.3747	101.1921	0.2604	148	115
1	770.0000	2.0000	10	0	118.6335	154.5498	101.3818	0.2515	141	114
1	771.0000	2.0000	10	0	118.1373	154.4402	100.9551	0.3458	137	111
1	772.0000	2.0000	10	0	118.3686	154.5981	101.1240	0.3094	145	114
1	773.0000	2.0000	10	0	118.5685	154.4013	101.2400	0.2085	123	101
1	774.0000	2.0000	9	0	118.1629	154.7416	101.0457	0.4203	138	89
1	775.0000	2.0000	10	0	117.8861	153.5220	103.5773	0.2443	130	103
1	776.0000	2.0000	10	0	117.9037	153.7020	103.6393	0.2693	132	118
1	777.0000	2.0000	9	0	118.1238	153.5643	103.6536	0.4055	128	104
1	778.0000	2.0000	10	0	117.8050	153.5931	103.2776	0.2437	125	101
1	779.0000	2.0000	9	0	117.6573	153.5451	103.2424	0.2550	128	104
1	780.0000	2.0000	9	0	118.1014	153.5994	103.6827	0.3081	140	116
1	781.0000	2.0000	10	0	117.7725	153.5605	103.4931	0.2971	144	115
1	782.0000	2.0000	10	0	117.8906	153.6933	103.6046	0.2455	138	111
1	783.0000	2.0000	9	0	117.8470	153.7871	103.6325	0.2992	135	110
1	784.0000	2.0000	9	0	117.7037	153.7548	103.5588	0.2838	145	112
1	785.0000	2.0000	9	0	117.7487	153.5700	103.4008	0.3392	142	116
1	786.0000	2.0000	9	0	117.9312	153.7727	103.7672	0.1732	149	119
1	787.0000	2.0000	9	0	117.6155	153.7196	103.6271	0.3387	147	119
1	788.0000	2.0000	10	0	117.9642	153.7131	103.8369	0.2222	141	119
1	789.0000	2.0000	9	0	117.9068	153.7389	103.8443	0.2260	150	117
1	790.0000	2.0000	10	0	118.0932	153.6497	103.8469	0.2179	144	118
1	791.0000	2.0000	9	0	118.0674	153.7798	103.9989	0.2286	143	120
1	792.0000	2.0000	9	0	118.0595	153.7435	103.8844	0.1443	143	117
1	793.0000	2.0000	10	0	117.8580	153.8209	103.7746	0.2573	141	115
1	794.0000	2.0000	9	0	117.8516	153.8382	103.5774	0.2570	143	107
1	795.0000	2.0000	10	0	117.6464	153.6414	103.6184	0.4600	141	112
1	796.0000	2.0000	10	0	117.9053	153.7047	103.8058	0.1674	140	113
1	797.0000	2.0000	10	0	117.6609	153.8524	103.7054	0.2359	138	117
1	798.0000	2.0000	10	0	117.9046	153.7356	103.8388	0.2807	148	121
1	799.0000	2.0000	9	0	117.8029	153.6938	103.6910	0.2733	143	115
1	800.0000	2.0000	9	0	117.7574	153.6866	103.6479	0.1503	142	116
1	801.0000	2.0000	9	0	117.5891	153.7584	103.5848	0.2239	146	119
1	802.0000	2.0000	10	0	117.6614	153.7067	103.6045	0.1882	152	131
1	803.0000	2.0000	10	0	117.7326	153.7153	103.6896	0.3697	150	120
1	804.0000	2.0000	8	0	117.6774	153.8844	103.7700	0.2397	149	116
1	805.0000	2.0000	10	0	117.8500	153.7113	103.8639	0.2093	142	118
1	806.0000	2.0000	9	0	117.7728	153.7015	103.6953	0.2959	151	122
1	807.0000	2.0000	9	0	118.0812	153.7799	103.9564	0.1475	146	117
1	808.0000	2.0000	9	0	117.7763	153.6888	103.7497	0.2397	152	119
1	809.0000	2.0000	10	0	117.8700	153.6614	103.6858	0.3196	153	117
1	810.0000	2.0000	10	0	117.7245	153.7106	103.6558	0.2937	151	115
1	811.0000	2.0000	9	0	117.8804	153.7939	103.7792	0.3110	149	122
1	812.0000	2.0000	10	0	117.5534	153.7476	103.6154	0.2903	147	119
1	813.0000	2.0000	10	0	117.5169	153.6847	103.5785	0.2932	156	126
1	814.0000	2.0000	10	0	117.8646	153.6167	103.8425	0.2343	147	121
1	815.0000	2.0000	10	0	117.4987	153.6851	103.5531	0.3267	152	121
1	816.0000	2.0000	9	0	117.6026	153.6359	103.5945	0.2324	147	127
1	817.0000	2.0000	9	0	117.5908	153.5010	103.5804	0.2501	151	123
1	818.0000	2.0000	9	0	117.6085	153.6779	103.6367	0.2784	148	121
1	819.0000	2.0000	9	0	117.6336	153.6756	103.7122	0.3111	156	124
1	820.0000	2.0000	10	0	117.6972	153.5415	103.7222	0.2615	144	118
1	821.0000	2.0000	10	0	117.6141	153.6270	103.6624	0.2332	141	119
1	822.0000	2.0000	9	0	117.4255	153.6593	103.7248	0.4351	152	121
1	823.0000	2.0000	9	0	117.6905	153.7640	103.8196	0.1896	151	120
1	824.0000	2.0000	10	0	117.7072	153.6895	103.8191	0.1822	139	121
1	825.0000	2.0000	9	0	117.4134	153.6043	103.4487	0.4224	148	116
1	826.0000	2.0000	9	0	117.6385	153.7609	103.7658	0.2003	152	126
1	827.0000	2.0000	10	0	117.6462	153.7302	103.7701	0.2090	147	128
1	828.0000	2.0000	10	0	117.4501	153.5783	103.5029	0.2103	149	122
1	829.0000	2.0000	9	0	117.4129	153.5291	103.4482	0.2067	155	119
1	830.0000	2.0000	9	0	117.6629	153.5349	103.6789	0.3577	146	119
1	831.0000	2.0000	9	0	117.4540	153.6362	103.5217	0.2531	148	119
1	832.0000	2.0000	10	0	117.3907	153.5397	103.4446	0.1732	149	121
1	833.0000	2.0000	10	0	117.2026	153.6170	103.3783	0.2527	137	111
1	834.0000	2.0000	10	0	117.3621	153.6335	103.4619	0.2715	144	121
1	835.0000	2.0000	10	0	117.6151	153.6190	103.6624	0.2539	144	118
1	836.0000	2.0000	9	0	117.5707	153.6715	103.6193	0.2833	141	115
1	837.0000	2.0000	9	0	117.5727	153.6261	103.7743	0.2251	156	121
1	838.0000	2.0000	9	0	117.6388	153.6481	103.7660	0.1853	151	134
1	839.0000	2.0000	10	0	117.5952	153.5341	103.6624	0.1846	154	127
1	840.0000	2.0000	10	0	117.4833	153.6173	103.6006	0.1700	148	119
1	841.0000	2.0000	9	0	117.2710	153.6772	103.5124	0.3163	166	121
1	842.0000	2.0000	9	0	117.5981	153.5903	103.6987	0.3027	157	121
1	843.0000	2.0000	9	0	117.5072	153.5422	103.6028	0.2257	143	117
1	844.0000	2.0000	10	0	117.5879	153.6367	103.7235	0.2577	148	121
1	845.0000	2.0000	9	0	117.6100	153.6035	103.6535	0.1800	150	126
1	846.0000	2.0000	10	0	117.2905	153.5166	103.4271	0.3327	160	118
1	847.0000	2.0000	10	0	117.3875	153.5785	103.5945	0.3057	164	120
1	848.0000	2.0000	9	0	117.5479	153.5353	103.6205	0.2116	168	120
1	849.0000	2.0000	9	0	117.5693	153.4951	103.6475	0.2170	150	118
1	850.0000	2.0000	9	0	117.5490	153.5827	103.6497	0.2150	152	114
1	851.0000	2.0000	9	0	117.5462	153.5714	103.6304	0.1882	153	120
1	852.0000	2.0000	10	0	117.5370	153.6281	103.6376	0.1498	156	128
1	853.0000	2.0000	9	0	117.4736	153.6191	103.6625	0.1949	159	124
1	854.0000	2.0000	10	0	117.5511	153.6674	103.6776	0.2670	146	123
1	855.0000	2.0000	10	0	117.4885	153.5432	103.5572	0.2422	159	120
1	856.0000	2.0000	9	0	117.4139	153.5849	103.6229	0.2507	150	117
1	857.0000	2.0000	9	0	117.3516	153.6674	103.6054	0.4300	154	121
1	858.0000	2.0000	10	0	117.3651	153.7442	103.6197	0.3568	152	128
1	859.0000	2.0000	9	0	117.5609	153.6795	103.6923	0.2627	159	122
1	860.0000	2.0000	9	0	117.5964	153.7743	103.8109	0.2580	149	119
1	861.0000	2.0000	9	0	117.4134	153.5856	103.5331	0.1981	149	124
1	862.0000	2.0000	9	0	117.5078	153.5403	103.6416	0.2543	165	128
1	863.0000	2.0000	10	0	117.6329	153.5768	103.7710	0.1826	163	125
1	864.0000	2.0000	10	0	117.5717	153.6853	103.7621	0.2173	161	128
1	865.0000	2.0000	9	0	117.6351	153.6623	103.7713	0.2109	163	131
1	866.0000	2.0000	10	0	117.7913	153.6765	103.9850	0.1670	160	122
1	867.0000	2.0000	9	0	117.7334	153.7087	103.9148	0.1715	165	130
1	868.0000	2.0000	9	0	117.6625	153.6425	103.7830	0.2140	163	128
1	869.0000	2.0000	9	0	117.6291	153.6977	103.7287	0.1942	159	125
1	870.0000	2.0000	10	0	117.6129	153.6995	103.6524	0.2653	150	127
1	871.0000	2.0000	10	0	117.6637	153.7105	103.6925	0.1686	157	128
1	872.0000	2.0000	10	0	117.3751	153.7638	103.5088	0.2631	150	131
1	873.0000	2.0000	10	0	117.6637	153.7708	103.7397	0.1314	164	136
1	874.0000	2.0000	10	0	117.6220	153.8127	103.7359	0.1901	148	126
1	875.0000	2.0000	10	0	117.6199	153.7302	103.5955	0.1936	164	133
1	876.0000	2.0000	9	0	117.5534	153.7346	103.5745	0.2456	172	129
1	877.0000	2.0000	9	0	117.5999	153.7957	103.5726	0.1861	173	134
1	878.0000	2.0000	10	0	117.5768	153.7636	103.5733	0.1780	166	138
1	879.0000	2.0000	10	0	117.4200	153.6756	103.4448	0.3434	154	131
1	880.0000	2.0000	10	0	117.3882	153.7440	103.4904	0.3148	157	130
1	881.0000	2.0000	10	0	117.3543	153.8798	103.3408	0.2787	151	130
1	882.0000	2.0000	9	0	117.4678	153.8410	103.5333	0.1832	149	122
1	883.0000	2.0000	10	0	117.6296	153.8296	103.5571	0.1587	151	125
1	884.0000	2.0000	10	0	117.6308	153.8296	103.6347	0.2113	141	119
1	885.0000	2.0000	10	0	117.4509	153.9157	103.4887	0.2302	142	115
1	886.0000	2.0000	10	0	117.1423	153.9922	103.1671	0.2733	135	109
1	887.0000	2.0000	10	0	117.1966	153.8723	103.3432	0.4715	127	103
1	888.0000	2.0000	10	0	117.3976	153.8655	103.5185	0.2978	127	97
1	889.0000	2.0000	9	0	117.2430	153.7749	103.3293	0.3529	125	93
1	890.0000	2.0000	10	0	117.4947	153.6291	103.5937	0.3448	127	93
1	891.0000	2.0000	10	0	117.1512	153.6576	103.2335	0.2630	136	111
1	892.0000	2.0000	10	0	117.1053	153.5790	103.0113	0.2785	141	118
1	893.0000	2.0000	10	0	117.2073	153.5974	103.1990	0.2085	142	117
1	894.0000	2.0000	9	0	117.0505	153.5415	103.0062	0.2059	140	116
1	895.0000	2.0000	10	0	117.1137	153.6277	102.9941	0.1712	139	108
1	896.0000	2.0000	9	0	116.9766	153.6062	102.8628	0.3007	147	105
1	897.0000	2.0000	10	0	117.0827	153.5795	103.0148	0.2792	133	103
1	898.0000	2.0000	9	0	117.2055	153.5772	103.1202	0.2044	133	97
1	899.0000	2.0000	10	0	117.4715	153.7032	103.4144	0.2925	145	109
1	900.0000	2.0000	10	0	117.3131	153.7213	103.1792	0.3722	148	123
1	901.0000	2.0000	9	0	117.4401	153.7450	103.3480	0.2157	151	124
1	902.0000	2.0000	10	0	117.5674	153.6486	103.4471	0.1572	154	123
1	903.0000	2.0000	10	0	117.5872	153.6173	103.3960	0.2072	153	122
1	904.0000	2.0000	9	0	117.4894	153.6431	103.3496	0.1789	160	126
1	905.0000	2.0000	9	0	117.6265	153.8220	103.5005	0.2317	152	129
1	906.0000	2.0000	9	0	117.6935	153.6741	103.4640	0.1392	162	131
1	907.0000	2.0000	10	0	117.5251	153.6532	103.2502	0.2509	166	129
1	908.0000	2.0000	9	0	117.5707	153.7283	103.2900	0.2784	166	124
1	909.0000	2.0000	9	0	117.7196	153.7396	103.4116	0.2108	159	124
1	910.0000	2.0000	9	0	117.7178	153.7447	103.3567	0.0977	155	123
1	911.0000	2.0000	10	0	117.6259	153.7704	103.2895	0.2704	156	127
1	912.0000	2.0000	10	0	117.4508	153.6626	103.0231	0.2422	158	131
1	913.0000	2.0000	10	0	117.6901	153.7990	103.3670	0.1154	154	133
1	914.0000	2.0000	10	0	117.5257	153.6913	103.1955	0.2134	159	123
1	915.0000	2.0000	9	0	117.4338	153.7442	103.1605	0.3170	154	125
1	916.0000	2.0000	10	0	117.3872	153.7239	103.1208	0.2507	147	118
1	917.0000	2.0000	9	0	117.6683	153.8605	103.2003	0.1589	154	124
1	918.0000	2.0000	10	0	117.7041	153.6886	103.4226	0.2553	157	127
1	919.0000	2.0000	10	0	117.6382	153.8669	103.3455	0.1661	158	126
1	920.0000	2.0000	10	0	117.4076	153.8160	103.0700	0.1881	156	125
1	921.0000	2.0000	9	0	117.5824	153.7756	103.1449	0.2512	159	123
1	922.0000	2.0000	10	0	117.5520	153.9647	103.2928	0.1386	148	123
1	923.0000	2.0000	9	0	117.6473	153.9920	103.2934	0.2670	151	122
1	924.0000	2.0000	10	0	117.5520	153.9524	103.2798	0.2255	149	119
1	925.0000	2.0000	10	0	117.7096	153.9190	103.3326	0.1429	150	121
1	926.0000	2.0000	10	0	117.4331	154.0133	103.2138	0.2812	144	119
1	927.0000	2.0000	10	0	117.4294	153.9568	103.2154	0.2493	154	121
1	928.0000	2.0000	10	0	117.5109	153.9336	103.2134	0.2184	152	111
1	929.0000	2.0000	10	0	117.7658	153.9775	103.3415	0.2095	153	126
1	930.0000	2.0000	10	0	117.6150	153.8851	103.1085	0.2349	153	119
1	931.0000	2.0000	10	0	117.4307	153.8766	103.0404	0.1842	148	118
1	932.0000	2.0000	9	0	117.4799	153.9328	103.0490	0.1523	149	120
1	933.0000	2.0000	9	0	117.6070	153.8841	103.1345	0.1358	159	123
1	934.0000	2.0000	10	0	117.5643	153.8530	103.0334	0.2091	151	125
1	935.0000	2.0000	10	0	117.4497	153.9847	103.0202	0.2040	150	118
1	936.0000	2.0000	10	0	117.5184	153.8638	103.0272	0.1679	142	124
1	937.0000	2.0000	10	0	117.6579	154.0467	103.1587	0.1384	154	121
1	938.0000	2.0000	10	0	117.5031	153.9319	103.0586	0.1642	150	118
1	939.0000	2.0000	10	0	117.5653	153.9271	103.1104	0.2063	153	117
1	940.0000	2.0000	10	0	117.5363	154.0143	103.0285	0.2429	145	118
1	941.0000	2.0000	10	0	117.3390	154.0523	102.9382	0.2432	155	124
1	942.0000	2.0000	9	0	117.3106	154.0786	102.9245	0.2891	158	116
1	943.0000	2.0000	10	0	117.4171	154.1024	103.0383	0.1688	155	112
1	944.0000	2.0000	9	0	117.6033	154.1062	103.1133	0.2079	152	118
1	945.0000	2.0000	10	0	117.4409	154.1994	103.1086	0.3363	149	120
1	946.0000	2.0000	10	0	117.6230	154.2192	103.2477	0.2111	147	114
1	947.0000	2.0000	10	0	117.5940	154.4862	102.8402	0.2699	137	111
1	948.0000	2.0000	9	0	116.6470	154.6597	102.5033	0.5478	132	91
1	949.0000	2.0000	10	0	117.5708	154.5454	102.8876	0.6939	116	88
1	950.0000	2.0000	9	0	117.5330	154.4524	102.9760	0.3484	140	98
1	951.0000	2.0000	10	0	117.5649	154.2535	103.0695	0.2776	149	118
1	952.0000	2.0000	10	0	117.6536	154.2054	103.1526	0.2036	152	121
1	953.0000	2.0000	9	0	117.6899	154.2186	103.2171	0.1865	146	112
1	954.0000	2.0000	10	0	116.5878	154.4140	100.8062	0.4749	126	101
1	955.0000	2.0000	10	0	116.4124	154.3435	100.4775	0.3663	121	103
1	956.0000	2.0000	10	0	116.2760	154.2409	100.2941	0.2347	134	111
1	957.0000	2.0000	10	0	116.1148	154.4413	100.2155	0.1879	128	115
1	958.0000	2.0000	10	0	116.2463	154.3134	100.2125	0.1430	127	106
1	959.0000	2.0000	10	0	116.1888	154.4069	100.1691	0.1784	132	112
1	960.0000	2.0000	10	0	116.2142	154.4134	100.1832	0.1946	142	120
1	961.0000	2.0000	10	0	116.2450	154.4348	100.2421	0.2346	147	115
1	962.0000	2.0000	10	0	116.3827	154.3627	100.2278	0.3322	139	117
1	963.0000	2.0000	10	0	116.1684	154.3541	100.1703	0.2035	138	115
1	964.0000	2.0000	10	0	116.3680	154.2398	100.2031	0.2690	137	115
1	965.0000	2.0000	10	0	116.1769	154.2239	100.0492	0.2599	137	117
1	966.0000	2.0000	10	0	116.2411	154.4592	100.2222	0.1898	146	121
1	967.0000	2.0000	10	0	115.9950	154.4127	99.9967	0.1786	137	115
1	968.0000	2.0000	10	0	116.2508	154.3202	100.1102	0.1776	138	114
1	969.0000	2.0000	9	0	116.0933	154.4026	100.1031	0.2006	133	111
1	970.0000	2.0000	10	0	116.4436	154.3323	100.3772	0.3205	144	118
1	971.0000	2.0000	10	0	115.9608	154.3359	99.8039	0.2326	140	112
1	972.0000	2.0000	10	0	115.9049	154.3105	99.9141	0.1438	131	114
1	973.0000	2.0000	10	0	116.1120	154.3866	100.1176	0.2046	137	111
1	974.0000	2.0000	10	0	116.0147	154.2651	99.9601	0.2130	127	108
1	975.0000	2.0000	10	0	115.9456	154.3261	99.9593	0.2343	131	106
1	976.0000	2.0000	10	0	116.0920	154.4730	100.1047	0.1699	134	112
1	977.0000	2.0000	10	0	116.2966	154.4374	100.1931	0.1749	143	120
1	978.0000	2.0000	10	0	116.1519	154.4427	100.1235	0.1441	138	119
1	979.0000	2.0000	10	0	116.1203	154.3713	100.1101	0.3111	140	130
1	980.0000	2.0000	10	0	116.2170	154.3762	100.1150	0.1626	144	125
1	981.0000	2.0000	10	0	116.2340	154.3860	100.0828	0.0798	145	120
1	982.0000	2.0000	10	0	116.0838	154.5388	100.1371	0.2322	144	118
1	983.0000	2.0000	10	0	115.9686	154.3525	99.9921	0.2429	143	115
1	984.0000	2.0000	10	0	116.1503	154.5066	99.9968	0.2403	156	116
1	985.0000	2.0000	10	0	116.1830	154.4785	100.1382	0.1595	144	121
1	986.0000	2.0000	10	0	116.1123	154.4268	99.9764	0.1549	141	120
1	987.0000	2.0000	10	0	116.0397	154.2968	99.9264	0.1950	144	114
1	988.0000	2.0000	10	0	116.1116	154.3234	99.9778	0.1765	136	113
1	989.0000	2.0000	10	0	116.0511	154.3478	99.8824	0.2332	141	112
1	990.0000	2.0000	10	0	115.9671	154.4046	99.8013	0.2174	150	114
1	991.0000	2.0000	10	0	116.0200	154.4778	100.0018	0.2249	138	111
1	992.0000	2.0000	10	0	116.0925	154.3923	99.9907	0.2408	140	116
1	993.0000	2.0000	9	0	115.8887	154.4214	99.7298	0.3486	151	109
1	994.0000	2.0000	10	0	116.1926	154.3231	100.1341	0.2096	145	110
1	995.0000	2.0000	10	0	116.0659	154.4195	100.0585	0.2099	138	116
1	996.0000	2.0000	10	0	116.0638	154.4523	100.0782	0.2133	132	113
1	997.0000	2.0000	10	0	116.0494	154.3550	99.9464	0.1719	146	112
1	998.0000	2.0000	10	0	116.0641	154.3623	100.0125	0.3164	149	114
1	999.0000	2.0000	10	0	116.3154	154.3372	99.9733	0.3736	134	114
1	1000.0000	2.0000	10	0	115.9897	154.3228	99.9910	0.3584	150	110
1	1001.0000	2.0000	10	0	116.3146	154.3938	100.1506	0.4260	150	111
1	1002.0000	2.0000	10	0	115.6790	154.4381	99.8714	0.3274	137	110
1	1003.0000	2.0000	10	0	116.0130	154.2923	100.0385	0.2920	143	117
1	1004.0000	2.0000	10	0	116.2290	154.4063	100.2563	0.1858	137	118
1	1005.0000	2.0000	10	0	116.3425	154.3065	100.3442	0.1755	142	117
1	1006.0000	2.0000	10	0	116.0869	154.4321	100.2668	0.1991	141	119
1	1007.0000	2.0000	10	0	115.9852	154.3330	100.0548	0.2425	140	123
1	1008.0000	2.0000	10	0	116.2097	154.3471	100.3050	0.1866	140	117
1	1009.0000	2.0000	10	0	116.3417	154.4219	100.4845	0.2033	141	119
1	1010.0000	2.0000	10	0	116.1644	154.4588	100.2804	0.2449	137	114
1	1011.0000	2.0000	10	0	116.3056	154.3585	100.4102	0.1314	141	113
1	1012.0000	2.0000	10	0	116.2020	154.4931	100.3239	0.2081	141	118
1	1013.0000	2.0000	10	0	116.2201	154.4107	100.3972	0.1609	147	117
1	1014.0000	2.0000	10	0	116.2542	154.2919	100.3076	0.2944	140	118
1	1015.0000	2.0000	9	0	116.2235	154.3037	100.1691	0.2752	139	110
1	1016.0000	2.0000	10	0	115.9793	154.4304	100.0132	0.2883	150	111
1	1017.0000	2.0000	10	0	116.4004	154.5136	100.3366	0.3251	134	113
1	1018.0000	2.0000	10	0	115.9413	154.5774	100.0241	0.2869	144	115
1	1019.0000	2.0000	10	0	116.2104	154.4653	100.1654	0.2810	130	109
1	1020.0000	2.0000	10	0	116.2187	154.5952	100.2264	0.2697	140	121
1	1021.0000	2.0000	10	0	116.3392	154.6842	100.4173	0.1793	145	118
1	1022.0000	2.0000	9	0	116.3084	154.5436	100.2575	0.2192	139	117
1	1023.0000	2.0000	10	0	116.2338	154.5481	100.2088	0.2209	140	118
1	1024.0000	2.0000	10	0	116.3284	154.6323	100.4238	0.1861	144	119
1	1025.0000	2.0000	10	0	116.3404	154.5100	100.4075	0.2005	151	124
1	1026.0000	2.0000	10	0	116.3214	154.5063	100.4147	0.1611	146	122
1	1027.0000	2.0000	10	0	116.3963	154.4093	100.3600	0.2266	135	120
1	1028.0000	2.0000	10	0	116.1186	154.4778	100.1978	0.2149	141	121
1	1029.0000	2.0000	10	0	116.2712	154.5743	100.3318	0.1449	143	124
1	1030.0000	2.0000	10	0	116.4512	154.5315	100.4270	0.1688	144	123
1	1031.0000	2.0000	10	0	116.1773	154.4456	100.1976	0.2165	138	120
1	1032.0000	2.0000	10	0	116.1134	154.5217	100.2771	0.2584	142	123
1	1033.0000	2.0000	10	0	116.2204	154.4785	100.4861	0.2146	148	120
1	1034.0000	2.0000	9	0	116.1189	154.5852	100.4759	0.2072	143	121
1	1035.0000	2.0000	10	0	116.0492	154.5328	100.4334	0.1902	135	122
1	1036.0000	2.0000	9	0	116.1319	154.4291	100.5503	0.1181	140	124
1	1037.0000	2.0000	10	0	115.9067	154.4201	100.3316	0.3019	140	118
1	1038.0000	2.0000	10	0	116.0352	154.5233	100.5042	0.2756	147	123
1	1039.0000	2.0000	10	0	115.9566	154.5307	100.3594	0.2477	136	115
1	1040.0000	2.0000	10	0	116.1010	154.5045	100.5415	0.2117	135	111
1	1041.0000	2.0000	9	0	116.2277	154.4142	100.5680	0.2129	146	118
1	1042.0000	2.0000	10	0	116.2250	154.3716	100.5284	0.1615	146	124
1	1043.0000	2.0000	9	0	116.1507	154.5103	100.5007	0.1685	149	122
1	1044.0000	2.0000	10	0	116.0467	154.5404	100.4535	0.1567	137	116
1	1045.0000	2.0000	10	0	115.9521	154.4204	100.3717	0.2022	141	115
1	1046.0000	2.0000	10	0	116.0716	154.4060	100.4871	0.1717	143	117
1	1047.0000	2.0000	10	0	116.1126	154.3938	100.4454	0.2444	144	119
1	1048.0000	2.0000	10	0	115.9866	154.4767	100.4132	0.1764	134	114
1	1049.0000	2.0000	10	0	115.9228	154.4345	100.4274	0.3115	135	107
1	1050.0000	2.0000	10	0	115.9730	154.3804	100.3059	0.2350	127	104
1	1051.0000	2.0000	10	0	116.2905	154.4798	100.6135	0.1397	139	116
1	1052.0000	2.0000	10	0	116.1190	154.5187	100.4994	0.3400	134	113
1	1053.0000	2.0000	10	0	116.2237	154.4612	100.5623	0.2478	129	111
1	1054.0000	2.0000	10	0	116.2251	154.4033	100.3439	0.4163	128	113
1	1055.0000	2.0000	10	0	115.8722	154.4905	100.3483	0.2817	133	118
1	1056.0000	2.0000	10	0	115.9118	154.5177	100.4316	0.2308	137	115
1	1057.0000	2.0000	10	0	115.9752	154.4558	100.4744	0.3755	139	113
1	1058.0000	2.0000	10	0	116.1638	154.4664	100.6478	0.1938	139	116
1	1059.0000	2.0000	10	0	116.3838	154.4471	100.6564	0.3278	144	118
1	1060.0000	2.0000	10	0	116.1514	154.2526	100.4672	0.2538	140	116
1	1061.0000	2.0000	9	0	115.8395	154.4964	100.3808	0.2409	135	122
1	1062.0000	2.0000	10	0	116.1096	154.5709	100.4736	0.3091	141	119
1	1063.0000	2.0000	10	0	116.0248	154.5466	100.5576	0.2085	137	120
1	1064.0000	2.0000	10	0	116.0470	154.5417	100.5816	0.2566	134	113
1	1065.0000	2.0000	10	0	115.9559	154.5179	100.3604	0.2322	130	112
1	1066.0000	2.0000	10	0	115.9934	154.5133	100.4671	0.2112	131	119
1	1067.0000	2.0000	10	0	116.1276	154.4460	100.5736	0.2035	139	114
1	1068.0000	2.0000	10	0	116.2431	154.5104	100.7052	0.1955	138	118
1	1069.0000	2.0000	10	0	116.1524	154.4830	100.6291	0.1876	141	119
1	1070.0000	2.0000	10	0	116.1393	154.4492	100.6404	0.2229	136	121
1	1071.0000	2.0000	10	0	116.2465	154.4959	100.6519	0.2046	137	113
1	1072.0000	2.0000	10	0	116.1653	154.5649	100.6273	0.2266	135	114
1	1073.0000	2.0000	10	0	116.4438	154.6201	100.8364	0.3066	141	123
1	1074.0000	2.0000	10	0	115.7966	154.5154	100.1607	0.2728	129	115
1	1075.0000	2.0000	10	0	116.1375	154.4966	100.4342	0.1472	136	115
1	1076.0000	2.0000	10	0	116.0630	154.5598	100.4183	0.2753	137	114
1	1077.0000	2.0000	10	0	116.0020	154.6357	100.3151	0.3914	137	117
1	1078.0000	2.0000	10	0	116.3821	154.5535	100.5536	0.2939	134	117
1	1079.0000	2.0000	10	0	116.1978	154.4507	100.2677	0.2640	135	110
1	1080.0000	2.0000	10	0	115.9970	154.4208	100.2560	0.1940	135	113
1	1081.0000	2.0000	10	0	116.0918	154.4751	100.2717	0.2025	132	115
1	1082.0000	2.0000	10	0	116.1280	154.4697	100.2109	0.3049	129	108
1	1083.0000	2.0000	10	0	116.0375	154.5709	100.3973	0.2349	136	109
1	1084.0000	2.0000	10	0	115.5664	154.5802	100.2044	0.4210	137	111
1	1085.0000	2.0000	10	0	116.1526	154.3256	100.3669	0.2540	133	117
1	1086.0000	2.0000	10	0	116.0165	154.4140	100.5616	0.2173	136	119
1	1087.0000	2.0000	10	0	115.9345	154.4021	100.5005	0.2973	140	118
1	1088.0000	2.0000	10	0	115.7496	154.4383	100.3933	0.3884	138	117
1	1089.0000	2.0000	10	0	115.5003	154.4386	99.8801	0.4088	132	114
1	1090.0000	2.0000	10	0	115.8832	154.4889	100.3740	0.2861	137	118
1	1091.0000	2.0000	9	0	116.3493	154.6060	100.8389	0.2990	138	118
1	1092.0000	2.0000	10	0	116.3111	154.4950	100.7545	0.2269	147	125
1	1093.0000	2.0000	10	0	116.4630	154.4001	100.9083	0.3209	142	126
1	1094.0000	2.0000	10	0	115.7968	154.4853	100.3249	0.4041	147	121
1	1095.0000	2.0000	10	0	116.1261	154.5227	100.5672	0.1543	131	115
1	1096.0000	2.0000	10	0	115.9433	154.3532	100.3094	0.3347	126	110
1	1097.0000	2.0000	10	0	116.0547	154.4284	100.3703	0.3683	133	114
1	1098.0000	2.0000	10	0	116.0080	154.5541	100.6262	0.2133	136	117
1	1099.0000	2.0000	10	0	115.9025	154.4365	100.3863	0.2700	119	111
1	1100.0000	2.0000	10	0	116.0199	154.5018	100.5333	0.2304	134	112
1	1101.0000	2.0000	10	0	116.0130	154.5384	100.3795	0.3129	132	122
1	1102.0000	2.0000	10	0	116.2431	154.5766	100.7637	0.1170	139	117
1	1103.0000	2.0000	10	0	116.1641	154.3923	100.6165	0.2515	139	117
1	1104.0000	2.0000	10	0	116.2171	154.5278	100.7113	0.2652	137	123
1	1105.0000	2.0000	10	0	116.5709	154.6653	101.0229	0.1868	139	117
1	1106.0000	2.0000	10	0	116.0446	154.4583	100.5375	0.2550	144	128
1	1107.0000	2.0000	10	0	116.2199	154.5393	100.6410	0.2014	143	120
1	1108.0000	2.0000	10	0	115.8038	154.5478	100.4193	0.4131	133	106
1	1109.0000	2.0000	10	0	115.9322	154.6800	100.4665	0.2779	128	113
1	1110.0000	2.0000	10	0	116.3990	154.6473	100.7527	0.1718	135	109
1	1111.0000	2.0000	10	0	115.8933	154.4557	100.3052	0.3542	132	110
1	1112.0000	2.0000	10	0	115.9939	154.5695	100.2651	0.6857	131	112
1	1113.0000	2.0000	10	0	115.5579	154.3057	100.1184	0.4164	127	105
1	1114.0000	2.0000	10	0	115.6611	154.6065	100.3841	0.4424	130	107
1	1115.0000	2.0000	10	0	116.1013	154.4893	100.4690	0.3236	121	105
1	1116.0000	2.0000	10	0	115.1340	154.7865	99.7487	0.5763	126	109
1	1117.0000	2.0000	10	0	115.9755	154.5811	100.2808	0.3562	122	99
1	1118.0000	2.0000	10	0	116.1326	154.5575	100.6207	0.2643	121	105
1	1119.0000	2.0000	10	0	116.4825	154.6879	100.8918	0.2304	135	115
1	1120.0000	2.0000	10	0	115.9675	154.6481	100.5657	0.3068	138	114
1	1121.0000	2.0000	10	0	116.3678	154.6694	100.9165	0.2014	134	113
1	1122.0000	2.0000	9	0	116.2515	154.5467	100.7365	0.2278	135	110
1	1123.0000	2.0000	10	0	115.9632	154.6823	100.3684	0.3883	136	118
1	1124.0000	2.0000	10	0	115.8671	154.6234	100.3739	0.4375	128	111
1	1125.0000	2.0000	10	0	115.4397	154.5459	99.9945	0.6042	132	111
1	1126.0000	2.0000	10	0	116.1921	154.4768	100.2996	0.2536	127	111
1	1127.0000	2.0000	10	0	116.3064	154.6134	100.4078	0.2130	146	121
1	1128.0000	2.0000	10	0	116.0818	154.6865	100.3326	0.3503	144	125
1	1129.0000	2.0000	10	0	116.2719	154.4509	100.4083	0.3003	140	120
1	1130.0000	2.0000	10	0	116.2620	154.5581	100.2774	0.1990	126	110
1	1131.0000	2.0000	10	0	116.0509	154.4184	99.9037	0.2062	133	112
1	1132.0000	2.0000	10	0	116.1879	154.5750	100.2531	0.2502	124	110
1	1133.0000	2.0000	10	0	116.3707	154.5491	100.3078	0.2977	132	107
1	1134.0000	2.0000	10	0	116.2926	154.6148	100.3843	0.2616	124	107
1	1135.0000	2.0000	9	0	116.3000	154.5855	100.3762	0.2764	125	100
1	1136.0000	2.0000	10	0	116.2579	154.6790	100.4771	0.2266	132	106
1	1137.0000	2.0000	10	0	116.2577	154.6829	100.4882	0.2859	136	109
1	1138.0000	2.0000	10	0	116.5326	154.6448	100.7245	0.2029	138	116
1	1139.0000	2.0000	10	0	116.2962	154.6868	100.6268	0.2215	142	113
1	1140.0000	2.0000	9	0	116.1337	154.5271	100.4412	0.2972	130	113
1	1141.0000	2.0000	10	0	115.9582	154.4415	100.3144	0.3334	130	104
1	1142.0000	2.0000	10	0	116.0588	154.5171	100.3731	0.3364	129	114
1	1143.0000	2.0000	10	0	116.5094	154.5774	100.6934	0.3348	125	109
1	1144.0000	2.0000	10	0	115.0525	154.5683	99.7120	0.6754	118	105
1	1145.0000	2.0000	10	0	116.1280	154.8373	100.4246	0.4552	119	103
1	1146.0000	2.0000	10	0	116.3763	154.5873	100.3713	0.3158	117	95
1	1147.0000	2.0000	10	0	116.2737	154.6182	100.5259	0.3001	126	102
1	1148.0000	2.0000	10	0	116.3838	154.6403	100.5492	0.2540	137	111
1	1149.0000	2.0000	10	0	116.4076	154.6239	100.5805	0.2930	128	109
1	1150.0000	2.0000	10	0	116.1456	154.7379	100.4107	0.2638	138	111
1	1151.0000	2.0000	9	0	116.2988	154.7058	100.5395	0.3199	125	101
1	1152.0000	2.0000	10	0	116.1694	154.5484	100.3533	0.2627	133	110
1	1153.0000	2.0000	10	0	116.4134	154.6162	100.6520	0.3714	124	112
1	1154.0000	2.0000	10	0	116.5108	154.5990	100.6597	0.3189	139	112
1	1155.0000	2.0000	10	0	116.3490	154.4949	100.4880	0.3596	131	119
1	1156.0000	2.0000	10	0	116.0026	154.5666	100.2760	0.3910	134	114
1	1157.0000	2.0000	10	0	116.3958	154.5495	100.4506	0.2278	133	111
1	1158.0000	2.0000	10	0	116.3496	154.6608	100.3755	0.3134	145	113
1	1159.0000	2.0000	10	0	116.4841	154.6559	100.2720	0.3335	141	120
1	1160.0000	2.0000	10	0	116.5855	154.5500	100.1985	0.2592	126	111
1	1161.0000	2.0000	10	0	116.1697	154.6357	99.7309	0.2551	131	112
1	1162.0000	2.0000	10	0	116.4227	154.6506	100.0459	0.2414	130	112
1	1163.0000	2.0000	10	0	116.2475	154.7825	99.9857	0.2874	132	115
1	1164.0000	2.0000	10	0	116.0493	154.5607	99.8744	0.4130	126	111
1	1165.0000	2.0000	10	0	116.5439	154.5622	100.5600	0.3882	138	112
1	1166.0000	2.0000	10	0	116.8043	154.6346	100.8545	0.3179	134	117
1	1167.0000	2.0000	10	0	116.3275	154.6770	100.7020	0.2418	134	110
1	1168.0000	2.0000	10	0	116.4638	154.6172	100.4991	0.3427	132	117
1	1169.0000	2.0000	10	0	116.3696	154.6925	100.7613	0.3009	129	110
1	1170.0000	2.0000	10	0	116.3049	154.5141	100.5440	0.2067	135	119
1	1171.0000	2.0000	10	0	116.5782	154.6271	101.0067	0.2108	126	108
1	1172.0000	2.0000	10	0	116.5197	154.5762	100.7636	0.3731	132	112
1	1173.0000	2.0000	10	0	116.7208	154.4877	100.8885	0.2583	139	115
1	1174.0000	2.0000	10	0	116.6502	154.6195	100.8109	0.1472	138	115
1	1175.0000	2.0000	10	0	116.5729	154.7317	100.8002	0.3260	136	114
1	1176.0000	2.0000	10	0	116.5941	154.7391	100.7636	0.3192	142	115
1	1177.0000	2.0000	10	0	116.5543	154.8086	100.9787	0.3358	135	119
1	1178.0000	2.0000	10	0	116.6048	154.6435	100.9782	0.3883	145	118
1	1179.0000	2.0000	10	0	116.9204	154.7317	101.3271	0.2026	146	118
1	1180.0000	2.0000	10	0	116.6576	154.6967	101.1060	0.3495	147	116
1	1181.0000	2.0000	10	0	116.8993	154.7495	101.2968	0.1978	137	113
1	1182.0000	2.0000	10	0	117.0966	154.7825	101.1414	0.4221	138	112
1	1183.0000	2.0000	10	0	117.1844	154.7949	101.5263	0.1395	138	116
1	1184.0000	2.0000	10	0	116.8940	154.7998	101.2186	0.2692	142	116
1	1185.0000	2.0000	10	0	117.0889	154.6011	101.4340	0.2371	133	117
1	1186.0000	2.0000	10	0	116.9968	154.7162	101.4277	0.0955	141	117
1	1187.0000	2.0000	10	0	117.0242	154.6402	101.3032	0.2173	139	119
1	1188.0000	2.0000	9	0	116.6926	154.7261	101.1951	0.3658	137	122
1	1189.0000	2.0000	10	0	116.8429	154.6234	101.1587	0.2295	140	120
1	1190.0000	2.0000	10	0	116.7719	154.6837	101.0496	0.2934	147	119
1	1191.0000	2.0000	10	0	116.8457	154.7219	101.0795	0.1792	146	125
1	1192.0000	2.0000	10	0	116.4660	154.7524	100.7728	0.4181	148	120
1	1193.0000	2.0000	10	0	116.7965	154.6819	100.9902	0.1818	143	115
1	1194.0000	2.0000	10	0	116.5374	154.6624	100.8565	0.2505	138	125
1	1195.0000	2.0000	10	0	116.7948	154.6008	100.9176	0.2335	146	127
1	1196.0000	2.0000	10	0	116.5917	154.8055	100.7767	0.3162	129	112
1	1197.0000	2.0000	10	0	116.2337	154.6135	100.4724	0.2924	121	102
1	1198.0000	2.0000	9	0	116.6623	154.6446	100.8905	0.2264	143	107
1	1199.0000	2.0000	10	0	116.7125	154.5894	100.6353	0.3266	135	111
1	1200.0000	2.0000	9	0	116.5963	154.7413	100.6972	0.2469	136	114
1	1201.0000	2.0000	10	0	116.4973	154.7855	100.6763	0.3961	138	106
1	1202.0000	2.0000	10	0	116.5142	154.8334	100.5639	0.3757	133	114
1	1203.0000	2.0000	10	0	116.8447	154.7564	101.0222	0.3600	136	107
1	1204.0000	2.0000	10	0	116.9065	154.8775	101.0544	0.2244	135	114
1	1205.0000	2.0000	10	0	116.6146	154.6928	100.6218	0.2735	141	110
1	1206.0000	2.0000	10	0	116.8749	154.7814	100.7987	0.2312	142	116
1	1207.0000	2.0000	10	0	117.0805	154.8492	101.0987	0.1961	139	113
1	1208.0000	2.0000	10	0	116.9992	154.7808	100.9657	0.2848	147	123
1	1209.0000	2.0000	10	0	116.5630	154.8930	100.6769	0.2450	147	123
1	1210.0000	2.0000	10	0	116.6314	154.7840	100.5461	0.3369	149	118
1	1211.0000	2.0000	10	0	117.0021	154.6774	100.8844	0.2628	139	115
1	1212.0000	2.0000	10	0	116.5204	154.7703	100.4000	0.2735	130	106
1	1213.0000	2.0000	10	0	116.8603	154.8899	100.8614	0.1744	140	107
1	1214.0000	2.0000	10	0	116.5981	154.7536	100.5011	0.2638	148	112
1	1215.0000	2.0000	10	0	116.7552	154.7383	100.6169	0.2788	145	107
1	1216.0000	2.0000	10	0	116.2906	154.7739	100.1821	0.5317	141	116
1	1217.0000	2.0000	10	0	117.0111	154.7760	100.7857	0.1890	140	113
1	1218.0000	2.0000	10	0	117.0593	154.9166	100.9740	0.2505	137	111
1	1219.0000	2.0000	10	0	116.5395	154.9998	100.5986	0.4195	130	112
1	1220.0000	2.0000	10	0	117.2034	154.9737	101.2887	0.3115	132	105
1	1221.0000	2.0000	10	0	117.1960	155.0309	101.1699	0.2756	132	110
1	1222.0000	2.0000	10	0	117.1193	154.9705	101.1306	0.2267	141	119
1	1223.0000	2.0000	10	0	117.2527	155.1106	101.3658	0.2568	139	114
1	1224.0000	2.0000	10	0	117.1085	154.9345	101.1460	0.1881	141	116
1	1225.0000	2.0000	10	0	117.4067	154.9603	101.3843	0.3499	145	116
1	1226.0000	2.0000	10	0	117.0546	155.0773	101.0718	0.3168	134	110
1	1227.0000	2.0000	10	0	117.1965	154.9773	101.2805	0.2422	141	113
1	1228.0000	2.0000	9	0	117.2862	154.9439	101.3561	0.1464	142	115
1	1229.0000	2.0000	10	0	117.1809	154.9450	101.2186	0.2377	136	121
1	1230.0000	2.0000	10	0	117.1030	154.7249	100.9747	0.3619	142	116
1	1231.0000	2.0000	10	0	117.4346	154.9276	101.4098	0.2728	143	115
1	1232.0000	2.0000	10	0	117.1793	155.0007	101.2339	0.2264	140	119
1	1233.0000	2.0000	10	0	116.8721	154.9999	100.9340	0.2613	139	113
1	1234.0000	2.0000	10	0	117.1020	154.9775	101.1296	0.2858	141	111
1	1235.0000	2.0000	10	0	117.1659	154.9531	101.2250	0.1876	149	119
1	1236.0000	2.0000	10	0	117.2728	154.9810	101.2841	0.1823	141	120
1	1237.0000	2.0000	10	0	117.1986	155.0540	101.2310	0.2260	140	117
1	1238.0000	2.0000	10	0	117.0203	154.9996	100.9980	0.2863	140	122
1	1239.0000	2.0000	10	0	117.5753	154.8383	101.2038	0.3943	142	120
1	1240.0000	2.0000	10	0	117.1620	155.0232	101.1915	0.1837	140	115
1	1241.0000	2.0000	10	0	117.0486	155.0112	100.9826	0.2021	136	111
1	1242.0000	2.0000	10	0	117.0908	155.0970	101.0657	0.3049	139	108
1	1243.0000	2.0000	10	0	117.5406	155.0227	101.2044	0.3178	138	118
1	1244.0000	2.0000	10	0	116.9813	155.1221	100.9877	0.4570	150	124
1	1245.0000	2.0000	10	0	117.0316	155.1483	100.8274	0.2956	138	115
1	1246.0000	2.0000	10	0	117.3701	155.0878	101.0841	0.2564	143	116
1	1247.0000	2.0000	10	0	117.3686	155.0635	101.2973	0.2464	137	113
1	1248.0000	2.0000	10	0	117.5901	155.0584	101.5054	0.2887	139	114
1	1249.0000	2.0000	10	0	117.4313	155.0106	101.5843	0.2590	135	119
1	1250.0000	2.0000	10	0	117.5203	154.8837	101.6450	0.1777	141	114
1	1251.0000	2.0000	10	0	117.5392	154.9904	101.3710	0.3579	130	110
1	1252.0000	2.0000	10	0	117.1372	154.9670	101.3168	0.3732	123	107
1	1253.0000	2.0000	10	0	116.8950	154.9990	101.1106	0.6876	138	114
1	1254.0000	2.0000	10	0	117.6415	155.0171	101.8005	0.2044	144	115
1	1255.0000	2.0000	10	0	117.0659	155.0613	101.0458	0.3182	142	115
1	1256.0000	2.0000	10	0	116.9370	155.0584	100.9529	0.5346	135	111
1	1257.0000	2.0000	10	0	117.0753	154.8480	101.1921	0.4080	143	118
1	1258.0000	2.0000	10	0	117.4757	154.9213	101.5752	0.2289	131	110
1	1259.0000	2.0000	10	0	117.5058	155.0637	101.6456	0.1851	133	107
1	1260.0000	2.0000	10	0	117.5530	155.0613	101.6168	0.2817	128	109
1	1261.0000	2.0000	10	0	117.2769	155.1074	101.4919	0.3544	128	108
1	1262.0000	2.0000	10	0	117.2693	155.0066	101.2867	0.3015	127	109
1	1263.0000	2.0000	10	0	116.9953	154.9482	101.3339	0.4378	131	119
1	1264.0000	2.0000	10	0	117.3938	154.7836	101.3182	0.3456	144	111
1	1265.0000	2.0000	10	0	117.5052	154.9203	101.6456	0.2526	137	110
1	1266.0000	2.0000	9	0	117.5425	154.9227	101.6990	0.2527	135	115
1	1267.0000	2.0000	9	0	117.5688	154.9455	101.6326	0.1890	136	112
1	1268.0000	2.0000	10	0	117.1609	155.0295	101.1921	0.4581	139	117
1	1269.0000	2.0000	10	0	117.4581	154.9588	101.5012	0.2267	131	108
1	1270.0000	2.0000	10	0	117.8322	154.8721	101.8521	0.2988	141	115
1	1271.0000	2.0000	10	0	117.5483	154.9679	101.6467	0.2502	149	117
1	1272.0000	2.0000	10	0	117.6034	154.9638	101.6479	0.1526	149	121
1	1273.0000	2.0000	10	0	117.6770	154.8469	101.6433	0.2647	144	123
1	1274.0000	2.0000	10	0	117.7313	154.8703	101.5754	0.2401	148	116
1	1275.0000	2.0000	10	0	117.2848	154.8623	101.2489	0.3998	142	113
1	1276.0000	2.0000	10	0	117.6895	154.9928	101.6187	0.1428	137	109
1	1277.0000	2.0000	10	0	117.8469	155.0211	101.5756	0.3324	127	99
1	1278.0000	2.0000	10	0	117.3576	154.9886	101.3269	0.1993	130	105
1	1279.0000	2.0000	10	0	117.4256	154.9076	101.2941	0.3901	136	118
1	1280.0000	2.0000	9	0	117.4386	154.9160	101.2502	0.2664	135	113
1	1281.0000	2.0000	10	0	117.5179	154.6987	101.2598	0.3421	141	111
1	1282.0000	2.0000	10	0	117.4645	154.7519	101.2237	0.2851	140	111
1	1283.0000	2.0000	10	0	117.7222	154.8281	101.5031	0.1983	143	115
1	1284.0000	2.0000	9	0	117.6535	154.7288	101.5086	0.1736	145	113
1	1285.0000	2.0000	10	0	117.6741	154.6282	101.4464	0.2294	146	123
1	1286.0000	2.0000	10	0	117.7057	154.6848	101.5288	0.2161	144	118
1	1287.0000	2.0000	10	0	117.5732	154.7826	101.5659	0.2427	138	115
1	1288.0000	2.0000	9	0	117.7090	154.6954	101.6647	0.2223	140	120
1	1289.0000	2.0000	10	0	117.7573	154.7765	101.5766	0.3101	139	115
1	1290.0000	2.0000	10	0	117.9069	154.8617	101.8176	0.2789	142	121
1	1291.0000	2.0000	10	0	117.7455	154.6693	101.7311	0.2031	144	122
1	1292.0000	2.0000	10	0	117.5879	154.7704	101.6047	0.2120	137	114
1	1293.0000	2.0000	10	0	117.6507	154.7557	101.6275	0.2906	140	119
1	1294.0000	2.0000	10	0	117.7026	154.7836	101.5742	0.2274	145	118
1	1295.0000	2.0000	10	0	117.8462	154.7151	101.6381	0.1874	136	108
1	1296.0000	2.0000	10	0	117.2654	154.6922	101.1081	0.3590	133	111
1	1297.0000	2.0000	10	0	117.4150	154.5990	101.0803	0.3937	142	115
1	1298.0000	2.0000	10	0	117.8492	154.7380	101.5877	0.1307	135	120
1	1299.0000	2.0000	10	0	117.8131	154.9232	101.7102	0.2106	143	127
1	1300.0000	2.0000	10	0	117.8912	154.7362	101.6030	0.2916	147	120
1	1301.0000	2.0000	10	0	117.9993	154.7876	101.8584	0.1361	142	119
1	1302.0000	2.0000	10	0	117.8978	154.7118	101.7422	0.1747	146	120
1	1303.0000	2.0000	9	0	117.9299	154.7898	101.7987	0.2710	140	122
1	1304.0000	2.0000	9	0	118.0668	154.8055	101.9903	0.1917	142	121
1	1305.0000	2.0000	10	0	117.9945	154.8062	101.8230	0.2636	147	124
1	1306.0000	2.0000	10	0	118.0526	154.7794	101.7852	0.2800	139	121
1	1307.0000	2.0000	10	0	118.0342	154.8684	101.8168	0.2177	144	118
1	1308.0000	2.0000	10	0	118.0802	154.8801	101.9388	0.2022	142	121
1	1309.0000	2.0000	10	0	118.0888	154.8262	101.8806	0.2415	150	123
1	1310.0000	2.0000	10	0	118.2029	154.8483	101.9739	0.3312	125	108
1	1311.0000	2.0000	10	0	117.6587	154.8287	101.6632	0.3149	111	88
1	1312.0000	2.0000	10	0	117.5040	155.2034	101.3957	0.3818	98	75
1	1313.0000	2.0000	10	0	117.9795	154.9367	101.9412	0.3376	125	97
1	1314.0000	2.0000	10	0	118.0089	154.9584	101.9384	0.1944	136	114
1	1315.0000	2.0000	10	0	117.9970	154.9224	101.9293	0.2073	138	123
1	1316.0000	2.0000	10	0	118.0410	154.9358	101.9726	0.1202	143	115
1	1317.0000	2.0000	10	0	118.0894	154.9519	102.0311	0.1492	142	124
1	1318.0000	2.0000	10	0	118.0941	154.8656	102.0048	0.2002	153	129
1	1319.0000	2.0000	10	0	118.1791	154.8429	102.0938	0.1718	143	130
1	1320.0000	2.0000	10	0	118.0692	154.8527	101.9446	0.1461	148	126
1	1321.0000	2.0000	10	0	118.0347	154.9053	101.9033	0.1450	155	124
1	1322.0000	2.0000	10	0	118.0428	154.8980	101.9662	0.1449	145	127
1	1323.0000	2.0000	10	0	118.1071	154.7794	101.9028	0.2109	147	127
1	1324.0000	2.0000	10	0	117.9426	154.7255	101.7692	0.2786	141	122
1	1325.0000	2.0000	10	0	118.0205	154.7659	101.8145	0.2442	146	126
1	1326.0000	2.0000	10	0	118.0782	154.8490	101.9451	0.1234	146	128
1	1327.0000	2.0000	9	0	117.9673	154.8021	101.8535	0.2062	154	125
1	1328.0000	2.0000	9	0	117.9237	154.8250	101.8033	0.2430	152	130
1	1329.0000	2.0000	10	0	118.1278	154.9008	102.0634	0.1205	147	128
1	1330.0000	2.0000	10	0	118.0656	154.9303	102.0195	0.1323	147	122
1	1331.0000	2.0000	10	0	118.1023	154.8049	101.9650	0.2181	142	129
1	1332.0000	2.0000	10	0	117.9668	154.8109	101.8549	0.1724	143	124
1	1333.0000	2.0000	10	0	117.8422	154.8572	101.8273	0.2016	148	127
1	1334.0000	2.0000	10	0	118.1453	154.6544	101.9404	0.1884	149	127
1	1335.0000	2.0000	10	0	117.8069	154.8278	101.8097	0.2034	143	121
1	1336.0000	2.0000	10	0	118.0894	154.7010	101.8302	0.1933	143	127
1	1337.0000	2.0000	10	0	117.9582	154.8584	101.8681	0.1627	147	123
1	1338.0000	2.0000	10	0	118.0624	154.7386	101.8763	0.1769	148	126
1	1339.0000	2.0000	10	0	118.1171	154.7024	101.9072	0.1613	152	126
1	1340.0000	2.0000	10	0	118.0413	154.7089	101.8696	0.1281	151	129
1	1341.0000	2.0000	9	0	117.9801	154.6806	101.8021	0.2802	143	118
1	1342.0000	2.0000	10	0	117.7807	154.8149	101.7322	0.2785	145	120
1	1343.0000	2.0000	10	0	117.8940	154.7447	101.7155	0.2067	144	127
1	1344.0000	2.0000	10	0	117.9286	154.6293	101.7768	0.3316	148	129
1	1345.0000	2.0000	10	0	117.9197	154.7429	101.8393	0.2839	146	121
1	1346.0000	2.0000	10	0	117.9736	154.7235	101.8979	0.2333	148	123
1	1347.0000	2.0000	10	0	118.1714	154.8167	102.1221	0.3665	145	120
1	1348.0000	2.0000	10	0	118.1676	154.8243	102.0521	0.1665	149	131
1	1349.0000	2.0000	10	0	118.0644	154.6644	101.8480	0.2865	153	131
1	1350.0000	2.0000	10	0	117.9290	154.6457	101.6998	0.2465	146	125
1	1351.0000	2.0000	10	0	118.0603	154.7007	101.7769	0.2224	149	126
1	1352.0000	2.0000	10	0	117.9724	154.7999	101.9756	0.1481	147	116
1	1353.0000	2.0000	10	0	117.9930	154.7761	101.8335	0.2915	138	118
1	1354.0000	2.0000	9	0	118.1378	154.8217	102.0471	0.1399	144	121
1	1355.0000	2.0000	10	0	117.9915	154.7065	101.9290	0.3240	141	124
1	1356.0000	2.0000	10	0	117.9649	154.7129	101.8081	0.1855	140	121
1	1357.0000	2.0000	10	0	117.9951	154.6487	101.7677	0.2221	147	120
1	1358.0000	2.0000	10	0	118.1617	154.6817	101.9879	0.1341	140	121
1	1359.0000	2.0000	10	0	117.8699	154.8986	101.8551	0.2683	140	120
1	1360.0000	2.0000	10	0	118.1249	154.8090	102.0237	0.2811	141	114
1	1361.0000	2.0000	10	0	118.0140	154.7127	101.9007	0.1980	151	123
1	1362.0000	2.0000	9	0	118.1864	154.6522	102.0766	0.1204	142	118
1	1363.0000	2.0000	10	0	118.0415	154.7360	102.0017	0.2218	141	125
1	1364.0000	2.0000	10	0	118.0786	154.5747	101.9458	0.1939	146	119
1	1365.0000	2.0000	10	0	117.7170	154.8267	101.8019	0.3860	137	117
1	1366.0000	2.0000	10	0	118.2331	154.5320	102.0468	0.3559	133	111
1	1367.0000	2.0000	9	0	118.2190	154.6774	102.2871	0.1577	142	115
1	1368.0000	2.0000	9	0	118.0919	154.7265	102.1343	0.2461	135	106
1	1369.0000	2.0000	9	0	118.1743	154.6838	102.2281	0.1741	142	120
1	1370.0000	2.0000	10	0	117.9228	154.6600	101.9443	0.2609	139	120
1	1371.0000	2.0000	10	0	118.3031	154.6788	102.3245	0.2141	142	118
1	1372.0000	2.0000	10	0	118.1827	154.6267	102.2422	0.1778	157	121
1	1373.0000	2.0000	10	0	118.0471	154.7382	102.2077	0.2829	138	121
1	1374.0000	2.0000	10	0	117.9667	154.7254	102.1314	0.2450	140	121
1	1375.0000	2.0000	10	0	117.9916	154.5911	102.0070	0.2464	137	115
1	1376.0000	2.0000	10	0	118.0099	154.6837	102.1347	0.2697	135	118
1	1377.0000	2.0000	10	0	118.0457	154.6904	102.1949	0.1794	135	123
1	1378.0000	2.0000	10	0	118.2992	154.5369	102.3448	0.1836	149	122
1	1379.0000	2.0000	10	0	118.0884	154.5709	102.2829	0.1717	141	122
1	1380.0000	2.0000	10	0	118.0793	154.6002	102.2138	0.2450	141	123
1	1381.0000	2.0000	10	0	117.9533	154.6818	102.1771	0.4910	156	127
1	1382.0000	2.0000	10	0	118.2111	154.7234	102.3124	0.2759	142	121
1	1383.0000	2.0000	9	0	118.3151	154.4831	102.3621	0.1927	146	117
1	1384.0000	2.0000	10	0	118.1578	154.6032	102.3095	0.2179	142	118
1	1385.0000	2.0000	9	0	118.0956	154.5774	102.1848	0.3926	141	119
1	1386.0000	2.0000	10	0	118.2495	154.4993	102.3556	0.2114	143	118
1	1387.0000	2.0000	9	0	118.2940	154.6114	102.4958	0.1399	144	118
1	1388.0000	2.0000	10	0	118.2362	154.6069	102.4626	0.2183	143	120
1	1389.0000	2.0000	10	0	118.2343	154.5969	102.4693	0.2927	152	120
1	1390.0000	2.0000	9	0	118.2139	154.5493	102.3577	0.2734	142	118
1	1391.0000	2.0000	10	0	118.4240	154.5938	102.5283	0.2175	150	118
1	1392.0000	2.0000	10	0	118.4144	154.6673	102.6498	0.1543	149	115
1	1393.0000	2.0000	10	0	118.3723	154.5766	102.5404	0.2261	143	120
1	1394.0000	2.0000	10	0	118.4176	154.5847	102.5964	0.2329	134	119
1	1395.0000	2.0000	10	0	118.7445	154.5469	102.8684	0.2218	139	120
1	1396.0000	2.0000	10	0	118.7976	154.4893	102.8943	0.1999	147	117
1	1397.0000	2.0000	10	0	118.6228	154.5085	102.6776	0.1359	142	118
1	1398.0000	2.0000	10	0	118.2759	154.5253	102.4538	0.4274	142	128
1	1399.0000	2.0000	10	0	118.6645	154.5482	102.7172	0.1838	138	124
1	1400.0000	2.0000	10	0	118.7675	154.5279	102.8549	0.1575	138	117
1	1401.0000	2.0000	10	0	118.7903	154.4500	102.7788	0.1971	137	116
1	1402.0000	2.0000	10	0	118.6390	154.5854	102.5584	0.3882	125	107
1	1403.0000	2.0000	10	0	118.7258	154.5582	102.8605	0.2854	119	97
1	1404.0000	2.0000	10	0	118.6032	154.5428	102.4112	0.3494	127	102
1	1405.0000	2.0000	10	0	118.8417	154.5033	102.8368	0.1789	136	115
1	1406.0000	2.0000	10	0	118.7922	154.4338	102.7886	0.2201	137	121
1	1407.0000	2.0000	9	0	118.8733	154.4821	102.8432	0.1201	139	116
1	1408.0000	2.0000	10	0	118.6898	154.5190	102.6994	0.1690	125	104
1	1409.0000	2.0000	10	0	118.4625	154.4607	102.3529	0.2163	122	94
1	1410.0000	2.0000	9	0	118.5180	154.5713	102.4999	0.1355	134	99
1	1411.0000	2.0000	9	0	118.4997	154.4610	102.5099	0.2242	129	109
1	1412.0000	2.0000	10	0	118.6858	154.4755	102.7715	0.1805	136	119
1	1413.0000	2.0000	10	0	118.7408	154.4271	102.8174	0.1844	137	128
1	1414.0000	2.0000	10	0	118.6897	154.4872	102.7885	0.1592	138	125
1	1415.0000	2.0000	10	0	118.5113	154.6019	102.7125	0.2016	145	125
1	1416.0000	2.0000	10	0	118.6287	154.5656	102.7404	0.1249	142	126
1	1417.0000	2.0000	10	0	118.5974	154.5265	102.7180	0.1548	146	128
1	1418.0000	2.0000	10	0	118.4494	154.5799	102.5992	0.2397	143	129
1	1419.0000	2.0000	10	0	118.4959	154.4875	102.6739	0.2124	139	129
1	1420.0000	2.0000	10	0	118.4558	154.5089	102.6174	0.2224	142	124
1	1421.0000	2.0000	10	0	118.4168	154.5000	102.5242	0.2159	143	128
1	1422.0000	2.0000	10	0	118.5408	154.5565	102.6100	0.2055	140	123
1	1423.0000	2.0000	10	0	118.5520	154.4357	102.6171	0.1359	141	123
1	1424.0000	2.0000	10	0	118.6077	154.4248	102.6721	0.2153	139	126
1	1425.0000	2.0000	10	0	118.3523	154.5304	102.5127	0.1348	133	128
1	1426.0000	2.0000	10	0	118.2928	154.4052	102.4179	0.2493	143	121
1	1427.0000	2.0000	10	0	118.5238	154.4510	102.6437	0.1503	144	126
1	1428.0000	2.0000	10	0	118.6508	154.4083	102.7464	0.1353	146	124
1	1429.0000	2.0000	10	0	118.5207	154.5283	102.5490	0.2290	145	122
1	1430.0000	2.0000	10	0	118.4995	154.4819	102.6136	0.2406	147	125
1	1431.0000	2.0000	10	0	118.3298	154.5227	102.4290	0.1909	142	125
1	1432.0000	2.0000	10	0	118.3466	154.4409	102.4842	0.1486	148	122
1	1433.0000	2.0000	10	0	118.1620	154.5086	102.3021	0.2534	143	123
1	1434.0000	2.0000	10	0	118.2591	154.3855	102.3657	0.2337	135	115
1	1435.0000	2.0000	10	0	118.0106	154.4097	102.1369	0.3196	144	126
1	1436.0000	2.0000	10	0	118.3216	154.2913	102.4354	0.2828	141	119
1	1437.0000	2.0000	9	0	118.3360	154.3557	102.5327	0.2214	148	123
1	1438.0000	2.0000	10	0	118.3051	154.3818	102.4849	0.1914	155	128
1	1439.0000	2.0000	9	0	118.2628	154.3400	102.3543	0.1715	137	117
1	1440.0000	2.0000	9	0	118.3126	154.0910	102.2837	0.2627	142	129
1	1441.0000	2.0000	10	0	118.3518	154.1252	102.4228	0.1589	145	123
1	1442.0000	2.0000	10	0	118.2596	154.2346	102.3880	0.1938	149	128
1	1443.0000	2.0000	10	0	118.3453	154.2086	102.5360	0.1830	142	129
1	1444.0000	2.0000	10	0	118.2738	154.1820	102.4287	0.1648	143	126
1	1445.0000	2.0000	10	0	118.2604	154.1339	102.4113	0.1949	142	123
1	1446.0000	2.0000	10	0	118.2305	154.2664	102.3956	0.2612	138	124
1	1447.0000	2.0000	10	0	118.3524	154.1600	102.4604	0.1707	139	127
1	1448.0000	2.0000	10	0	118.4005	154.1858	102.5207	0.2022	146	127
1	1449.0000	2.0000	10	0	118.3046	154.2060	102.4858	0.1931	139	120
1	1450.0000	2.0000	10	0	118.4256	154.2409	102.5609	0.1451	145	122
1	1451.0000	2.0000	10	0	118.1849	154.2440	102.3703	0.2826	145	122
1	1452.0000	2.0000	9	0	118.4500	154.0971	102.4010	0.2351	146	115
1	1453.0000	2.0000	10	0	118.2092	154.0989	102.2528	0.2069	140	119
1	1454.0000	2.0000	10	0	118.3268	154.2139	102.3958	0.3081	133	112
1	1455.0000	2.0000	9	0	117.8943	154.2623	101.8557	0.5950	129	108
1	1456.0000	2.0000	9	0	118.1646	154.0172	102.2590	0.1767	136	113
1	1457.0000	2.0000	9	0	118.2860	154.0338	102.3174	0.1966	141	120
1	1458.0000	2.0000	10	0	118.0658	154.1231	102.1557	0.2155	139	120
1	1459.0000	2.0000	10	0	118.3919	154.0076	102.2702	0.4242	141	118
1	1460.0000	2.0000	10	0	118.1496	154.0788	102.2869	0.2991	148	122
1	1461.0000	2.0000	10	0	118.1899	153.9525	102.2029	0.2399	144	118
1	1462.0000	2.0000	10	0	117.8833	154.0487	102.0432	0.3507	144	118
1	1463.0000	2.0000	9	0	118.1580	154.0227	102.3129	0.2814	141	116
1	1464.0000	2.0000	9	0	118.3090	154.0673	102.4053	0.2008	147	120
1	1465.0000	2.0000	9	0	118.2157	154.0981	102.3969	0.1395	139	124
1	1466.0000	2.0000	10	0	118.3615	154.0078	102.4759	0.2051	149	119
1	1467.0000	2.0000	10	0	118.1771	153.9780	102.1897	0.2224	137	110
1	1468.0000	2.0000	10	0	118.2244	154.0607	102.0979	0.4404	140	103
1	1469.0000	2.0000	10	0	118.2530	153.9329	102.2614	0.1790	126	112
1	1470.0000	2.0000	10	0	118.2187	153.9618	102.2593	0.3253	139	114
1	1471.0000	2.0000	10	0	118.0731	154.0159	102.2876	0.2353	138	111
1	1472.0000	2.0000	10	0	117.7604	153.8197	101.8480	0.4876	132	109
1	1473.0000	2.0000	10	0	118.4450	154.2414	102.4292	0.5050	133	111
1	1474.0000	2.0000	9	0	117.9833	153.8549	102.0951	0.2466	134	109
1	1475.0000	2.0000	9	0	117.8685	154.0427	102.0116	0.1832	138	114
1	1476.0000	2.0000	9	0	118.0252	153.9914	101.9476	0.2994	137	104
1	1477.0000	2.0000	10	0	117.7499	153.9109	101.9832	0.3113	127	102
1	1478.0000	2.0000	10	0	117.9716	153.9143	102.1458	0.1964	144	111
1	1479.0000	2.0000	10	0	117.8079	153.8260	101.9981	0.2259	133	113
1	1480.0000	2.0000	10	0	117.7771	153.9156	101.8937	0.3022	141	111
1	1481.0000	2.0000	9	0	118.0509	153.9144	102.1776	0.2776	131	110
1	1482.0000	2.0000	9	0	117.9245	153.8462	102.1939	0.1752	128	106
1	1483.0000	2.0000	9	0	117.7172	153.5663	102.1416	0.4281	115	91
1	1484.0000	2.0000	9	0	117.0793	152.3368	103.0187	0.4905	131	92
1	1485.0000	2.0000	9	0	116.4506	152.5318	102.0324	0.6429	131	91
1	1486.0000	2.0000	8	0	117.5603	152.4274	103.2638	0.4987	127	85
1	1487.0000	2.0000	9	0	117.3855	152.3459	103.0310	0.2363	143	99
1	1488.0000	2.0000	10	0	117.2182	152.6148	102.7496	0.5140	146	101
1	1489.0000	2.0000	9	0	117.1698	152.3104	102.8847	0.2584	145	100
1	1490.0000	2.0000	9	0	117.3607	152.2739	103.1120	0.1735	136	100
1	1491.0000	2.0000	9	0	117.2411	152.2483	103.1286	0.2275	137	106
1	1492.0000	2.0000	10	0	116.6216	152.0852	102.6301	0.5158	140	108
1	1493.0000	2.0000	9	0	116.7758	152.3314	102.8986	0.5561	140	108
1	1494.0000	2.0000	9	0	117.2798	152.4434	102.8601	0.3498	144	108
1	1495.0000	2.0000	9	0	117.2913	152.4485	102.8346	0.2980	143	104
1	1496.0000	2.0000	8	0	117.6774	152.4171	103.1772	0.1451	135	110
1	1497.0000	2.0000	10	0	117.0698	152.3685	102.8123	0.3764	147	106
1	1498.0000	2.0000	9	0	117.4601	152.4876	103.1981	0.2780	143	104
1	1499.0000	2.0000	9	0	117.5360	152.3486	103.0010	0.2313	153	111
1	1500.0000	2.0000	9	0	117.7565	152.4291	103.1782	0.2464	154	114
1	1501.0000	2.0000	9	0	117.5748	152.4342	103.1466	0.3036	156	115
1	1502.0000	2.0000	9	0	117.7729	152.6994	103.2029	0.2186	155	119
1	1503.0000	2.0000	9	0	117.6250	152.8003	102.9925	0.3797	149	111
1	1504.0000	2.0000	10	0	117.7765	152.7811	102.7739	0.2892	139	110
1	1505.0000	2.0000	9	0	117.8244	153.0031	102.7790	0.2107	135	112
1	1506.0000	2.0000	10	0	117.8772	153.0448	102.9333	0.2137	146	120
1	1507.0000	2.0000	10	0	117.8374	153.0276	102.8662	0.1931	145	114
1	1508.0000	2.0000	9	0	117.8504	152.8417	102.8590	0.1455	143	118
1	1509.0000	2.0000	9	0	117.6553	152.9289	102.8220	0.2898	138	111
1	1510.0000	2.0000	10	0	117.8787	152.9681	102.8998	0.1745	135	116
1	1511.0000	2.0000	9	0	117.8999	153.1053	102.8670	0.1451	150	114
1	1512.0000	2.0000	9	0	118.0518	153.1149	102.7942	0.1790	148	117
1	1513.0000	2.0000	10	0	118.0670	153.1463	102.8341	0.2644	139	121
1	1514.0000	2.0000	10	0	117.8542	152.8523	102.7583	0.4515	148	107
1	1515.0000	2.0000	10	0	116.8129	152.5795	102.4626	0.7505	121	97
1	1516.0000	2.0000	10	0	116.8849	152.0848	103.2581	0.3705	138	106
1	1517.0000	2.0000	9	0	117.3411	152.0882	103.5407	0.2312	142	110
1	1518.0000	2.0000	10	0	117.1527	151.8410	103.5060	0.2193	151	115
1	1519.0000	2.0000	10	0	117.3047	152.0768	103.6277	0.2924	148	115
1	1520.0000	2.0000	10	0	117.4284	152.1311	103.6999	0.2179	148	114
1	1521.0000	2.0000	9	0	117.3948	152.2140	103.7735	0.3000	153	113
1	1522.0000	2.0000	10	0	117.2892	151.9742	103.6237	0.2957	148	110
1	1523.0000	2.0000	10	0	117.5705	152.0506	103.8793	0.2476	147	115
1	1524.0000	2.0000	10	0	117.7069	151.9926	103.9812	0.1983	146	114
1	1525.0000	2.0000	10	0	117.5252	152.1067	103.6912	0.2097	151	116
1	1526.0000	2.0000	10	0	117.5730	152.2488	103.7398	0.2109	144	114
1	1527.0000	2.0000	10	0	117.5867	152.1469	103.7077	0.1470	145	118
1	1528.0000	2.0000	10	0	117.7491	152.1941	103.6888	0.2634	142	112
1	1529.0000	2.0000	9	0	117.9348	152.3262	103.7843	0.1702	133	113
1	1530.0000	2.0000	10	0	117.6494	152.3094	103.6684	0.2219	133	117
1	1531.0000	2.0000	10	0	117.4985	152.2489	103.5358	0.2707	140	113
1	1532.0000	2.0000	10	0	117.6528	152.1892	103.7612	0.1987	150	115
1	1533.0000	2.0000	10	0	117.7550	152.2249	103.7678	0.1736	144	112
1	1534.0000	2.0000	10	0	117.6267	152.3054	103.6644	0.4482	132	103
1	1535.0000	2.0000	10	0	117.9348	152.4560	103.8240	0.3282	134	106
1	1536.0000	2.0000	10	0	117.9949	152.2068	104.0977	0.1675	145	113
1	1537.0000	2.0000	10	0	117.6848	152.1022	103.8096	0.1986	142	124
1	1538.0000	2.0000	10	0	117.8020	151.9576	103.9137	0.3139	152	115
1	1539.0000	2.0000	10	0	117.6252	151.9797	103.5990	0.3431	146	114
1	1540.0000	2.0000	10	0	117.9360	152.1936	103.9799	0.2342	158	115
1	1541.0000	2.0000	9	0	117.6136	152.1540	103.7602	0.1967	141	113
1	1542.0000	2.0000	10	0	117.5207	152.2502	103.6284	0.1732	155	107
1	1543.0000	2.0000	10	0	117.2216	152.2253	103.1047	0.4759	141	109
1	1544.0000	2.0000	10	0	117.6319	152.1809	103.4436	0.2295	139	112
1	1545.0000	2.0000	9	0	117.8294	152.2157	103.6751	0.1845	140	112
1	1546.0000	2.0000	10	0	117.6822	152.2684	103.4829	0.2724	132	110
1	1547.0000	2.0000	10	0	117.2254	152.4624	103.1366	0.4693	125	103
1	1548.0000	2.0000	10	0	117.4237	152.2061	102.9836	0.5695	130	103
1	1549.0000	2.0000	10	0	117.5215	152.2447	103.3579	0.7336	151	106
1	1550.0000	2.0000	10	0	117.5537	151.8098	103.5435	0.3821	137	107
1	1551.0000	2.0000	10	0	117.1981	151.8478	103.5195	0.3767	157	116
1	1552.0000	2.0000	10	0	117.4182	151.8682	103.9371	0.2198	139	118
1	1553.0000	2.0000	10	0	117.4118	151.6740	103.8968	0.2468	141	116
1	1554.0000	2.0000	10	0	117.4385	151.7679	103.8541	0.3946	134	112
1	1555.0000	2.0000	10	0	117.8815	151.6911	103.9323	0.4635	128	113
1	1556.0000	2.0000	10	0	117.2140	151.7081	103.7838	0.3991	133	111
1	1557.0000	2.0000	10	0	117.6382	151.6425	104.0315	0.1848	132	113
1	1558.0000	2.0000	10	0	117.3706	151.7090	103.8523	0.2354	136	112
1	1559.0000	2.0000	10	0	117.5058	151.5981	103.9091	0.3505	139	112
1	1560.0000	2.0000	10	0	117.3879	151.3254	103.9734	0.3671	138	115
1	1561.0000	2.0000	10	0	116.9741	151.5406	103.5562	0.4640	130	111
1	1562.0000	2.0000	10	0	117.4077	151.5966	103.8048	0.5005	142	114
1	1563.0000	2.0000	10	0	117.4510	151.4805	103.8307	0.2621	144	117
1	1564.0000	2.0000	10	0	117.1928	151.6968	103.5999	0.3557	143	114
1	1565.0000	2.0000	10	0	117.5731	151.5867	103.8814	0.2677	132	113
1	1566.0000	2.0000	10	0	117.4121	151.6681	103.7680	0.3077	132	108
1	1567.0000	2.0000	10	0	117.2924	151.6702	103.7116	0.2447	135	110
1	1568.0000	2.0000	10	0	117.2616	151.6443	103.6388	0.3570	139	111
1	1569.0000	2.0000	10	0	117.4553	151.6830	103.6369	0.3036	139	111
1	1570.0000	2.0000	10	0	117.6959	151.7421	103.8558	0.1568	142	111
1	1571.0000	2.0000	10	0	117.3688	151.7630	103.6944	0.3779	146	112
1	1572.0000	2.0000	10	0	117.6389	151.7301	103.8639	0.1864	145	113
1	1573.0000	2.0000	10	0	117.8870	151.7740	103.9875	0.2978	137	114
1	1574.0000	2.0000	10	0	116.7779	151.7390	103.2293	0.5357	137	108
1	1575.0000	2.0000	10	0	117.4080	151.5299	103.6935	0.2244	142	114
1	1576.0000	2.0000	10	0	117.7182	151.5963	103.9182	0.1961	151	119
1	1577.0000	2.0000	10	0	117.3114	151.4869	103.7218	0.4487	141	112
1	1578.0000	2.0000	10	0	117.5023	151.5338	103.7324	0.1558	145	119
1	1579.0000	2.0000	10	0	117.3798	151.5737	103.6791	0.1487	143	116
1	1580.0000	2.0000	10	0	117.3538	151.5637	103.5846	0.2144	142	112
1	1581.0000	2.0000	10	0	117.3959	151.4912	103.5466	0.2543	144	118
1	1582.0000	2.0000	10	0	117.2563	151.6669	103.5735	0.3054	149	116
1	1583.0000	2.0000	10	0	117.4366	151.6293	103.6057	0.2561	149	113
1	1584.0000	2.0000	10	0	117.0614	151.7942	103.3728	0.3299	147	118
1	1585.0000	2.0000	10	0	117.5194	151.6978	103.6842	0.2763	137	113
1	1586.0000	2.0000	10	0	117.0567	151.7675	103.3316	0.3643	146	111
1	1587.0000	2.0000	10	0	117.5476	151.5343	103.5791	0.2320	136	109
1	1588.0000	2.0000	10	0	117.2134	151.6247	103.3695	0.3624	138	110
1	1589.0000	2.0000	10	0	117.3259	151.4971	103.3848	0.3896	147	117
1	1590.0000	2.0000	10	0	117.2042	151.5710	103.3215	0.2354	148	120
1	1591.0000	2.0000	10	0	117.2776	151.5926	103.4546	0.3599	146	116
1	1592.0000	2.0000	10	0	117.5024	151.5983	103.5682	0.3420	159	119
1	1593.0000	2.0000	10	0	117.2337	151.5683	103.3003	0.4183	152	117
1	1594.0000	2.0000	10	0	117.3347	151.6264	103.4776	0.3565	147	117
1	1595.0000	2.0000	10	0	117.3072	151.6070	103.5655	0.2293	139	115
1	1596.0000	2.0000	10	0	117.3560	151.5248	103.6019	0.1549	151	119
1	1597.0000	2.0000	10	0	117.4263	151.5428	103.5756	0.2080	142	116
1	1598.0000	2.0000	10	0	117.0105	151.6240	103.2665	0.3435	146	115
1	1599.0000	2.0000	10	0	117.5711	151.6377	103.6048	0.2640	145	113
1	1600.0000	2.0000	10	0	117.1916	151.5624	103.3040	0.3399	147	118
1	1601.0000	2.0000	10	0	117.4198	151.5896	103.3728	0.3828	143	115
1	1602.0000	2.0000	10	0	117.3204	151.5500	103.3876	0.3634	144	116
1	1603.0000	2.0000	10	0	117.6653	151.5476	103.7319	0.3066	145	121
1	1604.0000	2.0000	10	0	117.3276	151.7160	103.5847	0.2811	151	120
1	1605.0000	2.0000	10	0	117.2495	151.5936	103.3573	0.2616	143	106
1	1606.0000	2.0000	10	0	117.2188	151.5527	103.3551	0.2170	145	115
1	1607.0000	2.0000	10	0	117.4677	151.5345	103.6532	0.3229	147	116
1	1608.0000	2.0000	10	0	117.2318	151.5604	103.6251	0.2320	148	126
1	1609.0000	2.0000	9	0	117.2881	151.4905	103.7029	0.2706	142	119
1	1610.0000	2.0000	10	0	117.3124	151.5206	103.7065	0.1885	147	119
1	1611.0000	2.0000	10	0	117.1773	151.5595	103.5318	0.2223	153	122
1	1612.0000	2.0000	10	0	117.1916	151.6067	103.4186	0.2444	142	113
1	1613.0000	2.0000	10	0	117.1758	151.5092	103.2778	0.3478	146	114
1	1614.0000	2.0000	10	0	116.6890	151.6192	103.0659	0.5036	144	116
1	1615.0000	2.0000	10	0	117.1260	151.5412	103.3653	0.2682	142	109
1	1616.0000	2.0000	10	0	117.0403	151.4859	103.4198	0.2344	142	110
1	1617.0000	2.0000	10	0	117.1445	151.4348	103.5416	0.5039	139	111
1	1618.0000	2.0000	9	0	117.2642	151.5147	103.6193	0.2936	139	117
1	1619.0000	2.0000	10	0	117.2795	151.4611	103.6445	0.2534	135	117
1	1620.0000	2.0000	10	0	117.2436	151.5575	103.7704	0.3195	139	114
1	1621.0000	2.0000	10	0	116.9304	151.4408	103.7071	0.3661	139	113
1	1622.0000	2.0000	10	0	117.3778	151.3055	104.0523	0.4552	139	118
1	1623.0000	2.0000	10	0	117.2717	151.4921	103.8860	0.3811	138	113
1	1624.0000	2.0000	10	0	117.1880	151.1792	104.0834	0.2425	142	113
1	1625.0000	2.0000	10	0	116.9246	151.1707	104.3567	0.2360	146	120
1	1626.0000	2.0000	10	0	116.9270	151.1146	104.2423	0.2580	142	121
1	1627.0000	2.0000	10	0	117.0607	151.0541	104.3123	0.3628	149	120
1	1628.0000	2.0000	10	0	116.6677	151.0874	103.8751	0.7145	155	111
1	1629.0000	2.0000	10	0	117.1352	151.6884	103.8860	0.3244	144	111
1	1630.0000	2.0000	9	0	117.5653	151.7398	104.0485	0.3158	142	116
1	1631.0000	2.0000	10	0	117.3556	151.6164	103.8977	0.2820	141	119
1	1632.0000	2.0000	10	0	117.2855	151.7360	103.4886	0.3958	144	117
1	1633.0000	2.0000	10	0	117.1629	151.5055	103.1845	0.2531	140	115
1	1634.0000	2.0000	10	0	117.0135	151.4512	102.9334	0.2507	142	112
1	1635.0000	2.0000	10	0	117.2014	151.4258	103.3150	0.3728	141	117
1	1636.0000	2.0000	9	0	117.4409	151.3691	103.6509	0.2078	142	123
1	1637.0000	2.0000	10	0	117.2396	151.3416	103.4570	0.2590	143	124
1	1638.0000	2.0000	10	0	116.8603	151.4770	103.2281	0.3725	129	110
1	1639.0000	2.0000	9	0	117.3832	151.5884	103.5844	0.2350	124	110
1	1640.0000	2.0000	9	0	117.2707	151.3721	103.4636	0.3522	137	108
1	1641.0000	2.0000	10	0	117.2310	151.3137	103.6409	0.2113	140	110
1	1642.0000	2.0000	10	0	117.3260	151.2171	103.5957	0.5215	129	112
1	1643.0000	2.0000	10	0	116.8634	151.1966	103.4967	0.3635	141	116
1	1644.0000	2.0000	10	0	116.6228	151.2418	103.4242	0.4217	148	116
1	1645.0000	2.0000	10	0	116.8955	151.2160	103.5587	0.2734	144	119
1	1646.0000	2.0000	10	0	117.3509	151.3212	103.5151	0.3601	137	109
1	1647.0000	2.0000	10	0	117.1736	151.5083	103.5297	0.3176	134	111
1	1648.0000	2.0000	10	0	116.9038	151.3915	103.2889	0.3811	137	112
1	1649.0000	2.0000	10	0	117.0188	151.3506	103.3009	0.2161	136	112
1	1650.0000	2.0000	10	0	117.2306	151.4423	103.5611	0.1640	137	114
1	1651.0000	2.0000	10	0	117.1580	151.5867	103.5434	0.2150	144	117
1	1652.0000	2.0000	9	0	117.0977	151.4330	103.3028	0.2023	142	113
1	1653.0000	2.0000	10	0	116.9699	151.3282	103.2337	0.2647	145	121
1	1654.0000	2.0000	10	0	117.1380	151.4059	103.4181	0.2619	142	113
1	1655.0000	2.0000	10	0	116.9666	151.3901	103.0284	0.3970	133	106
1	1656.0000	2.0000	10	0	116.6774	151.4578	103.3004	0.5671	141	108
1	1657.0000	2.0000	10	0	116.8837	151.5036	103.4236	0.3644	146	108
1	1658.0000	2.0000	10	0	116.9860	151.2587	103.3084	0.2114	141	108
1	1659.0000	2.0000	10	0	117.1284	151.4252	103.1532	0.3569	139	112
1	1660.0000	2.0000	10	0	116.9459	151.4216	103.0668	0.2903	139	107
1	1661.0000	2.0000	10	0	117.0798	151.4023	103.3180	0.2311	135	110
1	1662.0000	2.0000	10	0	116.9465	151.3704	103.2948	0.3097	142	113
1	1663.0000	2.0000	10	0	116.8126	151.3368	103.3088	0.3310	143	122
1	1664.0000	2.0000	10	0	116.5309	151.1415	103.0649	0.4032	146	119
1	1665.0000	2.0000	10	0	116.7967	151.2497	103.3203	0.3787	138	114
1	1666.0000	2.0000	10	0	116.8143	151.0589	103.2611	0.2278	140	115
1	1667.0000	2.0000	10	0	116.7862	151.2213	103.2742	0.2190	139	119
1	1668.0000	2.0000	10	0	117.1052	151.2512	103.4203	0.2250	142	114
1	1669.0000	2.0000	10	0	116.7840	151.0847	103.1846	0.3645	148	110
1	1670.0000	2.0000	10	0	116.7143	151.4289	103.2801	0.4353	138	118
1	1671.0000	2.0000	10	0	117.2736	151.1905	103.7522	0.1354	152	126
1	1672.0000	2.0000	10	0	117.2780	151.1460	103.5874	0.3038	150	126
1	1673.0000	2.0000	10	0	117.1264	151.3041	103.5920	0.1055	140	119
1	1674.0000	2.0000	10	0	117.1300	151.3216	103.4944	0.2488	144	124
1	1675.0000	2.0000	10	0	117.3411	151.3097	103.6011	0.2046	145	127
1	1676.0000	2.0000	10	0	117.0698	151.3241	103.4710	0.1950	143	120
1	1677.0000	2.0000	10	0	117.1494	151.2681	103.5511	0.1966	140	121
1	1678.0000	2.0000	10	0	117.3164	151.3472	103.4815	0.4181	141	127
1	1679.0000	2.0000	10	0	117.0908	151.2461	103.4773	0.1614	145	128
1	1680.0000	2.0000	10	0	116.8877	151.3246	103.3715	0.2846	146	122
1	1681.0000	2.0000	10	0	116.9679	151.2140	103.4040	0.1891	151	125
1	1682.0000	2.0000	10	0	116.7697	151.2374	103.2430	0.2774	146	129
1	1683.0000	2.0000	10	0	117.1114	151.1894	103.4752	0.2450	147	121
1	1684.0000	2.0000	10	0	116.9852	151.1761	103.2890	0.2900	137	115
1	1685.0000	2.0000	10	0	116.9977	151.3617	103.3085	0.2420	148	128
1	1686.0000	2.0000	10	0	116.9742	151.3469	103.1869	0.1942	139	117
1	1687.0000	2.0000	10	0	117.0190	151.3042	103.1689	0.2468	143	123
1	1688.0000	2.0000	10	0	116.9684	151.2345	103.2307	0.2603	145	120
1	1689.0000	2.0000	10	0	116.6479	151.2456	103.2065	0.2872	139	118
1	1690.0000	2.0000	10	0	116.8806	151.2891	103.2563	0.2777	145	116
1	1691.0000	2.0000	10	0	116.9988	151.3215	103.3408	0.2898	141	116
1	1692.0000	2.0000	10	0	116.8302	151.2511	103.0487	0.3136	142	115
1	1693.0000	2.0000	10	0	117.2339	151.2792	103.3578	0.1548	138	122
1	1694.0000	2.0000	10	0	117.0773	151.1180	102.9516	0.3384	143	119
1	1695.0000	2.0000	10	0	116.9514	151.2242	103.0997	0.1859	143	118
1	1696.0000	2.0000	10	0	116.9948	151.0302	103.0359	0.2586	139	113
1	1697.0000	2.0000	10	0	116.8752	150.9444	103.1051	0.2825	150	119
1	1698.0000	2.0000	10	0	116.8557	150.9310	103.2040	0.1760	144	118
1	1699.0000	2.0000	10	0	116.7241	151.0050	103.2192	0.3186	146	125
1	1700.0000	2.0000	10	0	116.9115	151.0492	103.3561	0.2287	140	114
1	1701.0000	2.0000	10	0	116.6661	150.9931	103.0690	0.4556	146	107
1	1702.0000	2.0000	10	0	116.6654	151.0441	103.1618	0.3409	138	115
1	1703.0000	2.0000	10	0	116.8006	150.8436	103.2434	0.3405	152	127
1	1704.0000	2.0000	10	0	116.8637	150.8935	103.4503	0.2446	151	130
1	1705.0000	2.0000	10	0	116.7782	150.8480	103.2998	0.3264	150	121
1	1706.0000	2.0000	10	0	116.6969	150.8376	103.1377	0.3147	135	109
1	1707.0000	2.0000	10	0	116.8448	150.8279	103.1371	0.1961	137	117
1	1708.0000	2.0000	10	0	116.6800	150.8111	103.1324	0.3267	137	115
1	1709.0000	2.0000	10	0	116.8344	150.7983	103.1965	0.1580	137	112
1	1710.0000	2.0000	10	0	116.9591	150.7654	103.2330	0.2640	144	116
1	1711.0000	2.0000	10	0	116.8412	150.8679	103.3477	0.1854	148	120
1	1712.0000	2.0000	10	0	116.4388	150.8573	103.0755	0.3626	137	116
1	1713.0000	2.0000	10	0	116.8509	150.7660	103.2216	0.4090	146	122
1	1714.0000	2.0000	10	0	116.8380	150.7210	103.4240	0.1847	141	115
1	1715.0000	2.0000	10	0	116.9102	150.8007	103.5934	0.2692	143	119
1	1716.0000	2.0000	10	0	116.9542	150.6919	103.7351	0.2367	140	125
1	1717.0000	2.0000	10	0	116.9272	150.7628	103.8333	0.1998	150	121
1	1718.0000	2.0000	10	0	117.0913	150.7092	104.0337	0.2524	144	123
1	1719.0000	2.0000	10	0	117.0179	150.7699	103.9686	0.2435	142	123
1	1720.0000	2.0000	10	0	117.2141	150.7595	104.1940	0.1931	142	121
1	1721.0000	2.0000	10	0	116.9539	150.7862	103.9833	0.2953	153	119
1	1722.0000	2.0000	10	0	117.1078	150.8164	104.0476	0.2525	143	118
1	1723.0000	2.0000	10	0	116.8217	150.8043	103.8713	0.3955	144	129
1	1724.0000	2.0000	10	0	116.9596	150.8527	104.0518	0.1925	152	123
1	1725.0000	2.0000	10	0	116.9816	150.8820	104.0361	0.2258	152	129
1	1726.0000	2.0000	10	0	117.0975	150.8008	103.9750	0.2501	150	127
1	1727.0000	2.0000	10	0	117.1878	150.8273	104.0827	0.1691	146	134
1	1728.0000	2.0000	10	0	117.0389	150.8356	103.7482	0.3050	147	124
1	1729.0000	2.0000	10	0	117.0018	150.8964	103.5707	0.2320	146	120
1	1730.0000	2.0000	10	0	117.1015	150.7863	103.5301	0.1688	145	122
1	1731.0000	2.0000	10	0	117.0449	150.8853	103.5213	0.3058	149	121
1	1732.0000	2.0000	10	0	116.6409	150.8332	103.2469	0.3951	144	119
1	1733.0000	2.0000	10	0	116.9628	150.8912	103.4363	0.1846	142	127
1	1734.0000	2.0000	10	0	117.1995	150.8435	103.6384	0.2160	148	123
1	1735.0000	2.0000	10	0	117.1856	150.8413	103.6587	0.1851	145	126
1	1736.0000	2.0000	10	0	117.1329	150.8850	103.6216	0.1393	142	120
1	1737.0000	2.0000	10	0	117.2284	150.8151	103.6269	0.1253	145	122
1	1738.0000	2.0000	10	0	117.0059	150.7532	103.4508	0.2336	153	115
1	1739.0000	2.0000	10	0	116.7822	150.9070	103.3866	0.2952	144	121
1	1740.0000	2.0000	10	0	117.0361	150.8452	103.3505	0.2943	148	120
1	1741.0000	2.0000	10	0	116.9051	150.8329	103.3288	0.2862	138	120
1	1742.0000	2.0000	10	0	116.7382	150.9329	103.2274	0.3077	143	122
1	1743.0000	2.0000	10	0	117.1322	150.9155	103.3897	0.2962	148	123
1	1744.0000	2.0000	10	0	117.1352	150.9448	103.5159	0.2195	148	126
1	1745.0000	2.0000	10	0	117.3100	150.8910	103.5106	0.3223	150	121
1	1746.0000	2.0000	10	0	117.0626	150.8971	103.4493	0.2403	145	123
1	1747.0000	2.0000	10	0	116.7820	150.8922	103.4165	0.3760	150	124
1	1748.0000	2.0000	10	0	117.3430	151.0341	103.7826	0.1744	153	123
1	1749.0000	2.0000	10	0	117.3277	151.0194	103.7028	0.1573	148	125
1	1750.0000	2.0000	10	0	117.2072	151.0205	103.5947	0.1959	150	125
1	1751.0000	2.0000	10	0	117.2334	151.0395	103.5212	0.2167	148	122
1	1752.0000	2.0000	10	0	117.1236	150.9289	103.4051	0.2793	146	126
1	1753.0000	2.0000	10	0	117.3003	150.8280	103.4821	0.2675	146	124
1	1754.0000	2.0000	10	0	117.1895	150.8674	103.3602	0.2347	145	121
1	1755.0000	2.0000	10	0	117.0492	150.7250	103.2090	0.3213	147	128
1	1756.0000	2.0000	10	0	117.2504	150.7384	103.3647	0.1811	155	123
1	1757.0000	2.0000	10	0	117.0212	150.7889	103.2315	0.2471	147	126
1	1758.0000	2.0000	10	0	117.1131	150.6297	103.3031	0.2662	144	119
1	1759.0000	2.0000	10	0	117.0867	150.5046	103.1980	0.2623	148	110
1	1760.0000	2.0000	10	0	116.9254	150.6257	103.0814	0.4133	146	122
1	0.0000	3.0000	9	0	119.6965	152.5812	104.2580	0.1730	147	123
1	1.0000	3.0000	10	0	119.5770	152.5131	104.2102	0.2574	150	129
1	2.0000	3.0000	10	0	119.6842	152.6704	104.3603	0.2553	148	131
1	3.0000	3.0000	9	0	119.7526	152.6123	104.4000	0.1785	152	119
1	4.0000	3.0000	9	0	119.9322	152.5950	104.5189	0.1646	155	125
1	5.0000	3.0000	9	0	119.7288	152.6495	104.4059	0.2959	151	125
1	6.0000	3.0000	10	0	119.7279	152.5330	104.3745	0.2007	147	113
1	7.0000	3.0000	9	0	119.6056	152.5948	104.5287	0.2623	148	121
1	8.0000	3.0000	10	0	119.6178	152.4791	104.3309	0.1966	147	132
1	9.0000	3.0000	9	0	119.7159	152.4743	104.4906	0.2387	150	124
1	10.0000	3.0000	9	0	119.5462	152.5212	104.4230	0.2388	143	126
1	11.0000	3.0000	9	0	119.7400	152.5124	104.5155	0.2592	155	113
1	12.0000	3.0000	9	0	119.7332	152.4523	104.6553	0.2021	145	116
1	13.0000	3.0000	9	0	119.8183	152.5712	104.5825	0.1949	163	124
1	14.0000	3.0000	9	0	120.2077	152.6221	104.9003	0.3782	149	123
1	15.0000	3.0000	10	0	119.9278	152.6204	104.7121	0.1804	160	127
1	16.0000	3.0000	9	0	120.0747	152.7363	104.9055	0.1882	144	125
1	17.0000	3.0000	9	0	120.0480	152.7715	104.8992	0.2322	156	118
1	18.0000	3.0000	9	0	120.0177	152.8243	104.8841	0.2571	141	121
1	19.0000	3.0000	8	0	120.1178	152.7995	104.9039	0.2064	143	119
1	20.0000	3.0000	9	0	119.9446	152.6201	104.7421	0.2414	147	119
1	21.0000	3.0000	10	0	119.9454	152.7804	104.7242	0.2928	138	123
1	22.0000	3.0000	8	0	120.0605	152.7282	104.8378	0.1800	147	119
1	23.0000	3.0000	9	0	119.9608	152.8161	104.7741	0.2094	163	121
1	24.0000	3.0000	9	0	119.9554	152.5562	104.6983	0.2748	156	122
1	25.0000	3.0000	9	0	120.0324	152.6687	104.7657	0.1615	158	121
1	26.0000	3.0000	10	0	119.8793	152.5514	104.6550	0.2769	162	125
1	27.0000	3.0000	9	0	120.0695	152.5708	104.7318	0.1577	171	124
1	28.0000	3.0000	8	0	120.0929	152.6409	104.7025	0.1243	164	121
1	29.0000	3.0000	9	0	119.9575	153.1714	104.5295	0.3901	167	116
1	30.0000	3.0000	9	0	120.7480	153.8485	105.1269	0.3158	158	114
1	31.0000	3.0000	9	0	120.8745	153.9008	105.3637	0.1317	136	118
1	32.0000	3.0000	9	0	120.7783	153.8573	105.2985	0.1537	144	127
1	33.0000	3.0000	8	0	120.8150	153.8694	105.3545	0.1221	144	126
1	34.0000	3.0000	10	0	120.6301	153.8488	105.1187	0.1499	142	122
1	35.0000	3.0000	9	0	120.6867	153.8833	105.1961	0.2245	157	117
1	36.0000	3.0000	10	0	120.6617	153.8356	105.1504	0.2127	140	118
1	37.0000	3.0000	9	0	120.6740	153.9008	105.2325	0.2192	139	119
1	38.0000	3.0000	9	0	120.7166	153.8828	105.2161	0.1690	136	115
1	39.0000	3.0000	9	0	120.6642	153.8109	105.1761	0.2071	138	117
1	40.0000	3.0000	9	0	120.7104	153.8981	105.1757	0.2295	141	113
1	41.0000	3.0000	9	0	120.7404	153.8992	105.2080	0.1372	135	111
1	42.0000	3.0000	10	0	120.8783	154.0108	105.2715	0.1392	135	114
1	43.0000	3.0000	9	0	120.6283	153.9854	105.1667	0.2164	137	122
1	44.0000	3.0000	10	0	120.7365	153.9831	105.2908	0.2211	132	113
1	45.0000	3.0000	10	0	120.6353	154.0029	104.9694	0.2009	143	116
1	46.0000	3.0000	9	0	120.6706	153.9107	105.0379	0.1263	139	118
1	47.0000	3.0000	10	0	120.6039	153.9912	105.0725	0.1825	132	118
1	48.0000	3.0000	10	0	120.6208	154.0269	105.0536	0.1534	144	120
1	49.0000	3.0000	10	0	120.3426	154.1058	104.9060	0.2830	146	117
1	50.0000	3.0000	10	0	120.8511	154.1103	105.2313	0.4313	142	115
1	51.0000	3.0000	10	0	120.6575	154.0478	105.0587	0.2282	138	118
1	52.0000	3.0000	10	0	120.6255	153.9404	105.0396	0.2156	146	120
1	53.0000	3.0000	9	0	120.7247	154.0436	105.1494	0.1979	138	123
1	54.0000	3.0000	9	0	120.7151	153.9129	105.1139	0.2268	157	116
1	55.0000	3.0000	10	0	120.7323	153.9183	105.0585	0.1987	147	126
1	56.0000	3.0000	9	0	120.7648	154.0448	105.1574	0.2489	140	126
1	57.0000	3.0000	10	0	120.7402	153.9778	105.1154	0.1950	144	130
1	58.0000	3.0000	10	0	120.8439	154.1060	105.2677	0.1406	149	128
1	59.0000	3.0000	9	0	120.7602	154.0430	105.2207	0.1767	144	124
1	60.0000	3.0000	10	0	120.8277	153.8886	105.2070	0.2612	140	122
1	61.0000	3.0000	9	0	120.7589	153.8986	105.1190	0.1712	143	121
1	62.0000	3.0000	10	0	120.6876	153.9982	105.0633	0.1504	135	123
1	63.0000	3.0000	9	0	120.7150	153.9987	105.0930	0.1405	140	119
1	64.0000	3.0000	9	0	120.7363	153.9930	105.1843	0.1292	150	120
1	65.0000	3.0000	9	0	120.7377	153.8477	105.0441	0.1806	136	121
1	66.0000	3.0000	10	0	120.7306	154.1975	105.1088	0.2014	140	129
1	67.0000	3.0000	10	0	120.8886	154.0848	105.1707	0.1642	143	124
1	68.0000	3.0000	10	0	120.9086	154.0877	105.2565	0.1692	148	130
1	69.0000	3.0000	10	0	120.7942	154.0678	105.1970	0.2222	142	126
1	70.0000	3.0000	10	0	120.9010	154.1041	105.2541	0.2340	140	129
1	71.0000	3.0000	9	0	120.8468	154.2297	105.3608	0.1792	147	126
1	72.0000	3.0000	10	0	120.9191	154.1673	105.3420	0.1437	130	125
1	73.0000	3.0000	9	0	120.9374	154.0362	105.3472	0.1531	144	128
1	74.0000	3.0000	10	0	120.8143	154.1701	105.2818	0.1797	144	132
1	75.0000	3.0000	10	0	120.9040	154.0685	105.2700	0.1872	137	129
1	76.0000	3.0000	10	0	120.8453	154.2180	105.3266	0.2236	141	131
1	77.0000	3.0000	10	0	121.0991	154.1171	105.3773	0.2327	140	130
1	78.0000	3.0000	9	0	120.8805	154.1825	105.3941	0.1619	140	130
1	79.0000	3.0000	10	0	120.6359	154.0514	105.1324	0.2842	141	131
1	80.0000	3.0000	10	0	120.5705	154.0840	104.9475	0.2967	141	127
1	81.0000	3.0000	9	0	120.8034	154.0897	105.2660	0.1476	137	127
1	82.0000	3.0000	10	0	120.7838	154.1245	105.1654	0.2575	147	134
1	83.0000	3.0000	10	0	121.0391	154.1204	105.4157	0.1648	147	126
1	84.0000	3.0000	10	0	120.9319	154.2622	105.2731	0.1480	143	129
1	85.0000	3.0000	10	0	120.9473	154.1652	105.2736	0.2063	139	132
1	86.0000	3.0000	9	0	120.9766	154.1913	105.3261	0.1607	134	126
1	87.0000	3.0000	10	0	120.9348	154.2637	105.1851	0.2636	143	130
1	88.0000	3.0000	10	0	120.8562	154.2593	105.2638	0.2719	139	133
1	89.0000	3.0000	10	0	121.0440	154.2199	105.4706	0.2252	144	127
1	90.0000	3.0000	10	0	120.9296	154.1602	105.3356	0.2467	139	129
1	91.0000	3.0000	10	0	120.9624	154.2125	105.4606	0.2133	139	124
1	92.0000	3.0000	10	0	121.1573	154.0742	105.4712	0.2281	145	127
1	93.0000	3.0000	9	0	121.3912	154.1651	105.6657	0.2732	147	129
1	94.0000	3.0000	9	0	121.3343	154.1413	105.6603	0.1751	137	127
1	95.0000	3.0000	10	0	121.3364	154.1904	105.5043	0.2037	144	123
1	96.0000	3.0000	9	0	121.4372	154.2377	105.7384	0.1627	145	119
1	97.0000	3.0000	10	0	121.3095	154.3391	105.7429	0.1768	142	124
1	98.0000	3.0000	10	0	121.2856	154.1670	105.6729	0.1433	147	131
1	99.0000	3.0000	9	0	121.2420	154.0852	105.7052	0.2194	143	122
1	100.0000	3.0000	10	0	121.1548	154.1401	105.6557	0.1983	142	131
1	101.0000	3.0000	10	0	121.3072	154.0832	105.8150	0.1823	147	128
1	102.0000	3.0000	10	0	121.3025	154.0769	105.8908	0.1437	142	130
1	103.0000	3.0000	9	0	121.3491	154.0984	105.8741	0.1357	144	125
1	104.0000	3.0000	10	0	121.2439	154.1572	105.7965	0.2157	146	134
1	105.0000	3.0000	10	0	121.2549	154.1539	105.7253	0.2244	142	127
1	106.0000	3.0000	10	0	121.1878	154.2348	105.8205	0.2006	145	129
1	107.0000	3.0000	9	0	121.1221	154.2601	105.5005	0.2941	143	117
1	108.0000	3.0000	9	0	121.7792	154.5987	105.5965	0.7024	147	120
1	109.0000	3.0000	10	0	121.3927	154.7803	105.2752	0.2911	147	119
1	110.0000	3.0000	9	0	121.6522	154.7840	105.5786	0.2324	151	126
1	111.0000	3.0000	9	0	121.6372	154.6193	105.5218	0.2732	146	128
1	112.0000	3.0000	10	0	121.4764	154.6708	105.6263	0.1968	150	124
1	113.0000	3.0000	10	0	121.6549	154.6834	105.8433	0.1492	154	127
1	114.0000	3.0000	10	0	121.5358	154.6916	105.6595	0.2043	148	129
1	115.0000	3.0000	10	0	121.7372	154.6654	105.8581	0.1608	147	125
1	116.0000	3.0000	10	0	121.5940	154.6643	105.8305	0.1638	150	123
1	117.0000	3.0000	10	0	121.5630	154.7241	105.9085	0.2417	150	121
1	118.0000	3.0000	9	0	121.7240	154.6718	106.0816	0.1893	150	122
1	119.0000	3.0000	10	0	121.7413	154.7475	106.1677	0.1402	150	128
1	120.0000	3.0000	10	0	121.6351	154.6728	106.1775	0.2623	148	111
1	121.0000	3.0000	8	0	121.5248	154.6116	105.8585	0.3020	140	107
1	122.0000	3.0000	9	0	121.7952	155.2257	105.6803	0.4238	133	104
1	123.0000	3.0000	9	0	122.2703	155.5951	106.0077	0.2762	129	102
1	124.0000	3.0000	10	0	122.4064	155.4407	106.0732	0.5125	124	99
1	125.0000	3.0000	9	0	122.3915	155.3665	105.7904	0.1730	121	97
1	126.0000	3.0000	9	0	121.7473	155.4498	105.3323	0.5421	112	88
1	127.0000	3.0000	7	0	122.2680	155.3471	105.5747	0.5112	105	72
1	128.0000	3.0000	8	0	121.9749	155.1766	105.1889	0.4405	103	67
1	129.0000	3.0000	9	0	122.1429	155.3984	105.8253	0.3917	97	78
1	130.0000	3.0000	9	0	121.8521	155.3057	105.7744	0.5114	112	80
1	131.0000	3.0000	8	0	122.4365	155.2953	105.9925	0.4452	110	89
1	132.0000	3.0000	9	0	122.6740	155.3772	106.3881	0.3291	125	95
1	133.0000	3.0000	9	0	122.8030	155.3317	106.3767	0.3709	135	103
1	134.0000	3.0000	9	0	123.1175	155.2861	106.6618	0.2043	132	108
1	135.0000	3.0000	10	0	122.8204	155.3823	106.5051	0.4174	130	103
1	136.0000	3.0000	10	0	123.0754	155.2789	106.6145	0.2311	136	110
1	137.0000	3.0000	9	0	123.2416	155.1508	106.7459	0.2142	120	103
1	138.0000	3.0000	8	0	123.4177	155.3393	106.9915	0.2306	111	96
1	139.0000	3.0000	9	0	123.4854	155.2805	106.8909	0.3044	112	97
1	140.0000	3.0000	9	0	123.5139	155.3656	106.9805	0.2164	139	95
1	141.0000	3.0000	9	0	123.4506	155.3224	106.8355	0.1400	126	112
1	142.0000	3.0000	10	0	123.5073	155.4544	106.8650	0.3564	133	108
1	143.0000	3.0000	9	0	123.7766	155.6044	107.0101	0.2793	129	120
1	144.0000	3.0000	9	0	123.8267	155.5638	106.9806	0.4037	134	117
1	145.0000	3.0000	9	0	123.3844	155.4462	106.8899	0.1508	134	120
1	146.0000	3.0000	9	0	123.4405	155.3340	106.7070	0.4350	140	123
1	147.0000	3.0000	9	0	123.5278	155.3088	106.7821	0.3582	137	122
1	148.0000	3.0000	8	0	123.4588	155.3801	107.0167	0.2213	152	112
1	149.0000	3.0000	9	0	123.7381	155.1958	107.3151	0.2445	133	121
1	150.0000	3.0000	9	0	123.6184	155.1917	107.1505	0.2831	139	126
1	151.0000	3.0000	9	0	123.6693	155.2961	107.2731	0.2046	137	130
1	152.0000	3.0000	9	0	123.8153	155.1996	107.3562	0.1333	143	126
1	153.0000	3.0000	10	0	123.5827	155.1616	107.1844	0.2652	164	125
1	154.0000	3.0000	10	0	123.6086	155.2196	107.1395	0.2096	146	134
1	155.0000	3.0000	10	0	124.0301	155.2152	107.3766	0.2959	152	134
1	156.0000	3.0000	9	0	123.6539	155.1241	107.1449	0.2157	138	121
1	157.0000	3.0000	10	0	123.8906	155.2642	107.2749	0.4695	136	115
1	158.0000	3.0000	9	0	123.6628	155.3725	107.2236	0.2292	134	113
1	159.0000	3.0000	9	0	123.5484	155.1963	107.1090	0.2588	135	111
1	160.0000	3.0000	9	0	123.7944	155.1992	107.2075	0.1866	140	116
1	161.0000	3.0000	9	0	123.8500	155.1191	107.1092	0.2990	129	114
1	162.0000	3.0000	9	0	124.1326	155.1657	107.3951	0.2183	145	118
1	163.0000	3.0000	9	0	124.1192	155.0831	107.2862	0.2622	143	121
1	164.0000	3.0000	10	0	124.1341	155.0933	107.3549	0.4095	147	120
1	165.0000	3.0000	9	0	124.4637	155.0242	107.5101	0.1793	148	122
1	166.0000	3.0000	9	0	124.5475	155.0420	107.5606	0.3471	149	125
1	167.0000	3.0000	9	0	124.7023	155.0405	107.6760	0.2435	148	123
1	168.0000	3.0000	8	0	124.7782	155.1885	107.9559	0.1916	143	115
1	169.0000	3.0000	9	0	124.7480	155.1216	107.9628	0.2061	144	121
1	170.0000	3.0000	9	0	124.7440	155.1972	107.9218	0.1828	143	126
1	171.0000	3.0000	9	0	124.4159	155.2181	107.5816	0.2955	147	123
1	172.0000	3.0000	9	0	124.6632	155.1603	107.8295	0.1907	142	127
1	173.0000	3.0000	9	0	124.5798	155.0851	107.7165	0.1720	145	123
1	174.0000	3.0000	9	0	124.7255	155.1697	107.8228	0.1030	143	129
1	175.0000	3.0000	9	0	124.5463	155.1023	107.6081	0.2326	136	114
1	176.0000	3.0000	9	0	124.4844	155.2165	107.4688	0.1491	140	123
1	177.0000	3.0000	9	0	124.5125	155.2173	107.5755	0.2045	144	117
1	178.0000	3.0000	10	0	124.3513	155.3745	107.5109	0.1951	139	111
1	179.0000	3.0000	9	0	124.4156	155.3723	107.5015	0.2211	132	104
1	180.0000	3.0000	9	0	123.9484	155.2687	107.0426	0.4289	123	91
1	181.0000	3.0000	9	0	123.7583	155.2649	107.3267	0.6755	119	75
1	182.0000	3.0000	6	0	123.2137	155.5002	106.7827	0.4878	55	49
0	183.0000	3.0000	0	3	0.0000	0.0000	0.0000	0.0000	48	45
0	184.0000	3.0000	0	3	0.0000	0.0000	0.0000	0.0000	45	42
0	185.0000	3.0000	0	3	0.0000	0.0000	0.0000	0.0000	46	45
2	186.0000	3.0000	6	0	51.6778	70.8414	17.1879	1.2386	61	45
0	187.0000	3.0000	0	3	0.0000	0.0000	0.0000	0.0000	42	44
0	188.0000	3.0000	0	3	0.0000	0.0000	0.0000	0.0000	43	46
0	189.0000	3.0000	0	3	0.0000	0.0000	0.0000	0.0000	40	46
0	190.0000	3.0000	0	3	0.0000	0.0000	0.0000	0.0000	46	44
0	191.0000	3.0000	0	3	0.0000	0.0000	0.0000	0.0000	40	42
1	192.0000	3.0000	6	0	152.6311	129.2731	105.2776	1.0268	47	42
0	193.0000	3.0000	0	3	0.0000	0.0000	0.0000	0.0000	46	41
0	194.0000	3.0000	0	3	0.0000	0.0000	0.0000	0.0000	58	41
1	195.0000	3.0000	7	0	124.5351	157.5752	106.5598	0.5279	69	55
1	196.0000	3.0000	9	0	124.1041	157.1466	106.1982	0.6782	106	78
1	197.0000	3.0000	9	0	125.0743	157.2846	106.8057	0.2505	129	102
1	198.0000	3.0000	9	0	125.0883	157.2666	106.7664	0.2372	147	114
1	199.0000	3.0000	10	0	125.4167	157.5403	107.2181	0.2684	144	113
1	200.0000	3.0000	9	0	125.2163	157.4036	106.9617	0.2266	140	113
1	201.0000	3.0000	9	0	125.3421	157.4626	107.1620	0.1662	135	115
1	202.0000	3.0000	9	0	125.3026	157.4231	107.0851	0.2005	138	115
1	203.0000	3.0000	9	0	125.2508	157.5010	107.0775	0.2801	148	114
1	204.0000	3.0000	9	0	125.2886	157.3759	107.0957	0.2077	143	113
1	205.0000	3.0000	9	0	125.2024	157.5086	107.0064	0.1916	148	116
1	206.0000	3.0000	9	0	125.1617	157.5633	107.0608	0.1794	142	111
1	207.0000	3.0000	10	0	124.9474	157.4492	106.8401	0.2932	148	115
1	208.0000	3.0000	9	0	125.1205	157.5561	106.9575	0.1567	145	119
1	209.0000	3.0000	10	0	124.9931	157.5387	106.9342	0.2643	149	119
1	210.0000	3.0000	9	0	125.0219	157.4740	106.8950	0.1774	137	117
1	211.0000	3.0000	9	0	125.0000	157.4503	106.9409	0.2145	147	120
1	212.0000	3.0000	10	0	124.5479	157.6653	106.6946	0.4364	146	116
1	213.0000	3.0000	9	0	124.9470	157.4580	106.8854	0.2212	147	117
1	214.0000	3.0000	9	0	124.8609	157.4127	107.0718	0.2331	141	117
1	215.0000	3.0000	9	0	124.9650	157.3637	106.8721	0.2254	142	116
1	216.0000	3.0000	9	0	124.9196	157.4192	107.0571	0.2667	142	119
1	217.0000	3.0000	9	0	124.8342	157.6238	106.8840	0.2016	150	119
1	218.0000	3.0000	9	0	124.8640	157.5512	106.9798	0.2071	146	113
1	219.0000	3.0000	9	0	124.8632	157.5678	107.0129	0.1830	148	122
1	220.0000	3.0000	9	0	124.9131	157.5817	107.0659	0.1978	147	123
1	221.0000	3.0000	9	0	124.9664	157.6151	107.0627	0.1778	144	126
1	222.0000	3.0000	9	0	124.8773	157.6271	107.0986	0.2993	148	121
1	223.0000	3.0000	9	0	125.0200	157.6599	107.2374	0.1690	149	124
1	224.0000	3.0000	9	0	125.0144	157.5701	107.1281	0.2141	149	119
1	225.0000	3.0000	9	0	125.0308	157.6263	107.1795	0.1508	151	114
1	226.0000	3.0000	9	0	125.1890	157.6449	107.2159	0.1775	148	121
1	227.0000	3.0000	9	0	125.0948	157.6226	107.1808	0.2399	145	118
1	228.0000	3.0000	9	0	124.9856	157.6823	107.1346	0.1787	148	119
1	229.0000	3.0000	9	0	124.8249	157.6444	106.9988	0.2951	154	123
1	230.0000	3.0000	9	0	124.9795	157.6395	107.1647	0.2227	145	116
1	231.0000	3.0000	9	0	124.9747	157.6766	107.1630	0.1331	139	110
1	232.0000	3.0000	9	0	124.9217	157.7525	107.1253	0.2143	134	105
1	233.0000	3.0000	9	0	124.7739	157.6832	106.8542	0.3724	123	93
1	234.0000	3.0000	9	0	124.3322	157.5400	106.5801	0.3098	103	82
1	235.0000	3.0000	9	0	124.7413	157.6071	106.9624	0.4001	115	82
1	236.0000	3.0000	9	0	125.2425	157.5650	107.5113	0.2804	110	91
1	237.0000	3.0000	9	0	125.2017	157.5713	107.4810	0.4399	126	108
1	238.0000	3.0000	9	0	124.7746	157.3169	107.1955	0.7487	139	110
1	239.0000	3.0000	8	0	125.7473	157.8428	107.8505	0.1646	146	110
1	240.0000	3.0000	9	0	125.4952	157.5607	107.6207	0.3588	141	113
1	241.0000	3.0000	9	0	125.3221	157.6885	107.5488	0.1980	139	113
1	242.0000	3.0000	9	0	125.1554	157.6069	107.3457	0.2912	136	114
1	243.0000	3.0000	10	0	125.0467	157.5803	107.4580	0.2669	148	112
1	244.0000	3.0000	9	0	124.8997	157.6607	107.2875	0.1455	144	114
1	245.0000	3.0000	9	0	125.0259	157.6250	107.3510	0.1323	146	117
1	246.0000	3.0000	9	0	125.0099	157.6679	107.3306	0.1593	152	119
1	247.0000	3.0000	9	0	125.2845	157.8174	107.5718	0.2891	155	126
1	248.0000	3.0000	9	0	125.0238	157.6657	107.4078	0.1232	151	123
1	249.0000	3.0000	9	0	125.1079	157.7306	107.5345	0.1513	149	124
1	250.0000	3.0000	9	0	125.0330	157.7054	107.3980	0.1871	149	126
1	251.0000	3.0000	9	0	124.8786	157.5029	107.3824	0.2488	153	122
1	252.0000	3.0000	9	0	124.8657	157.6196	107.3534	0.2610	151	123
1	253.0000	3.0000	10	0	124.7359	157.5016	107.2630	0.2889	155	129
1	254.0000	3.0000	10	0	125.1372	157.6374	107.4387	0.1086	150	127
1	255.0000	3.0000	9	0	124.8971	157.6952	107.3142	0.2446	154	124
1	256.0000	3.0000	9	0	124.8567	157.6816	107.1657	0.2094	152	126
1	257.0000	3.0000	8	0	124.9501	157.6389	107.2513	0.1154	144	121
1	258.0000	3.0000	9	0	125.0349	157.6657	107.2610	0.1632	146	128
1	259.0000	3.0000	9	0	124.8796	157.7799	107.1506	0.3113	142	127
1	260.0000	3.0000	9	0	124.8882	157.6610	107.0798	0.1357	153	118
1	261.0000	3.0000	10	0	124.7457	157.6606	106.9145	0.2284	153	126
1	262.0000	3.0000	9	0	124.6346	157.6717	106.8465	0.3228	149	116
1	263.0000	3.0000	9	0	124.7731	157.6593	106.9356	0.2890	149	114
1	264.0000	3.0000	10	0	124.7988	157.6630	106.8818	0.2901	155	126
1	265.0000	3.0000	9	0	124.7483	157.6611	106.9006	0.1984	153	122
1	266.0000	3.0000	10	0	124.3439	157.7211	106.5344	0.3654	151	121
1	267.0000	3.0000	10	0	124.5849	157.9126	106.8151	0.2120	152	116
1	268.0000	3.0000	9	0	125.0220	157.9079	107.1138	0.2072	154	123
1	269.0000	3.0000	10	0	124.7163	158.2349	107.0039	0.3482	150	123
1	270.0000	3.0000	9	0	124.8495	158.1336	106.9661	0.2369	139	115
1	271.0000	3.0000	8	0	124.9630	158.0835	107.0506	0.1670	155	122
1	272.0000	3.0000	9	0	125.1697	158.2134	107.3823	0.1949	152	120
1	273.0000	3.0000	10	0	125.0882	158.1426	107.3086	0.2633	150	121
1	274.0000	3.0000	9	0	125.1466	158.2556	107.2965	0.1806	148	120
1	275.0000	3.0000	9	0	125.3644	158.1950	107.4653	0.1996	146	123
1	276.0000	3.0000	9	0	125.1775	158.1631	107.3863	0.2851	150	119
1	277.0000	3.0000	9	0	125.0685	158.1663	107.2994	0.2056	140	116
1	278.0000	3.0000	9	0	125.0509	158.1646	107.2751	0.2665	146	115
1	279.0000	3.0000	9	0	125.2054	158.2289	107.5284	0.2350	150	121
1	280.0000	3.0000	9	0	125.3928	158.1523	107.7072	0.1764	150	125
1	281.0000	3.0000	10	0	124.9239	158.3492	107.3465	0.3508	149	124
1	282.0000	3.0000	9	0	125.2888	158.1924	107.5454	0.2140	151	123
1	283.0000	3.0000	9	0	125.2922	158.2661	107.6177	0.1536	151	120
1	284.0000	3.0000	9	0	125.1472	158.1813	107.4659	0.1911	146	118
1	285.0000	3.0000	9	0	125.1367	158.1568	107.5853	0.2857	157	125
1	286.0000	3.0000	10	0	125.0930	158.1976	107.4815	0.3097	157	127
1	287.0000	3.0000	10	0	125.2046	158.2171	107.5330	0.2642	142	116
1	288.0000	3.0000	9	0	125.2227	158.1446	107.5496	0.2324	150	114
1	289.0000	3.0000	9	0	125.3073	158.2184	107.6625	0.1310	155	126
1	290.0000	3.0000	8	0	125.4510	158.3313	107.9412	0.2084	153	127
1	291.0000	3.0000	9	0	125.3897	158.1175	107.8269	0.2683	158	118
1	292.0000	3.0000	9	0	125.4693	158.2444	107.8502	0.2327	158	128
1	293.0000	3.0000	9	0	125.3598	158.1790	107.8104	0.1159	145	121
1	294.0000	3.0000	9	0	125.5598	158.2781	108.0587	0.1451	147	117
1	295.0000	3.0000	10	0	125.5432	158.1841	108.0465	0.1671	147	128
1	296.0000	3.0000	10	0	125.5434	158.1747	107.9533	0.1748	157	120
1	297.0000	3.0000	10	0	125.8238	158.2465	108.2238	0.2070	153	129
1	298.0000	3.0000	10	0	125.5329	158.0621	107.9618	0.1512	145	125
1	299.0000	3.0000	10	0	125.6255	158.1877	107.9200	0.2990	155	127
1	300.0000	3.0000	10	0	125.5718	158.1239	108.0129	0.1593	155	123
1	301.0000	3.0000	10	0	125.2006	158.1922	107.7845	0.2800	148	125
1	302.0000	3.0000	9	0	125.1872	158.0955	107.8544	0.2744	143	119
1	303.0000	3.0000	10	0	125.2326	158.1236	107.8869	0.2626	144	123
1	304.0000	3.0000	9	0	125.3452	158.1300	108.0522	0.2223	144	121
1	305.0000	3.0000	10	0	125.4427	158.1692	108.1547	0.2684	148	115
1	306.0000	3.0000	9	0	125.4051	158.1708	108.1459	0.2799	154	117
1	307.0000	3.0000	9	0	125.3812	158.3298	108.0688	0.2626	148	119
1	308.0000	3.0000	9	0	125.3767	158.1648	108.0518	0.2224	146	125
1	309.0000	3.0000	10	0	125.1578	158.1867	107.9299	0.2274	144	122
1	310.0000	3.0000	9	0	125.3984	158.0790	108.0551	0.2367	155	119
1	311.0000	3.0000	10	0	125.2436	158.1867	107.9223	0.2598	150	126
1	312.0000	3.0000	9	0	125.4239	158.2099	108.2104	0.1946	144	117
1	313.0000	3.0000	9	0	125.4369	158.2160	108.1611	0.2056	154	124
1	314.0000	3.0000	8	0	125.4102	158.2458	108.0908	0.2369	139	118
1	315.0000	3.0000	9	0	125.4612	158.2491	108.0401	0.1697	149	125
1	316.0000	3.0000	9	0	125.5426	158.2764	108.2953	0.1261	145	118
1	317.0000	3.0000	9	0	125.5788	158.2414	108.3241	0.1806	149	119
1	318.0000	3.0000	9	0	125.4032	158.3218	108.2290	0.3617	143	122
1	319.0000	3.0000	9	0	125.5734	158.1030	108.2159	0.3690	136	122
1	320.0000	3.0000	10	0	125.4563	158.2729	108.0566	0.3585	148	125
1	321.0000	3.0000	9	0	125.5042	158.3784	108.0565	0.2131	145	122
1	322.0000	3.0000	9	0	125.3556	158.2365	107.6881	0.2465	146	120
1	323.0000	3.0000	9	0	125.4144	158.2791	107.6427	0.2023	147	127
1	324.0000	3.0000	10	0	125.2454	158.2418	107.5012	0.2255	151	118
1	325.0000	3.0000	9	0	125.4103	158.2825	107.6345	0.2002	151	123
1	326.0000	3.0000	9	0	125.0208	158.2906	107.3995	0.3402	151	121
1	327.0000	3.0000	9	0	125.1878	158.3383	107.3986	0.1972	148	119
1	328.0000	3.0000	9	0	124.9998	158.3684	107.3063	0.2674	148	123
1	329.0000	3.0000	10	0	125.3227	158.5236	107.5230	0.1803	142	123
1	330.0000	3.0000	10	0	124.8763	158.4234	107.1166	0.2991	141	129
1	331.0000	3.0000	9	0	125.1378	158.3493	107.3372	0.3343	149	123
1	332.0000	3.0000	9	0	124.7508	158.4125	106.9798	0.1927	140	117
1	333.0000	3.0000	10	0	124.6236	158.3281	106.7864	0.2320	146	112
1	334.0000	3.0000	9	0	124.7813	158.3200	106.7399	0.2068	145	118
1	335.0000	3.0000	9	0	124.5497	158.4112	106.4388	0.2379	145	129
1	336.0000	3.0000	10	0	124.6781	158.3241	106.3610	0.2059	142	129
1	337.0000	3.0000	10	0	124.5199	158.3495	106.3105	0.2589	147	121
1	338.0000	3.0000	8	0	124.4070	158.3777	106.2293	0.2273	151	124
1	339.0000	3.0000	10	0	124.3604	158.1003	106.6327	0.3173	142	125
1	340.0000	3.0000	8	0	124.1290	158.2479	106.4885	0.3360	139	122
1	341.0000	3.0000	9	0	124.1937	158.2544	106.9138	0.1708	137	115
1	342.0000	3.0000	10	0	124.1751	158.3297	106.9943	0.2056	137	118
1	343.0000	3.0000	9	0	124.1664	158.2561	107.0247	0.1813	143	117
1	344.0000	3.0000	9	0	124.0435	158.2344	106.8712	0.2510	135	125
1	345.0000	3.0000	9	0	124.0242	158.3169	106.8958	0.2397	138	112
1	346.0000	3.0000	10	0	124.2735	158.2877	106.9493	0.3368	158	115
1	347.0000	3.0000	8	0	124.5878	158.3957	107.2568	0.3011	146	118
1	348.0000	3.0000	9	0	123.8972	158.1222	106.7799	0.2429	137	118
1	349.0000	3.0000	10	0	123.6162	158.1773	106.4346	0.3734	134	124
1	350.0000	3.0000	9	0	124.1205	158.3057	106.5428	0.3157	137	114
1	351.0000	3.0000	10	0	123.7636	158.3686	105.9698	0.2779	138	115
1	352.0000	3.0000	9	0	123.7357	158.2142	105.7006	0.1465	125	107
1	353.0000	3.0000	9	0	123.8576	158.2940	105.8153	0.1420	139	118
1	354.0000	3.0000	9	0	123.7995	158.2269	105.6219	0.1856	143	121
1	355.0000	3.0000	10	0	124.0112	158.2622	105.8620	0.1251	145	121
1	356.0000	3.0000	10	0	123.8081	158.2046	105.6212	0.2621	140	124
1	357.0000	3.0000	9	0	123.9056	158.4106	105.8513	0.2231	146	121
1	358.0000	3.0000	9	0	123.8552	158.2852	105.8168	0.2269	142	116
1	359.0000	3.0000	9	0	123.6433	158.2963	105.6219	0.2129	135	113
1	360.0000	3.0000	9	0	123.9294	158.3253	105.7994	0.1435	137	109
1	361.0000	3.0000	9	0	123.8337	158.2804	105.8320	0.1901	140	109
1	362.0000	3.0000	9	0	123.8022	158.2463	105.7567	0.2838	146	113
1	363.0000	3.0000	9	0	123.6270	158.3284	105.6626	0.3374	143	115
1	364.0000	3.0000	9	0	124.0077	158.3844	105.9498	0.2508	141	117
1	365.0000	3.0000	10	0	123.6426	158.1802	105.5016	0.1869	137	113
1	366.0000	3.0000	9	0	123.3046	158.1093	105.1260	0.3986	136	111
1	367.0000	3.0000	9	0	123.4069	158.2632	105.5030	0.2903	133	108
1	368.0000	3.0000	9	0	123.6516	158.2777	105.5775	0.2280	131	111
1	369.0000	3.0000	9	0	123.5850	158.2529	105.5318	0.1758	136	107
1	370.0000	3.0000	9	0	123.4549	158.3050	105.4048	0.2295	133	117
1	371.0000	3.0000	9	0	123.4333	158.2849	105.3636	0.2785	134	108
1	372.0000	3.0000	9	0	123.3060	158.1165	105.2510	0.3309	134	111
1	373.0000	3.0000	9	0	123.7045	158.1971	105.6196	0.1729	135	110
1	374.0000	3.0000	10	0	123.4866	158.0109	105.6117	0.2642	142	116
1	375.0000	3.0000	9	0	123.4654	158.1031	105.5106	0.2515	145	113
1	376.0000	3.0000	10	0	123.3623	158.1321	105.4444	0.2912	140	117
1	377.0000	3.0000	9	0	123.2836	158.0556	105.6367	0.2683	135	108
1	378.0000	3.0000	10	0	123.0860	158.0843	105.3353	0.2873	135	112
1	379.0000	3.0000	10	0	122.9864	158.0386	105.4107	0.2934	132	109
1	380.0000	3.0000	10	0	123.1590	158.1839	105.4329	0.3783	139	114
1	381.0000	3.0000	9	0	122.7436	157.9794	104.8621	0.5068	139	113
1	382.0000	3.0000	9	0	123.4404	158.1169	105.5073	0.1697	138	112
1	383.0000	3.0000	9	0	123.4393	158.1182	105.5254	0.2364	131	116
1	384.0000	3.0000	10	0	123.1525	158.0796	105.2122	0.2625	135	107
1	385.0000	3.0000	9	0	123.3450	157.8605	105.1681	0.4205	129	109
1	386.0000	3.0000	9	0	123.2763	158.0270	105.3211	0.1785	131	111
1	387.0000	3.0000	9	0	122.9572	157.9955	105.0828	0.3365	142	112
1	388.0000	3.0000	9	0	122.9889	158.0899	105.0514	0.2204	129	110
1	389.0000	3.0000	9	0	123.0183	157.9111	105.0028	0.3259	119	103
1	390.0000	3.0000	9	0	123.0896	158.0778	105.0008	0.3969	126	102
1	391.0000	3.0000	9	0	123.0386	158.1683	105.2172	0.3812	136	104
1	392.0000	3.0000	9	0	123.0127	158.0958	105.3819	0.3581	135	104
1	393.0000	3.0000	9	0	122.9320	158.2391	105.1907	0.3287	137	112
1	394.0000	3.0000	9	0	123.1089	158.1113	105.3831	0.2209	137	110
1	395.0000	3.0000	10	0	123.0059	158.0205	105.3137	0.4471	145	117
1	396.0000	3.0000	9	0	122.8859	158.0966	105.2030	0.2316	136	114
1	397.0000	3.0000	9	0	122.8888	158.1432	105.3268	0.2400	133	107
1	398.0000	3.0000	9	0	122.4905	158.1885	104.8882	0.4866	137	123
1	399.0000	3.0000	9	0	122.9482	158.1661	105.3721	0.2212	140	119
1	400.0000	3.0000	9	0	122.8540	158.0831	105.2419	0.2949	127	115
1	401.0000	3.0000	10	0	123.1089	158.2764	105.4506	0.1922	135	109
1	402.0000	3.0000	9	0	122.6027	158.0468	105.1154	0.3301	123	100
1	403.0000	3.0000	10	0	122.8512	157.9167	104.8684	0.4330	120	94
1	404.0000	3.0000	9	0	122.6449	158.1323	104.6474	0.3086	122	99
1	405.0000	3.0000	10	0	123.0131	158.0476	104.9459	0.4584	124	107
1	406.0000	3.0000	10	0	122.3040	158.0563	104.5093	0.4344	111	99
1	407.0000	3.0000	9	0	122.2763	158.1153	104.5274	0.5778	120	105
1	408.0000	3.0000	9	0	122.8000	158.0161	104.8875	0.2781	117	105
1	409.0000	3.0000	10	0	122.7435	158.0944	104.2911	0.4033	128	107
1	410.0000	3.0000	10	0	123.0276	158.2603	104.9483	0.3195	133	115
1	411.0000	3.0000	9	0	122.9104	158.1014	104.8581	0.2287	130	109
1	412.0000	3.0000	10	0	122.8842	158.0243	104.8062	0.4393	135	114
1	413.0000	3.0000	9	0	122.9855	158.1238	104.8666	0.2924	128	105
1	414.0000	3.0000	9	0	122.9894	158.1927	104.7780	0.2365	122	111
1	415.0000	3.0000	10	0	123.5323	158.3152	105.0464	0.3194	131	108
1	416.0000	3.0000	10	0	122.8319	158.2077	104.5369	0.3619	134	109
1	417.0000	3.0000	9	0	122.8576	158.3224	104.5714	0.2950	122	107
1	418.0000	3.0000	9	0	122.8745	158.0826	104.8341	0.4546	128	114
1	419.0000	3.0000	10	0	123.0335	158.3317	104.8798	0.1965	129	107
1	420.0000	3.0000	10	0	122.7931	158.1926	104.7140	0.2573	126	110
1	421.0000	3.0000	9	0	122.8797	158.2081	104.9590	0.4640	130	111
1	422.0000	3.0000	9	0	123.1361	158.2679	104.9727	0.2434	124	108
1	423.0000	3.0000	10	0	122.0574	158.1895	103.7560	0.5784	124	103
1	424.0000	3.0000	10	0	122.2769	158.1460	103.9723	0.4985	121	109
1	425.0000	3.0000	9	0	122.7249	158.0106	104.3298	0.3386	125	103
1	426.0000	3.0000	9	0	122.5739	157.9667	103.9759	0.3541	147	105
1	427.0000	3.0000	10	0	122.1766	157.9747	103.6416	0.3579	134	108
1	428.0000	3.0000	9	0	122.7925	158.0101	104.1596	0.2116	131	105
1	429.0000	3.0000	10	0	121.9900	158.0828	103.5705	0.3083	126	108
1	430.0000	3.0000	10	0	122.2069	158.0047	103.6648	0.3666	126	106
1	431.0000	3.0000	9	0	122.2103	157.9732	103.5923	0.3836	124	100
1	432.0000	3.0000	10	0	121.9809	158.3384	103.6411	0.5315	136	100
1	433.0000	3.0000	10	0	122.4751	158.1498	104.0565	0.2655	129	103
1	434.0000	3.0000	9	0	122.5910	158.0062	104.2369	0.2202	132	102
1	435.0000	3.0000	10	0	122.3515	157.8674	103.9891	0.3761	130	105
1	436.0000	3.0000	10	0	122.5100	158.1092	104.1226	0.2187	140	106
1	437.0000	3.0000	9	0	122.5322	158.0314	104.2473	0.1617	128	110
1	438.0000	3.0000	10	0	122.4231	157.9426	104.5449	0.3927	129	108
1	439.0000	3.0000	9	0	122.2808	157.9222	104.2840	0.2851	151	108
1	440.0000	3.0000	10	0	122.2345	158.2043	104.5099	0.3154	131	110
1	441.0000	3.0000	10	0	121.9102	157.9222	104.4495	0.3251	126	103
1	442.0000	3.0000	9	0	122.2126	157.8639	104.4972	0.3807	137	107
1	443.0000	3.0000	9	0	122.3687	158.0556	104.7222	0.3204	141	114
1	444.0000	3.0000	10	0	123.1176	158.2597	105.5784	0.4912	133	121
1	445.0000	3.0000	10	0	122.2900	157.9809	104.7997	0.2520	145	107
1	446.0000	3.0000	10	0	122.7926	158.2029	105.1840	0.4006	144	111
1	447.0000	3.0000	9	0	122.2093	157.8614	104.7496	0.3555	150	106
1	448.0000	3.0000	10	0	122.1190	158.0938	104.8523	0.3278	147	113
1	449.0000	3.0000	9	0	122.5009	158.1024	105.2253	0.2066	144	115
1	450.0000	3.0000	9	0	122.2963	158.0634	105.1075	0.1992	152	112
1	451.0000	3.0000	9	0	122.0437	158.0670	104.9295	0.3256	135	116
1	452.0000	3.0000	8	0	122.2003	158.0612	104.8854	0.3739	125	103
1	453.0000	3.0000	9	0	122.5322	158.1515	104.8756	0.4286	139	118
1	454.0000	3.0000	9	0	122.3361	158.1586	104.8042	0.2184	145	109
1	455.0000	3.0000	9	0	121.9985	158.0649	104.6230	0.2390	136	102
1	456.0000	3.0000	8	0	121.6911	157.9561	104.4086	0.2643	132	104
1	457.0000	3.0000	9	0	122.3633	158.0192	104.8124	0.3296	124	101
1	458.0000	3.0000	10	0	122.3106	157.9606	104.9225	0.2619	147	114
1	459.0000	3.0000	8	0	122.8082	158.0530	105.0269	0.6111	141	115
1	460.0000	3.0000	9	0	122.4523	157.9504	105.0140	0.1539	156	111
1	461.0000	3.0000	10	0	122.1193	157.9552	104.7910	0.3437	135	107
1	462.0000	3.0000	9	0	121.8833	157.9599	104.6761	0.3440	156	118
1	463.0000	3.0000	10	0	122.1506	157.9942	104.8499	0.2507	141	112
1	464.0000	3.0000	10	0	121.0810	157.8984	104.1952	0.5812	141	111
1	465.0000	3.0000	10	0	121.9386	157.9309	104.6174	0.3119	145	117
1	466.0000	3.0000	9	0	122.0246	157.8679	104.7112	0.3181	139	117
1	467.0000	3.0000	10	0	122.0160	158.0045	104.6133	0.4064	144	119
1	468.0000	3.0000	9	0	122.0709	157.6178	104.4966	0.2210	143	114
1	469.0000	3.0000	9	0	122.0140	157.7124	104.4295	0.2155	147	108
1	470.0000	3.0000	10	0	122.1614	157.6237	104.5594	0.3253	133	109
1	471.0000	3.0000	10	0	121.9842	157.5494	104.2992	0.1473	139	115
1	472.0000	3.0000	10	0	121.9017	157.5826	104.3059	0.2542	135	118
1	473.0000	3.0000	10	0	121.9180	157.5733	104.3617	0.1878	139	110
1	474.0000	3.0000	9	0	121.9857	157.5907	104.4714	0.2026	142	108
1	475.0000	3.0000	10	0	121.9149	157.5635	104.4614	0.2369	138	114
1	476.0000	3.0000	10	0	121.7872	157.4906	104.3316	0.3040	142	113
1	477.0000	3.0000	9	0	121.8277	157.6213	104.5886	0.2378	139	113
1	478.0000	3.0000	9	0	122.1334	157.7172	104.8803	0.2139	131	111
1	479.0000	3.0000	10	0	121.7906	157.6602	104.5009	0.3298	130	106
1	480.0000	3.0000	9	0	121.8384	157.5772	104.5976	0.2508	140	103
1	481.0000	3.0000	9	0	121.9809	157.5065	104.6841	0.1557	156	111
1	482.0000	3.0000	9	0	122.1973	157.5760	104.9235	0.1303	145	112
1	483.0000	3.0000	9	0	122.0330	157.5055	104.7664	0.1801	139	113
1	484.0000	3.0000	9	0	122.0728	157.4930	105.0544	0.3012	157	112
1	485.0000	3.0000	10	0	121.3734	157.3250	104.3147	0.3683	134	116
1	486.0000	3.0000	10	0	121.9609	157.6206	104.9603	0.1877	158	116
1	487.0000	3.0000	10	0	121.8967	157.5724	104.8648	0.2050	143	109
1	488.0000	3.0000	9	0	121.6352	157.5415	104.7493	0.2379	130	107
1	489.0000	3.0000	10	0	121.8336	157.7151	104.9848	0.2216	130	107
1	490.0000	3.0000	10	0	122.1041	157.5365	105.0954	0.1825	142	108
1	491.0000	3.0000	8	0	121.9715	157.4076	105.1104	0.1607	139	110
1	492.0000	3.0000	8	0	121.8370	157.4591	104.8651	0.2301	137	111
1	493.0000	3.0000	10	0	121.9771	157.5368	105.2340	0.2775	140	118
1	494.0000	3.0000	9	0	121.9720	157.3761	104.9119	0.2367	134	115
1	495.0000	3.0000	10	0	121.7234	157.5604	104.6859	0.2816	136	118
1	496.0000	3.0000	10	0	121.9806	157.3693	104.8640	0.3518	136	118
1	497.0000	3.0000	10	0	121.6933	157.5273	104.6359	0.2324	145	120
1	498.0000	3.0000	9	0	121.6960	157.7058	104.5036	0.3332	149	116
1	499.0000	3.0000	9	0	121.6826	157.6081	104.2474	0.2752	139	117
1	500.0000	3.0000	9	0	122.0092	157.8703	104.3374	0.1332	144	111
1	501.0000	3.0000	9	0	122.0687	157.8642	104.5442	0.2085	140	107
1	502.0000	3.0000	10	0	121.7890	157.7137	104.3637	0.3760	134	113
1	503.0000	3.0000	10	0	121.5456	157.5519	104.2122	0.3638	150	120
1	504.0000	3.0000	10	0	121.6365	157.6071	104.3327	0.2953	140	113
1	505.0000	3.0000	10	0	121.9649	157.5422	104.5517	0.3144	149	120
1	506.0000	3.0000	9	0	121.7205	157.6353	104.4597	0.1844	151	115
1	507.0000	3.0000	9	0	121.6947	157.6284	104.4706	0.1674	147	116
1	508.0000	3.0000	9	0	121.7282	157.5838	104.4968	0.1488	145	111
1	509.0000	3.0000	10	0	121.6952	157.6783	104.4028	0.1965	145	118
1	510.0000	3.0000	10	0	121.5427	157.6437	104.3389	0.2732	148	115
1	511.0000	3.0000	9	0	121.7276	157.5422	104.4825	0.1561	150	117
1	512.0000	3.0000	10	0	121.6272	157.4961	104.5494	0.2940	137	115
1	513.0000	3.0000	10	0	121.7022	157.4166	104.7181	0.2032	142	124
1	514.0000	3.0000	10	0	121.1597	157.4129	104.4471	0.5069	149	113
1	515.0000	3.0000	9	0	121.5933	157.3313	104.7900	0.2070	138	121
1	516.0000	3.0000	10	0	121.5420	157.4565	104.5733	0.2432	143	116
1	517.0000	3.0000	10	0	121.6491	157.3768	104.8056	0.1385	141	116
1	518.0000	3.0000	10	0	121.1431	157.2741	104.3939	0.3188	147	118
1	519.0000	3.0000	9	0	121.4897	157.2866	104.5970	0.2531	138	117
1	520.0000	3.0000	10	0	121.1762	157.4079	104.2566	0.4300	138	121
1	521.0000	3.0000	10	0	121.1895	157.4584	104.2317	0.3012	132	117
1	522.0000	3.0000	10	0	121.3413	157.4833	104.4898	0.2319	140	125
1	523.0000	3.0000	10	0	121.3533	157.4133	104.4062	0.2315	145	119
1	524.0000	3.0000	10	0	120.9938	157.4301	104.1423	0.2517	143	116
1	525.0000	3.0000	10	0	121.2983	157.3484	104.4938	0.2065	145	117
1	526.0000	3.0000	9	0	121.1587	157.4646	104.4042	0.1939	139	116
1	527.0000	3.0000	10	0	121.0888	157.3960	104.4842	0.2350	142	124
1	528.0000	3.0000	10	0	120.7476	157.6119	104.2953	0.4359	141	109
1	529.0000	3.0000	10	0	120.7039	157.6794	104.8382	0.5070	143	117
1	530.0000	3.0000	10	0	121.0538	157.4922	104.8793	0.2436	146	121
1	531.0000	3.0000	10	0	121.0481	157.4077	104.9744	0.1990	143	116
1	532.0000	3.0000	10	0	120.5331	157.4514	104.2422	0.4839	141	112
1	533.0000	3.0000	10	0	120.9493	157.4161	104.5422	0.4342	149	114
1	534.0000	3.0000	10	0	121.1156	157.4084	104.7132	0.2909	138	113
1	535.0000	3.0000	10	0	121.1673	157.3426	104.6531	0.1966	136	109
1	536.0000	3.0000	9	0	121.4586	157.2067	104.9572	0.2083	140	114
1	537.0000	3.0000	10	0	121.2655	157.1727	104.6877	0.3355	142	117
1	538.0000	3.0000	10	0	121.3661	157.1363	104.6511	0.3772	142	111
1	539.0000	3.0000	10	0	121.3162	157.1647	104.9308	0.3775	134	100
1	540.0000	3.0000	10	0	121.4601	156.9051	105.3694	0.6012	125	103
1	541.0000	3.0000	10	0	121.6689	157.3186	105.7659	0.3738	125	102
1	542.0000	3.0000	8	0	121.8385	157.2826	105.7862	0.4073	123	97
1	543.0000	3.0000	10	0	121.5367	157.4233	105.6336	0.4366	120	96
1	544.0000	3.0000	9	0	121.5772	157.3048	105.6475	0.3140	119	94
1	545.0000	3.0000	9	0	121.8250	157.3981	105.5938	0.6739	118	91
1	546.0000	3.0000	9	0	121.1162	157.3230	105.2903	0.5390	117	82
1	547.0000	3.0000	9	0	120.5008	157.4274	104.6078	0.6314	104	75
1	548.0000	3.0000	8	0	120.9725	157.2066	104.7860	0.3413	101	75
1	549.0000	3.0000	9	0	121.0708	157.3389	104.8252	0.3231	121	88
1	550.0000	3.0000	10	0	120.9732	157.1257	104.8842	0.2244	131	99
1	551.0000	3.0000	9	0	121.1071	157.1979	104.9491	0.1708	137	105
1	552.0000	3.0000	10	0	121.0468	157.1509	104.9068	0.2205	138	110
1	553.0000	3.0000	10	0	121.1229	157.2048	104.8348	0.1621	142	105
1	554.0000	3.0000	10	0	120.8107	157.2059	104.4881	0.2508	138	112
1	555.0000	3.0000	10	0	120.6439	157.1418	104.1489	0.3253	140	110
1	556.0000	3.0000	10	0	120.8084	157.1938	104.2230	0.2786	141	117
1	557.0000	3.0000	10	0	121.0157	157.2476	104.3737	0.1695	139	119
1	558.0000	3.0000	10	0	120.9947	157.3089	104.3288	0.1959	144	121
1	559.0000	3.0000	10	0	120.7640	157.3620	104.0314	0.2779	140	122
1	560.0000	3.0000	10	0	120.7676	157.3506	103.6999	0.3038	134	123
1	561.0000	3.0000	10	0	120.7189	157.3483	103.7819	0.3477	135	118
1	562.0000	3.0000	10	0	120.7200	157.3271	103.5813	0.2224	139	123
1	563.0000	3.0000	10	0	120.8458	157.3171	103.7339	0.2176	140	121
1	564.0000	3.0000	10	0	120.8185	157.4598	103.5811	0.2678	144	121
1	565.0000	3.0000	10	0	120.8492	157.3153	103.6000	0.2245	142	117
1	566.0000	3.0000	9	0	120.8597	157.3882	103.4034	0.2267	137	117
1	567.0000	3.0000	9	0	120.8098	157.3752	103.4763	0.1648	141	115
1	568.0000	3.0000	10	0	120.8283	157.2449	103.4209	0.2957	146	115
1	569.0000	3.0000	10	0	120.8107	157.3501	103.4880	0.1488	134	113
1	570.0000	3.0000	10	0	120.9353	157.2213	103.5864	0.3163	141	124
1	571.0000	3.0000	10	0	120.8276	157.2647	103.4739	0.1045	140	123
1	572.0000	3.0000	10	0	120.6609	157.1436	103.3875	0.3258	141	122
1	573.0000	3.0000	10	0	120.6060	157.3877	103.3735	0.3149	142	117
1	574.0000	3.0000	10	0	120.8408	157.2897	103.5441	0.1712	140	120
1	575.0000	3.0000	9	0	120.8626	157.2960	103.6885	0.1514	140	109
1	576.0000	3.0000	10	0	121.5671	157.3595	103.9519	0.4340	142	120
1	577.0000	3.0000	10	0	120.7394	157.2833	103.4464	0.2248	139	118
1	578.0000	3.0000	10	0	120.5208	157.4347	103.2425	0.3091	146	114
1	579.0000	3.0000	9	0	120.5879	157.3179	103.1421	0.2910	140	112
1	580.0000	3.0000	10	0	120.5898	157.2159	103.0136	0.2811	150	111
1	581.0000	3.0000	9	0	119.5491	157.0239	102.3704	0.5280	149	113
1	582.0000	3.0000	10	0	120.2945	157.0421	102.7013	0.3674	147	107
1	583.0000	3.0000	8	0	119.8385	156.3236	102.1829	0.4378	149	104
1	584.0000	3.0000	10	0	119.9576	156.3846	102.4445	0.2469	144	111
1	585.0000	3.0000	10	0	120.2958	156.1667	102.5869	0.3741	146	113
1	586.0000	3.0000	10	0	120.0716	156.3179	102.3284	0.2993	149	115
1	587.0000	3.0000	10	0	120.0383	156.0929	102.3803	0.3661	146	115
1	588.0000	3.0000	10	0	119.5835	156.4181	101.9606	0.5117	154	114
1	589.0000	3.0000	9	0	119.9434	156.2670	102.0392	0.2287	148	112
1	590.0000	3.0000	10	0	120.1868	156.3854	102.2365	0.2367	150	119
1	591.0000	3.0000	10	0	120.1295	156.3421	102.0669	0.2804	145	118
1	592.0000	3.0000	10	0	119.9757	156.2268	102.0446	0.1378	149	116
1	593.0000	3.0000	10	0	120.0705	156.2223	102.0403	0.1573	156	118
1	594.0000	3.0000	10	0	120.1006	156.3376	102.1666	0.2192	146	121
1	595.0000	3.0000	10	0	120.0678	156.2831	102.1432	0.1804	147	121
1	596.0000	3.0000	9	0	119.9900	156.2728	102.2028	0.2550	152	117
1	597.0000	3.0000	10	0	119.9452	156.2352	102.2227	0.2411	141	119
1	598.0000	3.0000	10	0	119.8718	156.2293	102.1217	0.2858	147	119
1	599.0000	3.0000	10	0	119.7920	156.2103	102.1137	0.3437	150	117
1	600.0000	3.0000	10	0	119.7929	156.2217	102.0117	0.2534	150	128
1	601.0000	3.0000	9	0	119.7805	156.2080	101.9872	0.2427	157	122
1	602.0000	3.0000	9	0	119.9264	156.3173	102.1007	0.1868	153	117
1	603.0000	3.0000	10	0	119.8353	156.2012	102.1165	0.2672	152	118
1	604.0000	3.0000	10	0	119.7553	156.4559	102.2044	0.3742	147	113
1	605.0000	3.0000	10	0	119.8573	156.2478	102.1187	0.2401	151	118
1	606.0000	3.0000	9	0	119.6415	156.1608	101.8953	0.2746	150	116
1	607.0000	3.0000	8	0	119.9805	156.3079	102.2237	0.1735	148	117
1	608.0000	3.0000	9	0	119.7693	156.0810	101.9668	0.2013	148	110
1	609.0000	3.0000	10	0	119.1499	155.5469	101.2985	0.3604	143	108
1	610.0000	3.0000	9	0	119.6247	155.1750	101.5131	0.3285	141	115
1	611.0000	3.0000	10	0	119.1113	155.0277	101.2754	0.2106	139	120
1	612.0000	3.0000	9	0	119.1846	154.9671	101.3903	0.2102	131	115
1	613.0000	3.0000	10	0	118.9974	154.8934	101.1495	0.2980	138	113
1	614.0000	3.0000	10	0	119.1640	155.0097	101.2272	0.2527	131	113
1	615.0000	3.0000	9	0	119.1219	154.9085	101.3699	0.2460	135	110
1	616.0000	3.0000	9	0	118.7796	154.9547	101.1130	0.3254	131	112
1	617.0000	3.0000	10	0	119.0438	155.0204	101.3212	0.2812	123	107
1	618.0000	3.0000	9	0	119.1083	154.9958	101.1735	0.3205	131	107
1	619.0000	3.0000	10	0	118.9237	154.9860	101.2615	0.3365	134	111
1	620.0000	3.0000	9	0	119.1405	154.9868	101.2050	0.3531	123	103
1	621.0000	3.0000	10	0	118.7445	154.9829	101.1047	0.4691	123	106
1	622.0000	3.0000	10	0	119.2459	154.9581	101.3495	0.1458	127	109
1	623.0000	3.0000	10	0	119.0743	154.9385	101.4376	0.2477	134	106
1	624.0000	3.0000	10	0	119.2064	154.6262	101.2857	0.3757	128	108
1	625.0000	3.0000	9	0	119.2878	154.8789	101.4897	0.1391	131	102
1	626.0000	3.0000	9	0	119.1437	154.8913	101.4452	0.3080	124	98
1	627.0000	3.0000	10	0	119.0541	154.8539	101.2545	0.2611	137	104
1	628.0000	3.0000	10	0	118.9137	155.0142	101.2169	0.4814	128	102
1	629.0000	3.0000	10	0	119.1977	154.7801	101.5888	0.2407	131	112
1	630.0000	3.0000	10	0	119.1991	154.7894	101.5782	0.2215	136	110
1	631.0000	3.0000	9	0	119.2878	154.7129	101.6641	0.2326	134	108
1	632.0000	3.0000	10	0	119.2583	154.7462	101.5671	0.2247	131	113
1	633.0000	3.0000	10	0	118.8739	154.7707	101.2909	0.2270	139	116
1	634.0000	3.0000	10	0	119.4468	154.8137	101.7155	0.3504	133	103
1	635.0000	3.0000	9	0	119.0736	154.7983	101.3947	0.1933	140	111
1	636.0000	3.0000	10	0	119.0358	154.8512	101.5053	0.2570	134	110
1	637.0000	3.0000	9	0	119.2284	154.9848	101.3762	0.5199	138	112
1	638.0000	3.0000	10	0	119.2485	154.8090	101.6812	0.2683	140	113
1	639.0000	3.0000	9	0	119.0048	154.9508	101.4397	0.2059	136	119
1	640.0000	3.0000	10	0	118.8454	154.8146	101.3412	0.3308	134	116
1	641.0000	3.0000	10	0	118.5189	154.8010	100.9715	0.4004	134	119
1	642.0000	3.0000	10	0	118.8124	154.7578	101.1841	0.2148	143	116
1	643.0000	3.0000	10	0	118.8081	154.6913	101.2878	0.3656	134	117
1	644.0000	3.0000	10	0	118.6458	154.5550	101.3506	0.2923	140	112
1	645.0000	3.0000	10	0	118.5634	154.8112	101.3246	0.4323	133	116
1	646.0000	3.0000	10	0	118.7629	154.7588	101.3923	0.1971	129	96
1	647.0000	3.0000	10	0	118.7122	154.5186	101.2325	0.4040	128	104
1	648.0000	3.0000	10	0	118.5238	154.8754	100.9578	0.4656	137	104
1	649.0000	3.0000	10	0	118.8605	154.7904	101.4676	0.2939	137	111
1	650.0000	3.0000	10	0	118.9268	154.5657	101.3434	0.3848	132	106
1	651.0000	3.0000	10	0	118.9872	154.2678	101.5011	0.5127	130	105
1	652.0000	3.0000	10	0	118.2559	154.5684	100.7753	0.4844	126	100
1	653.0000	3.0000	10	0	118.7624	154.6193	101.4336	0.3187	122	104
1	654.0000	3.0000	10	0	118.0887	154.7558	101.0154	0.4774	125	100
1	655.0000	3.0000	10	0	118.6501	154.5044	101.2600	0.2477	137	107
1	656.0000	3.0000	10	0	118.8214	154.4227	101.3562	0.3481	139	110
1	657.0000	3.0000	10	0	118.9213	154.5942	101.5100	0.1752	138	118
1	658.0000	3.0000	10	0	118.7341	154.4840	101.3894	0.2684	131	117
1	659.0000	3.0000	10	0	118.7413	154.6577	101.3484	0.2696	138	123
1	660.0000	3.0000	10	0	118.7150	154.6651	101.4358	0.1965	131	107
1	661.0000	3.0000	10	0	118.6219	154.7049	101.3631	0.1851	132	105
1	662.0000	3.0000	10	0	118.7537	154.5828	101.3841	0.2816	117	101
1	663.0000	3.0000	10	0	118.2317	154.8965	100.8061	0.4220	115	97
1	664.0000	3.0000	10	0	118.3784	154.7846	101.4442	0.4228	126	106
1	665.0000	3.0000	10	0	118.8520	154.7025	101.4843	0.2712	133	110
1	666.0000	3.0000	10	0	118.5731	154.7173	101.3509	0.1777	131	100
1	667.0000	3.0000	10	0	118.5021	154.7110	101.3004	0.3300	140	111
1	668.0000	3.0000	10	0	118.3351	154.7779	101.1574	0.3932	139	107
1	669.0000	3.0000	9	0	118.5564	154.5561	101.2803	0.2631	146	107
1	670.0000	3.0000	10	0	118.8560	154.3823	101.5178	0.3069	141	118
1	671.0000	3.0000	10	0	118.6817	154.5597	101.4508	0.2203	144	117
1	672.0000	3.0000	10	0	118.6999	154.6265	101.5940	0.2575	136	113
1	673.0000	3.0000	10	0	118.6925	154.6761	101.5292	0.3715	149	116
1	674.0000	3.0000	10	0	118.2466	154.2561	100.9111	0.5035	137	107
1	675.0000	3.0000	10	0	118.7644	154.5790	101.4655	0.2051	143	116
1	676.0000	3.0000	10	0	118.7364	154.5710	101.3747	0.2488	143	115
1	677.0000	3.0000	10	0	118.5577	154.4176	101.3822	0.2525	135	106
1	678.0000	3.0000	10	0	118.4112	154.6417	101.2725	0.2639	139	118
1	679.0000	3.0000	10	0	118.6340	154.5248	101.3733	0.1091	151	116
1	680.0000	3.0000	10	0	118.7105	154.6210	101.6064	0.2444	129	118
1	681.0000	3.0000	10	0	118.3764	154.5117	101.2625	0.4373	141	112
1	682.0000	3.0000	10	0	118.3918	154.5700	101.2152	0.3536	135	104
1	683.0000	3.0000	10	0	118.6585	154.5678	101.5249	0.1793	139	111
1	684.0000	3.0000	10	0	118.5278	154.5290	101.3742	0.2623	145	112
1	685.0000	3.0000	10	0	118.0932	154.4238	100.8601	0.4311	143	110
1	686.0000	3.0000	10	0	118.5581	154.6113	101.2939	0.2674	147	115
1	687.0000	3.0000	10	0	118.3242	154.5721	101.2258	0.3135	146	119
1	688.0000	3.0000	10	0	118.6509	154.4225	101.5280	0.2078	148	119
1	689.0000	3.0000	10	0	118.5984	154.4381	101.4682	0.2339	151	113
1	690.0000	3.0000	10	0	118.5085	154.5417	101.4819	0.2306	136	114
1	691.0000	3.0000	10	0	117.8986	154.3702	101.0794	0.6023	143	112
1	692.0000	3.0000	10	0	118.5266	154.3898	101.4465	0.1429	148	117
1	693.0000	3.0000	10	0	118.8267	154.3748	101.5893	0.3402	138	108
1	694.0000	3.0000	10	0	118.6765	154.4947	101.6250	0.2054	139	117
1	695.0000	3.0000	10	0	118.6743	154.4661	101.5418	0.1470	140	114
1	696.0000	3.0000	10	0	118.0971	154.5171	101.2613	0.5093	147	120
1	697.0000	3.0000	10	0	118.6306	154.4313	101.5141	0.2410	147	115
1	698.0000	3.0000	10	0	118.7196	154.4055	101.6274	0.1624	151	123
1	699.0000	3.0000	10	0	118.6269	154.3471	101.5338	0.2313	148	118
1	700.0000	3.0000	10	0	118.6492	154.4135	101.5870	0.1984	147	126
1	701.0000	3.0000	10	0	118.6014	154.3472	101.5090	0.2680	137	116
1	702.0000	3.0000	10	0	118.6638	154.4658	101.5218	0.1959	136	118
1	703.0000	3.0000	10	0	118.5852	154.4223	101.4645	0.2686	133	105
1	704.0000	3.0000	10	0	118.7264	154.4000	101.6290	0.1426	138	112
1	705.0000	3.0000	10	0	118.8732	154.4421	101.7836	0.1588	142	119
1	706.0000	3.0000	10	0	118.7733	154.4057	101.6983	0.1744	160	123
1	707.0000	3.0000	9	0	118.8223	154.4051	101.8100	0.1629	142	121
1	708.0000	3.0000	10	0	118.6456	154.4106	101.6218	0.2108	137	115
1	709.0000	3.0000	10	0	118.8152	154.3543	101.7059	0.2301	149	115
1	710.0000	3.0000	10	0	118.8134	154.4298	101.7608	0.1702	143	117
1	711.0000	3.0000	10	0	118.6183	154.4737	101.6369	0.4294	140	116
1	712.0000	3.0000	10	0	118.7467	154.3698	101.5090	0.2389	141	113
1	713.0000	3.0000	10	0	118.6410	154.4455	101.6206	0.3033	155	111
1	714.0000	3.0000	10	0	118.7688	154.3390	101.6748	0.1821	141	111
1	715.0000	3.0000	10	0	118.5657	154.4796	101.6167	0.2219	139	117
1	716.0000	3.0000	10	0	118.9137	154.4358	101.6765	0.3392	146	119
1	717.0000	3.0000	10	0	118.8063	154.4219	101.7654	0.2021	136	120
1	718.0000	3.0000	10	0	118.6438	154.2645	101.6072	0.2399	146	119
1	719.0000	3.0000	10	0	118.6280	154.4021	101.5976	0.1887	144	122
1	720.0000	3.0000	10	0	118.5310	154.4548	101.5399	0.1522	148	121
1	721.0000	3.0000	10	0	118.1833	154.6202	101.3776	0.3428	138	122
1	722.0000	3.0000	10	0	118.6184	154.4271	101.5532	0.1646	147	120
1	723.0000	3.0000	9	0	118.5485	154.4159	101.4644	0.1346	148	123
1	724.0000	3.0000	10	0	118.4861	154.4801	101.6358	0.2234	148	129
1	725.0000	3.0000	10	0	118.4333	154.3588	101.3938	0.3249	165	122
1	726.0000	3.0000	10	0	118.6449	154.3647	101.5514	0.1982	156	118
1	727.0000	3.0000	9	0	118.5390	154.4013	101.4862	0.1615	153	118
1	728.0000	3.0000	10	0	118.3692	154.5128	101.4203	0.1982	148	118
1	729.0000	3.0000	10	0	118.5460	154.4453	101.6263	0.2134	152	126
1	730.0000	3.0000	10	0	118.3504	154.3472	101.3555	0.2381	143	123
1	731.0000	3.0000	10	0	118.6990	154.4711	101.5952	0.2994	136	110
1	732.0000	3.0000	10	0	118.5814	154.4647	101.6384	0.1760	142	112
1	733.0000	3.0000	10	0	118.4675	154.3636	101.3674	0.1444	141	115
1	734.0000	3.0000	9	0	118.3992	154.3326	101.3454	0.1859	144	114
1	735.0000	3.0000	10	0	118.5700	154.5484	101.4728	0.3274	146	120
1	736.0000	3.0000	10	0	118.4325	154.4961	101.5333	0.2412	138	112
1	737.0000	3.0000	10	0	118.0652	154.4178	101.0879	0.3511	137	106
1	738.0000	3.0000	10	0	118.3406	154.3259	101.2990	0.2642	137	114
1	739.0000	3.0000	10	0	118.5122	154.5137	101.5621	0.1185	139	112
1	740.0000	3.0000	10	0	118.4951	154.5316	101.6162	0.1782	137	117
1	741.0000	3.0000	10	0	118.1992	154.3631	101.1872	0.2721	136	107
1	742.0000	3.0000	10	0	118.2208	154.4415	101.2685	0.1976	132	106
1	743.0000	3.0000	10	0	117.8864	154.2519	100.8163	0.3842	142	105
1	744.0000	3.0000	10	0	118.4242	154.4732	101.4504	0.3067	147	118
1	745.0000	3.0000	10	0	118.4773	154.4201	101.4301	0.2372	144	117
1	746.0000	3.0000	9	0	118.5954	154.4354	101.4464	0.1737	138	117
1	747.0000	3.0000	10	0	118.2432	154.3835	101.2737	0.2678	142	119
1	748.0000	3.0000	10	0	118.3446	154.5158	101.4494	0.2184	147	117
1	749.0000	3.0000	10	0	118.3944	154.3029	101.3158	0.2268	145	118
1	750.0000	3.0000	10	0	118.1614	154.2797	101.1375	0.2095	145	113
1	751.0000	3.0000	10	0	118.3084	154.2677	101.2415	0.1762	142	115
1	752.0000	3.0000	10	0	118.2735	154.4971	101.3749	0.2541	146	118
1	753.0000	3.0000	10	0	118.1229	154.3876	101.1424	0.2397	151	122
1	754.0000	3.0000	10	0	118.3817	154.4686	101.4651	0.2033	150	118
1	755.0000	3.0000	10	0	118.4575	154.4252	101.3892	0.2476	149	120
1	756.0000	3.0000	10	0	118.3710	154.4104	101.3032	0.3470	137	118
1	757.0000	3.0000	10	0	118.3050	154.4939	101.3164	0.2022	149	118
1	758.0000	3.0000	10	0	118.4180	154.4711	101.3298	0.2499	146	120
1	759.0000	3.0000	10	0	118.3928	154.3667	101.2955	0.1904	144	116
1	760.0000	3.0000	10	0	118.5222	154.5338	101.4886	0.1757	152	122
1	761.0000	3.0000	10	0	118.4977	154.3662	101.3616	0.1596	144	116
1	762.0000	3.0000	10	0	118.2953	154.4901	101.1482	0.2342	145	121
1	763.0000	3.0000	10	0	118.4301	154.4317	101.3476	0.1774	149	120
1	764.0000	3.0000	10	0	118.5437	154.3981	101.3647	0.2707	141	108
1	765.0000	3.0000	10	0	118.3168	154.3853	101.1667	0.2850	144	116
1	766.0000	3.0000	10	0	118.1905	154.4175	101.0241	0.3085	146	115
1	767.0000	3.0000	10	0	118.3990	154.4483	101.2161	0.2554	141	110
1	768.0000	3.0000	10	0	118.2224	154.5614	101.1281	0.3128	140	115
1	769.0000	3.0000	10	0	118.5538	154.4671	101.3001	0.1489	149	117
1	770.0000	3.0000	10	0	118.5162	154.5414	101.3497	0.2212	145	115
1	771.0000	3.0000	10	0	118.1519	154.4766	100.9948	0.3312	138	105
1	772.0000	3.0000	10	0	118.3124	154.4916	101.0997	0.3299	149	119
1	773.0000	3.0000	10	0	118.3310	154.4482	101.0514	0.1612	138	104
1	774.0000	3.0000	10	0	117.9790	154.5207	100.8785	0.5181	117	90
1	775.0000	3.0000	8	0	117.9144	153.3572	103.4601	0.3550	123	94
1	776.0000	3.0000	9	0	117.9274	153.6696	103.7215	0.2187	140	112
1	777.0000	3.0000	9	0	117.9097	153.6440	103.5897	0.1770	143	109
1	778.0000	3.0000	10	0	117.7486	153.6017	103.4292	0.2479	138	107
1	779.0000	3.0000	10	0	117.8345	153.6060	103.5543	0.2690	133	102
1	780.0000	3.0000	10	0	118.0038	153.5917	103.5966	0.2750	140	115
1	781.0000	3.0000	10	0	117.9851	153.7221	103.6895	0.1596	149	113
1	782.0000	3.0000	9	0	117.9226	153.7200	103.6660	0.1532	143	118
1	783.0000	3.0000	10	0	117.4671	153.7469	103.3564	0.4597	137	113
1	784.0000	3.0000	10	0	117.6875	153.6884	103.5065	0.2110	144	110
1	785.0000	3.0000	9	0	117.9319	153.7391	103.6542	0.2345	142	117
1	786.0000	3.0000	9	0	117.7854	153.6002	103.5027	0.3581	144	115
1	787.0000	3.0000	9	0	117.9754	153.7079	103.8583	0.1971	149	123
1	788.0000	3.0000	9	0	118.0072	153.8249	103.9221	0.1731	147	119
1	789.0000	3.0000	10	0	117.6430	153.7293	103.5335	0.3773	146	117
1	790.0000	3.0000	9	0	118.0143	153.6160	103.7988	0.2593	144	115
1	791.0000	3.0000	9	0	118.0445	153.6893	103.8996	0.1697	153	115
1	792.0000	3.0000	10	0	117.6603	153.7014	103.6115	0.3275	146	120
1	793.0000	3.0000	10	0	117.9941	153.6930	103.8709	0.1086	144	120
1	794.0000	3.0000	10	0	117.6083	153.7470	103.5088	0.3466	142	115
1	795.0000	3.0000	9	0	117.4403	153.7520	103.4178	0.3066	133	111
1	796.0000	3.0000	9	0	117.7256	153.8012	103.6355	0.2201	148	120
1	797.0000	3.0000	10	0	117.7740	153.7112	103.6272	0.2232	142	121
1	798.0000	3.0000	9	0	117.8376	153.7740	103.8163	0.2432	148	122
1	799.0000	3.0000	9	0	117.7096	153.6599	103.6520	0.3767	148	119
1	800.0000	3.0000	10	0	117.9290	153.8449	103.7933	0.2261	146	125
1	801.0000	3.0000	10	0	117.6244	153.6910	103.5870	0.2746	150	122
1	802.0000	3.0000	10	0	117.7808	153.6985	103.7618	0.2691	153	122
1	803.0000	3.0000	9	0	117.8942	153.7552	103.8700	0.2209	146	121
1	804.0000	3.0000	10	0	117.6686	153.6279	103.5758	0.3933	149	120
1	805.0000	3.0000	10	0	117.6891	153.7895	103.7039	0.2180	151	113
1	806.0000	3.0000	10	0	117.5962	153.7605	103.6412	0.2324	140	111
1	807.0000	3.0000	9	0	117.7338	153.8015	103.7669	0.3020	152	117
1	808.0000	3.0000	10	0	117.7180	153.6946	103.5923	0.3235	142	118
1	809.0000	3.0000	9	0	118.1206	153.6801	104.0092	0.2654	148	126
1	810.0000	3.0000	10	0	117.6562	153.7547	103.6757	0.1966	150	124
1	811.0000	3.0000	9	0	117.6055	153.6882	103.6307	0.1830	143	116
1	812.0000	3.0000	9	0	117.5681	153.7338	103.6510	0.2774	149	120
1	813.0000	3.0000	10	0	117.7529	153.6753	103.7483	0.1625	152	119
1	814.0000	3.0000	10	0	117.3670	153.6653	103.4890	0.3319	146	123
1	815.0000	3.0000	9	0	117.7319	153.6631	103.7045	0.2592	153	126
1	816.0000	3.0000	9	0	117.7060	153.6130	103.7103	0.2044	153	121
1	817.0000	3.0000	9	0	117.6722	153.6417	103.6895	0.1769	150	121
1	818.0000	3.0000	10	0	117.6310	153.5947	103.6226	0.2665	160	124
1	819.0000	3.0000	10	0	117.7041	153.5363	103.6769	0.2792	164	125
1	820.0000	3.0000	10	0	117.6372	153.6572	103.6165	0.2114	146	120
1	821.0000	3.0000	9	0	117.4147	153.5827	103.4987	0.3602	155	120
1	822.0000	3.0000	9	0	117.4203	153.6496	103.4629	0.2322	144	118
1	823.0000	3.0000	9	0	117.3956	153.7182	103.5683	0.2258	147	123
1	824.0000	3.0000	9	0	117.6206	153.5983	103.6750	0.1687	150	122
1	825.0000	3.0000	10	0	117.5280	153.6466	103.6249	0.1685	149	121
1	826.0000	3.0000	10	0	117.5354	153.6196	103.4930	0.2705	156	127
1	827.0000	3.0000	9	0	117.5999	153.7317	103.7282	0.2535	150	120
1	828.0000	3.0000	10	0	117.6282	153.5805	103.5430	0.2062	148	117
1	829.0000	3.0000	9	0	117.3956	153.7083	103.5737	0.2208	152	118
1	830.0000	3.0000	9	0	117.3025	153.5865	103.3774	0.2824	140	118
1	831.0000	3.0000	10	0	117.1261	153.6053	103.2870	0.3094	149	121
1	832.0000	3.0000	10	0	117.2977	153.4857	103.2604	0.3083	148	117
1	833.0000	3.0000	9	0	117.3463	153.4832	103.3192	0.2077	142	112
1	834.0000	3.0000	9	0	117.3055	153.5454	103.4820	0.3442	144	114
1	835.0000	3.0000	10	0	117.6384	153.5439	103.6774	0.2163	153	118
1	836.0000	3.0000	10	0	117.6995	153.6120	103.7751	0.2070	148	124
1	837.0000	3.0000	10	0	117.6938	153.5826	103.7133	0.2888	147	124
1	838.0000	3.0000	10	0	117.3922	153.6173	103.6032	0.3183	152	127
1	839.0000	3.0000	9	0	117.3742	153.5593	103.4864	0.3579	157	122
1	840.0000	3.0000	9	0	117.4711	153.6541	103.5890	0.1961	163	116
1	841.0000	3.0000	9	0	117.5956	153.6419	103.6343	0.2786	156	117
1	842.0000	3.0000	9	0	117.3758	153.8058	103.5085	0.2909	150	124
1	843.0000	3.0000	9	0	117.5358	153.6097	103.5160	0.3552	159	125
1	844.0000	3.0000	9	0	117.3731	153.6574	103.4803	0.3935	150	117
1	845.0000	3.0000	9	0	117.5001	153.6674	103.6576	0.2708	149	121
1	846.0000	3.0000	9	0	117.4181	153.5384	103.4860	0.1939	145	117
1	847.0000	3.0000	9	0	117.4756	153.4884	103.5421	0.2679	163	116
1	848.0000	3.0000	10	0	117.7135	153.6205	103.8145	0.1637	157	124
1	849.0000	3.0000	9	0	117.3233	153.5641	103.4988	0.3892	146	114
1	850.0000	3.0000	9	0	117.5562	153.6407	103.5503	0.3837	145	115
1	851.0000	3.0000	9	0	117.4968	153.6449	103.7270	0.2968	147	120
1	852.0000	3.0000	9	0	117.4090	153.6373	103.6329	0.2238	161	124
1	853.0000	3.0000	10	0	117.5034	153.6416	103.6019	0.2171	163	126
1	854.0000	3.0000	10	0	117.3525	153.5813	103.5942	0.2177	155	121
1	855.0000	3.0000	10	0	117.6466	153.5785	103.6801	0.1966	146	119
1	856.0000	3.0000	9	0	117.5136	153.5811	103.6179	0.2921	142	118
1	857.0000	3.0000	9	0	117.2990	153.5560	103.4174	0.2432	153	125
1	858.0000	3.0000	10	0	117.2335	153.4676	103.3221	0.2599	150	121
1	859.0000	3.0000	10	0	117.4654	153.6586	103.6981	0.2600	155	125
1	860.0000	3.0000	10	0	117.2744	153.5561	103.3398	0.2279	148	128
1	861.0000	3.0000	9	0	117.5219	153.6121	103.6747	0.2026	147	117
1	862.0000	3.0000	9	0	117.4986	153.6482	103.6810	0.2184	153	127
1	863.0000	3.0000	10	0	117.1918	153.4850	103.3164	0.2951	166	137
1	864.0000	3.0000	10	0	117.5402	153.6629	103.7653	0.2895	163	128
1	865.0000	3.0000	10	0	117.4666	153.6493	103.5911	0.2790	171	129
1	866.0000	3.0000	10	0	117.6007	153.7115	103.8003	0.1852	162	130
[truncated: 36,316,756 more chars]
