# Supplementary material for: Intracrystalline deformation microstructures in natural olivine with implications for stress estimation
Source: Sci Rep. 2022 Nov 22;12:20069. doi: 10.1038/s41598-022-24538-2 (PMC9681765; doi:10.1038/s41598-022-24538-2)
Supplement: Supplementary file 4 — Supplementary Information 4. [file 41598_2022_24538_MOESM4_ESM.zip › grain-17.ctf]

Channel Text File
Prj	grain-17
Author	
JobMode	Grid
XCells	3730
YCells	151
XStep	1.0000
YStep	1.0000
AcqE1	0.0000
AcqE2	0.0000
AcqE3	0.0000
Euler angles refer to Sample Coordinate system (CS0)!	Mag	30.0000	Coverage	100	Device	0	KV	20.0000	TiltAngle	70.0000	TiltAxis	0	DetectorOrientationE1	359.9495	DetectorOrientationE2	94.1671	DetectorOrientationE3	0.0421	WorkingDistance	17.1652	InsertionDistance	192.0
Phases	7
4.756;10.207;5.980	90.000;90.000;90.000	Forsterite	3	0			[Forsteri.cry]
18.241;8.830;5.185	90.000;90.000;90.000	Enstatite  Opx AV77	3	0			[Enstatit.cry]
9.746;8.990;5.251	90.000;105.630;90.000	Diopside   CaMgSi2O6	2	0			[Diopside.cry]
8.206;8.206;8.206	90.000;90.000;90.000	Spinel - (Mg,Fe)2SiO4	11	227			American Mineralogist, (1993), vol. 78, 页面 1320-1323
9.922;18.219;5.360	90.000;104.810;90.000	Amphibole	2	12			American Mineralogist, (1993), vol. 78, 页面 746-752
11.507;11.507;11.507	90.000;90.000;90.000	Pyrope	11	230			American Mineralogist, (1975), vol. 60, 页面 218-228
8.194;12.897;14.190	92.980;115.820;91.150	Anorthite	1	2			American Mineralogist, (1973), vol. 58, 页面 665-675
Phase	X	Y	Bands	Error	Euler1	Euler2	Euler3	MAD	BC	BS
1	0.0000	0.0000	9	0	82.8033	149.0289	102.5031	0.5864	133	112
1	1.0000	0.0000	9	0	83.2545	148.6952	102.8393	0.2364	131	109
1	2.0000	0.0000	9	0	83.0678	148.8504	102.7599	0.3251	133	116
1	3.0000	0.0000	9	0	83.3338	148.7694	102.8328	0.3165	139	110
1	4.0000	0.0000	9	0	82.9071	148.9149	102.6618	0.3032	142	114
1	5.0000	0.0000	9	0	83.2682	148.9253	102.8929	0.2864	142	120
1	6.0000	0.0000	10	0	83.7072	148.7302	103.2874	0.5028	139	117
1	7.0000	0.0000	10	0	83.5127	148.8409	103.0077	0.2685	138	120
1	8.0000	0.0000	10	0	83.2296	148.8630	102.8566	0.3051	135	119
1	9.0000	0.0000	10	0	83.2744	148.7851	102.8660	0.1867	141	120
1	10.0000	0.0000	9	0	83.2838	148.6824	102.8594	0.2200	143	119
1	11.0000	0.0000	10	0	83.1670	148.6588	102.8017	0.2186	140	124
1	12.0000	0.0000	10	0	83.0993	148.7036	102.7434	0.3235	139	122
1	13.0000	0.0000	9	0	83.2858	148.5161	102.8561	0.2531	136	114
1	14.0000	0.0000	10	0	83.4270	148.3939	103.0801	0.3439	136	112
1	15.0000	0.0000	10	0	83.3201	148.2749	102.8451	0.2065	133	110
1	16.0000	0.0000	10	0	83.3029	148.2220	102.8346	0.2941	133	109
1	17.0000	0.0000	9	0	83.2524	148.4244	102.9091	0.2160	130	109
1	18.0000	0.0000	10	0	83.3930	148.2763	102.9433	0.2052	132	112
1	19.0000	0.0000	10	0	83.3950	148.1959	102.8365	0.2982	134	110
1	20.0000	0.0000	10	0	83.2717	148.5048	102.8746	0.4004	136	116
1	21.0000	0.0000	10	0	83.4898	148.1479	102.9217	0.2985	134	119
1	22.0000	0.0000	9	0	83.0203	148.3695	102.7626	0.2542	138	116
1	23.0000	0.0000	9	0	83.2781	148.0314	102.8059	0.2310	128	117
1	24.0000	0.0000	10	0	83.2469	147.9647	102.8450	0.2222	132	114
1	25.0000	0.0000	10	0	83.1245	148.0291	102.7325	0.2970	135	114
1	26.0000	0.0000	10	0	83.2971	147.8453	102.7880	0.1548	137	115
1	27.0000	0.0000	10	0	83.2882	147.6927	102.7603	0.3156	141	110
1	28.0000	0.0000	10	0	83.2214	147.6815	102.8926	0.1812	139	112
1	29.0000	0.0000	10	0	83.3379	147.6361	102.8943	0.1480	136	117
1	30.0000	0.0000	9	0	83.2223	147.8115	102.8548	0.2574	140	117
1	31.0000	0.0000	10	0	83.1731	147.9725	102.8729	0.3307	139	118
1	32.0000	0.0000	10	0	83.2132	147.8415	102.7750	0.1901	131	113
1	33.0000	0.0000	9	0	82.9117	147.9717	102.5614	0.1731	137	119
1	34.0000	0.0000	10	0	83.2279	147.8444	102.8443	0.2555	137	113
1	35.0000	0.0000	10	0	83.0715	147.8471	102.7510	0.2674	133	119
1	36.0000	0.0000	10	0	83.2324	147.9243	102.9209	0.2353	135	118
1	37.0000	0.0000	9	0	83.1709	148.0352	102.8698	0.2151	138	119
1	38.0000	0.0000	9	0	83.1690	148.0518	102.8129	0.1782	138	118
1	39.0000	0.0000	10	0	83.2516	147.9765	102.8834	0.3012	132	121
1	40.0000	0.0000	10	0	83.1429	147.9973	102.8595	0.2810	135	123
1	41.0000	0.0000	10	0	83.0881	148.0764	102.8149	0.2154	134	121
1	42.0000	0.0000	9	0	83.2846	148.1538	102.9186	0.1933	143	114
1	43.0000	0.0000	10	0	83.3331	148.0606	102.8499	0.2758	149	115
1	44.0000	0.0000	10	0	83.2116	148.2532	102.9241	0.2438	134	114
1	45.0000	0.0000	10	0	83.3446	148.1768	103.0263	0.2169	130	122
1	46.0000	0.0000	10	0	83.2048	148.2777	102.8628	0.2376	139	119
1	47.0000	0.0000	10	0	83.1962	148.3147	102.9258	0.2947	134	118
1	48.0000	0.0000	10	0	83.1539	148.3377	102.8071	0.2792	138	117
1	49.0000	0.0000	10	0	83.3322	148.2384	102.8490	0.1997	140	122
1	50.0000	0.0000	10	0	83.3407	148.3673	102.9411	0.2784	130	116
1	51.0000	0.0000	10	0	83.4320	148.3844	103.0622	0.1772	136	114
1	52.0000	0.0000	9	0	83.3556	148.4589	102.9949	0.2488	155	114
1	53.0000	0.0000	10	0	83.3636	148.4555	102.9214	0.2612	138	119
1	54.0000	0.0000	10	0	83.3866	148.4438	102.9675	0.1759	134	119
1	55.0000	0.0000	10	0	83.2498	148.5198	102.9391	0.2433	135	120
1	56.0000	0.0000	10	0	83.4536	148.4821	102.9872	0.2163	131	114
1	57.0000	0.0000	10	0	83.3889	148.5481	102.9314	0.2067	135	124
1	58.0000	0.0000	10	0	83.4429	148.5301	103.0009	0.1630	140	119
1	59.0000	0.0000	10	0	83.4133	148.5803	102.9407	0.2329	153	120
1	60.0000	0.0000	10	0	83.3838	148.6084	102.9772	0.2117	132	119
1	61.0000	0.0000	9	0	83.5942	148.5624	103.1561	0.2710	137	117
1	62.0000	0.0000	9	0	83.4923	148.7350	103.0938	0.1878	135	117
1	63.0000	0.0000	10	0	83.6057	148.6884	103.1390	0.2598	138	120
1	64.0000	0.0000	10	0	83.7423	148.6297	103.2173	0.2923	142	119
1	65.0000	0.0000	9	0	83.5900	148.9278	103.1943	0.2491	142	123
1	66.0000	0.0000	10	0	83.5517	149.0017	103.1975	0.1931	144	120
1	67.0000	0.0000	9	0	83.5784	149.0350	103.1610	0.1442	143	123
1	68.0000	0.0000	10	0	83.5524	149.0835	103.1430	0.2395	135	119
1	69.0000	0.0000	10	0	83.6123	149.0788	103.2552	0.1676	146	127
1	70.0000	0.0000	10	0	83.7614	148.9947	103.3341	0.2620	152	128
1	71.0000	0.0000	10	0	83.7000	149.0671	103.2118	0.2670	137	118
1	72.0000	0.0000	10	0	83.6090	148.9840	103.2565	0.1655	142	123
1	73.0000	0.0000	10	0	83.7310	149.0027	103.3463	0.2253	141	127
1	74.0000	0.0000	10	0	83.6840	149.0822	103.2854	0.1883	135	129
1	75.0000	0.0000	10	0	83.8147	149.0036	103.3596	0.2549	146	124
1	76.0000	0.0000	10	0	83.7259	149.0168	103.3716	0.1810	140	120
1	77.0000	0.0000	10	0	83.7776	149.0075	103.3379	0.1795	141	127
1	78.0000	0.0000	10	0	83.8891	148.9863	103.5531	0.3348	139	124
1	79.0000	0.0000	9	0	83.5317	149.1224	103.2372	0.1330	136	124
1	80.0000	0.0000	9	0	83.7250	149.0866	103.3928	0.1753	140	120
1	81.0000	0.0000	10	0	83.7906	149.0219	103.3853	0.2577	143	118
1	82.0000	0.0000	10	0	83.7633	149.0629	103.4507	0.2108	131	118
1	83.0000	0.0000	9	0	83.6214	149.2076	103.3218	0.1914	133	116
1	84.0000	0.0000	10	0	83.5773	149.3605	103.1912	0.3645	130	102
1	85.0000	0.0000	9	0	83.6050	149.2991	102.6777	0.4702	133	105
1	86.0000	0.0000	10	0	83.4548	149.5404	102.7033	0.3706	128	102
1	87.0000	0.0000	10	0	83.8713	150.4266	102.9111	0.4078	122	105
1	88.0000	0.0000	10	0	84.4251	150.6686	103.2518	0.2158	128	109
1	89.0000	0.0000	10	0	84.3182	150.7490	103.2665	0.2644	144	116
1	90.0000	0.0000	10	0	84.2610	150.7835	103.2229	0.2262	137	119
1	91.0000	0.0000	10	0	84.2086	150.8077	103.1649	0.1799	134	114
1	92.0000	0.0000	10	0	84.3514	150.7804	103.2478	0.2049	135	117
1	93.0000	0.0000	10	0	84.3015	150.7858	103.1986	0.1862	133	123
1	94.0000	0.0000	10	0	84.3670	150.7870	103.2789	0.1791	159	124
1	95.0000	0.0000	10	0	84.3926	150.7450	103.1889	0.1929	133	123
1	96.0000	0.0000	10	0	84.2890	150.8135	103.1873	0.1948	161	122
1	97.0000	0.0000	10	0	84.1571	150.8090	103.1670	0.2098	140	120
1	98.0000	0.0000	10	0	84.3925	150.7958	103.2643	0.1874	135	117
1	99.0000	0.0000	10	0	84.3343	150.7457	103.2129	0.2494	141	120
1	100.0000	0.0000	10	0	84.5839	150.7825	103.5100	0.2567	138	119
1	101.0000	0.0000	10	0	84.3825	150.9003	103.3645	0.2790	138	123
1	102.0000	0.0000	10	0	84.5345	150.8702	103.4478	0.2416	138	118
1	103.0000	0.0000	10	0	84.7061	150.8313	103.6033	0.2719	135	124
1	104.0000	0.0000	10	0	84.4526	150.9031	103.4047	0.2664	142	122
1	105.0000	0.0000	10	0	84.4856	150.9523	103.3621	0.2411	155	128
1	106.0000	0.0000	10	0	84.4112	150.9631	103.3455	0.1862	140	118
1	107.0000	0.0000	10	0	84.3384	150.8749	103.2789	0.2764	141	124
1	108.0000	0.0000	10	0	84.3114	150.8844	103.2986	0.2291	140	125
1	109.0000	0.0000	10	0	84.4244	150.9986	103.4083	0.2208	140	118
1	110.0000	0.0000	10	0	84.5484	150.9728	103.4977	0.2032	137	125
1	111.0000	0.0000	10	0	84.4359	150.9772	103.4727	0.2148	135	127
1	112.0000	0.0000	10	0	84.6510	150.9925	103.5804	0.1256	141	128
1	113.0000	0.0000	10	0	84.2700	151.0194	103.2657	0.3399	144	127
1	114.0000	0.0000	10	0	84.2959	151.1314	103.3704	0.2787	140	126
1	115.0000	0.0000	10	0	84.5716	150.9587	103.4951	0.2777	139	118
1	116.0000	0.0000	10	0	84.8257	150.9118	103.7276	0.2696	138	126
1	117.0000	0.0000	10	0	84.4570	151.0127	103.4614	0.2631	134	122
1	118.0000	0.0000	10	0	84.6600	151.0461	103.6448	0.2311	145	131
1	119.0000	0.0000	10	0	84.5636	150.9595	103.4364	0.1757	143	131
1	120.0000	0.0000	10	0	84.6708	151.0165	103.5990	0.2736	145	126
1	121.0000	0.0000	10	0	84.5835	151.0215	103.5377	0.2706	142	125
1	122.0000	0.0000	10	0	84.5220	151.1245	103.5656	0.1902	137	121
1	123.0000	0.0000	10	0	84.6187	151.1589	103.6978	0.2173	146	125
1	124.0000	0.0000	10	0	84.6011	151.0092	103.6063	0.2247	142	129
1	125.0000	0.0000	10	0	84.5925	151.2381	103.6448	0.2915	132	120
1	126.0000	0.0000	10	0	84.5523	151.0149	103.5662	0.2282	145	123
1	127.0000	0.0000	10	0	84.7316	150.9879	103.6862	0.2496	144	124
1	128.0000	0.0000	10	0	84.6168	151.1364	103.6330	0.1676	136	126
1	129.0000	0.0000	10	0	84.6659	151.1207	103.7230	0.1934	146	128
1	130.0000	0.0000	10	0	84.5140	151.0346	103.6031	0.2224	145	124
1	131.0000	0.0000	10	0	84.5025	151.2435	103.5506	0.3080	137	119
1	132.0000	0.0000	10	0	84.5202	151.1796	103.4950	0.3120	140	125
1	133.0000	0.0000	10	0	84.7298	151.2041	103.7140	0.2091	141	123
1	134.0000	0.0000	10	0	84.6172	151.2153	103.7043	0.2652	142	122
1	135.0000	0.0000	10	0	84.5072	151.3464	103.6387	0.2579	139	120
1	136.0000	0.0000	10	0	84.6075	151.3365	103.6615	0.2617	140	125
1	137.0000	0.0000	10	0	84.5382	151.4737	103.6634	0.2538	134	124
1	138.0000	0.0000	10	0	84.5029	151.2075	103.5093	0.4089	143	119
1	139.0000	0.0000	10	0	84.6760	151.3849	103.6622	0.2568	141	124
1	140.0000	0.0000	10	0	84.7908	151.3619	103.7000	0.1803	142	128
1	141.0000	0.0000	10	0	84.5135	151.4883	103.5706	0.1993	145	133
1	142.0000	0.0000	10	0	84.5543	151.6170	103.6647	0.2062	148	126
1	143.0000	0.0000	10	0	84.8488	151.4711	103.8641	0.3143	134	119
1	144.0000	0.0000	10	0	84.5910	151.5568	103.8215	0.3974	136	120
1	145.0000	0.0000	10	0	84.7054	151.4947	103.6885	0.3101	140	124
1	146.0000	0.0000	10	0	84.6890	151.5633	103.8691	0.1723	136	118
1	147.0000	0.0000	10	0	84.5204	151.6023	103.7910	0.3780	145	126
1	148.0000	0.0000	10	0	84.6174	151.5570	103.9080	0.2538	146	128
1	149.0000	0.0000	10	0	84.6659	151.4690	103.8510	0.1822	139	124
1	150.0000	0.0000	10	0	84.7427	151.4735	103.8451	0.1912	142	123
1	151.0000	0.0000	10	0	84.7353	151.4003	103.9306	0.2149	139	125
1	152.0000	0.0000	10	0	84.9457	151.2960	104.0723	0.3850	137	127
1	153.0000	0.0000	10	0	84.3962	151.4185	103.6889	0.4076	145	127
1	154.0000	0.0000	10	0	84.6296	151.4721	103.7961	0.1954	145	128
1	155.0000	0.0000	10	0	84.6399	151.4923	103.7702	0.2477	142	123
1	156.0000	0.0000	10	0	84.5591	151.4926	103.8111	0.2768	140	125
1	157.0000	0.0000	10	0	84.5410	151.3972	103.7496	0.2075	138	128
1	158.0000	0.0000	10	0	84.6303	151.5098	103.9020	0.1683	139	121
1	159.0000	0.0000	10	0	84.6678	151.4762	103.8907	0.2019	145	126
1	160.0000	0.0000	10	0	84.6206	151.4937	103.8434	0.2160	141	129
1	161.0000	0.0000	10	0	84.5723	151.4275	103.8215	0.2286	141	124
1	162.0000	0.0000	10	0	84.4179	151.6034	103.7604	0.2736	139	127
1	163.0000	0.0000	10	0	84.3085	151.2256	103.5728	0.3378	138	122
1	164.0000	0.0000	10	0	84.5925	151.4668	103.8149	0.1983	137	121
1	165.0000	0.0000	10	0	84.2422	151.1790	103.4965	0.4239	145	126
1	166.0000	0.0000	10	0	84.4961	151.5268	103.7959	0.3111	141	122
1	167.0000	0.0000	10	0	84.5238	151.6021	103.8864	0.1874	145	123
1	168.0000	0.0000	10	0	84.7446	151.4878	104.0028	0.3154	144	119
1	169.0000	0.0000	10	0	84.3326	151.4971	103.5584	0.3925	138	119
1	170.0000	0.0000	10	0	84.6002	151.4587	103.6608	0.2502	142	120
1	171.0000	0.0000	10	0	84.6811	151.4747	103.9414	0.2315	138	121
1	172.0000	0.0000	10	0	84.7676	151.5478	103.9935	0.2755	142	125
1	173.0000	0.0000	10	0	84.5787	151.4871	103.8208	0.3000	138	122
1	174.0000	0.0000	10	0	84.4826	151.5515	103.8320	0.2237	139	123
1	175.0000	0.0000	10	0	84.3924	151.4654	103.6181	0.2413	135	133
1	176.0000	0.0000	10	0	84.5337	151.4324	103.7226	0.3985	137	122
1	177.0000	0.0000	10	0	84.5203	151.4907	103.6908	0.2114	139	122
1	178.0000	0.0000	10	0	84.5794	151.6212	103.8551	0.2261	143	132
1	179.0000	0.0000	10	0	84.4628	151.6535	103.8048	0.2876	143	132
1	180.0000	0.0000	10	0	84.4549	151.6764	103.7482	0.3043	137	123
1	181.0000	0.0000	10	0	84.6785	151.3385	103.8354	0.3119	137	124
1	182.0000	0.0000	10	0	84.5318	151.4835	103.7533	0.3044	141	123
1	183.0000	0.0000	10	0	84.5817	151.4509	103.6163	0.1839	141	123
1	184.0000	0.0000	10	0	83.9987	151.3637	103.2046	0.4307	137	117
1	185.0000	0.0000	10	0	84.5892	151.5882	103.7009	0.3928	144	116
1	186.0000	0.0000	10	0	84.4897	151.6730	103.8308	0.2320	141	123
1	187.0000	0.0000	10	0	84.6679	151.5926	103.8847	0.3596	139	124
1	188.0000	0.0000	10	0	84.7162	151.3511	103.7838	0.3132	142	121
1	189.0000	0.0000	10	0	84.4127	151.5480	103.7038	0.2661	133	121
1	190.0000	0.0000	10	0	84.7234	151.4358	103.8536	0.1865	136	123
1	191.0000	0.0000	10	0	84.6663	151.5560	103.8552	0.1978	137	133
1	192.0000	0.0000	10	0	84.5630	151.4682	103.7583	0.2741	143	126
1	193.0000	0.0000	10	0	84.5031	151.5443	103.7522	0.2596	139	123
1	194.0000	0.0000	10	0	84.5815	151.5237	103.8285	0.2284	142	129
1	195.0000	0.0000	10	0	84.5373	151.5676	103.7905	0.2593	137	121
1	196.0000	0.0000	10	0	84.5312	151.6197	103.8380	0.2969	139	122
1	197.0000	0.0000	10	0	84.5750	151.5290	103.7210	0.2167	139	125
1	198.0000	0.0000	10	0	84.5493	151.5486	103.7500	0.2029	139	122
1	199.0000	0.0000	10	0	84.6378	151.5963	103.8411	0.2377	141	124
1	200.0000	0.0000	10	0	84.4127	151.5365	103.7156	0.2532	136	121
1	201.0000	0.0000	10	0	84.5449	151.5445	103.8063	0.2657	143	131
1	202.0000	0.0000	10	0	84.7280	151.4230	103.8269	0.3570	138	120
1	203.0000	0.0000	10	0	84.5794	151.5574	103.7966	0.1975	144	127
1	204.0000	0.0000	10	0	84.5924	151.5112	103.7141	0.2125	137	124
1	205.0000	0.0000	10	0	84.2806	151.7633	103.7115	0.4167	139	129
1	206.0000	0.0000	10	0	84.6315	151.4893	103.8001	0.1866	139	125
1	207.0000	0.0000	10	0	84.5405	151.5858	103.7305	0.2263	146	131
1	208.0000	0.0000	10	0	84.4468	151.4925	103.6609	0.2062	142	132
1	209.0000	0.0000	10	0	84.4443	151.5792	103.7911	0.2730	142	121
1	210.0000	0.0000	10	0	84.5796	151.5293	103.8012	0.1425	140	128
1	211.0000	0.0000	10	0	84.5660	151.5159	103.7128	0.1179	144	124
1	212.0000	0.0000	10	0	84.6280	151.4914	103.8306	0.2036	144	123
1	213.0000	0.0000	10	0	84.6368	151.5162	103.7399	0.1695	147	129
1	214.0000	0.0000	10	0	84.6065	151.6438	103.8996	0.2394	144	128
1	215.0000	0.0000	10	0	84.9006	151.4936	104.0334	0.5058	140	125
1	216.0000	0.0000	10	0	84.1066	151.3362	103.2765	0.4323	139	126
1	217.0000	0.0000	10	0	84.2192	151.6296	103.3655	0.4438	140	115
1	218.0000	0.0000	10	0	84.8030	151.4615	103.4263	0.5867	138	117
1	219.0000	0.0000	10	0	84.8449	151.9144	103.4422	0.3063	135	112
1	220.0000	0.0000	10	0	84.8357	152.0744	103.4634	0.2936	138	124
1	221.0000	0.0000	10	0	84.8625	152.0322	103.4726	0.1813	140	120
1	222.0000	0.0000	10	0	84.8700	152.1232	103.4396	0.2187	140	126
1	223.0000	0.0000	10	0	84.8080	152.1896	103.4791	0.2179	143	119
1	224.0000	0.0000	10	0	84.7266	152.1456	103.3463	0.1815	142	124
1	225.0000	0.0000	10	0	84.7657	152.1430	103.3366	0.2284	135	123
1	226.0000	0.0000	10	0	84.8886	152.1596	103.5054	0.2920	140	121
1	227.0000	0.0000	10	0	84.5984	151.8981	103.1606	0.3672	146	122
1	228.0000	0.0000	10	0	84.9679	152.1020	103.5452	0.1480	147	126
1	229.0000	0.0000	10	0	84.6695	152.1045	103.3522	0.2592	143	131
1	230.0000	0.0000	10	0	84.7551	152.1572	103.3594	0.3502	140	119
1	231.0000	0.0000	10	0	84.8140	152.1132	103.5355	0.2840	143	125
1	232.0000	0.0000	10	0	84.8902	152.0866	103.4897	0.1310	146	124
1	233.0000	0.0000	10	0	84.8079	152.1861	103.5308	0.2399	142	118
1	234.0000	0.0000	10	0	84.7974	152.0879	103.5479	0.1990	147	123
1	235.0000	0.0000	10	0	84.8905	152.1342	103.6078	0.2046	142	127
1	236.0000	0.0000	10	0	85.1782	152.0384	103.7315	0.2513	137	125
1	237.0000	0.0000	10	0	84.6535	151.9063	103.3692	0.3718	139	122
1	238.0000	0.0000	10	0	84.9709	152.1668	103.5591	0.2541	144	122
1	239.0000	0.0000	10	0	85.0049	152.2836	103.6808	0.1897	146	122
1	240.0000	0.0000	10	0	85.0271	152.2784	103.7033	0.2643	142	117
1	241.0000	0.0000	10	0	85.1343	152.3030	103.5950	0.1715	144	124
1	242.0000	0.0000	10	0	84.6632	152.1308	103.3119	0.3955	134	121
1	243.0000	0.0000	10	0	84.9842	152.5141	103.4387	0.2162	145	123
1	244.0000	0.0000	10	0	85.0438	152.4549	103.5627	0.1616	141	123
1	245.0000	0.0000	10	0	85.2429	152.4503	103.6467	0.1436	137	120
1	246.0000	0.0000	10	0	84.9556	152.1881	103.3560	0.4150	133	126
1	247.0000	0.0000	10	0	85.0475	152.4038	103.4337	0.2160	139	129
1	248.0000	0.0000	10	0	84.9635	152.5646	103.4712	0.1967	135	122
1	249.0000	0.0000	10	0	84.9829	152.4887	103.4344	0.2005	136	126
1	250.0000	0.0000	10	0	85.0340	152.4487	103.4589	0.1682	145	127
1	251.0000	0.0000	10	0	85.0517	152.4128	103.4835	0.2137	138	119
1	252.0000	0.0000	10	0	85.1409	152.3699	103.5437	0.1199	138	118
1	253.0000	0.0000	10	0	84.9885	152.4109	103.4188	0.1916	143	125
1	254.0000	0.0000	10	0	85.0490	152.3976	103.4934	0.2371	134	118
1	255.0000	0.0000	10	0	84.9099	152.4190	103.3973	0.2433	135	125
1	256.0000	0.0000	10	0	84.8088	152.4150	103.3333	0.1701	134	123
1	257.0000	0.0000	10	0	85.1973	152.2431	103.6026	0.2473	133	121
1	258.0000	0.0000	10	0	84.9519	152.3525	103.2962	0.2741	136	127
1	259.0000	0.0000	10	0	85.0672	152.3211	103.4908	0.1711	135	121
1	260.0000	0.0000	10	0	85.0093	152.1736	103.3136	0.2222	134	112
1	261.0000	0.0000	10	0	85.1002	151.9758	103.2239	0.4894	121	103
1	262.0000	0.0000	10	0	84.8475	152.3656	103.1315	0.4394	137	98
1	263.0000	0.0000	10	0	84.6424	151.9984	102.8646	0.7333	115	86
1	264.0000	0.0000	9	0	84.7715	151.6970	101.9795	0.8654	124	91
1	265.0000	0.0000	9	0	83.9009	151.8974	100.2372	0.7133	117	81
1	266.0000	0.0000	9	0	84.8664	151.9340	100.7480	0.3880	126	92
1	267.0000	0.0000	10	0	85.0458	152.2244	100.7602	0.2443	128	96
1	268.0000	0.0000	10	0	85.2628	152.2469	100.9406	0.4033	129	106
1	269.0000	0.0000	10	0	85.0687	152.3332	100.8062	0.2116	135	110
1	270.0000	0.0000	10	0	85.1321	152.3542	100.8301	0.2297	136	112
1	271.0000	0.0000	9	0	85.1407	152.2686	100.8259	0.1986	130	116
1	272.0000	0.0000	10	0	85.1724	152.2562	100.8182	0.1466	137	113
1	273.0000	0.0000	10	0	85.2810	152.0389	100.8951	0.1856	133	110
1	274.0000	0.0000	10	0	84.9846	152.1690	100.6623	0.2510	135	108
1	275.0000	0.0000	10	0	85.2406	152.0618	100.8589	0.2245	137	109
1	276.0000	0.0000	10	0	85.1724	152.0800	100.7449	0.2685	128	102
1	277.0000	0.0000	10	0	85.2880	152.0472	100.9547	0.3378	137	105
1	278.0000	0.0000	10	0	84.9188	151.9287	100.5411	0.4375	131	101
1	279.0000	0.0000	10	0	84.9426	152.1387	100.6875	0.3157	128	103
1	280.0000	0.0000	10	0	85.2344	151.9194	100.7053	0.3599	122	104
1	281.0000	0.0000	10	0	85.0580	152.0159	100.6476	0.1795	131	104
1	282.0000	0.0000	10	0	85.0161	152.1329	100.7327	0.2012	128	100
1	283.0000	0.0000	10	0	85.1246	152.1306	100.7028	0.1441	130	103
1	284.0000	0.0000	10	0	85.2061	152.0671	100.8626	0.1636	130	101
1	285.0000	0.0000	9	0	85.1258	152.0746	100.7834	0.3205	127	104
1	286.0000	0.0000	9	0	85.0448	152.1011	100.7656	0.2793	131	108
1	287.0000	0.0000	10	0	84.8283	151.8929	100.4569	0.3855	126	102
1	288.0000	0.0000	10	0	85.1966	151.9845	100.6597	0.1786	123	102
1	289.0000	0.0000	10	0	85.1525	152.1090	100.4475	0.4150	130	102
1	290.0000	0.0000	10	0	85.1560	152.2292	100.6578	0.2239	128	96
1	291.0000	0.0000	10	0	85.1714	152.1181	100.6528	0.4968	118	89
1	292.0000	0.0000	10	0	85.3669	152.1426	100.6056	0.3065	122	93
1	293.0000	0.0000	10	0	85.4543	152.3047	100.5965	0.2754	116	90
1	294.0000	0.0000	10	0	84.9601	152.6432	100.2879	0.2026	127	98
1	295.0000	0.0000	10	0	85.3826	152.3097	100.6122	0.3566	125	97
1	296.0000	0.0000	10	0	85.3675	152.4314	100.5783	0.1975	133	104
1	297.0000	0.0000	10	0	85.1547	152.5860	100.5503	0.3294	135	105
1	298.0000	0.0000	10	0	85.3465	152.5051	100.3811	0.1533	127	97
1	299.0000	0.0000	10	0	85.3366	152.8213	100.6892	0.1827	136	100
1	300.0000	0.0000	10	0	85.5234	152.7022	100.7404	0.1540	129	102
1	301.0000	0.0000	10	0	85.2520	152.7693	100.4798	0.2680	142	112
1	302.0000	0.0000	10	0	85.4878	152.7955	100.6913	0.2147	138	114
1	303.0000	0.0000	10	0	85.6035	152.8361	100.8002	0.1718	137	113
1	304.0000	0.0000	10	0	85.5974	152.7921	100.8697	0.2056	143	112
1	305.0000	0.0000	9	0	85.4742	152.8154	100.6813	0.2153	136	114
1	306.0000	0.0000	10	0	85.5908	152.8575	100.7996	0.2040	136	115
1	307.0000	0.0000	10	0	85.8609	152.7741	101.0425	0.3318	136	122
1	308.0000	0.0000	10	0	85.7139	152.8932	100.9394	0.1427	144	123
1	309.0000	0.0000	10	0	85.5833	152.9600	100.9499	0.1451	140	122
1	310.0000	0.0000	10	0	85.3098	152.8191	100.7330	0.3027	143	121
1	311.0000	0.0000	10	0	85.4722	152.9251	100.7583	0.2289	146	120
1	312.0000	0.0000	10	0	85.6233	152.8835	100.7902	0.1636	144	118
1	313.0000	0.0000	10	0	85.7710	152.8294	100.9356	0.2452	142	121
1	314.0000	0.0000	10	0	85.4445	152.9307	100.7303	0.2178	142	122
1	315.0000	0.0000	10	0	85.4976	152.9367	100.7549	0.1814	139	124
1	316.0000	0.0000	10	0	85.5496	152.9427	100.8233	0.2243	142	127
1	317.0000	0.0000	10	0	85.6839	152.8816	100.9233	0.2279	137	116
1	318.0000	0.0000	10	0	85.4858	153.0057	100.7576	0.3056	140	118
1	319.0000	0.0000	10	0	85.4497	153.0019	100.7569	0.1815	142	120
1	320.0000	0.0000	10	0	85.4889	152.9311	100.7380	0.1888	134	124
1	321.0000	0.0000	10	0	85.6425	152.9717	100.8723	0.3077	143	123
1	322.0000	0.0000	10	0	85.4160	153.0198	100.7184	0.1669	140	119
1	323.0000	0.0000	10	0	85.6635	152.9053	100.8709	0.1898	141	119
1	324.0000	0.0000	10	0	85.5528	152.9208	100.6997	0.2630	135	115
1	325.0000	0.0000	10	0	85.5212	153.0333	100.7821	0.1646	139	121
1	326.0000	0.0000	10	0	85.4563	152.9936	100.7215	0.2185	142	122
1	327.0000	0.0000	10	0	85.5487	152.9880	100.8367	0.2096	143	124
1	328.0000	0.0000	10	0	85.5854	153.0045	100.8309	0.1932	140	122
1	329.0000	0.0000	10	0	85.5594	152.9918	100.7994	0.1957	145	123
1	330.0000	0.0000	10	0	85.6644	152.9889	100.8861	0.2207	139	124
1	331.0000	0.0000	10	0	85.5468	153.0385	100.8073	0.1224	140	118
1	332.0000	0.0000	10	0	85.6510	152.9358	100.8263	0.1528	136	117
1	333.0000	0.0000	10	0	85.5890	153.0307	100.8506	0.2013	141	126
1	334.0000	0.0000	10	0	85.5340	152.9494	100.7087	0.2822	142	117
1	335.0000	0.0000	10	0	85.6539	152.9413	100.8528	0.2198	136	116
1	336.0000	0.0000	10	0	85.5284	153.0346	100.8219	0.2813	134	120
1	337.0000	0.0000	10	0	85.4961	153.0413	100.7582	0.2407	138	113
1	338.0000	0.0000	10	0	85.5825	153.0229	100.7894	0.1630	141	123
1	339.0000	0.0000	10	0	85.4407	152.9929	100.6614	0.2435	137	116
1	340.0000	0.0000	10	0	85.6252	153.0540	100.8569	0.2130	137	121
1	341.0000	0.0000	10	0	85.3579	153.0516	100.5639	0.1950	132	121
1	342.0000	0.0000	10	0	85.3753	153.2220	100.6227	0.2385	134	118
1	343.0000	0.0000	10	0	85.4470	153.0732	100.6733	0.2293	136	118
1	344.0000	0.0000	10	0	85.6225	153.0529	100.8021	0.1753	134	114
1	345.0000	0.0000	10	0	85.5558	153.0507	100.6563	0.2262	139	114
1	346.0000	0.0000	10	0	85.5086	153.2183	100.6786	0.3629	136	114
1	347.0000	0.0000	10	0	85.6626	153.1553	100.7913	0.2081	130	118
1	348.0000	0.0000	10	0	85.6418	153.0860	100.7992	0.1726	135	119
1	349.0000	0.0000	10	0	85.6160	153.1358	100.7201	0.1576	133	117
1	350.0000	0.0000	10	0	85.7162	153.0674	100.7740	0.1977	131	121
1	351.0000	0.0000	10	0	85.7041	153.1456	100.7855	0.1475	143	119
1	352.0000	0.0000	10	0	85.6457	153.1692	100.7334	0.1594	137	125
1	353.0000	0.0000	10	0	85.7973	153.0467	100.8506	0.1753	134	124
1	354.0000	0.0000	10	0	85.5367	153.1576	100.6598	0.1817	135	120
1	355.0000	0.0000	10	0	85.7123	153.1459	100.8391	0.2779	137	125
1	356.0000	0.0000	10	0	85.4894	153.1743	100.5950	0.2572	135	122
1	357.0000	0.0000	10	0	85.7229	153.0725	100.7594	0.2231	135	122
1	358.0000	0.0000	10	0	85.6724	153.0597	100.7480	0.2570	135	125
1	359.0000	0.0000	10	0	85.5036	153.1785	100.6385	0.1533	141	125
1	360.0000	0.0000	10	0	85.5091	153.1159	100.6117	0.1792	137	122
1	361.0000	0.0000	10	0	85.5458	153.0829	100.5384	0.1877	139	126
1	362.0000	0.0000	10	0	85.4936	153.1334	100.5387	0.1891	139	123
1	363.0000	0.0000	10	0	85.6686	153.0262	100.6745	0.1875	143	124
1	364.0000	0.0000	10	0	85.6288	153.0446	100.6113	0.2438	134	120
1	365.0000	0.0000	10	0	85.4622	153.0164	100.5355	0.2530	138	123
1	366.0000	0.0000	10	0	85.5559	152.9377	100.3790	0.2705	139	120
1	367.0000	0.0000	10	0	85.4848	152.9974	100.4583	0.1685	139	116
1	368.0000	0.0000	10	0	85.5120	152.8203	100.4232	0.1480	142	121
1	369.0000	0.0000	10	0	85.5472	152.8489	100.4095	0.1596	136	118
1	370.0000	0.0000	10	0	85.4626	152.9353	100.4412	0.1158	132	119
1	371.0000	0.0000	10	0	85.4240	152.9730	100.3998	0.2510	131	120
1	372.0000	0.0000	10	0	85.4298	152.8398	100.4128	0.1558	135	120
1	373.0000	0.0000	10	0	85.3577	152.8844	100.3737	0.2193	136	113
1	374.0000	0.0000	10	0	85.1401	152.7422	100.1160	0.3527	130	118
1	375.0000	0.0000	10	0	85.1736	152.7916	100.2165	0.3254	133	112
1	376.0000	0.0000	10	0	85.1883	152.5572	100.1693	0.3573	137	114
1	377.0000	0.0000	10	0	85.3757	152.5087	100.3467	0.3037	138	114
1	378.0000	0.0000	10	0	85.2552	152.3999	100.1837	0.2066	137	113
1	379.0000	0.0000	10	0	85.2789	152.4888	100.2463	0.1908	139	115
1	380.0000	0.0000	10	0	85.2153	152.4432	100.2322	0.1603	135	114
1	381.0000	0.0000	9	0	85.1365	152.4263	100.1496	0.2049	136	114
1	382.0000	0.0000	10	0	85.3296	152.4531	100.3261	0.3243	139	110
1	383.0000	0.0000	10	0	85.2289	152.5250	100.2456	0.1700	135	114
1	384.0000	0.0000	10	0	85.3298	152.5162	100.3961	0.2438	143	109
1	385.0000	0.0000	9	0	85.3713	152.4334	100.3397	0.2608	137	116
1	386.0000	0.0000	10	0	85.0298	152.4695	100.0394	0.3427	142	113
1	387.0000	0.0000	9	0	85.1240	152.4315	100.1255	0.2780	130	113
1	388.0000	0.0000	10	0	85.3219	152.3320	100.2656	0.2311	137	116
1	389.0000	0.0000	10	0	85.1370	152.2768	100.0290	0.1800	137	113
1	390.0000	0.0000	10	0	85.3585	152.1541	100.2585	0.1736	139	114
1	391.0000	0.0000	10	0	85.2314	152.1488	100.1289	0.1810	143	115
1	392.0000	0.0000	10	0	85.2039	152.1819	100.2003	0.2311	138	106
1	393.0000	0.0000	10	0	85.1353	152.1795	100.1088	0.1891	132	112
1	394.0000	0.0000	10	0	85.2450	152.0622	100.1686	0.2630	134	114
1	395.0000	0.0000	10	0	85.2529	152.1103	100.2280	0.1579	138	115
1	396.0000	0.0000	10	0	85.2300	152.2069	100.1255	0.2722	135	112
1	397.0000	0.0000	10	0	85.2844	152.1951	100.0595	0.3109	138	113
1	398.0000	0.0000	9	0	85.3672	152.1396	100.2135	0.1855	136	114
1	399.0000	0.0000	10	0	85.0070	152.1415	99.9728	0.2303	142	113
1	400.0000	0.0000	9	0	85.1656	151.9883	100.1279	0.3602	137	110
1	401.0000	0.0000	10	0	85.0914	151.9237	100.1112	0.2215	142	117
1	402.0000	0.0000	10	0	85.0657	151.7962	100.1284	0.2070	135	111
1	403.0000	0.0000	10	0	85.1853	151.7170	100.1454	0.2172	137	111
1	404.0000	0.0000	10	0	84.9191	151.8827	100.0159	0.2318	135	107
1	405.0000	0.0000	10	0	84.8520	151.9098	100.0302	0.1925	133	109
1	406.0000	0.0000	10	0	84.8617	151.9518	100.0145	0.2499	144	111
1	407.0000	0.0000	10	0	84.8435	151.7401	99.9568	0.2807	137	109
1	408.0000	0.0000	10	0	85.1483	151.8255	100.2909	0.2249	137	107
1	409.0000	0.0000	9	0	84.9917	151.8319	99.9880	0.2084	133	114
1	410.0000	0.0000	10	0	85.1084	151.8399	100.1326	0.2707	140	109
1	411.0000	0.0000	10	0	84.9442	151.7823	99.9484	0.2611	139	117
1	412.0000	0.0000	10	0	85.1264	151.7143	100.0975	0.2263	135	108
1	413.0000	0.0000	9	0	84.9904	151.7703	100.0271	0.1634	143	108
1	414.0000	0.0000	10	0	84.8869	151.8367	99.9580	0.3027	139	111
1	415.0000	0.0000	10	0	84.9399	151.7798	100.0917	0.1475	143	108
1	416.0000	0.0000	9	0	85.0163	151.6982	100.1450	0.2495	138	115
1	417.0000	0.0000	10	0	85.1867	151.6630	100.2502	0.1720	140	115
1	418.0000	0.0000	9	0	85.0762	151.6499	100.2645	0.2778	144	117
1	419.0000	0.0000	9	0	84.6960	151.9690	99.8992	0.3633	138	117
1	420.0000	0.0000	10	0	85.1924	151.5180	100.1432	0.4342	133	112
1	421.0000	0.0000	10	0	85.2658	151.7480	100.1599	0.3393	140	114
1	422.0000	0.0000	10	0	85.1134	151.8884	100.1450	0.1882	140	121
1	423.0000	0.0000	10	0	85.2054	151.8483	100.2934	0.2267	139	116
1	424.0000	0.0000	10	0	85.0447	151.8479	100.2158	0.1501	138	120
1	425.0000	0.0000	10	0	84.7898	151.8319	99.9886	0.2570	139	118
1	426.0000	0.0000	10	0	85.0774	151.7561	100.1489	0.2522	144	120
1	427.0000	0.0000	10	0	85.0862	151.8057	100.2152	0.1470	140	117
1	428.0000	0.0000	10	0	84.9321	151.8186	100.0510	0.1930	144	118
1	429.0000	0.0000	10	0	84.8294	151.8674	99.9695	0.2127	136	117
1	430.0000	0.0000	10	0	84.9648	151.8511	100.1062	0.1625	146	117
1	431.0000	0.0000	10	0	85.1619	151.7232	100.2848	0.2238	141	122
1	432.0000	0.0000	10	0	84.9498	151.7487	100.0340	0.2361	140	116
1	433.0000	0.0000	10	0	84.8869	151.8143	100.1203	0.3209	142	118
1	434.0000	0.0000	10	0	85.0997	151.7076	100.2882	0.2076	141	125
1	435.0000	0.0000	10	0	85.0754	151.7386	100.2542	0.1979	142	118
1	436.0000	0.0000	10	0	84.9918	151.7823	100.1904	0.1211	140	122
1	437.0000	0.0000	10	0	84.8702	151.8468	100.0561	0.1371	142	121
1	438.0000	0.0000	10	0	84.9951	151.7059	100.1768	0.1516	139	118
1	439.0000	0.0000	10	0	85.0867	151.7332	100.1933	0.2147	138	117
1	440.0000	0.0000	10	0	85.0127	151.7896	100.1794	0.1170	146	114
1	441.0000	0.0000	10	0	85.0519	151.7000	100.2305	0.1830	142	120
1	442.0000	0.0000	10	0	84.8651	151.7894	100.0740	0.2080	142	122
1	443.0000	0.0000	10	0	85.1456	151.5212	100.2774	0.2492	138	116
1	444.0000	0.0000	10	0	84.8931	151.7809	100.1572	0.3037	142	119
1	445.0000	0.0000	10	0	85.1040	151.5643	100.2013	0.1966	138	119
1	446.0000	0.0000	10	0	84.8397	151.5925	100.0432	0.2256	137	117
1	447.0000	0.0000	10	0	84.7809	151.4697	99.9858	0.2314	146	119
1	448.0000	0.0000	10	0	84.9780	151.3431	100.2301	0.1265	144	120
1	449.0000	0.0000	10	0	85.0878	151.1163	100.1289	0.5146	138	121
1	450.0000	0.0000	9	0	84.8974	151.3485	100.1396	0.1456	145	124
1	451.0000	0.0000	10	0	84.8426	151.3551	100.0971	0.1854	139	122
1	452.0000	0.0000	10	0	84.8656	151.3830	100.0865	0.1448	136	114
1	453.0000	0.0000	10	0	84.8845	151.4002	100.1230	0.1622	141	120
1	454.0000	0.0000	10	0	84.9327	151.4176	100.1648	0.1393	142	121
1	455.0000	0.0000	10	0	84.8904	151.4814	100.1429	0.2758	139	124
1	456.0000	0.0000	9	0	84.6538	151.4313	99.9780	0.2963	140	121
1	457.0000	0.0000	9	0	84.8473	151.2675	100.0787	0.1741	138	122
1	458.0000	0.0000	10	0	84.7828	151.2475	100.0206	0.2293	138	118
1	459.0000	0.0000	10	0	84.8779	151.1941	100.1010	0.1825	142	115
1	460.0000	0.0000	10	0	84.4431	151.1252	99.8581	0.3116	140	113
1	461.0000	0.0000	10	0	84.7666	150.5268	100.0887	0.5698	131	105
1	462.0000	0.0000	10	0	84.3318	150.8221	99.9000	0.4016	138	110
1	463.0000	0.0000	9	0	84.5095	150.6104	100.1172	0.2882	130	104
1	464.0000	0.0000	10	0	84.6082	150.5025	100.0750	0.2588	130	92
1	465.0000	0.0000	10	0	84.8988	150.3690	100.3890	0.4022	133	86
1	466.0000	0.0000	9	0	84.3929	150.6274	99.7447	0.6814	113	84
1	467.0000	0.0000	10	0	84.1558	150.3776	99.6686	0.4147	96	67
1	468.0000	0.0000	9	0	84.5928	150.5955	100.1166	0.6277	100	67
1	469.0000	0.0000	9	0	84.5195	150.1356	99.9697	0.7324	95	65
1	470.0000	0.0000	9	0	84.2778	150.5688	100.1805	0.4150	101	68
1	471.0000	0.0000	9	0	84.3946	150.9495	99.9907	0.2972	122	89
1	472.0000	0.0000	10	0	84.7353	150.8253	100.3323	0.1628	129	98
1	473.0000	0.0000	10	0	84.8466	150.8759	100.1809	0.2130	145	111
1	474.0000	0.0000	10	0	84.7531	150.7512	100.2703	0.1132	142	119
1	475.0000	0.0000	9	0	84.6841	150.9394	100.2912	0.1964	145	118
1	476.0000	0.0000	10	0	84.7624	150.8427	100.1935	0.1806	138	116
1	477.0000	0.0000	10	0	84.7255	150.9261	100.2108	0.1793	138	116
1	478.0000	0.0000	10	0	84.7353	150.8949	100.2615	0.1622	137	120
1	479.0000	0.0000	9	0	84.6668	150.8955	100.1707	0.1293	147	120
1	480.0000	0.0000	10	0	84.7928	150.7724	100.2198	0.2276	143	120
1	481.0000	0.0000	10	0	84.6630	150.7090	100.1357	0.2038	147	120
1	482.0000	0.0000	9	0	84.5681	150.8060	100.0675	0.0860	140	116
1	483.0000	0.0000	9	0	84.4831	150.7396	100.0988	0.3631	138	117
1	484.0000	0.0000	10	0	84.0469	150.9051	99.6496	0.3928	138	104
1	485.0000	0.0000	9	0	83.9390	151.0848	99.6492	0.5119	130	106
1	486.0000	0.0000	9	0	84.2397	151.0799	99.7125	0.5012	129	102
1	487.0000	0.0000	10	0	84.5053	151.1099	99.7136	0.5208	127	103
1	488.0000	0.0000	10	0	84.3481	150.7074	99.7393	0.2545	135	105
1	489.0000	0.0000	10	0	84.3039	151.2378	99.6480	0.4832	128	101
1	490.0000	0.0000	9	0	84.3735	151.0195	99.9520	0.2555	135	104
1	491.0000	0.0000	9	0	83.9931	151.4118	99.5800	0.5268	130	104
1	492.0000	0.0000	9	0	84.5263	151.2747	100.0238	0.2423	134	104
1	493.0000	0.0000	10	0	84.6370	151.2356	100.0889	0.2552	132	106
1	494.0000	0.0000	10	0	84.6357	151.1960	100.0913	0.3167	132	103
1	495.0000	0.0000	10	0	84.3711	151.5397	99.7282	0.5798	135	102
1	496.0000	0.0000	10	0	84.3038	151.4876	99.7828	0.6227	135	93
1	497.0000	0.0000	10	0	84.2317	151.5053	99.7548	0.4600	133	97
1	498.0000	0.0000	9	0	84.4210	151.4654	99.6640	0.3935	129	96
1	499.0000	0.0000	10	0	84.4372	151.4765	99.8385	0.5184	131	100
1	500.0000	0.0000	10	0	84.3717	151.3464	99.7836	0.3399	132	97
1	501.0000	0.0000	10	0	84.5712	151.6778	100.0535	0.3550	140	101
1	502.0000	0.0000	10	0	84.5065	151.5331	99.9552	0.5243	143	100
1	503.0000	0.0000	10	0	84.6066	151.5437	100.0336	0.6314	133	101
1	504.0000	0.0000	10	0	85.1701	151.9938	100.4834	0.4598	134	102
1	505.0000	0.0000	10	0	85.1000	152.3065	100.4645	0.2870	129	109
1	506.0000	0.0000	10	0	85.0047	152.4576	100.5919	0.3013	137	112
1	507.0000	0.0000	10	0	85.1826	152.4033	100.6495	0.2646	133	117
1	508.0000	0.0000	10	0	85.2656	152.3319	100.7158	0.2488	139	117
1	509.0000	0.0000	10	0	85.1053	152.4026	100.6129	0.2053	130	115
1	510.0000	0.0000	10	0	85.1390	152.4214	100.6439	0.1308	128	114
1	511.0000	0.0000	10	0	85.4620	152.2660	100.8512	0.2706	135	114
1	512.0000	0.0000	10	0	85.2680	152.3450	100.6725	0.3183	131	111
1	513.0000	0.0000	10	0	84.9273	152.4607	100.4663	0.2195	132	115
1	514.0000	0.0000	10	0	85.0580	152.3783	100.5610	0.1543	138	111
1	515.0000	0.0000	10	0	84.8553	152.3242	100.5093	0.2277	132	111
1	516.0000	0.0000	10	0	85.0000	152.2760	100.5867	0.2964	133	104
1	517.0000	0.0000	10	0	84.8582	152.1476	100.4963	0.2245	136	99
1	518.0000	0.0000	10	0	85.0724	152.0802	100.5993	0.2669	123	86
1	519.0000	0.0000	10	0	84.4421	151.9749	100.0250	0.4289	102	72
1	520.0000	0.0000	9	0	84.7202	152.1857	100.1243	0.4702	101	64
1	521.0000	0.0000	10	0	84.2256	151.9060	99.7725	0.7934	84	58
1	522.0000	0.0000	10	0	84.3754	152.1980	100.0013	0.5467	90	58
1	523.0000	0.0000	10	0	83.8479	151.6237	99.4903	0.8863	88	60
1	524.0000	0.0000	9	0	84.5168	151.4238	99.6114	0.8747	93	57
1	525.0000	0.0000	8	0	84.2175	151.9405	100.0461	0.5422	109	60
1	526.0000	0.0000	10	0	83.9576	152.0339	99.0534	0.8374	81	56
1	527.0000	0.0000	9	0	83.1670	151.8023	98.7919	0.8053	90	58
1	528.0000	0.0000	10	0	84.9481	151.3134	100.1371	0.7212	88	61
1	529.0000	0.0000	10	0	84.4010	151.3635	99.4790	0.4671	87	57
1	530.0000	0.0000	10	0	84.7234	151.6688	99.6175	0.8264	94	59
1	531.0000	0.0000	10	0	84.2228	151.8725	99.6397	0.8624	100	59
1	532.0000	0.0000	10	0	84.5997	151.8264	99.7975	0.5884	105	71
1	533.0000	0.0000	9	0	84.6903	152.1191	100.1700	0.1753	119	88
1	534.0000	0.0000	10	0	84.9101	151.8172	100.2368	0.6275	126	95
1	535.0000	0.0000	10	0	84.5859	152.0495	100.1701	0.3526	126	93
1	536.0000	0.0000	10	0	84.7332	151.8797	100.1022	0.5168	123	93
1	537.0000	0.0000	10	0	85.2528	152.1420	100.4474	0.4627	120	87
1	538.0000	0.0000	10	0	84.9150	152.0516	100.1377	0.5309	119	77
1	539.0000	0.0000	10	0	85.0355	152.2594	100.4749	0.6107	117	79
1	540.0000	0.0000	10	0	85.2228	152.1661	100.7633	0.4758	118	81
1	541.0000	0.0000	10	0	84.8788	152.3467	100.4512	0.3329	111	79
1	542.0000	0.0000	10	0	84.8756	152.2024	100.3855	0.3565	110	80
1	543.0000	0.0000	10	0	85.1813	152.2401	100.6235	0.3049	115	81
1	544.0000	0.0000	10	0	85.4885	152.1556	100.5127	0.3499	126	82
1	545.0000	0.0000	10	0	85.2970	152.2137	100.6776	0.2839	119	93
1	546.0000	0.0000	10	0	85.1497	152.2843	100.4903	0.4389	129	91
1	547.0000	0.0000	10	0	85.3415	152.1332	100.7930	0.2639	113	100
1	548.0000	0.0000	10	0	85.5317	152.2876	100.8844	0.3353	125	97
1	549.0000	0.0000	10	0	85.5777	152.2913	101.0980	0.2550	126	99
1	550.0000	0.0000	10	0	85.6227	152.2353	100.9131	0.3034	123	107
1	551.0000	0.0000	10	0	85.6710	152.3272	101.1848	0.1138	134	105
1	552.0000	0.0000	10	0	85.5332	152.2110	100.8585	0.2395	133	111
1	553.0000	0.0000	10	0	85.5821	152.3138	101.0188	0.1767	140	115
1	554.0000	0.0000	10	0	85.6913	152.2286	101.0359	0.2517	131	110
1	555.0000	0.0000	10	0	85.6938	152.1610	101.0611	0.3320	130	112
1	556.0000	0.0000	10	0	85.4477	152.2892	100.9728	0.2612	133	114
1	557.0000	0.0000	10	0	85.6063	152.2608	100.9996	0.2199	139	119
1	558.0000	0.0000	10	0	85.4330	152.4295	100.9463	0.3022	131	111
1	559.0000	0.0000	10	0	85.7461	152.1610	100.9981	0.1801	132	114
1	560.0000	0.0000	10	0	85.2412	152.3080	100.7741	0.2820	130	110
1	561.0000	0.0000	9	0	85.6080	152.2609	100.9310	0.2876	124	110
1	562.0000	0.0000	10	0	85.4537	152.3163	100.8954	0.2235	126	114
1	563.0000	0.0000	10	0	85.5662	152.3557	100.9575	0.1980	137	116
1	564.0000	0.0000	10	0	85.6199	152.2993	101.0296	0.1843	128	115
1	565.0000	0.0000	10	0	85.6701	152.2977	101.1023	0.2922	132	117
1	566.0000	0.0000	10	0	85.4189	152.4097	100.8295	0.1897	126	118
1	567.0000	0.0000	10	0	85.5987	152.3593	100.9781	0.3512	131	117
1	568.0000	0.0000	10	0	85.5041	152.5155	100.8270	0.2068	134	116
1	569.0000	0.0000	10	0	85.4711	152.5184	100.8485	0.2266	134	114
1	570.0000	0.0000	10	0	85.5813	152.3754	100.8340	0.2517	130	112
1	571.0000	0.0000	10	0	85.8109	152.4487	100.9508	0.2876	139	109
1	572.0000	0.0000	10	0	85.4522	152.5651	100.5529	0.2981	140	104
1	573.0000	0.0000	9	0	85.3018	152.6818	100.3510	0.1908	128	104
1	574.0000	0.0000	10	0	84.9311	152.4882	100.1114	0.4917	135	102
1	575.0000	0.0000	10	0	84.8733	152.6264	100.0477	0.2603	127	106
1	576.0000	0.0000	10	0	84.8192	152.5828	99.9135	0.3459	122	102
1	577.0000	0.0000	10	0	84.8691	152.6170	100.0042	0.3743	133	102
1	578.0000	0.0000	10	0	84.9042	152.6640	99.9501	0.2525	129	103
1	579.0000	0.0000	10	0	84.7402	152.7156	99.8694	0.2223	131	105
1	580.0000	0.0000	10	0	84.8926	152.7844	99.8534	0.2842	138	104
1	581.0000	0.0000	10	0	84.7848	152.8065	99.8626	0.2461	134	108
1	582.0000	0.0000	10	0	85.0018	152.8677	100.1779	0.2633	132	108
1	583.0000	0.0000	10	0	84.8579	152.6732	99.7948	0.5045	141	104
1	584.0000	0.0000	10	0	85.0211	152.7966	99.9353	0.2505	136	111
1	585.0000	0.0000	10	0	84.3805	152.7617	99.4598	0.3847	138	113
1	586.0000	0.0000	10	0	85.3283	152.6659	100.2822	0.4371	136	117
1	587.0000	0.0000	10	0	84.9188	152.8721	99.9340	0.2390	138	110
1	588.0000	0.0000	10	0	84.9579	152.8728	100.0089	0.2196	135	113
1	589.0000	0.0000	10	0	84.8483	152.9037	99.9346	0.2342	144	122
1	590.0000	0.0000	10	0	84.6793	152.8788	99.8086	0.1775	153	120
1	591.0000	0.0000	10	0	84.8969	152.8875	99.9770	0.1648	146	118
1	592.0000	0.0000	10	0	84.7605	152.8424	99.8030	0.1965	138	117
1	593.0000	0.0000	10	0	84.7634	152.8672	99.8439	0.1367	137	124
1	594.0000	0.0000	10	0	84.6702	152.9084	99.7304	0.1576	141	118
1	595.0000	0.0000	10	0	84.5684	152.8369	99.6557	0.3205	146	117
1	596.0000	0.0000	10	0	84.6933	152.8588	99.8590	0.1554	141	120
1	597.0000	0.0000	10	0	84.6504	152.7972	99.6970	0.1636	141	122
1	598.0000	0.0000	10	0	84.6386	152.8868	99.6979	0.1776	139	118
1	599.0000	0.0000	9	0	84.6678	152.8334	99.7187	0.1399	138	113
1	600.0000	0.0000	9	0	84.8167	152.7682	99.8603	0.2256	127	110
1	601.0000	0.0000	10	0	84.6622	152.6285	99.5124	0.2824	130	99
1	602.0000	0.0000	10	0	85.0896	152.6272	100.0336	0.5931	127	96
1	603.0000	0.0000	9	0	84.5477	152.8219	99.5743	0.2587	122	92
1	604.0000	0.0000	10	0	84.6804	152.6848	99.5103	0.2859	120	89
1	605.0000	0.0000	10	0	84.2408	152.7420	99.0995	0.2638	121	84
1	606.0000	0.0000	10	0	83.8011	152.4718	98.4598	0.7534	109	73
1	607.0000	0.0000	10	0	82.9074	152.6616	97.5312	0.7777	99	59
1	608.0000	0.0000	10	0	83.9939	152.1865	98.0001	0.8753	84	56
1	609.0000	0.0000	10	0	84.5863	152.6406	99.2864	1.0283	75	52
1	610.0000	0.0000	9	0	84.8197	152.8397	99.9436	1.1072	96	60
1	611.0000	0.0000	10	0	85.0405	152.7090	100.2094	0.5006	104	78
1	612.0000	0.0000	10	0	85.8426	152.7235	100.8080	0.1983	126	99
1	613.0000	0.0000	10	0	85.7598	152.7904	100.8692	0.1884	133	111
1	614.0000	0.0000	10	0	85.8145	152.7580	100.8377	0.2442	130	111
1	615.0000	0.0000	10	0	85.9492	152.6980	100.9995	0.1850	136	115
1	616.0000	0.0000	10	0	85.9914	152.7236	100.9761	0.1846	133	113
1	617.0000	0.0000	10	0	85.8703	152.6040	100.8024	0.2939	134	114
1	618.0000	0.0000	10	0	86.0380	152.6624	101.0712	0.2876	127	113
1	619.0000	0.0000	10	0	86.1382	152.6164	101.1525	0.2526	135	117
1	620.0000	0.0000	10	0	85.8596	152.7144	100.8894	0.2152	139	114
1	621.0000	0.0000	10	0	85.8304	152.6869	100.8945	0.1837	127	119
1	622.0000	0.0000	10	0	85.8667	152.7169	100.8905	0.2275	134	113
1	623.0000	0.0000	9	0	85.9387	152.6800	100.9362	0.1577	138	116
1	624.0000	0.0000	10	0	85.7278	152.6914	100.7986	0.2618	129	115
1	625.0000	0.0000	10	0	85.9752	152.6294	100.9844	0.3497	134	118
1	626.0000	0.0000	10	0	85.9442	152.6671	100.9128	0.1567	132	111
1	627.0000	0.0000	10	0	85.9518	152.6802	100.9582	0.1342	138	117
1	628.0000	0.0000	10	0	85.9855	152.6263	100.9373	0.2049	133	122
1	629.0000	0.0000	10	0	85.8632	152.7237	100.9467	0.1806	137	118
1	630.0000	0.0000	10	0	85.7502	152.6642	100.8351	0.2769	135	121
1	631.0000	0.0000	10	0	85.7658	152.6517	100.8116	0.1782	134	115
1	632.0000	0.0000	10	0	85.8041	152.5585	100.7886	0.1620	137	126
1	633.0000	0.0000	10	0	85.9063	152.4688	100.8698	0.1411	129	122
1	634.0000	0.0000	10	0	85.8639	152.3999	100.8029	0.2065	132	120
1	635.0000	0.0000	10	0	85.9786	152.4052	100.8706	0.1331	134	118
1	636.0000	0.0000	10	0	85.7181	152.5268	100.7659	0.1259	129	124
1	637.0000	0.0000	10	0	85.8143	152.4356	100.8598	0.2158	127	117
1	638.0000	0.0000	9	0	85.9152	152.4373	100.8787	0.2260	137	123
1	639.0000	0.0000	10	0	85.8251	152.4066	100.8463	0.2532	131	118
1	640.0000	0.0000	10	0	85.6976	152.5164	100.7859	0.2812	132	116
1	641.0000	0.0000	10	0	85.9119	152.4197	100.8143	0.1405	135	114
1	642.0000	0.0000	10	0	85.7029	152.3970	100.5857	0.2177	147	118
1	643.0000	0.0000	10	0	85.9779	152.3503	100.7859	0.2074	134	118
1	644.0000	0.0000	10	0	85.7215	152.3305	100.6129	0.1505	140	120
1	645.0000	0.0000	10	0	85.8634	152.2109	100.5574	0.2812	137	118
1	646.0000	0.0000	10	0	85.6685	152.1987	100.4022	0.1910	140	121
1	647.0000	0.0000	10	0	85.7841	152.1518	100.5220	0.2337	136	116
1	648.0000	0.0000	10	0	85.5492	152.1787	100.3106	0.2310	133	113
1	649.0000	0.0000	10	0	85.7872	152.2328	100.4690	0.1616	134	114
1	650.0000	0.0000	10	0	85.7053	152.2462	100.3787	0.1998	140	114
1	651.0000	0.0000	10	0	85.8071	152.2167	100.4941	0.2801	140	115
1	652.0000	0.0000	10	0	85.8728	152.1708	100.5979	0.2185	142	120
1	653.0000	0.0000	10	0	85.7622	152.2411	100.5512	0.2617	135	116
1	654.0000	0.0000	10	0	85.7659	152.2859	100.4968	0.1492	135	115
1	655.0000	0.0000	10	0	85.7359	152.2464	100.4289	0.1464	139	122
1	656.0000	0.0000	10	0	85.8114	152.1940	100.4894	0.1657	135	117
1	657.0000	0.0000	10	0	85.6292	152.2887	100.4262	0.2183	140	124
1	658.0000	0.0000	10	0	85.5297	152.2296	100.2519	0.2467	143	119
1	659.0000	0.0000	10	0	85.7085	152.2364	100.3944	0.2089	142	117
1	660.0000	0.0000	10	0	85.5157	152.3907	100.3319	0.2148	138	117
1	661.0000	0.0000	10	0	85.6619	152.2992	100.4602	0.1886	138	112
1	662.0000	0.0000	10	0	85.6326	152.2420	100.3782	0.1884	141	121
1	663.0000	0.0000	10	0	85.8328	152.1820	100.4927	0.2136	141	122
1	664.0000	0.0000	10	0	85.7499	152.2675	100.4505	0.2464	134	118
1	665.0000	0.0000	10	0	85.7808	152.1809	100.4532	0.1626	136	118
1	666.0000	0.0000	10	0	85.8970	152.1179	100.4311	0.2601	140	119
1	667.0000	0.0000	10	0	85.7090	152.1522	100.3112	0.1894	139	124
1	668.0000	0.0000	10	0	85.7264	152.1052	100.3561	0.1329	137	113
1	669.0000	0.0000	10	0	85.7891	152.1014	100.4163	0.1262	142	123
1	670.0000	0.0000	10	0	85.9015	152.0354	100.4838	0.1508	137	124
1	671.0000	0.0000	10	0	85.6396	152.1224	100.3583	0.2589	144	120
1	672.0000	0.0000	10	0	85.6182	152.0734	100.3380	0.1622	139	114
1	673.0000	0.0000	10	0	85.6885	152.1261	100.3799	0.2098	141	117
1	674.0000	0.0000	10	0	85.6865	152.1004	100.3594	0.2491	139	116
1	675.0000	0.0000	10	0	85.7256	152.0922	100.3957	0.1065	139	125
1	676.0000	0.0000	10	0	85.5707	152.0960	100.2839	0.2922	141	119
1	677.0000	0.0000	10	0	85.6276	152.0675	100.3123	0.2419	144	114
1	678.0000	0.0000	10	0	85.6509	152.0455	100.3495	0.3435	140	117
1	679.0000	0.0000	10	0	85.6268	152.1117	100.2982	0.2096	147	122
1	680.0000	0.0000	10	0	85.7810	152.0934	100.4642	0.1877	141	121
1	681.0000	0.0000	10	0	85.7440	152.1445	100.3730	0.3011	144	115
1	682.0000	0.0000	10	0	85.6328	152.0710	100.3254	0.2275	140	125
1	683.0000	0.0000	10	0	85.7591	152.0859	100.4756	0.1885	148	124
1	684.0000	0.0000	10	0	85.5836	152.2277	100.1945	0.2802	137	120
1	685.0000	0.0000	10	0	85.6145	152.0323	100.2544	0.1709	136	118
1	686.0000	0.0000	10	0	85.7106	152.0650	100.3049	0.2143	141	118
1	687.0000	0.0000	10	0	85.7149	151.9854	100.3208	0.1994	141	114
1	688.0000	0.0000	10	0	85.5305	152.0622	100.2296	0.1632	139	119
1	689.0000	0.0000	10	0	85.6793	151.9811	100.4073	0.2414	139	116
1	690.0000	0.0000	10	0	85.4859	152.0574	100.2379	0.2659	135	117
1	691.0000	0.0000	10	0	85.7430	151.9587	100.3091	0.1410	135	118
1	692.0000	0.0000	10	0	85.6558	151.8944	100.2710	0.2337	140	123
1	693.0000	0.0000	10	0	85.5978	152.0358	100.2998	0.2712	141	112
1	694.0000	0.0000	10	0	84.9523	151.0471	99.5178	0.4757	144	104
1	695.0000	0.0000	10	0	85.1179	150.8136	99.6129	0.1424	140	110
1	696.0000	0.0000	10	0	85.1304	150.7857	99.6030	0.2192	141	115
1	697.0000	0.0000	10	0	84.9870	150.6987	99.4876	0.1959	137	110
1	698.0000	0.0000	10	0	84.9498	150.6438	99.4920	0.2013	138	112
1	699.0000	0.0000	9	0	85.0351	150.6174	99.3528	0.4100	143	114
1	700.0000	0.0000	10	0	84.9956	150.7221	99.4717	0.1776	145	116
1	701.0000	0.0000	10	0	85.1755	150.6557	99.5343	0.1792	143	119
1	702.0000	0.0000	9	0	85.1361	150.5640	99.4289	0.2812	146	119
1	703.0000	0.0000	10	0	84.9374	150.6606	99.3907	0.2546	150	117
1	704.0000	0.0000	10	0	84.7422	150.3096	99.0563	0.3791	155	122
1	705.0000	0.0000	10	0	84.9645	150.6085	99.3181	0.1666	147	119
1	706.0000	0.0000	9	0	85.1157	150.6935	99.4503	0.1847	148	124
1	707.0000	0.0000	10	0	85.1794	150.6593	99.5376	0.1536	145	121
1	708.0000	0.0000	10	0	85.1592	150.7368	99.5964	0.2938	141	114
1	709.0000	0.0000	10	0	85.1698	150.5804	99.4472	0.1576	143	121
1	710.0000	0.0000	10	0	84.9346	150.6955	99.3309	0.2328	146	120
1	711.0000	0.0000	9	0	85.2380	150.5978	99.5728	0.1786	151	126
1	712.0000	0.0000	10	0	85.1233	150.6723	99.5373	0.1582	143	124
1	713.0000	0.0000	10	0	85.1538	150.5078	99.3731	0.3287	146	123
1	714.0000	0.0000	10	0	85.1787	150.6304	99.4831	0.2481	142	116
1	715.0000	0.0000	10	0	85.0347	150.6588	99.3676	0.1835	148	123
1	716.0000	0.0000	10	0	85.2605	150.5583	99.5479	0.2043	151	118
1	717.0000	0.0000	9	0	85.0251	150.6654	99.3855	0.1961	152	118
1	718.0000	0.0000	10	0	85.2319	150.5425	99.5962	0.2184	150	116
1	719.0000	0.0000	10	0	85.2043	150.5881	99.4728	0.1909	147	119
1	720.0000	0.0000	10	0	85.0110	150.5556	99.2466	0.3334	142	111
1	721.0000	0.0000	10	0	84.8777	150.7271	99.2891	0.3220	142	112
1	722.0000	0.0000	10	0	85.0440	150.6437	99.4456	0.1558	148	117
1	723.0000	0.0000	9	0	85.1451	150.6326	99.4340	0.1905	146	112
1	724.0000	0.0000	10	0	85.1528	150.6313	99.4531	0.1768	144	117
1	725.0000	0.0000	10	0	85.1025	150.6348	99.4367	0.1536	145	120
1	726.0000	0.0000	10	0	85.1691	150.6718	99.5621	0.1954	147	125
1	727.0000	0.0000	9	0	85.1526	150.6318	99.4308	0.2113	147	121
1	728.0000	0.0000	10	0	85.0837	150.6019	99.3176	0.3044	150	125
1	729.0000	0.0000	10	0	85.1484	150.5959	99.3150	0.2115	144	121
1	730.0000	0.0000	10	0	85.2496	150.6012	99.4124	0.1956	147	124
1	731.0000	0.0000	10	0	85.0509	150.6533	99.2518	0.1939	147	123
1	732.0000	0.0000	10	0	84.9506	150.7085	99.2885	0.2306	153	125
1	733.0000	0.0000	10	0	85.1185	150.6895	99.3938	0.1565	143	120
1	734.0000	0.0000	9	0	85.2997	150.6141	99.3749	0.2409	147	121
1	735.0000	0.0000	10	0	84.9573	150.7377	99.1856	0.1652	149	124
1	736.0000	0.0000	10	0	85.2572	150.6439	99.4207	0.2130	145	119
1	737.0000	0.0000	10	0	85.1601	150.7639	99.3478	0.1633	147	119
1	738.0000	0.0000	10	0	85.1856	150.7271	99.3593	0.1539	147	122
1	739.0000	0.0000	10	0	85.0556	150.7407	99.2232	0.2283	146	125
1	740.0000	0.0000	10	0	85.0848	150.7105	99.3117	0.1809	145	125
1	741.0000	0.0000	10	0	85.1492	150.7116	99.3132	0.2205	143	122
1	742.0000	0.0000	10	0	85.0747	150.8347	99.3137	0.2279	146	123
1	743.0000	0.0000	9	0	85.2019	150.7345	99.3677	0.1740	149	127
1	744.0000	0.0000	10	0	85.1263	150.7608	99.3146	0.2517	153	128
1	745.0000	0.0000	10	0	85.0157	150.7461	99.1669	0.2130	154	124
1	746.0000	0.0000	10	0	85.1341	150.7732	99.3252	0.1805	151	126
1	747.0000	0.0000	10	0	85.2910	150.7039	99.5130	0.2458	148	128
1	748.0000	0.0000	10	0	85.2533	150.8167	99.4048	0.1322	152	128
1	749.0000	0.0000	10	0	85.1398	150.8222	99.3222	0.1842	152	123
1	750.0000	0.0000	10	0	85.2901	150.7437	99.4081	0.1674	148	129
1	751.0000	0.0000	10	0	85.5520	150.6530	99.5813	0.3036	151	130
1	752.0000	0.0000	10	0	85.2584	150.7276	99.3771	0.2056	149	124
1	753.0000	0.0000	10	0	85.0997	150.8154	99.2800	0.2163	152	128
1	754.0000	0.0000	10	0	85.0549	150.6834	99.1552	0.2966	150	124
1	755.0000	0.0000	10	0	85.1491	150.8184	99.4157	0.1249	160	128
1	756.0000	0.0000	10	0	85.0601	150.8526	99.2932	0.1838	155	128
1	757.0000	0.0000	10	0	85.3045	150.8322	99.4503	0.2303	153	132
1	758.0000	0.0000	10	0	85.4048	150.7778	99.5532	0.1915	153	134
1	759.0000	0.0000	10	0	85.3232	150.8351	99.4864	0.2143	151	125
1	760.0000	0.0000	10	0	85.2949	150.8330	99.4488	0.1705	152	126
1	761.0000	0.0000	10	0	85.1847	150.8895	99.4046	0.1965	148	117
1	762.0000	0.0000	10	0	85.2316	150.8087	99.3516	0.2015	147	131
1	763.0000	0.0000	10	0	85.1940	150.8194	99.3637	0.1829	145	126
1	764.0000	0.0000	9	0	84.7821	150.7094	99.0276	0.3358	144	123
1	765.0000	0.0000	10	0	85.2251	150.9157	99.4099	0.1874	146	129
1	766.0000	0.0000	10	0	85.1785	150.8776	99.3118	0.1895	147	132
1	767.0000	0.0000	10	0	85.3219	150.7521	99.4357	0.1375	151	127
1	768.0000	0.0000	10	0	85.4352	150.7743	99.5616	0.2459	143	124
1	769.0000	0.0000	10	0	85.3588	150.6453	99.3722	0.1896	146	124
1	770.0000	0.0000	9	0	85.0904	150.8173	99.3195	0.1719	148	127
1	771.0000	0.0000	9	0	85.2127	150.7433	99.3428	0.1684	152	128
1	772.0000	0.0000	10	0	85.3212	150.7649	99.4673	0.1752	153	129
1	773.0000	0.0000	10	0	85.1048	150.7913	99.2938	0.2216	151	128
1	774.0000	0.0000	9	0	85.1458	150.7564	99.3598	0.1444	150	131
1	775.0000	0.0000	10	0	85.3460	150.6580	99.4806	0.2074	150	127
1	776.0000	0.0000	10	0	85.1257	150.7053	99.2988	0.2608	151	127
1	777.0000	0.0000	10	0	85.1385	150.7273	99.3646	0.2354	154	131
1	778.0000	0.0000	10	0	85.1702	150.7405	99.3921	0.2421	147	129
1	779.0000	0.0000	10	0	85.1540	150.7454	99.3416	0.2311	148	131
1	780.0000	0.0000	10	0	85.2699	150.7252	99.3961	0.2725	154	129
1	781.0000	0.0000	10	0	85.0703	150.7063	99.1556	0.2357	150	126
1	782.0000	0.0000	10	0	85.1584	150.7784	99.4195	0.2050	155	127
1	783.0000	0.0000	10	0	85.2183	150.7448	99.3927	0.2368	150	127
1	784.0000	0.0000	10	0	85.1296	150.7443	99.3442	0.2168	154	133
1	785.0000	0.0000	10	0	85.3637	150.7204	99.5245	0.1987	150	128
1	786.0000	0.0000	10	0	85.0650	150.8003	99.2424	0.2211	154	125
1	787.0000	0.0000	10	0	85.2168	150.7938	99.3507	0.1368	151	130
1	788.0000	0.0000	10	0	85.2198	150.7797	99.3448	0.2084	144	127
1	789.0000	0.0000	10	0	85.1876	150.7943	99.3905	0.1830	152	132
1	790.0000	0.0000	10	0	85.1659	150.7696	99.3448	0.1918	158	129
1	791.0000	0.0000	10	0	85.1549	150.7855	99.3228	0.2489	151	131
1	792.0000	0.0000	10	0	85.0109	150.8480	99.2701	0.2618	153	131
1	793.0000	0.0000	10	0	85.1115	150.8309	99.2412	0.2375	156	132
1	794.0000	0.0000	10	0	85.2808	150.8112	99.3857	0.1431	151	128
1	795.0000	0.0000	10	0	85.0717	150.9107	99.2952	0.1412	150	134
1	796.0000	0.0000	10	0	85.1300	150.8288	99.2195	0.2281	154	135
1	797.0000	0.0000	10	0	84.9812	150.7941	99.1126	0.1918	153	132
1	798.0000	0.0000	10	0	85.1304	150.8702	99.3321	0.1954	154	133
1	799.0000	0.0000	10	0	85.1958	150.7268	99.3629	0.2343	157	132
1	800.0000	0.0000	10	0	85.2885	150.8539	99.5050	0.1599	147	130
1	801.0000	0.0000	10	0	85.2336	150.8118	99.4543	0.2144	152	129
1	802.0000	0.0000	9	0	85.1721	150.8866	99.3944	0.1850	151	132
1	803.0000	0.0000	10	0	84.9400	150.8099	99.1152	0.2430	150	126
1	804.0000	0.0000	10	0	85.2177	150.7859	99.3834	0.1649	149	130
1	805.0000	0.0000	10	0	85.4028	150.7216	99.5313	0.2249	151	128
1	806.0000	0.0000	10	0	85.1488	150.7720	99.3041	0.1657	150	130
1	807.0000	0.0000	10	0	85.1106	150.7742	99.2560	0.1858	151	132
1	808.0000	0.0000	10	0	85.1699	150.7635	99.3065	0.1870	150	126
1	809.0000	0.0000	10	0	85.0888	150.8067	99.3024	0.1905	151	125
1	810.0000	0.0000	10	0	85.0812	150.8640	99.2474	0.2065	152	128
1	811.0000	0.0000	10	0	85.1499	150.8793	99.3249	0.2586	149	126
1	812.0000	0.0000	10	0	85.1081	150.9163	99.2866	0.2216	156	126
1	813.0000	0.0000	10	0	84.8898	150.9851	99.2244	0.1531	146	124
1	814.0000	0.0000	10	0	84.9618	150.8914	99.1831	0.1909	149	121
1	815.0000	0.0000	10	0	84.9620	150.8195	99.1064	0.2387	149	117
1	816.0000	0.0000	10	0	84.9787	150.7590	99.1106	0.1285	148	121
1	817.0000	0.0000	10	0	84.9761	150.8720	99.2249	0.1505	148	119
1	818.0000	0.0000	10	0	85.1057	150.6717	99.1962	0.1999	155	118
1	819.0000	0.0000	10	0	84.9397	150.7291	99.0342	0.3346	154	116
1	820.0000	0.0000	10	0	84.8813	150.8831	99.0478	0.1513	157	111
1	821.0000	0.0000	10	0	85.0434	150.7787	99.1040	0.3606	150	118
1	822.0000	0.0000	10	0	85.0282	150.7855	99.1341	0.2706	144	117
1	823.0000	0.0000	10	0	85.0544	150.8024	99.0022	0.2633	141	117
1	824.0000	0.0000	10	0	84.8834	150.7416	98.7730	0.2629	139	114
1	825.0000	0.0000	10	0	84.4732	150.9311	98.7107	0.4159	147	112
1	826.0000	0.0000	10	0	85.1182	150.6445	98.9722	0.2822	137	109
1	827.0000	0.0000	10	0	85.0270	150.7616	99.0765	0.2665	137	104
1	828.0000	0.0000	10	0	84.7955	150.8789	98.9510	0.4537	131	107
1	829.0000	0.0000	10	0	84.8417	150.7876	99.0793	0.3250	126	99
1	830.0000	0.0000	10	0	85.0339	150.5475	99.0148	0.5398	132	105
1	831.0000	0.0000	10	0	84.7281	150.9402	98.9332	0.1640	136	104
1	832.0000	0.0000	10	0	85.0176	150.8630	99.1416	0.2555	141	113
1	833.0000	0.0000	10	0	84.9358	150.8507	99.0160	0.2143	141	111
1	834.0000	0.0000	10	0	84.7668	151.0143	98.9377	0.3167	141	115
1	835.0000	0.0000	10	0	84.9523	150.8585	99.1975	0.1451	146	114
1	836.0000	0.0000	10	0	84.8091	150.8510	99.0920	0.2328	145	121
1	837.0000	0.0000	10	0	84.8442	150.9069	99.0511	0.3025	147	122
1	838.0000	0.0000	10	0	85.1540	150.8243	99.2908	0.1099	149	125
1	839.0000	0.0000	10	0	84.8463	150.9105	99.0984	0.2278	141	123
1	840.0000	0.0000	10	0	84.9738	150.7798	99.2366	0.1882	149	126
1	841.0000	0.0000	10	0	84.7916	150.8329	99.0186	0.2086	148	123
1	842.0000	0.0000	10	0	84.8454	150.7995	99.1175	0.2813	146	123
1	843.0000	0.0000	10	0	84.7083	150.7913	99.1102	0.2287	153	123
1	844.0000	0.0000	10	0	84.7290	150.6813	99.2126	0.2273	149	122
1	845.0000	0.0000	10	0	84.7260	150.7744	99.1606	0.2307	147	120
1	846.0000	0.0000	10	0	84.6744	150.7951	99.0680	0.6472	143	119
1	847.0000	0.0000	10	0	84.8760	150.8164	99.1389	0.2733	140	118
1	848.0000	0.0000	10	0	84.8357	151.0462	99.1891	0.2287	143	118
1	849.0000	0.0000	10	0	84.8141	150.9695	99.0226	0.1689	145	120
1	850.0000	0.0000	10	0	85.0378	150.7571	99.1710	0.3994	145	120
1	851.0000	0.0000	10	0	84.9607	150.8958	99.1830	0.3114	146	119
1	852.0000	0.0000	10	0	85.0616	150.8130	99.2089	0.2537	145	115
1	853.0000	0.0000	10	0	84.9058	150.8548	99.0538	0.3819	138	109
1	854.0000	0.0000	10	0	84.8433	150.5987	99.0350	0.3676	133	92
1	855.0000	0.0000	10	0	85.0349	150.4578	99.1087	0.4952	115	75
1	856.0000	0.0000	8	0	84.3793	150.7151	98.2071	0.5630	86	51
1	857.0000	0.0000	7	0	82.8567	150.9410	97.2055	1.0866	55	44
1	858.0000	0.0000	7	0	83.4167	151.4938	97.2322	1.5214	56	39
1	859.0000	0.0000	6	0	83.4652	151.2384	96.5445	1.6325	49	37
1	860.0000	0.0000	9	0	82.2941	150.7625	95.2090	1.6464	50	40
1	861.0000	0.0000	9	0	84.7391	150.9415	99.1513	0.2354	85	53
1	862.0000	0.0000	10	0	84.6713	150.7518	99.0495	0.3534	129	86
1	863.0000	0.0000	10	0	84.7317	150.7764	99.0505	0.3123	145	109
1	864.0000	0.0000	10	0	84.9250	150.8124	99.3141	0.1368	147	118
1	865.0000	0.0000	10	0	84.8641	150.7958	99.2599	0.1762	150	125
1	866.0000	0.0000	10	0	84.9852	150.7185	99.3672	0.1536	146	123
1	867.0000	0.0000	10	0	84.9230	150.7489	99.2897	0.1008	154	126
1	868.0000	0.0000	10	0	84.8912	150.7149	99.2915	0.1516	151	128
1	869.0000	0.0000	9	0	85.0472	150.7143	99.3369	0.2148	147	127
1	870.0000	0.0000	9	0	84.9099	150.7164	99.1828	0.1959	155	127
1	871.0000	0.0000	10	0	84.8911	150.7841	99.3410	0.1560	149	126
1	872.0000	0.0000	9	0	85.0063	150.7460	99.3823	0.1296	148	138
1	873.0000	0.0000	10	0	84.9327	150.8165	99.3007	0.1817	150	129
1	874.0000	0.0000	10	0	84.9854	150.7454	99.3211	0.1685	147	127
1	875.0000	0.0000	10	0	84.9666	150.8075	99.3940	0.2120	147	130
1	876.0000	0.0000	10	0	85.0153	150.8242	99.3208	0.1475	148	126
1	877.0000	0.0000	10	0	84.9723	150.8021	99.2536	0.1602	152	128
1	878.0000	0.0000	10	0	85.1812	150.7631	99.3429	0.1722	152	126
1	879.0000	0.0000	10	0	84.9821	150.8716	99.2912	0.2823	151	125
1	880.0000	0.0000	10	0	84.9464	150.7662	99.2151	0.3013	145	128
1	881.0000	0.0000	10	0	84.9770	150.7513	99.2679	0.2442	150	126
1	882.0000	0.0000	10	0	84.8258	150.8342	99.2536	0.2026	151	130
1	883.0000	0.0000	10	0	84.9358	150.7867	99.3476	0.1982	148	133
1	884.0000	0.0000	10	0	84.8457	150.7495	99.1941	0.1968	150	130
1	885.0000	0.0000	10	0	85.0348	150.7204	99.4118	0.1771	149	134
1	886.0000	0.0000	10	0	84.8799	150.7611	99.2407	0.2079	151	129
1	887.0000	0.0000	10	0	84.9059	150.8152	99.3519	0.1484	148	130
1	888.0000	0.0000	10	0	84.9800	150.7981	99.3877	0.1610	156	131
1	889.0000	0.0000	10	0	84.7006	150.7657	99.1692	0.1804	146	134
1	890.0000	0.0000	10	0	84.9422	150.7169	99.3697	0.2008	142	128
1	891.0000	0.0000	10	0	85.0399	150.7202	99.4646	0.1365	152	135
1	892.0000	0.0000	10	0	84.8950	150.7569	99.3008	0.1931	148	128
1	893.0000	0.0000	10	0	84.8733	150.8224	99.3394	0.2511	145	130
1	894.0000	0.0000	10	0	84.7574	150.8209	99.1742	0.2162	147	129
1	895.0000	0.0000	10	0	84.9696	150.7263	99.2952	0.1582	148	130
1	896.0000	0.0000	10	0	84.6601	150.7134	99.0456	0.2761	147	129
1	897.0000	0.0000	10	0	84.8897	150.7392	99.2592	0.1820	143	128
1	898.0000	0.0000	10	0	84.8894	150.7128	99.3127	0.1448	148	129
1	899.0000	0.0000	10	0	84.8220	150.6999	99.2230	0.1386	152	127
1	900.0000	0.0000	9	0	84.8436	150.6451	99.2205	0.2099	154	131
1	901.0000	0.0000	10	0	84.6199	150.6947	99.0781	0.2061	152	129
1	902.0000	0.0000	10	0	84.7448	150.6888	99.1816	0.2244	148	131
1	903.0000	0.0000	10	0	84.8677	150.6940	99.3518	0.1578	141	127
1	904.0000	0.0000	10	0	84.9032	150.6832	99.3425	0.1621	150	133
1	905.0000	0.0000	10	0	84.8141	150.6001	99.2384	0.2243	149	127
1	906.0000	0.0000	10	0	84.8332	150.6114	99.2280	0.1761	156	134
1	907.0000	0.0000	10	0	84.6408	150.6649	99.0836	0.2277	150	127
1	908.0000	0.0000	9	0	84.8544	150.8139	99.2966	0.1644	150	136
1	909.0000	0.0000	10	0	84.9089	150.7248	99.2685	0.1265	146	130
1	910.0000	0.0000	10	0	84.9036	150.6693	99.2212	0.1921	147	127
1	911.0000	0.0000	10	0	84.8834	150.7615	99.2782	0.1560	145	128
1	912.0000	0.0000	9	0	84.8738	150.7702	99.1993	0.2253	151	132
1	913.0000	0.0000	10	0	84.7822	150.7705	99.1766	0.1858	148	135
1	914.0000	0.0000	10	0	84.8616	150.7739	99.2318	0.2155	151	132
1	915.0000	0.0000	10	0	84.8087	150.7328	99.1354	0.1688	149	129
1	916.0000	0.0000	10	0	84.7874	150.7381	99.0685	0.1415	150	129
1	917.0000	0.0000	10	0	84.5450	150.7738	98.9007	0.2874	156	128
1	918.0000	0.0000	10	0	84.7152	150.7127	98.9770	0.2858	147	130
1	919.0000	0.0000	10	0	84.6590	150.7679	99.0795	0.2059	154	123
1	920.0000	0.0000	10	0	84.8703	150.7372	99.1452	0.2236	154	124
1	921.0000	0.0000	10	0	84.7731	150.7848	99.1633	0.2289	151	132
1	922.0000	0.0000	10	0	84.7570	150.9291	99.1735	0.2318	149	128
1	923.0000	0.0000	10	0	84.9343	150.7324	99.1752	0.3119	149	130
1	924.0000	0.0000	10	0	84.9679	150.7941	99.1715	0.1835	149	131
1	925.0000	0.0000	10	0	85.0244	150.7313	99.1810	0.1707	152	131
1	926.0000	0.0000	9	0	85.0386	150.7426	99.2287	0.2606	150	135
1	927.0000	0.0000	9	0	84.8467	150.7761	99.1283	0.1647	151	134
1	928.0000	0.0000	10	0	84.7901	150.9181	99.1115	0.1751	148	131
1	929.0000	0.0000	10	0	84.9002	150.8618	99.1042	0.1709	146	129
1	930.0000	0.0000	10	0	84.9798	150.8369	99.1997	0.1976	155	132
1	931.0000	0.0000	10	0	84.9182	150.8504	99.1059	0.2418	147	130
1	932.0000	0.0000	10	0	85.1529	150.7946	99.3530	0.2309	140	129
1	933.0000	0.0000	10	0	85.0220	150.8719	99.2528	0.1901	154	129
1	934.0000	0.0000	10	0	84.9224	150.8352	99.0769	0.2184	151	126
1	935.0000	0.0000	10	0	84.9683	150.8370	99.1228	0.2177	152	130
1	936.0000	0.0000	10	0	84.7676	150.8070	98.9704	0.2532	151	124
1	937.0000	0.0000	10	0	85.0783	150.7544	99.0928	0.2751	144	123
1	938.0000	0.0000	10	0	85.0285	150.9325	99.2048	0.2232	147	124
1	939.0000	0.0000	10	0	85.0638	150.8087	99.2296	0.2290	147	125
1	940.0000	0.0000	10	0	85.1153	150.8678	99.2297	0.2181	154	124
1	941.0000	0.0000	10	0	84.8991	150.8033	99.0448	0.2661	151	125
1	942.0000	0.0000	10	0	85.1201	150.8226	99.2412	0.1978	156	127
1	943.0000	0.0000	10	0	85.0133	150.8956	99.1687	0.2269	150	126
1	944.0000	0.0000	10	0	85.0758	150.8544	99.2011	0.2899	150	128
1	945.0000	0.0000	9	0	85.2309	150.8517	99.2657	0.2610	152	124
1	946.0000	0.0000	10	0	85.4279	150.8158	99.5472	0.2535	144	125
1	947.0000	0.0000	10	0	85.0632	150.9485	99.3168	0.1997	150	128
1	948.0000	0.0000	10	0	85.0503	150.8312	99.1846	0.2580	156	129
1	949.0000	0.0000	10	0	84.6891	150.8480	98.8881	0.2958	155	129
1	950.0000	0.0000	10	0	85.0902	150.9075	99.1980	0.2257	155	123
1	951.0000	0.0000	10	0	84.9463	150.8705	99.1100	0.1586	149	128
1	952.0000	0.0000	10	0	84.9400	150.9669	99.1923	0.3254	145	121
1	953.0000	0.0000	10	0	85.1197	150.8246	99.1912	0.1720	143	124
1	954.0000	0.0000	10	0	84.7338	150.7058	98.7306	0.5827	155	121
1	955.0000	0.0000	10	0	84.9040	150.7912	99.0403	0.2151	152	123
1	956.0000	0.0000	10	0	84.5740	150.8476	98.8404	0.4033	152	125
1	957.0000	0.0000	10	0	84.9340	150.8319	99.0689	0.3198	148	122
1	958.0000	0.0000	10	0	84.9877	150.8009	99.0962	0.2272	148	125
1	959.0000	0.0000	10	0	85.0789	150.7788	99.2262	0.3387	151	124
1	960.0000	0.0000	9	0	85.0493	150.8576	99.1904	0.2793	147	132
1	961.0000	0.0000	10	0	84.9516	150.8945	99.0677	0.2337	146	123
1	962.0000	0.0000	10	0	85.0008	150.8687	99.1247	0.2364	152	125
1	963.0000	0.0000	10	0	84.8616	150.9469	99.0820	0.2499	155	127
1	964.0000	0.0000	10	0	85.1488	150.9082	99.3198	0.1761	155	126
1	965.0000	0.0000	10	0	85.1951	150.9074	99.3060	0.1534	143	129
1	966.0000	0.0000	10	0	85.0073	150.8550	99.0970	0.1842	150	129
1	967.0000	0.0000	10	0	84.9371	150.9028	99.0584	0.2205	147	125
1	968.0000	0.0000	10	0	84.9073	150.8672	99.0578	0.2291	148	123
1	969.0000	0.0000	10	0	85.0042	150.9695	99.1558	0.2154	146	125
1	970.0000	0.0000	10	0	85.0119	151.0350	99.2548	0.1431	149	119
1	971.0000	0.0000	10	0	84.9754	151.0153	99.2189	0.2693	146	129
1	972.0000	0.0000	10	0	84.9777	151.0075	99.1823	0.2913	150	126
1	973.0000	0.0000	10	0	85.0312	150.9118	99.2370	0.2356	142	116
1	974.0000	0.0000	10	0	84.4906	150.8082	98.6942	0.3829	142	119
1	975.0000	0.0000	10	0	84.9509	150.9423	99.1806	0.2533	144	121
1	976.0000	0.0000	10	0	85.0125	150.9605	99.1649	0.1960	142	130
1	977.0000	0.0000	10	0	84.9462	151.0640	99.1747	0.1474	147	132
1	978.0000	0.0000	10	0	84.9014	151.0758	99.1482	0.2148	154	130
1	979.0000	0.0000	10	0	84.6711	150.8422	98.8378	0.4685	150	128
1	980.0000	0.0000	10	0	85.3318	151.0073	99.3259	0.2164	146	129
1	981.0000	0.0000	10	0	85.1113	151.0746	99.2239	0.1496	152	132
1	982.0000	0.0000	10	0	85.1450	151.0281	99.2601	0.2086	153	131
1	983.0000	0.0000	10	0	85.1664	151.0589	99.3177	0.1871	147	127
1	984.0000	0.0000	10	0	84.9131	151.0136	99.1502	0.3072	152	133
1	985.0000	0.0000	10	0	84.8161	151.0535	99.1702	0.2886	142	128
1	986.0000	0.0000	10	0	85.1187	151.0228	99.2259	0.1726	152	126
1	987.0000	0.0000	10	0	85.0859	150.9621	99.1727	0.2393	155	125
1	988.0000	0.0000	10	0	84.8628	151.0010	99.0258	0.2335	142	123
1	989.0000	0.0000	10	0	85.1577	151.0511	99.2559	0.1512	140	125
1	990.0000	0.0000	10	0	85.0409	151.1902	99.1078	0.3572	148	120
1	991.0000	0.0000	10	0	85.1400	151.2753	99.3302	0.1259	145	125
1	992.0000	0.0000	10	0	85.1843	151.3491	99.3689	0.2040	152	125
1	993.0000	0.0000	9	0	85.1241	151.2154	99.1934	0.2179	143	122
1	994.0000	0.0000	10	0	85.0765	151.1426	99.1725	0.2990	144	118
1	995.0000	0.0000	10	0	85.1885	151.0851	99.3309	0.2558	147	115
1	996.0000	0.0000	9	0	85.1409	151.4372	99.3271	0.2250	146	131
1	997.0000	0.0000	10	0	85.0896	151.1304	99.2289	0.2821	145	128
1	998.0000	0.0000	10	0	85.1976	151.1523	99.3107	0.2317	145	130
1	999.0000	0.0000	9	0	85.3481	151.2071	99.4851	0.1616	149	130
1	1000.0000	0.0000	10	0	85.3222	151.0765	99.3985	0.2068	151	131
1	1001.0000	0.0000	10	0	85.0043	151.1741	99.1980	0.1773	148	132
1	1002.0000	0.0000	10	0	85.3655	150.9982	99.4455	0.2578	146	125
1	1003.0000	0.0000	10	0	85.0398	151.1023	99.3113	0.1627	147	129
1	1004.0000	0.0000	10	0	85.1321	151.1216	99.3613	0.2463	143	119
1	1005.0000	0.0000	10	0	85.1684	151.0864	99.4116	0.1507	140	114
1	1006.0000	0.0000	10	0	85.1339	151.1577	99.3823	0.1720	137	109
1	1007.0000	0.0000	10	0	85.2297	151.0441	99.4170	0.1989	139	118
1	1008.0000	0.0000	10	0	85.0107	151.1818	99.2582	0.1980	146	127
1	1009.0000	0.0000	10	0	85.1261	151.1488	99.3449	0.1917	149	128
1	1010.0000	0.0000	10	0	85.2843	151.0261	99.3492	0.2030	151	132
1	1011.0000	0.0000	10	0	85.1882	151.0355	99.3140	0.2027	147	130
1	1012.0000	0.0000	10	0	85.1298	151.1710	99.3974	0.1983	150	129
1	1013.0000	0.0000	10	0	85.1326	150.9850	99.2777	0.2548	155	129
1	1014.0000	0.0000	10	0	84.5172	150.9192	98.8009	0.4005	147	129
1	1015.0000	0.0000	10	0	84.8940	151.0517	99.1981	0.2556	149	122
1	1016.0000	0.0000	10	0	85.0590	151.2057	99.2879	0.3537	152	124
1	1017.0000	0.0000	10	0	85.0378	150.9477	99.1705	0.2574	146	123
1	1018.0000	0.0000	10	0	84.8463	151.0880	99.1919	0.2731	148	120
1	1019.0000	0.0000	10	0	85.1315	150.9384	99.2811	0.2360	153	122
1	1020.0000	0.0000	10	0	84.9761	151.0321	99.3009	0.2874	152	126
1	1021.0000	0.0000	10	0	84.9400	151.0380	99.2049	0.2374	151	124
1	1022.0000	0.0000	10	0	84.9736	151.1047	99.3097	0.2138	144	125
1	1023.0000	0.0000	10	0	85.1712	151.1396	99.3786	0.1531	153	131
1	1024.0000	0.0000	10	0	85.1380	151.1297	99.3541	0.2702	152	132
1	1025.0000	0.0000	10	0	85.2158	150.9938	99.3766	0.2144	150	127
1	1026.0000	0.0000	10	0	84.8379	151.1460	99.2132	0.3185	149	130
1	1027.0000	0.0000	10	0	84.9346	151.0591	99.2097	0.2062	152	128
1	1028.0000	0.0000	9	0	85.0513	150.9947	99.2677	0.2521	144	130
1	1029.0000	0.0000	9	0	85.1036	150.9808	99.2708	0.3303	152	133
1	1030.0000	0.0000	10	0	84.9856	151.0877	99.2072	0.2638	149	127
1	1031.0000	0.0000	10	0	85.2685	150.9383	99.3699	0.2864	146	127
1	1032.0000	0.0000	10	0	85.0354	151.0981	99.2785	0.1459	149	123
1	1033.0000	0.0000	10	0	85.0420	151.0641	99.2931	0.1852	149	127
1	1034.0000	0.0000	10	0	84.9384	151.0756	99.1495	0.2691	143	129
1	1035.0000	0.0000	10	0	85.2278	151.1597	99.4559	0.1232	152	125
1	1036.0000	0.0000	10	0	84.7888	151.1707	99.1456	0.2897	149	129
1	1037.0000	0.0000	10	0	85.0590	151.0426	99.2746	0.2815	140	120
1	1038.0000	0.0000	10	0	85.0072	151.0963	99.2391	0.3286	149	120
1	1039.0000	0.0000	10	0	84.9550	151.0609	99.1715	0.2165	151	124
1	1040.0000	0.0000	10	0	85.1659	151.0334	99.3581	0.2104	150	126
1	1041.0000	0.0000	10	0	84.8052	150.9383	98.9939	0.3134	146	126
1	1042.0000	0.0000	10	0	84.7237	150.8927	98.9533	0.3266	143	126
1	1043.0000	0.0000	10	0	84.9250	150.9991	99.1734	0.1312	158	129
1	1044.0000	0.0000	10	0	84.7982	151.1028	99.1105	0.3240	148	125
1	1045.0000	0.0000	10	0	85.1788	150.9693	99.2896	0.2570	148	127
1	1046.0000	0.0000	10	0	84.8496	151.0272	99.0918	0.2379	147	127
1	1047.0000	0.0000	10	0	85.2067	151.1060	99.4224	0.1892	151	124
1	1048.0000	0.0000	9	0	85.3245	151.0280	99.4489	0.2620	149	132
1	1049.0000	0.0000	10	0	85.3144	151.0292	99.3845	0.2684	148	130
1	1050.0000	0.0000	10	0	85.2232	151.0274	99.3399	0.1937	147	128
1	1051.0000	0.0000	10	0	85.2444	151.1051	99.3688	0.2181	147	127
1	1052.0000	0.0000	10	0	84.9425	151.0890	99.2041	0.1953	149	133
1	1053.0000	0.0000	10	0	85.0085	151.1956	99.3036	0.2032	147	127
1	1054.0000	0.0000	10	0	85.2437	151.1162	99.4120	0.2379	144	130
1	1055.0000	0.0000	10	0	84.9423	151.0953	99.1352	0.2497	148	125
1	1056.0000	0.0000	10	0	84.9983	151.1283	99.1722	0.3390	143	120
1	1057.0000	0.0000	10	0	84.9937	151.0934	99.1348	0.2456	152	128
1	1058.0000	0.0000	10	0	85.0974	150.9821	99.2390	0.3784	146	129
1	1059.0000	0.0000	10	0	85.0235	151.1047	99.2967	0.2504	147	123
1	1060.0000	0.0000	9	0	85.3032	151.0075	99.3743	0.1864	150	129
1	1061.0000	0.0000	10	0	85.1790	151.0829	99.3464	0.1602	154	128
1	1062.0000	0.0000	10	0	85.0985	151.1364	99.2972	0.1886	149	127
1	1063.0000	0.0000	9	0	85.2963	151.0940	99.5257	0.1635	149	130
1	1064.0000	0.0000	10	0	85.2797	151.1416	99.4933	0.2943	144	127
1	1065.0000	0.0000	9	0	85.1714	151.0999	99.3189	0.1778	149	127
1	1066.0000	0.0000	10	0	85.0883	150.9989	99.2457	0.2659	148	121
1	1067.0000	0.0000	10	0	85.2118	151.0067	99.3124	0.1988	152	125
1	1068.0000	0.0000	10	0	85.0740	151.0225	99.2540	0.2477	150	128
1	1069.0000	0.0000	10	0	85.1579	151.0498	99.3206	0.2000	147	127
1	1070.0000	0.0000	9	0	85.1727	151.0275	99.3117	0.1654	155	130
1	1071.0000	0.0000	10	0	85.0674	151.1069	99.2712	0.2390	148	131
1	1072.0000	0.0000	10	0	85.2088	151.0629	99.3272	0.1289	145	134
1	1073.0000	0.0000	10	0	85.3746	151.0219	99.5241	0.1571	145	121
1	1074.0000	0.0000	10	0	85.1798	151.0681	99.3791	0.2445	154	130
1	1075.0000	0.0000	10	0	85.2727	151.0341	99.4229	0.1570	152	134
1	1076.0000	0.0000	9	0	85.0669	151.0296	99.1918	0.2395	156	127
1	1077.0000	0.0000	9	0	84.9941	151.1112	99.2065	0.3303	144	117
1	1078.0000	0.0000	10	0	85.1493	151.0700	99.2334	0.2638	136	109
1	1079.0000	0.0000	9	0	85.5833	151.2385	99.5975	0.2123	143	120
1	1080.0000	0.0000	10	0	85.7460	151.1814	99.6512	0.2440	143	125
1	1081.0000	0.0000	10	0	85.9345	151.2108	99.8567	0.2215	147	126
1	1082.0000	0.0000	10	0	85.6559	151.3384	99.7213	0.1911	147	129
1	1083.0000	0.0000	10	0	85.6617	151.2801	99.6411	0.1716	142	122
1	1084.0000	0.0000	10	0	85.7034	151.2305	99.6913	0.2026	147	127
1	1085.0000	0.0000	10	0	85.7127	151.2328	99.7640	0.1855	147	119
1	1086.0000	0.0000	10	0	85.2915	151.2450	99.5908	0.4436	139	115
1	1087.0000	0.0000	9	0	85.6384	151.1315	99.7054	0.1566	142	117
1	1088.0000	0.0000	9	0	85.3800	150.9966	99.3486	0.2874	141	120
1	1089.0000	0.0000	10	0	85.5868	151.1183	99.6875	0.1611	143	123
1	1090.0000	0.0000	10	0	85.6145	151.0518	99.6462	0.2137	147	134
1	1091.0000	0.0000	10	0	85.6304	151.0635	99.7525	0.1929	145	132
1	1092.0000	0.0000	9	0	85.5547	151.0689	99.6013	0.2363	148	134
1	1093.0000	0.0000	10	0	85.5026	151.0254	99.6169	0.1840	148	125
1	1094.0000	0.0000	10	0	85.4630	151.0820	99.7158	0.2055	149	132
1	1095.0000	0.0000	10	0	85.4544	150.9322	99.5394	0.1750	150	136
1	1096.0000	0.0000	9	0	85.6124	150.9419	99.6508	0.1798	150	139
1	1097.0000	0.0000	10	0	85.4997	151.0720	99.7083	0.1757	150	131
1	1098.0000	0.0000	10	0	85.4749	151.0083	99.6672	0.2204	151	130
1	1099.0000	0.0000	10	0	85.6079	151.0681	99.7549	0.2288	144	129
1	1100.0000	0.0000	10	0	85.6921	150.9868	99.7436	0.1602	144	126
1	1101.0000	0.0000	9	0	85.6365	151.0594	99.7772	0.1814	147	130
1	1102.0000	0.0000	10	0	85.6122	150.9875	99.7135	0.1718	148	135
1	1103.0000	0.0000	10	0	85.5292	151.0911	99.7709	0.2361	150	133
1	1104.0000	0.0000	10	0	85.6704	150.9218	99.7037	0.2962	154	132
1	1105.0000	0.0000	10	0	85.6183	151.0167	99.7494	0.1396	147	126
1	1106.0000	0.0000	10	0	85.4767	151.0524	99.6539	0.2149	148	129
1	1107.0000	0.0000	10	0	85.6801	150.9333	99.7569	0.1935	147	130
1	1108.0000	0.0000	10	0	85.5225	150.9703	99.6693	0.2408	156	133
1	1109.0000	0.0000	10	0	85.5409	151.0096	99.6445	0.3330	149	130
1	1110.0000	0.0000	10	0	85.5754	150.9161	99.6457	0.1964	145	131
1	1111.0000	0.0000	10	0	85.6647	150.9997	99.8887	0.1335	147	135
1	1112.0000	0.0000	9	0	85.5893	150.9663	99.6903	0.1832	148	133
1	1113.0000	0.0000	9	0	85.5494	150.9632	99.7155	0.2091	149	129
1	1114.0000	0.0000	10	0	85.5379	151.0298	99.7404	0.2262	152	134
1	1115.0000	0.0000	10	0	85.5751	150.9219	99.7126	0.1439	147	129
1	1116.0000	0.0000	9	0	85.6913	150.8827	99.8118	0.1713	155	132
1	1117.0000	0.0000	10	0	85.6734	150.9358	99.7982	0.2140	156	130
1	1118.0000	0.0000	10	0	85.4744	150.9319	99.6178	0.2620	148	136
1	1119.0000	0.0000	10	0	85.4325	150.9561	99.6742	0.2361	149	136
1	1120.0000	0.0000	10	0	85.6286	150.9597	99.7788	0.1222	147	130
1	1121.0000	0.0000	10	0	85.5809	150.8492	99.6539	0.2055	150	135
1	1122.0000	0.0000	10	0	85.7033	150.9517	99.8669	0.1731	147	130
1	1123.0000	0.0000	10	0	85.6721	150.9174	99.7691	0.1777	143	135
1	1124.0000	0.0000	10	0	85.6849	150.8901	99.8363	0.1312	149	137
1	1125.0000	0.0000	9	0	85.5651	150.9650	99.7362	0.1389	152	129
1	1126.0000	0.0000	9	0	85.4718	151.0186	99.6741	0.1889	146	127
1	1127.0000	0.0000	9	0	85.5061	150.9946	99.6929	0.1769	147	130
1	1128.0000	0.0000	10	0	85.6662	150.9358	99.8069	0.1975	146	128
1	1129.0000	0.0000	10	0	85.5904	150.9642	99.7755	0.2160	145	128
1	1130.0000	0.0000	10	0	85.4722	151.0689	99.7524	0.1662	153	135
1	1131.0000	0.0000	10	0	85.6401	150.9298	99.7224	0.1559	150	130
1	1132.0000	0.0000	10	0	85.5379	151.0105	99.7564	0.1840	144	131
1	1133.0000	0.0000	10	0	85.6247	150.9899	99.7822	0.1143	146	130
1	1134.0000	0.0000	9	0	85.5559	151.1652	99.7916	0.1728	152	137
1	1135.0000	0.0000	10	0	85.6106	151.0024	99.8258	0.2109	149	127
1	1136.0000	0.0000	10	0	85.3697	151.0570	99.5998	0.2296	151	130
1	1137.0000	0.0000	9	0	85.6960	151.0530	99.8526	0.1485	152	133
1	1138.0000	0.0000	10	0	85.4991	151.0655	99.7749	0.1798	149	122
1	1139.0000	0.0000	10	0	85.6080	151.0615	99.9407	0.1967	146	126
1	1140.0000	0.0000	9	0	85.5280	150.9940	99.8198	0.2018	152	128
1	1141.0000	0.0000	9	0	85.6115	150.9991	99.8826	0.2139	153	128
1	1142.0000	0.0000	9	0	85.6206	150.9970	99.9273	0.1367	150	129
1	1143.0000	0.0000	9	0	85.6763	150.9452	99.9473	0.2729	144	126
1	1144.0000	0.0000	10	0	85.6055	150.9690	99.8347	0.2088	142	121
1	1145.0000	0.0000	10	0	85.4956	150.9234	99.6682	0.2788	145	121
1	1146.0000	0.0000	10	0	85.3398	150.9693	99.7440	0.1678	142	116
1	1147.0000	0.0000	10	0	85.3007	150.9411	99.7096	0.3029	138	111
1	1148.0000	0.0000	9	0	85.5240	150.9117	99.7887	0.2783	138	116
1	1149.0000	0.0000	10	0	85.4005	150.9196	99.7152	0.2228	142	114
1	1150.0000	0.0000	9	0	85.2689	150.9886	99.6691	0.2001	146	119
1	1151.0000	0.0000	10	0	85.3668	150.9770	99.7842	0.1238	147	122
1	1152.0000	0.0000	10	0	85.3460	150.9619	99.6863	0.1227	152	128
1	1153.0000	0.0000	10	0	85.3651	151.0185	99.7355	0.2556	146	133
1	1154.0000	0.0000	10	0	85.4089	150.9440	99.7722	0.1244	151	130
1	1155.0000	0.0000	10	0	85.2944	151.0168	99.6814	0.2060	149	133
1	1156.0000	0.0000	10	0	85.3375	150.9747	99.6707	0.1867	146	126
1	1157.0000	0.0000	10	0	85.3620	150.9354	99.7306	0.1292	151	132
1	1158.0000	0.0000	9	0	85.3038	150.8325	99.5192	0.2515	150	136
1	1159.0000	0.0000	9	0	85.1432	151.0382	99.5503	0.3076	150	134
1	1160.0000	0.0000	10	0	85.5172	150.9231	99.8683	0.2004	154	132
1	1161.0000	0.0000	10	0	85.3812	150.8902	99.7144	0.1441	144	131
1	1162.0000	0.0000	10	0	85.3106	150.8901	99.6591	0.1997	145	132
1	1163.0000	0.0000	10	0	85.4222	150.9066	99.7537	0.1616	149	135
1	1164.0000	0.0000	10	0	85.3931	150.9324	99.7411	0.1344	156	137
1	1165.0000	0.0000	10	0	85.3763	150.9456	99.6967	0.1667	150	131
1	1166.0000	0.0000	9	0	85.2410	150.9177	99.6202	0.2583	146	134
1	1167.0000	0.0000	10	0	85.4008	150.8755	99.7261	0.2022	151	129
1	1168.0000	0.0000	10	0	85.2722	150.9817	99.6450	0.1508	148	132
1	1169.0000	0.0000	10	0	85.2775	151.0056	99.7403	0.1434	149	125
1	1170.0000	0.0000	10	0	85.3770	150.8861	99.7522	0.2992	150	134
1	1171.0000	0.0000	10	0	85.3028	150.8806	99.7179	0.1946	152	136
1	1172.0000	0.0000	10	0	85.4500	150.8591	99.7821	0.1426	151	132
1	1173.0000	0.0000	10	0	85.2530	150.8574	99.6051	0.2121	146	131
1	1174.0000	0.0000	10	0	85.2129	150.8438	99.5464	0.2327	144	129
1	1175.0000	0.0000	10	0	85.3692	150.8552	99.7486	0.1527	144	129
1	1176.0000	0.0000	10	0	85.4346	150.7797	99.7434	0.1883	146	128
1	1177.0000	0.0000	10	0	85.5526	150.7490	99.8293	0.2253	152	127
1	1178.0000	0.0000	10	0	85.3054	150.8146	99.6291	0.1867	147	129
1	1179.0000	0.0000	10	0	85.2412	150.8282	99.5684	0.1848	150	136
1	1180.0000	0.0000	10	0	85.4444	150.7956	99.7176	0.1828	147	134
1	1181.0000	0.0000	10	0	85.2663	150.8554	99.6926	0.2638	153	133
1	1182.0000	0.0000	10	0	85.3408	150.7409	99.6253	0.3196	153	135
1	1183.0000	0.0000	10	0	85.2821	150.8183	99.6550	0.1705	152	139
1	1184.0000	0.0000	10	0	85.2498	150.7933	99.6028	0.2063	150	125
1	1185.0000	0.0000	9	0	85.2266	150.7958	99.6320	0.2649	155	136
1	1186.0000	0.0000	10	0	85.3976	150.7797	99.7697	0.2322	150	126
1	1187.0000	0.0000	10	0	85.4414	150.7489	99.8169	0.3209	148	126
1	1188.0000	0.0000	10	0	85.3090	150.6849	99.6621	0.2612	149	128
1	1189.0000	0.0000	10	0	85.2922	150.8196	99.7680	0.2167	146	130
1	1190.0000	0.0000	10	0	85.3006	150.7090	99.7520	0.2121	143	126
1	1191.0000	0.0000	10	0	85.0515	150.7508	99.5412	0.2553	143	122
1	1192.0000	0.0000	10	0	85.3429	150.7723	99.7180	0.1976	151	123
1	1193.0000	0.0000	10	0	85.3957	150.7581	99.7758	0.2905	149	131
1	1194.0000	0.0000	10	0	85.2465	150.8121	99.7167	0.1902	147	125
1	1195.0000	0.0000	10	0	85.3016	150.7977	99.7948	0.2003	145	129
1	1196.0000	0.0000	9	0	85.4227	150.7710	99.8042	0.2050	151	130
1	1197.0000	0.0000	9	0	85.4829	150.7067	99.8944	0.1904	155	135
1	1198.0000	0.0000	9	0	85.3882	150.7919	99.8523	0.1531	150	136
1	1199.0000	0.0000	10	0	85.1743	150.7958	99.6888	0.2121	153	124
1	1200.0000	0.0000	10	0	85.2718	150.7882	99.7093	0.2142	152	125
1	1201.0000	0.0000	10	0	85.4680	150.7323	99.8815	0.2570	148	129
1	1202.0000	0.0000	10	0	85.3808	150.8104	99.7987	0.2396	150	123
1	1203.0000	0.0000	10	0	85.1236	150.7551	99.6170	0.2886	140	120
1	1204.0000	0.0000	10	0	85.1892	150.8051	99.6820	0.1706	147	123
1	1205.0000	0.0000	10	0	85.4260	150.7553	99.8826	0.2852	152	122
1	1206.0000	0.0000	10	0	85.3708	150.7513	99.7724	0.2722	137	116
1	1207.0000	0.0000	10	0	85.2686	150.7892	99.7027	0.1709	140	118
1	1208.0000	0.0000	10	0	85.3143	150.7846	99.7572	0.1516	148	126
1	1209.0000	0.0000	9	0	85.4684	150.6470	99.8235	0.3021	147	124
1	1210.0000	0.0000	10	0	85.2304	150.7510	99.6249	0.1757	146	126
1	1211.0000	0.0000	10	0	85.1771	150.7619	99.5958	0.2775	145	127
1	1212.0000	0.0000	10	0	85.1483	150.7007	99.5457	0.2452	143	125
1	1213.0000	0.0000	10	0	85.3983	150.8497	99.8428	0.1966	142	126
1	1214.0000	0.0000	10	0	85.3214	150.8697	99.7083	0.2561	152	134
1	1215.0000	0.0000	10	0	85.2887	150.8764	99.7099	0.2546	149	126
1	1216.0000	0.0000	10	0	85.2802	150.8227	99.5391	0.2967	140	126
1	1217.0000	0.0000	10	0	85.3184	150.8510	99.6398	0.2133	146	124
1	1218.0000	0.0000	10	0	85.3077	150.8458	99.6394	0.2182	148	129
1	1219.0000	0.0000	10	0	85.3533	150.8277	99.7013	0.3524	146	126
1	1220.0000	0.0000	9	0	85.4671	150.9015	99.8360	0.2598	146	127
1	1221.0000	0.0000	10	0	85.5324	150.8749	99.9185	0.2825	139	119
1	1222.0000	0.0000	10	0	85.1942	150.9642	99.7123	0.3218	142	122
1	1223.0000	0.0000	10	0	85.5296	150.7796	99.8797	0.1416	146	123
1	1224.0000	0.0000	10	0	85.3600	150.8585	99.8552	0.3859	145	129
1	1225.0000	0.0000	9	0	85.4196	150.8388	99.8290	0.1915	149	135
1	1226.0000	0.0000	10	0	85.3712	150.8420	99.8238	0.2180	149	129
1	1227.0000	0.0000	10	0	85.3499	150.7114	99.6230	0.2441	150	124
1	1228.0000	0.0000	10	0	85.3835	150.8268	99.8222	0.2291	141	124
1	1229.0000	0.0000	10	0	85.2053	150.8476	99.7269	0.2934	144	122
1	1230.0000	0.0000	10	0	85.4527	150.7498	99.7161	0.2306	144	125
1	1231.0000	0.0000	9	0	85.4181	150.7727	99.7600	0.1710	148	124
1	1232.0000	0.0000	10	0	85.3509	150.8092	99.6975	0.2048	145	125
1	1233.0000	0.0000	9	0	85.3409	150.8254	99.7119	0.2837	150	125
1	1234.0000	0.0000	10	0	85.5439	150.8587	99.8831	0.3016	152	128
1	1235.0000	0.0000	10	0	85.3107	151.0204	99.8050	0.2504	148	130
1	1236.0000	0.0000	10	0	85.4505	150.9447	99.8678	0.1551	150	138
1	1237.0000	0.0000	10	0	85.3741	150.9823	99.8631	0.1841	148	137
1	1238.0000	0.0000	10	0	85.6065	150.8246	99.8971	0.1980	150	132
1	1239.0000	0.0000	10	0	85.5817	150.9612	99.9752	0.1780	147	132
1	1240.0000	0.0000	10	0	85.3883	150.8877	99.8388	0.1984	151	130
1	1241.0000	0.0000	10	0	85.4047	150.9319	99.9135	0.2153	151	134
1	1242.0000	0.0000	10	0	85.4256	150.8814	99.8452	0.1446	151	136
1	1243.0000	0.0000	10	0	85.4954	150.8877	99.9176	0.1989	155	135
1	1244.0000	0.0000	9	0	85.4775	150.8731	99.9208	0.1422	156	133
1	1245.0000	0.0000	10	0	85.4008	150.9760	99.9924	0.2351	147	137
1	1246.0000	0.0000	9	0	85.3563	150.8519	99.8555	0.1380	148	131
1	1247.0000	0.0000	10	0	85.1814	150.9338	99.7201	0.2743	144	123
1	1248.0000	0.0000	10	0	85.4669	150.7516	99.9151	0.3034	140	116
1	1249.0000	0.0000	10	0	85.4698	150.9006	99.9288	0.2702	139	111
1	1250.0000	0.0000	10	0	85.2619	150.9757	99.7658	0.2351	142	126
1	1251.0000	0.0000	10	0	85.2960	150.9037	99.7645	0.2524	146	134
1	1252.0000	0.0000	10	0	85.4518	150.9231	99.8965	0.2373	152	130
1	1253.0000	0.0000	10	0	85.4478	150.7867	99.8799	0.1771	145	124
1	1254.0000	0.0000	10	0	85.5101	150.7784	99.9885	0.3119	145	128
1	1255.0000	0.0000	10	0	85.1037	150.8688	99.7286	0.3212	146	119
1	1256.0000	0.0000	10	0	85.3914	150.9100	99.7596	0.2165	148	129
1	1257.0000	0.0000	10	0	85.3803	150.9303	99.7641	0.1916	144	125
1	1258.0000	0.0000	10	0	85.2735	150.9017	99.7560	0.2285	149	126
1	1259.0000	0.0000	10	0	85.4266	150.8957	99.7759	0.2878	149	130
1	1260.0000	0.0000	10	0	85.5819	150.8140	100.0282	0.2861	148	129
1	1261.0000	0.0000	10	0	85.4400	150.8897	99.8878	0.1714	146	130
1	1262.0000	0.0000	10	0	85.5511	150.8361	99.9109	0.1780	148	133
1	1263.0000	0.0000	10	0	85.5949	150.8707	99.9539	0.1350	149	125
1	1264.0000	0.0000	10	0	85.5050	150.9605	99.9202	0.1596	151	133
1	1265.0000	0.0000	10	0	85.5057	151.0670	99.9944	0.3262	147	130
1	1266.0000	0.0000	10	0	85.4452	151.0161	99.9056	0.1817	147	126
1	1267.0000	0.0000	10	0	85.2891	150.9065	99.7114	0.3155	142	127
1	1268.0000	0.0000	9	0	85.4362	150.9310	99.7955	0.1990	149	128
1	1269.0000	0.0000	10	0	85.5893	151.0104	99.9624	0.2156	149	135
1	1270.0000	0.0000	10	0	85.4419	151.0083	99.9188	0.3041	142	121
1	1271.0000	0.0000	9	0	85.4741	151.0098	99.8879	0.2321	146	124
1	1272.0000	0.0000	10	0	85.5219	150.9643	99.8994	0.2287	146	129
1	1273.0000	0.0000	10	0	85.3905	151.0430	99.8770	0.2710	151	129
1	1274.0000	0.0000	10	0	85.2632	150.9923	99.8396	0.3091	139	124
1	1275.0000	0.0000	10	0	85.5116	151.0341	99.9401	0.1541	144	124
1	1276.0000	0.0000	10	0	85.5303	150.9976	99.9540	0.1764	138	117
1	1277.0000	0.0000	10	0	85.0791	150.9861	99.7107	0.3978	136	121
1	1278.0000	0.0000	10	0	85.2693	150.9293	99.8112	0.4391	144	118
1	1279.0000	0.0000	10	0	85.0918	150.9694	99.6846	0.5859	137	107
1	1280.0000	0.0000	10	0	85.5957	150.9828	99.9652	0.2348	135	111
1	1281.0000	0.0000	10	0	85.3568	151.0492	99.8736	0.2924	139	116
1	1282.0000	0.0000	10	0	85.6189	151.0524	100.0092	0.2536	146	120
1	1283.0000	0.0000	10	0	85.6268	151.1198	100.1441	0.2171	144	125
1	1284.0000	0.0000	10	0	85.7110	151.0097	100.1180	0.3585	149	125
1	1285.0000	0.0000	10	0	85.6998	151.1498	100.1774	0.1986	147	129
1	1286.0000	0.0000	9	0	85.8708	151.1796	100.3484	0.3046	145	123
1	1287.0000	0.0000	9	0	85.4400	151.1324	99.9385	0.2594	135	121
1	1288.0000	0.0000	10	0	85.4041	151.2780	99.9179	0.3119	140	117
1	1289.0000	0.0000	10	0	85.5479	151.0981	99.9652	0.2522	145	124
1	1290.0000	0.0000	10	0	85.4674	151.1184	100.0143	0.3132	142	125
1	1291.0000	0.0000	10	0	85.4537	151.0549	99.9096	0.2812	145	121
1	1292.0000	0.0000	10	0	85.4844	151.0760	99.9682	0.2837	143	126
1	1293.0000	0.0000	9	0	85.4346	151.1814	99.9209	0.2414	143	124
1	1294.0000	0.0000	9	0	85.6939	151.1136	100.1589	0.1359	147	126
1	1295.0000	0.0000	10	0	85.5087	151.1086	100.0584	0.1906	145	130
1	1296.0000	0.0000	10	0	85.8472	151.0124	100.1567	0.1659	142	125
1	1297.0000	0.0000	10	0	85.2566	151.2713	99.8635	0.2847	148	125
1	1298.0000	0.0000	10	0	85.3000	151.1571	99.7183	0.4180	143	125
1	1299.0000	0.0000	10	0	85.4103	151.0578	99.8904	0.2321	140	124
1	1300.0000	0.0000	10	0	85.6519	151.1494	100.0727	0.2554	150	124
1	1301.0000	0.0000	10	0	85.6882	151.1953	100.2113	0.1889	149	132
1	1302.0000	0.0000	10	0	85.6649	151.1280	100.1188	0.1991	144	127
1	1303.0000	0.0000	10	0	85.6336	151.2422	100.1467	0.2360	148	131
1	1304.0000	0.0000	10	0	85.5089	151.1494	100.0313	0.2001	145	124
1	1305.0000	0.0000	10	0	85.4325	151.1760	99.9528	0.3059	141	133
1	1306.0000	0.0000	10	0	85.6599	151.1815	100.1763	0.1410	143	128
1	1307.0000	0.0000	10	0	85.6138	151.1590	100.1373	0.3296	145	122
1	1308.0000	0.0000	10	0	85.5474	151.1345	100.0972	0.2842	140	118
1	1309.0000	0.0000	10	0	85.3600	151.1139	99.8650	0.2935	137	118
1	1310.0000	0.0000	10	0	85.5279	151.1340	100.0593	0.2746	146	120
1	1311.0000	0.0000	9	0	85.6159	151.0456	99.9552	0.3036	138	116
1	1312.0000	0.0000	10	0	85.4890	151.2038	99.9755	0.2406	140	123
1	1313.0000	0.0000	10	0	85.6226	151.1298	100.0794	0.3262	144	126
1	1314.0000	0.0000	10	0	85.7055	151.2749	100.1826	0.1945	142	130
1	1315.0000	0.0000	10	0	85.6346	151.2209	100.1407	0.1938	146	123
1	1316.0000	0.0000	10	0	85.5269	151.2600	99.8232	0.4524	141	123
1	1317.0000	0.0000	10	0	85.6175	151.1790	100.1704	0.2244	141	122
1	1318.0000	0.0000	10	0	85.4848	151.2633	100.0841	0.2788	136	118
1	1319.0000	0.0000	9	0	85.6410	151.2466	100.1745	0.1976	140	127
1	1320.0000	0.0000	10	0	85.5605	151.2812	100.1361	0.2651	143	125
1	1321.0000	0.0000	10	0	85.6660	151.2286	100.3027	0.2921	145	132
1	1322.0000	0.0000	10	0	85.4001	151.2311	100.0586	0.2653	136	119
1	1323.0000	0.0000	9	0	85.8944	151.0720	100.2788	0.2648	137	115
1	1324.0000	0.0000	10	0	85.4683	151.1213	99.9247	0.2497	139	122
1	1325.0000	0.0000	9	0	85.5450	151.2902	100.0870	0.2265	142	128
1	1326.0000	0.0000	9	0	85.6088	151.2138	100.1984	0.1796	145	133
1	1327.0000	0.0000	10	0	85.5862	151.1301	100.0590	0.2851	147	123
1	1328.0000	0.0000	10	0	85.5768	151.2440	100.0060	0.2120	144	132
1	1329.0000	0.0000	9	0	85.6925	151.1737	100.2463	0.1728	138	124
1	1330.0000	0.0000	10	0	85.4636	151.1917	100.0415	0.2395	140	119
1	1331.0000	0.0000	10	0	85.6795	151.1751	100.2671	0.3301	139	120
1	1332.0000	0.0000	10	0	85.6894	151.2369	100.2640	0.2057	140	132
1	1333.0000	0.0000	10	0	85.6898	151.1335	100.2973	0.2625	143	127
1	1334.0000	0.0000	9	0	85.5946	151.1869	100.1415	0.2252	146	126
1	1335.0000	0.0000	10	0	85.5362	151.2061	100.1278	0.2961	137	123
1	1336.0000	0.0000	10	0	85.7142	151.2721	100.2589	0.2018	145	119
1	1337.0000	0.0000	10	0	85.5183	151.1188	100.0695	0.2680	139	122
1	1338.0000	0.0000	10	0	85.5483	151.1973	100.1124	0.1871	138	116
1	1339.0000	0.0000	9	0	85.3786	151.1920	99.9786	0.2713	131	118
1	1340.0000	0.0000	10	0	85.4129	151.3144	100.0115	0.3923	136	108
1	1341.0000	0.0000	10	0	85.6591	151.2252	100.2585	0.1971	136	117
1	1342.0000	0.0000	10	0	85.7075	151.2356	100.3446	0.1928	141	134
1	1343.0000	0.0000	10	0	85.8739	150.8895	100.2090	0.4805	149	132
1	1344.0000	0.0000	9	0	85.6900	151.2149	100.2568	0.3268	142	133
1	1345.0000	0.0000	10	0	85.4626	151.2027	100.0724	0.2304	149	126
1	1346.0000	0.0000	10	0	85.6168	151.1651	100.1058	0.1927	139	115
1	1347.0000	0.0000	10	0	85.8234	151.1195	100.2378	0.4525	135	118
1	1348.0000	0.0000	10	0	85.6226	151.3046	100.2201	0.2668	125	115
1	1349.0000	0.0000	10	0	85.4897	151.3290	100.1104	0.2624	137	124
1	1350.0000	0.0000	10	0	85.6361	151.0748	100.0675	0.3442	138	126
1	1351.0000	0.0000	10	0	85.7117	151.1543	100.2129	0.2063	145	128
1	1352.0000	0.0000	10	0	85.4209	151.0204	99.8443	0.3784	145	126
1	1353.0000	0.0000	10	0	85.3755	151.1035	99.8242	0.3100	137	123
1	1354.0000	0.0000	10	0	85.4126	151.1321	99.9821	0.2314	140	120
1	1355.0000	0.0000	10	0	85.6009	151.1717	100.0675	0.2853	141	124
1	1356.0000	0.0000	10	0	85.8091	151.1625	100.3655	0.1887	144	122
1	1357.0000	0.0000	10	0	85.4933	151.2090	100.1637	0.2742	142	120
1	1358.0000	0.0000	10	0	85.5909	151.1985	100.2045	0.2716	142	119
1	1359.0000	0.0000	9	0	85.5670	151.2580	100.1367	0.2236	146	126
1	1360.0000	0.0000	10	0	85.8276	151.2463	100.3230	0.1557	136	130
1	1361.0000	0.0000	10	0	85.6104	151.1004	100.0845	0.2813	137	125
1	1362.0000	0.0000	10	0	85.4946	151.2736	100.1114	0.2068	136	119
1	1363.0000	0.0000	10	0	85.6790	151.1856	100.2165	0.2182	141	126
1	1364.0000	0.0000	9	0	85.4414	151.1936	99.9957	0.2154	139	125
1	1365.0000	0.0000	10	0	85.2728	151.2399	99.9067	0.3326	141	120
1	1366.0000	0.0000	10	0	85.6285	151.2662	100.1699	0.1677	146	131
1	1367.0000	0.0000	10	0	85.6725	151.3693	100.2301	0.3321	146	129
1	1368.0000	0.0000	9	0	85.7511	151.2754	100.2854	0.2804	139	129
1	1369.0000	0.0000	10	0	85.9349	151.2942	100.4926	0.4195	145	130
1	1370.0000	0.0000	9	0	85.5733	151.4271	100.1681	0.3876	144	130
1	1371.0000	0.0000	10	0	85.6921	151.3713	100.1765	0.2528	144	124
1	1372.0000	0.0000	9	0	85.7308	151.3972	100.2964	0.1385	141	129
1	1373.0000	0.0000	10	0	85.5672	151.5824	100.1790	0.3636	147	125
1	1374.0000	0.0000	10	0	85.8427	151.3859	100.3777	0.2465	141	127
1	1375.0000	0.0000	10	0	85.7466	151.4281	100.3353	0.3130	145	122
1	1376.0000	0.0000	10	0	85.6169	151.3476	100.1452	0.3258	148	125
1	1377.0000	0.0000	10	0	85.8784	151.3241	100.4351	0.4818	144	126
1	1378.0000	0.0000	10	0	85.7632	151.3498	100.3629	0.2630	145	129
1	1379.0000	0.0000	9	0	85.9483	151.3964	100.4841	0.1750	146	138
1	1380.0000	0.0000	10	0	85.7543	151.4431	100.3941	0.1749	145	134
1	1381.0000	0.0000	9	0	85.7916	151.4294	100.3870	0.1788	148	135
1	1382.0000	0.0000	10	0	85.7374	151.5526	100.4453	0.1914	143	127
1	1383.0000	0.0000	10	0	85.6911	151.4539	100.3709	0.2648	134	122
1	1384.0000	0.0000	9	0	85.7335	151.4391	100.3513	0.3304	132	115
1	1385.0000	0.0000	10	0	85.8354	151.3611	100.3919	0.2205	137	126
1	1386.0000	0.0000	10	0	85.7453	151.4029	100.3803	0.2506	132	118
1	1387.0000	0.0000	10	0	85.5671	151.5569	100.3048	0.2036	144	120
1	1388.0000	0.0000	9	0	85.7760	151.4300	100.3567	0.2768	137	128
1	1389.0000	0.0000	10	0	85.8491	151.5329	100.4947	0.2092	141	128
1	1390.0000	0.0000	10	0	85.7270	151.4574	100.3141	0.2185	141	131
1	1391.0000	0.0000	10	0	85.9144	151.4488	100.4784	0.2366	144	135
1	1392.0000	0.0000	10	0	85.9124	151.3847	100.4422	0.1939	144	125
1	1393.0000	0.0000	10	0	85.7039	151.5141	100.3161	0.1208	142	130
1	1394.0000	0.0000	10	0	85.8980	151.3595	100.4376	0.2318	144	126
1	1395.0000	0.0000	10	0	86.1982	151.2168	100.6152	0.4847	138	124
1	1396.0000	0.0000	10	0	85.6393	151.3375	100.1270	0.3719	144	123
1	1397.0000	0.0000	9	0	85.5974	151.5913	100.2318	0.2282	139	119
1	1398.0000	0.0000	10	0	85.6417	151.4747	100.3047	0.2778	139	118
1	1399.0000	0.0000	10	0	85.6999	151.4985	100.2736	0.1903	144	129
1	1400.0000	0.0000	9	0	85.7685	151.5593	100.3435	0.3060	144	127
1	1401.0000	0.0000	10	0	85.9801	151.4353	100.4633	0.3552	141	118
1	1402.0000	0.0000	10	0	85.6298	151.5737	100.2923	0.2582	141	121
1	1403.0000	0.0000	10	0	85.4279	151.6023	99.9722	0.3506	140	120
1	1404.0000	0.0000	10	0	85.7203	151.4965	100.2856	0.3311	144	120
1	1405.0000	0.0000	10	0	85.6453	151.6490	100.3875	0.1868	135	123
1	1406.0000	0.0000	10	0	85.7644	151.6727	100.4202	0.1980	143	122
1	1407.0000	0.0000	10	0	85.9647	151.4661	100.5609	0.2646	146	126
1	1408.0000	0.0000	9	0	85.6546	151.6544	100.3172	0.1708	139	127
1	1409.0000	0.0000	10	0	85.8672	151.6085	100.3721	0.2884	140	125
1	1410.0000	0.0000	10	0	85.9995	151.5749	100.6005	0.2872	146	130
1	1411.0000	0.0000	10	0	85.7596	151.5219	100.3007	0.3385	142	129
1	1412.0000	0.0000	10	0	85.7706	151.6814	100.3976	0.1703	136	122
1	1413.0000	0.0000	10	0	85.6772	151.6406	100.3258	0.2013	145	127
1	1414.0000	0.0000	10	0	85.6921	151.7178	100.3124	0.1766	141	123
1	1415.0000	0.0000	10	0	85.7953	151.6062	100.3020	0.1444	147	127
1	1416.0000	0.0000	10	0	85.7277	151.6972	100.3136	0.1611	140	131
1	1417.0000	0.0000	9	0	85.7544	151.5783	100.3136	0.1840	138	126
1	1418.0000	0.0000	10	0	85.6723	151.4712	100.1471	0.2814	143	126
1	1419.0000	0.0000	10	0	85.5353	151.6853	100.1581	0.2830	143	129
1	1420.0000	0.0000	10	0	85.7023	151.7051	100.3495	0.1406	140	131
1	1421.0000	0.0000	10	0	85.6405	151.5549	100.2092	0.2478	142	121
1	1422.0000	0.0000	10	0	85.7813	151.6742	100.3592	0.1321	147	126
1	1423.0000	0.0000	10	0	85.8279	151.7507	100.3757	0.1200	138	123
1	1424.0000	0.0000	10	0	85.7666	151.7546	100.3886	0.2048	147	135
1	1425.0000	0.0000	10	0	85.7285	151.8237	100.3152	0.2544	144	129
1	1426.0000	0.0000	9	0	85.7091	151.6986	100.4198	0.2184	140	126
1	1427.0000	0.0000	10	0	85.7819	151.6394	100.3459	0.1986	144	129
1	1428.0000	0.0000	10	0	85.5522	151.7718	100.2322	0.2994	147	132
1	1429.0000	0.0000	10	0	85.7290	151.6096	100.2481	0.3251	143	123
1	1430.0000	0.0000	10	0	85.7781	151.7542	100.3998	0.2032	150	133
1	1431.0000	0.0000	10	0	85.8008	151.6672	100.3205	0.1959	144	135
1	1432.0000	0.0000	9	0	85.6287	151.7011	100.1707	0.2226	143	124
1	1433.0000	0.0000	10	0	85.7835	151.6600	100.3849	0.2319	143	120
1	1434.0000	0.0000	9	0	85.5761	151.8592	100.2921	0.2435	144	124
1	1435.0000	0.0000	10	0	85.7301	151.6466	100.3014	0.2226	145	121
1	1436.0000	0.0000	9	0	85.8794	151.6163	100.3760	0.2204	142	123
1	1437.0000	0.0000	10	0	85.3870	151.6128	100.1165	0.3472	143	125
1	1438.0000	0.0000	10	0	85.7092	151.5872	100.3829	0.2313	145	133
1	1439.0000	0.0000	10	0	85.7201	151.6581	100.3780	0.1831	140	127
1	1440.0000	0.0000	10	0	85.9487	151.5849	100.5044	0.2267	139	132
1	1441.0000	0.0000	10	0	85.6120	151.6613	100.2701	0.2854	144	120
1	1442.0000	0.0000	9	0	85.6557	151.4969	100.1346	0.2337	140	123
1	1443.0000	0.0000	10	0	85.6602	151.6120	100.0984	0.2326	144	122
1	1444.0000	0.0000	10	0	85.6777	151.7172	100.3562	0.2581	140	113
1	1445.0000	0.0000	10	0	84.9669	151.4816	99.5882	0.6230	130	107
1	1446.0000	0.0000	10	0	85.6895	151.6770	100.2854	0.1956	138	119
1	1447.0000	0.0000	10	0	85.6967	151.5443	100.3367	0.2556	143	121
1	1448.0000	0.0000	9	0	85.7852	151.6054	100.3516	0.1246	146	127
1	1449.0000	0.0000	10	0	85.8399	151.6372	100.3487	0.1162	146	129
1	1450.0000	0.0000	10	0	85.8588	151.6648	100.4641	0.1193	145	127
1	1451.0000	0.0000	10	0	85.8159	151.6556	100.3766	0.1517	145	126
1	1452.0000	0.0000	10	0	85.6310	151.6334	100.2557	0.3129	141	121
1	1453.0000	0.0000	9	0	85.5673	151.5912	100.2563	0.2902	143	125
1	1454.0000	0.0000	10	0	85.8837	151.4845	100.3742	0.3021	137	129
1	1455.0000	0.0000	9	0	85.3516	151.6963	100.1120	0.3052	140	129
1	1456.0000	0.0000	10	0	85.8208	151.6571	100.4569	0.2886	142	129
1	1457.0000	0.0000	9	0	85.8088	151.6205	100.3387	0.2649	143	129
1	1458.0000	0.0000	10	0	85.7104	151.7146	100.3465	0.1497	138	126
1	1459.0000	0.0000	10	0	85.6677	151.7330	100.4142	0.2938	141	129
1	1460.0000	0.0000	10	0	85.7371	151.6571	100.3939	0.3304	142	120
1	1461.0000	0.0000	9	0	85.8412	151.6829	100.4267	0.2010	135	116
1	1462.0000	0.0000	10	0	85.7188	151.5026	100.2612	0.3367	141	116
1	1463.0000	0.0000	10	0	85.5735	151.7405	100.3653	0.1892	142	129
1	1464.0000	0.0000	10	0	85.7565	151.6872	100.4569	0.3030	137	124
1	1465.0000	0.0000	10	0	85.7485	151.6083	100.4681	0.1997	144	119
1	1466.0000	0.0000	10	0	85.2584	151.6303	100.1600	0.3410	141	124
1	1467.0000	0.0000	10	0	85.7821	151.7496	100.4660	0.1740	142	128
1	1468.0000	0.0000	10	0	85.6944	151.7522	100.3939	0.1255	139	128
1	1469.0000	0.0000	10	0	85.9507	151.5944	100.5438	0.2722	145	122
1	1470.0000	0.0000	9	0	85.8220	151.6421	100.4546	0.2222	144	130
1	1471.0000	0.0000	9	0	85.6784	151.8075	100.4452	0.1748	144	128
1	1472.0000	0.0000	10	0	85.7955	151.6402	100.4465	0.1273	143	132
1	1473.0000	0.0000	10	0	85.7956	151.6665	100.3976	0.2554	148	130
1	1474.0000	0.0000	9	0	85.6906	151.6997	100.3029	0.2813	149	132
1	1475.0000	0.0000	9	0	85.7868	151.6999	100.4741	0.1956	142	131
1	1476.0000	0.0000	10	0	85.6186	151.6667	100.3993	0.2969	140	124
1	1477.0000	0.0000	10	0	85.9398	151.3883	100.6229	0.2272	138	114
1	1478.0000	0.0000	10	0	85.6662	151.4318	100.7398	0.4152	140	121
1	1479.0000	0.0000	10	0	85.7968	151.4774	100.7027	0.1587	141	131
1	1480.0000	0.0000	10	0	85.5880	151.3702	100.5770	0.2488	141	125
1	1481.0000	0.0000	10	0	85.7496	151.2739	100.8281	0.2913	141	125
1	1482.0000	0.0000	9	0	85.7968	151.3288	100.6358	0.1213	139	120
1	1483.0000	0.0000	9	0	85.4304	151.3805	100.3506	0.4169	139	126
1	1484.0000	0.0000	10	0	85.7673	151.3493	100.7498	0.1282	139	116
1	1485.0000	0.0000	10	0	85.6605	151.4171	101.0302	0.2312	136	120
1	1486.0000	0.0000	10	0	85.7939	151.3857	101.1656	0.3638	133	123
1	1487.0000	0.0000	10	0	85.9623	151.2690	101.3115	0.2240	135	125
1	1488.0000	0.0000	10	0	85.8064	151.1966	101.1616	0.3307	139	118
1	1489.0000	0.0000	9	0	85.3722	151.4754	100.7512	0.4723	140	117
1	1490.0000	0.0000	10	0	85.7958	151.3703	101.0742	0.2922	129	111
1	1491.0000	0.0000	10	0	85.9081	151.4260	101.2507	0.3129	132	117
1	1492.0000	0.0000	9	0	85.7865	151.4528	101.1903	0.2441	138	126
1	1493.0000	0.0000	10	0	85.7511	151.3720	100.9917	0.3523	139	128
1	1494.0000	0.0000	9	0	85.9432	151.2747	101.2076	0.3093	135	127
1	1495.0000	0.0000	9	0	85.7274	151.4856	101.1530	0.1659	135	123
1	1496.0000	0.0000	9	0	85.9639	151.4873	101.3053	0.2508	140	121
1	1497.0000	0.0000	10	0	85.7149	151.4991	101.1223	0.2144	141	122
1	1498.0000	0.0000	10	0	85.7347	151.5650	101.1060	0.3847	141	122
1	1499.0000	0.0000	9	0	85.9771	151.5490	101.3512	0.1873	139	125
1	1500.0000	0.0000	9	0	85.4994	151.4111	100.8929	0.3442	144	128
1	1501.0000	0.0000	9	0	85.5881	151.5052	100.9606	0.2179	143	119
1	1502.0000	0.0000	9	0	85.7951	151.4333	101.0380	0.2651	142	124
1	1503.0000	0.0000	10	0	85.6711	151.6369	101.0703	0.3254	140	120
1	1504.0000	0.0000	9	0	85.8088	151.4515	101.0632	0.1868	141	124
1	1505.0000	0.0000	9	0	85.7119	151.6303	101.0683	0.1504	159	129
1	1506.0000	0.0000	10	0	85.5515	151.5792	100.9347	0.2498	145	124
1	1507.0000	0.0000	10	0	85.7043	151.5528	101.1280	0.1627	144	128
1	1508.0000	0.0000	10	0	85.7564	151.5272	101.0864	0.1829	144	124
1	1509.0000	0.0000	9	0	85.8251	151.5713	101.2414	0.1713	135	122
1	1510.0000	0.0000	10	0	86.0434	151.5005	101.3604	0.2461	140	129
1	1511.0000	0.0000	10	0	86.0504	151.4123	101.2969	0.2988	142	135
1	1512.0000	0.0000	10	0	85.7854	151.5065	101.1916	0.1904	157	127
1	1513.0000	0.0000	10	0	85.6186	151.4712	101.0633	0.2008	132	118
1	1514.0000	0.0000	10	0	85.6913	151.6251	101.1229	0.2477	139	119
1	1515.0000	0.0000	10	0	85.7568	151.5227	101.2053	0.2386	143	116
1	1516.0000	0.0000	9	0	85.7376	151.6301	101.2044	0.2906	140	121
1	1517.0000	0.0000	10	0	85.6692	151.5804	101.1830	0.2862	146	121
1	1518.0000	0.0000	9	0	85.6803	151.4259	101.0847	0.1744	142	126
1	1519.0000	0.0000	9	0	85.6554	151.5828	101.1324	0.1680	141	121
1	1520.0000	0.0000	10	0	85.8837	151.4553	101.1464	0.3944	134	113
1	1521.0000	0.0000	10	0	85.8969	151.2900	101.1977	0.3802	137	116
1	1522.0000	0.0000	10	0	85.8342	151.4205	101.1987	0.2229	137	121
1	1523.0000	0.0000	9	0	85.9047	151.4474	101.1796	0.3014	132	125
1	1524.0000	0.0000	10	0	85.8950	151.3515	101.1245	0.2239	142	129
1	1525.0000	0.0000	10	0	85.7873	151.4170	101.0859	0.1770	142	120
1	1526.0000	0.0000	10	0	85.5699	151.2158	100.8059	0.2592	141	119
1	1527.0000	0.0000	9	0	85.6281	151.3138	100.9804	0.1542	135	117
1	1528.0000	0.0000	10	0	85.9179	151.3885	101.2190	0.1958	144	121
1	1529.0000	0.0000	9	0	85.8228	151.3352	101.0542	0.2202	138	120
1	1530.0000	0.0000	10	0	85.5633	151.4717	100.9520	0.2870	139	120
1	1531.0000	0.0000	10	0	85.8491	151.4875	101.2021	0.2584	146	120
1	1532.0000	0.0000	10	0	85.8324	151.4201	101.1851	0.1903	141	117
1	1533.0000	0.0000	9	0	85.8606	151.5097	101.2275	0.2431	142	125
1	1534.0000	0.0000	10	0	85.8263	151.4921	101.1769	0.1837	139	117
1	1535.0000	0.0000	10	0	85.7556	151.5279	101.1476	0.1922	140	124
1	1536.0000	0.0000	10	0	85.7391	151.4937	101.0829	0.1581	136	116
1	1537.0000	0.0000	10	0	85.6249	151.5598	100.9120	0.3980	146	122
1	1538.0000	0.0000	10	0	85.8157	151.4341	101.1592	0.4731	141	121
1	1539.0000	0.0000	9	0	85.8217	151.6664	101.2596	0.1264	150	130
1	1540.0000	0.0000	10	0	85.7181	151.5767	101.0984	0.1899	141	129
1	1541.0000	0.0000	9	0	85.5582	151.5927	100.9579	0.2114	144	129
1	1542.0000	0.0000	9	0	85.7323	151.6448	101.0948	0.1708	153	126
1	1543.0000	0.0000	10	0	85.7947	151.4545	101.1264	0.2774	141	120
1	1544.0000	0.0000	9	0	85.5977	151.5854	100.9640	0.1267	145	123
1	1545.0000	0.0000	10	0	85.7207	151.5138	101.0592	0.1794	139	119
1	1546.0000	0.0000	10	0	85.6530	151.6020	100.9012	0.1932	140	116
1	1547.0000	0.0000	9	0	85.5482	151.7078	100.9737	0.2483	140	119
1	1548.0000	0.0000	10	0	85.7377	151.5772	101.1034	0.1795	138	114
1	1549.0000	0.0000	10	0	85.6710	151.6133	101.0214	0.2536	144	118
1	1550.0000	0.0000	9	0	85.8151	151.6330	101.1915	0.2169	138	131
1	1551.0000	0.0000	10	0	85.6772	151.6560	101.1603	0.2744	141	123
1	1552.0000	0.0000	10	0	85.6682	151.6428	101.0692	0.3025	134	116
1	1553.0000	0.0000	10	0	85.7079	151.6240	101.0168	0.2355	133	121
1	1554.0000	0.0000	10	0	85.7784	151.6637	101.1461	0.1830	142	125
1	1555.0000	0.0000	10	0	85.6606	151.4947	100.9445	0.4193	138	125
1	1556.0000	0.0000	10	0	85.7133	151.6855	101.1051	0.1723	135	125
1	1557.0000	0.0000	10	0	85.6951	151.6263	101.0108	0.4383	159	123
1	1558.0000	0.0000	10	0	85.7404	151.6770	101.1619	0.2827	141	126
1	1559.0000	0.0000	10	0	86.0068	151.6485	101.2963	0.1922	145	129
1	1560.0000	0.0000	10	0	85.7719	151.6720	101.0802	0.1706	141	126
1	1561.0000	0.0000	10	0	85.7921	151.6131	101.1116	0.1518	156	122
1	1562.0000	0.0000	9	0	85.7105	151.5606	101.0906	0.1992	138	122
1	1563.0000	0.0000	9	0	85.8518	151.6462	101.0907	0.2083	144	123
1	1564.0000	0.0000	9	0	85.8651	151.5696	101.2550	0.2318	154	122
1	1565.0000	0.0000	10	0	86.0407	151.5080	101.2173	0.1997	138	125
1	1566.0000	0.0000	10	0	85.9293	151.5118	101.0842	0.2392	144	130
1	1567.0000	0.0000	10	0	86.1187	151.5200	101.4012	0.1882	153	125
1	1568.0000	0.0000	10	0	85.6311	151.6063	101.0486	0.3392	137	125
1	1569.0000	0.0000	10	0	85.5426	151.5958	100.8857	0.4614	136	117
1	1570.0000	0.0000	10	0	85.9426	151.6506	101.2101	0.1844	143	121
1	1571.0000	0.0000	10	0	86.1892	151.5731	101.3161	0.1943	137	126
1	1572.0000	0.0000	10	0	85.8739	151.7066	101.2342	0.2303	143	124
1	1573.0000	0.0000	10	0	85.9764	151.6286	101.1599	0.2409	145	123
1	1574.0000	0.0000	10	0	85.7905	151.6285	101.1282	0.2795	140	121
1	1575.0000	0.0000	10	0	86.0493	151.5651	101.2904	0.2382	156	122
1	1576.0000	0.0000	10	0	86.1098	151.5612	101.2913	0.2057	157	126
1	1577.0000	0.0000	10	0	86.2582	151.4600	101.3990	0.4042	140	118
1	1578.0000	0.0000	10	0	86.0054	151.6248	101.1337	0.2974	155	120
1	1579.0000	0.0000	10	0	86.0638	151.6074	101.2931	0.1428	136	117
1	1580.0000	0.0000	10	0	85.9345	151.5911	101.1751	0.3534	145	122
1	1581.0000	0.0000	10	0	85.9802	151.6080	101.1736	0.1989	135	120
1	1582.0000	0.0000	10	0	85.9311	151.7242	101.2616	0.2129	156	121
1	1583.0000	0.0000	10	0	86.0619	151.6237	101.2770	0.1781	141	120
1	1584.0000	0.0000	10	0	85.9176	151.6725	101.1666	0.2680	142	126
1	1585.0000	0.0000	10	0	86.1575	151.5720	101.3336	0.2566	143	125
1	1586.0000	0.0000	10	0	86.0596	151.6177	101.2162	0.1706	141	122
1	1587.0000	0.0000	10	0	86.0638	151.5944	101.2660	0.2396	140	127
1	1588.0000	0.0000	9	0	86.1296	151.6809	101.3494	0.1751	146	130
1	1589.0000	0.0000	10	0	86.0645	151.6222	101.2424	0.1752	145	123
1	1590.0000	0.0000	10	0	86.2192	151.5914	101.3847	0.2347	155	122
1	1591.0000	0.0000	10	0	86.1894	151.5737	101.3953	0.1842	162	124
1	1592.0000	0.0000	10	0	86.1072	151.6354	101.3360	0.1063	161	121
1	1593.0000	0.0000	10	0	86.1018	151.7164	101.3259	0.1763	144	124
1	1594.0000	0.0000	10	0	85.9557	151.7340	101.2387	0.1502	145	125
1	1595.0000	0.0000	10	0	86.0689	151.6798	101.3311	0.1402	153	120
1	1596.0000	0.0000	10	0	86.0427	151.6672	101.3252	0.1822	158	132
1	1597.0000	0.0000	10	0	86.0865	151.6919	101.3530	0.0773	143	126
1	1598.0000	0.0000	10	0	85.9319	151.7337	101.2261	0.1307	151	126
1	1599.0000	0.0000	9	0	86.1054	151.7292	101.3756	0.1516	165	123
1	1600.0000	0.0000	10	0	86.1018	151.6649	101.3336	0.1872	161	123
1	1601.0000	0.0000	10	0	85.9347	151.6495	101.0962	0.2131	161	124
1	1602.0000	0.0000	10	0	86.0233	151.5887	101.3085	0.2659	165	128
1	1603.0000	0.0000	10	0	85.9091	151.6670	101.1978	0.2134	161	124
1	1604.0000	0.0000	10	0	86.0163	151.7659	101.3247	0.1596	141	123
1	1605.0000	0.0000	10	0	86.1910	151.6307	101.4109	0.1645	157	123
1	1606.0000	0.0000	10	0	86.0535	151.6332	101.3270	0.1912	141	128
1	1607.0000	0.0000	10	0	85.9915	151.6173	101.2574	0.2338	141	122
1	1608.0000	0.0000	10	0	85.9877	151.6033	101.2826	0.2807	158	127
1	1609.0000	0.0000	10	0	86.0383	151.6424	101.2777	0.2750	161	116
1	1610.0000	0.0000	10	0	86.0357	151.7117	101.2825	0.2667	140	110
1	1611.0000	0.0000	10	0	85.9486	151.7358	101.2235	0.1344	150	121
1	1612.0000	0.0000	10	0	86.2299	151.6301	101.3691	0.2526	143	120
1	1613.0000	0.0000	10	0	86.0403	151.7892	101.3229	0.1355	149	126
1	1614.0000	0.0000	10	0	86.3259	151.6875	101.4833	0.1749	139	126
1	1615.0000	0.0000	10	0	86.1495	151.7017	101.3010	0.0865	143	126
1	1616.0000	0.0000	10	0	86.1185	151.6868	101.3671	0.1722	164	129
1	1617.0000	0.0000	10	0	86.0980	151.6835	101.2798	0.1876	152	123
1	1618.0000	0.0000	10	0	85.8870	151.7706	101.1909	0.1672	150	129
1	1619.0000	0.0000	10	0	86.1058	151.7357	101.2863	0.2014	139	126
1	1620.0000	0.0000	10	0	86.1147	151.7198	101.2767	0.2129	149	135
1	1621.0000	0.0000	10	0	86.1674	151.7936	101.4066	0.1950	144	131
1	1622.0000	0.0000	10	0	85.9961	151.8325	101.1844	0.2058	164	124
1	1623.0000	0.0000	10	0	85.9098	151.8218	101.1195	0.2083	158	124
1	1624.0000	0.0000	10	0	85.8993	151.8874	101.1342	0.1944	155	129
1	1625.0000	0.0000	10	0	85.9653	151.8776	101.2677	0.1259	153	128
1	1626.0000	0.0000	10	0	85.8698	151.9209	101.1311	0.1850	153	133
1	1627.0000	0.0000	10	0	85.8156	151.9668	101.1470	0.2065	136	118
1	1628.0000	0.0000	10	0	85.9054	151.9278	101.1277	0.1415	159	121
1	1629.0000	0.0000	10	0	85.9556	151.9211	101.2492	0.2121	143	129
1	1630.0000	0.0000	10	0	86.0461	151.9186	101.2957	0.1981	143	126
1	1631.0000	0.0000	10	0	85.9287	151.9476	101.1795	0.2113	156	132
1	1632.0000	0.0000	10	0	85.9738	151.9482	101.1754	0.1919	145	129
1	1633.0000	0.0000	9	0	85.9491	151.9347	101.2196	0.2760	163	127
1	1634.0000	0.0000	10	0	85.9416	151.9256	101.1370	0.3293	139	126
1	1635.0000	0.0000	10	0	85.9031	151.9898	101.0861	0.1798	148	124
1	1636.0000	0.0000	10	0	85.9873	151.9590	101.1960	0.2108	142	128
1	1637.0000	0.0000	10	0	86.0052	151.8666	101.2529	0.2176	146	129
1	1638.0000	0.0000	10	0	85.8877	152.1344	101.1563	0.2018	147	123
1	1639.0000	0.0000	10	0	86.0572	151.9447	101.1529	0.2820	160	127
1	1640.0000	0.0000	10	0	86.0770	151.9902	101.2374	0.2303	161	134
1	1641.0000	0.0000	10	0	86.1246	151.9350	101.2308	0.1916	157	130
1	1642.0000	0.0000	10	0	86.2449	151.8727	101.3724	0.1738	154	125
1	1643.0000	0.0000	9	0	86.0972	152.0451	101.2408	0.2563	145	128
1	1644.0000	0.0000	10	0	86.0188	151.9765	101.2678	0.2212	160	128
1	1645.0000	0.0000	10	0	86.2076	151.9270	101.4116	0.1958	156	127
1	1646.0000	0.0000	10	0	86.2093	151.8595	101.2925	0.1992	157	129
1	1647.0000	0.0000	10	0	86.0849	151.8986	101.2554	0.2183	160	127
1	1648.0000	0.0000	10	0	86.0418	151.8673	101.2719	0.2503	161	130
1	1649.0000	0.0000	10	0	86.2896	151.9137	101.4661	0.1651	144	131
1	1650.0000	0.0000	10	0	86.2752	151.8317	101.2992	0.3557	159	128
1	1651.0000	0.0000	10	0	86.2469	151.7975	101.3285	0.1950	144	128
1	1652.0000	0.0000	10	0	86.2312	151.9527	101.4177	0.1567	140	126
1	1653.0000	0.0000	10	0	86.1843	151.9207	101.3185	0.1677	157	127
1	1654.0000	0.0000	10	0	86.0974	151.9251	101.2616	0.1967	159	120
1	1655.0000	0.0000	10	0	86.1081	151.8686	101.2628	0.1788	153	122
1	1656.0000	0.0000	10	0	86.1605	151.9049	101.3333	0.1166	158	123
1	1657.0000	0.0000	10	0	86.1931	151.8896	101.2946	0.1783	141	126
1	1658.0000	0.0000	10	0	86.0762	151.8936	101.2567	0.1895	146	129
1	1659.0000	0.0000	10	0	86.1683	151.9126	101.2720	0.1833	160	126
1	1660.0000	0.0000	10	0	86.3494	151.8179	101.4063	0.1688	137	123
1	1661.0000	0.0000	10	0	86.0885	152.0083	101.3978	0.2458	145	125
1	1662.0000	0.0000	10	0	85.9936	152.0001	101.3429	0.1781	142	123
1	1663.0000	0.0000	9	0	86.1104	152.0161	101.3282	0.2297	141	123
1	1664.0000	0.0000	10	0	86.1716	151.9052	101.3292	0.1966	142	129
1	1665.0000	0.0000	10	0	86.0973	151.9261	101.2885	0.2050	158	129
1	1666.0000	0.0000	9	0	86.0626	151.9755	101.2747	0.2061	136	123
1	1667.0000	0.0000	10	0	86.0749	151.9046	101.2522	0.1299	145	120
1	1668.0000	0.0000	10	0	86.0665	152.0193	101.2844	0.2306	156	124
1	1669.0000	0.0000	10	0	86.0371	151.8997	101.2258	0.2051	161	116
1	1670.0000	0.0000	10	0	85.9549	151.9221	101.2778	0.1872	137	119
1	1671.0000	0.0000	10	0	85.8722	151.8430	101.1443	0.2711	136	117
1	1672.0000	0.0000	10	0	85.9157	151.9242	101.0932	0.3865	132	113
1	1673.0000	0.0000	10	0	85.4964	151.9713	100.6984	0.5243	133	104
1	1674.0000	0.0000	10	0	85.8100	151.8056	100.8029	0.2935	137	109
1	1675.0000	0.0000	9	0	85.7275	151.8999	100.8088	0.2448	129	113
1	1676.0000	0.0000	9	0	85.9329	151.9033	101.1213	0.2462	138	115
1	1677.0000	0.0000	9	0	85.8039	151.8054	100.9691	0.1727	132	117
1	1678.0000	0.0000	10	0	85.6961	151.8841	100.8899	0.2866	132	119
1	1679.0000	0.0000	10	0	85.8099	151.8076	101.0642	0.2169	147	114
1	1680.0000	0.0000	10	0	86.0576	151.8416	101.2007	0.2250	134	118
1	1681.0000	0.0000	9	0	85.8926	151.7315	100.9347	0.2518	132	117
1	1682.0000	0.0000	9	0	85.9009	151.7445	100.9659	0.2149	130	113
1	1683.0000	0.0000	10	0	85.7176	151.8504	100.8748	0.2653	145	117
1	1684.0000	0.0000	9	0	85.6147	151.7988	100.8661	0.2256	137	118
1	1685.0000	0.0000	10	0	85.9306	151.7102	101.0527	0.1964	136	112
1	1686.0000	0.0000	9	0	85.8047	151.8973	101.0412	0.2254	141	118
1	1687.0000	0.0000	10	0	85.6564	151.7928	100.7967	0.2976	144	109
1	1688.0000	0.0000	10	0	85.9263	151.7900	100.9658	0.2040	142	109
1	1689.0000	0.0000	10	0	85.5855	151.8407	100.7169	0.4103	131	111
1	1690.0000	0.0000	9	0	85.7176	151.7212	101.0715	0.4679	145	114
1	1691.0000	0.0000	10	0	85.8404	151.7792	100.9063	0.1797	144	110
1	1692.0000	0.0000	9	0	85.6417	151.8896	100.8142	0.2287	131	107
1	1693.0000	0.0000	10	0	85.7203	151.7847	100.7741	0.4121	133	99
1	1694.0000	0.0000	10	0	85.6920	151.8320	100.6536	0.2166	124	98
1	1695.0000	0.0000	10	0	85.6461	151.8561	100.6144	0.2915	125	95
1	1696.0000	0.0000	10	0	85.0817	151.7175	100.2696	0.4944	127	92
1	1697.0000	0.0000	9	0	85.4854	151.8251	100.5580	0.2178	123	94
1	1698.0000	0.0000	9	0	85.6056	151.9155	100.6804	0.4144	124	96
1	1699.0000	0.0000	10	0	85.3919	151.6588	100.3628	0.5111	121	90
1	1700.0000	0.0000	9	0	85.6355	151.7569	100.4255	0.5210	116	92
1	1701.0000	0.0000	9	0	85.7459	151.9431	100.7807	0.3348	114	93
1	1702.0000	0.0000	9	0	85.6896	151.7720	100.8585	0.3203	118	100
1	1703.0000	0.0000	9	0	85.8594	151.8787	101.0107	0.2009	116	91
1	1704.0000	0.0000	9	0	85.7156	151.7742	100.9055	0.2011	119	98
1	1705.0000	0.0000	10	0	85.6551	151.9167	100.8807	0.2596	117	91
1	1706.0000	0.0000	10	0	86.1118	151.6643	100.7232	0.6709	120	95
1	1707.0000	0.0000	10	0	85.8643	151.7537	100.6919	0.4666	121	95
1	1708.0000	0.0000	10	0	85.7909	151.6914	100.6817	0.3946	120	93
1	1709.0000	0.0000	10	0	85.7867	151.9902	100.7391	0.5106	119	92
1	1710.0000	0.0000	10	0	85.5056	151.8847	100.7687	0.3445	119	102
1	1711.0000	0.0000	9	0	85.5809	151.7650	100.6547	0.2486	126	99
1	1712.0000	0.0000	10	0	85.4450	151.5439	100.6496	0.5634	121	94
1	1713.0000	0.0000	10	0	85.5098	151.9804	100.6319	0.3750	123	99
1	1714.0000	0.0000	9	0	85.7621	151.8593	100.8341	0.2387	114	100
1	1715.0000	0.0000	10	0	85.7251	151.7976	100.6934	0.2987	122	100
1	1716.0000	0.0000	10	0	85.9092	151.6235	101.0206	0.3273	121	99
1	1717.0000	0.0000	10	0	85.4360	151.9723	100.7196	0.2395	120	97
1	1718.0000	0.0000	10	0	85.4352	151.8387	100.6832	0.3389	121	98
1	1719.0000	0.0000	9	0	85.5362	151.9050	100.7042	0.2117	124	105
1	1720.0000	0.0000	9	0	85.8217	151.8556	100.8873	0.2841	120	106
1	1721.0000	0.0000	10	0	85.8314	151.8524	100.9435	0.1276	128	106
1	1722.0000	0.0000	10	0	85.8538	151.8501	100.8648	0.2267	120	101
1	1723.0000	0.0000	9	0	85.7708	151.7322	100.7488	0.2269	122	109
1	1724.0000	0.0000	10	0	85.9054	151.7327	100.9617	0.2216	126	109
1	1725.0000	0.0000	10	0	86.0760	151.7317	101.0426	0.2238	123	109
1	1726.0000	0.0000	9	0	85.6159	151.6732	100.8453	0.3423	130	114
1	1727.0000	0.0000	10	0	85.9937	151.7096	101.0322	0.2191	120	111
1	1728.0000	0.0000	10	0	85.8823	151.7207	100.9927	0.3443	125	106
1	1729.0000	0.0000	10	0	85.8549	151.6520	100.9642	0.2455	128	106
1	1730.0000	0.0000	10	0	85.6965	151.6727	100.6943	0.3586	123	99
1	1731.0000	0.0000	9	0	85.6850	151.7272	100.6048	0.2162	126	102
1	1732.0000	0.0000	10	0	85.3160	151.6319	99.9985	0.3394	129	90
1	1733.0000	0.0000	10	0	85.3771	151.6688	100.2382	0.6164	118	85
1	1734.0000	0.0000	10	0	85.0864	151.4463	100.0198	0.5217	122	84
1	1735.0000	0.0000	10	0	84.7107	151.4651	99.2221	0.6570	116	77
1	1736.0000	0.0000	9	0	83.2951	152.0971	98.4647	0.5605	109	68
1	1737.0000	0.0000	10	0	83.7612	151.7606	99.0153	0.5857	115	83
1	1738.0000	0.0000	10	0	83.4801	151.7810	98.8929	0.4734	134	99
1	1739.0000	0.0000	10	0	84.0060	151.7711	99.1957	0.2473	128	108
1	1740.0000	0.0000	10	0	84.1421	151.8131	99.4167	0.1572	155	110
1	1741.0000	0.0000	10	0	84.1504	151.6866	99.3054	0.4113	148	106
1	1742.0000	0.0000	10	0	84.1663	151.6318	99.3047	0.3463	127	100
1	1743.0000	0.0000	10	0	83.8894	151.4196	98.9490	0.4248	142	93
1	1744.0000	0.0000	10	0	84.1053	151.5269	99.1317	0.3149	120	91
1	1745.0000	0.0000	9	0	86.0576	151.8351	101.1555	0.2632	134	103
1	1746.0000	0.0000	10	0	86.2987	151.7187	101.1664	0.2861	136	116
1	1747.0000	0.0000	10	0	86.2605	151.7159	101.1867	0.1266	139	120
1	1748.0000	0.0000	10	0	86.1025	151.7443	101.1134	0.1531	139	129
1	1749.0000	0.0000	10	0	86.2727	151.7523	101.1650	0.1253	139	121
1	1750.0000	0.0000	9	0	86.2337	151.7425	101.1750	0.1663	138	128
1	1751.0000	0.0000	10	0	86.2769	151.7348	101.2397	0.1399	142	131
1	1752.0000	0.0000	10	0	86.1993	151.8288	101.2283	0.1795	141	128
1	1753.0000	0.0000	10	0	86.2813	151.7167	101.1975	0.1584	142	126
1	1754.0000	0.0000	9	0	86.2474	151.7114	101.3036	0.2003	135	129
1	1755.0000	0.0000	9	0	86.1207	151.8116	101.1547	0.0937	137	128
1	1756.0000	0.0000	9	0	86.2696	151.7615	101.1903	0.1918	160	126
1	1757.0000	0.0000	9	0	86.0693	151.8626	101.1198	0.1654	145	127
1	1758.0000	0.0000	10	0	86.1742	151.6990	101.1745	0.2333	142	126
1	1759.0000	0.0000	10	0	86.3037	151.6795	101.1417	0.2399	141	122
1	1760.0000	0.0000	9	0	86.1382	151.8245	101.1206	0.1557	139	127
1	1761.0000	0.0000	10	0	86.1593	151.7680	101.0532	0.1332	140	126
1	1762.0000	0.0000	9	0	86.3059	151.7647	101.1920	0.1974	140	125
1	1763.0000	0.0000	9	0	86.2060	151.8015	101.2095	0.1292	143	133
1	1764.0000	0.0000	9	0	86.2706	151.8174	101.1888	0.1525	142	127
1	1765.0000	0.0000	10	0	86.1891	151.8010	101.1328	0.1459	152	125
1	1766.0000	0.0000	10	0	86.2059	151.8607	101.1985	0.1785	143	127
1	1767.0000	0.0000	9	0	86.2024	151.8917	101.1864	0.1241	160	129
1	1768.0000	0.0000	10	0	86.2894	151.8683	101.2559	0.1870	160	129
1	1769.0000	0.0000	10	0	86.0857	151.8829	101.0900	0.1627	142	127
1	1770.0000	0.0000	10	0	86.2565	151.8775	101.1966	0.2047	150	126
1	1771.0000	0.0000	10	0	86.3200	151.8963	101.2803	0.1189	142	129
1	1772.0000	0.0000	10	0	86.3358	151.9464	101.2372	0.1704	141	122
1	1773.0000	0.0000	10	0	86.3645	151.9044	101.2613	0.1428	142	128
1	1774.0000	0.0000	10	0	86.4149	151.9116	101.3316	0.1631	142	136
1	1775.0000	0.0000	10	0	86.3850	151.9036	101.2688	0.1229	148	123
1	1776.0000	0.0000	10	0	86.2931	151.9809	101.2134	0.1775	141	129
1	1777.0000	0.0000	10	0	86.4568	151.8773	101.3561	0.2134	141	125
1	1778.0000	0.0000	10	0	86.3501	152.0589	101.2080	0.4103	138	124
1	1779.0000	0.0000	9	0	86.4185	151.8964	101.2513	0.2256	136	126
1	1780.0000	0.0000	9	0	86.3746	151.8891	101.2953	0.1485	145	130
1	1781.0000	0.0000	9	0	86.4076	151.8936	101.2749	0.1439	159	128
1	1782.0000	0.0000	10	0	86.4069	151.8176	101.1181	0.2387	141	125
1	1783.0000	0.0000	10	0	86.4188	151.8253	101.2053	0.1935	162	127
1	1784.0000	0.0000	10	0	86.2886	151.9393	101.2049	0.1484	157	124
1	1785.0000	0.0000	10	0	86.3162	151.9832	101.1988	0.1082	138	129
1	1786.0000	0.0000	10	0	86.2576	151.8851	101.1936	0.2091	140	126
1	1787.0000	0.0000	10	0	86.4302	151.8366	101.1594	0.2601	139	123
1	1788.0000	0.0000	10	0	86.2404	152.0676	101.2137	0.1241	156	120
1	1789.0000	0.0000	10	0	86.3437	151.9585	101.2790	0.1782	160	127
1	1790.0000	0.0000	9	0	86.2646	151.9629	101.2263	0.1242	143	124
1	1791.0000	0.0000	10	0	86.4070	151.9496	101.2273	0.1693	156	126
1	1792.0000	0.0000	9	0	86.2847	152.0605	101.2416	0.1275	159	127
1	1793.0000	0.0000	10	0	86.3985	151.9632	101.3109	0.1179	160	125
1	1794.0000	0.0000	10	0	86.3291	152.0502	101.2254	0.1792	163	124
1	1795.0000	0.0000	10	0	86.3352	152.0164	101.2414	0.2724	144	124
1	1796.0000	0.0000	10	0	86.1505	152.0986	101.1215	0.1921	154	125
1	1797.0000	0.0000	10	0	86.3076	152.0447	101.1808	0.1862	139	125
1	1798.0000	0.0000	10	0	86.1689	152.0564	100.9932	0.1244	156	122
1	1799.0000	0.0000	10	0	86.4782	151.9882	101.2918	0.2072	139	125
1	1800.0000	0.0000	10	0	86.1167	152.0288	100.9361	0.2390	144	127
1	1801.0000	0.0000	10	0	86.1667	152.1601	101.1752	0.2675	140	127
1	1802.0000	0.0000	10	0	86.0077	152.0873	100.9321	0.2758	139	125
1	1803.0000	0.0000	10	0	86.1114	152.0072	100.9884	0.1471	140	125
1	1804.0000	0.0000	10	0	86.2420	152.0457	101.1094	0.1525	138	124
1	1805.0000	0.0000	10	0	86.1171	152.0191	101.0060	0.1891	140	121
1	1806.0000	0.0000	10	0	86.1046	152.1300	101.0231	0.1897	133	123
1	1807.0000	0.0000	10	0	86.2399	152.0483	101.0420	0.1458	133	125
1	1808.0000	0.0000	10	0	86.3793	152.0147	101.1551	0.1485	137	125
1	1809.0000	0.0000	10	0	86.1128	152.0674	100.9871	0.1346	158	127
1	1810.0000	0.0000	10	0	86.3164	151.9981	101.2260	0.1664	141	125
1	1811.0000	0.0000	10	0	86.2371	152.0198	101.1268	0.2332	161	124
1	1812.0000	0.0000	10	0	86.2042	152.0794	101.0778	0.1915	154	122
1	1813.0000	0.0000	10	0	86.2059	152.0856	101.2057	0.4087	156	119
1	1814.0000	0.0000	10	0	86.3779	152.2656	101.2427	0.2551	139	118
1	1815.0000	0.0000	10	0	86.6342	152.2083	101.3773	0.2299	146	125
1	1816.0000	0.0000	10	0	86.6781	152.3769	101.4178	0.2169	156	123
1	1817.0000	0.0000	10	0	86.5719	152.3908	101.2522	0.1657	140	124
1	1818.0000	0.0000	10	0	86.5450	152.3822	101.1529	0.2232	147	128
1	1819.0000	0.0000	10	0	86.5986	152.3455	101.2544	0.1190	137	125
1	1820.0000	0.0000	10	0	86.5500	152.3957	101.2155	0.1424	142	126
1	1821.0000	0.0000	10	0	86.5334	152.3730	101.2024	0.1815	138	119
1	1822.0000	0.0000	10	0	86.4575	152.4037	101.1385	0.1821	144	129
1	1823.0000	0.0000	10	0	86.6221	152.3844	101.2211	0.2563	136	128
1	1824.0000	0.0000	10	0	86.6376	152.4688	101.3061	0.1626	139	123
1	1825.0000	0.0000	10	0	86.5057	152.3689	101.2284	0.2573	139	123
1	1826.0000	0.0000	10	0	86.6553	152.4782	101.3959	0.2180	161	126
1	1827.0000	0.0000	9	0	86.7061	152.3752	101.3642	0.1355	147	134
1	1828.0000	0.0000	10	0	86.6422	152.3286	101.3095	0.2125	141	121
1	1829.0000	0.0000	9	0	86.7987	152.3485	101.4481	0.1494	141	129
1	1830.0000	0.0000	10	0	86.8364	152.3932	101.5739	0.1453	149	126
1	1831.0000	0.0000	10	0	86.8243	152.3598	101.5365	0.1714	150	126
1	1832.0000	0.0000	10	0	86.7589	152.3008	101.5072	0.2044	145	132
1	1833.0000	0.0000	10	0	86.7165	152.3911	101.5291	0.1974	159	127
1	1834.0000	0.0000	9	0	86.8390	152.3486	101.6007	0.1723	144	128
1	1835.0000	0.0000	10	0	86.7104	152.3012	101.4303	0.1929	142	129
1	1836.0000	0.0000	10	0	86.5784	152.3032	101.3050	0.2037	140	125
1	1837.0000	0.0000	10	0	86.6880	152.1895	101.3667	0.2307	142	119
1	1838.0000	0.0000	10	0	86.8217	152.1972	101.3759	0.2490	139	126
1	1839.0000	0.0000	10	0	86.7810	152.3183	101.4628	0.1904	147	126
1	1840.0000	0.0000	10	0	86.7363	152.2391	101.3929	0.1343	142	124
1	1841.0000	0.0000	10	0	86.8681	152.2456	101.5008	0.1556	144	125
1	1842.0000	0.0000	10	0	86.6821	152.2977	101.4407	0.1594	143	115
1	1843.0000	0.0000	10	0	86.8212	152.2831	101.5227	0.2120	133	102
1	1844.0000	0.0000	10	0	86.4689	152.2847	101.2676	0.3003	125	95
1	1845.0000	0.0000	10	0	86.4497	152.1384	101.3363	0.3332	111	82
1	1846.0000	0.0000	10	0	85.9807	152.3284	100.7480	0.4422	93	68
1	1847.0000	0.0000	9	0	86.5408	152.3337	100.8938	0.4331	70	51
1	1848.0000	0.0000	7	0	84.2972	152.6000	98.7722	0.7512	58	47
1	1849.0000	0.0000	8	0	86.0001	152.7202	100.8908	0.9398	52	39
1	1850.0000	0.0000	7	0	85.4165	152.6611	99.0363	1.5448	53	37
1	1851.0000	0.0000	8	0	85.5005	152.7226	100.1126	0.6432	45	39
1	1852.0000	0.0000	8	0	84.6032	152.4947	100.1265	1.4215	49	43
1	1853.0000	0.0000	9	0	84.9612	152.1837	99.7775	0.7057	46	39
1	1854.0000	0.0000	10	0	85.0583	151.6015	99.2534	1.2065	65	47
1	1855.0000	0.0000	8	0	84.7786	152.5366	99.2496	0.6425	88	63
1	1856.0000	0.0000	10	0	85.7198	152.5880	100.2251	0.7158	99	67
1	1857.0000	0.0000	10	0	85.7976	152.3652	100.4345	0.7792	104	78
1	1858.0000	0.0000	10	0	86.0186	152.3831	100.7846	0.5097	119	87
1	1859.0000	0.0000	10	0	86.5038	152.2272	101.1329	0.5415	121	95
1	1860.0000	0.0000	10	0	86.4989	152.4504	101.1752	0.2376	128	102
1	1861.0000	0.0000	9	0	86.4643	152.4169	101.2284	0.2735	145	108
1	1862.0000	0.0000	10	0	86.2751	152.3134	101.0282	0.4901	128	110
1	1863.0000	0.0000	10	0	85.9767	152.6627	100.9165	0.4057	150	112
1	1864.0000	0.0000	10	0	86.2499	152.4893	101.0744	0.4768	132	113
1	1865.0000	0.0000	10	0	86.3967	152.5106	101.2784	0.2050	136	113
1	1866.0000	0.0000	10	0	86.6873	152.5657	101.4516	0.3947	127	105
1	1867.0000	0.0000	10	0	86.7129	152.4124	101.3407	0.2462	134	111
1	1868.0000	0.0000	10	0	86.9290	152.4014	101.6944	0.4174	132	109
1	1869.0000	0.0000	9	0	86.5817	152.4906	101.4455	0.1342	146	117
1	1870.0000	0.0000	10	0	86.6291	152.4481	101.4919	0.1782	135	114
1	1871.0000	0.0000	9	0	86.5638	152.5409	101.4413	0.1578	133	120
1	1872.0000	0.0000	9	0	86.4178	152.5304	101.4078	0.1304	137	123
1	1873.0000	0.0000	10	0	86.6124	152.4892	101.4533	0.1349	137	124
1	1874.0000	0.0000	9	0	86.8071	152.3594	101.4507	0.2289	146	127
1	1875.0000	0.0000	10	0	86.4836	152.5786	101.5095	0.1990	143	124
1	1876.0000	0.0000	10	0	86.6001	152.4895	101.5975	0.1544	137	127
1	1877.0000	0.0000	10	0	86.6384	152.4623	101.5909	0.1371	143	123
1	1878.0000	0.0000	9	0	86.5648	152.4989	101.6242	0.1352	143	131
1	1879.0000	0.0000	9	0	86.6546	152.4126	101.5827	0.1473	145	121
1	1880.0000	0.0000	9	0	86.5047	152.4283	101.5726	0.2934	149	126
1	1881.0000	0.0000	10	0	86.6489	152.3893	101.6149	0.1874	145	122
1	1882.0000	0.0000	10	0	86.6386	152.4243	101.5775	0.1942	144	128
1	1883.0000	0.0000	10	0	86.6431	152.4807	101.7592	0.1491	151	134
1	1884.0000	0.0000	10	0	86.6129	152.4857	101.7295	0.2279	151	129
1	1885.0000	0.0000	10	0	86.6862	152.4786	101.7090	0.1652	142	124
1	1886.0000	0.0000	9	0	86.5145	152.5373	101.6207	0.1863	144	125
1	1887.0000	0.0000	10	0	86.4082	152.5857	101.5852	0.2238	143	127
1	1888.0000	0.0000	10	0	86.5060	152.4752	101.5811	0.1793	145	127
1	1889.0000	0.0000	9	0	86.6488	152.4384	101.5797	0.2525	137	128
1	1890.0000	0.0000	9	0	86.5542	152.4716	101.6167	0.1192	149	128
1	1891.0000	0.0000	10	0	86.5061	152.4961	101.4663	0.2719	146	129
1	1892.0000	0.0000	9	0	86.5345	152.4810	101.5367	0.2229	147	130
1	1893.0000	0.0000	10	0	86.5470	152.4656	101.4951	0.2059	148	134
1	1894.0000	0.0000	10	0	86.5625	152.4837	101.5939	0.1645	144	128
1	1895.0000	0.0000	9	0	86.5745	152.4089	101.5084	0.1414	143	128
1	1896.0000	0.0000	10	0	86.5967	152.3355	101.6357	0.1853	144	130
1	1897.0000	0.0000	9	0	86.7492	152.3508	101.7369	0.2300	143	133
1	1898.0000	0.0000	10	0	86.5024	152.3662	101.5989	0.1338	139	129
1	1899.0000	0.0000	9	0	86.5921	152.3401	101.5819	0.1588	137	129
1	1900.0000	0.0000	10	0	86.6038	152.3752	101.6376	0.1967	135	126
1	1901.0000	0.0000	9	0	86.5154	152.4128	101.6294	0.2151	143	136
1	1902.0000	0.0000	10	0	86.5310	152.2761	101.5291	0.2079	150	130
1	1903.0000	0.0000	10	0	86.5108	152.3814	101.5976	0.1214	148	129
1	1904.0000	0.0000	9	0	86.5197	152.3505	101.5247	0.1511	144	132
1	1905.0000	0.0000	10	0	86.4189	152.4447	101.5057	0.2080	141	124
1	1906.0000	0.0000	10	0	86.4189	152.3806	101.4552	0.2184	145	129
1	1907.0000	0.0000	10	0	86.4704	152.3864	101.5787	0.1842	139	127
1	1908.0000	0.0000	10	0	86.6980	152.2584	101.6353	0.1755	134	128
1	1909.0000	0.0000	10	0	86.4859	152.3564	101.5506	0.1469	139	124
1	1910.0000	0.0000	10	0	86.5583	152.2849	101.5217	0.1811	142	127
1	1911.0000	0.0000	10	0	86.5895	152.3119	101.4565	0.1010	137	129
1	1912.0000	0.0000	10	0	86.4630	152.3685	101.3529	0.2008	141	127
1	1913.0000	0.0000	10	0	86.5264	152.4833	101.3074	0.1390	156	122
1	1914.0000	0.0000	10	0	86.6928	152.5481	101.4439	0.1973	155	129
1	1915.0000	0.0000	10	0	86.6013	152.6665	101.3859	0.1951	138	120
1	1916.0000	0.0000	10	0	86.8154	152.6680	101.5767	0.1573	141	123
1	1917.0000	0.0000	10	0	86.7798	152.5866	101.5939	0.1714	144	123
1	1918.0000	0.0000	10	0	86.6401	152.6377	101.4231	0.1904	142	129
1	1919.0000	0.0000	10	0	86.5149	152.7765	101.4023	0.2530	142	129
1	1920.0000	0.0000	10	0	86.4625	152.6265	101.2871	0.2723	141	122
1	1921.0000	0.0000	10	0	86.5883	152.6091	101.4574	0.1122	138	116
1	1922.0000	0.0000	10	0	87.0771	152.2467	101.8776	0.4425	132	116
1	1923.0000	0.0000	10	0	86.0970	152.6042	101.0843	0.3884	133	97
1	1924.0000	0.0000	10	0	86.0682	152.6755	100.9523	0.5722	108	76
1	1925.0000	0.0000	8	0	84.9928	151.9439	99.5832	1.1377	77	51
1	1926.0000	0.0000	8	0	84.9036	152.4477	99.7226	0.9992	56	42
1	1927.0000	0.0000	10	0	87.2192	152.6219	101.8085	0.7513	72	52
1	1928.0000	0.0000	10	0	86.2536	152.6258	100.9934	0.3905	126	81
1	1929.0000	0.0000	10	0	86.9968	152.4379	101.5320	0.3219	139	109
1	1930.0000	0.0000	10	0	86.7758	152.5146	101.4740	0.1240	142	117
1	1931.0000	0.0000	9	0	86.8867	152.5333	101.6547	0.2321	141	128
1	1932.0000	0.0000	9	0	86.8042	152.5166	101.5633	0.2320	145	125
1	1933.0000	0.0000	10	0	86.8951	152.5381	101.5738	0.1211	146	130
1	1934.0000	0.0000	10	0	86.8234	152.5318	101.5137	0.1970	145	128
1	1935.0000	0.0000	10	0	86.9337	152.4544	101.5516	0.2528	142	125
1	1936.0000	0.0000	10	0	86.9233	152.5531	101.5779	0.1605	149	131
1	1937.0000	0.0000	10	0	87.0043	152.4050	101.5642	0.2020	146	133
1	1938.0000	0.0000	10	0	86.8887	152.5489	101.5382	0.1138	144	130
1	1939.0000	0.0000	10	0	86.8865	152.5740	101.5479	0.2216	146	133
1	1940.0000	0.0000	10	0	86.9408	152.4346	101.5489	0.2031	147	131
1	1941.0000	0.0000	9	0	86.9670	152.5379	101.5935	0.1614	147	127
1	1942.0000	0.0000	10	0	86.8224	152.5672	101.4874	0.1690	145	128
1	1943.0000	0.0000	10	0	86.9136	152.5444	101.5674	0.2168	144	129
1	1944.0000	0.0000	10	0	86.8412	152.5901	101.5391	0.1788	141	128
1	1945.0000	0.0000	10	0	86.8494	152.5127	101.4954	0.1386	141	123
1	1946.0000	0.0000	9	0	86.9430	152.5581	101.5649	0.1925	146	131
1	1947.0000	0.0000	9	0	86.9200	152.6255	101.5194	0.2194	146	134
1	1948.0000	0.0000	9	0	86.9408	152.5481	101.5586	0.2031	145	130
1	1949.0000	0.0000	9	0	86.9252	152.6116	101.6917	0.1629	144	131
1	1950.0000	0.0000	10	0	86.7691	152.5334	101.4669	0.1799	146	127
1	1951.0000	0.0000	10	0	86.9809	152.3982	101.5930	0.3292	140	125
1	1952.0000	0.0000	10	0	86.9028	152.5224	101.6467	0.1662	147	131
1	1953.0000	0.0000	10	0	86.9469	152.4398	101.6299	0.2592	149	130
1	1954.0000	0.0000	10	0	86.7245	152.5868	101.5077	0.1857	141	126
1	1955.0000	0.0000	10	0	86.8228	152.4940	101.5933	0.1856	146	125
1	1956.0000	0.0000	9	0	86.9455	152.5237	101.6287	0.1587	141	122
1	1957.0000	0.0000	10	0	86.8402	152.5393	101.5507	0.1481	144	122
1	1958.0000	0.0000	9	0	86.7349	152.6532	101.4416	0.2576	146	127
1	1959.0000	0.0000	10	0	86.8195	152.6789	101.5881	0.1900	154	128
1	1960.0000	0.0000	10	0	86.9342	152.6087	101.6799	0.2152	140	126
1	1961.0000	0.0000	9	0	86.8850	152.7611	101.6289	0.1398	147	127
1	1962.0000	0.0000	9	0	86.9698	152.7032	101.6296	0.1634	142	127
1	1963.0000	0.0000	10	0	87.0508	152.6573	101.7393	0.1609	153	135
1	1964.0000	0.0000	9	0	86.9403	152.6039	101.6119	0.2411	150	134
1	1965.0000	0.0000	10	0	87.0731	152.6331	101.6681	0.1257	143	131
1	1966.0000	0.0000	10	0	87.0220	152.6309	101.7236	0.1760	146	126
1	1967.0000	0.0000	10	0	87.1797	152.5717	101.7618	0.1692	144	123
1	1968.0000	0.0000	10	0	87.0960	152.5459	101.6931	0.1760	146	122
1	1969.0000	0.0000	10	0	86.9289	152.4837	101.4803	0.3271	138	105
1	1970.0000	0.0000	10	0	87.0716	152.5883	101.6421	0.1674	130	95
1	1971.0000	0.0000	10	0	86.9448	152.4732	101.5767	0.2641	120	86
1	1972.0000	0.0000	10	0	86.3584	152.3115	101.1469	0.4421	109	74
1	1973.0000	0.0000	9	0	86.7283	152.7084	101.3416	0.4080	95	66
1	1974.0000	0.0000	9	0	86.7616	152.6493	100.9789	0.6731	90	55
1	1975.0000	0.0000	8	0	86.0942	152.7696	100.1180	0.7593	64	49
1	1976.0000	0.0000	8	0	85.5141	152.6620	99.4612	1.4421	61	46
1	1977.0000	0.0000	10	0	85.7845	152.3409	100.1086	0.8522	76	59
1	1978.0000	0.0000	10	0	85.8249	152.7254	100.1071	0.6685	84	57
1	1979.0000	0.0000	9	0	85.3198	152.5968	99.8065	0.5894	87	58
1	1980.0000	0.0000	10	0	85.2823	152.7008	99.8702	0.7275	99	67
1	1981.0000	0.0000	10	0	86.2646	152.9000	100.5837	0.5766	104	72
1	1982.0000	0.0000	10	0	86.7288	152.5324	101.2235	0.3345	115	91
1	1983.0000	0.0000	10	0	87.0076	152.5449	101.4692	0.2373	129	102
1	1984.0000	0.0000	10	0	86.6037	152.8477	101.2847	0.3732	157	111
1	1985.0000	0.0000	10	0	87.1483	152.5802	101.6122	0.2650	140	114
1	1986.0000	0.0000	10	0	87.0496	152.6272	101.5598	0.1949	134	115
1	1987.0000	0.0000	10	0	87.1599	152.6275	101.6391	0.1887	142	124
1	1988.0000	0.0000	9	0	86.9654	152.7991	101.5621	0.2724	147	123
1	1989.0000	0.0000	9	0	87.1658	152.7529	101.7542	0.1239	138	122
1	1990.0000	0.0000	10	0	87.1365	152.6207	101.7153	0.2476	137	122
1	1991.0000	0.0000	9	0	87.2683	152.6706	101.6503	0.2697	135	118
1	1992.0000	0.0000	9	0	87.3139	152.5912	101.7954	0.1957	135	118
1	1993.0000	0.0000	10	0	86.9693	152.8552	101.4868	0.1264	138	122
1	1994.0000	0.0000	10	0	87.3118	152.6639	101.7859	0.2761	144	121
1	1995.0000	0.0000	10	0	87.2935	152.7480	101.7549	0.1707	143	118
1	1996.0000	0.0000	9	0	87.1787	152.6780	101.6294	0.2372	136	121
1	1997.0000	0.0000	10	0	87.3019	152.8544	101.6681	0.2555	141	115
1	1998.0000	0.0000	10	0	87.2963	152.7459	101.6353	0.1853	142	121
1	1999.0000	0.0000	10	0	87.3274	152.7025	101.7062	0.2366	141	116
1	2000.0000	0.0000	10	0	86.8851	152.3704	101.2651	0.4115	145	120
1	2001.0000	0.0000	10	0	87.2274	152.6240	101.5658	0.1570	139	121
1	2002.0000	0.0000	10	0	87.2167	152.5568	101.5719	0.1190	146	130
1	2003.0000	0.0000	10	0	87.1256	152.5663	101.5555	0.1776	146	130
1	2004.0000	0.0000	9	0	87.1267	152.5219	101.5994	0.1430	141	127
1	2005.0000	0.0000	9	0	87.3378	152.3912	101.6418	0.2260	139	132
1	2006.0000	0.0000	9	0	86.9572	152.5021	101.4194	0.1481	137	128
1	2007.0000	0.0000	10	0	87.0217	152.3675	101.4822	0.3130	138	124
1	2008.0000	0.0000	10	0	87.1288	152.1976	101.5327	0.1268	136	122
1	2009.0000	0.0000	10	0	87.1462	152.1943	101.5136	0.1933	138	127
1	2010.0000	0.0000	10	0	87.0026	152.1704	101.4160	0.1414	140	133
1	2011.0000	0.0000	10	0	86.8846	152.1739	101.2897	0.1478	140	128
1	2012.0000	0.0000	10	0	87.0432	152.1104	101.4205	0.1671	136	126
1	2013.0000	0.0000	9	0	87.0073	152.0946	101.4663	0.1234	135	125
1	2014.0000	0.0000	9	0	87.0785	152.0755	101.5301	0.1804	139	128
1	2015.0000	0.0000	10	0	86.9865	152.1230	101.4675	0.1782	141	131
1	2016.0000	0.0000	10	0	86.8814	152.1345	101.4526	0.1590	141	124
1	2017.0000	0.0000	10	0	87.0063	152.1644	101.5319	0.2428	147	131
1	2018.0000	0.0000	9	0	87.1392	152.0845	101.6206	0.1564	150	131
1	2019.0000	0.0000	10	0	87.0705	152.1325	101.5265	0.2237	139	130
1	2020.0000	0.0000	10	0	87.1015	152.2364	101.5397	0.2261	145	127
1	2021.0000	0.0000	10	0	87.0804	152.2112	101.5891	0.1965	143	126
1	2022.0000	0.0000	10	0	87.0309	152.2392	101.5598	0.1709	139	128
1	2023.0000	0.0000	10	0	87.2905	152.1123	101.7329	0.1811	134	133
1	2024.0000	0.0000	10	0	87.0756	152.2087	101.5693	0.2439	140	125
1	2025.0000	0.0000	10	0	87.0197	152.1197	101.6248	0.2045	142	124
1	2026.0000	0.0000	10	0	87.1582	152.1210	101.5983	0.1974	137	130
1	2027.0000	0.0000	10	0	87.0727	152.1088	101.5413	0.1549	144	125
1	2028.0000	0.0000	10	0	87.2446	152.1133	101.7268	0.1685	141	128
1	2029.0000	0.0000	10	0	87.0819	152.0832	101.5066	0.2447	143	122
1	2030.0000	0.0000	9	0	87.2580	152.1391	101.6842	0.2942	137	129
1	2031.0000	0.0000	10	0	87.0063	152.2031	101.6109	0.2113	136	124
1	2032.0000	0.0000	10	0	86.8888	152.2171	101.5375	0.2146	141	130
1	2033.0000	0.0000	10	0	87.0800	152.2692	101.5878	0.1249	145	128
1	2034.0000	0.0000	10	0	87.2193	152.1693	101.7180	0.1633	146	130
1	2035.0000	0.0000	10	0	87.0890	152.1817	101.6032	0.1132	136	124
1	2036.0000	0.0000	10	0	87.1963	152.1923	101.6933	0.2123	140	125
1	2037.0000	0.0000	10	0	87.0493	152.2178	101.5531	0.1703	138	119
1	2038.0000	0.0000	10	0	87.2078	152.3016	101.7400	0.3519	139	134
1	2039.0000	0.0000	10	0	87.0866	152.1183	101.5582	0.2103	142	123
1	2040.0000	0.0000	10	0	87.2024	152.1516	101.7000	0.3445	146	128
1	2041.0000	0.0000	10	0	87.2539	152.2179	101.7811	0.2125	138	126
1	2042.0000	0.0000	10	0	87.1924	152.1325	101.6614	0.2188	139	127
1	2043.0000	0.0000	10	0	87.2202	152.2349	101.7645	0.1953	146	125
1	2044.0000	0.0000	10	0	87.1742	152.1406	101.6805	0.2463	142	129
1	2045.0000	0.0000	10	0	87.0550	152.2848	101.6607	0.1865	137	124
1	2046.0000	0.0000	10	0	87.2408	152.1025	101.6651	0.1895	136	129
1	2047.0000	0.0000	10	0	87.0144	152.2422	101.5214	0.1749	138	124
1	2048.0000	0.0000	10	0	87.0223	152.0877	101.5585	0.3200	139	126
1	2049.0000	0.0000	10	0	87.2467	152.1558	101.7035	0.1900	138	126
1	2050.0000	0.0000	10	0	87.0976	152.1540	101.6049	0.2516	147	136
1	2051.0000	0.0000	10	0	87.1028	152.1031	101.5921	0.1687	142	129
1	2052.0000	0.0000	10	0	87.1965	151.9503	101.5702	0.3374	142	125
1	2053.0000	0.0000	10	0	87.2292	152.0505	101.7701	0.1951	138	123
1	2054.0000	0.0000	10	0	87.4779	151.9671	101.8571	0.2282	136	129
1	2055.0000	0.0000	10	0	87.1646	152.0638	101.5492	0.1024	139	126
1	2056.0000	0.0000	9	0	86.9275	152.1543	101.5372	0.1604	137	126
1	2057.0000	0.0000	10	0	87.2288	152.0335	101.7167	0.2197	142	127
1	2058.0000	0.0000	10	0	87.0190	152.0648	101.5469	0.2127	140	124
1	2059.0000	0.0000	10	0	87.0881	152.0172	101.5963	0.2534	137	122
1	2060.0000	0.0000	9	0	87.0709	151.9895	101.5530	0.2021	139	125
1	2061.0000	0.0000	10	0	87.0979	151.9514	101.7256	0.2947	146	127
1	2062.0000	0.0000	10	0	86.8013	151.7342	101.3940	0.3817	144	126
1	2063.0000	0.0000	9	0	87.0000	151.8772	101.6257	0.1506	149	137
1	2064.0000	0.0000	9	0	86.9146	151.8453	101.5724	0.2107	145	130
1	2065.0000	0.0000	9	0	86.7734	151.8509	101.4112	0.2825	139	128
1	2066.0000	0.0000	9	0	86.9321	151.7742	101.4235	0.2361	132	128
1	2067.0000	0.0000	9	0	86.7338	151.8069	101.4484	0.1781	138	128
1	2068.0000	0.0000	9	0	86.8047	151.7841	101.5051	0.1104	143	126
1	2069.0000	0.0000	9	0	86.6386	151.8958	101.4026	0.1567	135	126
1	2070.0000	0.0000	9	0	86.6273	151.7268	101.3547	0.1717	132	115
1	2071.0000	0.0000	10	0	86.3881	151.8304	101.1525	0.3091	132	121
1	2072.0000	0.0000	9	0	86.6600	151.7355	101.4811	0.2389	135	125
1	2073.0000	0.0000	9	0	86.5333	151.6591	101.4088	0.3307	138	124
1	2074.0000	0.0000	9	0	86.5363	151.8027	101.3999	0.2944	132	126
1	2075.0000	0.0000	10	0	86.6689	151.5903	101.4109	0.2868	163	128
1	2076.0000	0.0000	10	0	86.7666	151.5462	101.5352	0.2351	134	127
1	2077.0000	0.0000	9	0	86.7115	151.5986	101.5216	0.1606	136	126
1	2078.0000	0.0000	10	0	86.5590	151.4393	101.5768	0.5325	132	117
1	2079.0000	0.0000	10	0	86.5572	151.1543	101.8841	0.3196	142	119
1	2080.0000	0.0000	9	0	86.2389	151.4172	101.8106	0.5453	142	119
1	2081.0000	0.0000	10	0	86.6451	151.0042	102.0971	0.2811	139	116
1	2082.0000	0.0000	10	0	86.6815	150.8772	101.9013	0.5074	136	112
1	2083.0000	0.0000	9	0	86.6434	151.1663	102.0927	0.1537	135	116
1	2084.0000	0.0000	10	0	86.7159	151.1282	102.1798	0.1877	138	119
1	2085.0000	0.0000	9	0	86.5135	151.1082	102.1300	0.2757	135	119
1	2086.0000	0.0000	10	0	86.7624	151.0837	102.0982	0.2852	138	109
1	2087.0000	0.0000	10	0	86.7750	151.1045	102.1576	0.1459	139	120
1	2088.0000	0.0000	9	0	86.6247	151.2085	102.1123	0.2383	142	129
1	2089.0000	0.0000	10	0	86.7836	151.1299	102.2124	0.2073	134	117
1	2090.0000	0.0000	9	0	86.7391	151.2847	102.1579	0.2082	137	124
1	2091.0000	0.0000	10	0	86.8960	151.2424	102.1447	0.2125	141	131
1	2092.0000	0.0000	9	0	86.8126	151.3519	102.0839	0.2517	136	126
1	2093.0000	0.0000	9	0	86.8499	151.3859	102.1581	0.2079	141	122
1	2094.0000	0.0000	10	0	86.5256	151.4880	101.9527	0.4223	139	125
1	2095.0000	0.0000	10	0	87.0269	151.4266	102.1856	0.1295	143	126
1	2096.0000	0.0000	10	0	86.9417	151.6211	102.1639	0.1528	138	130
1	2097.0000	0.0000	10	0	86.9746	151.6341	102.1975	0.2496	138	122
1	2098.0000	0.0000	10	0	86.9678	151.7149	102.1641	0.1770	137	123
1	2099.0000	0.0000	10	0	87.0444	151.6534	102.2579	0.1429	142	124
1	2100.0000	0.0000	10	0	87.0957	151.7040	102.3656	0.2035	136	127
1	2101.0000	0.0000	10	0	87.0970	151.6604	102.2121	0.2397	136	124
1	2102.0000	0.0000	10	0	87.1566	151.6918	102.3792	0.1709	140	122
1	2103.0000	0.0000	10	0	87.2613	151.6592	102.5368	0.3405	133	125
1	2104.0000	0.0000	10	0	86.9012	151.9122	102.2882	0.3805	145	121
1	2105.0000	0.0000	10	0	87.0710	151.7403	102.3821	0.2252	133	122
1	2106.0000	0.0000	10	0	87.0420	151.8218	102.3761	0.4835	136	124
1	2107.0000	0.0000	10	0	87.2869	151.6020	102.4034	0.3256	134	112
1	2108.0000	0.0000	10	0	87.0821	151.7242	102.2910	0.3440	139	111
1	2109.0000	0.0000	10	0	87.1215	151.5792	102.2691	0.5114	142	123
1	2110.0000	0.0000	10	0	87.1640	151.9180	102.2761	0.1712	141	127
1	2111.0000	0.0000	10	0	87.1490	151.9123	102.3147	0.2194	136	123
1	2112.0000	0.0000	10	0	87.1143	151.8980	102.2973	0.2565	144	126
1	2113.0000	0.0000	10	0	87.0948	151.8152	102.3040	0.2839	142	120
1	2114.0000	0.0000	10	0	87.0307	151.7950	102.2230	0.3137	136	125
1	2115.0000	0.0000	10	0	86.7980	151.8227	102.0156	0.2858	140	118
1	2116.0000	0.0000	10	0	87.1332	151.8835	102.4025	0.2036	137	122
1	2117.0000	0.0000	10	0	87.1794	151.8850	102.3977	0.1931	140	115
1	2118.0000	0.0000	10	0	87.1757	151.8177	102.3228	0.1390	141	117
1	2119.0000	0.0000	10	0	87.1785	151.8694	102.4277	0.1672	133	123
1	2120.0000	0.0000	10	0	87.1690	151.7950	102.3753	0.3079	132	127
1	2121.0000	0.0000	10	0	87.0129	151.7698	102.2542	0.2394	146	125
1	2122.0000	0.0000	10	0	87.2161	151.6756	102.3354	0.1616	136	127
1	2123.0000	0.0000	10	0	87.3384	151.7270	102.4571	0.2395	138	128
1	2124.0000	0.0000	9	0	87.2119	151.7552	102.4478	0.1932	139	123
1	2125.0000	0.0000	10	0	87.0797	151.6687	102.2889	0.2115	136	125
1	2126.0000	0.0000	10	0	86.9062	151.4443	102.0707	0.2846	145	123
1	2127.0000	0.0000	9	0	87.0141	151.5907	102.2954	0.1930	133	125
1	2128.0000	0.0000	9	0	87.1528	151.4293	102.4170	0.2302	136	120
1	2129.0000	0.0000	10	0	87.0048	151.4048	102.1992	0.2843	135	114
1	2130.0000	0.0000	10	0	86.9114	151.4661	102.2598	0.2592	136	123
1	2131.0000	0.0000	10	0	86.9276	151.4347	102.2227	0.2524	136	121
1	2132.0000	0.0000	10	0	87.0944	151.4532	102.3050	0.1558	139	125
1	2133.0000	0.0000	10	0	86.7933	151.5977	102.1354	0.3056	133	120
1	2134.0000	0.0000	9	0	87.0753	151.4816	102.3723	0.2507	143	128
1	2135.0000	0.0000	10	0	86.9258	151.5157	102.3273	0.2254	140	127
1	2136.0000	0.0000	10	0	87.1225	151.5160	102.4136	0.1771	140	123
1	2137.0000	0.0000	10	0	86.7924	151.6215	102.1621	0.2130	140	117
1	2138.0000	0.0000	10	0	86.9644	151.5150	102.2303	0.1680	141	125
1	2139.0000	0.0000	10	0	87.1436	151.4058	102.4865	0.2474	136	128
1	2140.0000	0.0000	10	0	86.9811	151.5398	102.2970	0.1879	138	124
1	2141.0000	0.0000	10	0	86.9542	151.4830	102.2058	0.2642	138	121
1	2142.0000	0.0000	9	0	86.9887	151.6064	102.3510	0.1998	140	125
1	2143.0000	0.0000	9	0	86.9500	151.4977	102.2719	0.1498	137	122
1	2144.0000	0.0000	9	0	86.9268	151.4996	102.2781	0.2666	138	120
1	2145.0000	0.0000	9	0	87.0675	151.5949	102.5444	0.2307	141	119
1	2146.0000	0.0000	10	0	87.0672	151.3983	102.3074	0.2955	139	121
1	2147.0000	0.0000	10	0	87.0057	151.5063	102.3024	0.2712	139	125
1	2148.0000	0.0000	9	0	86.8607	151.5189	102.2199	0.1377	141	128
1	2149.0000	0.0000	10	0	86.9479	151.4165	102.2859	0.3496	142	120
1	2150.0000	0.0000	10	0	86.7423	151.4991	102.3114	0.2982	137	121
1	2151.0000	0.0000	10	0	87.0140	151.1014	102.4451	0.3630	139	122
1	2152.0000	0.0000	10	0	86.8924	151.3694	102.4549	0.2397	144	122
1	2153.0000	0.0000	10	0	86.7631	151.4253	102.3701	0.1882	145	124
1	2154.0000	0.0000	10	0	86.7176	151.4547	102.2636	0.1592	136	124
1	2155.0000	0.0000	10	0	86.8090	151.4039	102.2087	0.2756	143	123
1	2156.0000	0.0000	10	0	86.6879	151.4551	102.1419	0.2311	138	122
1	2157.0000	0.0000	10	0	86.7058	151.6101	102.2093	0.2422	142	121
1	2158.0000	0.0000	10	0	86.5321	151.6502	102.0759	0.2319	139	124
1	2159.0000	0.0000	10	0	86.7242	151.5274	102.2188	0.2564	141	117
1	2160.0000	0.0000	10	0	86.6887	151.5688	102.0828	0.2604	137	120
1	2161.0000	0.0000	10	0	86.7431	151.5252	102.2458	0.1635	141	123
1	2162.0000	0.0000	10	0	86.8515	151.6007	102.2762	0.1342	139	123
1	2163.0000	0.0000	9	0	86.7816	151.6061	102.3536	0.1605	144	129
1	2164.0000	0.0000	9	0	86.6525	151.5842	102.1743	0.1523	142	130
1	2165.0000	0.0000	10	0	86.7373	151.5406	102.2652	0.1159	141	127
1	2166.0000	0.0000	10	0	86.7112	151.4835	102.2119	0.1868	141	123
1	2167.0000	0.0000	9	0	86.6622	151.5397	102.2657	0.1854	137	125
1	2168.0000	0.0000	10	0	86.7155	151.5819	102.2752	0.1870	143	127
1	2169.0000	0.0000	10	0	86.8162	151.5338	102.3107	0.1671	132	123
1	2170.0000	0.0000	10	0	86.6745	151.5291	102.1772	0.1926	136	118
1	2171.0000	0.0000	10	0	86.6836	151.4847	102.1922	0.3049	140	120
1	2172.0000	0.0000	9	0	86.8571	151.5077	102.1326	0.3056	140	119
1	2173.0000	0.0000	10	0	86.7758	151.6178	102.1562	0.2971	137	123
1	2174.0000	0.0000	10	0	86.7257	151.7307	102.1392	0.2468	138	123
1	2175.0000	0.0000	9	0	86.7436	151.9482	102.3989	0.1991	138	119
1	2176.0000	0.0000	10	0	86.6707	152.0044	102.4142	0.3026	133	118
1	2177.0000	0.0000	10	0	86.7092	151.8323	102.4125	0.2774	143	128
1	2178.0000	0.0000	10	0	86.8513	151.7526	102.5560	0.2792	132	131
1	2179.0000	0.0000	10	0	86.9891	151.8070	102.6719	0.2676	138	127
1	2180.0000	0.0000	10	0	86.8999	151.7343	102.6305	0.3283	136	122
1	2181.0000	0.0000	10	0	86.7297	151.7511	102.5097	0.3123	132	118
1	2182.0000	0.0000	10	0	86.6861	151.7827	102.4171	0.1805	130	119
1	2183.0000	0.0000	9	0	86.5981	151.9890	102.3648	0.2830	130	118
1	2184.0000	0.0000	10	0	86.6384	151.9885	102.4214	0.2596	134	120
1	2185.0000	0.0000	10	0	86.8554	152.0108	102.5446	0.2260	134	121
1	2186.0000	0.0000	10	0	86.8269	151.9654	102.4230	0.3280	137	120
1	2187.0000	0.0000	10	0	87.0578	151.9159	102.5986	0.1996	132	128
1	2188.0000	0.0000	10	0	86.9441	151.9721	102.5322	0.2099	135	124
1	2189.0000	0.0000	10	0	86.9803	151.7729	102.4801	0.2521	129	120
1	2190.0000	0.0000	10	0	87.0666	151.9121	102.5540	0.1409	134	120
1	2191.0000	0.0000	10	0	86.7041	152.0358	102.3531	0.2427	155	122
1	2192.0000	0.0000	9	0	87.2246	151.9378	102.5892	0.2632	140	125
1	2193.0000	0.0000	10	0	86.9871	152.0678	102.4613	0.2104	140	127
1	2194.0000	0.0000	10	0	87.1516	151.9846	102.5298	0.2758	134	124
1	2195.0000	0.0000	10	0	86.7932	152.0231	102.3015	0.4386	133	116
1	2196.0000	0.0000	10	0	87.1656	151.8526	102.5303	0.3202	139	124
1	2197.0000	0.0000	10	0	87.0569	152.0373	102.4140	0.3909	131	113
1	2198.0000	0.0000	10	0	86.5721	151.9264	102.1186	0.7164	126	115
1	2199.0000	0.0000	10	0	86.8627	151.9395	102.3033	0.3473	129	101
1	2200.0000	0.0000	10	0	86.9317	151.6080	102.2401	0.5361	131	104
1	2201.0000	0.0000	10	0	86.8992	151.8973	102.3173	0.4397	134	114
1	2202.0000	0.0000	10	0	86.9894	151.9568	102.3364	0.1842	132	117
1	2203.0000	0.0000	10	0	86.9545	152.0353	102.4532	0.2643	134	121
1	2204.0000	0.0000	10	0	87.1660	151.9827	102.5486	0.1339	135	124
1	2205.0000	0.0000	10	0	87.1776	151.9504	102.5128	0.2411	133	117
1	2206.0000	0.0000	10	0	87.0015	151.7150	102.2901	0.3070	133	123
1	2207.0000	0.0000	10	0	87.1698	152.0190	102.4261	0.3109	130	117
1	2208.0000	0.0000	10	0	87.3391	152.0017	102.6069	0.2608	133	123
1	2209.0000	0.0000	10	0	87.5001	151.6831	102.6376	0.4414	135	117
1	2210.0000	0.0000	10	0	86.9567	152.0060	102.3284	0.2926	134	123
1	2211.0000	0.0000	10	0	87.2765	151.9795	102.5549	0.2265	129	122
1	2212.0000	0.0000	10	0	87.1472	152.0593	102.3807	0.2472	135	125
1	2213.0000	0.0000	10	0	87.0659	152.0638	102.4981	0.3082	137	121
1	2214.0000	0.0000	10	0	87.2618	152.0764	102.5758	0.2937	135	114
1	2215.0000	0.0000	10	0	86.9658	152.0991	102.3748	0.2766	140	122
1	2216.0000	0.0000	10	0	87.2310	152.1572	102.5068	0.2403	134	122
1	2217.0000	0.0000	10	0	87.1682	152.0843	102.4366	0.2857	130	124
1	2218.0000	0.0000	9	0	87.2899	152.2452	102.6252	0.2636	134	127
1	2219.0000	0.0000	10	0	87.1854	152.3061	102.7124	0.2978	140	124
1	2220.0000	0.0000	10	0	87.1979	152.2464	102.7064	0.3191	163	125
1	2221.0000	0.0000	10	0	87.2311	152.2773	102.6924	0.3469	140	122
1	2222.0000	0.0000	10	0	87.2589	152.2815	102.7094	0.2500	136	120
1	2223.0000	0.0000	10	0	87.1679	152.3359	102.7711	0.2730	140	126
1	2224.0000	0.0000	10	0	87.1978	152.3217	102.7593	0.1717	137	123
1	2225.0000	0.0000	10	0	87.4587	152.3206	102.9878	0.2708	143	129
1	2226.0000	0.0000	10	0	87.1418	152.2469	102.6100	0.2524	136	123
1	2227.0000	0.0000	10	0	87.1981	152.2802	102.7053	0.1600	132	129
1	2228.0000	0.0000	9	0	87.4080	152.1256	102.9074	0.2536	133	122
1	2229.0000	0.0000	10	0	86.9573	152.2919	102.6781	0.3086	138	122
1	2230.0000	0.0000	10	0	87.2767	152.3444	102.7604	0.2240	134	125
1	2231.0000	0.0000	10	0	87.1794	152.3330	102.5858	0.2903	135	124
1	2232.0000	0.0000	10	0	87.4282	152.2207	102.8302	0.3636	138	122
1	2233.0000	0.0000	10	0	87.0147	152.1391	102.4832	0.2407	128	117
1	2234.0000	0.0000	10	0	87.1509	152.2032	102.5182	0.1595	134	109
1	2235.0000	0.0000	10	0	86.8325	152.0430	102.3164	0.2514	131	116
1	2236.0000	0.0000	10	0	87.2390	151.9608	102.6138	0.2880	129	120
1	2237.0000	0.0000	10	0	87.0675	151.9545	102.4496	0.2079	130	115
1	2238.0000	0.0000	10	0	86.9830	151.9754	102.4460	0.2381	132	119
1	2239.0000	0.0000	10	0	86.9714	151.8509	102.3449	0.1987	136	121
1	2240.0000	0.0000	9	0	86.9632	151.8012	102.4257	0.2149	140	125
1	2241.0000	0.0000	10	0	87.0459	151.6465	102.2943	0.2567	136	116
1	2242.0000	0.0000	10	0	86.9396	151.6730	102.3239	0.2106	140	119
1	2243.0000	0.0000	10	0	86.9685	151.6916	102.3662	0.1731	137	122
1	2244.0000	0.0000	9	0	86.8772	151.6513	102.2733	0.3190	136	121
1	2245.0000	0.0000	10	0	86.9101	151.7332	102.3941	0.3213	139	117
1	2246.0000	0.0000	10	0	86.8082	151.6078	102.3495	0.2214	139	121
1	2247.0000	0.0000	10	0	86.8230	151.6307	102.4510	0.2524	139	117
1	2248.0000	0.0000	9	0	86.8428	151.6345	102.4195	0.0851	136	126
1	2249.0000	0.0000	10	0	86.9210	151.5093	102.4054	0.1421	140	128
1	2250.0000	0.0000	10	0	86.7628	151.6275	102.3844	0.1558	143	125
1	2251.0000	0.0000	10	0	86.6050	151.6796	102.3971	0.3090	147	121
1	2252.0000	0.0000	9	0	86.6853	151.4922	102.4208	0.1873	140	121
1	2253.0000	0.0000	9	0	86.7699	151.4233	102.4581	0.1048	139	124
1	2254.0000	0.0000	9	0	86.6752	151.4830	102.4174	0.1700	146	123
1	2255.0000	0.0000	9	0	86.7967	151.5006	102.5389	0.2211	138	125
1	2256.0000	0.0000	10	0	86.5916	151.5739	102.3604	0.2939	135	124
1	2257.0000	0.0000	10	0	86.6798	151.4818	102.4796	0.2299	142	131
1	2258.0000	0.0000	9	0	86.4703	151.5379	102.3382	0.2281	137	116
1	2259.0000	0.0000	9	0	86.5044	151.5205	102.2266	0.2401	135	120
1	2260.0000	0.0000	10	0	86.4965	151.8611	102.1646	0.2305	131	122
1	2261.0000	0.0000	10	0	86.7923	151.9020	102.4382	0.2095	140	128
1	2262.0000	0.0000	10	0	86.7456	151.8474	102.4185	0.2748	134	123
1	2263.0000	0.0000	10	0	86.5301	151.9543	102.3107	0.2561	142	116
1	2264.0000	0.0000	10	0	86.7240	151.9492	102.3226	0.1779	135	116
1	2265.0000	0.0000	9	0	86.6484	152.0052	102.4057	0.1946	141	127
1	2266.0000	0.0000	9	0	86.9956	151.7781	102.5368	0.2615	134	123
1	2267.0000	0.0000	10	0	86.7610	151.8949	102.4188	0.3625	138	120
1	2268.0000	0.0000	10	0	86.8687	151.8103	102.4795	0.1937	137	114
1	2269.0000	0.0000	10	0	86.9079	151.9244	102.5598	0.1862	142	131
1	2270.0000	0.0000	9	0	86.6671	151.9839	102.4555	0.1799	155	125
1	2271.0000	0.0000	9	0	86.6943	151.8810	102.3606	0.1745	134	126
1	2272.0000	0.0000	9	0	86.6227	151.8539	102.2013	0.2668	138	123
1	2273.0000	0.0000	9	0	86.8103	151.9694	102.4496	0.2837	139	124
1	2274.0000	0.0000	9	0	86.8803	151.9619	102.4638	0.2418	136	124
1	2275.0000	0.0000	9	0	86.9813	152.0196	102.4619	0.1534	139	126
1	2276.0000	0.0000	10	0	86.6421	152.1019	102.4274	0.4925	138	127
1	2277.0000	0.0000	10	0	86.6820	152.2973	102.5217	0.2855	140	127
1	2278.0000	0.0000	9	0	86.7409	152.1275	102.5362	0.2061	140	126
1	2279.0000	0.0000	10	0	86.9318	152.1349	102.6739	0.3691	143	130
1	2280.0000	0.0000	10	0	86.9940	152.2146	102.6523	0.2158	133	125
1	2281.0000	0.0000	10	0	86.7930	152.1286	102.4621	0.2437	139	118
1	2282.0000	0.0000	10	0	87.0252	152.1490	102.6225	0.2025	133	122
1	2283.0000	0.0000	10	0	86.8524	152.2290	102.4947	0.1944	136	124
1	2284.0000	0.0000	10	0	87.1873	152.0491	102.6068	0.4995	139	118
1	2285.0000	0.0000	10	0	87.0335	152.3795	102.6356	0.1602	127	124
1	2286.0000	0.0000	10	0	87.0002	152.4112	102.6296	0.1724	140	127
1	2287.0000	0.0000	9	0	86.7544	152.4040	102.5590	0.2476	133	119
1	2288.0000	0.0000	10	0	86.4511	152.3533	102.3579	0.4678	131	122
1	2289.0000	0.0000	10	0	87.2032	152.3356	102.8862	0.2375	135	129
1	2290.0000	0.0000	10	0	86.8164	152.3865	102.6672	0.2505	133	123
1	2291.0000	0.0000	10	0	87.0684	152.3578	102.7699	0.1828	137	123
1	2292.0000	0.0000	9	0	87.0413	152.3396	102.8059	0.3057	136	115
1	2293.0000	0.0000	10	0	86.9466	152.4716	102.6833	0.2826	136	121
1	2294.0000	0.0000	10	0	87.1459	152.3409	102.7292	0.2761	133	124
1	2295.0000	0.0000	10	0	87.2122	152.5109	102.7714	0.2407	137	122
1	2296.0000	0.0000	9	0	86.9044	152.4578	102.4982	0.2207	142	128
1	2297.0000	0.0000	10	0	87.2101	152.4779	102.8192	0.1368	138	126
1	2298.0000	0.0000	10	0	87.0318	152.4748	102.6709	0.1354	140	122
1	2299.0000	0.0000	10	0	87.3187	152.3932	102.7518	0.1737	134	119
1	2300.0000	0.0000	10	0	87.0943	152.4896	102.8045	0.2056	132	119
1	2301.0000	0.0000	9	0	86.9440	152.6167	102.6518	0.2316	135	124
1	2302.0000	0.0000	10	0	87.0326	152.5134	102.6805	0.2568	139	126
1	2303.0000	0.0000	10	0	87.2230	152.4493	102.8125	0.1532	136	126
1	2304.0000	0.0000	10	0	87.1371	152.5602	102.8123	0.2430	142	128
1	2305.0000	0.0000	10	0	87.3755	152.2791	102.9221	0.4195	139	126
1	2306.0000	0.0000	10	0	87.1826	152.4241	102.9223	0.1648	136	123
1	2307.0000	0.0000	10	0	87.2545	152.3394	102.8863	0.2180	134	125
1	2308.0000	0.0000	10	0	87.1341	152.3484	102.8227	0.1824	136	129
1	2309.0000	0.0000	10	0	86.8188	152.4557	102.7326	0.2143	141	126
1	2310.0000	0.0000	9	0	87.1002	152.4056	102.8005	0.2353	133	130
1	2311.0000	0.0000	9	0	87.0143	152.3813	102.6777	0.2436	135	121
1	2312.0000	0.0000	10	0	87.3892	152.1075	102.9450	0.3497	129	116
1	2313.0000	0.0000	10	0	87.1697	152.1579	102.7654	0.2890	130	118
1	2314.0000	0.0000	10	0	87.0376	152.2329	102.5717	0.4383	132	112
1	2315.0000	0.0000	10	0	86.8302	152.4984	102.5550	0.2162	132	121
1	2316.0000	0.0000	10	0	86.9054	152.4591	102.6142	0.2090	131	121
1	2317.0000	0.0000	9	0	87.2541	152.1992	102.8858	0.2879	132	120
1	2318.0000	0.0000	10	0	86.7752	152.3001	102.5455	0.3716	134	117
1	2319.0000	0.0000	9	0	87.1510	152.1824	102.7754	0.2796	129	121
1	2320.0000	0.0000	10	0	87.1518	152.3297	102.7638	0.2036	134	129
1	2321.0000	0.0000	10	0	86.8682	152.3974	102.5867	0.3871	138	127
1	2322.0000	0.0000	10	0	87.1969	152.3411	102.8661	0.2184	134	130
1	2323.0000	0.0000	10	0	86.9153	152.4148	102.6558	0.2875	134	118
1	2324.0000	0.0000	10	0	86.9812	152.2532	102.6265	0.3882	131	116
1	2325.0000	0.0000	10	0	87.1139	152.3113	102.7787	0.2923	135	118
1	2326.0000	0.0000	10	0	87.1182	152.2878	102.7373	0.2413	136	120
1	2327.0000	0.0000	9	0	87.1214	152.3948	102.7405	0.2768	131	124
1	2328.0000	0.0000	10	0	87.1385	152.3715	102.7604	0.1930	137	126
1	2329.0000	0.0000	10	0	86.9635	152.1642	102.6283	0.3089	136	117
1	2330.0000	0.0000	10	0	87.0664	152.3579	102.8128	0.2722	134	121
1	2331.0000	0.0000	10	0	87.0568	152.2974	102.5993	0.2624	142	118
1	2332.0000	0.0000	10	0	86.9489	152.2250	102.6068	0.1605	135	116
1	2333.0000	0.0000	10	0	86.9172	152.2668	102.5780	0.2667	134	119
1	2334.0000	0.0000	10	0	86.8982	152.1261	102.4698	0.1735	136	122
1	2335.0000	0.0000	10	0	87.2210	152.0242	102.7360	0.2698	140	123
1	2336.0000	0.0000	9	0	87.1362	151.9843	102.6754	0.2752	135	125
1	2337.0000	0.0000	10	0	87.1114	151.8972	102.8180	0.4311	135	123
1	2338.0000	0.0000	9	0	87.0851	152.1270	102.7430	0.3167	129	117
1	2339.0000	0.0000	9	0	87.2756	152.0676	102.8445	0.2436	132	127
1	2340.0000	0.0000	10	0	87.1469	152.1679	102.6606	0.1454	135	122
1	2341.0000	0.0000	10	0	87.2756	151.9534	102.6837	0.2349	135	124
1	2342.0000	0.0000	10	0	87.0266	152.0483	102.5051	0.3409	138	121
1	2343.0000	0.0000	10	0	87.1369	151.9660	102.6332	0.3573	136	125
1	2344.0000	0.0000	10	0	87.1254	151.9656	102.6967	0.2286	142	124
1	2345.0000	0.0000	10	0	86.9996	152.0474	102.6999	0.2096	140	124
1	2346.0000	0.0000	10	0	87.0655	151.9545	102.6693	0.2067	138	115
1	2347.0000	0.0000	10	0	87.0813	152.0366	102.5252	0.2543	138	118
1	2348.0000	0.0000	10	0	87.1720	152.1137	102.5269	0.2312	130	124
1	2349.0000	0.0000	10	0	87.2033	152.1170	102.5740	0.1887	130	118
1	2350.0000	0.0000	10	0	86.9375	152.0659	102.3748	0.1600	132	117
1	2351.0000	0.0000	10	0	86.8787	151.9231	102.3990	0.2884	128	118
1	2352.0000	0.0000	10	0	87.1693	151.8189	102.5911	0.2237	143	124
1	2353.0000	0.0000	10	0	87.1746	151.8277	102.7007	0.1938	138	117
1	2354.0000	0.0000	10	0	87.0973	151.8075	102.6289	0.2715	137	120
1	2355.0000	0.0000	9	0	87.1856	151.8526	102.6989	0.2586	148	129
1	2356.0000	0.0000	9	0	87.2516	151.9159	102.8087	0.0911	141	121
1	2357.0000	0.0000	10	0	87.0140	151.9165	102.6005	0.1675	149	124
1	2358.0000	0.0000	10	0	87.0950	151.9448	102.5757	0.1310	138	122
1	2359.0000	0.0000	10	0	87.0558	151.9870	102.4930	0.2902	148	124
1	2360.0000	0.0000	10	0	87.1766	151.9727	102.6070	0.1088	139	127
1	2361.0000	0.0000	9	0	87.3160	151.8991	102.7029	0.2623	147	128
1	2362.0000	0.0000	9	0	87.3018	151.9893	102.7414	0.1363	132	123
1	2363.0000	0.0000	9	0	87.1464	151.9896	102.6042	0.2091	141	121
1	2364.0000	0.0000	9	0	87.2584	152.0524	102.6021	0.1833	144	126
1	2365.0000	0.0000	9	0	87.0251	152.2145	102.4641	0.2396	137	124
1	2366.0000	0.0000	10	0	87.0821	152.1076	102.5709	0.2088	141	130
1	2367.0000	0.0000	10	0	87.2818	152.0849	102.7106	0.2509	137	121
1	2368.0000	0.0000	10	0	87.0998	152.1627	102.5713	0.1666	140	127
1	2369.0000	0.0000	10	0	87.1310	152.1858	102.6054	0.1728	139	123
1	2370.0000	0.0000	10	0	87.1234	152.1607	102.5366	0.1295	147	125
1	2371.0000	0.0000	10	0	87.1867	152.1286	102.6508	0.1537	137	122
1	2372.0000	0.0000	9	0	86.9529	152.1430	102.4658	0.1793	134	121
1	2373.0000	0.0000	10	0	87.2082	152.0199	102.6581	0.1693	132	119
1	2374.0000	0.0000	10	0	86.9017	152.0531	102.4961	0.2630	142	127
1	2375.0000	0.0000	9	0	86.9634	152.0586	102.5531	0.2025	137	128
1	2376.0000	0.0000	10	0	87.2359	151.9417	102.7934	0.2101	148	129
1	2377.0000	0.0000	10	0	87.0413	151.9856	102.6163	0.1690	137	131
1	2378.0000	0.0000	10	0	87.0859	151.9371	102.6754	0.1257	141	130
1	2379.0000	0.0000	10	0	87.0009	151.8434	102.5273	0.1725	147	132
1	2380.0000	0.0000	9	0	86.9992	151.8976	102.6189	0.2061	140	133
1	2381.0000	0.0000	10	0	87.1088	151.8429	102.6831	0.2175	140	127
1	2382.0000	0.0000	10	0	86.9671	151.7716	102.5515	0.3147	142	130
1	2383.0000	0.0000	10	0	86.9724	151.9176	102.6155	0.1575	138	126
1	2384.0000	0.0000	10	0	86.9572	151.8809	102.6036	0.2220	146	125
1	2385.0000	0.0000	10	0	86.8647	151.8069	102.4729	0.2309	142	125
1	2386.0000	0.0000	10	0	87.1087	151.7821	102.6820	0.2231	143	128
1	2387.0000	0.0000	10	0	86.6871	151.9695	102.4333	0.1871	144	129
1	2388.0000	0.0000	10	0	87.0116	151.8712	102.6642	0.2771	139	126
1	2389.0000	0.0000	10	0	86.9281	151.8167	102.5587	0.1545	136	128
1	2390.0000	0.0000	10	0	87.0229	151.8857	102.6558	0.4350	138	126
1	2391.0000	0.0000	10	0	87.1000	151.7471	102.6606	0.1492	140	121
1	2392.0000	0.0000	10	0	86.9104	151.8099	102.4830	0.2255	142	125
1	2393.0000	0.0000	10	0	86.9114	151.8105	102.5636	0.1722	140	120
1	2394.0000	0.0000	10	0	87.2140	151.7376	102.7634	0.2831	139	123
1	2395.0000	0.0000	9	0	87.3943	151.6082	102.7963	0.4492	136	124
1	2396.0000	0.0000	10	0	86.9927	151.8422	102.5735	0.3791	138	117
1	2397.0000	0.0000	10	0	87.2317	151.6967	102.7277	0.3923	136	117
1	2398.0000	0.0000	10	0	86.7951	151.7988	102.5289	0.2078	139	118
1	2399.0000	0.0000	10	0	86.7202	151.6020	102.4223	0.4907	142	128
1	2400.0000	0.0000	9	0	86.9475	151.7528	102.5418	0.1344	135	120
1	2401.0000	0.0000	10	0	87.0255	151.7328	102.6351	0.2058	143	122
1	2402.0000	0.0000	10	0	86.7448	151.8044	102.4398	0.2719	141	122
1	2403.0000	0.0000	10	0	86.8927	151.7477	102.4485	0.2338	137	115
1	2404.0000	0.0000	10	0	86.9553	151.7265	102.5336	0.2334	136	121
1	2405.0000	0.0000	10	0	86.8255	151.7479	102.3855	0.1711	134	118
1	2406.0000	0.0000	10	0	87.0434	151.6856	102.5942	0.2624	140	124
1	2407.0000	0.0000	10	0	86.9490	151.8126	102.4755	0.2286	141	121
1	2408.0000	0.0000	10	0	87.0429	151.8377	102.6030	0.1981	136	123
1	2409.0000	0.0000	10	0	87.2438	151.6012	102.6810	0.2113	136	117
1	2410.0000	0.0000	10	0	87.2360	151.5801	102.7203	0.3634	144	123
1	2411.0000	0.0000	10	0	86.8599	151.8558	102.5467	0.2238	139	125
1	2412.0000	0.0000	10	0	86.8495	151.7367	102.4927	0.2046	142	121
1	2413.0000	0.0000	10	0	86.9426	151.7488	102.5242	0.1870	134	114
1	2414.0000	0.0000	10	0	86.9188	151.7009	102.4280	0.2050	136	117
1	2415.0000	0.0000	10	0	86.9605	151.8146	102.4544	0.2595	139	120
1	2416.0000	0.0000	9	0	86.9285	151.8707	102.5004	0.2551	141	122
1	2417.0000	0.0000	10	0	87.0537	151.8396	102.5829	0.2086	137	125
1	2418.0000	0.0000	10	0	87.0481	151.8106	102.6406	0.3002	136	120
1	2419.0000	0.0000	9	0	87.0482	151.8111	102.4868	0.1703	142	127
1	2420.0000	0.0000	10	0	87.0184	151.8196	102.5525	0.1878	134	128
1	2421.0000	0.0000	10	0	87.0014	151.7389	102.5720	0.3618	136	126
1	2422.0000	0.0000	10	0	87.0033	151.7945	102.5818	0.3786	149	126
1	2423.0000	0.0000	10	0	86.9409	151.8618	102.4598	0.2178	138	117
1	2424.0000	0.0000	10	0	86.9706	151.8100	102.4298	0.2302	143	118
1	2425.0000	0.0000	10	0	86.7735	151.7776	102.3205	0.2575	138	117
1	2426.0000	0.0000	10	0	86.8131	151.9101	102.3533	0.2225	134	119
1	2427.0000	0.0000	10	0	86.8942	151.8969	102.4935	0.1629	133	117
1	2428.0000	0.0000	10	0	86.9268	151.8792	102.5176	0.2321	139	117
1	2429.0000	0.0000	10	0	86.8491	151.9357	102.4752	0.2015	146	120
1	2430.0000	0.0000	10	0	86.9118	151.9007	102.4476	0.1462	139	118
1	2431.0000	0.0000	10	0	87.0767	151.7901	102.5577	0.1443	144	122
1	2432.0000	0.0000	10	0	86.9580	151.8441	102.4533	0.3824	139	120
1	2433.0000	0.0000	10	0	86.8638	152.0102	102.4887	0.2419	137	122
1	2434.0000	0.0000	10	0	86.7872	151.8868	102.3556	0.3028	137	114
1	2435.0000	0.0000	10	0	86.8371	151.9172	102.3082	0.1986	142	121
1	2436.0000	0.0000	10	0	86.9432	151.8386	102.4507	0.2852	140	125
1	2437.0000	0.0000	10	0	87.0342	151.8901	102.4777	0.2128	142	127
1	2438.0000	0.0000	10	0	87.0028	151.8640	102.5055	0.1842	141	128
1	2439.0000	0.0000	10	0	87.0495	151.8264	102.5352	0.1868	140	119
1	2440.0000	0.0000	9	0	86.8577	151.8740	102.3487	0.2051	137	118
1	2441.0000	0.0000	10	0	86.7914	152.0057	102.3685	0.2226	143	118
1	2442.0000	0.0000	10	0	86.9882	151.8506	102.4132	0.1628	137	131
1	2443.0000	0.0000	10	0	86.9299	151.9531	102.4733	0.1776	136	135
1	2444.0000	0.0000	10	0	86.9039	152.0452	102.5146	0.2426	137	120
1	2445.0000	0.0000	10	0	86.8716	151.9368	102.4088	0.1488	136	123
1	2446.0000	0.0000	9	0	86.9502	151.9704	102.4821	0.2538	143	118
1	2447.0000	0.0000	9	0	87.0423	151.8749	102.3625	0.2002	138	119
1	2448.0000	0.0000	10	0	86.8655	151.9047	102.3163	0.2495	132	115
1	2449.0000	0.0000	10	0	86.9223	151.7703	102.4062	0.3613	137	122
1	2450.0000	0.0000	10	0	86.8922	151.9176	102.4007	0.2375	139	124
1	2451.0000	0.0000	10	0	86.9844	151.9177	102.4074	0.2650	141	120
1	2452.0000	0.0000	10	0	87.0086	151.9086	102.5382	0.1789	140	122
1	2453.0000	0.0000	10	0	86.9251	151.9590	102.4420	0.1460	137	123
1	2454.0000	0.0000	10	0	87.1316	151.8665	102.5541	0.2509	144	124
1	2455.0000	0.0000	10	0	86.9290	151.9762	102.4493	0.1903	146	122
1	2456.0000	0.0000	10	0	87.0628	151.9935	102.5558	0.1188	137	122
1	2457.0000	0.0000	10	0	87.1550	151.8086	102.6403	0.3963	137	116
1	2458.0000	0.0000	10	0	87.0153	152.0329	102.5398	0.2174	141	117
1	2459.0000	0.0000	10	0	87.2102	151.8896	102.6085	0.2980	143	127
1	2460.0000	0.0000	9	0	86.6678	151.9679	102.2709	0.2125	143	127
1	2461.0000	0.0000	10	0	87.0245	151.8948	102.4911	0.2772	144	122
1	2462.0000	0.0000	9	0	86.8199	151.9191	102.3515	0.1908	141	124
1	2463.0000	0.0000	10	0	87.1597	151.9216	102.5537	0.2114	134	121
1	2464.0000	0.0000	10	0	86.8723	152.0038	102.4160	0.2004	137	120
1	2465.0000	0.0000	10	0	86.9004	152.0325	102.4689	0.1673	133	125
1	2466.0000	0.0000	10	0	87.0029	151.9689	102.3931	0.1671	140	120
1	2467.0000	0.0000	9	0	86.9236	151.8961	102.3648	0.2086	137	124
1	2468.0000	0.0000	10	0	86.9562	151.8297	102.3940	0.2411	138	121
1	2469.0000	0.0000	10	0	86.7955	151.8555	102.4419	0.2973	143	119
1	2470.0000	0.0000	10	0	86.6942	151.8140	102.2726	0.1935	139	125
1	2471.0000	0.0000	9	0	86.8288	151.7628	102.4370	0.3103	143	122
1	2472.0000	0.0000	9	0	86.7001	151.6448	102.2528	0.3104	143	119
1	2473.0000	0.0000	10	0	86.5844	151.6758	102.1742	0.2412	139	117
1	2474.0000	0.0000	9	0	86.7705	151.7973	102.3714	0.1786	134	122
1	2475.0000	0.0000	10	0	86.9809	151.7761	102.4827	0.2078	136	124
1	2476.0000	0.0000	10	0	86.7744	151.8214	102.2854	0.1954	141	124
1	2477.0000	0.0000	10	0	86.9822	151.8595	102.4899	0.1962	141	122
1	2478.0000	0.0000	10	0	86.9185	151.8721	102.4450	0.1476	141	121
1	2479.0000	0.0000	10	0	87.0975	151.8913	102.5445	0.1651	150	125
1	2480.0000	0.0000	9	0	87.0163	151.8815	102.4790	0.1146	139	124
1	2481.0000	0.0000	10	0	86.8338	151.9025	102.3509	0.1224	145	125
1	2482.0000	0.0000	10	0	86.8583	151.9725	102.3411	0.2969	137	120
1	2483.0000	0.0000	10	0	86.8230	151.8924	102.3839	0.3961	135	120
1	2484.0000	0.0000	10	0	86.9983	151.9139	102.4237	0.3495	140	113
1	2485.0000	0.0000	10	0	87.0834	151.7444	102.5288	0.2128	141	119
1	2486.0000	0.0000	10	0	86.8311	152.0848	102.4345	0.3228	143	122
1	2487.0000	0.0000	10	0	86.7484	151.8939	102.2323	0.2391	141	121
1	2488.0000	0.0000	10	0	87.0670	151.9231	102.4923	0.1658	140	120
1	2489.0000	0.0000	10	0	86.6008	151.8730	102.1481	0.2984	145	124
1	2490.0000	0.0000	9	0	86.9249	151.8667	102.4483	0.1370	137	122
1	2491.0000	0.0000	10	0	86.7430	152.0452	102.3950	0.1740	140	125
1	2492.0000	0.0000	10	0	86.8837	151.9669	102.5041	0.2139	141	123
1	2493.0000	0.0000	10	0	87.0189	151.9751	102.5670	0.1439	146	131
1	2494.0000	0.0000	10	0	87.0238	151.8268	102.5128	0.2580	147	126
1	2495.0000	0.0000	10	0	86.9596	151.9081	102.5142	0.2616	136	120
1	2496.0000	0.0000	10	0	87.1284	151.8302	102.6714	0.2833	141	128
1	2497.0000	0.0000	10	0	86.8879	151.9154	102.5146	0.2599	130	120
1	2498.0000	0.0000	10	0	87.4596	151.9024	102.8526	0.5049	134	116
1	2499.0000	0.0000	10	0	87.1632	151.7717	102.6728	0.2379	125	111
1	2500.0000	0.0000	10	0	86.9407	151.9293	102.5375	0.1862	130	120
1	2501.0000	0.0000	10	0	87.1693	151.7408	102.5999	0.3377	127	110
1	2502.0000	0.0000	10	0	87.2345	151.7488	102.6139	0.2538	131	119
1	2503.0000	0.0000	10	0	87.0803	151.8484	102.5717	0.1306	131	123
1	2504.0000	0.0000	10	0	87.0353	151.9168	102.5318	0.1322	133	123
1	2505.0000	0.0000	9	0	87.0758	151.9231	102.6043	0.1828	137	127
1	2506.0000	0.0000	9	0	87.0402	152.0563	102.6155	0.1519	137	127
1	2507.0000	0.0000	10	0	86.8836	152.2375	102.5297	0.2482	141	122
1	2508.0000	0.0000	10	0	86.9438	152.3931	102.7494	0.1638	141	115
1	2509.0000	0.0000	10	0	87.0392	152.2546	102.8617	0.3533	137	120
1	2510.0000	0.0000	10	0	87.1577	152.2784	102.8590	0.2469	138	124
1	2511.0000	0.0000	9	0	87.0048	152.3806	102.7444	0.2263	140	126
1	2512.0000	0.0000	10	0	87.2277	152.2614	102.8113	0.1646	139	124
1	2513.0000	0.0000	9	0	87.2246	152.3547	102.7812	0.2129	131	121
1	2514.0000	0.0000	9	0	87.1114	152.3818	102.7701	0.1344	132	124
1	2515.0000	0.0000	9	0	87.2080	152.5033	102.9019	0.2354	134	112
1	2516.0000	0.0000	10	0	87.1002	152.4641	102.8290	0.1329	131	119
1	2517.0000	0.0000	10	0	86.9902	152.5123	102.6667	0.2545	136	121
1	2518.0000	0.0000	10	0	87.2266	152.4192	102.8305	0.2128	130	111
1	2519.0000	0.0000	10	0	86.9775	152.3748	102.3574	0.4667	118	90
1	2520.0000	0.0000	10	0	87.1400	152.1206	102.8271	0.3547	123	96
1	2521.0000	0.0000	10	0	87.0238	152.1998	102.6880	0.3518	136	98
1	2522.0000	0.0000	9	0	87.1818	152.1513	102.9396	0.2375	125	106
1	2523.0000	0.0000	10	0	87.4074	151.9526	102.9848	0.1214	134	109
1	2524.0000	0.0000	10	0	87.3474	151.9390	103.0214	0.2406	133	120
1	2525.0000	0.0000	10	0	87.2493	152.0669	102.9270	0.1745	135	121
1	2526.0000	0.0000	10	0	87.4522	152.0106	103.0093	0.1488	149	122
1	2527.0000	0.0000	10	0	87.3843	152.0279	102.8515	0.1969	135	123
1	2528.0000	0.0000	10	0	87.3255	152.0806	102.9350	0.1671	156	123
1	2529.0000	0.0000	10	0	87.3228	151.9229	102.8494	0.1677	132	130
1	2530.0000	0.0000	10	0	87.5090	151.8069	102.9573	0.1978	135	121
1	2531.0000	0.0000	10	0	87.3834	151.7950	103.0079	0.1999	157	124
1	2532.0000	0.0000	10	0	87.3652	151.7397	103.0066	0.2650	149	120
1	2533.0000	0.0000	10	0	87.3025	151.9078	102.9565	0.2905	149	113
1	2534.0000	0.0000	10	0	87.3448	151.8187	102.9729	0.2340	135	123
1	2535.0000	0.0000	9	0	87.4784	151.8235	103.0413	0.1637	137	125
1	2536.0000	0.0000	10	0	87.3683	151.8720	102.9736	0.1453	150	125
1	2537.0000	0.0000	10	0	87.2920	151.9332	102.8343	0.1379	134	124
1	2538.0000	0.0000	10	0	87.1846	151.9797	102.8188	0.2296	134	124
1	2539.0000	0.0000	10	0	87.5023	152.0743	102.9782	0.1536	151	124
1	2540.0000	0.0000	10	0	87.2933	152.1924	102.8549	0.2055	135	130
1	2541.0000	0.0000	10	0	87.5508	152.1436	103.0194	0.3146	136	124
1	2542.0000	0.0000	9	0	87.3610	152.3600	102.7249	0.2046	140	131
1	2543.0000	0.0000	9	0	87.7140	152.4543	103.0632	0.2516	144	132
1	2544.0000	0.0000	10	0	87.5607	152.4788	102.9700	0.1113	146	132
1	2545.0000	0.0000	9	0	87.5985	152.4023	102.9952	0.1258	142	132
1	2546.0000	0.0000	9	0	87.5966	152.4412	103.0045	0.1368	142	133
1	2547.0000	0.0000	9	0	87.6216	152.3632	103.0719	0.1700	142	134
1	2548.0000	0.0000	10	0	87.5119	152.3555	103.0500	0.1536	141	125
1	2549.0000	0.0000	10	0	87.4913	152.2641	102.9332	0.2208	143	131
1	2550.0000	0.0000	10	0	87.3854	152.3498	102.9486	0.2141	143	122
1	2551.0000	0.0000	10	0	87.5098	152.3892	103.0725	0.2029	140	127
1	2552.0000	0.0000	10	0	87.6055	152.3778	103.0907	0.1251	143	127
1	2553.0000	0.0000	9	0	87.4535	152.4221	102.9746	0.1420	137	131
1	2554.0000	0.0000	9	0	87.4240	152.5555	103.0054	0.1845	142	134
1	2555.0000	0.0000	10	0	87.7923	152.3320	103.0604	0.4114	144	132
1	2556.0000	0.0000	9	0	87.5180	152.6260	102.9419	0.1803	138	132
1	2557.0000	0.0000	10	0	87.5361	152.6369	102.9556	0.2234	138	124
1	2558.0000	0.0000	10	0	87.9042	152.5265	103.3935	0.3759	135	124
1	2559.0000	0.0000	9	0	87.5601	152.6725	103.1877	0.2038	133	126
1	2560.0000	0.0000	9	0	87.4923	152.6861	103.1722	0.2369	139	132
1	2561.0000	0.0000	9	0	87.4881	152.5048	103.1450	0.1469	143	126
1	2562.0000	0.0000	9	0	87.3501	152.6681	103.0127	0.3564	140	137
1	2563.0000	0.0000	9	0	87.5444	152.5499	103.2222	0.1933	138	128
1	2564.0000	0.0000	10	0	87.6025	152.5188	103.1706	0.1602	136	126
1	2565.0000	0.0000	9	0	87.4689	152.5548	103.0773	0.2114	143	126
1	2566.0000	0.0000	10	0	87.3243	152.5839	102.9601	0.2943	138	128
1	2567.0000	0.0000	9	0	87.5843	152.4666	103.1640	0.1912	137	131
1	2568.0000	0.0000	10	0	87.5882	152.4609	103.2030	0.1495	138	122
1	2569.0000	0.0000	10	0	87.4650	152.4694	103.2203	0.1742	141	128
1	2570.0000	0.0000	9	0	87.4820	152.2795	103.0864	0.2209	138	127
1	2571.0000	0.0000	10	0	87.3334	152.4068	103.0914	0.1590	139	126
1	2572.0000	0.0000	10	0	87.3201	152.5216	103.0454	0.1624	139	126
1	2573.0000	0.0000	9	0	87.5218	152.5615	103.0292	0.3330	139	130
1	2574.0000	0.0000	10	0	87.4045	152.4980	102.9608	0.2664	146	129
1	2575.0000	0.0000	9	0	87.3828	152.4616	103.0442	0.1853	143	132
1	2576.0000	0.0000	10	0	87.3526	152.4475	103.0186	0.2219	151	129
1	2577.0000	0.0000	9	0	87.3530	152.3975	102.9551	0.1962	145	134
1	2578.0000	0.0000	10	0	87.4540	152.3145	103.1399	0.2623	136	123
1	2579.0000	0.0000	10	0	87.4436	152.4162	103.1098	0.1464	139	128
1	2580.0000	0.0000	10	0	87.5003	152.4852	103.1102	0.2844	138	122
1	2581.0000	0.0000	10	0	87.3137	152.4815	102.9129	0.1771	138	131
1	2582.0000	0.0000	9	0	87.3927	152.4811	102.9314	0.1983	138	132
1	2583.0000	0.0000	10	0	87.4035	152.3801	102.9344	0.2175	140	125
1	2584.0000	0.0000	10	0	87.4221	152.2779	102.9695	0.1896	131	121
1	2585.0000	0.0000	10	0	87.2081	152.3293	102.9431	0.2185	139	122
1	2586.0000	0.0000	10	0	87.2129	152.2897	102.8722	0.1197	135	122
1	2587.0000	0.0000	10	0	87.0558	152.3485	102.7154	0.2291	135	123
1	2588.0000	0.0000	10	0	87.2617	152.2896	102.9313	0.2677	138	124
1	2589.0000	0.0000	10	0	87.2667	152.2475	102.9762	0.1577	137	127
1	2590.0000	0.0000	10	0	87.1398	152.3166	102.8726	0.2157	136	120
1	2591.0000	0.0000	10	0	87.4077	152.3999	103.1629	0.2366	141	127
1	2592.0000	0.0000	10	0	87.4646	152.3354	103.1506	0.2401	137	124
1	2593.0000	0.0000	10	0	87.2916	152.3574	102.9900	0.2078	133	125
1	2594.0000	0.0000	10	0	87.2102	152.4012	102.8699	0.2210	133	124
1	2595.0000	0.0000	10	0	87.3619	152.4001	103.0689	0.2097	137	128
1	2596.0000	0.0000	10	0	87.3899	152.3887	103.0073	0.1822	142	129
1	2597.0000	0.0000	10	0	87.3172	152.4983	103.0218	0.2007	134	122
1	2598.0000	0.0000	10	0	87.3149	152.4370	102.9084	0.1888	137	120
1	2599.0000	0.0000	10	0	87.3644	152.5484	103.0959	0.1491	137	126
1	2600.0000	0.0000	10	0	87.1271	152.5474	103.0245	0.3050	137	122
1	2601.0000	0.0000	9	0	87.3807	152.5067	103.2257	0.2008	140	130
1	2602.0000	0.0000	10	0	87.2691	152.5062	102.9843	0.2710	136	119
1	2603.0000	0.0000	10	0	87.3938	152.5695	103.1519	0.2860	137	125
1	2604.0000	0.0000	10	0	87.1563	152.6592	102.8470	0.2317	135	126
1	2605.0000	0.0000	10	0	87.2339	152.6386	102.9815	0.2037	145	126
1	2606.0000	0.0000	10	0	87.4832	152.4730	103.1875	0.2111	145	130
1	2607.0000	0.0000	10	0	87.5169	152.5135	103.2290	0.2067	140	128
1	2608.0000	0.0000	10	0	87.3374	152.5282	103.0867	0.2345	138	126
1	2609.0000	0.0000	10	0	87.4466	152.4889	103.0947	0.2261	136	119
1	2610.0000	0.0000	10	0	87.4672	152.6410	103.1592	0.2005	139	120
1	2611.0000	0.0000	10	0	87.4178	152.6936	103.1036	0.1971	141	128
1	2612.0000	0.0000	9	0	87.3891	152.6855	103.0704	0.1173	142	128
1	2613.0000	0.0000	10	0	87.2635	152.6504	103.0870	0.2254	138	121
1	2614.0000	0.0000	10	0	87.3015	152.5973	103.0793	0.1373	135	122
1	2615.0000	0.0000	10	0	87.2501	152.6106	103.0203	0.1664	144	126
1	2616.0000	0.0000	10	0	87.1580	152.5649	102.9274	0.2135	141	129
1	2617.0000	0.0000	10	0	87.2377	152.4527	102.7580	0.2399	141	125
1	2618.0000	0.0000	10	0	87.3580	152.6073	103.0442	0.2055	133	127
1	2619.0000	0.0000	10	0	87.2660	152.6110	103.0447	0.1757	139	127
1	2620.0000	0.0000	10	0	87.0405	152.6226	102.9122	0.1768	131	116
1	2621.0000	0.0000	9	0	87.2391	152.5379	103.0071	0.2198	135	123
1	2622.0000	0.0000	9	0	87.3169	152.5971	103.1216	0.2357	134	122
1	2623.0000	0.0000	10	0	87.1562	152.5554	102.9553	0.3138	143	117
1	2624.0000	0.0000	10	0	87.0502	152.6260	102.8727	0.3370	137	125
1	2625.0000	0.0000	10	0	87.0675	152.6500	102.8164	0.2093	139	124
1	2626.0000	0.0000	10	0	87.0387	152.5144	102.6366	0.1982	139	123
1	2627.0000	0.0000	10	0	87.1800	152.6064	102.8623	0.2241	140	121
1	2628.0000	0.0000	10	0	87.0767	152.6520	102.8085	0.1941	134	116
1	2629.0000	0.0000	10	0	87.1000	152.6373	102.7410	0.2022	138	122
1	2630.0000	0.0000	10	0	87.2002	152.5549	102.8110	0.2604	134	117
1	2631.0000	0.0000	10	0	87.1364	152.5480	102.9069	0.2039	135	123
1	2632.0000	0.0000	10	0	87.0703	152.5712	102.8212	0.1905	134	126
1	2633.0000	0.0000	9	0	87.3073	152.5185	102.9313	0.1841	135	131
1	2634.0000	0.0000	10	0	87.3023	152.5647	102.9167	0.1855	138	131
1	2635.0000	0.0000	10	0	87.0189	152.6573	102.7854	0.1399	140	127
1	2636.0000	0.0000	10	0	87.2817	152.4792	102.9136	0.2161	142	124
1	2637.0000	0.0000	10	0	87.3987	152.4245	103.0410	0.3005	135	126
1	2638.0000	0.0000	10	0	87.1225	152.6175	102.8769	0.1510	128	124
1	2639.0000	0.0000	10	0	87.1481	152.6653	102.8456	0.1201	136	124
1	2640.0000	0.0000	10	0	87.2153	152.6300	102.8527	0.1787	135	129
1	2641.0000	0.0000	10	0	87.0582	152.6892	102.7629	0.3624	140	121
1	2642.0000	0.0000	10	0	87.1538	152.5136	102.7304	0.2618	140	117
1	2643.0000	0.0000	10	0	87.1775	152.5628	102.8060	0.1341	130	117
1	2644.0000	0.0000	10	0	87.1435	152.6604	102.8781	0.2008	135	121
1	2645.0000	0.0000	10	0	86.9389	152.6240	102.6459	0.2151	134	123
1	2646.0000	0.0000	10	0	86.9985	152.4874	102.6024	0.2426	134	125
1	2647.0000	0.0000	10	0	87.1423	152.6881	102.8021	0.1857	137	126
1	2648.0000	0.0000	10	0	87.1112	152.5872	102.7225	0.1257	138	128
1	2649.0000	0.0000	10	0	87.2333	152.5114	102.8452	0.1963	129	120
1	2650.0000	0.0000	10	0	87.1126	152.5880	102.7995	0.2481	129	122
1	2651.0000	0.0000	10	0	87.2483	152.5662	102.9044	0.2144	133	122
1	2652.0000	0.0000	10	0	87.1787	152.6111	102.8453	0.2216	132	120
1	2653.0000	0.0000	10	0	87.1301	152.5819	102.8310	0.1439	133	120
1	2654.0000	0.0000	10	0	87.0397	152.5406	102.7320	0.1699	129	121
1	2655.0000	0.0000	10	0	86.8772	152.6364	102.7378	0.3684	131	117
1	2656.0000	0.0000	10	0	87.1671	152.6140	102.7907	0.2384	135	120
1	2657.0000	0.0000	9	0	87.0395	152.7151	102.7632	0.1265	133	131
1	2658.0000	0.0000	10	0	87.0118	152.7398	102.7874	0.2235	131	126
1	2659.0000	0.0000	10	0	87.1656	152.6129	102.8004	0.1924	131	119
1	2660.0000	0.0000	10	0	87.1784	152.4391	102.6331	0.2440	132	117
1	2661.0000	0.0000	10	0	87.0964	152.6302	102.7113	0.1564	136	124
1	2662.0000	0.0000	10	0	87.1515	152.6240	102.7775	0.2420	140	121
1	2663.0000	0.0000	9	0	87.1239	152.6048	102.7111	0.0936	137	126
1	2664.0000	0.0000	10	0	87.0688	152.6332	102.7405	0.0923	138	125
1	2665.0000	0.0000	10	0	87.1591	152.6246	102.7939	0.1388	132	115
1	2666.0000	0.0000	10	0	87.2249	152.6190	102.8057	0.1816	128	113
1	2667.0000	0.0000	10	0	87.1920	152.5754	102.8519	0.2876	134	125
1	2668.0000	0.0000	10	0	87.2073	152.6171	102.8275	0.2169	139	128
1	2669.0000	0.0000	10	0	86.8991	152.6862	102.5852	0.2156	136	121
1	2670.0000	0.0000	10	0	86.9712	152.6307	102.5574	0.2103	139	124
1	2671.0000	0.0000	10	0	87.0721	152.6041	102.6975	0.2056	135	121
1	2672.0000	0.0000	10	0	86.9864	152.7203	102.5805	0.1791	142	128
1	2673.0000	0.0000	10	0	87.0590	152.6166	102.6852	0.2181	139	125
1	2674.0000	0.0000	10	0	87.1211	152.5918	102.5904	0.1376	135	128
1	2675.0000	0.0000	10	0	87.0376	152.6582	102.6063	0.2044	140	128
1	2676.0000	0.0000	10	0	86.8701	152.6680	102.5251	0.1312	133	120
1	2677.0000	0.0000	10	0	87.0093	152.6186	102.5962	0.1364	130	119
1	2678.0000	0.0000	10	0	86.9833	152.5225	102.6481	0.1804	134	123
1	2679.0000	0.0000	10	0	86.7694	152.6556	102.5136	0.2397	132	120
1	2680.0000	0.0000	10	0	86.8676	152.6691	102.5837	0.1806	135	122
1	2681.0000	0.0000	10	0	86.8842	152.7102	102.6434	0.2230	136	123
1	2682.0000	0.0000	10	0	87.0838	152.5672	102.6387	0.1169	133	127
1	2683.0000	0.0000	10	0	87.0137	152.6988	102.7183	0.2107	137	129
1	2684.0000	0.0000	10	0	87.0698	152.6058	102.7617	0.2224	132	129
1	2685.0000	0.0000	10	0	86.9000	152.6992	102.6106	0.2316	137	131
1	2686.0000	0.0000	10	0	86.9050	152.7078	102.6010	0.1922	141	127
1	2687.0000	0.0000	10	0	87.0054	152.6734	102.6740	0.1568	135	122
1	2688.0000	0.0000	10	0	86.9091	152.7107	102.6112	0.1493	125	128
1	2689.0000	0.0000	10	0	86.7860	152.7465	102.5347	0.2704	131	131
1	2690.0000	0.0000	10	0	86.9414	152.6501	102.5779	0.1647	133	123
1	2691.0000	0.0000	9	0	87.0324	152.6538	102.6581	0.1178	136	120
1	2692.0000	0.0000	10	0	87.0606	152.6097	102.6013	0.2583	133	112
1	2693.0000	0.0000	10	0	86.8895	152.4694	102.3064	0.3714	127	99
1	2694.0000	0.0000	9	0	85.8689	152.7577	101.5803	0.3753	120	87
1	2695.0000	0.0000	10	0	85.8160	152.7452	101.2519	0.2715	119	92
1	2696.0000	0.0000	10	0	86.5261	152.8453	102.1525	0.3168	142	110
1	2697.0000	0.0000	10	0	86.7571	152.7606	102.3979	0.1182	136	117
1	2698.0000	0.0000	10	0	86.7638	152.8085	102.4604	0.1107	139	125
1	2699.0000	0.0000	10	0	86.9032	152.7435	102.5498	0.1457	138	123
1	2700.0000	0.0000	10	0	86.8326	152.7872	102.5250	0.1832	135	127
1	2701.0000	0.0000	10	0	86.9352	152.7288	102.6332	0.1101	136	126
1	2702.0000	0.0000	10	0	86.8667	152.7392	102.5267	0.1341	129	119
1	2703.0000	0.0000	10	0	86.8472	152.7305	102.5077	0.1728	136	121
1	2704.0000	0.0000	10	0	86.9478	152.6546	102.5771	0.1850	133	119
1	2705.0000	0.0000	10	0	86.9281	152.7059	102.5634	0.2243	137	119
1	2706.0000	0.0000	10	0	86.8366	152.6775	102.5862	0.1952	140	125
1	2707.0000	0.0000	9	0	86.9588	152.6276	102.6898	0.3142	133	126
1	2708.0000	0.0000	10	0	86.9721	152.6904	102.6158	0.1974	136	126
1	2709.0000	0.0000	10	0	86.9232	152.6987	102.6301	0.1172	130	132
1	2710.0000	0.0000	10	0	86.9465	152.6522	102.6468	0.1778	134	130
1	2711.0000	0.0000	10	0	86.9569	152.6479	102.6538	0.1825	140	128
1	2712.0000	0.0000	10	0	86.9294	152.7102	102.6737	0.1223	130	116
1	2713.0000	0.0000	10	0	86.9311	152.6749	102.5715	0.2415	135	119
1	2714.0000	0.0000	10	0	86.8835	152.7223	102.5629	0.2131	142	121
1	2715.0000	0.0000	10	0	87.0190	152.6886	102.6022	0.2044	136	124
1	2716.0000	0.0000	10	0	86.7602	152.7865	102.4964	0.1073	135	126
1	2717.0000	0.0000	10	0	86.9721	152.7282	102.6144	0.1563	135	125
1	2718.0000	0.0000	10	0	86.9847	152.7628	102.5622	0.1405	137	122
1	2719.0000	0.0000	10	0	87.0778	152.6794	102.7449	0.2056	133	130
1	2720.0000	0.0000	10	0	86.8703	152.9146	102.6522	0.2057	135	127
1	2721.0000	0.0000	10	0	86.9774	152.7872	102.7009	0.1569	128	124
1	2722.0000	0.0000	10	0	86.8265	152.8720	102.5745	0.1849	135	125
1	2723.0000	0.0000	10	0	86.9966	152.7745	102.6977	0.2198	142	125
1	2724.0000	0.0000	10	0	86.9594	152.7819	102.6551	0.2367	132	125
1	2725.0000	0.0000	10	0	86.8437	152.7733	102.5545	0.1747	134	126
1	2726.0000	0.0000	10	0	86.9233	152.7288	102.6287	0.1590	129	118
1	2727.0000	0.0000	10	0	86.8344	152.8279	102.5395	0.1037	137	116
1	2728.0000	0.0000	10	0	86.8880	152.6857	102.4757	0.2766	134	114
1	2729.0000	0.0000	10	0	86.7345	152.7966	102.3936	0.1185	136	121
1	2730.0000	0.0000	10	0	86.9315	152.7271	102.5144	0.1382	141	133
1	2731.0000	0.0000	10	0	87.0629	152.7163	102.6065	0.1977	137	128
1	2732.0000	0.0000	10	0	86.9575	152.7567	102.4819	0.2305	136	121
1	2733.0000	0.0000	10	0	87.0444	152.8433	102.6734	0.3257	130	125
1	2734.0000	0.0000	10	0	87.1548	152.6969	102.7068	0.3200	138	122
1	2735.0000	0.0000	10	0	87.1390	152.6836	102.5365	0.2657	139	119
1	2736.0000	0.0000	10	0	86.8380	152.8437	102.4226	0.2615	137	129
1	2737.0000	0.0000	10	0	87.1713	152.8153	102.6334	0.2385	138	123
1	2738.0000	0.0000	10	0	87.0102	152.9098	102.5707	0.1863	133	121
1	2739.0000	0.0000	10	0	86.9465	152.9861	102.5585	0.1491	140	128
1	2740.0000	0.0000	10	0	87.1005	152.9200	102.6404	0.1452	136	125
1	2741.0000	0.0000	10	0	86.9712	152.9417	102.6125	0.1680	134	119
1	2742.0000	0.0000	10	0	87.1698	152.9192	102.7280	0.1626	141	123
1	2743.0000	0.0000	10	0	87.3804	152.8134	102.6545	0.4307	135	119
1	2744.0000	0.0000	10	0	87.0627	152.9802	102.5724	0.1332	134	121
1	2745.0000	0.0000	10	0	86.9975	152.9868	102.4856	0.1603	135	120
1	2746.0000	0.0000	10	0	87.0415	152.9819	102.6342	0.2387	130	117
1	2747.0000	0.0000	10	0	86.9860	152.9557	102.5374	0.1429	133	120
1	2748.0000	0.0000	10	0	86.9891	153.0567	102.6588	0.2297	138	122
1	2749.0000	0.0000	10	0	87.0010	153.0052	102.6343	0.2252	132	117
1	2750.0000	0.0000	10	0	86.9575	152.9763	102.5348	0.1969	131	110
1	2751.0000	0.0000	10	0	86.8868	153.0451	102.4960	0.2512	129	114
1	2752.0000	0.0000	10	0	86.7843	153.0296	102.4711	0.2556	133	108
1	2753.0000	0.0000	10	0	86.7327	152.9931	102.4802	0.3121	126	103
1	2754.0000	0.0000	10	0	86.7063	152.8916	102.2107	0.3380	127	102
1	2755.0000	0.0000	10	0	86.6729	152.8290	102.1342	0.3498	134	103
1	2756.0000	0.0000	10	0	86.4126	153.0670	102.0488	0.3688	134	105
1	2757.0000	0.0000	10	0	86.7810	152.8562	102.2609	0.2080	126	103
1	2758.0000	0.0000	10	0	87.1186	152.9322	102.5785	0.2828	128	107
1	2759.0000	0.0000	10	0	86.9722	153.0343	102.5803	0.2013	133	122
1	2760.0000	0.0000	10	0	86.9903	153.0854	102.5254	0.1425	129	118
1	2761.0000	0.0000	9	0	86.9780	152.9950	102.5819	0.2511	131	122
1	2762.0000	0.0000	10	0	86.9600	153.0804	102.5392	0.2312	131	111
1	2763.0000	0.0000	10	0	87.1855	152.9176	102.6785	0.2081	125	112
1	2764.0000	0.0000	10	0	86.9713	152.9550	102.4820	0.2393	123	109
1	2765.0000	0.0000	10	0	87.0550	152.8209	102.4353	0.4348	123	100
1	2766.0000	0.0000	10	0	87.0368	152.9232	102.4213	0.3694	127	101
1	2767.0000	0.0000	10	0	87.0403	153.0729	102.5426	0.2183	125	104
1	2768.0000	0.0000	10	0	87.1789	152.8999	102.6084	0.3682	123	96
1	2769.0000	0.0000	10	0	87.0502	153.1091	102.6379	0.2681	126	95
1	2770.0000	0.0000	10	0	86.8066	152.9616	102.2901	0.3053	126	100
1	2771.0000	0.0000	9	0	87.0736	153.2104	102.6641	0.2846	130	109
1	2772.0000	0.0000	10	0	86.5691	153.2314	102.3182	0.2841	131	104
1	2773.0000	0.0000	9	0	87.0450	153.1800	102.6919	0.1806	126	106
1	2774.0000	0.0000	10	0	87.1131	153.2116	102.5914	0.1925	121	92
1	2775.0000	0.0000	10	0	86.8922	153.1681	102.4292	0.2630	127	104
1	2776.0000	0.0000	9	0	87.1687	153.2007	102.8346	0.1210	132	113
1	2777.0000	0.0000	10	0	86.9575	153.2225	102.7868	0.1634	135	111
1	2778.0000	0.0000	10	0	87.1452	153.1439	102.9737	0.2202	145	116
1	2779.0000	0.0000	10	0	87.0264	153.1574	102.8524	0.1354	130	119
1	2780.0000	0.0000	10	0	86.9440	153.2414	102.8445	0.2336	130	109
1	2781.0000	0.0000	10	0	86.8359	153.0731	102.7627	0.2739	120	96
1	2782.0000	0.0000	9	0	87.1948	153.2043	102.8112	0.3357	117	85
1	2783.0000	0.0000	10	0	87.0352	152.9603	102.4771	0.3326	124	99
1	2784.0000	0.0000	10	0	86.9286	153.0032	102.3904	0.2151	135	107
1	2785.0000	0.0000	10	0	87.0250	153.0612	102.3684	0.1575	140	112
1	2786.0000	0.0000	10	0	86.9811	153.0137	102.4228	0.2738	140	119
1	2787.0000	0.0000	10	0	87.0614	153.0285	102.5226	0.1843	135	117
1	2788.0000	0.0000	9	0	87.0297	153.0523	102.5568	0.1465	127	122
1	2789.0000	0.0000	10	0	86.9912	153.0470	102.6265	0.1753	134	119
1	2790.0000	0.0000	10	0	87.0072	153.0308	102.6294	0.2558	135	124
1	2791.0000	0.0000	10	0	86.9875	153.0320	102.6067	0.1075	135	127
1	2792.0000	0.0000	10	0	87.0777	152.9398	102.5385	0.0860	133	127
1	2793.0000	0.0000	10	0	87.0977	152.9900	102.7057	0.1616	139	124
1	2794.0000	0.0000	10	0	87.0951	152.9966	102.6263	0.1674	140	123
1	2795.0000	0.0000	10	0	87.0357	152.9752	102.4394	0.2058	131	115
1	2796.0000	0.0000	10	0	87.1017	153.0242	102.4393	0.1358	141	125
1	2797.0000	0.0000	10	0	87.1488	153.0056	102.3331	0.1957	138	121
1	2798.0000	0.0000	10	0	86.8533	153.0269	102.1541	0.2152	143	121
1	2799.0000	0.0000	10	0	86.8435	153.0395	102.2212	0.1419	140	128
1	2800.0000	0.0000	10	0	87.0552	152.8658	102.4543	0.2374	138	123
1	2801.0000	0.0000	10	0	86.9028	152.8839	102.3629	0.2473	142	125
1	2802.0000	0.0000	10	0	86.8640	152.9520	102.4778	0.2323	132	124
1	2803.0000	0.0000	10	0	86.8259	152.9539	102.4305	0.1381	138	121
1	2804.0000	0.0000	10	0	86.8342	152.9077	102.3161	0.1493	143	124
1	2805.0000	0.0000	10	0	86.7059	152.9091	102.1341	0.1304	138	116
1	2806.0000	0.0000	10	0	86.8657	152.9321	102.2748	0.1532	136	122
1	2807.0000	0.0000	9	0	86.7942	152.8372	102.2680	0.2289	135	115
1	2808.0000	0.0000	10	0	86.7032	152.2022	102.6540	0.4039	136	113
1	2809.0000	0.0000	10	0	86.4933	152.1365	103.0032	0.2566	133	113
1	2810.0000	0.0000	10	0	86.4317	152.1037	103.0263	0.2380	133	115
1	2811.0000	0.0000	10	0	86.3319	152.1413	102.9806	0.1788	140	118
1	2812.0000	0.0000	10	0	86.2643	152.1312	102.8594	0.1909	134	118
1	2813.0000	0.0000	10	0	86.1991	151.9956	102.6904	0.2006	142	110
1	2814.0000	0.0000	9	0	86.0423	152.0372	102.5147	0.2432	147	113
1	2815.0000	0.0000	10	0	85.9876	151.9680	102.4473	0.3210	132	115
1	2816.0000	0.0000	10	0	86.1106	151.8035	102.5781	0.2285	140	117
1	2817.0000	0.0000	10	0	86.0109	151.8965	102.4479	0.1209	143	114
1	2818.0000	0.0000	10	0	86.0340	151.8507	102.5676	0.1754	141	117
1	2819.0000	0.0000	10	0	86.1718	151.8129	102.7125	0.2022	135	112
1	2820.0000	0.0000	10	0	85.8689	151.8831	102.6144	0.1573	130	114
1	2821.0000	0.0000	10	0	85.9472	151.8503	102.7649	0.2385	134	116
1	2822.0000	0.0000	10	0	85.9315	151.7499	102.7777	0.1616	143	117
1	2823.0000	0.0000	10	0	85.9254	151.8634	102.7658	0.1787	141	116
1	2824.0000	0.0000	10	0	85.9909	151.9071	102.8357	0.1824	135	114
1	2825.0000	0.0000	10	0	86.0309	151.8507	102.7830	0.1628	135	117
1	2826.0000	0.0000	9	0	86.0916	151.8317	102.8925	0.1656	140	118
1	2827.0000	0.0000	10	0	85.9204	151.8637	102.9500	0.1583	132	117
1	2828.0000	0.0000	10	0	85.9648	151.8236	103.0014	0.1751	134	114
1	2829.0000	0.0000	9	0	85.7971	151.9380	102.8098	0.2137	132	114
1	2830.0000	0.0000	10	0	85.9452	151.8259	102.8635	0.1837	137	114
1	2831.0000	0.0000	10	0	85.8035	151.7607	102.7303	0.2188	136	117
1	2832.0000	0.0000	10	0	85.8352	151.6978	102.7747	0.2462	131	116
1	2833.0000	0.0000	10	0	85.8000	151.6854	102.8849	0.2031	140	118
1	2834.0000	0.0000	10	0	85.8817	151.5639	102.8982	0.1742	141	112
1	2835.0000	0.0000	10	0	85.7819	151.6452	102.9194	0.1952	139	115
1	2836.0000	0.0000	10	0	85.6944	151.7025	102.8550	0.2338	138	116
1	2837.0000	0.0000	10	0	85.7487	151.6727	102.8506	0.2056	141	117
1	2838.0000	0.0000	10	0	85.7160	151.6501	102.8062	0.2391	137	113
1	2839.0000	0.0000	10	0	85.7298	151.5620	102.7915	0.2309	138	109
1	2840.0000	0.0000	10	0	86.0271	151.5740	102.8913	0.2071	130	109
1	2841.0000	0.0000	10	0	85.9475	151.4922	102.8442	0.2458	118	91
1	2842.0000	0.0000	8	0	85.9290	151.5965	102.7692	0.2602	74	50
1	2843.0000	0.0000	7	0	86.3119	150.8626	101.6542	0.7573	47	37
1	2844.0000	0.0000	8	0	78.1556	80.0417	39.6382	0.6752	77	58
1	2845.0000	0.0000	10	0	77.9882	80.1291	39.8827	0.6336	102	83
1	2846.0000	0.0000	10	0	77.9969	80.0059	39.8582	0.2707	116	91
1	2847.0000	0.0000	9	0	77.5486	79.9060	40.1482	0.3279	120	98
1	2848.0000	0.0000	9	0	77.8635	79.9035	40.0291	0.3193	123	102
1	2849.0000	0.0000	10	0	77.7539	79.8303	40.1102	0.3042	125	101
1	2850.0000	0.0000	10	0	77.8076	79.8721	40.1842	0.2471	129	108
1	2851.0000	0.0000	8	0	77.8804	79.8104	40.2727	0.1457	127	111
1	2852.0000	0.0000	9	0	77.9172	79.8119	40.2317	0.2245	130	106
1	2853.0000	0.0000	10	0	77.6416	79.8385	40.2209	0.3504	137	108
1	2854.0000	0.0000	10	0	77.7948	79.8294	40.3408	0.2360	133	112
1	2855.0000	0.0000	9	0	77.9557	79.7964	40.2762	0.1810	135	111
1	2856.0000	0.0000	9	0	77.8673	79.8085	40.2737	0.2760	128	114
1	2857.0000	0.0000	8	0	77.7914	79.8629	40.3237	0.2343	132	109
1	2858.0000	0.0000	9	0	77.8283	79.8701	40.3027	0.2212	136	110
1	2859.0000	0.0000	9	0	77.9943	79.9958	40.3326	0.3363	137	105
1	2860.0000	0.0000	9	0	77.9026	79.8045	40.3896	0.1923	139	115
1	2861.0000	0.0000	9	0	77.8416	79.7859	40.4497	0.2750	138	118
1	2862.0000	0.0000	9	0	77.8736	79.7975	40.4108	0.2343	138	115
1	2863.0000	0.0000	9	0	77.8081	79.7934	40.4216	0.3107	138	111
1	2864.0000	0.0000	9	0	77.9439	79.8759	40.3880	0.2165	134	109
1	2865.0000	0.0000	10	0	77.9422	79.8126	40.4617	0.1752	139	111
1	2866.0000	0.0000	9	0	77.8828	79.8389	40.4646	0.2227	135	118
1	2867.0000	0.0000	10	0	77.9067	79.8000	40.4929	0.1969	140	117
1	2868.0000	0.0000	9	0	77.9445	79.8381	40.4880	0.2321	136	115
1	2869.0000	0.0000	9	0	77.8353	79.8691	40.4972	0.1683	137	111
1	2870.0000	0.0000	9	0	77.9731	79.8815	40.5097	0.2693	133	112
1	2871.0000	0.0000	10	0	77.9688	79.8057	40.5371	0.2913	133	119
1	2872.0000	0.0000	9	0	77.8809	79.8199	40.5548	0.2417	141	112
1	2873.0000	0.0000	9	0	77.9445	79.8397	40.5424	0.1529	138	116
1	2874.0000	0.0000	9	0	77.8088	79.8426	40.4950	0.1980	133	114
1	2875.0000	0.0000	9	0	77.8598	79.8727	40.5334	0.1429	140	114
1	2876.0000	0.0000	9	0	77.8943	79.8212	40.5194	0.2510	139	118
1	2877.0000	0.0000	10	0	77.9558	79.8346	40.4603	0.2315	145	110
1	2878.0000	0.0000	10	0	77.8880	79.8600	40.4962	0.2368	139	115
1	2879.0000	0.0000	9	0	77.8442	79.9341	40.4446	0.1880	143	116
1	2880.0000	0.0000	9	0	77.7288	79.8942	40.5409	0.3242	138	118
1	2881.0000	0.0000	9	0	77.9229	79.8305	40.4960	0.1749	140	125
1	2882.0000	0.0000	10	0	77.8978	79.8389	40.4347	0.2555	135	119
1	2883.0000	0.0000	9	0	77.9391	79.8210	40.4724	0.1861	144	116
1	2884.0000	0.0000	9	0	77.8495	79.8749	40.4743	0.2210	143	114
1	2885.0000	0.0000	9	0	77.8527	79.8512	40.4678	0.2506	139	117
1	2886.0000	0.0000	9	0	77.7979	79.9521	40.4739	0.1839	141	116
1	2887.0000	0.0000	9	0	77.9319	79.8833	40.4706	0.1262	144	121
1	2888.0000	0.0000	9	0	77.9077	79.8851	40.4656	0.1714	142	123
1	2889.0000	0.0000	9	0	77.9320	79.8785	40.4598	0.1620	138	123
1	2890.0000	0.0000	9	0	77.8320	79.9495	40.4660	0.1663	142	122
1	2891.0000	0.0000	9	0	77.8961	79.9235	40.5634	0.1810	141	123
1	2892.0000	0.0000	9	0	78.0814	79.9357	40.6212	0.3630	140	117
1	2893.0000	0.0000	9	0	77.8589	79.8485	40.5038	0.2475	142	116
1	2894.0000	0.0000	8	0	77.8394	79.9375	40.5219	0.1792	140	116
1	2895.0000	0.0000	9	0	77.8678	79.8438	40.5178	0.1555	143	120
1	2896.0000	0.0000	10	0	77.9189	79.8478	40.5842	0.1804	143	123
1	2897.0000	0.0000	8	0	77.8412	79.9231	40.5643	0.1791	136	115
1	2898.0000	0.0000	9	0	77.8409	79.8778	40.5579	0.2524	143	126
1	2899.0000	0.0000	9	0	77.8628	79.8985	40.5767	0.1732	145	118
1	2900.0000	0.0000	9	0	77.7905	79.9563	40.5936	0.2135	145	120
1	2901.0000	0.0000	8	0	77.8689	79.9404	40.5692	0.2137	142	116
1	2902.0000	0.0000	9	0	77.8663	79.8784	40.5529	0.2303	140	120
1	2903.0000	0.0000	10	0	77.8608	79.8711	40.6333	0.2301	143	118
1	2904.0000	0.0000	8	0	77.8258	79.9053	40.5778	0.1452	137	114
1	2905.0000	0.0000	9	0	77.8296	79.9905	40.5913	0.2457	131	108
1	2906.0000	0.0000	9	0	77.8738	79.9105	40.6259	0.2498	139	114
1	2907.0000	0.0000	9	0	77.9004	79.9795	40.7673	0.3278	136	118
1	2908.0000	0.0000	10	0	77.8075	79.9641	40.6262	0.1857	138	116
1	2909.0000	0.0000	8	0	77.7625	80.0444	40.6418	0.2531	128	110
1	2910.0000	0.0000	8	0	77.8788	80.0189	40.5761	0.2843	131	111
1	2911.0000	0.0000	10	0	77.9916	79.9262	40.6653	0.1684	139	122
1	2912.0000	0.0000	10	0	77.8036	79.8709	40.8234	0.2801	135	118
1	2913.0000	0.0000	10	0	77.7569	79.9666	40.7889	0.2366	138	117
1	2914.0000	0.0000	8	0	77.8147	79.9072	40.8276	0.1965	142	117
1	2915.0000	0.0000	9	0	77.8691	79.9841	40.7417	0.2184	142	119
1	2916.0000	0.0000	10	0	77.8023	79.9806	40.8508	0.2777	138	120
1	2917.0000	0.0000	9	0	77.9078	79.9227	40.8864	0.1969	132	113
1	2918.0000	0.0000	8	0	77.6755	79.8958	40.8085	0.4014	140	113
1	2919.0000	0.0000	8	0	78.0313	79.8318	40.7765	0.3493	132	100
1	2920.0000	0.0000	9	0	77.8268	79.8338	40.7317	0.2461	136	106
1	2921.0000	0.0000	9	0	77.7630	79.9004	40.9684	0.2214	132	116
1	2922.0000	0.0000	9	0	77.9072	79.7159	41.1528	0.2358	135	118
1	2923.0000	0.0000	9	0	77.8833	79.7762	41.1543	0.2798	131	114
1	2924.0000	0.0000	10	0	77.7938	79.7893	41.1086	0.2787	135	110
1	2925.0000	0.0000	10	0	77.8928	79.9711	40.9936	0.3857	140	114
1	2926.0000	0.0000	9	0	77.9385	79.8074	41.0806	0.3073	137	114
1	2927.0000	0.0000	8	0	77.8460	79.8117	41.1566	0.1987	134	114
1	2928.0000	0.0000	8	0	77.9127	79.8486	41.0773	0.2004	130	107
1	2929.0000	0.0000	9	0	78.0457	79.8315	41.0477	0.2841	128	111
1	2930.0000	0.0000	8	0	77.8980	79.7753	41.1556	0.2852	131	107
1	2931.0000	0.0000	9	0	77.7789	79.8081	41.0556	0.3548	132	115
1	2932.0000	0.0000	8	0	78.0067	79.7894	41.0756	0.3340	133	111
1	2933.0000	0.0000	10	0	77.8648	79.8096	41.1270	0.2980	132	109
1	2934.0000	0.0000	9	0	77.7987	79.7353	41.2498	0.2989	130	110
1	2935.0000	0.0000	9	0	77.8161	79.7951	41.2023	0.2074	138	110
1	2936.0000	0.0000	9	0	77.7681	79.8373	41.1468	0.2910	135	113
1	2937.0000	0.0000	10	0	77.7982	79.7266	41.2107	0.1863	135	116
1	2938.0000	0.0000	9	0	77.7242	79.6655	41.2075	0.2504	134	108
1	2939.0000	0.0000	8	0	77.8576	79.7324	41.2060	0.2317	140	114
1	2940.0000	0.0000	9	0	77.7984	79.7808	41.1380	0.2255	138	110
1	2941.0000	0.0000	10	0	77.6906	79.8423	41.1311	0.2327	134	117
1	2942.0000	0.0000	9	0	77.9381	79.8053	41.1057	0.2476	132	113
1	2943.0000	0.0000	9	0	77.8140	79.7929	41.2162	0.2950	134	112
1	2944.0000	0.0000	10	0	77.9238	79.6421	41.3187	0.3399	134	114
1	2945.0000	0.0000	9	0	77.7486	79.7392	41.1596	0.1386	133	111
1	2946.0000	0.0000	10	0	77.7593	79.7082	41.2487	0.2078	138	116
1	2947.0000	0.0000	9	0	77.8641	79.7550	41.2364	0.2354	131	114
1	2948.0000	0.0000	9	0	77.6999	79.8508	41.2313	0.1717	141	113
1	2949.0000	0.0000	10	0	77.6630	79.6624	41.1623	0.3086	143	119
1	2950.0000	0.0000	10	0	77.8111	79.6475	41.0733	0.4660	135	112
1	2951.0000	0.0000	8	0	77.7437	79.7568	41.2221	0.1817	125	105
1	2952.0000	0.0000	9	0	77.6178	79.7505	41.1294	0.2823	134	103
1	2953.0000	0.0000	9	0	77.5909	79.8267	41.2375	0.2208	139	113
1	2954.0000	0.0000	9	0	77.7489	79.7472	41.2517	0.2288	141	119
1	2955.0000	0.0000	10	0	77.7328	79.7218	41.2064	0.1892	149	122
1	2956.0000	0.0000	8	0	77.7938	79.6115	41.3532	0.1474	135	109
1	2957.0000	0.0000	9	0	77.6504	79.6406	41.2744	0.2313	134	117
1	2958.0000	0.0000	9	0	77.6227	79.6861	41.3107	0.2765	146	117
1	2959.0000	0.0000	8	0	77.8058	79.6791	41.2539	0.1817	137	115
1	2960.0000	0.0000	9	0	77.6567	79.6115	41.3155	0.2542	137	121
1	2961.0000	0.0000	8	0	77.6453	79.6939	41.3307	0.3003	138	117
1	2962.0000	0.0000	9	0	77.6908	79.7577	41.1548	0.2585	145	113
1	2963.0000	0.0000	9	0	77.6468	79.6203	41.3297	0.2364	142	118
1	2964.0000	0.0000	9	0	77.5161	79.6531	41.1764	0.3109	145	121
1	2965.0000	0.0000	9	0	77.5518	79.6691	41.2420	0.2445	148	120
1	2966.0000	0.0000	9	0	77.7586	79.6857	41.1893	0.2641	136	112
1	2967.0000	0.0000	8	0	77.5998	79.6320	41.2841	0.3238	127	105
1	2968.0000	0.0000	9	0	77.8005	79.6523	41.2598	0.2619	132	109
1	2969.0000	0.0000	9	0	77.6669	79.6772	41.2442	0.1738	145	114
1	2970.0000	0.0000	8	0	77.8205	79.6560	41.2314	0.2837	132	114
1	2971.0000	0.0000	9	0	77.7356	79.6486	41.3343	0.3557	136	114
1	2972.0000	0.0000	9	0	77.6458	79.5597	41.3909	0.3980	131	117
1	2973.0000	0.0000	8	0	77.6546	79.6885	41.2092	0.2676	129	109
1	2974.0000	0.0000	8	0	77.6047	79.5810	41.4381	0.2484	136	119
1	2975.0000	0.0000	9	0	77.7376	79.6814	41.2506	0.1994	142	117
1	2976.0000	0.0000	8	0	77.6073	79.6411	41.3193	0.1462	141	113
1	2977.0000	0.0000	9	0	77.6742	79.7054	41.3305	0.3010	135	117
1	2978.0000	0.0000	10	0	77.6685	79.6315	41.3413	0.1988	142	116
1	2979.0000	0.0000	8	0	77.6531	79.6282	41.2983	0.2857	138	105
1	2980.0000	0.0000	8	0	77.6461	79.5553	41.4288	0.3062	140	115
1	2981.0000	0.0000	9	0	77.6102	79.6114	41.3813	0.2317	140	127
1	2982.0000	0.0000	9	0	77.7135	79.5582	41.3422	0.2007	143	128
1	2983.0000	0.0000	8	0	77.7379	79.5750	41.3835	0.2475	140	115
1	2984.0000	0.0000	9	0	77.7370	79.6831	41.3577	0.3935	134	114
1	2985.0000	0.0000	10	0	77.4982	79.7142	41.3329	0.2945	136	120
1	2986.0000	0.0000	9	0	77.3672	79.7552	41.3550	0.3073	138	119
1	2987.0000	0.0000	9	0	77.1123	79.8577	41.4402	0.2829	142	117
1	2988.0000	0.0000	8	0	77.2444	79.8596	41.3448	0.1671	136	123
1	2989.0000	0.0000	9	0	77.2710	79.8083	41.4279	0.2066	137	121
1	2990.0000	0.0000	9	0	77.1721	79.6930	41.4739	0.3615	140	117
1	2991.0000	0.0000	9	0	77.3527	79.6978	41.4793	0.2296	134	112
1	2992.0000	0.0000	8	0	77.2565	79.7510	41.4444	0.2372	133	115
1	2993.0000	0.0000	8	0	77.3033	79.6633	41.4661	0.2366	132	119
1	2994.0000	0.0000	9	0	77.2510	79.6479	41.6432	0.2456	132	112
1	2995.0000	0.0000	10	0	77.2693	79.7205	41.5073	0.2082	132	115
1	2996.0000	0.0000	9	0	77.4190	79.6548	41.4853	0.3353	137	119
1	2997.0000	0.0000	10	0	77.3174	79.7576	41.4952	0.2472	135	114
1	2998.0000	0.0000	8	0	77.4056	79.7080	41.5394	0.2774	134	110
1	2999.0000	0.0000	8	0	77.1094	79.6984	41.5346	0.3267	138	118
1	3000.0000	0.0000	10	0	77.2130	79.7494	41.4365	0.2644	142	116
1	3001.0000	0.0000	8	0	77.3562	79.7967	41.4149	0.3501	134	109
1	3002.0000	0.0000	9	0	77.3265	79.7864	41.4296	0.2831	133	109
1	3003.0000	0.0000	9	0	76.9321	79.7176	41.2610	0.3791	135	110
1	3004.0000	0.0000	8	0	77.2600	79.7437	41.5252	0.2081	135	118
1	3005.0000	0.0000	9	0	77.1685	79.7958	41.4889	0.2140	132	113
1	3006.0000	0.0000	9	0	77.3489	79.6947	41.4843	0.1540	126	107
1	3007.0000	0.0000	9	0	77.3580	79.8142	41.4079	0.2379	129	105
1	3008.0000	0.0000	8	0	77.1750	79.8551	41.3837	0.3250	132	113
1	3009.0000	0.0000	9	0	76.9849	79.6970	41.3240	0.3903	133	107
1	3010.0000	0.0000	8	0	77.2412	79.7627	41.4720	0.1933	136	107
1	3011.0000	0.0000	8	0	77.0974	79.8741	41.4348	0.3102	132	117
1	3012.0000	0.0000	9	0	77.2290	79.7430	41.5141	0.2148	131	114
1	3013.0000	0.0000	9	0	77.2199	79.8899	41.3452	0.3675	140	117
1	3014.0000	0.0000	8	0	77.2356	79.6877	41.6086	0.1565	129	106
1	3015.0000	0.0000	8	0	77.1492	79.8029	41.5040	0.3272	131	109
1	3016.0000	0.0000	9	0	77.1996	79.8994	41.3819	0.2823	132	109
1	3017.0000	0.0000	9	0	77.1763	79.7912	41.5019	0.2792	135	117
1	3018.0000	0.0000	9	0	77.3311	79.7838	41.3556	0.1815	133	111
1	3019.0000	0.0000	8	0	77.1605	79.8800	41.3275	0.3179	132	108
1	3020.0000	0.0000	9	0	77.2564	79.8125	41.3681	0.1839	134	117
1	3021.0000	0.0000	9	0	77.1813	79.8564	41.2924	0.2361	135	118
1	3022.0000	0.0000	8	0	77.1444	79.7534	41.4245	0.3019	138	118
1	3023.0000	0.0000	9	0	77.3816	79.8431	41.4092	0.3280	136	120
1	3024.0000	0.0000	9	0	77.2138	79.7941	41.4120	0.2063	140	122
1	3025.0000	0.0000	10	0	77.1595	79.8177	41.4180	0.2076	141	120
1	3026.0000	0.0000	9	0	77.2218	79.8459	41.3782	0.1943	135	119
1	3027.0000	0.0000	8	0	77.1204	79.8509	41.3547	0.2038	132	113
1	3028.0000	0.0000	8	0	77.0525	79.8340	41.3684	0.2614	136	107
1	3029.0000	0.0000	8	0	77.2442	79.8317	41.3557	0.3050	123	106
1	3030.0000	0.0000	8	0	77.1776	79.8028	41.4021	0.3395	136	112
1	3031.0000	0.0000	9	0	77.0946	79.8472	41.3495	0.2866	139	113
1	3032.0000	0.0000	9	0	77.0155	79.8826	41.2607	0.2455	126	107
1	3033.0000	0.0000	9	0	77.1378	79.8308	41.3462	0.2219	125	107
1	3034.0000	0.0000	9	0	77.0929	79.8222	41.3776	0.2685	140	123
1	3035.0000	0.0000	9	0	77.0850	79.8359	41.3577	0.1754	136	119
1	3036.0000	0.0000	9	0	77.2451	79.9864	41.3970	0.3167	141	120
1	3037.0000	0.0000	9	0	77.1901	79.8866	41.3302	0.1285	135	116
1	3038.0000	0.0000	9	0	77.2242	80.0349	41.2278	0.4108	135	118
1	3039.0000	0.0000	8	0	77.1239	79.8736	41.3198	0.2059	143	113
1	3040.0000	0.0000	8	0	77.1499	79.8317	41.3425	0.2029	136	118
1	3041.0000	0.0000	8	0	77.1271	79.8747	41.2977	0.1932	136	117
1	3042.0000	0.0000	9	0	77.0635	79.8503	41.3683	0.2829	129	110
1	3043.0000	0.0000	9	0	77.0693	79.8550	41.2709	0.1235	124	108
1	3044.0000	0.0000	8	0	77.1313	79.8801	41.2324	0.3052	137	112
1	3045.0000	0.0000	9	0	77.1057	79.8526	41.2833	0.1843	138	118
1	3046.0000	0.0000	8	0	77.1311	79.9002	41.3972	0.2133	133	116
1	3047.0000	0.0000	9	0	76.9919	79.8547	41.4289	0.2543	131	115
1	3048.0000	0.0000	8	0	77.0200	79.9448	41.2495	0.2240	126	106
1	3049.0000	0.0000	9	0	76.9688	79.8580	41.4506	0.3614	130	111
1	3050.0000	0.0000	10	0	77.0880	79.8979	41.3447	0.2225	130	114
1	3051.0000	0.0000	8	0	77.1615	79.8507	41.4276	0.2716	135	119
1	3052.0000	0.0000	9	0	77.0890	79.7633	41.4731	0.2500	139	118
1	3053.0000	0.0000	8	0	77.0161	79.9068	41.2940	0.2032	133	113
1	3054.0000	0.0000	10	0	77.1059	79.8798	41.4023	0.2214	133	118
1	3055.0000	0.0000	9	0	77.2472	79.8676	41.4032	0.2823	134	114
1	3056.0000	0.0000	10	0	77.1670	79.8898	41.3873	0.2496	127	116
1	3057.0000	0.0000	9	0	77.1542	79.8623	41.4715	0.1858	133	120
1	3058.0000	0.0000	9	0	77.1181	79.8254	41.4476	0.2236	140	118
1	3059.0000	0.0000	10	0	77.0695	79.8885	41.4200	0.2154	134	124
1	3060.0000	0.0000	9	0	77.1455	79.8148	41.5176	0.2112	133	121
1	3061.0000	0.0000	8	0	77.1352	79.8457	41.4274	0.1910	133	114
1	3062.0000	0.0000	9	0	77.2342	79.7424	41.4767	0.1532	131	119
1	3063.0000	0.0000	8	0	77.0226	79.9403	41.4232	0.2366	139	113
1	3064.0000	0.0000	9	0	77.0445	79.8902	41.3979	0.1979	134	116
1	3065.0000	0.0000	8	0	76.9806	79.8316	41.4489	0.2545	126	108
1	3066.0000	0.0000	8	0	77.1183	79.8954	41.3578	0.2433	125	102
1	3067.0000	0.0000	9	0	77.2434	79.7513	41.3726	0.2794	126	108
1	3068.0000	0.0000	9	0	76.9701	79.8082	41.5081	0.2364	128	116
1	3069.0000	0.0000	9	0	77.0910	79.8420	41.4577	0.1725	162	125
1	3070.0000	0.0000	9	0	77.1383	79.7943	41.4834	0.2286	140	123
1	3071.0000	0.0000	9	0	77.1083	79.7704	41.5077	0.2273	139	122
1	3072.0000	0.0000	9	0	77.0342	79.8317	41.5032	0.2456	140	126
1	3073.0000	0.0000	9	0	77.0688	79.8646	41.3952	0.2753	136	120
1	3074.0000	0.0000	8	0	77.0975	79.8425	41.4434	0.1645	131	119
1	3075.0000	0.0000	9	0	77.0172	79.8941	41.4252	0.2081	135	122
1	3076.0000	0.0000	9	0	77.0273	79.8653	41.4160	0.2356	137	118
1	3077.0000	0.0000	9	0	77.1044	79.8354	41.3401	0.1211	137	123
1	3078.0000	0.0000	8	0	77.1263	79.9181	41.3762	0.2378	135	116
1	3079.0000	0.0000	9	0	77.0768	79.8841	41.3261	0.3713	139	116
1	3080.0000	0.0000	10	0	77.1154	79.7868	41.3845	0.3036	134	115
1	3081.0000	0.0000	9	0	77.0055	79.7202	41.4966	0.2923	137	118
1	3082.0000	0.0000	9	0	76.9816	79.7546	41.5340	0.3337	135	120
1	3083.0000	0.0000	8	0	77.1802	79.6810	41.4473	0.2327	130	113
1	3084.0000	0.0000	8	0	77.0206	79.7907	41.4389	0.2318	135	114
1	3085.0000	0.0000	8	0	77.1452	79.8129	41.4504	0.2473	156	113
1	3086.0000	0.0000	8	0	76.9870	80.0062	41.2254	0.4625	150	105
1	3087.0000	0.0000	9	0	77.1952	79.8282	41.3861	0.2655	130	116
1	3088.0000	0.0000	9	0	77.1960	79.8204	41.4085	0.3410	129	107
1	3089.0000	0.0000	9	0	77.0548	79.7939	41.3720	0.1891	122	105
1	3090.0000	0.0000	8	0	77.0516	79.7973	41.4032	0.2040	136	118
1	3091.0000	0.0000	9	0	77.1097	79.8124	41.4101	0.2138	143	117
1	3092.0000	0.0000	10	0	76.9538	79.7883	41.4183	0.2606	135	119
1	3093.0000	0.0000	9	0	77.0844	79.8724	41.5046	0.3251	135	115
1	3094.0000	0.0000	9	0	77.1015	79.8088	41.3538	0.2444	129	110
1	3095.0000	0.0000	9	0	76.9315	79.9434	41.3437	0.3118	135	112
1	3096.0000	0.0000	8	0	77.0167	79.9104	41.3879	0.3150	131	114
1	3097.0000	0.0000	9	0	76.8919	79.8173	41.4686	0.3442	134	114
1	3098.0000	0.0000	9	0	77.0785	79.8397	41.4256	0.2821	131	112
1	3099.0000	0.0000	8	0	76.9576	79.8678	41.3961	0.2498	131	114
1	3100.0000	0.0000	9	0	77.0738	79.7595	41.4251	0.3239	135	119
1	3101.0000	0.0000	10	0	76.9674	79.9014	41.3129	0.1730	137	112
1	3102.0000	0.0000	9	0	76.9340	79.8608	41.4226	0.1883	142	121
1	3103.0000	0.0000	10	0	76.9599	79.8875	41.4426	0.2153	139	123
1	3104.0000	0.0000	10	0	76.9709	79.8310	41.4254	0.1744	142	124
1	3105.0000	0.0000	9	0	76.8982	79.8857	41.4320	0.2756	143	120
1	3106.0000	0.0000	8	0	76.8832	79.8952	41.3028	0.3084	132	107
1	3107.0000	0.0000	9	0	76.9349	79.8300	41.3327	0.2446	137	116
1	3108.0000	0.0000	10	0	76.8700	79.9509	41.3357	0.1922	137	122
1	3109.0000	0.0000	8	0	77.0266	79.8289	41.3507	0.2655	140	119
1	3110.0000	0.0000	9	0	76.9682	79.8524	41.3764	0.1913	142	123
1	3111.0000	0.0000	10	0	76.9619	79.8724	41.3150	0.1705	142	122
1	3112.0000	0.0000	9	0	76.9308	79.9089	41.3492	0.1658	145	124
1	3113.0000	0.0000	9	0	76.9440	79.9105	41.3240	0.2108	138	125
1	3114.0000	0.0000	8	0	76.8825	79.9588	41.3028	0.1808	142	123
1	3115.0000	0.0000	10	0	76.9197	79.9343	41.3272	0.2207	136	122
1	3116.0000	0.0000	8	0	76.9087	80.0002	41.3084	0.1411	147	122
1	3117.0000	0.0000	8	0	77.0003	79.8755	41.3711	0.2150	148	124
1	3118.0000	0.0000	9	0	76.9784	79.9657	41.4015	0.2501	135	119
1	3119.0000	0.0000	8	0	76.8713	79.9618	41.3184	0.2637	139	123
1	3120.0000	0.0000	9	0	76.9863	79.8435	41.3539	0.2021	142	121
1	3121.0000	0.0000	8	0	76.8632	79.8837	41.3608	0.2737	143	123
1	3122.0000	0.0000	9	0	77.0325	79.8388	41.3441	0.1583	137	123
1	3123.0000	0.0000	8	0	76.9015	79.9436	41.3452	0.2147	137	117
1	3124.0000	0.0000	8	0	76.8865	79.8641	41.3034	0.2533	135	111
1	3125.0000	0.0000	8	0	76.7899	79.9669	41.3059	0.3066	140	111
1	3126.0000	0.0000	9	0	76.8368	80.0326	41.3573	0.2230	130	117
1	3127.0000	0.0000	9	0	76.8882	79.9474	41.3479	0.3166	137	115
1	3128.0000	0.0000	8	0	76.8407	79.9985	41.3771	0.3316	131	110
1	3129.0000	0.0000	8	0	77.0151	79.9637	41.3274	0.2139	135	118
1	3130.0000	0.0000	10	0	76.8699	79.8462	41.3593	0.2250	138	121
1	3131.0000	0.0000	9	0	76.8979	79.9516	41.3411	0.2037	138	121
1	3132.0000	0.0000	10	0	76.8518	79.9327	41.3417	0.2445	132	116
1	3133.0000	0.0000	9	0	76.9957	79.8977	41.3825	0.2541	134	117
1	3134.0000	0.0000	9	0	76.9483	80.0526	41.4072	0.2355	140	118
1	3135.0000	0.0000	9	0	76.8370	79.9573	41.4221	0.2000	131	119
1	3136.0000	0.0000	9	0	76.9110	80.0526	41.2046	0.2735	142	117
1	3137.0000	0.0000	9	0	76.6907	79.9231	41.4539	0.2992	138	117
1	3138.0000	0.0000	9	0	76.7445	79.9686	41.3987	0.2853	137	118
1	3139.0000	0.0000	10	0	76.8634	79.9162	41.4373	0.3130	139	114
1	3140.0000	0.0000	9	0	76.9723	79.9681	41.5675	0.4464	132	117
1	3141.0000	0.0000	10	0	77.0719	79.9756	41.3546	0.2540	137	121
1	3142.0000	0.0000	8	0	76.7709	80.0000	41.3154	0.1638	135	120
1	3143.0000	0.0000	10	0	76.7479	79.8844	41.4484	0.2745	142	124
1	3144.0000	0.0000	9	0	76.8225	79.9530	41.3847	0.2363	137	116
1	3145.0000	0.0000	8	0	76.8327	79.9270	41.4490	0.1971	137	115
1	3146.0000	0.0000	9	0	76.6989	80.0321	41.4506	0.2967	142	121
1	3147.0000	0.0000	10	0	76.8337	79.9972	41.4644	0.2571	142	121
1	3148.0000	0.0000	10	0	76.8903	79.8743	41.4273	0.1930	133	116
1	3149.0000	0.0000	9	0	76.8485	79.8919	41.3674	0.2242	133	115
1	3150.0000	0.0000	9	0	77.0328	79.8466	41.3666	0.2242	140	118
1	3151.0000	0.0000	10	0	76.7998	80.0073	41.4158	0.2350	143	120
1	3152.0000	0.0000	8	0	76.8257	79.9961	41.3753	0.2048	140	118
1	3153.0000	0.0000	9	0	76.7368	80.0244	41.4019	0.1966	137	113
1	3154.0000	0.0000	9	0	76.6951	80.0505	41.4479	0.2763	131	110
1	3155.0000	0.0000	8	0	77.0253	79.9945	41.3943	0.3533	121	106
1	3156.0000	0.0000	9	0	76.7942	80.0043	41.4556	0.2300	138	121
1	3157.0000	0.0000	10	0	77.0953	80.0319	41.4756	0.4107	139	118
1	3158.0000	0.0000	10	0	76.8941	79.9537	41.4392	0.1635	126	113
1	3159.0000	0.0000	10	0	76.7908	80.0625	41.3650	0.2520	136	116
1	3160.0000	0.0000	8	0	76.7695	79.9690	41.5259	0.2342	139	121
1	3161.0000	0.0000	8	0	76.8431	79.9208	41.5808	0.3232	133	120
1	3162.0000	0.0000	10	0	76.8527	79.9953	41.3959	0.1679	141	119
1	3163.0000	0.0000	9	0	76.8286	80.0164	41.4585	0.1966	133	122
1	3164.0000	0.0000	9	0	76.8425	79.9926	41.4191	0.2030	129	116
1	3165.0000	0.0000	9	0	76.8751	79.9373	41.4635	0.1942	131	115
1	3166.0000	0.0000	8	0	76.8223	80.0222	41.3705	0.2471	134	117
1	3167.0000	0.0000	9	0	76.8788	80.0410	41.4717	0.2747	134	116
1	3168.0000	0.0000	8	0	76.6788	80.1612	41.3913	0.3365	139	119
1	3169.0000	0.0000	9	0	76.8159	79.9985	41.5400	0.1975	139	115
1	3170.0000	0.0000	10	0	76.7764	80.0142	41.5222	0.2061	135	120
1	3171.0000	0.0000	8	0	76.6842	80.0541	41.5609	0.2298	146	120
1	3172.0000	0.0000	9	0	76.8103	80.0240	41.5565	0.2400	141	122
1	3173.0000	0.0000	10	0	76.7568	80.0050	41.5225	0.2141	134	121
1	3174.0000	0.0000	9	0	76.9014	79.9482	41.5197	0.2212	140	118
1	3175.0000	0.0000	9	0	76.8978	79.9461	41.5307	0.1994	137	113
1	3176.0000	0.0000	10	0	76.9277	79.9889	41.5891	0.1801	137	118
1	3177.0000	0.0000	9	0	76.8095	80.0351	41.5664	0.2417	138	122
1	3178.0000	0.0000	9	0	76.8827	80.0192	41.5382	0.1780	138	121
1	3179.0000	0.0000	9	0	76.8931	80.0004	41.5052	0.2309	144	132
1	3180.0000	0.0000	10	0	76.9408	79.9652	41.5257	0.1711	146	123
1	3181.0000	0.0000	9	0	76.8421	80.0133	41.6000	0.2532	137	126
1	3182.0000	0.0000	10	0	76.7720	79.9343	41.5910	0.3322	143	121
1	3183.0000	0.0000	9	0	76.8568	79.9763	41.5354	0.1801	139	120
1	3184.0000	0.0000	8	0	76.8789	79.9612	41.5789	0.1908	139	122
1	3185.0000	0.0000	9	0	76.8721	79.9413	41.5647	0.2219	144	123
1	3186.0000	0.0000	9	0	76.9440	79.9241	41.5974	0.1651	134	120
1	3187.0000	0.0000	8	0	76.9050	79.9023	41.6005	0.2353	139	120
1	3188.0000	0.0000	8	0	76.9236	79.8641	41.6206	0.1793	137	121
1	3189.0000	0.0000	10	0	76.9916	79.7984	41.6577	0.2175	134	117
1	3190.0000	0.0000	8	0	76.8854	79.9295	41.5556	0.3182	135	121
1	3191.0000	0.0000	8	0	76.8584	79.9243	41.6766	0.2479	134	115
1	3192.0000	0.0000	8	0	76.8957	79.8831	41.6382	0.2453	133	123
1	3193.0000	0.0000	9	0	76.9230	79.8908	41.6482	0.2169	141	115
1	3194.0000	0.0000	9	0	76.9519	79.8899	41.6546	0.2019	136	116
1	3195.0000	0.0000	8	0	76.7354	79.8890	41.6373	0.3162	136	111
1	3196.0000	0.0000	9	0	76.8520	79.8980	41.6666	0.2715	137	119
1	3197.0000	0.0000	10	0	76.9494	79.8776	41.5985	0.2379	136	119
1	3198.0000	0.0000	9	0	76.8655	79.8984	41.6496	0.2015	128	120
1	3199.0000	0.0000	9	0	76.9774	79.8880	41.6889	0.2930	130	116
1	3200.0000	0.0000	9	0	76.9157	79.8625	41.6648	0.2219	137	123
1	3201.0000	0.0000	9	0	76.9620	79.8379	41.6647	0.1589	145	126
1	3202.0000	0.0000	9	0	76.8242	79.9210	41.7207	0.2810	142	130
1	3203.0000	0.0000	9	0	76.7826	79.9679	41.6557	0.2435	138	112
1	3204.0000	0.0000	9	0	76.9049	79.9231	41.6831	0.2761	134	110
1	3205.0000	0.0000	10	0	77.0522	79.7999	41.7155	0.2059	134	118
1	3206.0000	0.0000	10	0	76.8669	79.8147	41.6411	0.3119	135	115
1	3207.0000	0.0000	9	0	76.9958	79.8528	41.6277	0.2195	138	114
1	3208.0000	0.0000	9	0	77.0210	79.7743	41.6313	0.2384	136	121
1	3209.0000	0.0000	9	0	76.9439	79.8659	41.6600	0.2267	136	117
1	3210.0000	0.0000	10	0	76.8516	79.7750	41.7813	0.2417	139	121
1	3211.0000	0.0000	9	0	76.9604	79.8856	41.6925	0.2736	140	125
1	3212.0000	0.0000	9	0	76.9717	79.8662	41.7222	0.2957	134	112
1	3213.0000	0.0000	9	0	76.6801	79.8831	41.6654	0.3591	137	121
1	3214.0000	0.0000	9	0	76.8585	79.9198	41.7143	0.1948	138	120
1	3215.0000	0.0000	9	0	76.8970	79.8920	41.6734	0.2093	140	123
1	3216.0000	0.0000	8	0	76.8586	79.8357	41.6913	0.1994	141	124
1	3217.0000	0.0000	8	0	76.9311	79.8789	41.6790	0.2538	141	120
1	3218.0000	0.0000	8	0	76.8233	79.8273	41.8261	0.2426	138	120
1	3219.0000	0.0000	9	0	76.8916	79.8176	41.7174	0.1338	140	125
1	3220.0000	0.0000	9	0	76.8709	79.7509	41.7508	0.2859	141	125
1	3221.0000	0.0000	10	0	76.8405	79.8503	41.7834	0.1927	141	125
1	3222.0000	0.0000	8	0	76.8556	79.8370	41.7682	0.1199	133	116
1	3223.0000	0.0000	10	0	76.8900	79.8333	41.7379	0.2161	157	123
1	3224.0000	0.0000	10	0	76.8284	79.8593	41.7038	0.2498	139	120
1	3225.0000	0.0000	9	0	76.8513	79.8360	41.7923	0.1700	138	125
1	3226.0000	0.0000	9	0	76.9255	79.7856	41.7843	0.0969	138	122
1	3227.0000	0.0000	9	0	76.6142	79.7607	41.9163	0.3211	141	119
1	3228.0000	0.0000	9	0	76.7503	79.8222	41.7819	0.2486	136	116
1	3229.0000	0.0000	9	0	76.8259	79.8677	41.8180	0.2302	139	119
1	3230.0000	0.0000	10	0	76.7947	79.8345	41.8443	0.2105	161	124
1	3231.0000	0.0000	10	0	76.7629	79.9084	41.7579	0.2156	166	120
1	3232.0000	0.0000	10	0	76.7431	79.8665	41.8586	0.1746	164	124
1	3233.0000	0.0000	9	0	76.6321	79.9110	41.8195	0.2305	146	120
1	3234.0000	0.0000	10	0	76.8765	79.7133	41.8603	0.1430	143	126
1	3235.0000	0.0000	9	0	76.9057	79.7800	41.8562	0.1670	138	120
1	3236.0000	0.0000	10	0	76.7250	79.7628	41.8937	0.1817	140	128
1	3237.0000	0.0000	9	0	76.8191	79.7646	41.8325	0.1991	136	124
1	3238.0000	0.0000	9	0	76.8920	79.7381	41.8839	0.1418	132	123
1	3239.0000	0.0000	8	0	76.8432	79.6912	41.8728	0.1813	138	124
1	3240.0000	0.0000	9	0	77.0650	79.6944	41.9222	0.2547	137	119
1	3241.0000	0.0000	9	0	76.7246	79.7802	41.8531	0.2413	139	119
1	3242.0000	0.0000	9	0	76.7756	79.6845	41.8698	0.1938	140	128
1	3243.0000	0.0000	9	0	76.8072	79.7819	41.8685	0.1699	136	122
1	3244.0000	0.0000	8	0	76.8935	79.5962	41.9752	0.3557	141	125
1	3245.0000	0.0000	10	0	76.7244	79.6649	41.9467	0.2970	131	119
1	3246.0000	0.0000	9	0	76.7619	79.6959	41.9863	0.2864	143	120
1	3247.0000	0.0000	10	0	77.0140	79.5855	41.9848	0.3708	135	124
1	3248.0000	0.0000	9	0	76.9317	79.6360	41.9558	0.2903	139	123
1	3249.0000	0.0000	9	0	76.8198	79.7506	41.8604	0.2688	139	122
1	3250.0000	0.0000	9	0	76.6841	79.7764	41.7846	0.2379	138	119
1	3251.0000	0.0000	10	0	76.8206	79.6241	41.9582	0.3771	139	123
1	3252.0000	0.0000	9	0	76.9662	79.5920	41.8937	0.2918	140	121
1	3253.0000	0.0000	10	0	76.9716	79.5866	42.0333	0.3237	138	123
1	3254.0000	0.0000	9	0	76.7520	79.7646	41.9220	0.2659	137	115
1	3255.0000	0.0000	9	0	76.8025	79.9159	41.9070	0.3348	136	120
1	3256.0000	0.0000	9	0	76.9057	79.7334	41.8919	0.2825	135	119
1	3257.0000	0.0000	9	0	76.7182	79.8132	42.0741	0.3175	140	120
1	3258.0000	0.0000	9	0	76.6388	80.0156	41.8810	0.3858	142	124
1	3259.0000	0.0000	9	0	76.5845	80.0292	42.0081	0.2638	129	120
1	3260.0000	0.0000	9	0	76.7064	80.0187	41.9027	0.3405	130	120
1	3261.0000	0.0000	8	0	76.8202	79.8574	42.0213	0.4602	132	114
1	3262.0000	0.0000	9	0	76.5854	80.0058	41.9679	0.3411	138	116
1	3263.0000	0.0000	9	0	76.6699	80.0658	41.9167	0.3279	131	122
1	3264.0000	0.0000	10	0	76.2522	80.0320	41.8178	0.5336	127	118
1	3265.0000	0.0000	10	0	76.6568	80.1190	41.7919	0.2729	132	117
1	3266.0000	0.0000	10	0	76.5534	79.9822	42.0091	0.3026	137	118
1	3267.0000	0.0000	9	0	76.6126	79.9091	41.9418	0.3383	136	110
1	3268.0000	0.0000	9	0	76.4905	79.9602	41.8831	0.2452	132	108
1	3269.0000	0.0000	9	0	76.3268	80.0685	41.6104	0.3955	119	83
1	3270.0000	0.0000	9	0	76.4788	79.9471	41.9426	0.2556	126	91
1	3271.0000	0.0000	9	0	76.5546	79.9593	41.9059	0.2216	122	99
1	3272.0000	0.0000	10	0	76.6362	79.7907	41.8897	0.3418	120	94
1	3273.0000	0.0000	9	0	76.6272	79.8472	42.0015	0.3657	119	94
1	3274.0000	0.0000	9	0	76.4496	79.8541	42.1421	0.2993	126	104
1	3275.0000	0.0000	9	0	76.7421	79.9986	42.1452	0.3951	130	110
1	3276.0000	0.0000	9	0	76.5117	79.9506	42.0551	0.3404	133	123
1	3277.0000	0.0000	8	0	76.5006	79.8628	42.1035	0.2632	130	120
1	3278.0000	0.0000	9	0	76.4876	79.8842	42.0600	0.1564	130	114
1	3279.0000	0.0000	9	0	76.4664	79.9310	42.1058	0.2565	129	116
1	3280.0000	0.0000	9	0	76.4338	79.9645	42.0885	0.2529	130	117
1	3281.0000	0.0000	9	0	76.5034	80.0342	41.8949	0.2332	135	121
1	3282.0000	0.0000	9	0	76.3070	80.0116	41.9420	0.2652	126	108
1	3283.0000	0.0000	9	0	76.6496	79.8953	41.7527	0.5081	111	78
1	3284.0000	0.0000	8	0	76.2702	80.2212	41.3369	0.9047	105	72
1	3285.0000	0.0000	10	0	76.2852	80.1699	41.7015	0.6709	113	86
1	3286.0000	0.0000	9	0	76.6676	79.8584	42.0708	0.4678	117	87
1	3287.0000	0.0000	9	0	76.5885	79.8307	42.1463	0.5476	113	90
1	3288.0000	0.0000	9	0	76.4778	80.0516	41.6011	0.5929	121	103
1	3289.0000	0.0000	9	0	76.7333	79.8504	42.0228	0.3199	124	108
1	3290.0000	0.0000	9	0	76.6669	79.8853	42.0781	0.2573	129	119
1	3291.0000	0.0000	8	0	76.7527	79.9644	41.9891	0.2688	127	117
1	3292.0000	0.0000	8	0	76.8033	79.9053	41.8869	0.3884	125	118
1	3293.0000	0.0000	10	0	76.5753	79.9931	42.0691	0.2369	131	115
1	3294.0000	0.0000	9	0	76.4802	80.0260	42.0879	0.1902	133	124
1	3295.0000	0.0000	9	0	76.6604	79.9384	42.0848	0.2677	127	124
1	3296.0000	0.0000	9	0	76.4498	80.0264	42.0927	0.1939	138	120
1	3297.0000	0.0000	9	0	76.5745	79.9008	42.1354	0.2212	136	117
1	3298.0000	0.0000	8	0	76.5217	79.9402	42.1181	0.2430	133	122
1	3299.0000	0.0000	8	0	76.4858	79.9900	42.0593	0.1264	133	120
1	3300.0000	0.0000	9	0	76.5556	79.9742	42.1593	0.2277	137	119
1	3301.0000	0.0000	9	0	76.4780	79.9475	42.1495	0.2481	137	123
1	3302.0000	0.0000	9	0	76.5671	79.9019	42.1150	0.1351	130	112
1	3303.0000	0.0000	8	0	76.3129	79.8625	42.2070	0.4248	108	79
1	3304.0000	0.0000	10	0	76.5990	79.8736	41.8521	0.5227	85	66
1	3305.0000	0.0000	10	0	76.5817	79.9389	41.9957	0.1350	114	96
1	3306.0000	0.0000	10	0	76.7263	79.8439	42.1125	0.2908	130	113
1	3307.0000	0.0000	9	0	76.5666	79.9696	42.0620	0.1894	132	114
1	3308.0000	0.0000	10	0	76.6214	79.9259	42.0366	0.1569	121	116
1	3309.0000	0.0000	9	0	76.8020	79.8984	42.0395	0.1856	129	119
1	3310.0000	0.0000	8	0	76.5765	79.8657	42.0987	0.2533	129	118
1	3311.0000	0.0000	9	0	76.5701	79.8960	42.1179	0.2016	128	119
1	3312.0000	0.0000	9	0	76.5728	79.8991	42.1577	0.3247	125	121
1	3313.0000	0.0000	9	0	76.5877	79.9076	42.1939	0.2295	134	121
1	3314.0000	0.0000	10	0	76.5181	80.0226	42.0064	0.3359	122	119
1	3315.0000	0.0000	9	0	76.6746	79.8401	42.0594	0.2766	135	115
1	3316.0000	0.0000	9	0	76.6386	79.8841	42.1432	0.2030	130	121
1	3317.0000	0.0000	9	0	76.5951	79.8867	42.1583	0.2700	134	120
1	3318.0000	0.0000	9	0	76.6474	79.8357	42.1662	0.2204	132	125
1	3319.0000	0.0000	9	0	76.5641	79.8898	42.1002	0.1627	124	118
1	3320.0000	0.0000	9	0	76.4705	79.9377	42.1589	0.2204	131	121
1	3321.0000	0.0000	9	0	76.4623	79.9528	42.1293	0.2058	133	116
1	3322.0000	0.0000	9	0	76.4966	79.8720	42.1644	0.2197	126	120
1	3323.0000	0.0000	8	0	76.5051	79.9611	42.1625	0.2415	138	121
1	3324.0000	0.0000	8	0	76.4510	79.9577	42.1481	0.2787	136	119
1	3325.0000	0.0000	10	0	76.4242	79.8336	42.0405	0.4926	133	114
1	3326.0000	0.0000	10	0	76.5192	79.8956	42.1403	0.2601	132	126
1	3327.0000	0.0000	9	0	76.4502	79.9702	42.1797	0.3090	138	118
1	3328.0000	0.0000	9	0	76.5408	79.9087	42.1016	0.1742	134	118
1	3329.0000	0.0000	9	0	76.6646	79.8606	42.1232	0.1696	132	122
1	3330.0000	0.0000	9	0	76.4761	79.8700	42.1907	0.1730	134	123
1	3331.0000	0.0000	8	0	76.5350	79.8907	42.2129	0.2163	134	121
1	3332.0000	0.0000	9	0	76.5537	79.8319	42.2442	0.1502	138	113
1	3333.0000	0.0000	9	0	76.6718	79.8555	42.1456	0.2543	130	111
1	3334.0000	0.0000	8	0	76.5357	79.9641	42.1357	0.2107	128	117
1	3335.0000	0.0000	10	0	76.4909	79.9050	42.1612	0.2704	140	122
1	3336.0000	0.0000	10	0	76.5881	79.7777	42.2192	0.2175	138	123
1	3337.0000	0.0000	9	0	76.6347	79.8453	42.2541	0.3731	135	125
1	3338.0000	0.0000	8	0	76.4433	79.9189	42.2151	0.1647	139	124
1	3339.0000	0.0000	8	0	76.5149	79.8823	42.2268	0.1972	133	124
1	3340.0000	0.0000	9	0	76.4101	79.9444	42.2367	0.2533	136	127
1	3341.0000	0.0000	9	0	76.5287	79.8159	42.3130	0.3604	132	118
1	3342.0000	0.0000	9	0	76.5248	79.8573	42.1659	0.2071	133	122
1	3343.0000	0.0000	9	0	76.7990	79.9458	42.3083	0.5165	133	116
1	3344.0000	0.0000	9	0	76.5862	79.9558	42.2610	0.2846	131	119
1	3345.0000	0.0000	9	0	76.3717	79.9519	42.2609	0.1714	135	122
1	3346.0000	0.0000	9	0	76.4090	79.9158	42.3155	0.2292	137	124
1	3347.0000	0.0000	9	0	76.3667	79.9350	42.2637	0.2560	133	116
1	3348.0000	0.0000	9	0	76.4037	79.8303	42.2184	0.2641	136	115
1	3349.0000	0.0000	9	0	76.4388	79.8991	42.2591	0.2403	137	121
1	3350.0000	0.0000	10	0	76.3458	79.9401	42.2907	0.3167	128	109
1	3351.0000	0.0000	8	0	76.4287	79.9270	42.2695	0.3040	123	109
1	3352.0000	0.0000	9	0	76.5029	79.9139	42.2721	0.1769	126	122
1	3353.0000	0.0000	8	0	76.5015	79.8379	42.2516	0.1435	133	117
1	3354.0000	0.0000	8	0	76.5256	79.8102	42.2228	0.2386	134	124
1	3355.0000	0.0000	9	0	76.4543	79.8318	42.2966	0.2277	137	127
1	3356.0000	0.0000	9	0	76.5539	79.9969	42.3023	0.3268	139	121
1	3357.0000	0.0000	9	0	76.3498	79.9144	42.2680	0.2152	135	114
1	3358.0000	0.0000	10	0	76.4072	79.9269	42.2914	0.2251	130	121
1	3359.0000	0.0000	9	0	76.4222	79.9208	42.2914	0.2421	139	119
1	3360.0000	0.0000	9	0	76.5194	79.9110	42.2237	0.1950	129	116
1	3361.0000	0.0000	9	0	76.5437	79.8353	42.2351	0.2617	131	121
1	3362.0000	0.0000	9	0	76.4197	79.8376	42.3240	0.1465	128	119
1	3363.0000	0.0000	9	0	76.5538	79.7695	42.2934	0.2065	142	119
1	3364.0000	0.0000	9	0	76.4191	79.9281	42.2506	0.1542	137	116
1	3365.0000	0.0000	9	0	76.3868	79.8458	42.3112	0.2459	140	120
1	3366.0000	0.0000	9	0	76.4781	79.8185	42.3318	0.2546	131	121
1	3367.0000	0.0000	9	0	76.3314	79.8859	42.3570	0.2906	137	125
1	3368.0000	0.0000	9	0	76.4517	79.7952	42.3196	0.2110	139	119
1	3369.0000	0.0000	9	0	76.5457	79.6993	42.3888	0.3188	133	118
1	3370.0000	0.0000	9	0	76.2400	79.8722	42.3110	0.4257	130	117
1	3371.0000	0.0000	9	0	76.4321	79.9118	42.2888	0.3074	137	114
1	3372.0000	0.0000	10	0	76.4189	79.8836	42.4123	0.2246	127	114
1	3373.0000	0.0000	8	0	76.3374	79.9911	42.3262	0.1957	127	108
1	3374.0000	0.0000	9	0	76.3977	79.9666	42.3044	0.3098	134	116
1	3375.0000	0.0000	9	0	76.3302	79.8426	42.4230	0.2189	144	122
1	3376.0000	0.0000	9	0	76.3521	79.9772	42.2810	0.0997	138	122
1	3377.0000	0.0000	9	0	76.4513	79.8804	42.2809	0.1989	139	124
1	3378.0000	0.0000	9	0	76.4995	79.8112	42.3018	0.2132	132	118
1	3379.0000	0.0000	9	0	76.2863	79.8671	42.3218	0.1950	130	108
1	3380.0000	0.0000	9	0	76.3640	79.8522	42.2813	0.2885	128	106
1	3381.0000	0.0000	9	0	76.3654	79.8497	42.3180	0.3010	128	112
1	3382.0000	0.0000	9	0	76.4842	79.8658	42.3255	0.2626	131	110
1	3383.0000	0.0000	9	0	76.4423	79.8526	42.4171	0.2771	129	112
1	3384.0000	0.0000	9	0	76.4532	79.8716	42.2886	0.3149	125	116
1	3385.0000	0.0000	9	0	76.4026	79.8885	42.3790	0.2086	125	115
1	3386.0000	0.0000	9	0	76.5854	79.9096	42.4942	0.4595	135	116
1	3387.0000	0.0000	9	0	76.3116	79.7931	42.4228	0.1744	132	111
1	3388.0000	0.0000	9	0	76.6422	79.7736	42.3264	0.3558	127	110
1	3389.0000	0.0000	10	0	76.4497	79.7408	42.3439	0.3684	122	107
1	3390.0000	0.0000	9	0	76.4889	79.7784	42.2423	0.5381	125	109
1	3391.0000	0.0000	9	0	76.3658	79.7865	42.4119	0.3369	125	97
1	3392.0000	0.0000	8	0	76.6480	79.7223	42.3463	0.3283	122	103
1	3393.0000	0.0000	9	0	76.2408	79.6323	42.4620	0.6242	122	104
1	3394.0000	0.0000	9	0	76.4026	79.6848	42.4335	0.2920	127	110
1	3395.0000	0.0000	9	0	76.6415	79.6036	42.4244	0.4024	126	109
1	3396.0000	0.0000	9	0	76.5393	79.7289	42.4406	0.3433	129	110
1	3397.0000	0.0000	8	0	76.3594	79.9048	42.3745	0.2821	121	100
1	3398.0000	0.0000	9	0	76.7924	79.7845	42.4828	0.5586	121	101
1	3399.0000	0.0000	8	0	76.4191	79.6523	42.4253	0.3685	124	107
1	3400.0000	0.0000	8	0	76.4790	79.7588	42.4108	0.2741	130	110
1	3401.0000	0.0000	10	0	76.5399	79.6893	42.1771	0.3985	123	108
1	3402.0000	0.0000	9	0	76.3522	79.8682	42.3143	0.3217	141	112
1	3403.0000	0.0000	10	0	76.4902	79.8469	42.0704	0.4576	118	111
1	3404.0000	0.0000	10	0	76.5556	79.5661	42.5108	0.3413	150	109
1	3405.0000	0.0000	10	0	76.4342	79.6684	42.4563	0.3148	129	115
1	3406.0000	0.0000	9	0	76.3691	79.6386	42.5291	0.3042	129	108
1	3407.0000	0.0000	9	0	76.5022	79.8079	42.3287	0.3743	129	108
1	3408.0000	0.0000	9	0	76.5481	79.7303	42.3567	0.3585	129	111
1	3409.0000	0.0000	9	0	76.4556	79.6223	42.5369	0.4417	128	121
1	3410.0000	0.0000	10	0	76.5627	79.6160	42.4977	0.2995	149	119
1	3411.0000	0.0000	10	0	76.5261	79.6578	42.4674	0.2680	133	118
1	3412.0000	0.0000	9	0	76.5124	79.6568	42.4238	0.1839	128	117
1	3413.0000	0.0000	9	0	76.5139	79.7158	42.4260	0.2165	133	115
1	3414.0000	0.0000	9	0	76.3330	79.7514	42.4557	0.2682	135	108
1	3415.0000	0.0000	9	0	76.5644	79.6424	42.4289	0.2103	127	107
1	3416.0000	0.0000	9	0	76.3069	79.7238	42.4391	0.2720	126	111
1	3417.0000	0.0000	9	0	76.4052	79.6564	42.4695	0.2136	133	115
1	3418.0000	0.0000	9	0	76.3619	79.5061	42.6000	0.3622	119	109
1	3419.0000	0.0000	9	0	76.4507	79.7290	42.3960	0.1902	131	110
1	3420.0000	0.0000	9	0	76.4738	79.6557	42.5249	0.2225	133	113
1	3421.0000	0.0000	10	0	76.4046	79.7026	42.5014	0.2659	122	112
1	3422.0000	0.0000	9	0	76.4119	79.7278	42.4572	0.2914	134	114
1	3423.0000	0.0000	9	0	76.4171	79.7336	42.4782	0.2170	136	120
1	3424.0000	0.0000	10	0	76.4273	79.6731	42.4077	0.2245	131	124
1	3425.0000	0.0000	10	0	76.4093	79.7354	42.3344	0.1864	139	114
1	3426.0000	0.0000	10	0	76.4958	79.6902	42.4688	0.2077	133	115
1	3427.0000	0.0000	9	0	76.4374	79.6596	42.4375	0.2041	138	117
1	3428.0000	0.0000	10	0	76.4755	79.6658	42.4374	0.1679	136	115
1	3429.0000	0.0000	9	0	76.4665	79.5859	42.4627	0.2193	129	107
1	3430.0000	0.0000	9	0	76.5278	79.7264	42.4221	0.2208	127	102
1	3431.0000	0.0000	9	0	76.4356	79.6901	42.4308	0.3847	124	110
1	3432.0000	0.0000	9	0	76.3948	79.6469	42.5016	0.3092	140	110
1	3433.0000	0.0000	9	0	76.3556	79.6725	42.4827	0.3937	130	105
1	3434.0000	0.0000	10	0	76.3608	79.7187	42.5032	0.3760	131	105
1	3435.0000	0.0000	10	0	76.4304	79.7208	42.3661	0.2471	135	112
1	3436.0000	0.0000	10	0	76.4288	79.7746	42.2027	0.4193	133	109
1	3437.0000	0.0000	10	0	76.5007	79.5830	42.4894	0.3738	132	111
1	3438.0000	0.0000	9	0	76.3711	79.6260	42.4922	0.2137	129	110
1	3439.0000	0.0000	10	0	76.5364	79.4576	42.6454	0.3840	126	102
1	3440.0000	0.0000	9	0	76.4402	79.6202	42.2347	0.4763	129	97
1	3441.0000	0.0000	9	0	76.5349	79.7120	42.4646	0.2090	130	108
1	3442.0000	0.0000	9	0	76.4791	79.5757	42.5104	0.1695	135	113
1	3443.0000	0.0000	9	0	76.3654	79.6997	42.5154	0.2279	144	115
1	3444.0000	0.0000	9	0	76.3623	79.6124	42.5464	0.2647	138	124
1	3445.0000	0.0000	9	0	76.4469	79.6006	42.5496	0.2254	142	109
1	3446.0000	0.0000	9	0	76.4419	79.6999	42.4456	0.1381	132	109
1	3447.0000	0.0000	10	0	76.5522	79.5973	42.5513	0.3101	139	115
1	3448.0000	0.0000	9	0	76.4271	79.6223	42.4734	0.2306	142	119
1	3449.0000	0.0000	9	0	76.3750	79.6694	42.4637	0.2003	138	114
1	3450.0000	0.0000	9	0	76.4162	79.7197	42.4326	0.1924	132	116
1	3451.0000	0.0000	10	0	76.4356	79.5921	42.5049	0.3026	143	121
1	3452.0000	0.0000	9	0	76.4547	79.6994	42.4248	0.1177	139	116
1	3453.0000	0.0000	9	0	76.6013	79.5495	42.4663	0.2870	133	109
1	3454.0000	0.0000	9	0	76.5287	79.5440	42.5048	0.3042	135	115
1	3455.0000	0.0000	9	0	76.3607	79.7117	42.3089	0.3991	141	116
1	3456.0000	0.0000	9	0	76.4298	79.6323	42.4687	0.1920	136	118
1	3457.0000	0.0000	9	0	76.5505	79.6306	42.4011	0.2357	140	117
1	3458.0000	0.0000	9	0	76.4638	79.6700	42.2862	0.2841	137	118
1	3459.0000	0.0000	9	0	76.5206	79.5628	42.3729	0.2864	135	116
1	3460.0000	0.0000	9	0	76.3171	79.6474	42.3337	0.3220	129	106
1	3461.0000	0.0000	9	0	76.4621	79.6978	42.3433	0.2885	136	112
1	3462.0000	0.0000	9	0	76.4803	79.6240	42.3824	0.1894	138	113
1	3463.0000	0.0000	10	0	76.4284	79.5050	42.4596	0.2743	135	115
1	3464.0000	0.0000	9	0	76.3795	79.5976	42.4715	0.2349	138	109
1	3465.0000	0.0000	9	0	76.5588	79.6163	42.4623	0.2478	132	111
1	3466.0000	0.0000	10	0	76.6720	79.6860	42.4697	0.4213	133	113
1	3467.0000	0.0000	9	0	76.4561	79.5911	42.4050	0.1829	140	115
1	3468.0000	0.0000	9	0	76.2881	79.5613	42.4170	0.4375	134	105
1	3469.0000	0.0000	9	0	76.5294	79.5675	42.4297	0.2703	135	106
1	3470.0000	0.0000	9	0	76.4566	79.5277	42.5098	0.3939	136	110
1	3471.0000	0.0000	8	0	76.4071	79.4856	42.5169	0.2228	132	112
1	3472.0000	0.0000	10	0	76.2160	79.5744	42.3838	0.3852	136	117
1	3473.0000	0.0000	10	0	76.6066	79.5172	42.4888	0.2429	136	110
1	3474.0000	0.0000	10	0	76.4852	79.5960	42.4361	0.2740	125	96
1	3475.0000	0.0000	9	0	76.6086	79.5612	42.3187	0.6818	117	99
1	3476.0000	0.0000	9	0	76.5083	79.5211	42.5190	0.2149	134	108
1	3477.0000	0.0000	10	0	76.3936	79.5462	42.4987	0.2121	136	114
1	3478.0000	0.0000	9	0	76.4506	79.5126	42.4846	0.2333	139	119
1	3479.0000	0.0000	9	0	76.5125	79.4220	42.4667	0.2169	129	105
1	3480.0000	0.0000	10	0	76.5704	79.6262	42.3699	0.1967	124	100
1	3481.0000	0.0000	9	0	76.4156	79.5965	42.4264	0.2348	130	105
1	3482.0000	0.0000	10	0	76.5116	79.5181	42.4787	0.1912	136	113
1	3483.0000	0.0000	9	0	76.4293	79.6532	42.4947	0.3357	134	119
1	3484.0000	0.0000	9	0	76.4646	79.5138	42.5332	0.2338	134	116
1	3485.0000	0.0000	9	0	76.4456	79.5173	42.5015	0.3521	134	108
1	3486.0000	0.0000	9	0	76.4995	79.5274	42.4510	0.2424	131	109
1	3487.0000	0.0000	10	0	76.7197	79.4749	42.4722	0.4661	138	111
1	3488.0000	0.0000	9	0	76.5123	79.4960	42.5137	0.2422	132	112
1	3489.0000	0.0000	9	0	76.5712	79.4908	42.5548	0.2993	133	111
1	3490.0000	0.0000	10	0	76.5641	79.4821	42.5264	0.2479	137	116
1	3491.0000	0.0000	9	0	76.4615	79.6277	42.3881	0.3852	131	103
1	3492.0000	0.0000	9	0	76.2465	79.5467	42.2675	0.4542	141	110
1	3493.0000	0.0000	10	0	76.5507	79.4809	42.5116	0.2951	138	118
1	3494.0000	0.0000	9	0	76.4742	79.5014	42.5036	0.2654	142	118
1	3495.0000	0.0000	10	0	76.5115	79.4438	42.5370	0.2684	137	114
1	3496.0000	0.0000	9	0	76.5033	79.4996	42.4279	0.2048	137	112
1	3497.0000	0.0000	9	0	76.4568	79.4919	42.5279	0.2892	140	112
1	3498.0000	0.0000	10	0	76.4700	79.5341	42.4295	0.1947	132	113
1	3499.0000	0.0000	10	0	76.4759	79.5476	42.3669	0.2256	131	112
1	3500.0000	0.0000	9	0	76.5968	79.5176	42.5394	0.2947	136	116
1	3501.0000	0.0000	9	0	76.4472	79.5094	42.3139	0.2031	130	105
1	3502.0000	0.0000	9	0	76.5892	79.5015	42.5113	0.3033	126	105
1	3503.0000	0.0000	9	0	76.4069	79.6128	42.2605	0.4057	129	99
1	3504.0000	0.0000	9	0	76.6445	79.5134	42.4996	0.3569	137	109
1	3505.0000	0.0000	8	0	76.6141	79.4614	42.4690	0.2760	131	105
1	3506.0000	0.0000	9	0	76.4643	79.3967	42.5941	0.3984	131	108
1	3507.0000	0.0000	10	0	76.5889	79.4213	42.5117	0.2434	131	107
1	3508.0000	0.0000	10	0	76.5346	79.4920	42.4373	0.2238	126	106
1	3509.0000	0.0000	10	0	76.4514	79.4353	42.4821	0.2765	135	113
1	3510.0000	0.0000	10	0	76.5936	79.5727	42.4946	0.2973	119	107
1	3511.0000	0.0000	9	0	76.4799	79.4148	42.5504	0.3833	127	105
1	3512.0000	0.0000	10	0	76.4403	79.4586	42.5270	0.2081	135	112
1	3513.0000	0.0000	9	0	76.3913	79.4994	42.5338	0.1817	134	115
1	3514.0000	0.0000	10	0	76.3786	79.4560	42.5291	0.2867	133	109
1	3515.0000	0.0000	9	0	76.4848	79.4983	42.5585	0.2782	132	115
1	3516.0000	0.0000	10	0	76.5121	79.3677	42.5547	0.3093	139	113
1	3517.0000	0.0000	10	0	76.4500	79.4407	42.5454	0.2275	136	111
1	3518.0000	0.0000	10	0	76.5427	79.4134	42.5104	0.2094	128	105
1	3519.0000	0.0000	10	0	76.3799	79.5049	42.4982	0.1781	156	113
1	3520.0000	0.0000	9	0	76.4297	79.3873	42.5953	0.2391	139	115
1	3521.0000	0.0000	10	0	76.4641	79.3754	42.5683	0.2549	133	116
1	3522.0000	0.0000	9	0	76.3880	79.4402	42.5412	0.1604	132	120
1	3523.0000	0.0000	9	0	76.5080	79.3848	42.5960	0.2278	161	123
1	3524.0000	0.0000	10	0	76.5785	79.3689	42.5875	0.1703	131	112
1	3525.0000	0.0000	9	0	76.5379	79.4250	42.4902	0.1600	154	107
1	3526.0000	0.0000	9	0	76.4671	79.3239	42.6080	0.2451	130	113
1	3527.0000	0.0000	10	0	76.4824	79.3571	42.5573	0.2432	144	123
1	3528.0000	0.0000	10	0	76.5449	79.3782	42.5971	0.1612	136	117
1	3529.0000	0.0000	10	0	76.4675	79.4476	42.5904	0.1852	132	122
1	3530.0000	0.0000	9	0	76.4467	79.4340	42.5587	0.2367	147	115
1	3531.0000	0.0000	9	0	76.4706	79.4749	42.4891	0.1994	133	115
1	3532.0000	0.0000	9	0	76.4900	79.3869	42.6359	0.2063	133	114
1	3533.0000	0.0000	10	0	76.4601	79.3889	42.6204	0.2125	155	111
1	3534.0000	0.0000	10	0	76.2660	79.3980	42.5948	0.2529	135	113
1	3535.0000	0.0000	9	0	76.5651	79.3709	42.5133	0.3599	139	109
1	3536.0000	0.0000	9	0	76.4767	79.3519	42.6217	0.2772	137	121
1	3537.0000	0.0000	10	0	76.4466	79.3758	42.5524	0.2261	142	115
1	3538.0000	0.0000	10	0	76.3965	79.3613	42.6176	0.2624	132	118
1	3539.0000	0.0000	10	0	76.4976	79.3388	42.5656	0.1992	126	103
1	3540.0000	0.0000	10	0	76.5668	79.1857	42.6972	0.3718	127	104
1	3541.0000	0.0000	10	0	76.4294	79.3623	42.5779	0.3402	129	115
1	3542.0000	0.0000	10	0	76.4552	79.2096	42.7086	0.2350	132	115
1	3543.0000	0.0000	9	0	76.5535	79.2762	42.5923	0.3384	134	104
1	3544.0000	0.0000	10	0	76.5229	79.2389	42.6466	0.2259	127	112
1	3545.0000	0.0000	9	0	76.4575	79.4448	42.6069	0.3987	126	97
1	3546.0000	0.0000	9	0	76.4531	79.3421	42.5946	0.2538	121	103
1	3547.0000	0.0000	9	0	76.4876	79.2963	42.6168	0.1501	136	115
1	3548.0000	0.0000	10	0	76.6081	79.2427	42.6782	0.1917	137	115
1	3549.0000	0.0000	10	0	76.4901	79.2791	42.6473	0.2059	131	107
1	3550.0000	0.0000	9	0	76.4282	79.2293	42.5842	0.2595	134	113
1	3551.0000	0.0000	10	0	76.5935	79.2642	42.6052	0.2443	135	116
1	3552.0000	0.0000	9	0	76.6069	79.1201	42.7336	0.1782	136	118
1	3553.0000	0.0000	9	0	76.5045	79.1917	42.7000	0.2189	136	116
1	3554.0000	0.0000	10	0	76.4865	79.1581	42.7179	0.3185	136	113
1	3555.0000	0.0000	9	0	76.4302	79.1308	42.6981	0.3414	141	110
1	3556.0000	0.0000	10	0	76.5715	79.1621	42.7283	0.3140	134	118
1	3557.0000	0.0000	10	0	76.5093	79.1660	42.7448	0.1545	140	124
1	3558.0000	0.0000	10	0	76.5084	79.1533	42.7287	0.1997	141	121
1	3559.0000	0.0000	10	0	76.4668	79.2014	42.7027	0.1605	139	116
1	3560.0000	0.0000	10	0	76.5852	79.1154	42.7256	0.2226	137	121
1	3561.0000	0.0000	10	0	76.5175	79.1281	42.7165	0.1829	139	118
1	3562.0000	0.0000	10	0	76.3960	79.1846	42.6913	0.4052	144	124
1	3563.0000	0.0000	9	0	76.3892	79.2117	42.6504	0.2510	141	123
1	3564.0000	0.0000	10	0	76.6132	79.1511	42.7556	0.2136	144	123
1	3565.0000	0.0000	10	0	76.6060	79.1897	42.6973	0.2054	138	124
1	3566.0000	0.0000	10	0	76.5206	79.0897	42.7134	0.1869	142	127
1	3567.0000	0.0000	10	0	76.5742	79.0915	42.8002	0.2824	139	119
1	3568.0000	0.0000	10	0	76.5416	79.0911	42.7142	0.1750	142	123
1	3569.0000	0.0000	10	0	76.5630	79.0141	42.7825	0.2539	138	121
1	3570.0000	0.0000	9	0	76.6657	79.0761	42.6672	0.1523	137	116
1	3571.0000	0.0000	9	0	76.6293	79.0712	42.5842	0.2452	140	115
1	3572.0000	0.0000	10	0	76.5003	79.0426	42.7740	0.1489	141	121
1	3573.0000	0.0000	10	0	76.5512	79.0814	42.7686	0.2127	136	122
1	3574.0000	0.0000	10	0	76.4174	79.0676	42.7097	0.2125	136	121
1	3575.0000	0.0000	9	0	76.5143	79.0461	42.7199	0.2052	137	116
1	3576.0000	0.0000	9	0	76.5022	78.9714	42.8124	0.2612	130	112
1	3577.0000	0.0000	10	0	76.4641	78.9751	42.7320	0.2532	135	120
1	3578.0000	0.0000	9	0	76.4601	79.0097	42.6922	0.1940	137	114
1	3579.0000	0.0000	10	0	76.4842	79.0309	42.7253	0.1771	128	109
1	3580.0000	0.0000	10	0	76.7230	78.9021	42.7457	0.3847	124	107
1	3581.0000	0.0000	10	0	76.4439	79.0037	42.7176	0.1906	128	110
1	3582.0000	0.0000	10	0	76.5163	78.9494	42.7704	0.2201	138	115
1	3583.0000	0.0000	10	0	76.5411	78.9670	42.6677	0.2029	129	116
1	3584.0000	0.0000	10	0	76.5616	78.9423	42.7499	0.2617	159	117
1	3585.0000	0.0000	9	0	76.5123	78.8353	42.7882	0.2469	137	119
1	3586.0000	0.0000	9	0	76.5043	78.9214	42.7368	0.2139	134	115
1	3587.0000	0.0000	10	0	76.5699	78.8945	42.5429	0.2998	137	117
1	3588.0000	0.0000	10	0	76.5217	78.9207	42.7260	0.1876	159	122
1	3589.0000	0.0000	10	0	76.5433	78.8950	42.7195	0.2758	133	127
1	3590.0000	0.0000	10	0	76.9074	78.9610	42.7991	0.5313	162	122
1	3591.0000	0.0000	10	0	76.5464	78.9416	42.6822	0.2142	139	126
1	3592.0000	0.0000	10	0	76.5633	78.9004	42.7675	0.2515	135	121
1	3593.0000	0.0000	10	0	76.5832	79.0272	42.7364	0.3669	139	125
1	3594.0000	0.0000	9	0	76.5524	78.9829	42.7165	0.1614	161	122
1	3595.0000	0.0000	10	0	76.4591	78.9785	42.7155	0.3086	138	122
1	3596.0000	0.0000	9	0	76.4940	78.9103	42.6158	0.1459	141	112
1	3597.0000	0.0000	10	0	76.4382	78.8819	42.6776	0.2235	130	117
1	3598.0000	0.0000	10	0	76.5062	78.8444	42.6958	0.1760	140	126
1	3599.0000	0.0000	10	0	76.4891	78.8951	42.6651	0.2147	140	125
1	3600.0000	0.0000	10	0	76.4615	78.8570	42.7207	0.1932	142	125
1	3601.0000	0.0000	10	0	76.5260	78.8661	42.7084	0.2059	141	129
1	3602.0000	0.0000	9	0	76.4959	78.8112	42.6837	0.1742	133	121
1	3603.0000	0.0000	9	0	76.5105	78.8272	42.7048	0.2573	142	123
1	3604.0000	0.0000	10	0	76.4944	78.8271	42.7406	0.2591	138	124
1	3605.0000	0.0000	9	0	76.4810	78.7768	42.7498	0.2323	141	117
1	3606.0000	0.0000	10	0	76.5769	78.7684	42.7855	0.2471	141	121
1	3607.0000	0.0000	9	0	76.5059	78.7817	42.6061	0.2284	138	107
1	3608.0000	0.0000	9	0	76.5112	78.8512	42.5984	0.2957	127	99
1	3609.0000	0.0000	9	0	76.6458	78.7742	42.6165	0.3325	130	110
1	3610.0000	0.0000	10	0	76.4615	78.7976	42.7171	0.2055	133	116
1	3611.0000	0.0000	10	0	76.6462	78.8302	42.6847	0.3788	138	117
1	3612.0000	0.0000	9	0	76.6782	78.8417	42.6345	0.3342	134	113
1	3613.0000	0.0000	9	0	76.5884	78.8634	42.6717	0.2535	137	120
1	3614.0000	0.0000	9	0	76.4399	78.7812	42.7756	0.2266	143	125
1	3615.0000	0.0000	10	0	76.4919	78.7429	42.7493	0.2189	135	124
1	3616.0000	0.0000	9	0	76.4182	78.8046	42.7707	0.3199	134	121
1	3617.0000	0.0000	9	0	76.4318	78.7876	42.6731	0.1804	138	122
1	3618.0000	0.0000	9	0	76.4718	78.7420	42.8063	0.1805	136	123
1	3619.0000	0.0000	9	0	76.5212	78.8176	42.7937	0.2999	140	127
1	3620.0000	0.0000	9	0	76.4251	78.7836	42.7746	0.2007	144	118
1	3621.0000	0.0000	9	0	76.4686	78.7329	42.7342	0.1639	138	119
1	3622.0000	0.0000	9	0	76.5150	78.7114	42.7733	0.2115	131	113
1	3623.0000	0.0000	9	0	76.4792	78.8072	42.7842	0.2356	132	117
1	3624.0000	0.0000	9	0	76.4553	78.7139	42.7446	0.2126	134	114
1	3625.0000	0.0000	10	0	76.3514	78.8277	42.7154	0.1727	131	119
1	3626.0000	0.0000	10	0	76.6768	78.9079	42.7253	0.5172	128	110
1	3627.0000	0.0000	10	0	76.3816	78.8041	42.7707	0.2285	134	115
1	3628.0000	0.0000	10	0	76.3548	78.7210	42.7346	0.2753	140	120
1	3629.0000	0.0000	10	0	76.5257	78.7785	42.6245	0.2388	139	116
1	3630.0000	0.0000	9	0	76.4194	78.6541	42.8277	0.3764	127	103
1	3631.0000	0.0000	9	0	76.6416	78.9806	42.7063	0.4527	129	114
1	3632.0000	0.0000	10	0	76.3809	78.8263	42.6903	0.2051	136	112
1	3633.0000	0.0000	10	0	76.6188	78.7758	42.5980	0.2626	138	121
1	3634.0000	0.0000	9	0	76.4719	78.8008	42.6754	0.2112	134	113
1	3635.0000	0.0000	9	0	76.4354	78.7862	42.6924	0.3194	133	110
1	3636.0000	0.0000	10	0	76.5002	78.8472	42.6489	0.2794	135	113
1	3637.0000	0.0000	10	0	76.6894	78.7936	42.6584	0.3093	130	119
1	3638.0000	0.0000	10	0	76.5549	78.8269	42.6716	0.2323	133	113
1	3639.0000	0.0000	9	0	76.6254	78.8324	42.5979	0.2599	135	120
1	3640.0000	0.0000	9	0	76.4804	78.7721	42.7675	0.2067	137	121
1	3641.0000	0.0000	9	0	76.4245	78.7604	42.7482	0.2368	130	110
1	3642.0000	0.0000	9	0	76.4228	78.7839	42.6924	0.1971	127	110
1	3643.0000	0.0000	10	0	76.5875	78.6599	42.6784	0.3201	130	113
1	3644.0000	0.0000	10	0	76.4324	78.8095	42.6993	0.2667	132	114
1	3645.0000	0.0000	9	0	76.5100	78.7980	42.7256	0.1996	142	118
1	3646.0000	0.0000	9	0	76.4490	78.7388	42.7936	0.3134	131	120
1	3647.0000	0.0000	9	0	76.5043	78.7824	42.7434	0.3179	132	113
1	3648.0000	0.0000	10	0	76.5116	78.7418	42.7434	0.2332	130	110
1	3649.0000	0.0000	10	0	76.5165	78.7197	42.7632	0.3265	128	102
1	3650.0000	0.0000	10	0	76.5352	78.7582	42.5620	0.4485	130	104
1	3651.0000	0.0000	9	0	76.5224	78.7196	42.7872	0.3347	131	114
1	3652.0000	0.0000	9	0	76.4774	78.7728	42.6069	0.2430	131	116
1	3653.0000	0.0000	9	0	76.8234	78.6760	42.6407	0.3046	130	118
1	3654.0000	0.0000	10	0	76.8900	78.8146	42.5686	0.5516	132	111
1	3655.0000	0.0000	9	0	76.6021	78.7307	42.6821	0.3830	132	104
1	3656.0000	0.0000	9	0	76.5211	78.7051	42.7278	0.2140	133	112
1	3657.0000	0.0000	10	0	76.5666	78.6992	42.6828	0.2213	135	114
1	3658.0000	0.0000	10	0	76.5837	78.7322	42.6412	0.2410	135	117
1	3659.0000	0.0000	9	0	76.5983	78.7481	42.6227	0.2285	129	113
1	3660.0000	0.0000	10	0	76.7851	78.6398	42.6739	0.2406	129	110
1	3661.0000	0.0000	10	0	76.7681	78.7589	42.5174	0.3151	125	104
1	3662.0000	0.0000	9	0	76.5840	78.7379	42.6144	0.2971	125	111
1	3663.0000	0.0000	10	0	76.7722	78.6877	42.6216	0.2339	131	112
1	3664.0000	0.0000	9	0	76.5959	78.6452	42.5393	0.4457	135	111
1	3665.0000	0.0000	10	0	76.7431	78.6520	42.5987	0.1614	130	115
1	3666.0000	0.0000	9	0	76.7774	78.6204	42.6502	0.4590	132	119
1	3667.0000	0.0000	9	0	76.7749	78.6129	42.7244	0.3630	133	115
1	3668.0000	0.0000	9	0	76.9591	78.7507	42.5407	0.4806	139	116
1	3669.0000	0.0000	9	0	76.4812	79.1599	42.5594	0.5621	132	113
1	3670.0000	0.0000	9	0	76.7033	78.7423	42.5990	0.2423	134	109
1	3671.0000	0.0000	10	0	76.6150	78.6781	42.6035	0.2426	135	116
1	3672.0000	0.0000	10	0	76.5983	78.7744	42.5603	0.1971	130	113
1	3673.0000	0.0000	10	0	76.6655	78.6600	42.6756	0.3175	132	119
1	3674.0000	0.0000	9	0	76.7097	78.5448	42.7367	0.2414	125	108
1	3675.0000	0.0000	9	0	76.5847	78.7628	42.6016	0.2308	134	111
1	3676.0000	0.0000	10	0	76.6622	78.7920	42.6506	0.3325	136	113
1	3677.0000	0.0000	10	0	76.5843	78.7116	42.7513	0.2506	140	117
1	3678.0000	0.0000	9	0	76.4815	78.8333	42.6097	0.2526	132	114
1	3679.0000	0.0000	9	0	76.5455	78.7809	42.7381	0.1893	132	122
1	3680.0000	0.0000	9	0	76.6891	78.8110	42.6628	0.3486	127	122
1	3681.0000	0.0000	9	0	76.5345	78.9652	42.6701	0.4373	130	114
1	3682.0000	0.0000	10	0	76.5789	78.8755	42.6676	0.3638	138	116
1	3683.0000	0.0000	9	0	76.4672	78.8989	42.4783	0.3441	136	117
1	3684.0000	0.0000	9	0	76.4974	78.7865	42.7452	0.1857	134	118
1	3685.0000	0.0000	9	0	76.4991	78.7786	42.7806	0.2282	132	111
1	3686.0000	0.0000	10	0	76.5749	78.8139	42.7481	0.2468	130	118
1	3687.0000	0.0000	10	0	76.4799	78.8332	42.7698	0.2624	130	111
1	3688.0000	0.0000	10	0	76.4683	78.7957	42.8145	0.2021	132	121
1	3689.0000	0.0000	10	0	76.6016	78.7520	42.7635	0.2755	134	113
1	3690.0000	0.0000	8	0	76.6135	78.9140	42.6852	0.2033	127	99
1	3691.0000	0.0000	9	0	76.3625	78.8903	42.7559	0.2289	129	110
1	3692.0000	0.0000	9	0	76.4002	78.8440	42.8025	0.1934	130	113
1	3693.0000	0.0000	9	0	76.4088	78.8862	42.7514	0.2344	131	111
1	3694.0000	0.0000	9	0	76.3802	78.9103	42.6897	0.2515	133	113
1	3695.0000	0.0000	9	0	76.4287	78.8452	42.7457	0.1781	141	117
1	3696.0000	0.0000	9	0	76.5380	78.7978	42.7637	0.1920	142	119
1	3697.0000	0.0000	9	0	76.4055	78.7925	42.8674	0.2107	137	124
1	3698.0000	0.0000	9	0	76.3337	78.7022	42.8382	0.3039	136	115
1	3699.0000	0.0000	10	0	76.4550	78.7451	42.7553	0.2776	132	113
1	3700.0000	0.0000	9	0	76.4680	78.8421	42.7639	0.2335	135	110
1	3701.0000	0.0000	10	0	76.4496	78.7811	42.7624	0.2214	132	111
1	3702.0000	0.0000	9	0	76.4275	78.8471	42.7824	0.1741	135	120
1	3703.0000	0.0000	10	0	76.4435	78.7791	42.8084	0.2498	136	119
1	3704.0000	0.0000	10	0	76.3759	78.8923	42.7548	0.2234	134	119
1	3705.0000	0.0000	9	0	76.4276	78.8107	42.8211	0.2436	139	123
1	3706.0000	0.0000	9	0	76.4135	78.8345	42.7925	0.1712	138	121
1	3707.0000	0.0000	10	0	76.5370	78.7749	42.8542	0.2559	138	125
1	3708.0000	0.0000	10	0	76.4437	78.8239	42.7859	0.2175	142	119
1	3709.0000	0.0000	10	0	76.4722	78.8446	42.7346	0.2419	136	119
1	3710.0000	0.0000	10	0	76.4474	78.8744	42.7372	0.2071	139	126
1	3711.0000	0.0000	10	0	76.3971	78.8431	42.7398	0.1304	135	122
1	3712.0000	0.0000	10	0	76.4442	78.8459	42.7850	0.1842	137	125
1	3713.0000	0.0000	8	0	76.4493	78.7785	42.8123	0.2644	134	118
1	3714.0000	0.0000	9	0	76.4189	78.8514	42.7556	0.1875	135	124
1	3715.0000	0.0000	10	0	76.5370	78.8778	42.8531	0.2542	136	124
1	3716.0000	0.0000	10	0	76.4576	78.9607	42.7620	0.2499	142	122
1	3717.0000	0.0000	9	0	76.4286	78.8509	42.7557	0.1183	141	120
1	3718.0000	0.0000	9	0	76.3905	78.9146	42.8042	0.2144	139	120
1	3719.0000	0.0000	9	0	76.3334	78.8379	42.7244	0.1898	132	116
1	3720.0000	0.0000	9	0	76.3891	78.8786	42.7463	0.1403	131	109
1	3721.0000	0.0000	9	0	76.4908	78.8473	42.7394	0.1999	131	115
1	3722.0000	0.0000	10	0	76.3371	78.8486	42.6967	0.1971	127	122
1	3723.0000	0.0000	9	0	76.3684	78.8367	42.7494	0.2523	138	121
1	3724.0000	0.0000	9	0	76.4497	78.8787	42.7151	0.1798	131	116
1	3725.0000	0.0000	10	0	76.2791	78.9238	42.7526	0.2665	135	119
1	3726.0000	0.0000	9	0	76.5859	78.8674	42.7329	0.2988	130	115
1	3727.0000	0.0000	9	0	76.1450	78.9356	42.6912	0.2385	131	112
1	3728.0000	0.0000	9	0	76.4394	78.8579	42.7524	0.1990	130	116
1	3729.0000	0.0000	9	0	76.5675	78.8862	42.7519	0.3357	131	121
1	0.0000	1.0000	9	0	83.1906	148.6478	102.8258	0.2267	135	106
1	1.0000	1.0000	9	0	83.3404	148.5076	102.8776	0.3302	131	112
1	2.0000	1.0000	10	0	83.2801	148.5789	102.8564	0.2633	138	113
1	3.0000	1.0000	10	0	83.2817	148.7490	102.9303	0.2338	133	120
1	4.0000	1.0000	10	0	83.4020	148.8503	102.9852	0.1783	137	118
1	5.0000	1.0000	9	0	83.4197	148.8486	103.0248	0.2717	136	120
1	6.0000	1.0000	10	0	83.4062	148.8155	102.9614	0.1680	136	118
1	7.0000	1.0000	10	0	83.3329	148.8014	102.9184	0.1806	136	124
1	8.0000	1.0000	10	0	83.1783	148.6998	102.8110	0.2041	138	120
1	9.0000	1.0000	10	0	83.3584	148.6375	102.8768	0.2110	139	121
1	10.0000	1.0000	9	0	83.3536	148.7133	102.9154	0.1766	135	125
1	11.0000	1.0000	9	0	83.3210	148.6222	102.9639	0.2886	137	115
1	12.0000	1.0000	9	0	83.2861	148.5762	102.9270	0.1751	138	124
1	13.0000	1.0000	9	0	83.3236	148.4989	102.9564	0.2916	150	121
1	14.0000	1.0000	10	0	83.1837	148.4089	102.9635	0.2265	135	118
1	15.0000	1.0000	10	0	83.3023	148.2983	102.8585	0.2618	129	116
1	16.0000	1.0000	10	0	83.3200	148.3582	102.9355	0.2364	131	118
1	17.0000	1.0000	10	0	83.2279	148.2943	102.9172	0.1970	140	122
1	18.0000	1.0000	10	0	83.3318	148.3288	102.9719	0.1855	136	119
1	19.0000	1.0000	9	0	83.2512	148.4206	102.8713	0.2011	132	118
1	20.0000	1.0000	9	0	83.3576	148.3968	103.0158	0.2535	133	121
1	21.0000	1.0000	10	0	83.2985	148.2690	102.7939	0.3132	138	122
1	22.0000	1.0000	10	0	83.4350	148.0004	102.9484	0.2586	135	123
1	23.0000	1.0000	10	0	83.2434	147.9890	102.8435	0.2540	135	118
1	24.0000	1.0000	10	0	83.2210	148.0406	102.7900	0.2715	135	119
1	25.0000	1.0000	10	0	83.3016	147.7080	102.8468	0.2415	137	117
1	26.0000	1.0000	10	0	83.1787	147.7296	102.7694	0.2559	134	122
1	27.0000	1.0000	10	0	83.1893	147.7353	102.8187	0.1943	139	120
1	28.0000	1.0000	9	0	83.2163	147.7172	102.7841	0.2727	144	121
1	29.0000	1.0000	9	0	83.2453	147.6871	102.8334	0.2217	142	115
1	30.0000	1.0000	9	0	83.2474	147.7897	102.8486	0.2521	136	121
1	31.0000	1.0000	10	0	83.3274	147.7133	102.9044	0.2620	141	121
1	32.0000	1.0000	10	0	83.3929	147.6683	102.8840	0.2277	136	120
1	33.0000	1.0000	10	0	83.2578	147.8262	102.8085	0.2156	136	122
1	34.0000	1.0000	9	0	83.2726	147.8871	102.8828	0.2479	134	114
1	35.0000	1.0000	10	0	83.0737	148.0432	102.8241	0.1862	136	120
1	36.0000	1.0000	9	0	83.1895	148.0186	102.8632	0.2096	134	119
1	37.0000	1.0000	10	0	83.1141	148.0387	102.8925	0.3625	141	121
1	38.0000	1.0000	10	0	83.1774	147.9687	102.7756	0.2035	133	117
1	39.0000	1.0000	9	0	83.2861	148.1417	102.9270	0.2942	143	124
1	40.0000	1.0000	10	0	83.4194	148.0581	102.9838	0.1681	140	117
1	41.0000	1.0000	10	0	83.3148	148.0517	102.9514	0.1608	139	118
1	42.0000	1.0000	10	0	83.2977	148.1990	102.9655	0.2087	152	118
1	43.0000	1.0000	9	0	83.2635	148.1714	102.8113	0.1778	141	123
1	44.0000	1.0000	10	0	83.2071	148.1800	102.8873	0.1959	142	123
1	45.0000	1.0000	9	0	83.4255	148.2073	102.9857	0.1096	140	125
1	46.0000	1.0000	10	0	83.3725	148.3114	102.9779	0.1359	142	119
1	47.0000	1.0000	10	0	83.3955	148.2794	102.9420	0.1428	133	112
1	48.0000	1.0000	10	0	83.4702	148.1932	103.0075	0.2186	132	117
1	49.0000	1.0000	10	0	83.3382	148.3904	102.8712	0.1375	132	118
1	50.0000	1.0000	9	0	83.2336	148.4624	102.9660	0.2785	130	115
1	51.0000	1.0000	10	0	83.3613	148.4214	102.9733	0.1727	150	122
1	52.0000	1.0000	10	0	83.2867	148.4999	102.9048	0.1706	136	121
1	53.0000	1.0000	10	0	83.4090	148.4377	102.9758	0.2066	140	117
1	54.0000	1.0000	10	0	83.5488	148.3386	103.0835	0.3610	136	120
1	55.0000	1.0000	10	0	83.3846	148.5836	103.0542	0.2526	134	120
1	56.0000	1.0000	9	0	83.4082	148.6663	103.0561	0.1799	138	120
1	57.0000	1.0000	10	0	83.4331	148.5313	103.0123	0.2413	136	121
1	58.0000	1.0000	10	0	83.4144	148.5838	102.9523	0.1784	139	117
1	59.0000	1.0000	10	0	83.6183	148.5444	103.0652	0.2703	141	118
1	60.0000	1.0000	9	0	83.4124	148.8017	103.0431	0.1625	145	118
1	61.0000	1.0000	10	0	83.4752	148.7396	103.0637	0.1377	147	120
1	62.0000	1.0000	10	0	83.6317	148.7042	103.0881	0.1577	139	124
1	63.0000	1.0000	10	0	83.4951	148.9200	103.0669	0.2886	138	121
1	64.0000	1.0000	9	0	83.7092	148.7663	103.2277	0.1640	141	129
1	65.0000	1.0000	10	0	83.6668	148.8882	103.2380	0.1631	146	117
1	66.0000	1.0000	9	0	83.7044	148.9333	103.2491	0.2220	139	128
1	67.0000	1.0000	10	0	83.6843	149.0027	103.2396	0.2125	146	130
1	68.0000	1.0000	9	0	83.6843	148.9946	103.2470	0.1548	143	124
1	69.0000	1.0000	10	0	83.6246	149.0505	103.2349	0.2264	140	124
1	70.0000	1.0000	10	0	83.7574	149.0391	103.3153	0.0910	147	129
1	71.0000	1.0000	10	0	83.6350	149.0694	103.2970	0.2223	140	124
1	72.0000	1.0000	9	0	83.5888	148.9745	103.0726	0.3262	137	132
1	73.0000	1.0000	10	0	83.5103	148.6802	103.0420	0.6928	144	120
1	74.0000	1.0000	10	0	83.5465	149.1142	103.3256	0.2587	137	120
1	75.0000	1.0000	10	0	83.7469	149.0038	103.3936	0.1603	141	122
1	76.0000	1.0000	10	0	83.7513	149.0311	103.3775	0.2342	142	128
1	77.0000	1.0000	10	0	83.6054	149.0965	103.3315	0.2292	139	130
1	78.0000	1.0000	10	0	83.7259	149.0906	103.3925	0.1345	138	128
1	79.0000	1.0000	10	0	83.7799	149.0723	103.4235	0.1913	143	127
1	80.0000	1.0000	10	0	83.5931	149.0950	103.2832	0.2184	141	123
1	81.0000	1.0000	10	0	83.7329	149.1463	103.3998	0.2119	144	127
1	82.0000	1.0000	10	0	83.7817	149.0771	103.4056	0.2121	137	121
1	83.0000	1.0000	10	0	83.6366	149.2756	103.3953	0.2868	137	112
1	84.0000	1.0000	10	0	83.7524	149.3705	103.1823	0.3552	132	105
1	85.0000	1.0000	10	0	83.5769	149.4137	103.1026	0.2920	136	107
1	86.0000	1.0000	10	0	83.5361	149.5488	102.8229	0.3862	140	99
1	87.0000	1.0000	10	0	84.4546	150.6685	103.2873	0.1965	129	100
1	88.0000	1.0000	9	0	84.2730	150.7072	103.2041	0.3275	159	108
1	89.0000	1.0000	10	0	84.5241	150.6418	103.3272	0.2156	143	118
1	90.0000	1.0000	10	0	84.3159	150.7366	103.2140	0.1340	137	116
1	91.0000	1.0000	10	0	84.4570	150.6887	103.3420	0.2917	134	116
1	92.0000	1.0000	10	0	84.4286	150.6884	103.3233	0.1704	137	121
1	93.0000	1.0000	10	0	84.2444	150.7512	103.1720	0.2608	139	117
1	94.0000	1.0000	10	0	84.3264	150.8090	103.2120	0.1154	153	117
1	95.0000	1.0000	10	0	84.4033	150.8495	103.3477	0.1209	137	123
1	96.0000	1.0000	10	0	84.3644	150.7555	103.2532	0.2528	138	121
1	97.0000	1.0000	10	0	84.4959	150.7717	103.3231	0.2689	152	117
1	98.0000	1.0000	10	0	84.0511	150.5849	102.9738	0.3696	160	124
1	99.0000	1.0000	10	0	84.4801	150.8091	103.3067	0.1946	136	118
1	100.0000	1.0000	10	0	84.2711	150.8665	103.2140	0.3406	142	124
1	101.0000	1.0000	10	0	84.2895	150.8525	103.2652	0.2738	130	122
1	102.0000	1.0000	10	0	84.3631	150.8305	103.2479	0.2034	136	121
1	103.0000	1.0000	10	0	84.4965	150.8450	103.4541	0.2002	134	119
1	104.0000	1.0000	10	0	84.4213	150.7954	103.3570	0.3093	139	126
1	105.0000	1.0000	10	0	84.4226	150.8740	103.3751	0.1846	135	122
1	106.0000	1.0000	10	0	84.6529	150.8384	103.4733	0.2262	136	119
1	107.0000	1.0000	10	0	84.4343	150.9031	103.2777	0.1929	136	121
1	108.0000	1.0000	10	0	84.3053	150.9062	103.3557	0.2175	135	124
1	109.0000	1.0000	10	0	84.2821	150.9256	103.2701	0.2323	139	121
1	110.0000	1.0000	10	0	84.3954	150.9559	103.3603	0.1846	143	121
1	111.0000	1.0000	10	0	84.4948	151.0491	103.5190	0.2240	139	125
1	112.0000	1.0000	10	0	84.7214	150.9831	103.6711	0.1872	142	125
1	113.0000	1.0000	10	0	84.6358	150.9142	103.5024	0.3827	138	124
1	114.0000	1.0000	10	0	84.4244	151.0635	103.4613	0.3685	141	126
1	115.0000	1.0000	10	0	84.5456	151.0810	103.5027	0.2520	134	123
1	116.0000	1.0000	10	0	84.7025	151.0278	103.6066	0.2123	142	125
1	117.0000	1.0000	10	0	84.5595	151.0080	103.5092	0.2593	143	128
1	118.0000	1.0000	10	0	84.5796	151.0996	103.5498	0.2362	145	129
1	119.0000	1.0000	10	0	84.7632	150.9203	103.6528	0.2080	139	129
1	120.0000	1.0000	10	0	84.4862	151.0898	103.5071	0.2401	138	117
1	121.0000	1.0000	10	0	84.5856	151.0453	103.6158	0.1853	143	124
1	122.0000	1.0000	10	0	84.5008	151.1203	103.5464	0.1767	144	123
1	123.0000	1.0000	10	0	84.5809	151.1656	103.6377	0.2372	144	125
1	124.0000	1.0000	10	0	84.4495	151.1795	103.3916	0.3214	142	126
1	125.0000	1.0000	10	0	84.6599	151.0352	103.6630	0.2050	139	128
1	126.0000	1.0000	10	0	84.6081	151.0801	103.6703	0.2054	146	128
1	127.0000	1.0000	10	0	84.7843	151.0749	103.8738	0.2354	140	124
1	128.0000	1.0000	10	0	84.6904	151.0984	103.7542	0.2787	141	131
1	129.0000	1.0000	10	0	84.6195	151.1069	103.6654	0.1415	141	126
1	130.0000	1.0000	10	0	84.6338	151.0937	103.6163	0.2488	144	131
1	131.0000	1.0000	10	0	84.7177	151.0413	103.6413	0.2180	140	124
1	132.0000	1.0000	10	0	84.6073	151.2117	103.7624	0.1571	142	121
1	133.0000	1.0000	10	0	84.3924	151.0412	103.4335	0.3512	139	125
1	134.0000	1.0000	10	0	84.5535	151.1619	103.5663	0.1608	139	127
1	135.0000	1.0000	10	0	84.5448	151.3040	103.6372	0.2158	137	125
1	136.0000	1.0000	10	0	84.7548	151.2758	103.7189	0.3052	139	122
1	137.0000	1.0000	10	0	84.7023	151.3108	103.6278	0.2800	137	122
1	138.0000	1.0000	10	0	84.8166	151.4382	103.7109	0.2534	141	124
1	139.0000	1.0000	10	0	84.5279	151.2311	103.5056	0.3180	137	127
1	140.0000	1.0000	10	0	84.6493	151.4497	103.6809	0.2014	139	127
1	141.0000	1.0000	10	0	84.6980	151.3835	103.7270	0.2464	142	129
1	142.0000	1.0000	10	0	84.7005	151.6153	103.7706	0.1797	138	122
1	143.0000	1.0000	10	0	84.8037	151.4987	103.9515	0.2700	140	127
1	144.0000	1.0000	10	0	84.4564	151.6281	103.4951	0.4202	138	130
1	145.0000	1.0000	10	0	84.7373	151.5576	103.8464	0.2509	141	127
1	146.0000	1.0000	10	0	84.6282	151.5663	103.7399	0.2104	143	121
1	147.0000	1.0000	10	0	84.8416	151.3525	103.9000	0.2526	145	132
1	148.0000	1.0000	10	0	84.6405	151.5158	103.9489	0.2584	140	124
1	149.0000	1.0000	10	0	84.7716	151.5260	103.9759	0.3196	139	125
1	150.0000	1.0000	10	0	84.6508	151.5640	103.9297	0.2049	140	123
1	151.0000	1.0000	10	0	84.6131	151.5253	103.8535	0.2354	139	119
1	152.0000	1.0000	10	0	84.8701	151.5583	104.0986	0.2823	142	129
1	153.0000	1.0000	10	0	84.3135	151.3526	103.6192	0.4172	139	124
1	154.0000	1.0000	10	0	84.2823	151.6219	103.7388	0.3667	145	126
1	155.0000	1.0000	10	0	84.5088	151.1487	103.6906	0.4226	146	129
1	156.0000	1.0000	10	0	84.5537	151.4102	103.8345	0.2777	138	130
1	157.0000	1.0000	10	0	84.4565	151.5410	103.8704	0.2696	145	124
1	158.0000	1.0000	10	0	84.6094	151.4641	103.8562	0.2127	138	126
1	159.0000	1.0000	10	0	84.4648	151.5077	103.8717	0.2076	144	128
1	160.0000	1.0000	10	0	84.6117	151.4149	103.9824	0.2652	141	127
1	161.0000	1.0000	10	0	84.4288	151.4668	103.6795	0.2257	141	122
1	162.0000	1.0000	10	0	84.6711	151.3715	103.9032	0.1952	138	121
1	163.0000	1.0000	10	0	84.6593	151.3904	103.8633	0.3332	138	119
1	164.0000	1.0000	10	0	84.4275	151.5233	103.8066	0.1800	139	126
1	165.0000	1.0000	10	0	84.4672	151.5389	103.8358	0.2421	137	125
1	166.0000	1.0000	10	0	84.6286	151.4856	103.9709	0.2523	136	119
1	167.0000	1.0000	10	0	84.5699	151.4562	103.8949	0.2864	139	120
1	168.0000	1.0000	10	0	84.2131	151.2677	103.5219	0.4099	130	123
1	169.0000	1.0000	10	0	84.9181	151.4912	104.1544	0.3886	136	118
1	170.0000	1.0000	10	0	84.7255	151.3283	103.8025	0.3343	128	122
1	171.0000	1.0000	10	0	84.5291	151.6148	103.8357	0.2742	135	118
1	172.0000	1.0000	10	0	84.5984	151.6419	103.8869	0.3058	137	120
1	173.0000	1.0000	10	0	84.7083	151.4634	103.8627	0.2382	140	124
1	174.0000	1.0000	10	0	84.7085	151.4642	103.9461	0.2171	144	117
1	175.0000	1.0000	10	0	84.5451	151.4626	103.7865	0.2039	145	129
1	176.0000	1.0000	10	0	84.9232	151.3780	104.0651	0.3942	140	123
1	177.0000	1.0000	10	0	84.7039	151.4564	103.9124	0.3266	144	133
1	178.0000	1.0000	10	0	84.6079	151.5904	103.8790	0.2129	147	128
1	179.0000	1.0000	10	0	84.4672	151.5904	103.8237	0.2592	146	131
1	180.0000	1.0000	10	0	84.5694	151.5068	103.8036	0.2510	150	125
1	181.0000	1.0000	10	0	84.7963	151.5248	103.9903	0.2324	144	132
1	182.0000	1.0000	10	0	84.4845	151.5105	103.6614	0.1427	143	126
1	183.0000	1.0000	10	0	84.5505	151.4979	103.6691	0.2434	143	124
1	184.0000	1.0000	10	0	84.4607	151.5366	103.6129	0.3314	140	121
1	185.0000	1.0000	10	0	84.4221	151.5577	103.7306	0.2627	141	127
1	186.0000	1.0000	10	0	84.6718	151.5830	103.8343	0.2303	141	127
1	187.0000	1.0000	10	0	84.5408	151.6007	103.7975	0.2982	136	119
1	188.0000	1.0000	10	0	84.6227	151.5436	103.8444	0.1898	135	119
1	189.0000	1.0000	10	0	84.5706	151.4962	103.8449	0.1822	141	127
1	190.0000	1.0000	10	0	84.5337	151.6187	103.7957	0.1802	140	128
1	191.0000	1.0000	10	0	84.5749	151.6380	103.8175	0.2267	138	126
1	192.0000	1.0000	10	0	84.4622	151.5369	103.7588	0.3260	143	131
1	193.0000	1.0000	10	0	84.7650	151.5236	104.0347	0.2967	144	130
1	194.0000	1.0000	10	0	84.4149	151.3620	103.6628	0.3780	143	126
1	195.0000	1.0000	10	0	84.6645	151.5592	103.9131	0.2753	144	124
1	196.0000	1.0000	10	0	84.4771	151.6180	103.8251	0.3161	145	124
1	197.0000	1.0000	10	0	84.4881	151.5858	103.8371	0.2006	148	126
1	198.0000	1.0000	10	0	84.0848	151.4047	103.3972	0.3764	148	123
1	199.0000	1.0000	10	0	84.6126	151.4954	103.7673	0.2622	141	128
1	200.0000	1.0000	10	0	84.7395	151.5275	103.9385	0.1554	143	124
1	201.0000	1.0000	10	0	84.6079	151.6013	103.8182	0.1706	145	128
1	202.0000	1.0000	10	0	84.6680	151.6215	103.9178	0.2029	144	123
1	203.0000	1.0000	10	0	84.6106	151.4816	103.7541	0.1359	140	125
1	204.0000	1.0000	10	0	84.6791	151.5182	103.9479	0.2454	142	123
1	205.0000	1.0000	10	0	84.5180	151.6413	103.7817	0.3056	145	124
1	206.0000	1.0000	10	0	84.6464	151.4905	103.8578	0.2258	143	127
1	207.0000	1.0000	10	0	84.5111	151.6092	103.7593	0.2414	139	124
1	208.0000	1.0000	10	0	84.3947	151.7193	103.7909	0.2923	144	126
1	209.0000	1.0000	10	0	84.6287	151.3824	103.7447	0.5400	147	129
1	210.0000	1.0000	10	0	84.4881	151.6688	103.8069	0.2011	144	129
1	211.0000	1.0000	10	0	84.4188	151.6036	103.7120	0.2707	140	127
1	212.0000	1.0000	10	0	84.5713	151.6197	103.6843	0.3704	143	127
1	213.0000	1.0000	10	0	84.5373	151.5017	103.7888	0.1967	144	130
1	214.0000	1.0000	10	0	84.6069	151.6270	103.8789	0.2439	142	125
1	215.0000	1.0000	10	0	84.6166	151.5544	103.8115	0.2254	141	124
1	216.0000	1.0000	10	0	84.6410	151.5163	103.6804	0.2588	140	120
1	217.0000	1.0000	10	0	84.4195	151.4737	103.3534	0.4331	147	122
1	218.0000	1.0000	10	0	84.6211	151.8415	103.3222	0.3688	137	113
1	219.0000	1.0000	10	0	84.6863	151.7314	103.0386	0.4871	142	121
1	220.0000	1.0000	10	0	84.8169	152.0849	103.4061	0.2260	139	127
1	221.0000	1.0000	10	0	84.9221	152.0591	103.4743	0.2090	145	123
1	222.0000	1.0000	10	0	84.8004	152.0566	103.3986	0.2213	143	125
1	223.0000	1.0000	10	0	85.0706	152.1244	103.7088	0.3285	144	125
1	224.0000	1.0000	10	0	84.9236	152.0385	103.5112	0.2345	143	125
1	225.0000	1.0000	10	0	84.5672	152.1516	103.2890	0.2394	142	128
1	226.0000	1.0000	10	0	84.9069	152.0988	103.4988	0.1399	142	118
1	227.0000	1.0000	10	0	84.8456	152.1941	103.4372	0.2455	140	123
1	228.0000	1.0000	10	0	84.9915	152.0929	103.5693	0.2267	141	125
1	229.0000	1.0000	10	0	85.0810	152.0093	103.6339	0.2498	149	125
1	230.0000	1.0000	10	0	84.8658	152.0982	103.5049	0.1405	139	122
1	231.0000	1.0000	10	0	84.7558	152.1664	103.4616	0.1570	145	120
1	232.0000	1.0000	10	0	84.8311	152.0589	103.4831	0.1640	147	123
1	233.0000	1.0000	10	0	84.8096	152.1130	103.4889	0.1642	139	119
1	234.0000	1.0000	10	0	84.9936	151.9991	103.6068	0.2243	139	123
1	235.0000	1.0000	10	0	84.9086	152.1096	103.6509	0.1806	138	126
1	236.0000	1.0000	10	0	84.8862	152.1152	103.5696	0.2566	139	122
1	237.0000	1.0000	10	0	84.9967	152.1185	103.6716	0.2304	137	121
1	238.0000	1.0000	10	0	84.8978	152.1551	103.7051	0.2078	141	125
1	239.0000	1.0000	10	0	84.9821	152.1726	103.6680	0.2061	138	122
1	240.0000	1.0000	10	0	84.9205	152.3158	103.6253	0.2181	144	121
1	241.0000	1.0000	10	0	84.8390	152.4980	103.4427	0.3309	138	118
1	242.0000	1.0000	10	0	85.2893	152.3070	103.7946	0.2195	142	123
1	243.0000	1.0000	10	0	85.1155	152.4697	103.6477	0.0848	134	123
1	244.0000	1.0000	10	0	85.0672	152.4903	103.5786	0.1349	137	125
1	245.0000	1.0000	10	0	85.0255	152.5417	103.5465	0.1571	142	120
1	246.0000	1.0000	10	0	85.1145	152.4538	103.5750	0.1691	137	120
1	247.0000	1.0000	10	0	85.1272	152.4576	103.5208	0.2362	142	129
1	248.0000	1.0000	10	0	84.9251	152.4620	103.4267	0.2254	139	123
1	249.0000	1.0000	10	0	85.1667	152.4514	103.6252	0.1746	139	123
1	250.0000	1.0000	10	0	85.1234	152.4583	103.6130	0.2237	138	130
1	251.0000	1.0000	10	0	85.0068	152.4600	103.5231	0.2420	138	122
1	252.0000	1.0000	10	0	85.1422	152.3869	103.5473	0.1441	129	119
1	253.0000	1.0000	10	0	84.9888	152.4753	103.4916	0.1541	135	124
1	254.0000	1.0000	10	0	84.9323	152.4164	103.4035	0.1748	135	121
1	255.0000	1.0000	10	0	85.0750	152.3147	103.4963	0.2342	139	121
1	256.0000	1.0000	10	0	84.9571	152.2919	103.3974	0.1772	138	126
1	257.0000	1.0000	10	0	84.9451	152.3030	103.3864	0.1556	135	123
1	258.0000	1.0000	10	0	84.9297	152.3475	103.3644	0.1848	133	120
1	259.0000	1.0000	10	0	84.9433	152.2781	103.4405	0.1974	135	117
1	260.0000	1.0000	10	0	84.9361	152.2474	103.3020	0.2608	147	107
1	261.0000	1.0000	10	0	84.8806	151.9047	103.1778	0.3803	129	109
1	262.0000	1.0000	10	0	84.8499	152.2283	103.0697	0.4083	127	100
1	263.0000	1.0000	10	0	84.5972	151.6587	102.8759	0.4780	117	93
1	264.0000	1.0000	9	0	84.7910	151.6245	102.2907	0.9645	121	87
1	265.0000	1.0000	10	0	84.4424	151.5789	100.8229	0.7616	124	86
1	266.0000	1.0000	8	0	84.5265	151.8635	100.5820	0.4834	126	96
1	267.0000	1.0000	10	0	85.1462	152.2468	100.8172	0.2811	130	103
1	268.0000	1.0000	10	0	85.0367	152.2888	100.6441	0.1413	137	110
1	269.0000	1.0000	10	0	85.2744	152.2946	100.8599	0.1805	136	110
1	270.0000	1.0000	10	0	85.2070	152.2959	100.8529	0.1482	133	115
1	271.0000	1.0000	10	0	85.6943	152.1684	101.2578	0.4152	134	118
1	272.0000	1.0000	10	0	85.2854	152.1638	100.8836	0.1525	138	115
1	273.0000	1.0000	10	0	85.2259	152.1813	100.7919	0.1609	135	112
1	274.0000	1.0000	10	0	85.0920	152.0188	100.5480	0.2743	132	114
1	275.0000	1.0000	10	0	85.1578	152.1296	100.7559	0.1346	138	111
1	276.0000	1.0000	10	0	85.0447	152.1294	100.6551	0.2039	135	112
1	277.0000	1.0000	10	0	85.0483	152.1711	100.7573	0.2242	133	110
1	278.0000	1.0000	10	0	85.1334	152.0709	100.6267	0.1940	129	107
1	279.0000	1.0000	10	0	85.3613	151.9674	100.8940	0.4041	133	107
1	280.0000	1.0000	10	0	85.2156	152.0285	100.7778	0.1704	132	109
1	281.0000	1.0000	10	0	85.2232	152.0477	100.7952	0.1308	128	101
1	282.0000	1.0000	10	0	84.9380	152.0968	100.3403	0.2383	131	104
1	283.0000	1.0000	10	0	84.9683	152.2251	100.6265	0.4579	137	103
1	284.0000	1.0000	10	0	85.0987	152.0807	100.7530	0.1865	124	97
1	285.0000	1.0000	10	0	84.9800	152.2035	100.6505	0.2400	125	102
1	286.0000	1.0000	10	0	85.2130	152.0329	100.7594	0.2288	123	97
1	287.0000	1.0000	10	0	85.1606	152.1924	100.8373	0.2713	122	100
1	288.0000	1.0000	10	0	85.3930	152.0259	100.8998	0.2727	131	103
1	289.0000	1.0000	10	0	85.3098	151.9529	100.7465	0.2939	131	98
1	290.0000	1.0000	10	0	85.3138	152.0462	100.9854	0.4180	120	92
1	291.0000	1.0000	10	0	84.4960	152.3614	100.0728	0.4790	112	85
1	292.0000	1.0000	10	0	84.8540	151.9671	100.2657	0.4932	116	87
1	293.0000	1.0000	10	0	85.2734	152.4200	100.6143	0.3120	124	90
1	294.0000	1.0000	10	0	85.4561	152.3007	100.6053	0.2707	116	86
1	295.0000	1.0000	10	0	84.9731	152.5047	100.3816	0.3354	123	96
1	296.0000	1.0000	10	0	85.5191	152.3439	100.7556	0.1364	131	103
1	297.0000	1.0000	10	0	85.2928	152.6520	100.5636	0.2574	134	100
1	298.0000	1.0000	10	0	85.4482	152.6874	100.7561	0.3766	136	101
1	299.0000	1.0000	10	0	85.3703	152.7968	100.6441	0.2834	126	105
1	300.0000	1.0000	10	0	85.2938	152.8155	100.6216	0.2397	131	109
1	301.0000	1.0000	10	0	85.7731	152.6634	100.9346	0.2480	138	114
1	302.0000	1.0000	10	0	85.4733	152.8431	100.7476	0.1629	138	118
1	303.0000	1.0000	10	0	85.5894	152.8309	100.8051	0.1555	134	115
1	304.0000	1.0000	10	0	85.6479	152.8134	100.8064	0.2257	131	114
1	305.0000	1.0000	10	0	85.6845	152.7460	100.8849	0.2632	138	119
1	306.0000	1.0000	10	0	85.5860	152.8406	100.8183	0.1957	138	122
1	307.0000	1.0000	10	0	85.5567	152.8748	100.8389	0.1948	137	115
1	308.0000	1.0000	10	0	85.5723	152.8802	100.8634	0.1516	136	121
1	309.0000	1.0000	10	0	85.5354	152.9032	100.7833	0.2100	138	120
1	310.0000	1.0000	10	0	85.5364	152.9066	100.7974	0.2373	139	121
1	311.0000	1.0000	10	0	85.6762	152.9265	100.8429	0.1798	145	115
1	312.0000	1.0000	10	0	85.4837	152.9344	100.7403	0.1891	134	121
1	313.0000	1.0000	10	0	85.4842	152.9013	100.7141	0.1990	136	121
1	314.0000	1.0000	10	0	85.5515	153.0120	100.8680	0.2549	139	113
1	315.0000	1.0000	10	0	85.5110	152.9879	100.8236	0.2208	143	121
1	316.0000	1.0000	10	0	85.5573	152.9908	100.8118	0.1483	134	119
1	317.0000	1.0000	10	0	85.4195	152.9673	100.7088	0.3189	140	123
1	318.0000	1.0000	10	0	85.4823	152.9731	100.7518	0.2145	139	125
1	319.0000	1.0000	10	0	85.6322	152.9615	100.8695	0.2220	141	124
1	320.0000	1.0000	10	0	85.5468	152.9410	100.8172	0.1989	146	119
1	321.0000	1.0000	10	0	85.6771	152.9197	100.8755	0.2025	138	122
1	322.0000	1.0000	10	0	85.4247	153.0583	100.7237	0.2516	137	116
1	323.0000	1.0000	10	0	85.3603	153.0711	100.6268	0.2603	141	126
1	324.0000	1.0000	10	0	85.3436	153.0205	100.6303	0.1812	137	120
1	325.0000	1.0000	10	0	85.4003	153.0578	100.6995	0.1666	136	121
1	326.0000	1.0000	10	0	85.5472	153.0702	100.8218	0.2157	136	121
1	327.0000	1.0000	10	0	85.4626	153.0337	100.7557	0.1898	134	122
1	328.0000	1.0000	10	0	85.4167	153.0957	100.7045	0.1950	143	124
1	329.0000	1.0000	10	0	85.5542	153.0753	100.7861	0.1864	137	121
1	330.0000	1.0000	10	0	85.5467	153.0308	100.8175	0.1602	138	119
1	331.0000	1.0000	10	0	85.5279	153.0566	100.8069	0.2068	140	128
1	332.0000	1.0000	10	0	85.5728	153.0650	100.8653	0.2153	139	116
1	333.0000	1.0000	10	0	85.5048	152.8951	100.7287	0.2129	144	127
1	334.0000	1.0000	10	0	85.6113	153.0056	100.8523	0.1277	136	127
1	335.0000	1.0000	10	0	85.6291	152.9589	100.8931	0.1934	142	115
1	336.0000	1.0000	10	0	85.5899	153.0217	100.8860	0.2101	139	119
1	337.0000	1.0000	10	0	85.6435	152.9792	100.7801	0.1295	135	115
1	338.0000	1.0000	10	0	85.6018	153.0561	100.8149	0.1533	144	119
1	339.0000	1.0000	10	0	85.6356	153.0357	100.8372	0.1844	133	118
1	340.0000	1.0000	10	0	85.6198	153.0748	100.7917	0.1495	137	121
1	341.0000	1.0000	10	0	85.5745	153.0837	100.8112	0.1247	129	114
1	342.0000	1.0000	10	0	85.5408	153.0665	100.7743	0.2405	137	126
1	343.0000	1.0000	10	0	85.7298	152.9850	100.8526	0.1692	138	121
1	344.0000	1.0000	10	0	85.6389	153.0750	100.8105	0.1414	132	118
1	345.0000	1.0000	10	0	85.6405	153.1022	100.8621	0.2092	134	122
1	346.0000	1.0000	10	0	85.7377	153.0780	100.9144	0.1841	130	120
1	347.0000	1.0000	10	0	85.4904	153.1337	100.7560	0.2543	138	126
1	348.0000	1.0000	10	0	85.4334	153.1722	100.6456	0.2020	137	121
1	349.0000	1.0000	10	0	85.6943	153.1015	100.8549	0.2012	137	123
1	350.0000	1.0000	10	0	85.5904	153.0360	100.6757	0.2145	135	124
1	351.0000	1.0000	10	0	85.5186	153.0669	100.6246	0.1657	138	122
1	352.0000	1.0000	10	0	85.6186	153.1287	100.6743	0.1113	141	121
1	353.0000	1.0000	10	0	85.6596	153.0816	100.6990	0.1900	135	122
1	354.0000	1.0000	10	0	85.5266	153.1656	100.6532	0.2676	143	124
1	355.0000	1.0000	10	0	85.5684	153.1565	100.6792	0.1635	137	120
1	356.0000	1.0000	10	0	85.5948	153.1475	100.7177	0.1399	137	120
1	357.0000	1.0000	10	0	85.4612	153.1430	100.5899	0.1998	141	123
1	358.0000	1.0000	10	0	85.6138	153.1246	100.6451	0.1896	133	120
1	359.0000	1.0000	10	0	85.6799	153.1858	100.7354	0.1013	136	119
1	360.0000	1.0000	10	0	85.6238	153.1113	100.7072	0.1771	142	126
1	361.0000	1.0000	10	0	85.6120	153.1057	100.7014	0.1932	130	122
1	362.0000	1.0000	10	0	85.5320	153.0901	100.5860	0.1749	139	126
1	363.0000	1.0000	10	0	85.5538	153.1250	100.6564	0.1544	142	125
1	364.0000	1.0000	10	0	85.6244	153.0311	100.6532	0.1952	134	119
1	365.0000	1.0000	10	0	85.5236	153.0329	100.5714	0.1528	144	123
1	366.0000	1.0000	10	0	85.5345	152.9238	100.4917	0.1426	142	123
1	367.0000	1.0000	10	0	85.4053	152.9356	100.3761	0.2067	143	121
1	368.0000	1.0000	10	0	85.4476	152.7975	100.3195	0.2143	139	121
1	369.0000	1.0000	10	0	85.3993	152.9803	100.3993	0.1667	138	119
1	370.0000	1.0000	10	0	85.3778	153.0038	100.3746	0.1503	140	120
1	371.0000	1.0000	10	0	85.6170	152.8394	100.5794	0.2034	139	116
1	372.0000	1.0000	10	0	85.3776	152.8874	100.3205	0.2002	139	116
1	373.0000	1.0000	10	0	85.5290	152.7325	100.5263	0.2930	141	118
1	374.0000	1.0000	10	0	85.4958	152.6626	100.4377	0.1848	143	119
1	375.0000	1.0000	10	0	85.4153	152.5881	100.4262	0.2386	134	115
1	376.0000	1.0000	10	0	85.3292	152.5914	100.3547	0.1591	138	115
1	377.0000	1.0000	10	0	85.2687	152.4691	100.2759	0.2904	135	118
1	378.0000	1.0000	10	0	85.3890	152.4257	100.3534	0.1956	138	115
1	379.0000	1.0000	10	0	85.3000	152.4466	100.2806	0.2307	139	114
1	380.0000	1.0000	10	0	85.3666	152.3451	100.3555	0.2756	136	116
1	381.0000	1.0000	10	0	85.3105	152.3301	100.1924	0.2275	147	116
1	382.0000	1.0000	9	0	85.3049	152.4303	100.3226	0.2110	141	115
1	383.0000	1.0000	10	0	85.4538	152.5290	100.3623	0.2216	139	113
1	384.0000	1.0000	10	0	85.3428	152.4956	100.3598	0.2366	146	110
1	385.0000	1.0000	10	0	85.2094	152.5193	100.1894	0.2983	135	116
1	386.0000	1.0000	10	0	85.2144	152.4759	100.1421	0.2336	137	119
1	387.0000	1.0000	10	0	85.4319	152.4120	100.3753	0.1233	137	111
1	388.0000	1.0000	10	0	85.1354	152.3375	100.0729	0.2424	143	115
1	389.0000	1.0000	9	0	85.3554	152.2449	100.2839	0.2230	137	117
1	390.0000	1.0000	10	0	85.2770	152.1961	100.2285	0.2426	141	115
1	391.0000	1.0000	10	0	85.0255	152.2102	100.0062	0.1699	140	112
1	392.0000	1.0000	10	0	85.2682	152.0811	100.1708	0.2190	128	109
1	393.0000	1.0000	10	0	85.3132	152.1185	100.2139	0.2001	137	118
1	394.0000	1.0000	10	0	85.3573	152.0844	100.2795	0.2520	146	114
1	395.0000	1.0000	10	0	85.2751	152.1520	100.2160	0.2797	133	111
1	396.0000	1.0000	10	0	85.0773	152.1584	100.0506	0.2576	140	115
1	397.0000	1.0000	10	0	85.0774	152.1594	100.0757	0.4054	132	114
1	398.0000	1.0000	10	0	85.3139	152.1901	100.2272	0.2169	140	109
1	399.0000	1.0000	10	0	85.5798	152.0585	100.4240	0.2844	140	111
1	400.0000	1.0000	10	0	84.9653	152.1335	99.9676	0.3571	134	112
1	401.0000	1.0000	10	0	85.0341	151.8447	100.0648	0.2148	138	116
1	402.0000	1.0000	10	0	84.9582	151.8437	100.0093	0.1779	135	114
1	403.0000	1.0000	10	0	84.9056	151.8286	100.0421	0.1884	137	110
1	404.0000	1.0000	10	0	84.8821	151.9643	99.9722	0.2578	139	107
1	405.0000	1.0000	10	0	85.0083	151.7327	99.9961	0.1760	133	109
1	406.0000	1.0000	10	0	85.1212	151.7035	100.1708	0.2042	139	114
1	407.0000	1.0000	10	0	84.9860	151.8486	100.1324	0.2613	145	109
1	408.0000	1.0000	10	0	85.0292	151.7924	100.0998	0.1705	135	111
1	409.0000	1.0000	10	0	85.0873	151.8231	100.1645	0.2271	140	111
1	410.0000	1.0000	10	0	84.9553	151.9362	100.0700	0.1435	139	113
1	411.0000	1.0000	9	0	85.0767	151.8464	100.1267	0.1813	140	116
1	412.0000	1.0000	10	0	85.0208	151.8762	100.1105	0.2543	138	111
1	413.0000	1.0000	10	0	84.9841	151.5731	99.9804	0.4607	136	112
1	414.0000	1.0000	10	0	84.9051	151.7786	99.9464	0.2593	134	112
1	415.0000	1.0000	10	0	85.0788	151.7028	100.0635	0.1164	139	116
1	416.0000	1.0000	10	0	84.9565	151.5834	99.9098	0.2877	142	115
1	417.0000	1.0000	10	0	84.9679	151.7281	100.0748	0.1591	140	114
1	418.0000	1.0000	10	0	84.9134	151.8014	100.0253	0.1295	136	111
1	419.0000	1.0000	10	0	85.2461	151.7247	100.2288	0.2104	140	111
1	420.0000	1.0000	10	0	85.0225	151.8145	100.0959	0.1390	137	113
1	421.0000	1.0000	10	0	85.1595	151.8586	100.1633	0.1860	137	118
1	422.0000	1.0000	10	0	85.0745	151.8266	100.1707	0.2385	144	119
1	423.0000	1.0000	10	0	84.9852	151.8703	100.1633	0.2111	137	114
1	424.0000	1.0000	10	0	85.0653	151.8126	100.2171	0.2132	137	109
1	425.0000	1.0000	9	0	84.9954	151.8748	100.1331	0.2111	149	129
1	426.0000	1.0000	10	0	84.9652	151.8586	100.0928	0.1809	143	120
1	427.0000	1.0000	10	0	84.9915	151.8700	100.1363	0.1457	139	119
1	428.0000	1.0000	10	0	85.1017	151.8979	100.2710	0.1591	139	121
1	429.0000	1.0000	10	0	85.0931	151.8162	100.1740	0.1733	140	117
1	430.0000	1.0000	10	0	84.9937	151.7959	100.1853	0.1918	143	120
1	431.0000	1.0000	10	0	84.9969	151.7785	100.0983	0.2138	141	120
1	432.0000	1.0000	10	0	85.0613	151.7627	100.2129	0.1762	143	121
1	433.0000	1.0000	10	0	84.8616	151.8219	100.0159	0.1786	139	119
1	434.0000	1.0000	10	0	84.9706	151.8079	100.1163	0.1693	145	125
1	435.0000	1.0000	10	0	85.0620	151.7520	100.2078	0.2383	144	122
1	436.0000	1.0000	10	0	85.0040	151.7002	100.1782	0.2299	146	120
1	437.0000	1.0000	10	0	85.0055	151.7308	100.1634	0.1710	141	120
1	438.0000	1.0000	10	0	85.0101	151.6681	100.1458	0.1690	143	122
1	439.0000	1.0000	10	0	85.0261	151.6991	100.1837	0.2510	141	122
1	440.0000	1.0000	10	0	85.0275	151.6822	100.1918	0.2268	147	123
1	441.0000	1.0000	10	0	84.8366	151.6717	100.0761	0.2163	146	121
1	442.0000	1.0000	10	0	84.6164	151.5380	99.8107	0.3444	151	118
1	443.0000	1.0000	10	0	84.9121	151.7189	100.0982	0.1494	147	118
1	444.0000	1.0000	10	0	85.0140	151.6220	100.2156	0.2403	142	122
1	445.0000	1.0000	10	0	84.9500	151.5654	100.1009	0.2331	142	122
1	446.0000	1.0000	10	0	84.9095	151.6481	100.2129	0.2447	140	122
1	447.0000	1.0000	10	0	84.9740	151.4244	100.2184	0.1827	140	124
1	448.0000	1.0000	10	0	84.9299	151.4011	100.1094	0.2166	139	122
1	449.0000	1.0000	10	0	84.9078	151.3510	100.1693	0.1996	143	120
1	450.0000	1.0000	10	0	84.9692	151.3619	100.2244	0.1691	143	127
1	451.0000	1.0000	10	0	84.9372	151.3925	100.1484	0.1806	147	125
1	452.0000	1.0000	10	0	84.8568	151.3599	100.1627	0.1447	140	120
1	453.0000	1.0000	10	0	84.8846	151.3891	100.1170	0.2281	148	122
1	454.0000	1.0000	10	0	84.5739	151.5218	99.8288	0.2794	144	120
1	455.0000	1.0000	10	0	84.8083	151.3490	100.0953	0.3439	142	119
1	456.0000	1.0000	10	0	84.9717	151.3015	100.1465	0.2012	141	121
1	457.0000	1.0000	9	0	84.9308	151.3064	100.2168	0.1764	144	123
1	458.0000	1.0000	9	0	84.8592	151.2038	100.0531	0.2516	136	120
1	459.0000	1.0000	10	0	85.0955	150.9995	100.1849	0.2598	135	111
1	460.0000	1.0000	9	0	84.8069	151.0719	99.9469	0.2286	144	115
1	461.0000	1.0000	9	0	84.9475	151.0636	100.0993	0.5005	140	111
1	462.0000	1.0000	9	0	84.4372	150.7112	99.8679	0.2722	129	116
1	463.0000	1.0000	10	0	84.7754	150.4070	100.0619	0.3985	128	99
1	464.0000	1.0000	9	0	84.7104	150.5159	100.3284	0.2607	129	101
1	465.0000	1.0000	9	0	84.4941	150.6729	100.0325	0.4346	127	92
1	466.0000	1.0000	9	0	84.8100	150.0479	100.3165	0.6459	145	83
1	467.0000	1.0000	9	0	83.6196	150.8866	99.4838	0.7575	104	68
1	468.0000	1.0000	10	0	83.6624	150.9736	99.0128	0.8427	110	59
1	469.0000	1.0000	9	0	84.1240	150.9397	99.1642	0.7365	99	60
1	470.0000	1.0000	10	0	84.9669	150.7531	100.3909	0.5478	102	68
1	471.0000	1.0000	10	0	84.6181	150.7830	100.0702	0.3007	120	93
1	472.0000	1.0000	10	0	84.7332	150.8832	100.2637	0.2308	134	106
1	473.0000	1.0000	9	0	84.6796	150.8101	100.1669	0.1922	140	115
1	474.0000	1.0000	10	0	84.8404	150.7532	100.3414	0.1605	141	118
1	475.0000	1.0000	10	0	84.8248	150.7852	100.2906	0.1325	143	119
1	476.0000	1.0000	10	0	84.9015	150.8146	100.3088	0.1658	153	130
1	477.0000	1.0000	9	0	84.7375	150.8848	100.1538	0.1593	142	124
1	478.0000	1.0000	9	0	84.6180	150.9564	100.1131	0.1483	137	119
1	479.0000	1.0000	10	0	84.6128	150.8241	100.1446	0.2070	139	115
1	480.0000	1.0000	10	0	84.5448	150.7849	100.0662	0.2115	145	118
1	481.0000	1.0000	10	0	84.7640	150.7611	100.1929	0.2056	149	118
1	482.0000	1.0000	9	0	84.6724	150.6856	100.1024	0.1987	152	123
1	483.0000	1.0000	9	0	84.5533	150.7127	100.0818	0.2088	137	112
1	484.0000	1.0000	10	0	84.5032	150.7255	100.0518	0.1739	132	106
1	485.0000	1.0000	10	0	84.2045	150.8297	99.7573	0.3862	131	106
1	486.0000	1.0000	10	0	84.2340	150.8584	99.6741	0.4256	121	101
1	487.0000	1.0000	9	0	84.3406	150.8951	99.9164	0.3361	131	98
1	488.0000	1.0000	9	0	84.6148	151.0023	99.6973	0.3848	135	107
1	489.0000	1.0000	10	0	84.4196	151.0608	99.9156	0.3043	133	105
1	490.0000	1.0000	9	0	84.2667	151.1602	99.7988	0.6584	134	102
1	491.0000	1.0000	9	0	84.3688	151.4895	99.8047	0.4215	140	108
1	492.0000	1.0000	10	0	84.5102	151.3614	99.9964	0.3212	135	105
1	493.0000	1.0000	10	0	84.6535	151.0718	100.0864	0.3713	140	106
1	494.0000	1.0000	10	0	85.1124	151.0578	100.2438	0.5641	134	106
1	495.0000	1.0000	10	0	84.3867	151.3400	99.7956	0.6276	133	98
1	496.0000	1.0000	9	0	84.6691	151.2573	99.7803	0.6058	135	100
1	497.0000	1.0000	9	0	84.4085	151.3033	99.9131	0.3910	141	99
1	498.0000	1.0000	10	0	84.2048	151.3840	99.5731	0.5853	136	102
1	499.0000	1.0000	10	0	84.2334	151.4904	99.5834	0.4221	131	101
1	500.0000	1.0000	10	0	84.1820	151.3385	99.9423	0.6023	131	95
1	501.0000	1.0000	10	0	84.4092	151.5055	99.9600	0.4616	141	102
1	502.0000	1.0000	9	0	84.7242	151.6923	100.3021	0.4153	134	103
1	503.0000	1.0000	9	0	85.2148	152.0302	100.6025	0.4243	135	106
1	504.0000	1.0000	9	0	85.2487	152.1577	100.5075	0.2886	131	114
1	505.0000	1.0000	10	0	85.1019	152.3489	100.6041	0.2305	130	114
1	506.0000	1.0000	10	0	85.1492	152.4217	100.6029	0.2039	143	117
1	507.0000	1.0000	9	0	85.2057	152.3305	100.5753	0.2631	141	121
1	508.0000	1.0000	9	0	85.1378	152.4544	100.6003	0.1723	137	119
1	509.0000	1.0000	10	0	85.2602	152.3063	100.7214	0.2650	130	115
1	510.0000	1.0000	10	0	85.2663	152.3657	100.7167	0.1481	142	120
1	511.0000	1.0000	9	0	85.3350	152.3110	100.7833	0.2177	137	116
1	512.0000	1.0000	10	0	84.9491	152.4288	100.5154	0.2026	135	117
1	513.0000	1.0000	10	0	85.1349	152.2972	100.5318	0.3283	135	112
1	514.0000	1.0000	10	0	85.1051	152.3231	100.6594	0.2132	135	108
1	515.0000	1.0000	10	0	85.1052	152.2188	100.7005	0.2656	138	112
1	516.0000	1.0000	10	0	85.0221	152.1275	100.5329	0.3462	137	106
1	517.0000	1.0000	10	0	85.1863	152.0793	100.7118	0.3885	128	95
1	518.0000	1.0000	10	0	84.8689	152.2477	100.5278	0.2764	117	86
1	519.0000	1.0000	10	0	84.9365	151.9676	100.7007	0.4158	102	75
1	520.0000	1.0000	10	0	85.0609	152.1631	100.3256	0.3863	98	63
1	521.0000	1.0000	10	0	84.6603	152.0095	99.9154	0.6068	89	58
1	522.0000	1.0000	10	0	84.0862	152.0154	100.0787	0.7047	91	55
1	523.0000	1.0000	10	0	84.1483	151.7590	99.2398	0.7412	87	57
1	524.0000	1.0000	10	0	84.4231	151.9492	99.9319	0.7227	84	55
1	525.0000	1.0000	10	0	83.7987	152.1626	99.6170	0.6108	82	58
1	526.0000	1.0000	9	0	83.9341	152.0171	99.2412	0.8805	99	62
1	527.0000	1.0000	10	0	83.3426	152.0715	98.8528	0.8081	90	54
1	528.0000	1.0000	9	0	83.4764	151.9979	99.1666	0.6565	95	58
1	529.0000	1.0000	9	0	83.4456	151.5508	98.4834	0.8946	84	53
1	530.0000	1.0000	10	0	83.3056	151.8692	98.7079	0.5320	86	59
1	531.0000	1.0000	9	0	84.6283	151.7846	99.8673	0.8660	96	62
1	532.0000	1.0000	10	0	84.8925	151.9557	99.9449	0.5444	116	76
1	533.0000	1.0000	10	0	84.7051	152.1185	100.1724	0.2584	120	86
1	534.0000	1.0000	10	0	84.9693	151.9806	100.3851	0.2827	133	100
1	535.0000	1.0000	10	0	85.2922	151.9542	100.6122	0.3676	126	96
1	536.0000	1.0000	10	0	84.9099	152.0277	100.3187	0.2647	122	91
1	537.0000	1.0000	10	0	84.3423	152.2534	100.0111	0.4956	124	87
1	538.0000	1.0000	10	0	84.6520	152.3295	100.1641	0.4442	119	79
1	539.0000	1.0000	10	0	84.8768	152.2737	100.2761	0.4118	118	86
1	540.0000	1.0000	10	0	84.7143	152.2283	100.4460	0.5855	114	82
1	541.0000	1.0000	10	0	85.1885	152.1694	100.5752	0.6712	115	80
1	542.0000	1.0000	10	0	85.1282	152.2686	100.6434	0.1864	112	84
1	543.0000	1.0000	10	0	85.0810	152.3558	100.4378	0.4285	113	81
1	544.0000	1.0000	10	0	85.0505	152.2115	100.5865	0.3232	124	88
1	545.0000	1.0000	10	0	85.2554	152.1517	100.7947	0.2793	118	94
1	546.0000	1.0000	10	0	85.5727	152.1442	101.0414	0.2280	125	92
1	547.0000	1.0000	10	0	85.1717	152.0778	100.5830	0.3278	121	93
1	548.0000	1.0000	10	0	85.3603	152.1362	100.7375	0.3936	128	96
1	549.0000	1.0000	10	0	85.5150	152.1997	100.8079	0.2429	136	102
1	550.0000	1.0000	10	0	85.6078	152.2327	100.9227	0.1816	135	110
1	551.0000	1.0000	10	0	85.4930	152.4078	100.9414	0.3241	130	113
1	552.0000	1.0000	10	0	85.4933	152.3712	100.9317	0.2830	132	115
1	553.0000	1.0000	10	0	85.6969	152.3284	101.1410	0.1930	134	111
1	554.0000	1.0000	10	0	85.4943	152.3107	100.9229	0.2339	130	112
1	555.0000	1.0000	10	0	85.5069	152.3649	100.9234	0.2639	129	111
1	556.0000	1.0000	10	0	85.6498	152.1935	100.9823	0.2537	135	115
1	557.0000	1.0000	10	0	85.6402	152.2306	100.9838	0.2362	143	115
1	558.0000	1.0000	10	0	85.5771	152.2379	100.9410	0.2115	138	114
1	559.0000	1.0000	10	0	85.3531	152.3907	100.8227	0.2208	135	106
1	560.0000	1.0000	10	0	85.6590	152.2571	101.0628	0.1756	140	113
1	561.0000	1.0000	10	0	85.5862	152.3049	100.9773	0.1875	140	115
1	562.0000	1.0000	10	0	85.7378	152.3018	101.1133	0.2072	138	120
1	563.0000	1.0000	9	0	85.5129	152.3418	100.9185	0.2675	138	116
1	564.0000	1.0000	10	0	85.5035	152.3108	100.8148	0.2646	137	123
1	565.0000	1.0000	10	0	85.3586	152.4087	100.8184	0.1613	137	119
1	566.0000	1.0000	10	0	85.4402	152.3927	100.8629	0.2792	127	111
1	567.0000	1.0000	10	0	85.6429	152.4200	100.9681	0.1386	130	115
1	568.0000	1.0000	10	0	85.6201	152.4258	100.9062	0.1956	135	116
1	569.0000	1.0000	10	0	85.4613	152.4280	100.8596	0.2171	132	115
1	570.0000	1.0000	10	0	85.4060	152.6153	100.5186	0.3542	128	108
1	571.0000	1.0000	9	0	85.5235	152.4260	100.7762	0.1875	133	112
1	572.0000	1.0000	10	0	85.3655	152.5615	100.4996	0.3036	136	97
1	573.0000	1.0000	10	0	85.5167	152.5369	100.5821	0.3180	132	104
1	574.0000	1.0000	10	0	84.9538	152.6033	100.1200	0.3259	130	102
1	575.0000	1.0000	10	0	84.8446	152.4951	99.9721	0.4742	134	110
1	576.0000	1.0000	10	0	84.7665	152.7015	100.1400	0.3399	136	107
1	577.0000	1.0000	9	0	84.7749	152.6252	100.0014	0.2965	129	105
1	578.0000	1.0000	10	0	84.9939	152.5840	100.1735	0.2845	131	106
1	579.0000	1.0000	10	0	84.7664	152.7278	99.8256	0.3245	127	104
1	580.0000	1.0000	10	0	84.8717	152.8019	99.8561	0.2638	134	105
1	581.0000	1.0000	10	0	85.2495	152.7872	100.2303	0.4204	136	110
1	582.0000	1.0000	10	0	85.1841	152.8285	100.1970	0.3836	134	104
1	583.0000	1.0000	10	0	85.3418	152.6844	100.2951	0.3729	136	107
1	584.0000	1.0000	10	0	84.8346	153.0545	99.7341	0.3173	135	106
1	585.0000	1.0000	10	0	84.7476	152.9068	99.8535	0.3434	137	108
1	586.0000	1.0000	9	0	84.9472	152.8702	99.9751	0.1580	137	113
1	587.0000	1.0000	10	0	84.9473	152.7967	99.8906	0.1406	137	112
1	588.0000	1.0000	10	0	84.7910	152.9334	99.7914	0.1990	135	112
1	589.0000	1.0000	10	0	84.9286	152.8390	99.9306	0.1176	135	120
1	590.0000	1.0000	10	0	84.8517	152.8925	99.9426	0.2068	142	121
1	591.0000	1.0000	9	0	84.7896	152.8971	99.8209	0.1821	140	121
1	592.0000	1.0000	10	0	84.8535	152.9070	99.9362	0.1979	140	116
1	593.0000	1.0000	10	0	84.7602	152.8767	99.8937	0.1460	140	118
1	594.0000	1.0000	10	0	84.6632	152.9349	99.8145	0.1730	143	118
1	595.0000	1.0000	10	0	84.8437	152.8221	99.8737	0.1985	138	117
1	596.0000	1.0000	10	0	84.5688	152.9025	99.8000	0.2335	144	123
1	597.0000	1.0000	10	0	84.5761	152.8124	99.6489	0.2361	139	120
1	598.0000	1.0000	10	0	84.6979	152.8242	99.7328	0.2165	139	116
1	599.0000	1.0000	10	0	84.8018	152.7551	99.8723	0.2313	133	106
1	600.0000	1.0000	10	0	84.4844	152.8015	99.5053	0.2402	130	105
1	601.0000	1.0000	10	0	84.9760	152.6182	99.8160	0.4607	132	101
1	602.0000	1.0000	10	0	84.4842	152.8358	99.3839	0.2335	134	96
1	603.0000	1.0000	10	0	84.5339	152.7799	99.4293	0.3407	125	97
1	604.0000	1.0000	10	0	84.4817	152.8243	99.4500	0.2567	118	90
1	605.0000	1.0000	10	0	84.3557	152.7728	99.1343	0.2553	119	90
1	606.0000	1.0000	10	0	82.9842	152.8101	98.1864	0.5643	108	80
1	607.0000	1.0000	10	0	83.1125	152.4520	97.9308	0.8795	108	66
1	608.0000	1.0000	10	0	83.2589	152.4312	97.9936	0.8204	91	62
1	609.0000	1.0000	10	0	84.2520	152.5582	99.1776	0.7009	90	59
1	610.0000	1.0000	10	0	85.9565	152.0891	100.2284	0.7775	97	64
1	611.0000	1.0000	10	0	85.5451	152.8679	100.6952	0.3658	111	79
1	612.0000	1.0000	10	0	85.4856	152.7270	100.5484	0.4652	126	104
1	613.0000	1.0000	10	0	85.8201	152.7006	100.8109	0.4107	132	110
1	614.0000	1.0000	10	0	85.8199	152.7412	100.8926	0.2397	135	118
1	615.0000	1.0000	10	0	85.9517	152.6279	100.9834	0.2011	128	115
1	616.0000	1.0000	10	0	85.8465	152.6420	100.9992	0.2356	133	112
1	617.0000	1.0000	10	0	85.8871	152.6745	100.9498	0.1997	132	116
1	618.0000	1.0000	10	0	85.7702	152.7878	100.9545	0.2368	133	118
1	619.0000	1.0000	10	0	85.7445	152.7051	100.7257	0.2251	135	120
1	620.0000	1.0000	10	0	85.9076	152.6400	100.8841	0.1868	136	117
1	621.0000	1.0000	10	0	85.8953	152.7433	100.9396	0.2021	134	119
1	622.0000	1.0000	10	0	85.8333	152.6494	100.8861	0.1665	140	115
1	623.0000	1.0000	10	0	85.8785	152.5932	100.8453	0.2818	134	117
1	624.0000	1.0000	10	0	85.8963	152.6285	100.8237	0.2352	133	116
1	625.0000	1.0000	10	0	85.8949	152.6190	100.9231	0.2190	137	111
1	626.0000	1.0000	9	0	85.9018	152.7062	101.0169	0.1754	132	120
1	627.0000	1.0000	10	0	85.9864	152.6830	100.9978	0.1472	139	116
1	628.0000	1.0000	10	0	85.8346	152.6333	100.8474	0.2177	140	122
1	629.0000	1.0000	10	0	86.0405	152.6074	101.0785	0.3118	138	115
1	630.0000	1.0000	10	0	85.8739	152.6272	100.8717	0.2266	135	121
1	631.0000	1.0000	10	0	85.7979	152.4750	100.6909	0.2504	131	114
1	632.0000	1.0000	9	0	85.8818	152.5412	100.8325	0.1828	130	119
1	633.0000	1.0000	10	0	85.9442	152.3879	100.7969	0.1402	136	123
1	634.0000	1.0000	10	0	85.8453	152.4369	100.8066	0.2117	134	122
1	635.0000	1.0000	10	0	85.7871	152.4955	100.8334	0.2454	132	118
1	636.0000	1.0000	10	0	85.7823	152.3347	100.6405	0.2332	134	118
1	637.0000	1.0000	10	0	85.8371	152.4235	100.7617	0.2419	140	116
1	638.0000	1.0000	10	0	85.9163	152.4207	100.7902	0.1516	131	119
1	639.0000	1.0000	10	0	85.9793	152.3662	100.9850	0.3018	133	117
1	640.0000	1.0000	9	0	85.6588	152.5011	100.6899	0.1808	128	120
1	641.0000	1.0000	10	0	85.9088	152.4399	100.8796	0.1519	128	114
1	642.0000	1.0000	10	0	85.8648	152.4066	100.8361	0.1347	129	122
1	643.0000	1.0000	10	0	85.7932	152.3804	100.6442	0.2392	130	121
1	644.0000	1.0000	10	0	85.8160	152.2932	100.6846	0.1854	138	122
1	645.0000	1.0000	10	0	85.6385	152.3257	100.4830	0.1560	145	115
1	646.0000	1.0000	10	0	85.7513	152.2390	100.5487	0.1415	142	117
1	647.0000	1.0000	10	0	85.8996	152.1796	100.6540	0.1367	134	113
1	648.0000	1.0000	10	0	85.6378	152.2611	100.4588	0.2076	139	116
1	649.0000	1.0000	10	0	85.7577	152.1759	100.4487	0.1630	133	115
1	650.0000	1.0000	10	0	85.7154	152.2022	100.4363	0.2018	134	112
1	651.0000	1.0000	10	0	85.7209	152.2323	100.4253	0.1186	136	117
1	652.0000	1.0000	10	0	85.8404	152.2045	100.5001	0.1277	138	121
1	653.0000	1.0000	10	0	85.5601	152.2478	100.3432	0.2371	139	123
1	654.0000	1.0000	10	0	85.7850	152.1733	100.4882	0.2144	139	121
1	655.0000	1.0000	10	0	85.3731	152.3105	100.2212	0.3948	142	119
1	656.0000	1.0000	10	0	85.8693	152.1759	100.5989	0.2920	139	117
1	657.0000	1.0000	10	0	85.8647	152.2574	100.5791	0.1344	141	120
1	658.0000	1.0000	10	0	85.9359	152.1061	100.5741	0.2789	142	123
1	659.0000	1.0000	10	0	85.6862	152.3138	100.5312	0.1526	138	123
1	660.0000	1.0000	10	0	85.7304	152.2904	100.5046	0.1305	139	114
1	661.0000	1.0000	10	0	85.8347	152.2051	100.6118	0.1933	139	122
1	662.0000	1.0000	10	0	85.7353	152.2162	100.4935	0.1597	139	115
1	663.0000	1.0000	10	0	85.7638	152.2578	100.4986	0.1753	137	116
1	664.0000	1.0000	10	0	85.7019	152.2023	100.3584	0.1919	138	121
1	665.0000	1.0000	10	0	85.6626	152.1731	100.3265	0.2183	141	115
1	666.0000	1.0000	10	0	85.9182	152.1033	100.5976	0.2336	141	120
1	667.0000	1.0000	10	0	85.7054	152.1537	100.3753	0.1109	137	123
1	668.0000	1.0000	10	0	85.6799	152.1747	100.3585	0.1337	144	116
1	669.0000	1.0000	10	0	85.7580	152.0911	100.4616	0.2288	144	124
1	670.0000	1.0000	10	0	85.5395	152.2322	100.3254	0.2546	140	123
1	671.0000	1.0000	10	0	85.8029	151.9938	100.3653	0.2247	141	121
1	672.0000	1.0000	10	0	85.8368	152.0344	100.4770	0.2736	141	120
1	673.0000	1.0000	10	0	85.6522	152.0928	100.3309	0.1587	147	115
1	674.0000	1.0000	10	0	85.7735	152.0949	100.3543	0.2011	145	112
1	675.0000	1.0000	10	0	85.6762	152.0685	100.1854	0.2066	138	124
1	676.0000	1.0000	10	0	85.6946	152.1456	100.3923	0.2896	141	117
1	677.0000	1.0000	10	0	85.6062	152.1543	100.3641	0.2194	147	118
1	678.0000	1.0000	10	0	85.5779	152.0121	100.3042	0.2122	147	120
1	679.0000	1.0000	10	0	85.8543	152.0005	100.4472	0.1917	142	122
1	680.0000	1.0000	10	0	85.7495	152.1086	100.4063	0.1191	146	125
1	681.0000	1.0000	10	0	85.7086	152.0209	100.4661	0.2295	142	125
1	682.0000	1.0000	10	0	85.7953	152.0727	100.4891	0.2030	142	121
1	683.0000	1.0000	10	0	85.8107	151.9666	100.4147	0.1943	142	116
1	684.0000	1.0000	10	0	85.7353	151.9838	100.3106	0.2282	143	120
1	685.0000	1.0000	10	0	85.8412	152.0416	100.4765	0.1802	148	120
1	686.0000	1.0000	10	0	85.6040	152.0439	100.3613	0.2876	142	123
1	687.0000	1.0000	10	0	85.8095	151.9881	100.4317	0.1985	141	121
1	688.0000	1.0000	10	0	85.4936	152.0410	100.2296	0.2735	139	119
1	689.0000	1.0000	10	0	85.5370	152.0288	100.1983	0.1961	141	118
1	690.0000	1.0000	10	0	85.5903	152.0085	100.2838	0.1605	137	114
1	691.0000	1.0000	10	0	85.5822	151.9795	100.2391	0.1394	144	118
1	692.0000	1.0000	10	0	85.6015	151.9582	100.2356	0.1885	133	116
1	693.0000	1.0000	10	0	85.6517	151.8995	100.2488	0.1579	138	114
1	694.0000	1.0000	9	0	84.7556	151.0941	99.3375	0.3983	136	111
1	695.0000	1.0000	10	0	85.0312	150.7613	99.5687	0.2032	140	113
1	696.0000	1.0000	10	0	85.2376	150.5482	99.6115	0.2952	142	113
1	697.0000	1.0000	9	0	85.2673	150.6359	99.6875	0.2564	141	112
1	698.0000	1.0000	10	0	85.1202	150.7020	99.5312	0.1402	147	111
1	699.0000	1.0000	10	0	85.0835	150.6575	99.4801	0.2031	142	113
1	700.0000	1.0000	10	0	85.1746	150.6121	99.5481	0.2280	143	117
1	701.0000	1.0000	10	0	85.0873	150.6708	99.5052	0.2454	145	119
1	702.0000	1.0000	10	0	85.2545	150.6084	99.6145	0.2221	147	122
1	703.0000	1.0000	10	0	84.8646	150.7241	99.2611	0.2283	139	115
1	704.0000	1.0000	9	0	85.0464	150.5996	99.3991	0.2968	146	120
1	705.0000	1.0000	9	0	85.2298	150.5191	99.4819	0.2357	137	117
1	706.0000	1.0000	9	0	85.1341	150.5713	99.3868	0.2319	147	119
1	707.0000	1.0000	10	0	85.0791	150.7031	99.5559	0.2909	147	121
1	708.0000	1.0000	9	0	84.9195	150.6608	99.3989	0.2600	151	129
1	709.0000	1.0000	10	0	85.0774	150.5349	99.3393	0.2157	147	116
1	710.0000	1.0000	10	0	84.9010	150.6335	99.2802	0.2910	147	122
1	711.0000	1.0000	10	0	85.2632	150.6325	99.5421	0.2341	144	117
1	712.0000	1.0000	9	0	85.1453	150.5659	99.4899	0.2861	146	121
1	713.0000	1.0000	9	0	85.2423	150.5326	99.4802	0.2073	150	123
1	714.0000	1.0000	10	0	85.3298	150.5933	99.6777	0.3676	142	123
1	715.0000	1.0000	10	0	85.0870	150.6857	99.4701	0.3538	153	117
1	716.0000	1.0000	10	0	85.1623	150.6314	99.3906	0.2307	147	119
1	717.0000	1.0000	10	0	85.2718	150.5640	99.5044	0.2136	145	122
1	718.0000	1.0000	9	0	85.1221	150.6185	99.4738	0.2338	142	116
1	719.0000	1.0000	9	0	85.2743	150.6077	99.5753	0.2922	143	114
1	720.0000	1.0000	10	0	85.0795	150.5875	99.3288	0.3463	144	111
1	721.0000	1.0000	10	0	85.0990	150.6499	99.4179	0.2212	140	116
1	722.0000	1.0000	10	0	85.0949	150.6687	99.4593	0.1194	140	117
1	723.0000	1.0000	10	0	84.9817	150.7236	99.4177	0.4145	139	117
1	724.0000	1.0000	10	0	85.2015	150.5468	99.4092	0.2376	146	121
1	725.0000	1.0000	10	0	85.0153	150.6299	99.3271	0.2754	150	122
1	726.0000	1.0000	10	0	85.2006	150.5610	99.5171	0.2559	143	119
1	727.0000	1.0000	10	0	85.1676	150.4860	99.3325	0.2412	150	123
1	728.0000	1.0000	10	0	85.0685	150.6090	99.2639	0.1605	145	121
1	729.0000	1.0000	10	0	85.0704	150.6588	99.3136	0.1980	148	126
1	730.0000	1.0000	10	0	85.0401	150.6743	99.1705	0.2005	150	119
1	731.0000	1.0000	10	0	85.0848	150.7127	99.2724	0.1949	139	125
1	732.0000	1.0000	10	0	84.9587	150.7704	99.2442	0.2925	144	124
1	733.0000	1.0000	9	0	85.1136	150.8070	99.3956	0.1813	142	122
1	734.0000	1.0000	10	0	84.8752	150.7841	99.1527	0.3282	141	122
1	735.0000	1.0000	10	0	85.0970	150.7840	99.3425	0.1442	144	123
1	736.0000	1.0000	10	0	85.1048	150.7590	99.2880	0.1748	141	125
1	737.0000	1.0000	10	0	85.2259	150.7039	99.3853	0.3272	144	120
1	738.0000	1.0000	10	0	85.1987	150.6724	99.2816	0.2429	142	116
1	739.0000	1.0000	10	0	85.0701	150.7397	99.2624	0.2791	148	125
1	740.0000	1.0000	10	0	84.9810	150.7063	99.2358	0.2174	153	123
1	741.0000	1.0000	10	0	85.1740	150.6782	99.2976	0.2762	147	125
1	742.0000	1.0000	10	0	84.8887	150.6939	99.0947	0.3170	148	122
1	743.0000	1.0000	10	0	85.1820	150.7644	99.3812	0.1732	148	125
1	744.0000	1.0000	10	0	85.0376	150.7573	99.2502	0.1763	155	124
1	745.0000	1.0000	10	0	85.0559	150.9130	99.2898	0.3188	146	123
1	746.0000	1.0000	10	0	84.9273	150.7630	99.1436	0.3496	151	132
1	747.0000	1.0000	10	0	85.1398	150.8242	99.3683	0.1647	152	126
1	748.0000	1.0000	9	0	85.2876	150.7734	99.3709	0.2561	150	131
1	749.0000	1.0000	10	0	85.1430	150.7939	99.3567	0.2079	147	126
1	750.0000	1.0000	9	0	85.0837	150.7777	99.2602	0.1476	149	120
1	751.0000	1.0000	10	0	85.1798	150.7818	99.4081	0.1963	151	129
1	752.0000	1.0000	10	0	85.1601	150.8356	99.3739	0.1749	148	125
1	753.0000	1.0000	10	0	85.2319	150.8479	99.4530	0.1343	144	126
1	754.0000	1.0000	10	0	85.1187	150.8200	99.3148	0.2290	147	122
1	755.0000	1.0000	10	0	85.1474	150.7606	99.3520	0.2450	148	124
1	756.0000	1.0000	10	0	85.3282	150.7771	99.5140	0.1897	144	127
1	757.0000	1.0000	9	0	85.1345	150.8875	99.3637	0.1605	152	131
1	758.0000	1.0000	10	0	85.4192	150.7507	99.5619	0.2222	152	131
1	759.0000	1.0000	10	0	85.2302	150.8464	99.4279	0.2165	148	124
1	760.0000	1.0000	10	0	85.2183	150.7772	99.3216	0.2278	143	118
1	761.0000	1.0000	10	0	85.1890	150.8195	99.3993	0.2192	145	127
1	762.0000	1.0000	10	0	85.2025	150.8505	99.4116	0.1653	144	121
1	763.0000	1.0000	10	0	85.4711	150.7234	99.4966	0.2986	144	127
1	764.0000	1.0000	10	0	85.2194	150.8586	99.3939	0.1733	148	128
1	765.0000	1.0000	9	0	85.3310	150.8055	99.5590	0.1620	148	130
1	766.0000	1.0000	10	0	84.9735	150.8184	99.2327	0.2686	151	121
1	767.0000	1.0000	10	0	85.0902	150.8303	99.3726	0.1953	152	128
1	768.0000	1.0000	9	0	85.1963	150.7834	99.2041	0.1852	148	124
1	769.0000	1.0000	10	0	85.1300	150.7298	99.3529	0.2179	149	129
1	770.0000	1.0000	10	0	85.1526	150.7360	99.3020	0.2370	151	133
1	771.0000	1.0000	10	0	85.2242	150.8023	99.3521	0.1632	153	129
1	772.0000	1.0000	10	0	85.1348	150.7585	99.3422	0.1750	151	126
1	773.0000	1.0000	10	0	85.0648	150.8085	99.2655	0.1850	155	131
1	774.0000	1.0000	10	0	85.2312	150.7036	99.3241	0.1869	154	128
1	775.0000	1.0000	10	0	85.2958	150.6492	99.4372	0.2162	146	125
1	776.0000	1.0000	10	0	85.0284	150.8514	99.2592	0.1984	146	128
1	777.0000	1.0000	10	0	85.1592	150.7989	99.3476	0.1642	152	129
1	778.0000	1.0000	10	0	85.1837	150.6849	99.3035	0.1706	145	127
1	779.0000	1.0000	10	0	85.0214	150.7565	99.2138	0.1476	158	130
1	780.0000	1.0000	9	0	85.2530	150.7181	99.3776	0.1909	150	130
1	781.0000	1.0000	10	0	85.1092	150.7515	99.3368	0.1948	149	131
1	782.0000	1.0000	10	0	85.1529	150.7654	99.3324	0.1607	147	132
1	783.0000	1.0000	10	0	85.1565	150.7406	99.3344	0.1687	140	125
1	784.0000	1.0000	10	0	85.1943	150.7845	99.3301	0.1716	150	129
1	785.0000	1.0000	10	0	85.2886	150.7510	99.4727	0.2014	148	127
1	786.0000	1.0000	10	0	85.0603	150.7936	99.2672	0.1758	151	126
1	787.0000	1.0000	9	0	85.1825	150.7441	99.2789	0.2033	153	129
1	788.0000	1.0000	10	0	85.1865	150.8197	99.3348	0.1736	154	128
1	789.0000	1.0000	10	0	85.1256	150.8254	99.3600	0.1384	150	131
1	790.0000	1.0000	10	0	85.1460	150.6897	99.2030	0.1977	149	131
1	791.0000	1.0000	10	0	85.1136	150.8183	99.3448	0.1580	148	126
1	792.0000	1.0000	10	0	85.0988	150.9279	99.3906	0.1632	151	132
1	793.0000	1.0000	10	0	85.3430	150.7977	99.4974	0.2272	150	133
1	794.0000	1.0000	10	0	84.9533	150.8418	99.1292	0.2433	151	130
1	795.0000	1.0000	10	0	85.2063	150.8702	99.3618	0.1433	153	133
1	796.0000	1.0000	10	0	85.0910	150.8614	99.2914	0.2224	151	130
1	797.0000	1.0000	10	0	85.0427	150.8354	99.2745	0.2351	150	133
1	798.0000	1.0000	10	0	85.0827	150.8402	99.1870	0.2226	152	132
1	799.0000	1.0000	10	0	85.2429	150.7989	99.4342	0.2512	151	130
1	800.0000	1.0000	10	0	85.0757	150.8493	99.3085	0.1709	150	137
1	801.0000	1.0000	10	0	85.0032	150.8103	99.2435	0.2377	149	130
1	802.0000	1.0000	10	0	85.2596	150.7401	99.3432	0.2399	151	128
1	803.0000	1.0000	9	0	84.8840	150.7920	99.0494	0.2635	153	126
1	804.0000	1.0000	10	0	85.0071	150.8598	99.1766	0.2146	151	131
1	805.0000	1.0000	10	0	85.1604	150.8392	99.3744	0.1699	157	133
1	806.0000	1.0000	10	0	85.1988	150.7826	99.3985	0.1847	149	129
1	807.0000	1.0000	10	0	85.0577	150.7751	99.2441	0.2895	154	132
1	808.0000	1.0000	10	0	85.1034	150.7564	99.2737	0.2010	151	127
1	809.0000	1.0000	10	0	85.2154	150.7772	99.3798	0.2406	156	126
1	810.0000	1.0000	10	0	84.8396	150.8092	99.0592	0.2939	151	128
1	811.0000	1.0000	10	0	84.9311	150.9365	99.1602	0.1933	152	126
1	812.0000	1.0000	10	0	85.1041	150.8839	99.3224	0.1982	155	126
1	813.0000	1.0000	10	0	85.0264	150.8208	99.2530	0.2810	152	127
1	814.0000	1.0000	10	0	85.0627	150.8037	99.2425	0.1286	149	132
1	815.0000	1.0000	10	0	85.0585	150.7677	99.1835	0.2536	147	131
1	816.0000	1.0000	10	0	85.0028	150.7852	99.2161	0.2297	147	122
1	817.0000	1.0000	10	0	85.0756	150.7251	99.1747	0.1564	152	129
1	818.0000	1.0000	10	0	84.9016	150.8100	99.1049	0.1537	147	124
1	819.0000	1.0000	10	0	84.9791	150.7409	99.1751	0.2775	149	123
1	820.0000	1.0000	10	0	85.1551	150.7005	99.2928	0.2097	144	122
1	821.0000	1.0000	10	0	84.9142	150.7904	99.0868	0.2653	144	116
1	822.0000	1.0000	10	0	84.9954	150.5571	98.9962	0.5504	150	113
1	823.0000	1.0000	10	0	84.7170	150.7691	98.9033	0.3061	140	117
1	824.0000	1.0000	10	0	84.9865	150.8138	98.9186	0.2130	137	106
1	825.0000	1.0000	10	0	84.8565	150.6993	98.7304	0.3624	143	110
1	826.0000	1.0000	10	0	84.8188	150.7760	98.7940	0.2510	146	108
1	827.0000	1.0000	10	0	84.9052	150.7234	98.8363	0.2542	131	106
1	828.0000	1.0000	10	0	84.7917	150.7754	98.8605	0.3583	132	102
1	829.0000	1.0000	10	0	84.4090	150.9083	98.7986	0.6787	132	100
1	830.0000	1.0000	10	0	84.9650	150.9138	99.0437	0.4033	136	99
1	831.0000	1.0000	10	0	84.8894	150.8560	99.0783	0.3120	133	108
1	832.0000	1.0000	10	0	84.8913	150.9345	98.9730	0.2637	135	109
1	833.0000	1.0000	9	0	84.6137	150.8791	98.8721	0.4236	148	111
1	834.0000	1.0000	10	0	85.0262	151.0272	99.1703	0.2232	134	108
1	835.0000	1.0000	10	0	84.6144	150.9834	98.9739	0.1948	140	117
1	836.0000	1.0000	10	0	84.8514	150.9573	99.1649	0.2138	142	117
1	837.0000	1.0000	10	0	84.9377	150.8745	99.1685	0.2325	143	119
1	838.0000	1.0000	10	0	84.9552	150.8584	99.1397	0.3673	151	118
1	839.0000	1.0000	10	0	84.9774	150.8308	99.2092	0.2478	144	124
1	840.0000	1.0000	10	0	84.8946	150.7420	99.0295	0.3066	149	121
1	841.0000	1.0000	10	0	84.8809	150.8213	99.0871	0.2106	153	126
1	842.0000	1.0000	10	0	84.6974	150.8884	99.1202	0.2670	146	122
1	843.0000	1.0000	10	0	84.7072	150.6690	98.9837	0.2253	149	122
1	844.0000	1.0000	10	0	84.8320	150.6020	99.2393	0.2268	145	122
1	845.0000	1.0000	10	0	84.7255	150.7521	99.1834	0.1697	144	119
1	846.0000	1.0000	9	0	84.9071	150.6744	99.1679	0.2919	147	119
1	847.0000	1.0000	10	0	84.8695	150.9396	99.2108	0.2230	148	119
1	848.0000	1.0000	10	0	84.9129	150.9597	99.1917	0.2322	148	119
1	849.0000	1.0000	10	0	84.9250	150.9537	99.2175	0.2716	140	119
1	850.0000	1.0000	10	0	84.8322	151.0606	99.0488	0.1838	143	123
1	851.0000	1.0000	10	0	85.0194	150.8480	99.0466	0.1796	141	117
1	852.0000	1.0000	10	0	84.8930	150.8908	99.1655	0.2684	141	118
1	853.0000	1.0000	10	0	84.7015	150.7839	99.0878	0.3245	141	108
1	854.0000	1.0000	10	0	84.2981	150.7775	98.5543	0.6728	130	90
1	855.0000	1.0000	10	0	84.5361	150.4998	98.4742	0.6970	121	76
1	856.0000	1.0000	9	0	83.7993	151.2353	98.0023	0.9343	88	54
1	857.0000	1.0000	7	0	84.2780	150.2605	98.2961	0.9013	59	42
1	858.0000	1.0000	7	0	85.3829	150.4515	99.6521	0.8795	57	40
1	859.0000	1.0000	7	0	84.9222	150.6327	101.2836	1.4840	45	36
1	860.0000	1.0000	8	0	84.0981	150.9101	98.5932	0.5139	59	42
1	861.0000	1.0000	10	0	85.0067	150.6183	98.9998	0.4326	94	58
1	862.0000	1.0000	10	0	84.8627	150.7579	99.0625	0.2652	132	91
1	863.0000	1.0000	10	0	84.9138	150.7997	99.2590	0.1689	140	110
1	864.0000	1.0000	10	0	84.9341	150.7554	99.3102	0.2115	142	118
1	865.0000	1.0000	10	0	85.0405	150.7538	99.3627	0.1442	144	120
1	866.0000	1.0000	9	0	84.8851	150.6649	99.2363	0.2923	147	121
1	867.0000	1.0000	10	0	85.1247	150.7020	99.5008	0.2110	147	127
1	868.0000	1.0000	10	0	84.9300	150.7697	99.3361	0.1306	156	127
1	869.0000	1.0000	10	0	84.8286	150.7775	99.2412	0.2192	154	129
1	870.0000	1.0000	10	0	84.9886	150.7240	99.3528	0.3171	147	126
1	871.0000	1.0000	10	0	85.0270	150.7073	99.3386	0.2174	153	133
1	872.0000	1.0000	10	0	84.9846	150.7182	99.4062	0.2736	148	128
1	873.0000	1.0000	10	0	85.0544	150.6759	99.4284	0.1954	147	126
1	874.0000	1.0000	10	0	85.0140	150.7504	99.3456	0.1791	152	130
1	875.0000	1.0000	10	0	85.0006	150.7771	99.3261	0.1191	153	132
1	876.0000	1.0000	10	0	85.0403	150.8352	99.3783	0.1951	149	133
1	877.0000	1.0000	9	0	84.9398	150.8348	99.2256	0.1437	149	130
1	878.0000	1.0000	10	0	84.8820	150.8755	99.1651	0.3686	152	131
1	879.0000	1.0000	10	0	85.0824	150.7351	99.3024	0.1608	150	122
1	880.0000	1.0000	10	0	84.9617	150.8296	99.2971	0.2558	151	129
1	881.0000	1.0000	10	0	85.0156	150.7584	99.3240	0.2126	146	127
1	882.0000	1.0000	10	0	84.9786	150.8251	99.3841	0.1604	148	129
1	883.0000	1.0000	10	0	84.8413	150.7473	99.2517	0.2641	150	125
1	884.0000	1.0000	10	0	84.8626	150.7906	99.2762	0.1470	149	135
1	885.0000	1.0000	10	0	84.9471	150.7502	99.3835	0.1924	146	124
1	886.0000	1.0000	10	0	84.8306	150.6893	99.1842	0.2203	152	133
1	887.0000	1.0000	10	0	84.9238	150.7201	99.3153	0.1553	149	130
1	888.0000	1.0000	10	0	85.0357	150.6866	99.3805	0.2901	152	138
1	889.0000	1.0000	10	0	85.1272	150.6806	99.4619	0.2098	148	128
1	890.0000	1.0000	10	0	84.9088	150.7257	99.3738	0.1995	149	132
1	891.0000	1.0000	9	0	84.7591	150.7350	99.1561	0.2759	150	138
1	892.0000	1.0000	10	0	84.7611	150.7275	99.1877	0.2329	146	127
1	893.0000	1.0000	10	0	84.7403	150.6985	99.1086	0.2089	149	129
1	894.0000	1.0000	10	0	84.7783	150.7687	99.2345	0.2159	152	129
1	895.0000	1.0000	10	0	84.8319	150.7424	99.1984	0.1542	145	125
1	896.0000	1.0000	10	0	84.8169	150.6943	99.1847	0.2822	150	134
1	897.0000	1.0000	10	0	84.9176	150.7124	99.2217	0.1847	150	133
1	898.0000	1.0000	10	0	84.7386	150.6834	99.1056	0.2039	151	132
1	899.0000	1.0000	10	0	85.0022	150.5281	99.3185	0.2584	145	129
1	900.0000	1.0000	10	0	84.8919	150.7114	99.3071	0.2358	148	136
1	901.0000	1.0000	10	0	84.7184	150.6377	99.1605	0.2287	151	131
1	902.0000	1.0000	10	0	85.1280	150.5288	99.4601	0.2065	147	130
1	903.0000	1.0000	10	0	84.9582	150.6114	99.3394	0.2108	152	133
1	904.0000	1.0000	10	0	84.6292	150.7140	99.0781	0.3073	154	127
1	905.0000	1.0000	10	0	85.0093	150.5370	99.3096	0.2756	149	130
1	906.0000	1.0000	10	0	84.8058	150.6953	99.2331	0.1695	149	132
1	907.0000	1.0000	10	0	84.9142	150.6065	99.2910	0.2036	158	124
1	908.0000	1.0000	10	0	85.0778	150.5896	99.3924	0.2042	148	133
1	909.0000	1.0000	10	0	84.7087	150.7519	99.1246	0.2117	153	130
1	910.0000	1.0000	10	0	84.8463	150.7219	99.2432	0.1940	148	132
1	911.0000	1.0000	10	0	84.9370	150.6815	99.2713	0.2247	152	136
1	912.0000	1.0000	10	0	84.8460	150.7163	99.1440	0.1699	147	131
1	913.0000	1.0000	10	0	84.6957	150.7560	99.0306	0.2285	162	130
1	914.0000	1.0000	10	0	84.6977	150.7266	99.0266	0.2862	148	130
1	915.0000	1.0000	10	0	84.6390	150.7860	99.0323	0.2337	150	127
1	916.0000	1.0000	10	0	84.6438	150.7561	98.9740	0.1838	148	132
1	917.0000	1.0000	10	0	84.8237	150.7475	99.1306	0.2913	149	130
1	918.0000	1.0000	10	0	84.6747	150.7983	99.0581	0.2470	153	127
1	919.0000	1.0000	10	0	84.5578	150.8233	98.9747	0.2325	148	122
1	920.0000	1.0000	10	0	84.8954	150.7659	99.1612	0.2170	150	127
1	921.0000	1.0000	10	0	84.8428	150.8589	99.1906	0.2192	150	132
1	922.0000	1.0000	10	0	84.8589	150.8469	99.1571	0.2493	152	131
1	923.0000	1.0000	10	0	84.8083	150.7213	99.0792	0.3143	153	133
1	924.0000	1.0000	10	0	84.9430	150.8645	99.1954	0.2006	156	129
1	925.0000	1.0000	10	0	84.8821	150.8270	99.2013	0.0995	144	127
1	926.0000	1.0000	10	0	84.9586	150.7834	99.2098	0.1733	150	133
1	927.0000	1.0000	10	0	84.8589	150.8895	99.1819	0.1665	151	130
1	928.0000	1.0000	10	0	84.7557	150.8377	99.0520	0.1891	155	135
1	929.0000	1.0000	10	0	84.8988	150.8529	99.0983	0.2370	151	139
1	930.0000	1.0000	10	0	84.9877	150.8243	99.1658	0.2135	153	131
1	931.0000	1.0000	10	0	84.8891	150.8999	99.1788	0.1671	146	130
1	932.0000	1.0000	10	0	84.8518	150.7505	98.9721	0.2183	147	130
1	933.0000	1.0000	10	0	84.7898	150.9131	99.0770	0.1763	145	130
1	934.0000	1.0000	9	0	85.0034	150.7509	99.1150	0.2572	147	129
1	935.0000	1.0000	10	0	85.0241	150.8273	99.1253	0.2521	152	128
1	936.0000	1.0000	10	0	84.9728	150.8204	99.1211	0.2535	145	122
1	937.0000	1.0000	10	0	84.9120	150.8703	99.0338	0.2737	144	119
1	938.0000	1.0000	10	0	85.0055	150.8188	99.1931	0.2028	144	122
1	939.0000	1.0000	10	0	85.0914	150.8837	99.1986	0.1612	157	129
1	940.0000	1.0000	10	0	85.0482	150.8808	99.2790	0.1817	149	126
1	941.0000	1.0000	10	0	85.0586	150.9482	99.2612	0.2154	149	128
1	942.0000	1.0000	10	0	84.9293	150.9198	99.1160	0.2696	153	125
1	943.0000	1.0000	10	0	85.1385	150.9142	99.2581	0.2170	145	126
1	944.0000	1.0000	10	0	85.1354	150.8275	99.2737	0.2017	150	133
1	945.0000	1.0000	10	0	85.0055	150.8683	99.1802	0.1794	145	128
1	946.0000	1.0000	10	0	85.1782	150.8254	99.3014	0.2265	156	126
1	947.0000	1.0000	10	0	85.0971	150.8898	99.2560	0.1333	149	128
1	948.0000	1.0000	10	0	85.1322	150.8343	99.2399	0.2805	149	129
1	949.0000	1.0000	10	0	85.1481	150.7874	99.1843	0.1630	148	127
1	950.0000	1.0000	10	0	85.2613	150.8089	99.3943	0.2376	152	127
1	951.0000	1.0000	10	0	85.1750	150.8795	99.3308	0.2845	146	129
1	952.0000	1.0000	10	0	84.9708	150.8124	99.0796	0.2672	151	126
1	953.0000	1.0000	10	0	85.1979	150.8158	99.2685	0.2173	147	126
1	954.0000	1.0000	10	0	85.0428	150.9012	99.1849	0.1842	151	121
1	955.0000	1.0000	10	0	84.9351	150.8879	99.0720	0.2228	147	130
1	956.0000	1.0000	10	0	84.9691	150.8093	99.0750	0.3144	149	120
1	957.0000	1.0000	10	0	85.1429	150.8258	99.1617	0.2244	143	124
1	958.0000	1.0000	10	0	85.1623	150.7942	99.2408	0.1836	148	126
1	959.0000	1.0000	10	0	85.0611	150.8748	99.1770	0.2746	154	122
1	960.0000	1.0000	10	0	85.3617	150.8062	99.3514	0.1850	156	133
1	961.0000	1.0000	10	0	85.1706	150.8709	99.2835	0.1466	149	126
1	962.0000	1.0000	10	0	85.1227	150.9695	99.2591	0.1349	153	130
1	963.0000	1.0000	10	0	85.0101	150.8582	99.1426	0.2009	150	129
1	964.0000	1.0000	10	0	85.0689	150.8713	99.2793	0.1788	149	125
1	965.0000	1.0000	10	0	85.0608	150.9027	99.2223	0.1465	151	130
1	966.0000	1.0000	10	0	84.9607	150.9155	99.1891	0.2071	154	124
1	967.0000	1.0000	10	0	85.0065	150.8295	99.1149	0.2786	147	124
1	968.0000	1.0000	10	0	85.0086	150.7906	99.0491	0.2801	148	125
1	969.0000	1.0000	10	0	85.0630	150.8829	99.1880	0.2746	152	127
1	970.0000	1.0000	10	0	84.8806	150.9727	99.1228	0.3945	145	127
1	971.0000	1.0000	10	0	84.9688	151.0656	99.2153	0.1844	144	126
1	972.0000	1.0000	10	0	84.8515	151.0151	99.1198	0.2101	150	127
1	973.0000	1.0000	10	0	85.0566	150.9220	99.2344	0.3069	142	115
1	974.0000	1.0000	10	0	84.9465	150.9984	99.1581	0.2636	146	116
1	975.0000	1.0000	10	0	84.8844	150.9017	99.0482	0.2708	155	125
1	976.0000	1.0000	10	0	84.9638	151.0125	99.2086	0.1248	149	129
1	977.0000	1.0000	10	0	85.0294	150.9625	99.1705	0.2045	144	128
1	978.0000	1.0000	9	0	84.9894	151.0457	99.1327	0.2332	148	128
1	979.0000	1.0000	9	0	85.0990	151.0951	99.3023	0.2229	152	131
1	980.0000	1.0000	10	0	85.1481	151.1561	99.2869	0.2526	151	128
1	981.0000	1.0000	10	0	85.0570	150.9921	99.2256	0.2085	150	131
1	982.0000	1.0000	10	0	85.1493	151.1073	99.3368	0.2659	147	128
1	983.0000	1.0000	10	0	85.2023	151.0111	99.3459	0.2878	150	130
1	984.0000	1.0000	10	0	85.0480	151.0952	99.2600	0.2619	150	123
1	985.0000	1.0000	10	0	85.0923	151.0858	99.2254	0.2120	146	125
1	986.0000	1.0000	10	0	84.9032	151.1193	99.2023	0.3279	152	123
1	987.0000	1.0000	10	0	84.8113	151.0372	98.9198	0.2095	152	123
1	988.0000	1.0000	10	0	85.1193	150.9913	99.1102	0.2704	142	122
1	989.0000	1.0000	10	0	84.9184	151.0415	98.9815	0.3939	147	122
1	990.0000	1.0000	10	0	84.8923	151.1180	99.0486	0.3163	147	120
1	991.0000	1.0000	10	0	85.2364	151.2019	99.3902	0.2389	149	123
1	992.0000	1.0000	10	0	85.2218	151.2006	99.3328	0.2207	149	123
1	993.0000	1.0000	10	0	85.2882	151.1087	99.3883	0.1666	150	130
1	994.0000	1.0000	10	0	85.0917	151.2723	99.3274	0.2163	149	123
1	995.0000	1.0000	10	0	85.2493	151.1675	99.3379	0.2325	148	119
1	996.0000	1.0000	10	0	85.3096	151.1731	99.4353	0.3041	147	123
1	997.0000	1.0000	10	0	85.2610	151.2053	99.3406	0.2561	145	123
1	998.0000	1.0000	10	0	85.3638	151.1628	99.4605	0.1568	147	129
1	999.0000	1.0000	10	0	85.0619	151.1633	99.3093	0.1932	147	133
1	1000.0000	1.0000	9	0	85.2116	151.1226	99.3410	0.1841	145	133
1	1001.0000	1.0000	10	0	85.0874	151.2528	99.3567	0.2399	148	133
1	1002.0000	1.0000	10	0	84.6986	150.9730	98.9257	0.3950	147	126
1	1003.0000	1.0000	10	0	85.0887	151.1534	99.3542	0.2306	149	138
1	1004.0000	1.0000	10	0	85.0684	151.1493	99.3879	0.1630	152	128
1	1005.0000	1.0000	10	0	85.1717	151.1147	99.4116	0.1833	140	112
1	1006.0000	1.0000	10	0	84.9657	151.1000	99.2341	0.3058	137	114
1	1007.0000	1.0000	9	0	85.0856	151.0566	99.3415	0.2981	142	117
1	1008.0000	1.0000	10	0	85.0899	151.1527	99.3564	0.2118	146	121
1	1009.0000	1.0000	10	0	85.1258	151.1627	99.3172	0.1922	148	129
1	1010.0000	1.0000	10	0	85.3344	151.0931	99.4735	0.1844	149	134
1	1011.0000	1.0000	10	0	85.1415	151.0527	99.2687	0.1797	145	129
1	1012.0000	1.0000	10	0	85.0816	150.9407	99.2154	0.3112	148	123
1	1013.0000	1.0000	10	0	84.7807	151.0634	99.0524	0.4131	149	125
1	1014.0000	1.0000	10	0	84.8165	151.0079	99.0297	0.2625	147	123
1	1015.0000	1.0000	10	0	85.1558	151.0637	99.2879	0.1442	148	123
1	1016.0000	1.0000	10	0	84.9854	150.9987	99.2244	0.1953	152	128
1	1017.0000	1.0000	10	0	84.8056	150.8850	98.9287	0.4370	150	125
1	1018.0000	1.0000	10	0	85.1388	151.0255	99.2775	0.1767	141	126
1	1019.0000	1.0000	10	0	84.8812	151.0046	99.1099	0.2375	144	124
1	1020.0000	1.0000	10	0	85.0829	150.8251	99.1877	0.3365	144	129
1	1021.0000	1.0000	10	0	85.3661	150.9574	99.5415	0.2838	145	123
1	1022.0000	1.0000	10	0	84.9392	151.0980	99.2058	0.2595	151	127
1	1023.0000	1.0000	10	0	84.9941	151.1122	99.2705	0.2414	154	130
1	1024.0000	1.0000	10	0	85.1645	150.9894	99.3333	0.3174	153	132
1	1025.0000	1.0000	10	0	85.1738	151.1165	99.4230	0.1888	151	130
1	1026.0000	1.0000	10	0	85.0951	151.0376	99.3385	0.2210	160	130
1	1027.0000	1.0000	10	0	85.1108	150.9595	99.3499	0.2942	154	125
1	1028.0000	1.0000	10	0	85.0557	151.0866	99.3279	0.2403	152	124
1	1029.0000	1.0000	10	0	85.1469	150.9694	99.2734	0.1884	148	128
1	1030.0000	1.0000	10	0	85.1544	150.8982	99.3263	0.2646	153	130
1	1031.0000	1.0000	10	0	84.8676	151.0511	99.1469	0.1795	155	129
1	1032.0000	1.0000	10	0	85.1533	150.9596	99.2794	0.3240	149	131
1	1033.0000	1.0000	9	0	85.1102	151.0805	99.2691	0.1344	142	131
1	1034.0000	1.0000	10	0	85.1790	151.1328	99.2960	0.2206	149	130
1	1035.0000	1.0000	10	0	85.1579	151.0306	99.3382	0.3024	147	127
1	1036.0000	1.0000	10	0	85.2157	151.0527	99.3162	0.2107	140	125
1	1037.0000	1.0000	10	0	84.8169	151.1574	99.1278	0.3168	149	124
1	1038.0000	1.0000	10	0	85.2383	151.0250	99.2654	0.1724	147	129
1	1039.0000	1.0000	10	0	84.9194	151.1129	99.2123	0.2544	146	120
1	1040.0000	1.0000	10	0	85.2151	151.0374	99.4072	0.2458	149	133
1	1041.0000	1.0000	10	0	84.9787	151.1134	99.1731	0.1867	143	125
1	1042.0000	1.0000	10	0	85.0102	151.0628	99.1645	0.2373	145	127
1	1043.0000	1.0000	10	0	85.0478	150.8906	99.1849	0.2264	149	129
1	1044.0000	1.0000	10	0	85.0085	151.1064	99.2553	0.2486	155	128
1	1045.0000	1.0000	10	0	85.2920	150.9115	99.4312	0.2229	151	125
1	1046.0000	1.0000	10	0	85.3826	151.0006	99.5795	0.3531	147	126
1	1047.0000	1.0000	10	0	85.0684	151.0982	99.3636	0.2295	154	134
1	1048.0000	1.0000	10	0	85.0746	151.0634	99.3298	0.1416	152	133
1	1049.0000	1.0000	10	0	85.0776	151.1139	99.2787	0.3035	151	128
1	1050.0000	1.0000	10	0	85.1607	151.0665	99.3098	0.1918	150	134
1	1051.0000	1.0000	10	0	85.1080	151.1527	99.3910	0.2065	153	129
1	1052.0000	1.0000	10	0	85.1491	151.0814	99.3387	0.2373	152	138
1	1053.0000	1.0000	9	0	85.1421	151.1595	99.3343	0.1753	148	134
1	1054.0000	1.0000	10	0	85.2223	151.1814	99.4384	0.1528	149	128
1	1055.0000	1.0000	10	0	85.0868	151.1980	99.2766	0.2014	150	124
1	1056.0000	1.0000	10	0	84.6227	151.1396	98.8572	0.4436	150	118
1	1057.0000	1.0000	10	0	85.2778	151.1755	99.4148	0.2746	147	130
1	1058.0000	1.0000	10	0	85.0204	151.1552	99.2062	0.1289	148	133
1	1059.0000	1.0000	10	0	85.1667	151.1265	99.3879	0.1738	151	124
1	1060.0000	1.0000	10	0	85.3214	151.0178	99.4779	0.3326	153	129
1	1061.0000	1.0000	10	0	85.2406	151.1257	99.4560	0.1054	153	131
1	1062.0000	1.0000	9	0	85.1838	151.0725	99.2904	0.1956	149	132
1	1063.0000	1.0000	10	0	85.2663	151.0594	99.4203	0.0999	154	130
1	1064.0000	1.0000	10	0	85.2061	151.1156	99.3654	0.1627	147	129
1	1065.0000	1.0000	10	0	85.1804	151.0888	99.3191	0.2047	145	128
1	1066.0000	1.0000	9	0	85.1756	150.9541	99.1973	0.1960	158	124
1	1067.0000	1.0000	10	0	85.1666	151.0685	99.3019	0.2581	151	130
1	1068.0000	1.0000	10	0	85.1496	151.0355	99.3101	0.1943	148	126
1	1069.0000	1.0000	10	0	85.0625	151.0124	99.2344	0.2291	146	135
1	1070.0000	1.0000	10	0	85.3315	151.0370	99.3898	0.1066	154	134
1	1071.0000	1.0000	10	0	85.1335	151.0017	99.2727	0.2000	148	130
1	1072.0000	1.0000	10	0	84.9159	151.0567	99.1241	0.1165	154	136
1	1073.0000	1.0000	10	0	85.2485	151.0426	99.3195	0.1411	152	130
1	1074.0000	1.0000	10	0	85.3078	151.0083	99.3771	0.2710	159	135
1	1075.0000	1.0000	10	0	85.3400	151.0358	99.3890	0.1755	151	130
1	1076.0000	1.0000	10	0	85.1847	151.0629	99.4124	0.2182	149	126
1	1077.0000	1.0000	9	0	85.0220	151.1291	99.2480	0.2610	144	118
1	1078.0000	1.0000	10	0	85.1889	151.0982	99.3025	0.3225	144	115
1	1079.0000	1.0000	10	0	85.4222	151.3729	99.5367	0.2219	139	116
1	1080.0000	1.0000	9	0	85.5889	151.2889	99.6261	0.1440	146	133
1	1081.0000	1.0000	9	0	85.6465	151.3588	99.7416	0.2270	150	132
1	1082.0000	1.0000	10	0	85.7063	151.2936	99.7441	0.1312	146	123
1	1083.0000	1.0000	10	0	85.7664	151.2601	99.8312	0.1761	144	131
1	1084.0000	1.0000	10	0	85.6316	151.2368	99.7743	0.2752	138	123
1	1085.0000	1.0000	10	0	85.7200	151.2884	99.7838	0.1135	143	117
1	1086.0000	1.0000	10	0	85.8314	151.0893	99.7758	0.2906	144	114
1	1087.0000	1.0000	9	0	85.9270	151.0104	99.9426	0.3517	141	115
1	1088.0000	1.0000	10	0	85.4231	151.1439	99.5325	0.1907	144	126
1	1089.0000	1.0000	9	0	85.6388	151.0976	99.7083	0.1372	143	130
1	1090.0000	1.0000	9	0	85.5667	151.1384	99.6343	0.1400	148	135
1	1091.0000	1.0000	10	0	85.4634	151.1033	99.6116	0.1841	155	135
1	1092.0000	1.0000	10	0	85.4497	151.0425	99.5934	0.1588	156	135
1	1093.0000	1.0000	10	0	85.3890	151.0786	99.5096	0.2010	154	131
1	1094.0000	1.0000	10	0	85.5726	151.1038	99.6952	0.1593	155	137
1	1095.0000	1.0000	9	0	85.5618	151.0005	99.6548	0.1591	153	135
1	1096.0000	1.0000	10	0	85.7097	151.0003	99.8438	0.1356	152	131
1	1097.0000	1.0000	10	0	85.6220	150.9865	99.7283	0.1565	151	132
1	1098.0000	1.0000	10	0	85.6183	150.9976	99.7621	0.1478	156	129
1	1099.0000	1.0000	10	0	85.4804	151.0293	99.6701	0.1907	153	137
1	1100.0000	1.0000	10	0	85.4880	151.0079	99.6951	0.2598	146	133
1	1101.0000	1.0000	10	0	85.6636	151.0504	99.8140	0.1063	149	132
1	1102.0000	1.0000	10	0	85.4935	151.0368	99.6365	0.1640	148	129
1	1103.0000	1.0000	10	0	85.6008	150.9209	99.7227	0.1825	144	128
1	1104.0000	1.0000	10	0	85.5047	151.0063	99.6551	0.2146	151	129
1	1105.0000	1.0000	9	0	85.5580	151.0157	99.6795	0.1303	152	131
1	1106.0000	1.0000	9	0	85.4881	150.9963	99.6210	0.2246	147	132
1	1107.0000	1.0000	9	0	85.5290	151.0456	99.7441	0.1631	146	134
1	1108.0000	1.0000	10	0	85.5499	150.9880	99.6157	0.2030	154	134
1	1109.0000	1.0000	9	0	85.6388	150.9531	99.7792	0.1549	151	136
1	1110.0000	1.0000	10	0	85.4856	151.0291	99.6968	0.1965	148	131
1	1111.0000	1.0000	9	0	85.5486	150.9793	99.6561	0.2216	149	134
1	1112.0000	1.0000	10	0	85.6673	150.9178	99.7535	0.1990	152	137
1	1113.0000	1.0000	10	0	85.5709	150.9620	99.7417	0.1301	148	139
1	1114.0000	1.0000	9	0	85.4669	150.9550	99.6517	0.1979	147	140
1	1115.0000	1.0000	9	0	85.6043	150.9664	99.7414	0.1430	153	131
1	1116.0000	1.0000	9	0	85.6137	150.9079	99.7337	0.2094	155	133
1	1117.0000	1.0000	9	0	85.6727	150.9218	99.7881	0.1095	155	138
1	1118.0000	1.0000	9	0	85.5476	150.9320	99.6830	0.1872	152	137
1	1119.0000	1.0000	9	0	85.6072	150.9626	99.7461	0.1008	149	133
1	1120.0000	1.0000	9	0	85.6231	150.9181	99.7468	0.2045	149	134
1	1121.0000	1.0000	10	0	85.6256	150.9526	99.8118	0.1428	153	135
1	1122.0000	1.0000	9	0	85.6481	150.9478	99.7715	0.1522	151	135
1	1123.0000	1.0000	10	0	85.5339	150.9527	99.6843	0.1696	149	132
1	1124.0000	1.0000	10	0	85.5772	150.9497	99.7557	0.1591	153	129
1	1125.0000	1.0000	10	0	85.4829	150.9831	99.7202	0.1666	150	128
1	1126.0000	1.0000	10	0	85.5541	150.9840	99.7783	0.2574	148	129
1	1127.0000	1.0000	10	0	85.5795	150.9405	99.7729	0.1822	147	132
1	1128.0000	1.0000	10	0	85.5750	150.8903	99.6451	0.2003	151	136
1	1129.0000	1.0000	10	0	85.4939	150.9822	99.6548	0.2076	147	131
1	1130.0000	1.0000	10	0	85.6051	151.0089	99.7574	0.1233	150	133
1	1131.0000	1.0000	9	0	85.5546	150.9430	99.7342	0.1722	150	134
1	1132.0000	1.0000	10	0	85.8714	150.8333	99.9338	0.3867	148	131
1	1133.0000	1.0000	10	0	85.6207	151.0267	99.8034	0.1572	149	134
1	1134.0000	1.0000	10	0	85.5278	151.0064	99.7572	0.2314	153	125
1	1135.0000	1.0000	9	0	85.6405	151.0608	99.7962	0.2526	147	127
1	1136.0000	1.0000	10	0	85.6505	150.9977	99.8694	0.2285	150	133
1	1137.0000	1.0000	10	0	85.7608	151.0625	100.0636	0.2425	148	134
1	1138.0000	1.0000	10	0	85.7107	150.9920	99.9261	0.1794	143	126
1	1139.0000	1.0000	10	0	85.5987	151.0732	99.8690	0.1753	148	130
1	1140.0000	1.0000	10	0	85.5235	151.0471	99.7918	0.1598	149	126
1	1141.0000	1.0000	10	0	85.5377	150.9290	99.7349	0.1895	150	126
1	1142.0000	1.0000	10	0	85.4583	151.0364	99.8162	0.2138	143	123
1	1143.0000	1.0000	10	0	85.4488	151.0253	99.8236	0.1676	144	114
1	1144.0000	1.0000	10	0	85.3196	151.1953	99.7738	0.2970	139	111
1	1145.0000	1.0000	9	0	85.4248	150.9743	99.7577	0.2243	141	111
1	1146.0000	1.0000	9	0	85.1470	150.9875	99.4992	0.3725	138	106
1	1147.0000	1.0000	10	0	85.5072	150.9549	99.9653	0.2290	138	113
1	1148.0000	1.0000	10	0	85.2788	150.8487	99.6164	0.2946	136	121
1	1149.0000	1.0000	9	0	85.2418	150.8487	99.7172	0.3552	148	122
1	1150.0000	1.0000	10	0	85.5318	150.8684	99.8328	0.2452	149	118
1	1151.0000	1.0000	10	0	85.4245	150.9127	99.7896	0.1965	151	127
1	1152.0000	1.0000	10	0	85.4130	150.9152	99.7467	0.1624	155	133
1	1153.0000	1.0000	10	0	85.4158	150.9505	99.8059	0.2323	150	139
1	1154.0000	1.0000	10	0	85.3495	150.9488	99.7138	0.1692	153	137
1	1155.0000	1.0000	10	0	85.2413	150.9462	99.6707	0.2284	152	134
1	1156.0000	1.0000	9	0	85.4698	150.8918	99.7979	0.1906	154	136
1	1157.0000	1.0000	10	0	85.3065	151.0004	99.7549	0.1160	152	132
1	1158.0000	1.0000	10	0	85.4335	150.9545	99.8504	0.1274	153	146
1	1159.0000	1.0000	10	0	85.5148	150.8825	99.8891	0.1787	155	135
1	1160.0000	1.0000	9	0	85.4369	150.9185	99.7896	0.1897	149	130
1	1161.0000	1.0000	10	0	85.4205	150.8833	99.7315	0.1455	140	135
1	1162.0000	1.0000	10	0	85.3289	150.9201	99.7089	0.2100	150	136
1	1163.0000	1.0000	10	0	85.3288	150.9215	99.7508	0.2293	155	134
1	1164.0000	1.0000	10	0	85.4568	150.8417	99.7833	0.1814	149	137
1	1165.0000	1.0000	10	0	85.4507	150.8547	99.7425	0.1746	148	131
1	1166.0000	1.0000	9	0	85.3200	150.9369	99.6705	0.1950	151	135
1	1167.0000	1.0000	10	0	85.2508	150.8979	99.6307	0.1675	145	133
1	1168.0000	1.0000	9	0	85.2327	150.9319	99.6369	0.1727	150	125
1	1169.0000	1.0000	9	0	85.3594	150.9001	99.7193	0.1249	146	134
1	1170.0000	1.0000	9	0	85.3394	150.8552	99.6886	0.1328	150	140
1	1171.0000	1.0000	10	0	85.2661	150.9800	99.7236	0.2010	149	141
1	1172.0000	1.0000	9	0	85.3760	150.9563	99.8013	0.1662	149	134
1	1173.0000	1.0000	10	0	85.2817	150.8594	99.6932	0.2963	148	129
1	1174.0000	1.0000	10	0	85.4431	150.7829	99.7404	0.3360	152	131
1	1175.0000	1.0000	10	0	85.0469	150.8553	99.5378	0.2009	145	126
1	1176.0000	1.0000	10	0	85.1198	150.9906	99.6227	0.2507	143	120
1	1177.0000	1.0000	10	0	85.3293	150.8191	99.7266	0.2047	148	129
1	1178.0000	1.0000	10	0	85.3932	150.7930	99.7677	0.2033	148	133
1	1179.0000	1.0000	10	0	85.2958	150.7750	99.6241	0.1473	148	132
1	1180.0000	1.0000	10	0	85.3878	150.7945	99.6695	0.2254	154	132
1	1181.0000	1.0000	10	0	85.3912	150.8594	99.8130	0.1955	145	133
1	1182.0000	1.0000	10	0	85.2342	150.8598	99.6413	0.1897	149	130
1	1183.0000	1.0000	10	0	85.2686	150.7678	99.6474	0.2255	145	130
1	1184.0000	1.0000	10	0	85.3333	150.7263	99.6585	0.1710	145	130
1	1185.0000	1.0000	10	0	85.2935	150.7685	99.6974	0.1588	149	126
1	1186.0000	1.0000	10	0	85.2586	150.7522	99.6794	0.2353	146	128
1	1187.0000	1.0000	10	0	85.1928	150.7609	99.5619	0.1901	142	129
1	1188.0000	1.0000	10	0	85.3673	150.7609	99.7587	0.2640	149	131
1	1189.0000	1.0000	10	0	85.3969	150.7851	99.7354	0.2104	148	127
1	1190.0000	1.0000	10	0	85.3531	150.8135	99.7852	0.1911	151	130
1	1191.0000	1.0000	10	0	85.2072	150.7206	99.6694	0.2572	147	125
1	1192.0000	1.0000	10	0	85.2738	150.6675	99.5969	0.2196	154	134
1	1193.0000	1.0000	10	0	85.2447	150.7294	99.7238	0.2230	148	128
1	1194.0000	1.0000	10	0	85.1594	150.8259	99.6688	0.1069	149	125
1	1195.0000	1.0000	10	0	85.3503	150.7535	99.8330	0.1525	143	126
1	1196.0000	1.0000	10	0	85.3943	150.8105	99.7819	0.2002	145	132
1	1197.0000	1.0000	10	0	85.2811	150.8260	99.7617	0.2444	146	132
1	1198.0000	1.0000	10	0	85.3697	150.8510	99.9221	0.2111	148	134
1	1199.0000	1.0000	10	0	85.1058	150.8499	99.7003	0.2705	141	128
1	1200.0000	1.0000	10	0	85.0952	150.8051	99.5845	0.2050	146	126
1	1201.0000	1.0000	10	0	85.2937	150.7425	99.8223	0.3215	148	122
1	1202.0000	1.0000	9	0	85.1175	150.8036	99.6363	0.2081	142	118
1	1203.0000	1.0000	10	0	85.2207	150.7467	99.7744	0.2605	146	118
1	1204.0000	1.0000	10	0	85.1479	150.7805	99.6900	0.2750	143	119
1	1205.0000	1.0000	10	0	85.3049	150.6844	99.6283	0.2773	146	122
1	1206.0000	1.0000	10	0	85.2701	150.7238	99.6500	0.3245	145	123
1	1207.0000	1.0000	10	0	85.2297	150.7784	99.5751	0.1575	137	125
1	1208.0000	1.0000	10	0	85.2144	150.7993	99.6478	0.2103	148	128
1	1209.0000	1.0000	9	0	85.4175	150.6625	99.6685	0.2166	145	132
1	1210.0000	1.0000	10	0	85.4037	150.7527	99.7809	0.1782	145	120
1	1211.0000	1.0000	10	0	85.3113	150.7668	99.7190	0.3179	151	122
1	1212.0000	1.0000	10	0	85.3411	150.8773	99.7515	0.2019	145	121
1	1213.0000	1.0000	9	0	85.4666	150.7943	99.8482	0.1514	149	131
1	1214.0000	1.0000	10	0	85.2824	150.7901	99.6778	0.2704	153	129
1	1215.0000	1.0000	10	0	85.2057	150.8595	99.6635	0.2889	143	126
1	1216.0000	1.0000	10	0	85.4862	150.7320	99.7791	0.4275	149	125
1	1217.0000	1.0000	10	0	85.3374	150.6797	99.6573	0.2625	152	129
1	1218.0000	1.0000	10	0	85.1885	150.8742	99.6769	0.1953	153	126
1	1219.0000	1.0000	10	0	85.3861	150.9945	99.8376	0.1732	142	124
1	1220.0000	1.0000	9	0	85.3406	150.7980	99.7162	0.2514	150	124
1	1221.0000	1.0000	10	0	85.2739	150.9406	99.7028	0.3137	144	121
1	1222.0000	1.0000	10	0	85.5442	150.8355	99.9095	0.2495	145	125
1	1223.0000	1.0000	10	0	85.4592	150.8129	99.8713	0.2235	146	128
1	1224.0000	1.0000	9	0	85.4162	150.8607	99.8444	0.1833	154	134
1	1225.0000	1.0000	10	0	85.0981	150.7743	99.5830	0.3235	151	134
1	1226.0000	1.0000	10	0	85.4173	150.8071	99.7904	0.2820	149	129
1	1227.0000	1.0000	10	0	85.1683	150.8901	99.6810	0.2694	151	124
1	1228.0000	1.0000	10	0	85.5055	150.7506	99.9322	0.2277	146	129
1	1229.0000	1.0000	10	0	85.2186	150.7674	99.7165	0.3555	147	121
1	1230.0000	1.0000	10	0	85.5036	150.7776	99.9086	0.2724	145	127
1	1231.0000	1.0000	9	0	85.1873	150.8171	99.6490	0.3498	139	128
1	1232.0000	1.0000	10	0	85.2886	150.8236	99.6293	0.2443	144	129
1	1233.0000	1.0000	10	0	85.4053	150.9882	99.8617	0.1920	144	122
1	1234.0000	1.0000	10	0	85.4114	150.8846	99.8466	0.1870	145	127
1	1235.0000	1.0000	10	0	85.4164	150.9477	99.8358	0.2028	146	125
1	1236.0000	1.0000	10	0	85.4132	150.9841	99.9371	0.2481	150	123
1	1237.0000	1.0000	10	0	85.4757	150.7874	99.8864	0.2382	149	126
1	1238.0000	1.0000	10	0	85.6685	150.8248	100.0359	0.2218	155	131
1	1239.0000	1.0000	9	0	85.4516	150.9712	99.8802	0.2695	147	131
1	1240.0000	1.0000	9	0	85.4155	150.9500	99.9033	0.1756	145	132
1	1241.0000	1.0000	10	0	85.4670	150.8527	99.8712	0.1953	147	130
1	1242.0000	1.0000	10	0	85.3532	150.8987	99.7849	0.1813	146	132
1	1243.0000	1.0000	9	0	85.3697	150.9018	99.8169	0.1869	148	135
1	1244.0000	1.0000	10	0	85.4723	150.8932	99.9247	0.1693	148	128
1	1245.0000	1.0000	9	0	85.4042	150.8092	99.7787	0.2734	146	135
1	1246.0000	1.0000	10	0	85.3900	150.8780	99.9502	0.2655	144	130
1	1247.0000	1.0000	10	0	85.2434	150.8631	99.8081	0.2492	138	122
1	1248.0000	1.0000	10	0	85.2638	150.8995	99.8000	0.2225	140	118
1	1249.0000	1.0000	10	0	85.2526	150.9829	99.7263	0.3044	136	117
1	1250.0000	1.0000	10	0	85.5076	150.9019	99.9049	0.2054	146	127
1	1251.0000	1.0000	10	0	85.3202	150.9369	99.8645	0.2278	142	130
1	1252.0000	1.0000	10	0	85.5494	150.8405	99.9283	0.1611	149	130
1	1253.0000	1.0000	10	0	85.3905	150.8024	99.8975	0.2012	140	129
1	1254.0000	1.0000	10	0	85.5796	150.6890	99.8971	0.3919	145	126
1	1255.0000	1.0000	10	0	85.3485	150.8081	99.7260	0.1593	145	126
1	1256.0000	1.0000	10	0	85.2756	150.8061	99.7504	0.3607	145	124
1	1257.0000	1.0000	10	0	85.3645	150.8485	99.7511	0.2392	146	123
1	1258.0000	1.0000	10	0	85.3551	150.9676	99.9171	0.1420	144	133
1	1259.0000	1.0000	10	0	85.3946	150.9501	99.8923	0.1997	152	128
1	1260.0000	1.0000	10	0	85.3943	150.9048	99.8459	0.1936	143	129
1	1261.0000	1.0000	10	0	85.4805	150.9097	99.9501	0.1596	150	132
1	1262.0000	1.0000	10	0	85.5684	150.8013	99.8819	0.1296	151	126
1	1263.0000	1.0000	10	0	85.4673	150.8875	99.8366	0.2757	153	127
1	1264.0000	1.0000	10	0	85.6968	150.8435	100.0409	0.2753	146	129
1	1265.0000	1.0000	10	0	85.5641	150.9335	99.9773	0.1742	145	125
1	1266.0000	1.0000	9	0	85.4656	150.9757	99.9716	0.2285	151	130
1	1267.0000	1.0000	10	0	85.6387	150.8823	100.0309	0.2383	141	128
1	1268.0000	1.0000	9	0	85.4702	150.9242	99.8882	0.2840	144	126
1	1269.0000	1.0000	9	0	85.6922	150.9413	100.1312	0.2345	143	132
1	1270.0000	1.0000	9	0	85.4743	151.0153	99.8991	0.2054	141	126
1	1271.0000	1.0000	10	0	85.2794	150.9778	99.7177	0.2142	143	121
1	1272.0000	1.0000	10	0	85.5435	150.9421	100.0118	0.2573	138	124
1	1273.0000	1.0000	9	0	85.3738	150.9906	99.8258	0.2613	143	126
1	1274.0000	1.0000	9	0	85.4327	151.1154	99.9991	0.2044	145	133
1	1275.0000	1.0000	10	0	85.3846	151.0770	99.8633	0.2939	140	126
1	1276.0000	1.0000	10	0	85.4541	150.9284	99.8173	0.3496	140	119
1	1277.0000	1.0000	10	0	85.1241	150.8983	99.6198	0.3928	145	122
1	1278.0000	1.0000	10	0	85.5854	150.9552	99.9493	0.2981	135	112
1	1279.0000	1.0000	10	0	85.6607	150.8249	99.8815	0.2347	126	106
1	1280.0000	1.0000	10	0	85.2958	151.0734	99.7550	0.4142	143	109
1	1281.0000	1.0000	10	0	85.4878	151.1929	100.0340	0.2627	137	120
1	1282.0000	1.0000	9	0	85.5789	151.1865	100.1271	0.2147	140	123
1	1283.0000	1.0000	9	0	85.4912	151.3028	100.0616	0.1743	141	128
1	1284.0000	1.0000	10	0	85.5998	151.1574	100.0476	0.3099	143	130
1	1285.0000	1.0000	9	0	85.6053	151.1402	100.0493	0.2346	143	129
1	1286.0000	1.0000	10	0	85.6374	151.0941	99.9792	0.2518	137	122
1	1287.0000	1.0000	9	0	85.5115	150.9884	99.7860	0.2836	141	123
1	1288.0000	1.0000	10	0	85.5750	151.0590	99.9150	0.2231	137	118
1	1289.0000	1.0000	10	0	85.3630	150.9970	99.8362	0.3377	144	124
1	1290.0000	1.0000	10	0	85.3129	151.0805	99.7843	0.2953	146	125
1	1291.0000	1.0000	10	0	85.5414	150.9871	99.8802	0.4774	145	124
1	1292.0000	1.0000	10	0	85.6525	151.0830	100.0539	0.2359	140	123
1	1293.0000	1.0000	10	0	85.4401	151.2431	99.9832	0.1443	147	131
1	1294.0000	1.0000	10	0	85.5351	151.2294	100.0450	0.2757	145	127
1	1295.0000	1.0000	10	0	85.5505	151.0603	100.0391	0.2330	147	132
1	1296.0000	1.0000	9	0	85.6623	151.1442	100.1177	0.2146	144	127
1	1297.0000	1.0000	10	0	85.6323	151.0137	99.9437	0.2565	138	124
1	1298.0000	1.0000	10	0	85.5327	151.0848	99.9693	0.2532	142	123
1	1299.0000	1.0000	10	0	85.5299	151.0873	100.0086	0.3109	145	122
1	1300.0000	1.0000	10	0	85.5946	151.2361	100.1027	0.1408	146	126
1	1301.0000	1.0000	10	0	85.6180	151.1358	100.0777	0.1906	141	130
1	1302.0000	1.0000	10	0	85.7267	151.2399	100.2476	0.2634	150	128
1	1303.0000	1.0000	10	0	85.7202	151.2238	100.2187	0.3033	143	136
1	1304.0000	1.0000	10	0	85.5985	151.1678	100.1391	0.3503	146	128
1	1305.0000	1.0000	9	0	85.6867	151.1867	100.1860	0.2457	143	129
1	1306.0000	1.0000	10	0	85.5939	151.1673	100.1120	0.3023	142	130
1	1307.0000	1.0000	10	0	85.5612	151.1477	100.1853	0.3167	145	128
1	1308.0000	1.0000	9	0	85.4991	151.1989	100.0499	0.3317	139	119
1	1309.0000	1.0000	10	0	85.7054	151.1828	100.1807	0.2084	141	116
1	1310.0000	1.0000	10	0	85.6486	151.2835	100.1950	0.2156	145	125
1	1311.0000	1.0000	10	0	85.6424	151.2207	100.2306	0.2473	143	128
1	1312.0000	1.0000	9	0	85.4177	151.2591	99.9285	0.2630	143	121
1	1313.0000	1.0000	10	0	85.5139	151.1534	99.8489	0.2879	141	125
1	1314.0000	1.0000	10	0	85.5141	151.1880	100.0938	0.2674	143	124
1	1315.0000	1.0000	10	0	85.5696	151.2695	100.1621	0.3183	142	120
1	1316.0000	1.0000	10	0	85.6225	151.0913	100.0994	0.1411	140	129
1	1317.0000	1.0000	10	0	85.6578	151.1557	100.1479	0.2929	141	115
1	1318.0000	1.0000	10	0	85.2921	151.3088	99.8808	0.3564	141	117
1	1319.0000	1.0000	10	0	85.5980	151.2204	100.1697	0.2692	144	125
1	1320.0000	1.0000	10	0	85.8364	151.0794	100.2154	0.2510	145	133
1	1321.0000	1.0000	10	0	85.6906	151.1967	100.2166	0.2582	150	128
1	1322.0000	1.0000	10	0	85.5998	151.1377	100.1261	0.3548	141	121
1	1323.0000	1.0000	9	0	85.3682	151.1865	99.9782	0.3570	140	126
1	1324.0000	1.0000	10	0	85.7370	151.1809	100.1800	0.2252	140	120
1	1325.0000	1.0000	9	0	85.5705	151.1940	100.1309	0.2251	147	134
1	1326.0000	1.0000	9	0	85.8732	151.0918	100.3102	0.2577	149	128
1	1327.0000	1.0000	10	0	86.1209	151.0544	100.5704	0.4254	138	128
1	1328.0000	1.0000	10	0	85.3097	151.1394	100.0477	0.3430	142	120
1	1329.0000	1.0000	10	0	85.4875	151.1357	100.0246	0.3458	144	125
1	1330.0000	1.0000	10	0	85.5131	151.2258	100.1034	0.2177	139	119
1	1331.0000	1.0000	10	0	85.4391	151.2080	100.0559	0.2732	145	120
1	1332.0000	1.0000	10	0	85.5187	151.3671	100.1276	0.2142	145	125
1	1333.0000	1.0000	10	0	85.8300	151.0380	100.3104	0.2425	142	126
1	1334.0000	1.0000	9	0	85.5507	151.2271	100.1494	0.2356	149	132
1	1335.0000	1.0000	9	0	85.7010	151.1978	100.1886	0.2737	149	131
1	1336.0000	1.0000	10	0	85.7073	151.1792	100.1895	0.3233	142	127
1	1337.0000	1.0000	10	0	85.7455	151.2540	100.2671	0.3044	142	123
1	1338.0000	1.0000	10	0	85.5390	151.1769	100.1170	0.2073	144	123
1	1339.0000	1.0000	10	0	85.8304	151.1023	100.2168	0.3211	145	121
1	1340.0000	1.0000	10	0	85.5085	151.2318	100.1366	0.2615	132	117
1	1341.0000	1.0000	10	0	85.6590	151.1142	100.1913	0.2793	142	120
1	1342.0000	1.0000	10	0	85.4821	151.2796	100.1192	0.2192	145	126
1	1343.0000	1.0000	10	0	85.4875	151.3462	100.2143	0.2630	140	134
1	1344.0000	1.0000	10	0	85.5942	151.1480	100.1342	0.2542	142	128
1	1345.0000	1.0000	10	0	85.6605	151.1245	100.2263	0.2475	132	127
1	1346.0000	1.0000	10	0	85.8123	151.1497	100.2212	0.2824	141	122
1	1347.0000	1.0000	10	0	86.2906	151.0929	100.5553	0.5263	131	106
1	1348.0000	1.0000	10	0	85.6872	151.1174	100.0852	0.2916	135	111
1	1349.0000	1.0000	10	0	85.7579	151.2286	100.3093	0.2385	136	118
1	1350.0000	1.0000	9	0	85.4792	151.1517	100.0764	0.1288	144	124
1	1351.0000	1.0000	10	0	85.5335	151.2028	100.1257	0.2214	143	122
1	1352.0000	1.0000	10	0	85.5702	151.0778	100.0837	0.2832	143	120
1	1353.0000	1.0000	10	0	85.5973	151.1076	100.0644	0.3159	138	122
1	1354.0000	1.0000	10	0	85.7227	151.1669	100.3232	0.2225	139	118
1	1355.0000	1.0000	10	0	85.3926	151.1034	100.0000	0.2499	144	127
1	1356.0000	1.0000	10	0	85.6236	151.2942	100.2510	0.2314	142	127
1	1357.0000	1.0000	10	0	85.3224	151.2094	99.9983	0.2753	142	127
1	1358.0000	1.0000	10	0	85.4298	151.1750	99.9250	0.2922	142	124
1	1359.0000	1.0000	10	0	85.4908	151.2136	100.1314	0.2236	137	125
1	1360.0000	1.0000	10	0	85.6291	151.2197	100.1947	0.1256	142	122
1	1361.0000	1.0000	9	0	85.4270	151.2159	100.0631	0.1824	143	124
1	1362.0000	1.0000	10	0	85.7464	151.0676	100.1903	0.2711	144	130
1	1363.0000	1.0000	10	0	85.2475	151.2770	99.9539	0.4405	146	119
1	1364.0000	1.0000	10	0	85.7918	151.0074	100.2433	0.3429	141	122
1	1365.0000	1.0000	10	0	85.4881	151.0885	100.0241	0.2720	139	123
1	1366.0000	1.0000	10	0	85.5439	151.2932	100.1506	0.2653	145	127
1	1367.0000	1.0000	9	0	85.6249	151.2807	100.1708	0.2597	143	132
1	1368.0000	1.0000	9	0	85.7985	151.4294	100.2697	0.2404	143	125
1	1369.0000	1.0000	10	0	85.5051	151.5193	100.1674	0.2497	139	124
1	1370.0000	1.0000	10	0	85.8239	151.2250	100.2590	0.3982	136	127
1	1371.0000	1.0000	10	0	85.5973	151.5246	100.2678	0.1691	147	128
1	1372.0000	1.0000	10	0	85.9077	151.3997	100.4655	0.2487	142	129
1	1373.0000	1.0000	9	0	85.6501	151.2572	100.1785	0.2927	144	126
1	1374.0000	1.0000	9	0	85.7945	151.2517	100.2219	0.2254	145	127
1	1375.0000	1.0000	10	0	85.3737	151.3577	100.0387	0.2278	143	127
1	1376.0000	1.0000	10	0	85.3145	151.3433	99.9567	0.3654	142	126
1	1377.0000	1.0000	10	0	85.6322	151.4156	100.3567	0.2278	147	120
1	1378.0000	1.0000	9	0	85.7838	151.5122	100.3713	0.2310	138	124
1	1379.0000	1.0000	10	0	85.8041	151.4577	100.3180	0.2521	145	134
1	1380.0000	1.0000	10	0	86.0048	151.4501	100.5964	0.2204	143	130
1	1381.0000	1.0000	10	0	85.8104	151.4676	100.4459	0.2184	148	136
1	1382.0000	1.0000	10	0	85.8217	151.4824	100.4549	0.1461	145	135
1	1383.0000	1.0000	9	0	85.6827	151.4871	100.3355	0.1853	145	124
1	1384.0000	1.0000	10	0	85.9914	151.2599	100.4812	0.3930	147	119
1	1385.0000	1.0000	10	0	85.8416	151.4105	100.3510	0.2279	141	126
1	1386.0000	1.0000	10	0	85.9173	151.4181	100.5049	0.3001	145	124
1	1387.0000	1.0000	10	0	85.7322	151.4872	100.3504	0.2841	138	124
1	1388.0000	1.0000	10	0	85.7815	151.5045	100.4092	0.1418	144	125
1	1389.0000	1.0000	10	0	85.7931	151.5383	100.4114	0.2472	144	132
1	1390.0000	1.0000	10	0	85.6703	151.4757	100.3292	0.3162	146	128
1	1391.0000	1.0000	10	0	85.7837	151.4420	100.3401	0.2723	143	128
1	1392.0000	1.0000	10	0	85.9120	151.5137	100.4794	0.1110	141	132
1	1393.0000	1.0000	10	0	86.0721	151.4414	100.5929	0.3017	144	133
1	1394.0000	1.0000	10	0	85.7655	151.5388	100.4400	0.2657	145	125
1	1395.0000	1.0000	10	0	85.5966	151.3660	100.2344	0.3113	143	123
1	1396.0000	1.0000	9	0	85.6240	151.4217	100.1787	0.2822	140	120
1	1397.0000	1.0000	10	0	85.6423	151.3816	100.1339	0.3291	134	114
1	1398.0000	1.0000	10	0	85.6900	151.5505	100.3275	0.2648	140	121
1	1399.0000	1.0000	9	0	85.8395	151.5974	100.4429	0.1375	143	131
1	1400.0000	1.0000	9	0	85.9713	151.5109	100.4754	0.1281	142	124
1	1401.0000	1.0000	10	0	85.7046	151.5053	100.2513	0.2580	145	120
1	1402.0000	1.0000	10	0	85.6610	151.4642	100.2421	0.3332	137	117
1	1403.0000	1.0000	10	0	85.6270	151.6044	100.2928	0.2366	138	119
1	1404.0000	1.0000	10	0	85.8651	151.4463	100.4346	0.2435	146	128
1	1405.0000	1.0000	10	0	86.1712	151.3988	100.6431	0.3632	147	128
1	1406.0000	1.0000	10	0	85.9084	151.5642	100.4982	0.1961	144	126
1	1407.0000	1.0000	10	0	85.5531	151.5597	100.2498	0.2087	143	129
1	1408.0000	1.0000	10	0	85.6631	151.5760	100.3268	0.2074	147	134
1	1409.0000	1.0000	10	0	85.6783	151.6957	100.3715	0.1973	144	129
1	1410.0000	1.0000	9	0	85.6469	151.7071	100.3428	0.2088	142	130
1	1411.0000	1.0000	10	0	85.9719	151.3968	100.4387	0.3466	141	126
1	1412.0000	1.0000	10	0	85.8225	151.4662	100.4764	0.2319	142	126
1	1413.0000	1.0000	10	0	85.8518	151.5850	100.5087	0.3147	142	124
1	1414.0000	1.0000	10	0	85.7634	151.6547	100.3835	0.0755	142	124
1	1415.0000	1.0000	9	0	85.8963	151.6336	100.4517	0.2288	141	133
1	1416.0000	1.0000	10	0	85.8246	151.6063	100.3162	0.2207	145	124
1	1417.0000	1.0000	10	0	85.6846	151.6216	100.3009	0.2444	142	130
1	1418.0000	1.0000	10	0	85.6271	151.5427	100.1505	0.3025	140	126
1	1419.0000	1.0000	10	0	85.8413	151.5793	100.4168	0.2097	145	129
1	1420.0000	1.0000	9	0	85.5799	151.7413	100.3039	0.2049	141	130
1	1421.0000	1.0000	10	0	85.5100	151.7113	100.2036	0.1657	145	129
1	1422.0000	1.0000	9	0	85.6329	151.6734	100.2937	0.2544	148	131
1	1423.0000	1.0000	9	0	85.7720	151.7366	100.4015	0.1460	142	132
1	1424.0000	1.0000	10	0	85.5256	151.8645	100.2386	0.1754	141	126
1	1425.0000	1.0000	10	0	86.1051	151.5470	100.5876	0.5237	139	124
1	1426.0000	1.0000	10	0	85.5502	151.7659	100.2131	0.2895	141	133
1	1427.0000	1.0000	10	0	85.6834	151.7340	100.3326	0.3055	141	131
1	1428.0000	1.0000	10	0	85.4517	151.7077	100.1656	0.2997	144	123
1	1429.0000	1.0000	10	0	85.5966	151.6172	100.1602	0.3074	140	123
1	1430.0000	1.0000	10	0	85.7987	151.6001	100.3666	0.2595	137	132
1	1431.0000	1.0000	10	0	85.6719	151.7609	100.3193	0.2218	138	124
1	1432.0000	1.0000	9	0	85.6302	151.7376	100.2454	0.2373	139	130
1	1433.0000	1.0000	9	0	85.5520	151.7411	100.1784	0.2620	138	130
1	1434.0000	1.0000	10	0	85.4204	151.7276	100.0592	0.4258	138	121
1	1435.0000	1.0000	10	0	85.7488	151.7911	100.3956	0.1615	146	126
1	1436.0000	1.0000	10	0	85.6791	151.8096	100.3727	0.2159	141	126
1	1437.0000	1.0000	10	0	85.6763	151.5873	100.2029	0.2123	137	128
1	1438.0000	1.0000	10	0	85.4709	151.6538	100.1632	0.2554	139	122
1	1439.0000	1.0000	10	0	85.5791	151.6581	100.1691	0.2434	140	131
1	1440.0000	1.0000	10	0	85.5381	151.6105	100.1890	0.2741	139	124
1	1441.0000	1.0000	9	0	85.3840	151.6863	100.1390	0.2385	136	134
1	1442.0000	1.0000	10	0	85.6926	151.6443	100.2561	0.2047	136	120
1	1443.0000	1.0000	10	0	85.6095	151.4732	99.9413	0.4646	133	121
1	1444.0000	1.0000	10	0	85.2786	151.5201	99.8562	0.4253	129	110
1	1445.0000	1.0000	10	0	85.4899	151.6001	100.0564	0.4574	131	116
1	1446.0000	1.0000	10	0	85.7676	151.5756	100.2588	0.3855	147	123
1	1447.0000	1.0000	10	0	85.5579	151.5756	100.1851	0.2814	142	125
1	1448.0000	1.0000	10	0	85.5138	151.7332	100.2061	0.2540	140	120
1	1449.0000	1.0000	10	0	85.8250	151.5876	100.3288	0.2134	142	125
1	1450.0000	1.0000	10	0	85.7611	151.6028	100.3757	0.2817	142	125
1	1451.0000	1.0000	9	0	85.9516	151.5154	100.4983	0.2473	146	130
1	1452.0000	1.0000	9	0	85.6578	151.5610	100.2730	0.1604	146	136
1	1453.0000	1.0000	10	0	85.6197	151.7983	100.3082	0.4824	139	118
1	1454.0000	1.0000	10	0	85.7491	151.6191	100.3436	0.1474	141	121
1	1455.0000	1.0000	10	0	85.7774	151.6508	100.3752	0.4026	140	127
1	1456.0000	1.0000	9	0	85.7706	151.5842	100.2809	0.3407	149	125
1	1457.0000	1.0000	10	0	85.6096	151.7333	100.2392	0.2104	143	132
1	1458.0000	1.0000	9	0	85.6431	151.8437	100.3904	0.1931	142	124
1	1459.0000	1.0000	9	0	85.7889	151.6435	100.3533	0.2069	142	129
1	1460.0000	1.0000	9	0	85.8684	151.5655	100.4339	0.2514	137	124
1	1461.0000	1.0000	10	0	85.7061	151.7100	100.3725	0.2962	131	117
1	1462.0000	1.0000	10	0	85.7701	151.7253	100.4269	0.2057	132	121
1	1463.0000	1.0000	9	0	85.8095	151.6482	100.4899	0.1689	143	126
1	1464.0000	1.0000	10	0	85.9568	151.5657	100.5454	0.2326	143	129
1	1465.0000	1.0000	10	0	85.7974	151.5206	100.4840	0.2407	141	121
1	1466.0000	1.0000	10	0	85.8196	151.7476	100.4786	0.2861	142	124
1	1467.0000	1.0000	10	0	85.8615	151.6360	100.4693	0.1699	148	127
1	1468.0000	1.0000	9	0	85.6452	151.7713	100.3923	0.1778	135	127
1	1469.0000	1.0000	10	0	85.8036	151.7282	100.5178	0.1877	149	136
1	1470.0000	1.0000	10	0	85.7845	151.7795	100.5969	0.2593	145	129
1	1471.0000	1.0000	10	0	85.8029	151.7034	100.5057	0.2724	146	133
1	1472.0000	1.0000	10	0	86.1032	151.5768	100.7284	0.2990	145	128
1	1473.0000	1.0000	10	0	85.9707	151.6257	100.6346	0.3630	144	131
1	1474.0000	1.0000	10	0	85.7930	151.6428	100.4134	0.2238	144	132
1	1475.0000	1.0000	10	0	85.8405	151.7498	100.5656	0.1770	144	125
1	1476.0000	1.0000	9	0	85.9181	151.6352	100.6481	0.2534	141	117
1	1477.0000	1.0000	9	0	85.6885	151.5808	100.5266	0.1952	144	125
1	1478.0000	1.0000	9	0	85.6363	151.4752	100.6535	0.3025	141	123
1	1479.0000	1.0000	10	0	85.9636	151.3444	100.8725	0.1859	141	126
1	1480.0000	1.0000	10	0	85.6279	151.3763	100.6763	0.2734	147	127
1	1481.0000	1.0000	9	0	85.6107	151.3244	100.4875	0.1859	144	125
1	1482.0000	1.0000	10	0	85.5398	151.4214	100.4866	0.2538	138	122
1	1483.0000	1.0000	10	0	85.8228	151.4429	100.8148	0.3357	139	123
1	1484.0000	1.0000	10	0	85.3848	151.1645	100.5182	0.4410	144	117
1	1485.0000	1.0000	10	0	85.9705	151.2857	101.0765	0.3637	140	125
1	1486.0000	1.0000	9	0	85.9393	151.3402	101.2890	0.2276	141	129
1	1487.0000	1.0000	10	0	85.8898	151.3000	101.2792	0.3528	140	126
1	1488.0000	1.0000	9	0	85.8929	151.3403	101.1975	0.2997	136	117
1	1489.0000	1.0000	10	0	85.7675	151.4110	101.2038	0.6035	135	109
1	1490.0000	1.0000	9	0	85.6437	151.4624	101.1450	0.2409	127	108
1	1491.0000	1.0000	9	0	85.8009	151.4265	101.1985	0.2861	143	126
1	1492.0000	1.0000	10	0	85.9948	151.3740	101.2858	0.3499	157	122
1	1493.0000	1.0000	9	0	85.7683	151.4896	101.2339	0.1584	146	121
1	1494.0000	1.0000	9	0	86.0549	151.3190	101.2616	0.1597	140	124
1	1495.0000	1.0000	10	0	85.7891	151.5419	101.1484	0.3073	138	121
1	1496.0000	1.0000	9	0	85.8920	151.4950	101.1915	0.1944	140	127
1	1497.0000	1.0000	10	0	85.8283	151.4244	101.1093	0.2125	136	121
1	1498.0000	1.0000	10	0	85.6920	151.5098	101.1181	0.1929	139	125
1	1499.0000	1.0000	10	0	86.0156	151.2844	101.2315	0.3262	136	123
1	1500.0000	1.0000	10	0	85.7445	151.4172	101.1338	0.2127	138	120
1	1501.0000	1.0000	10	0	85.8250	151.4449	101.1685	0.2053	141	124
1	1502.0000	1.0000	10	0	85.7677	151.5196	101.1298	0.1911	140	125
1	1503.0000	1.0000	10	0	85.8152	151.4320	101.1639	0.3303	141	126
1	1504.0000	1.0000	10	0	85.7978	151.6193	101.1982	0.2393	141	132
1	1505.0000	1.0000	10	0	85.8884	151.4745	101.2833	0.2027	157	129
1	1506.0000	1.0000	10	0	85.6541	151.6768	101.1205	0.2975	143	132
1	1507.0000	1.0000	10	0	85.7288	151.6719	101.0771	0.2402	140	122
1	1508.0000	1.0000	10	0	85.7872	151.5445	101.1646	0.2287	138	122
1	1509.0000	1.0000	10	0	85.5354	151.5527	100.9551	0.2740	139	122
1	1510.0000	1.0000	10	0	85.8848	151.5246	101.2643	0.1677	143	126
1	1511.0000	1.0000	10	0	85.7000	151.5382	101.1368	0.2335	160	127
1	1512.0000	1.0000	10	0	85.8361	151.4906	101.2115	0.2342	144	127
1	1513.0000	1.0000	9	0	85.6847	151.6907	101.0959	0.3328	139	118
1	1514.0000	1.0000	10	0	85.8246	151.5398	101.2767	0.2878	137	119
1	1515.0000	1.0000	9	0	86.0056	151.4108	101.1578	0.2557	139	118
1	1516.0000	1.0000	9	0	86.0054	151.4778	101.3045	0.2658	131	120
1	1517.0000	1.0000	10	0	85.5148	151.4181	100.9411	0.2721	135	123
1	1518.0000	1.0000	9	0	85.8951	151.3893	101.1523	0.2797	139	122
1	1519.0000	1.0000	9	0	85.9988	151.3517	101.2675	0.3020	135	116
1	1520.0000	1.0000	10	0	85.5860	151.4939	101.0246	0.3600	136	117
1	1521.0000	1.0000	10	0	85.6914	151.3477	101.1056	0.3056	139	120
1	1522.0000	1.0000	10	0	85.8572	151.3522	101.1020	0.3237	136	120
1	1523.0000	1.0000	10	0	85.8731	151.4789	101.1675	0.1012	134	113
1	1524.0000	1.0000	10	0	85.9074	151.4330	101.2433	0.2164	159	117
1	1525.0000	1.0000	10	0	86.1452	151.3810	101.4232	0.1848	140	124
1	1526.0000	1.0000	9	0	85.8500	151.2288	101.1228	0.2987	141	122
1	1527.0000	1.0000	10	0	85.8791	151.3705	101.1174	0.2521	154	118
1	1528.0000	1.0000	9	0	85.8542	151.3896	101.1602	0.1965	137	118
1	1529.0000	1.0000	10	0	85.7403	151.3402	101.1261	0.2952	134	127
1	1530.0000	1.0000	10	0	85.8923	151.4239	101.2071	0.1719	138	118
1	1531.0000	1.0000	10	0	85.7646	151.5780	100.8192	0.4242	132	116
1	1532.0000	1.0000	10	0	85.8983	151.4662	101.2167	0.2405	142	127
1	1533.0000	1.0000	9	0	85.5936	151.5607	101.0311	0.3038	135	120
1	1534.0000	1.0000	9	0	85.6702	151.4528	101.0255	0.1638	143	124
1	1535.0000	1.0000	9	0	85.6892	151.4603	101.0429	0.1408	138	125
1	1536.0000	1.0000	9	0	85.7188	151.4658	101.0601	0.2549	137	127
1	1537.0000	1.0000	9	0	85.7916	151.4899	101.2066	0.2110	140	123
1	1538.0000	1.0000	10	0	85.6887	151.4227	101.0296	0.2180	138	122
1	1539.0000	1.0000	10	0	85.8053	151.4592	101.0428	0.1877	138	123
1	1540.0000	1.0000	10	0	85.5607	151.5058	100.9868	0.1371	139	120
1	1541.0000	1.0000	10	0	85.5695	151.6117	101.0788	0.2927	138	125
1	1542.0000	1.0000	10	0	85.6580	151.6387	101.1568	0.2457	143	123
1	1543.0000	1.0000	10	0	85.5261	151.6392	100.9992	0.2111	138	124
1	1544.0000	1.0000	10	0	85.5282	151.5423	100.9331	0.2607	143	120
1	1545.0000	1.0000	9	0	85.4142	151.6176	100.8224	0.2257	145	112
1	1546.0000	1.0000	9	0	85.5708	151.7358	100.8965	0.2293	132	117
1	1547.0000	1.0000	10	0	85.6747	151.5957	101.0336	0.1848	138	115
1	1548.0000	1.0000	10	0	85.5280	151.8180	101.0030	0.3285	132	117
1	1549.0000	1.0000	10	0	85.4975	151.6040	100.9025	0.2463	141	116
1	1550.0000	1.0000	10	0	85.6753	151.6338	101.0111	0.1439	144	119
1	1551.0000	1.0000	9	0	85.5207	151.8529	101.0540	0.3934	143	124
1	1552.0000	1.0000	10	0	85.9287	151.5714	101.2386	0.2556	137	120
1	1553.0000	1.0000	10	0	85.7098	151.6976	101.1725	0.1627	132	123
1	1554.0000	1.0000	9	0	85.6929	151.7347	101.1280	0.1621	138	126
1	1555.0000	1.0000	9	0	85.9134	151.5916	101.1922	0.2257	137	124
1	1556.0000	1.0000	9	0	85.8501	151.6255	101.1393	0.2408	139	123
1	1557.0000	1.0000	10	0	85.8298	151.6289	101.2123	0.1846	135	122
1	1558.0000	1.0000	10	0	85.8888	151.6959	101.3562	0.2530	137	127
1	1559.0000	1.0000	10	0	85.8781	151.7173	101.3056	0.1585	164	129
1	1560.0000	1.0000	10	0	85.7512	151.6126	101.2070	0.3031	161	133
1	1561.0000	1.0000	10	0	85.6794	151.6636	101.0868	0.2911	157	127
1	1562.0000	1.0000	10	0	86.0346	151.3462	101.0932	0.3993	140	122
1	1563.0000	1.0000	9	0	85.9336	151.7144	101.2961	0.1190	132	119
1	1564.0000	1.0000	10	0	85.7177	151.6043	101.1302	0.2190	140	120
1	1565.0000	1.0000	10	0	85.8880	151.5572	101.1600	0.2261	140	128
1	1566.0000	1.0000	9	0	85.8359	151.6884	101.1667	0.1656	139	125
1	1567.0000	1.0000	10	0	86.1514	151.5754	101.3408	0.2468	142	127
1	1568.0000	1.0000	10	0	86.0261	151.5632	101.2481	0.1712	138	124
1	1569.0000	1.0000	10	0	85.8375	151.5587	101.1123	0.1450	138	118
1	1570.0000	1.0000	10	0	85.7825	151.5395	101.0614	0.3625	137	122
1	1571.0000	1.0000	10	0	86.0613	151.6495	101.3213	0.2745	143	122
1	1572.0000	1.0000	10	0	85.8527	151.7149	101.1073	0.1356	157	123
1	1573.0000	1.0000	9	0	86.1589	151.5508	101.4027	0.2059	161	130
1	1574.0000	1.0000	10	0	85.8583	151.6648	101.1756	0.2002	139	120
1	1575.0000	1.0000	10	0	86.0060	151.6752	101.2547	0.2261	142	121
1	1576.0000	1.0000	10	0	85.9122	151.6952	101.1925	0.2535	155	122
1	1577.0000	1.0000	10	0	86.2055	151.5583	101.4987	0.2427	142	124
1	1578.0000	1.0000	10	0	85.9611	151.5224	101.1740	0.2310	138	116
1	1579.0000	1.0000	10	0	85.9025	151.5644	101.2280	0.2286	139	123
1	1580.0000	1.0000	10	0	86.2220	151.4831	101.3526	0.2702	139	122
1	1581.0000	1.0000	10	0	86.0978	151.5283	101.2248	0.1329	136	122
1	1582.0000	1.0000	10	0	86.0548	151.5457	101.3484	0.2192	160	129
1	1583.0000	1.0000	10	0	85.9720	151.5538	101.2341	0.2188	158	123
1	1584.0000	1.0000	10	0	86.3820	151.4814	101.4954	0.3315	144	126
1	1585.0000	1.0000	10	0	86.2363	151.6019	101.4204	0.2320	146	130
1	1586.0000	1.0000	10	0	86.0378	151.6285	101.2390	0.1364	164	125
1	1587.0000	1.0000	9	0	86.0560	151.6029	101.2414	0.1412	139	134
1	1588.0000	1.0000	10	0	85.9843	151.6488	101.2426	0.1540	141	127
1	1589.0000	1.0000	10	0	86.1526	151.6029	101.3973	0.1770	142	128
1	1590.0000	1.0000	10	0	86.1535	151.6146	101.3170	0.1450	145	131
1	1591.0000	1.0000	10	0	86.0617	151.6578	101.3546	0.1626	146	128
1	1592.0000	1.0000	10	0	86.1261	151.6815	101.3595	0.1293	141	130
1	1593.0000	1.0000	10	0	86.0187	151.6584	101.2907	0.3179	161	125
1	1594.0000	1.0000	10	0	86.0345	151.6769	101.2514	0.1702	145	131
1	1595.0000	1.0000	9	0	86.0088	151.7128	101.2959	0.1499	140	136
1	1596.0000	1.0000	10	0	85.9437	151.6568	101.2156	0.1705	157	130
1	1597.0000	1.0000	10	0	86.0978	151.5753	101.2521	0.1483	144	123
1	1598.0000	1.0000	10	0	86.1104	151.6653	101.3259	0.1255	157	129
1	1599.0000	1.0000	10	0	86.0874	151.6390	101.2655	0.1546	164	130
1	1600.0000	1.0000	10	0	86.0316	151.6757	101.2806	0.1837	142	127
1	1601.0000	1.0000	10	0	85.9901	151.6057	101.2974	0.2096	147	124
1	1602.0000	1.0000	10	0	86.0674	151.6084	101.2878	0.1850	144	124
1	1603.0000	1.0000	10	0	86.0451	151.6533	101.3384	0.2303	161	126
1	1604.0000	1.0000	10	0	86.0499	151.6016	101.2980	0.1620	145	123
1	1605.0000	1.0000	10	0	86.1585	151.6461	101.4095	0.2090	153	130
1	1606.0000	1.0000	10	0	86.1948	151.5710	101.4764	0.2456	150	126
1	1607.0000	1.0000	9	0	86.0696	151.5789	101.3253	0.1843	142	123
1	1608.0000	1.0000	10	0	86.0463	151.5018	101.1800	0.1700	162	127
1	1609.0000	1.0000	10	0	85.9885	151.8049	101.3576	0.2772	159	120
1	1610.0000	1.0000	10	0	85.8532	151.7081	101.1513	0.1720	146	123
1	1611.0000	1.0000	10	0	86.1025	151.7304	101.3441	0.1510	146	123
1	1612.0000	1.0000	10	0	86.1574	151.6570	101.4054	0.1607	147	123
1	1613.0000	1.0000	10	0	86.1058	151.6731	101.2449	0.2253	161	125
1	1614.0000	1.0000	10	0	86.1569	151.7827	101.4358	0.2755	158	126
1	1615.0000	1.0000	10	0	86.1402	151.7535	101.3758	0.1951	155	126
1	1616.0000	1.0000	10	0	86.1615	151.6483	101.2751	0.1810	163	127
1	1617.0000	1.0000	10	0	86.0514	151.7092	101.2819	0.1876	145	128
1	1618.0000	1.0000	10	0	85.9768	151.8086	101.2176	0.1540	143	125
1	1619.0000	1.0000	9	0	86.0341	151.7234	101.2182	0.1165	158	128
1	1620.0000	1.0000	9	0	86.0824	151.7910	101.3144	0.1203	143	131
1	1621.0000	1.0000	10	0	86.1085	151.8026	101.2750	0.1520	145	124
1	1622.0000	1.0000	10	0	85.9893	151.8243	101.1998	0.1503	158	131
1	1623.0000	1.0000	10	0	86.0601	151.7922	101.3088	0.1948	141	129
1	1624.0000	1.0000	10	0	86.0983	151.8407	101.2709	0.2199	163	133
1	1625.0000	1.0000	10	0	85.8952	151.9071	101.1856	0.1734	161	127
1	1626.0000	1.0000	10	0	85.9017	151.8644	101.1489	0.1936	147	128
1	1627.0000	1.0000	10	0	86.2649	151.8167	101.4283	0.2976	149	127
1	1628.0000	1.0000	10	0	86.1147	151.8561	101.3092	0.1974	156	129
1	1629.0000	1.0000	10	0	85.8837	151.8992	101.1250	0.2358	149	130
1	1630.0000	1.0000	10	0	85.9954	151.9622	101.3363	0.1644	141	126
1	1631.0000	1.0000	10	0	85.9605	151.9820	101.2432	0.1802	162	128
1	1632.0000	1.0000	10	0	86.0602	151.9155	101.3151	0.2381	144	137
1	1633.0000	1.0000	10	0	86.0132	151.9246	101.2187	0.3185	161	128
1	1634.0000	1.0000	10	0	85.8384	151.9309	101.1460	0.2442	140	124
1	1635.0000	1.0000	10	0	86.0180	151.9164	101.2750	0.2303	138	123
1	1636.0000	1.0000	10	0	85.9981	151.8942	101.2209	0.2046	162	126
1	1637.0000	1.0000	9	0	85.9462	151.9982	101.2144	0.1901	141	135
1	1638.0000	1.0000	9	0	86.0282	151.8894	101.1484	0.3064	142	129
1	1639.0000	1.0000	10	0	86.0297	151.9686	101.2269	0.2670	142	126
1	1640.0000	1.0000	9	0	85.9973	151.9435	101.1885	0.2313	143	130
1	1641.0000	1.0000	10	0	85.9882	151.9783	101.1673	0.1751	160	124
1	1642.0000	1.0000	9	0	86.1527	151.9282	101.3165	0.2077	153	128
1	1643.0000	1.0000	10	0	86.0350	151.9705	101.3080	0.1871	146	129
1	1644.0000	1.0000	10	0	86.0662	151.9264	101.2628	0.1857	142	128
1	1645.0000	1.0000	10	0	86.2129	151.8885	101.3717	0.1894	139	124
1	1646.0000	1.0000	10	0	86.0810	151.9099	101.2623	0.2400	141	126
1	1647.0000	1.0000	10	0	86.0750	151.9984	101.2636	0.1687	143	129
1	1648.0000	1.0000	10	0	86.2610	151.9004	101.3990	0.2175	143	131
1	1649.0000	1.0000	10	0	86.2415	151.9048	101.4111	0.1216	159	125
1	1650.0000	1.0000	10	0	86.1435	151.9464	101.3803	0.1246	144	126
1	1651.0000	1.0000	10	0	86.1012	151.9107	101.3166	0.2161	155	128
1	1652.0000	1.0000	10	0	86.2358	151.9055	101.3911	0.1743	142	123
1	1653.0000	1.0000	10	0	86.2681	151.8790	101.3476	0.1892	140	130
1	1654.0000	1.0000	10	0	86.2541	151.8242	101.3869	0.2118	145	127
1	1655.0000	1.0000	10	0	86.1438	151.8585	101.3431	0.1952	160	127
1	1656.0000	1.0000	10	0	86.2890	151.8809	101.4138	0.2167	139	131
1	1657.0000	1.0000	10	0	86.0586	151.8350	101.1679	0.2279	159	129
1	1658.0000	1.0000	10	0	86.0206	151.9313	101.1867	0.2247	144	122
1	1659.0000	1.0000	10	0	86.2025	151.8993	101.2786	0.2442	142	123
1	1660.0000	1.0000	10	0	86.0546	151.9503	101.2166	0.1499	141	125
1	1661.0000	1.0000	9	0	86.1117	151.8678	101.1251	0.2375	138	128
1	1662.0000	1.0000	10	0	86.2637	151.8827	101.4538	0.1474	137	121
1	1663.0000	1.0000	10	0	86.0640	151.9819	101.2781	0.1843	140	121
1	1664.0000	1.0000	10	0	86.1081	151.8791	101.2561	0.1718	146	126
1	1665.0000	1.0000	10	0	86.0833	151.9150	101.3406	0.1738	155	132
1	1666.0000	1.0000	10	0	86.1206	151.9314	101.3426	0.1178	141	126
1	1667.0000	1.0000	10	0	86.0242	151.8889	101.2762	0.1903	157	124
1	1668.0000	1.0000	10	0	86.2108	151.8311	101.3647	0.2418	159	124
1	1669.0000	1.0000	10	0	86.0358	151.8383	101.2913	0.1632	162	125
1	1670.0000	1.0000	9	0	85.9019	152.0218	101.2968	0.4266	141	126
1	1671.0000	1.0000	10	0	85.8691	151.7747	100.9982	0.2923	158	117
1	1672.0000	1.0000	9	0	85.7355	151.8849	100.8400	0.2023	130	98
1	1673.0000	1.0000	9	0	85.3153	151.7177	100.5372	0.4408	128	107
1	1674.0000	1.0000	9	0	85.6318	151.9659	100.8284	0.2230	129	106
1	1675.0000	1.0000	9	0	85.9850	151.6668	101.1559	0.3810	133	109
1	1676.0000	1.0000	10	0	85.9724	151.7421	101.1464	0.2226	139	122
1	1677.0000	1.0000	9	0	85.9017	151.8153	101.0943	0.1542	133	122
1	1678.0000	1.0000	10	0	85.9795	151.7427	101.1433	0.2225	151	124
1	1679.0000	1.0000	10	0	86.1537	151.8372	101.3450	0.3811	160	125
1	1680.0000	1.0000	10	0	86.0972	151.7836	101.2627	0.2288	164	126
1	1681.0000	1.0000	10	0	86.1145	151.7593	101.2189	0.2516	143	128
1	1682.0000	1.0000	10	0	86.0878	151.7737	101.2497	0.1925	144	127
1	1683.0000	1.0000	10	0	85.9486	151.8307	101.1486	0.1428	145	127
1	1684.0000	1.0000	10	0	85.9492	151.8137	101.0993	0.1773	154	122
1	1685.0000	1.0000	10	0	86.1547	151.7742	101.2224	0.2423	142	126
1	1686.0000	1.0000	10	0	85.7784	151.8027	100.9503	0.2078	145	122
1	1687.0000	1.0000	10	0	85.9273	151.8126	101.1085	0.1466	142	123
1	1688.0000	1.0000	10	0	86.2526	151.6742	101.3053	0.3361	143	120
1	1689.0000	1.0000	10	0	85.7931	151.8398	100.9331	0.2009	145	120
1	1690.0000	1.0000	9	0	85.9167	151.8440	101.0562	0.2425	138	118
1	1691.0000	1.0000	10	0	85.8077	151.8073	100.9554	0.2581	133	109
1	1692.0000	1.0000	10	0	85.8760	151.8535	101.0927	0.1911	141	116
1	1693.0000	1.0000	10	0	85.6636	151.8589	100.9371	0.1780	133	112
1	1694.0000	1.0000	10	0	85.7265	151.9314	100.9318	0.2539	129	102
1	1695.0000	1.0000	9	0	85.9375	151.7573	101.0110	0.3327	127	103
1	1696.0000	1.0000	9	0	85.5760	151.7997	100.6854	0.2813	123	98
1	1697.0000	1.0000	9	0	85.2741	151.9290	100.4991	0.1936	118	87
1	1698.0000	1.0000	10	0	85.5491	151.8697	100.5491	0.6065	107	82
1	1699.0000	1.0000	10	0	85.1093	151.9997	100.2230	0.5501	106	78
1	1700.0000	1.0000	10	0	84.4514	151.9294	99.6008	0.8057	105	71
1	1701.0000	1.0000	10	0	85.1020	151.7841	100.2928	0.4922	100	72
1	1702.0000	1.0000	10	0	85.3686	151.7357	100.3122	0.4871	95	73
1	1703.0000	1.0000	10	0	85.1792	151.4786	100.1777	0.5218	101	78
1	1704.0000	1.0000	10	0	84.9767	151.8651	99.8012	0.5994	111	81
1	1705.0000	1.0000	10	0	84.2494	152.1411	99.3681	0.7534	110	80
1	1706.0000	1.0000	9	0	85.5529	151.8787	100.4326	0.5772	105	81
1	1707.0000	1.0000	9	0	85.5717	151.7874	100.7543	0.5036	104	85
1	1708.0000	1.0000	10	0	85.6072	151.7353	100.3689	0.5356	114	89
1	1709.0000	1.0000	10	0	85.2837	151.7603	100.2385	0.5280	103	80
1	1710.0000	1.0000	10	0	84.9363	151.8954	100.0009	0.5357	111	80
1	1711.0000	1.0000	10	0	85.3290	151.5524	100.0989	0.7512	113	86
1	1712.0000	1.0000	10	0	84.9543	151.8730	100.0063	0.4634	117	89
1	1713.0000	1.0000	9	0	85.6457	151.7351	100.5085	0.4169	114	95
1	1714.0000	1.0000	9	0	85.4726	152.3017	100.7771	0.7103	118	95
1	1715.0000	1.0000	10	0	85.9289	151.9239	100.8595	0.3727	110	89
1	1716.0000	1.0000	10	0	85.3659	151.9682	100.5275	0.3694	115	89
1	1717.0000	1.0000	10	0	85.8901	151.7879	100.8602	0.2868	113	91
1	1718.0000	1.0000	10	0	85.8689	151.3864	100.6824	0.5572	112	92
1	1719.0000	1.0000	10	0	85.6917	151.7419	100.6607	0.1953	117	98
1	1720.0000	1.0000	9	0	85.6585	151.8160	100.8458	0.1897	111	100
1	1721.0000	1.0000	10	0	85.6229	151.8093	100.6351	0.3788	119	96
1	1722.0000	1.0000	10	0	85.9744	151.6836	100.9462	0.3969	122	101
1	1723.0000	1.0000	10	0	85.9413	151.6221	100.7959	0.5311	124	101
1	1724.0000	1.0000	10	0	85.6431	151.6932	100.7413	0.2416	128	107
1	1725.0000	1.0000	9	0	85.8370	151.8153	100.9423	0.2523	125	105
1	1726.0000	1.0000	10	0	85.7115	151.6589	100.8162	0.3277	128	108
1	1727.0000	1.0000	10	0	85.8838	151.6287	100.8618	0.2984	126	108
1	1728.0000	1.0000	9	0	85.7478	151.6444	100.8520	0.2698	125	107
1	1729.0000	1.0000	9	0	85.9564	151.6573	100.9321	0.2820	123	105
1	1730.0000	1.0000	9	0	85.5212	151.7449	100.5765	0.4371	125	101
1	1731.0000	1.0000	9	0	85.6930	151.5842	100.5723	0.2227	125	102
1	1732.0000	1.0000	10	0	85.2972	151.6123	100.1411	0.3960	125	94
1	1733.0000	1.0000	10	0	85.1011	151.7527	100.2568	0.3673	120	92
1	1734.0000	1.0000	10	0	84.9044	151.2126	99.5063	0.5996	120	84
1	1735.0000	1.0000	9	0	84.7302	151.3768	99.4346	0.6879	104	70
1	1736.0000	1.0000	9	0	83.3486	151.9050	97.4135	0.7352	96	63
1	1737.0000	1.0000	10	0	83.5799	151.8360	98.4435	0.5186	106	76
1	1738.0000	1.0000	10	0	83.6337	151.6562	98.9274	0.4031	115	85
1	1739.0000	1.0000	10	0	84.0560	151.7139	99.1389	0.1426	132	104
1	1740.0000	1.0000	10	0	84.0700	151.6662	99.1165	0.2803	130	102
1	1741.0000	1.0000	10	0	84.1222	151.7327	99.3422	0.2982	139	98
1	1742.0000	1.0000	10	0	84.3461	151.6346	99.3871	0.4407	118	90
1	1743.0000	1.0000	10	0	84.6623	151.6641	99.5163	0.4649	117	87
1	1744.0000	1.0000	10	0	85.4948	151.8737	100.6279	0.4563	123	98
1	1745.0000	1.0000	10	0	86.1235	151.7305	101.0964	0.1771	130	110
1	1746.0000	1.0000	10	0	86.0580	151.8012	101.0802	0.4033	134	118
1	1747.0000	1.0000	9	0	86.1624	151.8319	101.2020	0.1436	138	124
1	1748.0000	1.0000	9	0	86.2736	151.7563	101.2421	0.1640	140	126
1	1749.0000	1.0000	9	0	86.1508	151.7131	101.1070	0.1701	141	128
1	1750.0000	1.0000	9	0	86.1203	151.8107	101.2107	0.1494	144	126
1	1751.0000	1.0000	10	0	86.1112	151.6746	100.9876	0.2122	134	121
1	1752.0000	1.0000	10	0	86.2736	151.7011	101.1751	0.1059	137	124
1	1753.0000	1.0000	9	0	86.3536	151.7349	101.3210	0.1951	140	131
1	1754.0000	1.0000	10	0	86.2569	151.7902	101.2491	0.1834	139	132
1	1755.0000	1.0000	10	0	86.1517	151.7466	101.0847	0.2057	143	127
1	1756.0000	1.0000	10	0	86.0294	151.8399	101.0862	0.1328	158	132
1	1757.0000	1.0000	10	0	86.1439	151.7988	101.1703	0.1895	142	123
1	1758.0000	1.0000	10	0	86.3587	151.7229	101.2965	0.2496	137	131
1	1759.0000	1.0000	9	0	86.1809	151.7806	101.1503	0.0821	142	129
1	1760.0000	1.0000	9	0	86.1472	151.7764	101.0960	0.1877	148	127
1	1761.0000	1.0000	10	0	86.1106	151.7789	101.1072	0.1766	142	127
1	1762.0000	1.0000	9	0	85.9995	151.8335	100.9801	0.1754	143	125
1	1763.0000	1.0000	10	0	86.2132	151.7672	101.2574	0.1835	153	130
1	1764.0000	1.0000	9	0	86.2804	151.8468	101.2322	0.1780	138	126
1	1765.0000	1.0000	10	0	86.4183	151.7629	101.3554	0.2657	142	125
1	1766.0000	1.0000	10	0	86.1488	151.8582	101.0915	0.1894	144	132
1	1767.0000	1.0000	9	0	86.3745	151.7792	101.2693	0.1377	148	138
1	1768.0000	1.0000	9	0	86.3713	151.8024	101.2724	0.0986	142	129
1	1769.0000	1.0000	9	0	86.3650	151.8841	101.2729	0.1996	159	131
1	1770.0000	1.0000	9	0	86.4141	151.7820	101.2590	0.2141	145	124
1	1771.0000	1.0000	9	0	86.3722	151.8136	101.3142	0.1452	146	123
1	1772.0000	1.0000	10	0	86.3487	151.8935	101.2317	0.1600	145	134
1	1773.0000	1.0000	9	0	86.4119	151.8988	101.2892	0.1719	144	130
1	1774.0000	1.0000	9	0	86.2435	151.8994	101.2153	0.2181	138	129
1	1775.0000	1.0000	10	0	86.4143	151.8592	101.2838	0.1542	136	127
1	1776.0000	1.0000	10	0	86.4801	151.8479	101.3127	0.2188	137	126
1	1777.0000	1.0000	10	0	86.2675	151.8683	101.1369	0.1557	138	123
1	1778.0000	1.0000	10	0	86.3420	151.9776	101.2040	0.3094	135	126
1	1779.0000	1.0000	9	0	86.3402	151.8612	101.1404	0.1852	138	123
1	1780.0000	1.0000	10	0	86.2685	151.9178	101.1279	0.1549	141	127
1	1781.0000	1.0000	9	0	86.2928	151.9818	101.2119	0.1646	139	126
1	1782.0000	1.0000	10	0	86.3457	151.9189	101.2550	0.1659	145	127
1	1783.0000	1.0000	10	0	86.1182	152.0192	101.0754	0.2747	137	127
1	1784.0000	1.0000	10	0	86.2810	151.9080	101.1763	0.1282	138	129
1	1785.0000	1.0000	10	0	86.4877	151.9181	101.3219	0.1319	135	125
1	1786.0000	1.0000	10	0	86.2995	151.9016	101.1962	0.2049	146	127
1	1787.0000	1.0000	10	0	86.4275	151.9186	101.3093	0.1912	145	125
1	1788.0000	1.0000	10	0	86.5153	151.8731	101.3510	0.2568	138	127
1	1789.0000	1.0000	10	0	86.3054	152.0445	101.2057	0.2206	144	130
1	1790.0000	1.0000	10	0	86.2462	151.9921	101.1676	0.2032	140	125
1	1791.0000	1.0000	10	0	86.2732	151.9612	101.2509	0.2580	145	131
1	1792.0000	1.0000	10	0	86.2723	151.9139	101.0932	0.2185	141	126
1	1793.0000	1.0000	9	0	86.3024	152.0807	101.2965	0.1414	141	128
1	1794.0000	1.0000	10	0	86.1440	152.0111	101.0460	0.2930	142	127
1	1795.0000	1.0000	10	0	86.2279	151.9965	101.0281	0.2848	133	127
1	1796.0000	1.0000	9	0	86.2411	152.0213	101.1289	0.1071	154	128
1	1797.0000	1.0000	9	0	86.1527	151.9928	101.0375	0.2541	153	119
1	1798.0000	1.0000	10	0	86.1501	152.0665	101.0600	0.1285	156	118
1	1799.0000	1.0000	10	0	86.2087	152.0372	101.1112	0.1568	143	124
1	1800.0000	1.0000	9	0	86.1527	152.0516	101.0207	0.1483	154	123
1	1801.0000	1.0000	10	0	86.2562	152.0953	101.1761	0.2613	145	126
1	1802.0000	1.0000	10	0	86.2347	152.1341	101.1298	0.3243	143	128
1	1803.0000	1.0000	10	0	85.9791	152.1181	100.9555	0.2621	144	124
1	1804.0000	1.0000	10	0	86.1006	152.0493	101.0299	0.1825	137	123
1	1805.0000	1.0000	10	0	86.2576	152.0306	101.1398	0.1807	131	119
1	1806.0000	1.0000	10	0	86.3401	151.9607	101.0991	0.2221	135	120
1	1807.0000	1.0000	10	0	86.1728	152.1635	101.0143	0.1770	135	123
1	1808.0000	1.0000	9	0	86.0483	152.0516	100.9394	0.2045	133	126
1	1809.0000	1.0000	10	0	86.2703	152.0744	101.1178	0.1807	141	124
1	1810.0000	1.0000	9	0	86.2827	152.0108	101.1152	0.1438	161	131
1	1811.0000	1.0000	10	0	86.3645	151.9796	101.2580	0.1760	146	126
1	1812.0000	1.0000	10	0	86.1967	152.0332	100.9383	0.2978	143	125
1	1813.0000	1.0000	10	0	86.2805	152.1192	101.1239	0.3525	141	120
1	1814.0000	1.0000	10	0	86.2492	152.4744	101.1502	0.2499	140	127
1	1815.0000	1.0000	10	0	86.1944	152.3904	101.1166	0.2895	141	125
1	1816.0000	1.0000	10	0	86.3170	152.5695	101.1293	0.2562	141	124
1	1817.0000	1.0000	10	0	86.6025	152.3184	101.2860	0.1989	153	123
1	1818.0000	1.0000	10	0	86.6013	152.3757	101.2978	0.1884	142	122
1	1819.0000	1.0000	10	0	86.3728	152.4934	101.2117	0.2829	144	129
1	1820.0000	1.0000	10	0	86.5590	152.4583	101.2388	0.1217	159	124
1	1821.0000	1.0000	10	0	86.7431	152.3747	101.4764	0.2667	139	126
1	1822.0000	1.0000	10	0	86.5152	152.3775	101.1686	0.1900	140	122
1	1823.0000	1.0000	10	0	86.5856	152.4695	101.3014	0.2256	138	126
1	1824.0000	1.0000	10	0	86.7518	152.3700	101.4642	0.1418	144	124
1	1825.0000	1.0000	10	0	86.5923	152.4285	101.3479	0.1922	144	127
1	1826.0000	1.0000	9	0	86.5600	152.3553	101.2910	0.1593	139	127
1	1827.0000	1.0000	10	0	86.6108	152.4045	101.3638	0.1609	138	123
1	1828.0000	1.0000	10	0	86.6249	152.3967	101.3443	0.1062	145	121
1	1829.0000	1.0000	10	0	86.6533	152.4246	101.3794	0.1209	148	124
1	1830.0000	1.0000	10	0	86.6859	152.3822	101.4648	0.1454	144	128
1	1831.0000	1.0000	9	0	86.6805	152.3091	101.3558	0.1986	134	132
1	1832.0000	1.0000	10	0	86.6713	152.3107	101.3704	0.1981	140	126
1	1833.0000	1.0000	10	0	86.6543	152.3777	101.4655	0.2238	142	128
1	1834.0000	1.0000	10	0	86.6480	152.4140	101.4285	0.1476	151	128
1	1835.0000	1.0000	9	0	86.6728	152.3748	101.3454	0.1842	148	124
1	1836.0000	1.0000	9	0	86.7889	152.2372	101.4506	0.1108	145	131
1	1837.0000	1.0000	10	0	86.7973	152.2658	101.5276	0.1279	148	126
1	1838.0000	1.0000	10	0	86.6934	152.2267	101.4304	0.1550	148	137
1	1839.0000	1.0000	10	0	86.7324	152.2419	101.3464	0.2609	140	124
1	1840.0000	1.0000	10	0	86.7150	152.3651	101.4739	0.1514	145	129
1	1841.0000	1.0000	9	0	86.8043	152.2363	101.4432	0.2404	149	131
1	1842.0000	1.0000	10	0	86.6430	152.2815	101.2985	0.2281	140	126
1	1843.0000	1.0000	10	0	86.9839	152.2640	101.6992	0.2332	144	127
1	1844.0000	1.0000	10	0	86.8094	152.2829	101.5608	0.1685	146	120
1	1845.0000	1.0000	9	0	86.6145	152.2844	101.3674	0.2691	139	101
1	1846.0000	1.0000	10	0	86.4602	152.2245	101.0837	0.3367	124	91
1	1847.0000	1.0000	10	0	86.2814	152.2869	100.9655	0.2326	107	77
1	1848.0000	1.0000	8	0	86.2389	152.3840	101.1078	0.2088	95	66
1	1849.0000	1.0000	9	0	85.6320	152.6579	100.5664	0.8151	70	52
1	1850.0000	1.0000	8	0	84.8754	152.1367	98.9238	1.1469	53	45
0	1851.0000	1.0000	0	3	0.0000	0.0000	0.0000	0.0000	63	43
1	1852.0000	1.0000	6	0	86.5361	151.8943	99.8506	0.9731	48	43
1	1853.0000	1.0000	7	0	85.4605	151.8837	99.8741	1.5086	48	39
1	1854.0000	1.0000	8	0	86.5545	152.0510	100.4064	0.6944	50	43
1	1855.0000	1.0000	7	0	85.0493	152.5737	100.1963	1.0834	57	45
1	1856.0000	1.0000	10	0	85.6364	151.8288	100.1873	0.8887	71	51
1	1857.0000	1.0000	9	0	85.7733	152.4511	100.3987	0.8445	88	61
1	1858.0000	1.0000	10	0	85.2215	152.2442	99.9757	0.8635	93	65
1	1859.0000	1.0000	10	0	85.5993	152.5317	100.3028	0.4286	111	76
1	1860.0000	1.0000	10	0	86.6168	152.5127	101.1072	0.3594	131	97
1	1861.0000	1.0000	10	0	86.2885	152.6280	101.0856	0.3520	129	105
1	1862.0000	1.0000	10	0	86.2935	152.6084	101.1910	0.2840	134	105
1	1863.0000	1.0000	10	0	86.4390	152.1442	101.1266	0.4998	132	104
1	1864.0000	1.0000	10	0	86.5677	152.3832	101.2706	0.1596	143	111
1	1865.0000	1.0000	10	0	86.4268	152.5475	101.2308	0.2037	136	104
1	1866.0000	1.0000	10	0	86.2081	152.4626	101.1542	0.3778	129	103
1	1867.0000	1.0000	10	0	86.6873	152.4859	101.4159	0.2432	135	109
1	1868.0000	1.0000	10	0	86.5699	152.5070	101.5094	0.3119	133	116
1	1869.0000	1.0000	10	0	86.7249	152.3902	101.6024	0.2236	141	117
1	1870.0000	1.0000	10	0	86.4844	152.5818	101.5340	0.1814	136	119
1	1871.0000	1.0000	10	0	86.6458	152.4261	101.4776	0.1876	151	115
1	1872.0000	1.0000	10	0	86.4494	152.5172	101.4222	0.2313	137	118
1	1873.0000	1.0000	10	0	86.5394	152.5041	101.4446	0.2259	145	125
1	1874.0000	1.0000	10	0	86.6124	152.4381	101.5268	0.1957	139	119
1	1875.0000	1.0000	10	0	86.5470	152.4859	101.5467	0.2392	142	125
1	1876.0000	1.0000	10	0	86.6970	152.4224	101.6938	0.1478	140	126
1	1877.0000	1.0000	10	0	86.7454	152.3587	101.7223	0.2158	137	127
1	1878.0000	1.0000	10	0	86.6431	152.3762	101.6706	0.1698	141	127
1	1879.0000	1.0000	10	0	86.6769	152.3803	101.7211	0.1554	141	129
1	1880.0000	1.0000	10	0	86.5121	152.4208	101.5480	0.2405	144	122
1	1881.0000	1.0000	10	0	86.5077	152.4525	101.5056	0.2566	143	129
1	1882.0000	1.0000	10	0	86.5342	152.4948	101.6076	0.1730	135	124
1	1883.0000	1.0000	9	0	86.6086	152.4565	101.6013	0.1504	150	133
1	1884.0000	1.0000	10	0	86.6227	152.4580	101.6591	0.1426	148	123
1	1885.0000	1.0000	10	0	86.5255	152.5238	101.6353	0.1993	135	125
1	1886.0000	1.0000	10	0	86.4624	152.4584	101.5839	0.2181	141	129
1	1887.0000	1.0000	10	0	86.6478	152.4031	101.6350	0.1311	141	130
1	1888.0000	1.0000	10	0	86.5280	152.4602	101.5918	0.2479	143	119
1	1889.0000	1.0000	10	0	86.4490	152.5048	101.4703	0.1414	148	129
1	1890.0000	1.0000	10	0	86.6084	152.3761	101.5638	0.2041	142	124
1	1891.0000	1.0000	10	0	86.6246	152.4363	101.6417	0.1059	147	127
1	1892.0000	1.0000	10	0	86.6363	152.4600	101.6601	0.2058	144	126
1	1893.0000	1.0000	9	0	86.7823	152.3567	101.7015	0.2818	139	126
1	1894.0000	1.0000	10	0	86.5949	152.3901	101.5736	0.2529	143	129
1	1895.0000	1.0000	10	0	86.5469	152.4302	101.5698	0.2040	135	127
1	1896.0000	1.0000	10	0	86.4911	152.3277	101.5734	0.2603	144	130
1	1897.0000	1.0000	10	0	86.6732	152.3105	101.6433	0.1718	143	123
1	1898.0000	1.0000	10	0	86.4954	152.3204	101.4636	0.2536	147	132
1	1899.0000	1.0000	10	0	86.6936	152.2991	101.6750	0.2751	142	123
1	1900.0000	1.0000	10	0	86.6071	152.3219	101.6524	0.2169	144	124
1	1901.0000	1.0000	10	0	86.5462	152.3227	101.5696	0.2103	141	128
1	1902.0000	1.0000	10	0	86.5503	152.2999	101.6325	0.2578	142	129
1	1903.0000	1.0000	9	0	86.6768	152.3125	101.6378	0.1848	136	126
1	1904.0000	1.0000	10	0	86.6106	152.3215	101.6698	0.1389	145	128
1	1905.0000	1.0000	10	0	86.6481	152.3146	101.6122	0.2203	146	129
1	1906.0000	1.0000	10	0	86.6367	152.3548	101.6079	0.2022	149	126
1	1907.0000	1.0000	9	0	86.6248	152.3477	101.5289	0.2729	142	130
1	1908.0000	1.0000	10	0	86.7436	152.2988	101.8033	0.2051	143	130
1	1909.0000	1.0000	9	0	86.5113	152.4001	101.5687	0.1967	143	131
1	1910.0000	1.0000	10	0	86.4808	152.4177	101.4668	0.0990	141	123
1	1911.0000	1.0000	10	0	86.5027	152.3033	101.3923	0.2254	158	125
1	1912.0000	1.0000	10	0	86.3605	152.4132	101.2204	0.2599	158	125
1	1913.0000	1.0000	9	0	86.2018	152.4298	100.9129	0.3205	144	124
1	1914.0000	1.0000	10	0	86.6667	152.5191	101.3352	0.1393	138	121
1	1915.0000	1.0000	9	0	86.6181	152.6926	101.4463	0.1657	136	123
1	1916.0000	1.0000	10	0	86.8600	152.6641	101.6693	0.1344	145	126
1	1917.0000	1.0000	10	0	86.5699	152.6987	101.4276	0.1971	141	125
1	1918.0000	1.0000	10	0	86.6893	152.5923	101.4676	0.2647	138	123
1	1919.0000	1.0000	10	0	86.7273	152.5542	101.5834	0.2359	137	116
1	1920.0000	1.0000	10	0	86.5552	152.5890	101.4050	0.2684	146	123
1	1921.0000	1.0000	9	0	86.5630	152.5561	101.2915	0.2214	151	115
1	1922.0000	1.0000	10	0	86.7382	152.5134	101.4334	0.2266	131	111
1	1923.0000	1.0000	10	0	86.5076	152.5549	101.3379	0.3781	122	99
1	1924.0000	1.0000	10	0	86.6951	152.2931	101.0761	0.6763	101	69
1	1925.0000	1.0000	7	0	86.0198	152.0592	99.4972	0.7173	66	45
1	1926.0000	1.0000	8	0	85.4535	152.4274	100.7015	0.5865	62	50
1	1927.0000	1.0000	10	0	86.4035	152.3690	100.9223	0.3710	95	71
1	1928.0000	1.0000	10	0	86.1987	152.5662	100.9587	0.2753	125	93
1	1929.0000	1.0000	10	0	86.6328	152.5536	101.3826	0.1278	143	117
1	1930.0000	1.0000	10	0	86.9472	152.4916	101.6162	0.1658	146	122
1	1931.0000	1.0000	10	0	86.7750	152.5078	101.4887	0.1647	138	127
1	1932.0000	1.0000	10	0	86.8729	152.4688	101.4624	0.1712	138	124
1	1933.0000	1.0000	10	0	86.8978	152.4835	101.5746	0.1264	144	127
1	1934.0000	1.0000	10	0	86.8897	152.5430	101.5581	0.1576	141	127
1	1935.0000	1.0000	10	0	86.9178	152.4876	101.5282	0.1258	146	127
1	1936.0000	1.0000	10	0	86.8952	152.6023	101.6214	0.1495	144	128
1	1937.0000	1.0000	10	0	86.9567	152.5114	101.6817	0.2043	146	133
1	1938.0000	1.0000	10	0	86.9083	152.5207	101.5929	0.1838	147	130
1	1939.0000	1.0000	9	0	86.8944	152.5407	101.5751	0.1505	145	132
1	1940.0000	1.0000	10	0	86.9948	152.4397	101.5670	0.1996	147	130
1	1941.0000	1.0000	10	0	87.0516	152.3545	101.7009	0.2148	156	132
1	1942.0000	1.0000	9	0	87.0114	152.5441	101.6654	0.1772	148	135
1	1943.0000	1.0000	10	0	86.9805	152.5173	101.6651	0.2379	148	135
1	1944.0000	1.0000	10	0	86.9627	152.5468	101.5906	0.1426	149	130
1	1945.0000	1.0000	10	0	87.0462	152.5195	101.6698	0.1973	148	129
1	1946.0000	1.0000	10	0	87.0633	152.4992	101.5555	0.1937	147	122
1	1947.0000	1.0000	9	0	86.9339	152.5705	101.6212	0.1546	150	133
1	1948.0000	1.0000	10	0	87.1608	152.4460	101.7781	0.2090	142	135
1	1949.0000	1.0000	10	0	87.0266	152.4846	101.6359	0.2459	145	133
1	1950.0000	1.0000	10	0	86.8802	152.4550	101.5053	0.1582	139	130
1	1951.0000	1.0000	9	0	86.8363	152.4941	101.5548	0.2448	142	135
1	1952.0000	1.0000	10	0	86.9010	152.4719	101.5984	0.2840	139	130
1	1953.0000	1.0000	10	0	86.9734	152.4216	101.5975	0.2614	142	127
1	1954.0000	1.0000	10	0	86.8504	152.3757	101.5257	0.2291	148	127
1	1955.0000	1.0000	10	0	86.8948	152.5145	101.6088	0.1574	146	124
1	1956.0000	1.0000	10	0	86.7839	152.6010	101.5100	0.2331	146	124
1	1957.0000	1.0000	10	0	87.0051	152.5513	101.6804	0.1958	144	127
1	1958.0000	1.0000	10	0	86.9335	152.4840	101.6246	0.1356	145	131
1	1959.0000	1.0000	10	0	86.9012	152.5872	101.5643	0.1805	141	128
1	1960.0000	1.0000	10	0	86.9230	152.6409	101.6117	0.2110	142	122
1	1961.0000	1.0000	10	0	86.5859	152.7314	101.3931	0.3940	143	122
1	1962.0000	1.0000	10	0	87.0875	152.5938	101.6632	0.2410	144	132
1	1963.0000	1.0000	10	0	87.0088	152.6165	101.5651	0.1220	143	134
1	1964.0000	1.0000	10	0	86.8852	152.6681	101.5798	0.1953	143	133
1	1965.0000	1.0000	10	0	87.0243	152.5962	101.7019	0.1688	147	132
1	1966.0000	1.0000	10	0	86.9423	152.6479	101.6360	0.2645	145	129
1	1967.0000	1.0000	10	0	86.9355	152.7035	101.6621	0.1479	146	131
1	1968.0000	1.0000	10	0	87.0476	152.5069	101.6273	0.1805	143	122
1	1969.0000	1.0000	10	0	87.1120	152.5887	101.7684	0.1501	132	120
1	1970.0000	1.0000	10	0	87.0755	152.5960	101.7540	0.2104	135	115
1	1971.0000	1.0000	10	0	87.1504	152.3774	101.5814	0.2301	137	110
1	1972.0000	1.0000	10	0	86.7997	152.5816	101.5141	0.3457	130	99
1	1973.0000	1.0000	10	0	86.8665	152.5882	101.4536	0.2233	124	92
1	1974.0000	1.0000	9	0	86.6012	152.5076	101.2159	0.4404	120	80
1	1975.0000	1.0000	9	0	85.4336	152.7261	100.2786	0.9141	87	65
1	1976.0000	1.0000	9	0	85.6118	153.0470	100.7684	0.7307	90	61
1	1977.0000	1.0000	9	0	86.1796	152.6265	100.8401	0.6207	88	54
1	1978.0000	1.0000	10	0	86.5379	152.2437	100.8873	0.9449	65	49
1	1979.0000	1.0000	9	0	86.0355	152.1525	100.7709	1.5645	65	44
1	1980.0000	1.0000	7	0	84.5186	151.8048	98.7961	1.2712	79	45
1	1981.0000	1.0000	10	0	85.8338	152.6396	100.3157	0.8534	78	50
1	1982.0000	1.0000	10	0	86.3383	152.6964	100.5474	0.4273	96	66
1	1983.0000	1.0000	10	0	86.3267	152.6240	100.7179	0.3617	119	83
1	1984.0000	1.0000	10	0	86.9081	152.5456	101.2554	0.2235	121	96
1	1985.0000	1.0000	10	0	86.9720	152.3790	101.3681	0.4545	128	104
1	1986.0000	1.0000	10	0	87.0887	152.6428	101.5804	0.2541	129	109
1	1987.0000	1.0000	10	0	87.0875	152.6678	101.5470	0.2833	138	121
1	1988.0000	1.0000	10	0	87.1718	152.6341	101.6531	0.2462	144	116
1	1989.0000	1.0000	10	0	87.2727	152.5891	101.6243	0.2385	146	120
1	1990.0000	1.0000	10	0	87.2360	152.6190	101.6723	0.2314	136	118
1	1991.0000	1.0000	10	0	87.2919	152.5741	101.8251	0.2691	144	122
1	1992.0000	1.0000	10	0	86.9968	152.7441	101.5700	0.1483	139	117
1	1993.0000	1.0000	10	0	87.3397	152.6382	101.7685	0.2384	134	118
1	1994.0000	1.0000	10	0	87.1444	152.8270	101.5145	0.1716	139	119
1	1995.0000	1.0000	10	0	87.3249	152.7847	101.7492	0.1475	139	115
1	1996.0000	1.0000	10	0	87.2624	152.8599	101.7432	0.2635	137	115
1	1997.0000	1.0000	10	0	87.1210	152.7374	101.5467	0.2947	132	112
1	1998.0000	1.0000	10	0	87.0812	152.7892	101.4951	0.1735	132	116
1	1999.0000	1.0000	9	0	87.1325	152.7052	101.5662	0.1659	140	125
1	2000.0000	1.0000	10	0	87.3797	152.5532	101.6695	0.2845	133	123
1	2001.0000	1.0000	10	0	87.3260	152.5852	101.6429	0.1932	137	125
1	2002.0000	1.0000	10	0	87.2285	152.5351	101.5484	0.2106	138	128
1	2003.0000	1.0000	10	0	87.3201	152.5423	101.6053	0.2228	136	121
1	2004.0000	1.0000	10	0	87.3384	152.4164	101.6260	0.1982	138	130
1	2005.0000	1.0000	9	0	87.1264	152.5160	101.5144	0.1966	141	127
1	2006.0000	1.0000	10	0	87.1283	152.3710	101.5410	0.1503	142	118
1	2007.0000	1.0000	10	0	87.2371	152.1761	101.6111	0.2935	138	130
1	2008.0000	1.0000	10	0	87.0742	152.2204	101.4842	0.1416	136	125
1	2009.0000	1.0000	10	0	87.1657	152.1397	101.5396	0.2006	138	128
1	2010.0000	1.0000	10	0	86.9522	152.1980	101.3934	0.1793	136	123
1	2011.0000	1.0000	10	0	86.9238	152.2163	101.4300	0.1431	141	120
1	2012.0000	1.0000	10	0	87.4063	152.1374	101.8041	0.3904	132	122
1	2013.0000	1.0000	10	0	86.8618	152.1421	101.4228	0.2232	138	128
1	2014.0000	1.0000	10	0	87.0698	152.0627	101.5420	0.2326	136	121
1	2015.0000	1.0000	10	0	87.0224	152.1642	101.5551	0.1974	135	122
1	2016.0000	1.0000	9	0	87.0629	152.0823	101.4713	0.2352	139	132
1	2017.0000	1.0000	10	0	87.1052	152.1130	101.6206	0.2281	135	126
1	2018.0000	1.0000	10	0	87.0903	152.1173	101.6005	0.2293	137	128
1	2019.0000	1.0000	10	0	86.8735	152.1917	101.3542	0.2319	147	122
1	2020.0000	1.0000	10	0	87.1189	152.1242	101.5426	0.1789	142	126
1	2021.0000	1.0000	10	0	86.8925	152.1901	101.4427	0.2651	143	129
1	2022.0000	1.0000	9	0	87.1400	152.2074	101.6316	0.1694	141	125
1	2023.0000	1.0000	10	0	87.0064	152.1858	101.4972	0.1743	142	125
1	2024.0000	1.0000	10	0	87.0340	152.1730	101.5459	0.1826	143	128
1	2025.0000	1.0000	10	0	87.0733	152.1962	101.6216	0.2170	143	129
1	2026.0000	1.0000	10	0	87.0972	152.1690	101.5937	0.1457	141	127
1	2027.0000	1.0000	9	0	87.0855	152.1865	101.5488	0.2197	136	126
1	2028.0000	1.0000	10	0	86.8617	152.2578	101.4272	0.2653	141	127
1	2029.0000	1.0000	10	0	87.0905	152.0907	101.5845	0.1582	144	132
1	2030.0000	1.0000	10	0	87.0418	152.1856	101.6124	0.2039	137	127
1	2031.0000	1.0000	10	0	87.1257	152.1673	101.6435	0.2427	132	123
1	2032.0000	1.0000	10	0	87.1224	152.1432	101.6334	0.3815	141	124
1	2033.0000	1.0000	10	0	87.0602	152.2965	101.6869	0.1982	144	128
1	2034.0000	1.0000	10	0	87.0502	152.1367	101.5341	0.2635	136	130
1	2035.0000	1.0000	10	0	86.9980	152.1771	101.5759	0.2349	138	123
1	2036.0000	1.0000	10	0	87.1131	152.1768	101.6070	0.1555	140	125
1	2037.0000	1.0000	10	0	87.4288	152.1133	101.8509	0.2617	143	129
1	2038.0000	1.0000	10	0	87.1727	152.1326	101.6323	0.2034	143	125
1	2039.0000	1.0000	10	0	87.2096	152.0998	101.6820	0.1661	142	126
1	2040.0000	1.0000	10	0	87.1386	152.1905	101.5686	0.2315	142	126
1	2041.0000	1.0000	10	0	87.0317	152.2292	101.5156	0.2275	139	129
1	2042.0000	1.0000	9	0	87.1975	152.1634	101.6503	0.2138	136	128
1	2043.0000	1.0000	10	0	87.1192	152.2249	101.6781	0.1539	134	126
1	2044.0000	1.0000	10	0	87.2601	152.1096	101.7171	0.2172	140	128
1	2045.0000	1.0000	10	0	87.2135	152.1195	101.6406	0.1838	140	127
1	2046.0000	1.0000	10	0	87.2069	152.1395	101.6028	0.1257	143	128
1	2047.0000	1.0000	10	0	87.2986	152.1206	101.7170	0.2584	136	120
1	2048.0000	1.0000	10	0	87.0425	152.2055	101.6056	0.1821	138	125
1	2049.0000	1.0000	10	0	87.1636	152.0972	101.6380	0.1537	139	124
1	2050.0000	1.0000	10	0	87.0921	152.1914	101.6866	0.2827	147	132
1	2051.0000	1.0000	10	0	87.0519	152.1102	101.5876	0.1972	136	128
1	2052.0000	1.0000	10	0	87.0446	152.1276	101.6485	0.1594	140	130
1	2053.0000	1.0000	10	0	86.8841	152.0741	101.4659	0.2684	134	120
1	2054.0000	1.0000	10	0	87.2015	152.0936	101.7189	0.2120	138	126
1	2055.0000	1.0000	10	0	87.1720	152.0762	101.6297	0.1244	140	128
1	2056.0000	1.0000	9	0	87.1539	152.1139	101.7420	0.1595	138	129
1	2057.0000	1.0000	10	0	87.1744	152.0125	101.7092	0.2622	138	123
1	2058.0000	1.0000	10	0	87.0234	152.0654	101.5818	0.2632	139	130
1	2059.0000	1.0000	10	0	87.0852	152.0141	101.5574	0.1838	140	129
1	2060.0000	1.0000	10	0	86.9754	152.0467	101.6081	0.2928	148	132
1	2061.0000	1.0000	9	0	87.0380	152.0612	101.6128	0.3327	144	130
1	2062.0000	1.0000	9	0	87.0291	151.9261	101.6922	0.1928	139	132
1	2063.0000	1.0000	10	0	87.1019	151.8667	101.6917	0.1567	141	133
1	2064.0000	1.0000	10	0	86.9863	151.8320	101.5630	0.0954	141	121
1	2065.0000	1.0000	10	0	86.9759	151.7361	101.5649	0.3117	139	128
1	2066.0000	1.0000	9	0	86.8327	151.8046	101.4988	0.1510	141	123
1	2067.0000	1.0000	9	0	86.8386	151.7754	101.4733	0.2588	143	117
1	2068.0000	1.0000	10	0	86.7148	151.7546	101.3993	0.1298	141	126
1	2069.0000	1.0000	10	0	86.7958	151.6395	101.4769	0.1926	138	128
1	2070.0000	1.0000	9	0	86.6397	151.6458	101.4210	0.2333	132	121
1	2071.0000	1.0000	10	0	86.7132	151.7139	101.4618	0.1389	130	120
1	2072.0000	1.0000	10	0	86.6329	151.6869	101.3401	0.1811	138	119
1	2073.0000	1.0000	9	0	86.5047	151.6741	101.3539	0.2860	139	125
1	2074.0000	1.0000	10	0	86.8019	151.5369	101.5049	0.2393	139	126
1	2075.0000	1.0000	9	0	86.5312	151.6673	101.4211	0.2558	142	129
1	2076.0000	1.0000	10	0	86.7304	151.6044	101.5619	0.1928	135	127
1	2077.0000	1.0000	10	0	86.9818	151.4628	101.7284	0.1705	139	126
1	2078.0000	1.0000	9	0	86.6364	151.5245	101.5689	0.3664	135	113
1	2079.0000	1.0000	10	0	86.3983	151.2930	101.9794	0.4655	133	117
1	2080.0000	1.0000	10	0	86.6173	151.1470	102.1278	0.0966	133	113
1	2081.0000	1.0000	10	0	86.6781	151.0066	102.1505	0.2826	140	118
1	2082.0000	1.0000	9	0	86.3723	151.3097	102.0926	0.4360	132	118
1	2083.0000	1.0000	9	0	86.7114	151.2493	102.1736	0.2142	130	114
1	2084.0000	1.0000	9	0	86.8333	151.1007	102.3009	0.2069	144	120
1	2085.0000	1.0000	10	0	86.6718	151.1273	102.1961	0.2142	136	116
1	2086.0000	1.0000	10	0	86.8075	151.0844	102.2887	0.1809	134	119
1	2087.0000	1.0000	10	0	86.6773	150.9927	102.0791	0.3461	138	119
1	2088.0000	1.0000	10	0	86.8183	151.0611	102.1868	0.2448	141	123
1	2089.0000	1.0000	9	0	86.7693	151.2009	102.1540	0.2060	144	126
1	2090.0000	1.0000	9	0	86.7130	151.4231	102.1231	0.2921	142	126
1	2091.0000	1.0000	9	0	86.6434	151.3845	102.0751	0.1652	135	120
1	2092.0000	1.0000	9	0	86.5175	151.3710	102.0286	0.2606	141	123
1	2093.0000	1.0000	9	0	86.7225	151.4819	102.1249	0.2241	138	128
1	2094.0000	1.0000	10	0	87.0331	151.3872	102.2085	0.1880	134	130
1	2095.0000	1.0000	10	0	86.8908	151.5158	102.1924	0.2388	148	126
1	2096.0000	1.0000	10	0	87.0419	151.5321	102.2790	0.2671	142	131
1	2097.0000	1.0000	10	0	86.9985	151.6395	102.2551	0.2592	142	125
1	2098.0000	1.0000	10	0	87.0515	151.5892	102.2175	0.3071	139	132
1	2099.0000	1.0000	10	0	87.0115	151.7116	102.2940	0.3630	145	129
1	2100.0000	1.0000	10	0	87.0665	151.7065	102.3088	0.1571	149	127
1	2101.0000	1.0000	10	0	87.3090	151.7059	102.4453	0.1745	143	125
1	2102.0000	1.0000	9	0	87.0472	151.7594	102.3035	0.1444	140	126
1	2103.0000	1.0000	10	0	87.1504	151.7405	102.3624	0.1739	140	120
1	2104.0000	1.0000	10	0	87.1085	151.7036	102.3557	0.1833	139	121
1	2105.0000	1.0000	10	0	87.1644	151.7679	102.3369	0.2091	135	129
1	2106.0000	1.0000	10	0	87.1878	151.6894	102.3605	0.2007	144	123
1	2107.0000	1.0000	10	0	87.1935	151.6684	102.4276	0.1953	139	116
1	2108.0000	1.0000	10	0	87.4369	151.6552	102.5353	0.3620	128	121
1	2109.0000	1.0000	10	0	87.4016	151.7526	102.4386	0.3740	145	118
1	2110.0000	1.0000	10	0	87.3565	151.8523	102.4475	0.1582	143	128
1	2111.0000	1.0000	10	0	87.2277	151.7843	102.4076	0.2206	142	123
1	2112.0000	1.0000	10	0	87.2268	151.9516	102.3829	0.0933	144	120
1	2113.0000	1.0000	10	0	87.1951	151.7796	102.2323	0.1980	140	119
1	2114.0000	1.0000	10	0	86.8247	151.7926	102.0479	0.3653	138	121
1	2115.0000	1.0000	10	0	87.4406	151.7980	102.4983	0.1383	147	116
1	2116.0000	1.0000	10	0	87.3165	151.8245	102.4724	0.1618	140	123
1	2117.0000	1.0000	10	0	87.0512	151.8493	102.2080	0.2352	133	120
1	2118.0000	1.0000	10	0	87.1323	151.7666	102.3444	0.2795	134	121
1	2119.0000	1.0000	9	0	87.0488	151.8204	102.2253	0.1738	137	125
1	2120.0000	1.0000	10	0	87.1294	151.8719	102.3604	0.1755	134	121
1	2121.0000	1.0000	10	0	87.3043	151.7697	102.4243	0.1292	144	120
1	2122.0000	1.0000	10	0	87.3488	151.7526	102.5163	0.1946	136	125
1	2123.0000	1.0000	10	0	87.1644	151.7254	102.3551	0.1002	145	127
1	2124.0000	1.0000	10	0	87.1503	151.6935	102.3870	0.2364	147	129
1	2125.0000	1.0000	9	0	86.9463	151.6925	102.1823	0.3291	143	134
1	2126.0000	1.0000	10	0	87.1078	151.4587	102.3129	0.2516	139	120
1	2127.0000	1.0000	9	0	86.9137	151.5460	102.2943	0.1958	138	123
1	2128.0000	1.0000	10	0	86.9096	151.4270	102.2500	0.3479	136	120
1	2129.0000	1.0000	9	0	86.8205	151.5654	102.1572	0.2413	137	118
1	2130.0000	1.0000	9	0	87.1108	151.3939	102.2512	0.2967	136	120
1	2131.0000	1.0000	9	0	87.0243	151.4582	102.3994	0.1861	136	123
1	2132.0000	1.0000	9	0	87.2049	151.4787	102.4039	0.1852	132	129
1	2133.0000	1.0000	9	0	87.1055	151.4429	102.3791	0.1265	139	123
1	2134.0000	1.0000	10	0	87.1264	151.4028	102.4194	0.1887	140	127
1	2135.0000	1.0000	10	0	87.1170	151.3953	102.3782	0.2358	138	127
1	2136.0000	1.0000	9	0	86.9109	151.5871	102.2846	0.1708	134	120
1	2137.0000	1.0000	9	0	87.0776	151.4967	102.2910	0.1534	133	119
1	2138.0000	1.0000	9	0	86.8231	151.6171	102.1818	0.2177	135	119
1	2139.0000	1.0000	9	0	86.9404	151.5394	102.3165	0.1797	136	124
1	2140.0000	1.0000	10	0	87.1309	151.5153	102.3541	0.2185	135	127
1	2141.0000	1.0000	10	0	86.9173	151.5244	102.3011	0.3185	136	126
1	2142.0000	1.0000	10	0	86.9025	151.5290	102.2406	0.1934	141	122
1	2143.0000	1.0000	9	0	86.7692	151.6040	102.1830	0.2009	137	120
1	2144.0000	1.0000	10	0	87.0657	151.3591	102.2511	0.2428	137	121
1	2145.0000	1.0000	10	0	86.8694	151.6321	102.2772	0.2584	134	126
1	2146.0000	1.0000	9	0	86.7690	151.6090	102.2052	0.2263	137	121
1	2147.0000	1.0000	10	0	87.0173	151.4786	102.3035	0.1280	136	129
1	2148.0000	1.0000	10	0	86.6999	151.5453	102.0944	0.1633	140	127
1	2149.0000	1.0000	10	0	86.9984	151.4364	102.2857	0.2456	145	123
1	2150.0000	1.0000	10	0	86.7342	151.3890	102.2993	0.2516	139	120
1	2151.0000	1.0000	9	0	86.7679	151.4277	102.3024	0.2053	138	126
1	2152.0000	1.0000	10	0	86.7973	151.3373	102.3437	0.1873	138	125
1	2153.0000	1.0000	9	0	86.8181	151.4334	102.3591	0.1583	143	127
1	2154.0000	1.0000	10	0	86.8190	151.3756	102.3217	0.2256	140	127
1	2155.0000	1.0000	9	0	86.5610	151.5068	102.1070	0.2007	136	127
1	2156.0000	1.0000	9	0	86.5985	151.5804	102.1464	0.2000	141	127
1	2157.0000	1.0000	9	0	86.6061	151.5262	101.8640	0.2323	142	120
1	2158.0000	1.0000	9	0	86.7546	151.6212	102.1873	0.1866	140	124
1	2159.0000	1.0000	10	0	86.7060	151.5727	102.2684	0.1436	139	124
1	2160.0000	1.0000	10	0	86.8225	151.5380	102.2812	0.2017	135	122
1	2161.0000	1.0000	10	0	86.7908	151.5271	102.2560	0.1829	135	122
1	2162.0000	1.0000	10	0	86.9608	151.5637	102.4819	0.2399	137	121
1	2163.0000	1.0000	10	0	86.8862	151.5099	102.2557	0.1814	135	127
1	2164.0000	1.0000	10	0	86.6174	151.5850	102.1393	0.2305	139	120
1	2165.0000	1.0000	9	0	86.7630	151.4716	102.2915	0.1947	140	125
1	2166.0000	1.0000	10	0	86.6324	151.5912	102.3000	0.2374	136	122
1	2167.0000	1.0000	10	0	86.8826	151.4305	102.3662	0.3158	141	126
1	2168.0000	1.0000	9	0	86.7654	151.5031	102.2198	0.2418	142	128
1	2169.0000	1.0000	10	0	86.8917	151.4542	102.2968	0.2759	143	118
1	2170.0000	1.0000	10	0	86.5851	151.5767	102.1670	0.1083	142	120
1	2171.0000	1.0000	9	0	86.7507	151.5431	102.1706	0.2378	134	121
1	2172.0000	1.0000	10	0	86.8439	151.6619	102.2117	0.1971	138	123
1	2173.0000	1.0000	10	0	86.8046	151.6822	102.3457	0.1862	132	117
1	2174.0000	1.0000	9	0	86.7997	151.7927	102.3337	0.1914	128	123
1	2175.0000	1.0000	10	0	86.8252	151.8766	102.4141	0.2989	133	123
1	2176.0000	1.0000	10	0	87.2971	151.7518	102.8076	0.4528	129	118
1	2177.0000	1.0000	10	0	86.8018	151.7758	102.5524	0.2582	128	120
1	2178.0000	1.0000	10	0	86.5284	151.7777	102.2378	0.2487	131	123
1	2179.0000	1.0000	9	0	86.9290	151.7698	102.7403	0.2655	135	123
1	2180.0000	1.0000	10	0	86.8094	151.8499	102.5446	0.1357	134	114
1	2181.0000	1.0000	10	0	86.8423	151.7693	102.5694	0.2235	135	115
1	2182.0000	1.0000	10	0	86.7768	151.8638	102.5088	0.1745	140	128
1	2183.0000	1.0000	9	0	86.7804	151.8720	102.4430	0.1996	131	123
1	2184.0000	1.0000	10	0	86.7114	151.9067	102.4918	0.2468	137	118
1	2185.0000	1.0000	10	0	86.8773	151.9598	102.5162	0.1596	133	119
1	2186.0000	1.0000	10	0	87.2381	151.9070	102.8004	0.3380	134	129
1	2187.0000	1.0000	10	0	86.7539	152.0729	102.4630	0.2552	132	122
1	2188.0000	1.0000	10	0	86.9297	151.9736	102.5609	0.2293	138	122
1	2189.0000	1.0000	10	0	86.6932	151.9609	102.3830	0.2019	134	119
1	2190.0000	1.0000	10	0	86.8436	151.8922	102.4532	0.1574	132	116
1	2191.0000	1.0000	10	0	86.9561	151.9557	102.4787	0.1570	135	126
1	2192.0000	1.0000	10	0	86.8984	152.0357	102.4207	0.2702	134	125
1	2193.0000	1.0000	10	0	86.9846	151.9376	102.4369	0.1606	139	126
1	2194.0000	1.0000	10	0	87.2515	151.8319	102.5060	0.2501	137	124
1	2195.0000	1.0000	10	0	87.0845	152.0057	102.4617	0.1836	134	130
1	2196.0000	1.0000	10	0	87.3896	151.8056	102.6703	0.2965	134	122
1	2197.0000	1.0000	10	0	87.1516	151.7932	102.4791	0.1726	137	115
1	2198.0000	1.0000	10	0	86.8436	151.9563	102.2087	0.3433	131	106
1	2199.0000	1.0000	10	0	86.7502	152.0688	101.9811	0.5630	128	103
1	2200.0000	1.0000	10	0	86.9662	151.8813	102.3402	0.1831	123	109
1	2201.0000	1.0000	10	0	87.1655	151.8899	102.5244	0.2931	130	118
1	2202.0000	1.0000	10	0	87.1519	151.8745	102.4810	0.3155	136	124
1	2203.0000	1.0000	10	0	87.1220	151.9600	102.4452	0.2082	135	122
1	2204.0000	1.0000	10	0	87.0568	152.1087	102.4777	0.2226	134	128
1	2205.0000	1.0000	10	0	87.3597	151.9536	102.6471	0.3844	131	123
1	2206.0000	1.0000	9	0	87.3791	151.9994	102.7080	0.2081	132	124
1	2207.0000	1.0000	10	0	87.1082	152.1718	102.4810	0.3442	134	120
1	2208.0000	1.0000	9	0	86.9544	152.0101	102.3184	0.1992	134	125
1	2209.0000	1.0000	10	0	87.2613	151.8768	102.5512	0.3896	137	122
1	2210.0000	1.0000	9	0	87.0738	152.0392	102.5120	0.2755	132	126
1	2211.0000	1.0000	10	0	87.1754	152.1848	102.6019	0.3595	134	123
1	2212.0000	1.0000	10	0	87.4258	151.9421	102.7314	0.2045	130	127
1	2213.0000	1.0000	10	0	87.2780	152.0477	102.5170	0.1665	137	126
1	2214.0000	1.0000	10	0	87.3685	152.0891	102.6377	0.2472	140	122
1	2215.0000	1.0000	9	0	87.2903	152.0910	102.5934	0.2074	135	121
1	2216.0000	1.0000	10	0	87.3303	152.0603	102.6754	0.2685	139	125
1	2217.0000	1.0000	10	0	87.3416	151.9865	102.6307	0.2365	138	120
1	2218.0000	1.0000	10	0	86.9567	152.3362	102.4467	0.2048	139	123
1	2219.0000	1.0000	10	0	87.5002	152.3682	102.9914	0.2198	137	129
1	2220.0000	1.0000	10	0	87.2187	152.3003	102.6274	0.1887	141	120
1	2221.0000	1.0000	10	0	87.4216	152.2069	102.8545	0.3035	158	125
1	2222.0000	1.0000	10	0	87.4721	152.2116	102.8236	0.3858	142	123
1	2223.0000	1.0000	10	0	87.2216	152.3155	102.7460	0.2355	140	127
1	2224.0000	1.0000	10	0	87.1913	152.2000	102.6470	0.1669	142	123
1	2225.0000	1.0000	10	0	87.2915	152.3835	102.8873	0.1975	134	129
1	2226.0000	1.0000	10	0	87.1714	152.3746	102.8152	0.1573	134	124
1	2227.0000	1.0000	10	0	87.4747	152.3010	102.9978	0.3665	132	123
1	2228.0000	1.0000	10	0	87.2798	152.3138	102.8138	0.1658	137	119
1	2229.0000	1.0000	10	0	87.2824	152.3525	102.8436	0.1857	136	121
1	2230.0000	1.0000	10	0	87.2286	152.3300	102.6831	0.2727	138	129
1	2231.0000	1.0000	10	0	87.2888	152.2743	102.6618	0.2069	155	126
1	2232.0000	1.0000	9	0	86.9943	152.2432	102.5426	0.3775	136	121
1	2233.0000	1.0000	10	0	87.0614	152.1756	102.4809	0.2103	131	115
1	2234.0000	1.0000	10	0	87.1812	152.0097	102.4450	0.3221	127	113
1	2235.0000	1.0000	9	0	87.0009	152.0162	102.4705	0.1829	137	121
1	2236.0000	1.0000	9	0	86.6261	152.2640	102.1445	0.4078	133	117
1	2237.0000	1.0000	10	0	86.8021	151.9609	102.4427	0.3500	131	118
1	2238.0000	1.0000	10	0	87.0573	151.7905	102.4250	0.2894	135	116
1	2239.0000	1.0000	10	0	86.8312	151.7172	102.3122	0.2994	131	121
1	2240.0000	1.0000	9	0	87.0149	151.8289	102.4112	0.1078	141	128
1	2241.0000	1.0000	10	0	87.0175	151.7109	102.4183	0.3331	134	119
1	2242.0000	1.0000	10	0	87.0040	151.7248	102.3601	0.2862	139	121
1	2243.0000	1.0000	10	0	86.9502	151.6455	102.3601	0.2323	134	126
1	2244.0000	1.0000	10	0	86.9983	151.5946	102.4372	0.2091	139	121
1	2245.0000	1.0000	9	0	87.0256	151.6222	102.5246	0.2651	136	120
1	2246.0000	1.0000	10	0	86.6732	151.5811	102.2532	0.2289	138	116
1	2247.0000	1.0000	10	0	86.7595	151.6803	102.3683	0.2942	133	122
1	2248.0000	1.0000	10	0	87.0114	151.6092	102.4984	0.1464	141	126
1	2249.0000	1.0000	10	0	86.7690	151.4995	102.3539	0.2352	140	123
1	2250.0000	1.0000	10	0	86.7849	151.6851	102.4778	0.2115	138	125
1	2251.0000	1.0000	10	0	86.8114	151.5239	102.4492	0.1769	137	127
1	2252.0000	1.0000	10	0	86.8657	151.3957	102.3562	0.3151	139	119
1	2253.0000	1.0000	10	0	86.7001	151.5377	102.4727	0.2195	140	123
1	2254.0000	1.0000	10	0	86.6322	151.4789	102.4708	0.2062	143	124
1	2255.0000	1.0000	9	0	86.6161	151.4958	102.3823	0.2739	139	125
1	2256.0000	1.0000	9	0	86.6375	151.5051	102.3111	0.2274	136	121
1	2257.0000	1.0000	10	0	86.5342	151.4923	102.3766	0.2285	135	125
1	2258.0000	1.0000	10	0	86.6767	151.4799	102.3306	0.2248	136	117
1	2259.0000	1.0000	10	0	86.6283	151.5389	102.3094	0.3681	143	118
1	2260.0000	1.0000	10	0	86.8243	151.7001	102.3743	0.2961	136	117
1	2261.0000	1.0000	10	0	86.7267	151.8066	102.2641	0.2232	134	123
1	2262.0000	1.0000	10	0	87.0345	151.7882	102.6869	0.3815	134	121
1	2263.0000	1.0000	10	0	86.5312	151.8168	102.0806	0.4030	133	117
1	2264.0000	1.0000	10	0	86.7310	151.9387	102.3167	0.1426	130	112
1	2265.0000	1.0000	10	0	86.7054	151.9523	102.4264	0.1319	137	125
1	2266.0000	1.0000	10	0	86.6718	152.0186	102.3742	0.2778	136	121
1	2267.0000	1.0000	10	0	86.6695	151.9612	102.3406	0.2296	134	125
1	2268.0000	1.0000	10	0	86.5326	151.9450	102.1066	0.1909	136	117
1	2269.0000	1.0000	10	0	86.7500	151.9235	102.4070	0.3366	133	119
1	2270.0000	1.0000	10	0	86.8199	151.9702	102.4652	0.1930	138	124
1	2271.0000	1.0000	9	0	86.8151	151.8350	102.4875	0.3751	137	123
1	2272.0000	1.0000	9	0	86.8602	151.7649	102.4632	0.2665	141	125
1	2273.0000	1.0000	10	0	86.9757	151.8375	102.6190	0.2735	138	119
1	2274.0000	1.0000	10	0	87.1043	151.7805	102.5884	0.3483	140	126
1	2275.0000	1.0000	10	0	86.9184	152.0652	102.4493	0.2295	134	127
1	2276.0000	1.0000	10	0	87.0384	151.9846	102.5748	0.3107	137	128
1	2277.0000	1.0000	10	0	86.9120	152.0220	102.6131	0.1875	137	130
1	2278.0000	1.0000	9	0	86.8496	152.1684	102.6521	0.2583	133	124
1	2279.0000	1.0000	10	0	86.7570	152.0928	102.4322	0.2099	138	130
1	2280.0000	1.0000	10	0	86.8426	152.1996	102.5364	0.2219	135	121
1	2281.0000	1.0000	10	0	86.7532	152.1709	102.5235	0.1836	133	123
1	2282.0000	1.0000	10	0	86.6167	152.0744	102.2539	0.5020	132	114
1	2283.0000	1.0000	10	0	86.8410	152.3034	102.4589	0.2113	133	126
1	2284.0000	1.0000	10	0	87.0376	152.3364	102.6688	0.1504	134	125
1	2285.0000	1.0000	10	0	87.0793	152.3045	102.6555	0.4017	133	127
1	2286.0000	1.0000	9	0	86.9547	152.4276	102.6171	0.1813	134	126
1	2287.0000	1.0000	9	0	86.7490	152.3455	102.4207	0.1770	134	127
1	2288.0000	1.0000	10	0	86.9962	152.3235	102.6730	0.2331	134	124
1	2289.0000	1.0000	10	0	87.1971	152.1913	102.8150	0.3035	140	128
1	2290.0000	1.0000	9	0	86.9893	152.4088	102.7545	0.2537	142	127
1	2291.0000	1.0000	10	0	87.0024	152.3372	102.6805	0.4348	138	121
1	2292.0000	1.0000	10	0	87.2087	152.0824	102.7492	0.3929	127	122
1	2293.0000	1.0000	10	0	86.6864	152.4906	102.4149	0.3260	136	122
1	2294.0000	1.0000	10	0	87.1083	152.5002	102.7962	0.2375	132	121
1	2295.0000	1.0000	10	0	87.1432	152.4663	102.7116	0.2356	134	129
1	2296.0000	1.0000	9	0	87.3137	152.3852	102.8456	0.3222	141	130
1	2297.0000	1.0000	9	0	87.1063	152.4926	102.7265	0.2742	135	128
1	2298.0000	1.0000	9	0	87.2479	152.5077	102.8831	0.1751	134	124
1	2299.0000	1.0000	10	0	87.1413	152.5119	102.6913	0.3015	128	118
1	2300.0000	1.0000	10	0	87.2591	152.5454	102.8620	0.3414	137	120
1	2301.0000	1.0000	10	0	87.1883	152.2588	102.7971	0.5245	139	124
1	2302.0000	1.0000	10	0	86.8350	152.4776	102.4875	0.3031	130	123
1	2303.0000	1.0000	10	0	87.0766	152.5787	102.8034	0.2050	138	125
1	2304.0000	1.0000	10	0	86.8199	152.6340	102.6622	0.2666	145	123
1	2305.0000	1.0000	10	0	87.5251	152.2509	102.9240	0.3952	138	130
1	2306.0000	1.0000	10	0	87.0948	152.4740	102.7148	0.1900	137	129
1	2307.0000	1.0000	10	0	86.9086	152.5310	102.8039	0.2218	134	125
1	2308.0000	1.0000	10	0	87.0794	152.3739	102.8560	0.2530	138	123
1	2309.0000	1.0000	10	0	87.4537	152.2509	103.0831	0.4472	135	123
1	2310.0000	1.0000	10	0	87.1192	152.3446	102.8315	0.1745	138	125
1	2311.0000	1.0000	10	0	87.1720	152.0793	102.7529	0.4447	132	122
1	2312.0000	1.0000	10	0	87.2584	152.2219	102.7542	0.2495	130	121
1	2313.0000	1.0000	9	0	86.9640	152.2414	102.5974	0.3814	132	118
1	2314.0000	1.0000	9	0	87.0203	152.2825	102.6118	0.2163	130	118
1	2315.0000	1.0000	9	0	86.7757	152.2838	102.3830	0.2208	142	128
1	2316.0000	1.0000	10	0	86.9801	152.3450	102.6813	0.1775	135	120
1	2317.0000	1.0000	9	0	86.9757	152.3030	102.6702	0.2185	140	129
1	2318.0000	1.0000	10	0	87.1062	152.3191	102.7603	0.2485	133	116
1	2319.0000	1.0000	10	0	87.0028	152.3531	102.7003	0.2519	137	126
1	2320.0000	1.0000	10	0	87.2822	152.2927	102.9287	0.2314	136	131
1	2321.0000	1.0000	10	0	87.1898	152.3380	102.8424	0.1923	139	124
1	2322.0000	1.0000	10	0	87.1146	152.3381	102.6609	0.1246	133	130
1	2323.0000	1.0000	10	0	86.9058	152.2749	102.4590	0.3039	130	122
1	2324.0000	1.0000	10	0	86.9800	152.3232	102.5565	0.1703	131	116
1	2325.0000	1.0000	10	0	87.0990	152.3011	102.6604	0.1775	136	127
1	2326.0000	1.0000	10	0	87.0642	152.2962	102.5685	0.2951	133	117
1	2327.0000	1.0000	10	0	86.9972	152.2299	102.6035	0.2439	136	127
1	2328.0000	1.0000	10	0	87.1747	152.3223	102.8862	0.1478	133	127
1	2329.0000	1.0000	9	0	87.2498	152.1990	102.9146	0.1517	133	118
1	2330.0000	1.0000	10	0	87.0970	152.2459	102.7958	0.2443	135	118
1	2331.0000	1.0000	10	0	86.9032	152.3371	102.6143	0.2555	157	119
1	2332.0000	1.0000	10	0	87.2554	152.1596	102.7976	0.3603	136	123
1	2333.0000	1.0000	10	0	86.9588	152.1794	102.4589	0.3452	142	121
1	2334.0000	1.0000	10	0	87.1089	152.0972	102.6387	0.2560	137	123
1	2335.0000	1.0000	10	0	86.9453	152.0732	102.4750	0.2248	129	120
1	2336.0000	1.0000	9	0	87.0133	151.8620	102.5320	0.3394	143	127
1	2337.0000	1.0000	10	0	86.9114	151.9198	102.5794	0.3471	137	123
1	2338.0000	1.0000	10	0	87.2930	151.9074	102.7735	0.3499	136	121
1	2339.0000	1.0000	9	0	86.9716	152.1334	102.6582	0.2339	137	120
1	2340.0000	1.0000	9	0	86.9773	152.2122	102.5463	0.2893	139	122
1	2341.0000	1.0000	9	0	87.2540	152.0424	102.7273	0.2331	127	122
1	2342.0000	1.0000	10	0	87.4096	152.0330	102.8496	0.1405	136	126
1	2343.0000	1.0000	10	0	86.8334	152.0578	102.4956	0.2457	135	128
1	2344.0000	1.0000	10	0	86.8955	152.0168	102.6281	0.2959	140	123
1	2345.0000	1.0000	9	0	87.0234	152.1501	102.7339	0.2683	146	124
1	2346.0000	1.0000	10	0	87.3411	151.8846	102.7382	0.4259	138	117
1	2347.0000	1.0000	10	0	87.1735	152.0666	102.5484	0.2495	139	120
1	2348.0000	1.0000	10	0	87.1405	152.1497	102.5517	0.2451	137	124
1	2349.0000	1.0000	10	0	87.0947	152.0574	102.5382	0.2483	132	115
1	2350.0000	1.0000	10	0	87.0364	151.9477	102.4053	0.2742	129	111
1	2351.0000	1.0000	10	0	87.0010	151.9428	102.4987	0.1843	136	117
1	2352.0000	1.0000	10	0	87.4138	151.6875	102.8345	0.3339	140	120
1	2353.0000	1.0000	10	0	87.0679	151.9333	102.6598	0.1606	144	120
1	2354.0000	1.0000	10	0	87.2186	151.8649	102.8335	0.1549	139	124
1	2355.0000	1.0000	10	0	87.1220	151.9331	102.6884	0.2921	138	124
1	2356.0000	1.0000	10	0	87.2369	151.8921	102.7626	0.1830	139	124
1	2357.0000	1.0000	10	0	87.2955	151.9021	102.7720	0.2592	139	129
1	2358.0000	1.0000	10	0	87.0499	151.9593	102.5814	0.2441	148	125
1	2359.0000	1.0000	10	0	87.1224	151.9693	102.6472	0.1721	144	122
1	2360.0000	1.0000	9	0	87.1071	152.0936	102.6650	0.1869	138	126
1	2361.0000	1.0000	10	0	87.2045	152.0607	102.5801	0.1706	141	122
1	2362.0000	1.0000	10	0	87.1432	152.0689	102.6412	0.2237	137	124
1	2363.0000	1.0000	10	0	87.2458	152.0230	102.6305	0.1810	136	127
1	2364.0000	1.0000	10	0	87.2283	152.0614	102.6048	0.1886	135	126
1	2365.0000	1.0000	9	0	87.2273	152.0783	102.6133	0.1467	140	124
1	2366.0000	1.0000	10	0	87.2214	152.0900	102.6940	0.2493	147	120
1	2367.0000	1.0000	10	0	87.1621	152.1845	102.6709	0.2009	141	124
1	2368.0000	1.0000	10	0	87.2478	152.1416	102.6739	0.2194	143	127
1	2369.0000	1.0000	10	0	87.1170	152.1789	102.6247	0.1884	140	126
1	2370.0000	1.0000	10	0	87.0622	152.1186	102.5568	0.2206	140	127
1	2371.0000	1.0000	10	0	87.2570	152.1433	102.6788	0.2833	144	127
1	2372.0000	1.0000	10	0	87.1624	152.1514	102.5701	0.2466	139	121
1	2373.0000	1.0000	10	0	87.0859	152.0686	102.6126	0.1956	145	125
1	2374.0000	1.0000	10	0	87.2488	151.9438	102.7039	0.1382	135	126
1	2375.0000	1.0000	10	0	87.0068	152.0830	102.6606	0.2500	142	128
1	2376.0000	1.0000	10	0	87.0496	151.9554	102.7038	0.1360	139	131
1	2377.0000	1.0000	10	0	87.1229	151.9599	102.8038	0.1516	138	131
1	2378.0000	1.0000	10	0	87.2838	151.8489	102.8210	0.2328	138	135
1	2379.0000	1.0000	10	0	87.0839	151.8829	102.6223	0.1317	138	127
1	2380.0000	1.0000	10	0	87.3749	151.8816	102.9251	0.3243	142	130
1	2381.0000	1.0000	10	0	86.9981	151.8970	102.6348	0.1867	137	123
1	2382.0000	1.0000	10	0	87.0356	151.8856	102.6330	0.1564	137	129
1	2383.0000	1.0000	10	0	87.0028	151.9457	102.6360	0.2019	140	124
1	2384.0000	1.0000	10	0	87.0989	151.7100	102.5488	0.2827	144	133
1	2385.0000	1.0000	10	0	87.0387	151.8123	102.6462	0.2427	140	128
1	2386.0000	1.0000	10	0	87.0837	151.8071	102.5779	0.1597	143	123
1	2387.0000	1.0000	10	0	87.0335	151.7942	102.6200	0.1634	144	125
1	2388.0000	1.0000	9	0	87.0764	151.8527	102.6949	0.1718	137	124
1	2389.0000	1.0000	10	0	86.9868	151.8498	102.5917	0.1565	137	126
1	2390.0000	1.0000	10	0	86.9065	151.8616	102.5293	0.1941	144	131
1	2391.0000	1.0000	10	0	86.9866	151.7235	102.4662	0.1866	139	122
1	2392.0000	1.0000	10	0	86.8442	151.7229	102.4028	0.3493	141	126
1	2393.0000	1.0000	10	0	87.1082	151.7818	102.5998	0.1936	139	125
1	2394.0000	1.0000	10	0	86.9929	151.7216	102.5736	0.2084	137	122
1	2395.0000	1.0000	10	0	87.0101	151.7858	102.6440	0.3008	131	124
1	2396.0000	1.0000	10	0	86.9512	151.8147	102.5683	0.2399	140	124
1	2397.0000	1.0000	10	0	87.0208	151.7556	102.6435	0.1632	139	125
1	2398.0000	1.0000	9	0	86.8168	151.8699	102.4587	0.1456	134	129
1	2399.0000	1.0000	10	0	86.7486	151.7154	102.4174	0.2417	138	116
1	2400.0000	1.0000	9	0	86.9953	151.7189	102.5952	0.1134	141	120
1	2401.0000	1.0000	10	0	86.8118	151.7481	102.5004	0.2932	137	120
1	2402.0000	1.0000	10	0	86.9143	151.9091	102.5709	0.2867	141	126
1	2403.0000	1.0000	10	0	86.8884	151.7743	102.4464	0.1534	141	125
1	2404.0000	1.0000	10	0	86.9978	151.7618	102.5880	0.1552	132	120
1	2405.0000	1.0000	10	0	87.0860	151.6441	102.6185	0.2980	137	129
1	2406.0000	1.0000	10	0	86.8902	151.8096	102.5191	0.2440	137	123
1	2407.0000	1.0000	10	0	86.8374	151.8575	102.5585	0.4039	136	117
1	2408.0000	1.0000	9	0	86.9835	151.8319	102.5878	0.1692	144	123
1	2409.0000	1.0000	10	0	86.8109	151.8767	102.5073	0.2042	141	122
1	2410.0000	1.0000	9	0	87.2441	151.7029	102.7692	0.3662	141	124
1	2411.0000	1.0000	10	0	87.0168	151.7072	102.5678	0.1163	139	122
1	2412.0000	1.0000	10	0	86.8316	151.7791	102.3952	0.1704	136	116
1	2413.0000	1.0000	10	0	86.9216	151.7447	102.4537	0.2053	144	113
1	2414.0000	1.0000	10	0	86.7794	151.8719	102.4364	0.2653	143	118
1	2415.0000	1.0000	10	0	87.0656	151.6440	102.4453	0.3258	138	116
1	2416.0000	1.0000	10	0	87.0827	151.7967	102.6451	0.1630	140	122
1	2417.0000	1.0000	10	0	87.1009	151.7833	102.6576	0.1931	136	122
1	2418.0000	1.0000	10	0	87.0413	151.8408	102.5795	0.1852	136	129
1	2419.0000	1.0000	10	0	86.9897	151.8162	102.5640	0.1916	136	123
1	2420.0000	1.0000	10	0	87.1060	151.7081	102.5833	0.2953	138	126
1	2421.0000	1.0000	10	0	86.9152	151.8115	102.3200	0.2580	139	126
1	2422.0000	1.0000	10	0	86.8173	151.7726	102.3376	0.2721	141	126
1	2423.0000	1.0000	10	0	86.9031	151.9041	102.4165	0.1723	140	124
1	2424.0000	1.0000	10	0	86.7666	152.0232	102.4054	0.4028	138	119
1	2425.0000	1.0000	10	0	86.9388	151.8128	102.4175	0.2982	138	116
1	2426.0000	1.0000	10	0	87.1066	151.8210	102.5310	0.2960	137	120
1	2427.0000	1.0000	10	0	86.9351	151.9459	102.4088	0.2294	137	117
1	2428.0000	1.0000	10	0	86.9521	151.7803	102.4284	0.2666	142	128
1	2429.0000	1.0000	10	0	86.9174	151.9301	102.5258	0.2533	137	121
1	2430.0000	1.0000	10	0	86.8810	151.7667	102.4542	0.2822	137	119
1	2431.0000	1.0000	9	0	86.9781	151.7996	102.4634	0.3120	140	122
1	2432.0000	1.0000	10	0	87.0812	151.6880	102.5092	0.3309	136	122
1	2433.0000	1.0000	10	0	86.6672	151.8716	102.3396	0.2784	143	120
1	2434.0000	1.0000	10	0	86.8235	151.8020	102.2649	0.2659	139	118
1	2435.0000	1.0000	9	0	86.9323	151.8350	102.4512	0.2753	140	123
1	2436.0000	1.0000	10	0	86.9666	151.7686	102.4428	0.2607	142	125
1	2437.0000	1.0000	10	0	86.9092	151.8851	102.3742	0.1765	137	123
1	2438.0000	1.0000	10	0	87.0756	151.8216	102.5484	0.2188	147	124
1	2439.0000	1.0000	10	0	86.8698	151.9986	102.4799	0.2883	138	128
1	2440.0000	1.0000	10	0	87.6656	151.7333	102.9690	0.5771	138	117
1	2441.0000	1.0000	10	0	86.7799	151.8962	102.1828	0.1776	140	120
1	2442.0000	1.0000	10	0	86.8401	151.9709	102.3933	0.1591	145	128
1	2443.0000	1.0000	10	0	86.9115	151.9631	102.4657	0.2292	144	129
1	2444.0000	1.0000	10	0	86.7548	151.9407	102.2933	0.1992	138	122
1	2445.0000	1.0000	10	0	87.0539	151.9339	102.4355	0.2173	136	118
1	2446.0000	1.0000	10	0	86.8004	151.9770	102.3159	0.2669	141	124
1	2447.0000	1.0000	10	0	87.0486	151.9331	102.4972	0.1851	143	128
1	2448.0000	1.0000	10	0	86.7668	152.0187	102.2603	0.1765	139	119
1	2449.0000	1.0000	10	0	87.0317	151.8062	102.5244	0.4448	139	125
1	2450.0000	1.0000	9	0	86.9424	151.9329	102.4982	0.1269	147	129
1	2451.0000	1.0000	9	0	86.9449	151.9558	102.4367	0.1698	142	123
1	2452.0000	1.0000	10	0	86.8260	151.9276	102.3586	0.2376	141	125
1	2453.0000	1.0000	10	0	86.7671	151.9351	102.3425	0.1635	146	125
1	2454.0000	1.0000	10	0	86.7840	151.9373	102.3752	0.1703	138	125
1	2455.0000	1.0000	10	0	86.9490	151.9511	102.4130	0.1093	141	123
1	2456.0000	1.0000	10	0	87.0504	151.9547	102.4688	0.1829	133	128
1	2457.0000	1.0000	10	0	87.0045	151.8974	102.4893	0.2776	143	123
1	2458.0000	1.0000	10	0	86.8887	151.9355	102.4378	0.2809	147	130
1	2459.0000	1.0000	10	0	86.9335	151.9830	102.4270	0.2097	136	120
1	2460.0000	1.0000	10	0	87.0105	151.9573	102.4525	0.1467	142	119
1	2461.0000	1.0000	10	0	86.8787	152.0345	102.3906	0.2080	145	122
1	2462.0000	1.0000	10	0	87.0760	151.9124	102.4989	0.1717	140	117
1	2463.0000	1.0000	10	0	86.9414	151.9502	102.3951	0.2151	138	125
1	2464.0000	1.0000	10	0	86.8880	151.9706	102.4277	0.2473	140	125
1	2465.0000	1.0000	9	0	86.8970	152.0528	102.4679	0.2505	139	128
1	2466.0000	1.0000	10	0	86.9610	151.9271	102.4415	0.1766	137	122
1	2467.0000	1.0000	10	0	87.0957	151.8498	102.5322	0.1521	138	128
1	2468.0000	1.0000	10	0	86.9885	151.8995	102.5034	0.2143	141	118
1	2469.0000	1.0000	10	0	86.8489	151.7271	102.4503	0.2909	140	120
1	2470.0000	1.0000	10	0	86.7240	151.9221	102.2985	0.3869	139	121
1	2471.0000	1.0000	10	0	86.8191	151.7216	102.4116	0.2154	138	118
1	2472.0000	1.0000	10	0	86.7639	151.6488	102.2761	0.1862	138	120
1	2473.0000	1.0000	10	0	86.8341	151.6773	102.3977	0.2780	142	120
1	2474.0000	1.0000	10	0	86.6842	151.8163	102.3434	0.1997	140	121
1	2475.0000	1.0000	10	0	86.7556	151.8986	102.3462	0.1489	138	122
1	2476.0000	1.0000	9	0	86.9375	151.8751	102.4897	0.1556	138	125
1	2477.0000	1.0000	10	0	86.9793	151.8499	102.4497	0.2373	134	120
1	2478.0000	1.0000	10	0	86.9872	151.8101	102.4047	0.2399	140	123
1	2479.0000	1.0000	9	0	86.8975	151.9417	102.4779	0.1784	146	132
1	2480.0000	1.0000	9	0	86.9708	151.9268	102.4971	0.1650	146	125
1	2481.0000	1.0000	10	0	86.8884	151.8128	102.3882	0.2354	140	126
1	2482.0000	1.0000	10	0	86.9080	151.9322	102.4403	0.2745	135	121
1	2483.0000	1.0000	10	0	87.0068	151.8425	102.4223	0.1851	133	115
1	2484.0000	1.0000	10	0	86.9870	151.8216	102.4448	0.2292	134	116
1	2485.0000	1.0000	10	0	86.8902	151.8600	102.4383	0.2431	135	112
1	2486.0000	1.0000	10	0	86.7392	152.0870	102.3344	0.2812	142	122
1	2487.0000	1.0000	9	0	86.7234	152.0082	102.3112	0.2114	136	119
1	2488.0000	1.0000	10	0	86.7828	151.7883	102.2030	0.2891	143	121
1	2489.0000	1.0000	10	0	86.7650	151.9896	102.4310	0.1883	133	122
1	2490.0000	1.0000	10	0	86.9104	151.9253	102.4487	0.1388	139	125
1	2491.0000	1.0000	10	0	86.9376	151.9725	102.5062	0.1631	138	125
1	2492.0000	1.0000	10	0	86.9702	151.9818	102.4769	0.1934	138	127
1	2493.0000	1.0000	10	0	87.1174	151.9090	102.6475	0.2370	143	129
1	2494.0000	1.0000	10	0	87.1097	151.8746	102.6082	0.2210	140	123
1	2495.0000	1.0000	10	0	87.0868	151.9682	102.6247	0.1693	140	124
1	2496.0000	1.0000	9	0	87.1615	151.9277	102.6749	0.1434	137	119
1	2497.0000	1.0000	10	0	87.4260	151.7970	102.8610	0.4334	137	118
1	2498.0000	1.0000	9	0	87.4154	151.8144	102.9174	0.2480	133	118
1	2499.0000	1.0000	10	0	87.3574	151.8271	102.9393	0.2542	128	116
1	2500.0000	1.0000	10	0	87.2928	151.7220	102.8251	0.1923	131	116
1	2501.0000	1.0000	9	0	87.0899	151.8614	102.6739	0.2913	133	115
1	2502.0000	1.0000	9	0	87.1437	151.6550	102.6041	0.3668	136	122
1	2503.0000	1.0000	9	0	86.9272	151.9448	102.4773	0.2018	130	118
1	2504.0000	1.0000	9	0	86.8866	151.8839	102.4176	0.2729	136	122
1	2505.0000	1.0000	10	0	86.9357	151.9508	102.4904	0.2007	137	121
1	2506.0000	1.0000	9	0	87.1859	151.9461	102.6473	0.3277	157	127
1	2507.0000	1.0000	10	0	86.9569	152.1638	102.6253	0.2385	136	119
1	2508.0000	1.0000	10	0	87.0859	152.2948	102.7946	0.3666	141	125
1	2509.0000	1.0000	10	0	87.1473	152.2847	102.8651	0.1958	138	125
1	2510.0000	1.0000	10	0	87.1747	152.3169	102.8347	0.2143	134	116
1	2511.0000	1.0000	10	0	87.1722	152.2998	102.7905	0.1701	134	128
1	2512.0000	1.0000	9	0	87.2000	152.3017	102.8169	0.2591	139	126
1	2513.0000	1.0000	10	0	87.1304	152.3791	102.7689	0.1767	136	121
1	2514.0000	1.0000	10	0	87.1077	152.4992	102.8619	0.2478	138	115
1	2515.0000	1.0000	10	0	87.0679	152.5013	102.7695	0.3276	132	119
1	2516.0000	1.0000	9	0	87.2275	152.4541	102.9660	0.1680	137	116
1	2517.0000	1.0000	9	0	87.2313	152.3805	102.9456	0.2382	134	123
1	2518.0000	1.0000	10	0	86.7541	152.0286	102.4740	0.3646	121	101
[truncated: 36,210,972 more chars]
