# Supplementary material for: Intracrystalline deformation microstructures in natural olivine with implications for stress estimation
Source: Sci Rep. 2022 Nov 22;12:20069. doi: 10.1038/s41598-022-24538-2 (PMC9681765; doi:10.1038/s41598-022-24538-2)
Supplement: Supplementary file 4 — Supplementary Information 4. [file 41598_2022_24538_MOESM4_ESM.zip › grain-18.ctf]

Channel Text File
Prj	grain-18
Author	
JobMode	Grid
XCells	1615
YCells	322
XStep	1.0000
YStep	1.0000
AcqE1	0.0000
AcqE2	0.0000
AcqE3	0.0000
Euler angles refer to Sample Coordinate system (CS0)!	Mag	65.0000	Coverage	99	Device	0	KV	20.0000	TiltAngle	70.0000	TiltAxis	0	DetectorOrientationE1	359.9495	DetectorOrientationE2	94.1671	DetectorOrientationE3	0.0421	WorkingDistance	16.0988	InsertionDistance	192.0
Phases	7
4.756;10.207;5.980	90.000;90.000;90.000	Forsterite	3	0			[Forsteri.cry]
18.241;8.830;5.185	90.000;90.000;90.000	Enstatite  Opx AV77	3	0			[Enstatit.cry]
9.746;8.990;5.251	90.000;105.630;90.000	Diopside   CaMgSi2O6	2	0			[Diopside.cry]
8.206;8.206;8.206	90.000;90.000;90.000	Spinel - (Mg,Fe)2SiO4	11	227			American Mineralogist, (1993), vol. 78, 页面 1320-1323
9.922;18.219;5.360	90.000;104.810;90.000	Amphibole	2	12			American Mineralogist, (1993), vol. 78, 页面 746-752
11.507;11.507;11.507	90.000;90.000;90.000	Pyrope	11	230			American Mineralogist, (1975), vol. 60, 页面 218-228
8.194;12.897;14.190	92.980;115.820;91.150	Anorthite	1	2			American Mineralogist, (1973), vol. 58, 页面 665-675
Phase	X	Y	Bands	Error	Euler1	Euler2	Euler3	MAD	BC	BS
1	0.0000	0.0000	10	0	18.1918	113.5265	24.9350	0.2681	155	143
1	1.0000	0.0000	10	0	18.0795	113.6090	25.0664	0.1960	153	137
1	2.0000	0.0000	10	0	18.0079	113.5619	24.9540	0.1997	150	141
1	3.0000	0.0000	10	0	18.1195	113.5782	25.0441	0.1293	150	144
1	4.0000	0.0000	10	0	17.9746	113.6150	25.0874	0.1890	150	144
1	5.0000	0.0000	10	0	18.0456	113.5903	25.0055	0.0887	149	139
1	6.0000	0.0000	10	0	18.0690	113.6012	25.1475	0.1283	154	136
1	7.0000	0.0000	10	0	17.9651	113.6253	25.0629	0.1471	154	138
1	8.0000	0.0000	10	0	17.9517	113.6106	25.1105	0.1279	145	144
1	9.0000	0.0000	10	0	17.9778	113.5781	25.0800	0.1689	143	142
1	10.0000	0.0000	10	0	18.0153	113.6020	25.1773	0.1417	150	136
1	11.0000	0.0000	10	0	17.9686	113.5970	25.1896	0.1387	157	140
1	12.0000	0.0000	10	0	17.9754	113.5983	25.0878	0.1273	152	143
1	13.0000	0.0000	10	0	17.9964	113.5684	25.1373	0.1283	150	151
1	14.0000	0.0000	10	0	18.0566	113.6112	25.2001	0.1116	149	144
1	15.0000	0.0000	10	0	17.9652	113.5889	25.0931	0.1565	148	146
1	16.0000	0.0000	10	0	18.1324	113.4746	25.1599	0.1362	147	141
1	17.0000	0.0000	10	0	18.0089	113.5647	25.2203	0.2636	144	146
1	18.0000	0.0000	10	0	18.1935	113.4717	25.3125	0.2113	150	140
1	19.0000	0.0000	10	0	17.9999	113.5128	25.3078	0.2094	149	140
1	20.0000	0.0000	10	0	17.9729	113.6042	25.6131	0.2832	147	133
1	21.0000	0.0000	10	0	17.9077	113.5709	25.3747	0.2430	186	136
1	22.0000	0.0000	9	0	17.9814	113.5969	25.7016	0.2863	148	135
1	23.0000	0.0000	10	0	18.1789	113.4750	25.6796	0.2044	150	138
1	24.0000	0.0000	10	0	18.2585	113.4393	25.6641	0.2173	149	131
1	25.0000	0.0000	10	0	18.2373	113.3708	25.4589	0.2317	147	134
1	26.0000	0.0000	10	0	18.1195	113.4325	25.5253	0.1251	156	138
1	27.0000	0.0000	10	0	18.2245	113.3826	25.5228	0.1129	156	140
1	28.0000	0.0000	10	0	18.2574	113.4360	25.6728	0.1968	150	142
1	29.0000	0.0000	10	0	18.1291	113.4659	25.7134	0.2568	157	142
1	30.0000	0.0000	9	0	18.1674	113.3947	25.6234	0.1769	151	142
1	31.0000	0.0000	10	0	18.1127	113.3302	25.5815	0.1666	151	131
1	32.0000	0.0000	10	0	18.3922	113.4459	25.7496	0.2645	148	136
1	33.0000	0.0000	10	0	18.2245	113.3901	25.5923	0.1391	148	139
1	34.0000	0.0000	10	0	18.1774	113.4224	25.5379	0.2162	150	135
1	35.0000	0.0000	10	0	18.2572	113.2995	25.6841	0.2613	157	136
1	36.0000	0.0000	10	0	18.3768	113.3935	25.7912	0.1987	149	132
1	37.0000	0.0000	10	0	18.2029	113.2957	25.6680	0.2436	147	134
1	38.0000	0.0000	9	0	18.2459	113.3074	25.6235	0.0899	150	143
1	39.0000	0.0000	10	0	18.1031	113.3080	25.6327	0.2752	144	129
1	40.0000	0.0000	10	0	18.2649	113.3034	25.7280	0.2152	148	131
1	41.0000	0.0000	10	0	17.9974	113.4101	25.8197	0.3391	148	128
1	42.0000	0.0000	10	0	17.9892	113.3648	25.7046	0.1644	146	132
1	43.0000	0.0000	10	0	18.1452	113.4160	25.6822	0.1020	145	132
1	44.0000	0.0000	10	0	17.9375	113.4492	25.7043	0.2261	153	132
1	45.0000	0.0000	10	0	18.0155	113.4257	25.7384	0.2228	150	133
1	46.0000	0.0000	10	0	17.9260	113.3954	25.6228	0.1979	149	138
1	47.0000	0.0000	10	0	17.8587	113.4871	25.8023	0.3418	149	137
1	48.0000	0.0000	9	0	18.0165	113.4979	25.8421	0.2440	150	136
1	49.0000	0.0000	10	0	17.8213	113.3764	25.6423	0.3752	148	139
1	50.0000	0.0000	10	0	17.9871	113.4249	25.6933	0.1366	147	138
1	51.0000	0.0000	10	0	18.0024	113.4408	25.7637	0.2166	155	137
1	52.0000	0.0000	9	0	18.0589	113.4317	25.7191	0.1453	146	130
1	53.0000	0.0000	10	0	17.9222	113.4430	25.7680	0.2280	149	135
1	54.0000	0.0000	10	0	17.8872	113.3543	25.7622	0.1852	150	136
1	55.0000	0.0000	10	0	17.7849	113.3967	25.6460	0.2589	149	141
1	56.0000	0.0000	10	0	17.6760	113.4903	25.8936	0.4007	153	136
1	57.0000	0.0000	10	0	17.7963	113.4730	25.8440	0.2190	146	142
1	58.0000	0.0000	10	0	17.8548	113.3969	25.7389	0.2159	149	138
1	59.0000	0.0000	10	0	17.9451	113.3309	25.7941	0.2349	146	139
1	60.0000	0.0000	10	0	17.7667	113.3550	25.6813	0.2090	154	145
1	61.0000	0.0000	10	0	17.8885	113.3799	25.7719	0.1779	156	145
1	62.0000	0.0000	10	0	17.8514	113.3294	25.8959	0.1865	153	142
1	63.0000	0.0000	10	0	17.8665	113.3768	25.8710	0.1360	149	142
1	64.0000	0.0000	10	0	18.0092	113.2464	25.8905	0.2334	146	137
1	65.0000	0.0000	9	0	17.9754	113.3362	25.8644	0.1758	153	148
1	66.0000	0.0000	10	0	17.8487	113.2181	25.8783	0.2510	150	135
1	67.0000	0.0000	9	0	17.7177	113.3631	26.0829	0.3646	150	141
1	68.0000	0.0000	10	0	17.8736	113.2665	25.9433	0.3398	156	135
1	69.0000	0.0000	10	0	17.8234	113.3919	26.1195	0.2540	154	136
1	70.0000	0.0000	9	0	18.0358	113.4357	26.3581	0.3342	154	124
1	71.0000	0.0000	10	0	17.8421	113.3586	26.0809	0.1990	149	127
1	72.0000	0.0000	10	0	17.8107	113.4340	26.1319	0.1649	150	131
1	73.0000	0.0000	10	0	17.7268	113.4297	26.1602	0.2024	156	141
1	74.0000	0.0000	10	0	17.9357	113.3011	26.1594	0.3643	151	134
1	75.0000	0.0000	10	0	17.8567	113.3919	26.2543	0.1907	151	136
1	76.0000	0.0000	10	0	17.8621	113.3387	26.0860	0.2223	151	132
1	77.0000	0.0000	10	0	17.7620	113.2617	25.9470	0.2983	156	129
1	78.0000	0.0000	10	0	17.7682	113.3258	25.9898	0.2799	151	135
1	79.0000	0.0000	10	0	17.8179	113.3038	25.9584	0.1874	154	136
1	80.0000	0.0000	10	0	17.9468	113.3022	26.1011	0.2419	147	138
1	81.0000	0.0000	10	0	17.7738	113.2591	25.8153	0.3616	152	132
1	82.0000	0.0000	10	0	18.0242	113.2586	26.0363	0.2069	150	141
1	83.0000	0.0000	10	0	17.8666	113.3420	26.0601	0.2364	155	140
1	84.0000	0.0000	9	0	17.8721	113.2703	26.0247	0.2124	159	130
1	85.0000	0.0000	10	0	17.7986	113.3234	26.1807	0.3278	158	135
1	86.0000	0.0000	10	0	17.6647	113.1873	26.0200	0.4164	150	128
1	87.0000	0.0000	10	0	17.7305	113.3787	26.3794	0.3122	152	134
1	88.0000	0.0000	10	0	17.6959	113.3980	26.5312	0.3496	150	139
1	89.0000	0.0000	10	0	17.7578	113.3867	26.3937	0.1970	148	130
1	90.0000	0.0000	10	0	17.8851	113.3231	26.4308	0.2635	147	133
1	91.0000	0.0000	10	0	17.9721	113.3102	26.5558	0.3423	155	135
1	92.0000	0.0000	9	0	18.2807	113.2725	26.4213	0.3177	154	130
1	93.0000	0.0000	10	0	18.1793	113.3043	26.4188	0.3473	151	133
1	94.0000	0.0000	10	0	18.1850	113.2638	26.4605	0.3772	155	134
1	95.0000	0.0000	10	0	18.1621	113.1940	26.2976	0.1914	155	138
1	96.0000	0.0000	10	0	18.1684	113.2285	26.3184	0.2218	154	132
1	97.0000	0.0000	10	0	17.9999	113.1788	26.2951	0.1801	155	133
1	98.0000	0.0000	10	0	18.1758	113.1155	26.2873	0.2459	156	137
1	99.0000	0.0000	10	0	18.0943	113.1573	26.3313	0.2894	154	136
1	100.0000	0.0000	10	0	17.8496	113.1810	26.2833	0.4304	149	129
1	101.0000	0.0000	10	0	17.8133	113.1683	26.0270	0.3671	151	137
1	102.0000	0.0000	10	0	18.0829	113.2162	26.3943	0.2195	156	129
1	103.0000	0.0000	10	0	18.2082	113.2249	26.3930	0.2335	158	138
1	104.0000	0.0000	10	0	17.9699	113.1873	26.2176	0.2465	146	130
1	105.0000	0.0000	10	0	18.1272	113.2588	26.5095	0.3524	154	135
1	106.0000	0.0000	10	0	17.9289	113.2754	26.2542	0.2411	156	137
1	107.0000	0.0000	10	0	18.2012	113.2437	26.4781	0.2963	144	130
1	108.0000	0.0000	10	0	18.1300	113.2753	26.3898	0.2858	154	130
1	109.0000	0.0000	9	0	18.2233	113.1533	26.4605	0.2479	149	135
1	110.0000	0.0000	10	0	18.0617	113.2714	26.3893	0.3477	141	135
1	111.0000	0.0000	10	0	18.1379	113.2111	26.3246	0.2167	153	126
1	112.0000	0.0000	10	0	18.0973	113.1924	26.3112	0.1816	152	138
1	113.0000	0.0000	10	0	18.0188	113.1505	26.1798	0.2816	149	136
1	114.0000	0.0000	10	0	18.2106	113.2136	26.3215	0.2287	146	134
1	115.0000	0.0000	10	0	18.3499	113.2654	26.4000	0.2647	150	135
1	116.0000	0.0000	10	0	18.4388	113.1104	26.2278	0.1655	149	143
1	117.0000	0.0000	10	0	18.4676	113.1677	26.3815	0.2517	152	135
1	118.0000	0.0000	10	0	18.5324	113.0660	26.3534	0.3832	144	136
1	119.0000	0.0000	10	0	18.5085	113.1503	26.4125	0.2266	147	130
1	120.0000	0.0000	10	0	18.4113	113.1851	26.4323	0.3756	146	131
1	121.0000	0.0000	9	0	18.5570	113.2325	26.6267	0.4260	150	126
1	122.0000	0.0000	10	0	18.2256	112.8830	26.2313	0.4357	153	129
1	123.0000	0.0000	10	0	18.3838	113.1178	26.4898	0.2674	157	131
1	124.0000	0.0000	9	0	18.5123	113.0269	26.5359	0.1946	153	144
1	125.0000	0.0000	10	0	18.5325	113.0699	26.4888	0.2168	153	132
1	126.0000	0.0000	9	0	18.3644	112.9342	26.2095	0.4327	155	142
1	127.0000	0.0000	10	0	18.5141	113.0300	26.4191	0.2093	154	135
1	128.0000	0.0000	10	0	18.3261	112.9234	26.4445	0.4289	158	137
1	129.0000	0.0000	10	0	18.6193	113.0294	26.6549	0.3025	153	140
1	130.0000	0.0000	10	0	18.5069	113.0994	26.5254	0.1464	154	148
1	131.0000	0.0000	10	0	18.4611	112.9907	26.5662	0.1793	159	139
1	132.0000	0.0000	10	0	18.3970	113.0758	26.6507	0.3292	154	136
1	133.0000	0.0000	10	0	18.3770	113.1252	26.5956	0.2583	150	137
1	134.0000	0.0000	10	0	18.6350	113.0238	26.5626	0.1598	155	146
1	135.0000	0.0000	10	0	18.3992	113.1592	26.5835	0.2585	158	133
1	136.0000	0.0000	10	0	18.4445	113.1166	26.6629	0.2536	159	138
1	137.0000	0.0000	10	0	18.5780	112.9361	26.5275	0.2968	154	140
1	138.0000	0.0000	10	0	18.5622	113.0556	26.6667	0.1593	158	141
1	139.0000	0.0000	10	0	18.7791	113.1040	26.6973	0.3267	158	133
1	140.0000	0.0000	10	0	18.5030	113.0346	26.6366	0.1983	152	142
1	141.0000	0.0000	10	0	18.5784	113.0385	26.6719	0.1608	156	138
1	142.0000	0.0000	10	0	18.4712	113.0482	26.5499	0.2554	153	141
1	143.0000	0.0000	9	0	18.6167	113.0596	26.6731	0.1564	151	136
1	144.0000	0.0000	10	0	18.5142	113.1231	26.6504	0.2155	156	145
1	145.0000	0.0000	10	0	18.6465	113.0310	26.6572	0.1392	156	140
1	146.0000	0.0000	9	0	18.6418	113.0132	26.5382	0.1320	149	144
1	147.0000	0.0000	10	0	18.6809	113.0398	26.6697	0.2111	154	139
1	148.0000	0.0000	10	0	18.6100	113.0119	26.7166	0.1928	148	143
1	149.0000	0.0000	10	0	18.6980	113.0963	26.8774	0.3192	153	136
1	150.0000	0.0000	10	0	18.5864	112.9376	26.6196	0.2324	158	137
1	151.0000	0.0000	10	0	18.5801	113.0031	26.7767	0.2358	158	136
1	152.0000	0.0000	10	0	18.5450	112.9599	26.7356	0.2200	151	142
1	153.0000	0.0000	10	0	18.6109	112.9674	26.7941	0.1949	155	146
1	154.0000	0.0000	9	0	18.6858	113.0117	26.8125	0.1469	156	145
1	155.0000	0.0000	10	0	18.6736	113.0026	26.8991	0.1675	151	145
1	156.0000	0.0000	10	0	18.6310	112.9514	26.7948	0.1775	160	147
1	157.0000	0.0000	9	0	18.6302	112.9801	26.8887	0.2043	150	149
1	158.0000	0.0000	10	0	18.6678	112.9082	26.8348	0.1935	153	141
1	159.0000	0.0000	10	0	18.8186	113.1264	26.9502	0.3868	157	135
1	160.0000	0.0000	10	0	18.7465	113.0254	26.9810	0.1494	154	139
1	161.0000	0.0000	10	0	18.7489	112.9912	26.9569	0.1612	157	143
1	162.0000	0.0000	10	0	18.5463	112.8558	26.7428	0.3166	160	139
1	163.0000	0.0000	10	0	18.5882	112.9905	26.8797	0.1918	147	139
1	164.0000	0.0000	10	0	18.5353	112.9844	26.9872	0.2896	156	136
1	165.0000	0.0000	10	0	18.5683	112.9198	26.7735	0.2049	159	139
1	166.0000	0.0000	10	0	18.5152	112.9777	26.8250	0.1933	161	146
1	167.0000	0.0000	10	0	18.6721	112.9658	26.8854	0.1652	158	144
1	168.0000	0.0000	10	0	18.6662	113.0039	26.9506	0.2014	151	137
1	169.0000	0.0000	10	0	18.7129	112.9981	26.9783	0.2007	159	140
1	170.0000	0.0000	10	0	18.5797	113.0049	26.9325	0.2029	158	148
1	171.0000	0.0000	10	0	18.5792	112.9820	26.8822	0.1750	155	147
1	172.0000	0.0000	10	0	18.6281	113.0070	26.9580	0.2059	162	142
1	173.0000	0.0000	10	0	18.6852	112.9299	26.8968	0.2020	156	144
1	174.0000	0.0000	10	0	18.6625	112.9389	26.9658	0.1762	154	144
1	175.0000	0.0000	10	0	18.5743	112.9475	26.9064	0.1864	154	142
1	176.0000	0.0000	10	0	18.5403	112.8973	26.8232	0.2253	152	143
1	177.0000	0.0000	10	0	18.7208	112.8893	26.9361	0.2192	152	138
1	178.0000	0.0000	10	0	18.5546	112.8997	26.8827	0.2693	153	138
1	179.0000	0.0000	10	0	18.7263	112.9972	27.0670	0.2672	151	134
1	180.0000	0.0000	10	0	18.6320	113.0280	27.0606	0.2931	150	135
1	181.0000	0.0000	10	0	18.4835	112.6610	27.1394	0.4993	156	144
1	182.0000	0.0000	10	0	18.7571	112.9095	27.4642	0.2126	147	145
1	183.0000	0.0000	10	0	18.7512	112.8955	27.5501	0.2025	155	140
1	184.0000	0.0000	10	0	18.6868	112.9222	27.5222	0.2443	154	142
1	185.0000	0.0000	10	0	18.6513	112.8477	27.4334	0.1823	148	134
1	186.0000	0.0000	10	0	18.6646	112.9065	27.5247	0.2345	150	133
1	187.0000	0.0000	10	0	18.6815	112.9182	27.4466	0.1699	152	133
1	188.0000	0.0000	10	0	18.7952	112.8973	27.5172	0.1416	144	137
1	189.0000	0.0000	10	0	18.7412	112.8199	27.5188	0.2183	143	132
1	190.0000	0.0000	10	0	18.7466	112.8791	27.5301	0.2689	145	136
1	191.0000	0.0000	10	0	18.7885	112.8695	27.5765	0.1646	148	137
1	192.0000	0.0000	10	0	18.7649	112.9012	27.6255	0.2275	162	135
1	193.0000	0.0000	10	0	18.5946	112.9695	27.5169	0.3671	154	134
1	194.0000	0.0000	10	0	18.7336	112.9247	27.5914	0.1640	148	140
1	195.0000	0.0000	10	0	18.6568	112.8748	27.5036	0.1988	152	138
1	196.0000	0.0000	10	0	18.7055	112.8996	27.5943	0.2451	154	136
1	197.0000	0.0000	10	0	18.7122	112.8613	27.5291	0.1543	150	137
1	198.0000	0.0000	10	0	18.8655	112.8393	27.5849	0.2627	149	140
1	199.0000	0.0000	9	0	18.7496	112.8416	27.5377	0.2455	151	131
1	200.0000	0.0000	9	0	18.8749	112.7879	27.6207	0.1678	136	104
1	201.0000	0.0000	10	0	18.7382	112.7418	27.5543	0.3354	121	100
1	202.0000	0.0000	10	0	18.8123	112.7693	27.7067	0.1599	131	101
1	203.0000	0.0000	10	0	18.9121	112.8201	27.7959	0.1719	141	120
1	204.0000	0.0000	10	0	18.7883	112.8289	27.7936	0.1812	150	134
1	205.0000	0.0000	9	0	18.8116	112.8103	27.7431	0.1121	145	128
1	206.0000	0.0000	10	0	18.7605	112.8495	27.8426	0.2081	143	133
1	207.0000	0.0000	10	0	18.7373	112.9206	27.7845	0.2392	151	137
1	208.0000	0.0000	10	0	18.8909	112.7685	27.7434	0.1417	149	132
1	209.0000	0.0000	10	0	18.7362	112.7590	27.7402	0.1947	150	129
1	210.0000	0.0000	10	0	18.6991	112.7504	27.6072	0.2613	147	132
1	211.0000	0.0000	10	0	18.8606	112.8280	27.7802	0.1378	149	140
1	212.0000	0.0000	10	0	18.8760	112.8722	27.7925	0.1741	155	141
1	213.0000	0.0000	10	0	18.7061	112.8110	27.6864	0.2165	150	138
1	214.0000	0.0000	10	0	18.7266	112.8181	27.7194	0.1884	154	134
1	215.0000	0.0000	10	0	18.7291	112.8683	27.6877	0.1749	151	145
1	216.0000	0.0000	10	0	18.7352	112.8164	27.7030	0.1935	151	136
1	217.0000	0.0000	10	0	18.7531	112.8840	27.8382	0.2152	154	129
1	218.0000	0.0000	10	0	18.7644	112.8616	27.7582	0.1773	156	137
1	219.0000	0.0000	10	0	18.7303	112.8580	27.7700	0.2097	157	140
1	220.0000	0.0000	10	0	18.7877	112.8336	27.7659	0.1582	155	135
1	221.0000	0.0000	10	0	18.7031	112.9118	27.7463	0.1477	154	136
1	222.0000	0.0000	10	0	18.7208	112.8571	27.7665	0.1820	156	139
1	223.0000	0.0000	10	0	18.7070	112.8894	27.7841	0.1985	154	134
1	224.0000	0.0000	10	0	18.8385	112.8592	27.8333	0.1577	154	139
1	225.0000	0.0000	9	0	18.8545	112.8105	27.7986	0.1967	147	130
1	226.0000	0.0000	9	0	18.7912	112.9406	27.9017	0.2059	153	134
1	227.0000	0.0000	9	0	18.7279	112.8530	27.7832	0.1661	154	139
1	228.0000	0.0000	9	0	18.6696	112.9624	27.9476	0.2473	152	130
1	229.0000	0.0000	10	0	18.5495	112.8492	27.7690	0.3607	152	133
1	230.0000	0.0000	10	0	18.5614	113.0044	27.8376	0.2043	153	137
1	231.0000	0.0000	10	0	18.6566	112.9362	27.7904	0.1427	157	138
1	232.0000	0.0000	10	0	18.4354	113.0374	27.8060	0.3161	147	134
1	233.0000	0.0000	10	0	18.5969	112.9490	27.8214	0.2192	154	131
1	234.0000	0.0000	10	0	18.5707	112.8937	27.7743	0.2125	156	131
1	235.0000	0.0000	10	0	18.6763	112.9389	27.8984	0.1498	151	128
1	236.0000	0.0000	10	0	18.6440	113.0115	27.9574	0.1849	155	129
1	237.0000	0.0000	10	0	18.6116	113.0380	27.9636	0.2134	156	138
1	238.0000	0.0000	10	0	18.6909	113.0064	27.9424	0.1588	153	135
1	239.0000	0.0000	10	0	18.8317	112.8777	27.8321	0.2987	149	129
1	240.0000	0.0000	10	0	18.6702	112.9182	27.8207	0.2223	150	130
1	241.0000	0.0000	10	0	18.5368	112.8918	27.8474	0.2699	150	124
1	242.0000	0.0000	10	0	18.6137	112.9666	27.9290	0.1677	152	130
1	243.0000	0.0000	10	0	18.4820	113.0308	27.9470	0.2754	154	142
1	244.0000	0.0000	9	0	18.6521	113.0548	28.0547	0.2286	150	135
1	245.0000	0.0000	10	0	18.4819	113.0777	27.9243	0.1821	154	136
1	246.0000	0.0000	10	0	18.6029	113.0130	27.8777	0.1194	145	129
1	247.0000	0.0000	10	0	18.5318	113.0269	27.9419	0.2618	154	129
1	248.0000	0.0000	10	0	18.4101	113.0751	27.7778	0.1763	148	132
1	249.0000	0.0000	10	0	18.4192	113.0350	27.8097	0.1881	148	131
1	250.0000	0.0000	10	0	18.5486	112.9552	27.9563	0.2343	154	132
1	251.0000	0.0000	10	0	18.5385	113.0076	27.9137	0.2580	152	135
1	252.0000	0.0000	10	0	18.5038	113.0690	28.0326	0.3284	151	129
1	253.0000	0.0000	10	0	18.4308	113.0021	27.8980	0.2223	153	133
1	254.0000	0.0000	10	0	18.5818	113.0969	28.0025	0.1813	147	134
1	255.0000	0.0000	10	0	18.6043	113.1655	28.0791	0.2543	154	131
1	256.0000	0.0000	10	0	18.7108	113.0699	28.0605	0.2278	153	127
1	257.0000	0.0000	9	0	18.5169	113.1082	28.0388	0.2187	151	125
1	258.0000	0.0000	10	0	18.5781	112.9945	27.9457	0.2283	151	130
1	259.0000	0.0000	10	0	18.3756	113.1729	27.9050	0.2298	155	134
1	260.0000	0.0000	10	0	18.3176	113.1477	27.9166	0.2361	159	132
1	261.0000	0.0000	10	0	18.3393	113.0714	27.8779	0.2512	153	132
1	262.0000	0.0000	10	0	18.4174	113.1120	27.9800	0.1443	152	122
1	263.0000	0.0000	10	0	18.4671	113.1120	28.0303	0.2522	153	127
1	264.0000	0.0000	10	0	18.3927	113.1966	27.9413	0.1536	147	133
1	265.0000	0.0000	10	0	18.3923	113.1291	27.9768	0.2521	152	127
1	266.0000	0.0000	10	0	18.5587	113.2242	28.1298	0.2940	157	128
1	267.0000	0.0000	10	0	18.2847	113.1967	27.8987	0.2556	151	124
1	268.0000	0.0000	10	0	18.3298	113.1852	27.9574	0.2417	144	132
1	269.0000	0.0000	10	0	18.4995	113.2063	28.0414	0.2305	150	131
1	270.0000	0.0000	10	0	18.5027	113.1451	28.0420	0.2881	142	121
1	271.0000	0.0000	10	0	18.4755	113.0550	28.2312	0.3432	147	118
1	272.0000	0.0000	10	0	18.2510	113.2119	27.8473	0.2265	156	121
1	273.0000	0.0000	10	0	18.4356	113.2305	27.8946	0.2475	150	127
1	274.0000	0.0000	10	0	18.4205	113.1294	27.7426	0.4487	147	132
1	275.0000	0.0000	10	0	18.3606	113.2868	27.9073	0.2229	146	130
1	276.0000	0.0000	9	0	18.1809	113.3954	27.9310	0.2793	149	135
1	277.0000	0.0000	9	0	18.3241	113.4112	27.9479	0.2271	160	123
1	278.0000	0.0000	10	0	18.1081	113.2219	27.8923	0.2830	156	125
1	279.0000	0.0000	10	0	18.4057	113.3905	27.9674	0.2294	146	126
1	280.0000	0.0000	10	0	18.3343	113.3213	28.0194	0.2347	148	130
1	281.0000	0.0000	10	0	18.3016	113.3476	27.9490	0.2877	146	130
1	282.0000	0.0000	10	0	18.2123	113.3271	27.9747	0.1949	145	125
1	283.0000	0.0000	10	0	18.2211	113.4450	27.9521	0.1188	147	126
1	284.0000	0.0000	10	0	18.1926	113.3494	27.8977	0.1927	148	133
1	285.0000	0.0000	10	0	18.1876	113.3892	27.9012	0.1453	139	124
1	286.0000	0.0000	10	0	18.3037	113.4196	27.9344	0.2415	144	126
1	287.0000	0.0000	10	0	18.1506	113.4503	27.8198	0.1959	148	126
1	288.0000	0.0000	10	0	18.0818	113.4325	27.8035	0.2534	145	128
1	289.0000	0.0000	10	0	18.3044	113.4918	27.8968	0.1664	154	131
1	290.0000	0.0000	10	0	18.2163	113.4381	27.8727	0.1713	146	120
1	291.0000	0.0000	10	0	18.2975	113.4029	27.8487	0.1916	143	124
1	292.0000	0.0000	10	0	18.1019	113.5078	27.8195	0.1886	149	131
1	293.0000	0.0000	10	0	18.1663	113.3895	27.8451	0.2270	145	128
1	294.0000	0.0000	10	0	18.1644	113.4466	27.8246	0.1625	149	125
1	295.0000	0.0000	10	0	18.1344	113.4583	27.8197	0.2078	143	131
1	296.0000	0.0000	10	0	18.0573	113.4726	27.7663	0.2689	146	131
1	297.0000	0.0000	10	0	18.1604	113.4579	27.8378	0.2373	150	131
1	298.0000	0.0000	10	0	18.3328	113.5148	27.8574	0.2487	147	126
1	299.0000	0.0000	10	0	18.1872	113.4367	27.8193	0.2691	146	129
1	300.0000	0.0000	10	0	18.2574	113.4674	27.8363	0.1432	151	125
1	301.0000	0.0000	10	0	18.1722	113.4997	27.8555	0.2081	144	127
1	302.0000	0.0000	10	0	18.1946	113.4728	27.7924	0.2032	145	129
1	303.0000	0.0000	10	0	18.1788	113.4151	27.7731	0.2444	144	127
1	304.0000	0.0000	10	0	18.2770	113.3820	27.8888	0.3203	148	135
1	305.0000	0.0000	10	0	18.1884	113.4980	27.9033	0.2194	152	127
1	306.0000	0.0000	10	0	18.1937	113.4856	27.8736	0.1450	145	132
1	307.0000	0.0000	10	0	18.3405	113.4596	27.9830	0.3331	154	134
1	308.0000	0.0000	10	0	18.1941	113.4814	27.8373	0.2307	148	129
1	309.0000	0.0000	10	0	18.2619	113.4796	27.9452	0.1874	152	132
1	310.0000	0.0000	10	0	18.2427	113.4671	27.9420	0.2344	150	126
1	311.0000	0.0000	10	0	18.2973	113.4818	28.0306	0.2240	147	126
1	312.0000	0.0000	10	0	18.2674	113.4623	28.0150	0.1782	151	130
1	313.0000	0.0000	10	0	18.1897	113.5316	28.1051	0.3110	148	132
1	314.0000	0.0000	10	0	18.2080	113.5541	28.1374	0.2295	153	131
1	315.0000	0.0000	10	0	18.2122	113.4048	28.0428	0.2553	157	128
1	316.0000	0.0000	10	0	18.2185	113.3848	27.8685	0.3187	149	128
1	317.0000	0.0000	10	0	18.1411	113.4957	28.0748	0.2811	154	134
1	318.0000	0.0000	10	0	18.2313	113.4540	28.0957	0.2478	157	126
1	319.0000	0.0000	10	0	18.0534	113.4087	27.9721	0.3045	156	133
1	320.0000	0.0000	10	0	18.1240	113.4310	28.0058	0.2608	157	133
1	321.0000	0.0000	10	0	18.0200	113.4501	27.9062	0.2092	153	123
1	322.0000	0.0000	10	0	18.3058	113.2323	27.7913	0.4784	140	112
1	323.0000	0.0000	10	0	17.8685	113.3405	27.4861	0.3867	137	108
1	324.0000	0.0000	10	0	18.1554	113.4175	27.6745	0.3001	131	102
1	325.0000	0.0000	10	0	18.0212	113.5905	27.6999	0.2168	147	119
1	326.0000	0.0000	10	0	17.7533	113.5828	27.7874	0.4570	148	125
1	327.0000	0.0000	10	0	17.9455	113.5907	27.6795	0.1769	148	130
1	328.0000	0.0000	10	0	17.9927	113.5559	27.7539	0.1572	154	131
1	329.0000	0.0000	10	0	18.0754	113.5652	27.8288	0.1632	155	131
1	330.0000	0.0000	10	0	17.9647	113.6511	27.8094	0.2162	156	130
1	331.0000	0.0000	10	0	17.9341	113.6244	27.6634	0.2225	150	131
1	332.0000	0.0000	10	0	17.9596	113.6112	27.5772	0.1682	149	136
1	333.0000	0.0000	10	0	17.8556	113.6871	27.5518	0.2301	141	132
1	334.0000	0.0000	10	0	17.7609	113.5300	27.4466	0.2525	152	130
1	335.0000	0.0000	10	0	17.7516	113.6053	27.3852	0.2010	144	126
1	336.0000	0.0000	10	0	17.9857	113.5249	27.3785	0.3149	146	129
1	337.0000	0.0000	10	0	17.8063	113.6586	27.3465	0.2151	151	131
1	338.0000	0.0000	10	0	17.8075	113.5995	27.3495	0.1771	145	129
1	339.0000	0.0000	10	0	17.8233	113.6478	27.3459	0.2262	141	128
1	340.0000	0.0000	10	0	18.0551	113.6362	27.5693	0.1134	140	131
1	341.0000	0.0000	10	0	17.8593	113.6165	27.4614	0.1366	148	125
1	342.0000	0.0000	10	0	17.8039	113.6726	27.4412	0.1889	149	129
1	343.0000	0.0000	10	0	17.9310	113.6438	27.4863	0.2702	152	133
1	344.0000	0.0000	10	0	17.9606	113.6373	27.3994	0.1943	153	131
1	345.0000	0.0000	10	0	17.8572	113.6728	27.2596	0.2095	139	126
1	346.0000	0.0000	10	0	17.8685	113.7769	27.3028	0.2482	146	125
1	347.0000	0.0000	10	0	17.6372	113.5959	27.0204	0.3816	146	128
1	348.0000	0.0000	10	0	17.5868	113.6792	27.0343	0.1951	141	126
1	349.0000	0.0000	10	0	17.7229	113.6807	27.1787	0.1753	150	134
1	350.0000	0.0000	10	0	17.6342	113.7462	27.1685	0.2480	152	130
1	351.0000	0.0000	10	0	17.6427	113.7848	27.2067	0.2017	147	129
1	352.0000	0.0000	10	0	17.5669	113.8004	27.1523	0.2185	145	126
1	353.0000	0.0000	10	0	17.6110	113.8182	27.0961	0.1727	151	126
1	354.0000	0.0000	10	0	17.7317	113.7343	27.1149	0.1087	150	135
1	355.0000	0.0000	10	0	17.6998	113.7429	27.0588	0.1358	151	133
1	356.0000	0.0000	10	0	17.6672	113.7083	26.9449	0.2491	149	134
1	357.0000	0.0000	10	0	17.5842	113.7855	27.0164	0.1369	155	132
1	358.0000	0.0000	10	0	17.6248	113.7385	27.0378	0.2008	151	130
1	359.0000	0.0000	10	0	17.6431	113.8029	27.0098	0.1892	144	132
1	360.0000	0.0000	10	0	17.3435	113.8194	27.0213	0.5237	144	129
1	361.0000	0.0000	10	0	17.5760	113.7517	26.9419	0.2331	153	132
1	362.0000	0.0000	10	0	17.4691	113.7364	26.8318	0.2437	147	127
1	363.0000	0.0000	10	0	17.5679	113.7274	26.9090	0.1406	139	127
1	364.0000	0.0000	10	0	17.4015	113.6907	26.8119	0.2941	145	130
1	365.0000	0.0000	10	0	17.5618	113.7406	26.9002	0.1757	145	130
1	366.0000	0.0000	10	0	17.5047	113.8012	26.8929	0.2342	148	132
1	367.0000	0.0000	10	0	17.5056	113.6768	26.8574	0.2816	151	129
1	368.0000	0.0000	10	0	17.5668	113.7269	26.8885	0.2430	142	125
1	369.0000	0.0000	10	0	17.5700	113.7305	26.8934	0.1462	146	125
1	370.0000	0.0000	9	0	17.4814	113.7371	26.8397	0.1680	145	133
1	371.0000	0.0000	10	0	17.4789	113.7333	26.8076	0.1805	150	143
1	372.0000	0.0000	10	0	17.2269	113.7106	26.5783	0.3686	147	127
1	373.0000	0.0000	10	0	17.4436	113.8689	26.8087	0.1121	149	129
1	374.0000	0.0000	10	0	17.3889	113.8744	26.7638	0.2454	143	126
1	375.0000	0.0000	10	0	17.3330	113.8375	26.6245	0.1387	149	141
1	376.0000	0.0000	10	0	17.2422	113.6803	26.5321	0.4231	149	130
1	377.0000	0.0000	9	0	17.0820	113.8764	26.5732	0.2156	144	136
1	378.0000	0.0000	10	0	16.9822	113.7933	26.5171	0.2941	146	128
1	379.0000	0.0000	10	0	17.1883	113.8726	26.6605	0.2080	146	143
1	380.0000	0.0000	10	0	17.2396	113.8378	26.6043	0.2095	145	132
1	381.0000	0.0000	10	0	17.0494	113.7991	26.4648	0.2763	143	131
1	382.0000	0.0000	10	0	16.9313	113.7594	26.4378	0.2919	151	125
1	383.0000	0.0000	10	0	17.0090	113.7129	26.4787	0.2590	146	139
1	384.0000	0.0000	10	0	17.1247	113.7937	26.5358	0.2988	148	133
1	385.0000	0.0000	10	0	17.2187	113.7009	26.4969	0.2278	149	131
1	386.0000	0.0000	10	0	17.5231	113.7776	26.6651	0.2769	143	124
1	387.0000	0.0000	10	0	17.4325	113.6901	26.5988	0.2918	139	119
1	388.0000	0.0000	10	0	17.2683	113.6567	26.4048	0.2099	149	119
1	389.0000	0.0000	10	0	17.3065	113.6569	26.3555	0.2069	145	126
1	390.0000	0.0000	10	0	17.2388	113.7022	26.3938	0.2688	145	128
1	391.0000	0.0000	10	0	17.3881	113.7138	26.4941	0.1592	154	132
1	392.0000	0.0000	10	0	17.3164	113.7070	26.3231	0.2386	147	125
1	393.0000	0.0000	10	0	17.3291	113.5958	26.3977	0.2963	149	133
1	394.0000	0.0000	10	0	17.1699	113.6893	26.4564	0.3525	141	125
1	395.0000	0.0000	10	0	17.3359	113.6722	26.5793	0.2097	140	123
1	396.0000	0.0000	10	0	17.3738	113.6214	26.5032	0.2924	138	125
1	397.0000	0.0000	10	0	17.2847	113.7010	26.5340	0.2738	145	136
1	398.0000	0.0000	10	0	17.4015	113.5985	26.4983	0.2127	143	129
1	399.0000	0.0000	10	0	17.2399	113.6408	26.4445	0.1935	149	131
1	400.0000	0.0000	10	0	17.2976	113.7104	26.7296	0.3099	147	131
1	401.0000	0.0000	10	0	17.2196	113.5822	26.5191	0.2969	151	129
1	402.0000	0.0000	10	0	17.4784	113.4947	26.6582	0.4494	143	123
1	403.0000	0.0000	10	0	17.4507	113.4039	26.2167	0.5289	148	116
1	404.0000	0.0000	10	0	17.4611	113.6933	26.6758	0.2854	139	116
1	405.0000	0.0000	10	0	17.5957	113.3923	26.6122	0.4672	149	126
1	406.0000	0.0000	10	0	17.4559	113.6607	26.7588	0.1930	145	130
1	407.0000	0.0000	10	0	17.5057	113.6297	26.7408	0.2698	141	126
1	408.0000	0.0000	10	0	17.5235	113.5341	26.7723	0.3344	147	119
1	409.0000	0.0000	10	0	17.4298	113.6158	26.6523	0.2257	139	126
1	410.0000	0.0000	10	0	17.3978	113.6257	26.6152	0.2071	142	125
1	411.0000	0.0000	10	0	17.3379	113.6178	26.6717	0.2537	143	127
1	412.0000	0.0000	10	0	17.2252	113.5988	26.7005	0.3815	141	122
1	413.0000	0.0000	10	0	17.3806	113.4517	26.4919	0.3990	132	121
1	414.0000	0.0000	10	0	17.2777	113.4676	26.4607	0.3475	141	121
1	415.0000	0.0000	10	0	17.4173	113.5728	26.6064	0.2068	136	121
1	416.0000	0.0000	10	0	17.2499	113.6018	26.5314	0.3547	138	114
1	417.0000	0.0000	10	0	17.1695	113.5385	26.5480	0.2506	132	118
1	418.0000	0.0000	10	0	17.4420	113.3114	26.5963	0.6073	128	112
1	419.0000	0.0000	10	0	17.8696	112.9756	26.7123	0.4350	114	102
1	420.0000	0.0000	10	0	17.2757	113.2997	26.3140	0.5260	122	100
1	421.0000	0.0000	10	0	17.2806	113.5022	26.7539	0.3414	133	110
1	422.0000	0.0000	10	0	16.9196	113.7452	26.8698	0.6160	137	112
1	423.0000	0.0000	10	0	17.1975	113.6908	26.8893	0.3773	138	118
1	424.0000	0.0000	10	0	17.1793	113.6427	26.6610	0.3985	137	118
1	425.0000	0.0000	10	0	17.3997	113.6849	26.9474	0.2375	139	127
1	426.0000	0.0000	10	0	17.0578	113.7538	26.8339	0.3608	146	125
1	427.0000	0.0000	10	0	17.2084	113.7292	26.7827	0.1904	146	124
1	428.0000	0.0000	10	0	17.2760	113.6452	26.7764	0.3578	140	124
1	429.0000	0.0000	10	0	17.0869	113.7838	26.8320	0.2462	145	125
1	430.0000	0.0000	10	0	17.0456	113.6399	26.7900	0.2641	153	112
1	431.0000	0.0000	10	0	16.8503	113.5385	26.5658	0.3684	136	108
1	432.0000	0.0000	10	0	16.7596	113.7061	26.6501	0.4362	128	99
1	433.0000	0.0000	10	0	16.3246	113.1441	25.7562	0.7984	122	100
1	434.0000	0.0000	10	0	16.5518	113.4261	26.2473	0.3921	131	95
1	435.0000	0.0000	10	0	16.5934	112.6449	26.2242	0.8578	123	100
1	436.0000	0.0000	10	0	16.5992	113.3346	26.0621	0.7198	124	104
1	437.0000	0.0000	10	0	16.2765	113.1157	26.3548	0.7266	158	106
1	438.0000	0.0000	10	0	16.5579	112.8902	26.0059	0.7100	128	100
1	439.0000	0.0000	10	0	16.9158	113.6045	26.3328	0.2719	135	118
1	440.0000	0.0000	10	0	16.5749	113.8077	26.2519	0.3432	135	124
1	441.0000	0.0000	10	0	16.4738	113.7450	26.3631	0.4124	145	119
1	442.0000	0.0000	10	0	16.8156	113.4635	26.5401	0.6849	132	113
1	443.0000	0.0000	10	0	16.6049	113.7749	27.0006	0.4898	137	113
1	444.0000	0.0000	10	0	16.7848	113.7733	26.7141	0.1912	139	111
1	445.0000	0.0000	10	0	16.7448	113.9195	26.8318	0.2939	137	119
1	446.0000	0.0000	10	0	16.8857	113.8822	26.9531	0.3391	138	117
1	447.0000	0.0000	10	0	16.9887	113.7149	26.8497	0.3193	145	117
1	448.0000	0.0000	10	0	16.7718	113.7530	26.8725	0.2077	139	120
1	449.0000	0.0000	10	0	16.7766	113.7918	26.9798	0.2275	142	126
1	450.0000	0.0000	10	0	16.9722	113.7763	27.0034	0.3407	143	120
1	451.0000	0.0000	10	0	16.8685	113.6282	26.7584	0.2945	143	124
1	452.0000	0.0000	10	0	16.9122	113.7203	26.9212	0.1915	144	125
1	453.0000	0.0000	10	0	16.7243	113.7596	26.8588	0.2951	140	125
1	454.0000	0.0000	10	0	16.8672	113.7610	26.9706	0.2064	146	122
1	455.0000	0.0000	10	0	16.6557	113.8820	26.9998	0.3652	146	121
1	456.0000	0.0000	10	0	16.8403	113.8362	26.9847	0.1745	149	123
1	457.0000	0.0000	10	0	16.7934	113.7673	26.9043	0.2287	145	124
1	458.0000	0.0000	10	0	17.0606	113.5195	26.9302	0.4949	152	128
1	459.0000	0.0000	10	0	16.8245	113.7985	27.0341	0.2161	150	126
1	460.0000	0.0000	10	0	16.9696	113.8031	27.0188	0.1997	150	123
1	461.0000	0.0000	10	0	16.8999	113.7479	27.0486	0.1591	144	127
1	462.0000	0.0000	10	0	16.7508	113.5990	26.9591	0.4682	152	115
1	463.0000	0.0000	10	0	16.4441	113.7522	26.8720	0.4739	143	124
1	464.0000	0.0000	10	0	16.7813	113.7591	26.8968	0.1588	149	123
1	465.0000	0.0000	10	0	16.7455	113.7216	26.8512	0.2059	145	132
1	466.0000	0.0000	10	0	16.7908	113.7879	26.8840	0.1820	148	125
1	467.0000	0.0000	10	0	16.5772	113.6935	26.7996	0.3654	145	131
1	468.0000	0.0000	10	0	16.8119	113.7072	26.8307	0.1984	143	124
1	469.0000	0.0000	10	0	16.7326	113.7028	26.8102	0.1988	144	125
1	470.0000	0.0000	10	0	16.7446	113.7666	26.8322	0.1890	147	128
1	471.0000	0.0000	10	0	16.7990	113.6978	26.8348	0.2531	144	118
1	472.0000	0.0000	10	0	16.8597	113.7186	26.8653	0.1440	139	120
1	473.0000	0.0000	10	0	16.5691	113.5630	26.6246	0.4597	147	125
1	474.0000	0.0000	10	0	16.7493	113.7232	26.7137	0.1986	141	131
1	475.0000	0.0000	10	0	16.7224	113.7085	26.7647	0.2034	142	130
1	476.0000	0.0000	10	0	16.7694	113.8090	27.0506	0.3867	146	125
1	477.0000	0.0000	10	0	16.7226	113.7940	26.6814	0.1255	145	133
1	478.0000	0.0000	10	0	16.6780	113.8001	26.6756	0.2090	146	133
1	479.0000	0.0000	10	0	16.5761	113.8015	26.6695	0.1825	143	125
1	480.0000	0.0000	10	0	16.7923	113.8740	26.8451	0.4701	136	120
1	481.0000	0.0000	10	0	16.4426	113.7453	26.6954	0.3602	143	124
1	482.0000	0.0000	10	0	16.3633	113.8060	26.5070	0.2064	144	123
1	483.0000	0.0000	10	0	16.4095	113.7825	26.6268	0.2506	147	126
1	484.0000	0.0000	10	0	16.3397	113.7942	26.4610	0.2298	141	121
1	485.0000	0.0000	10	0	16.3266	113.8668	26.5324	0.2481	143	130
1	486.0000	0.0000	9	0	16.4380	113.7960	26.4975	0.1807	144	120
1	487.0000	0.0000	10	0	16.4922	113.7903	26.5982	0.2828	143	131
1	488.0000	0.0000	10	0	16.0444	113.7014	26.3595	0.3487	144	128
1	489.0000	0.0000	10	0	16.0996	113.7569	26.3310	0.3041	144	124
1	490.0000	0.0000	10	0	16.1706	113.7825	26.4309	0.1423	146	131
1	491.0000	0.0000	10	0	16.1924	113.6818	26.4330	0.2529	140	126
1	492.0000	0.0000	10	0	16.1252	113.8835	26.4818	0.2799	149	125
1	493.0000	0.0000	10	0	16.0432	113.8459	26.2968	0.1887	136	122
1	494.0000	0.0000	10	0	15.8471	113.8533	26.2193	0.1785	148	128
1	495.0000	0.0000	10	0	15.8402	113.8171	26.1362	0.3374	151	125
1	496.0000	0.0000	10	0	15.7845	113.9703	26.1893	0.1854	149	130
1	497.0000	0.0000	10	0	15.7292	113.8556	26.0361	0.2038	149	127
1	498.0000	0.0000	10	0	15.5927	113.9789	26.2061	0.3386	143	126
1	499.0000	0.0000	10	0	15.6440	113.9417	26.0656	0.2309	151	128
1	500.0000	0.0000	10	0	15.2207	113.8763	25.8947	0.4758	154	123
1	501.0000	0.0000	9	0	15.5406	114.0395	26.0758	0.1986	151	124
1	502.0000	0.0000	9	0	15.1698	113.9422	25.8561	0.4263	150	123
1	503.0000	0.0000	10	0	15.3792	114.1575	26.1175	0.2374	150	122
1	504.0000	0.0000	10	0	15.2299	114.0837	25.9994	0.2530	152	123
1	505.0000	0.0000	10	0	15.1614	114.0672	25.9160	0.2875	147	125
1	506.0000	0.0000	10	0	15.1803	114.2225	25.9159	0.2174	147	127
1	507.0000	0.0000	10	0	15.0693	114.1888	25.8576	0.1356	144	126
1	508.0000	0.0000	10	0	15.1632	114.2273	25.8709	0.2887	156	123
1	509.0000	0.0000	10	0	14.9489	114.2702	25.7881	0.2056	148	129
1	510.0000	0.0000	10	0	14.8867	114.3155	25.9399	0.3880	148	128
1	511.0000	0.0000	10	0	14.9771	114.1657	25.7458	0.2244	152	129
1	512.0000	0.0000	10	0	14.8305	114.2425	25.7228	0.2076	154	127
1	513.0000	0.0000	10	0	14.8772	114.2524	25.7267	0.1938	149	126
1	514.0000	0.0000	10	0	14.8995	114.2813	25.7454	0.1678	150	125
1	515.0000	0.0000	10	0	14.7905	114.3547	25.6883	0.1893	152	131
1	516.0000	0.0000	10	0	14.8828	114.3975	25.8704	0.2938	151	135
1	517.0000	0.0000	9	0	14.8933	114.3176	25.7640	0.1234	147	130
1	518.0000	0.0000	10	0	14.8775	114.2919	25.7719	0.1752	151	132
1	519.0000	0.0000	10	0	14.8552	114.3777	25.8102	0.2017	152	129
1	520.0000	0.0000	9	0	14.8815	114.3787	25.8311	0.1718	152	124
1	521.0000	0.0000	10	0	14.7991	114.3834	25.7539	0.2266	148	131
1	522.0000	0.0000	10	0	14.6105	114.3906	25.6588	0.2814	158	131
1	523.0000	0.0000	10	0	14.8360	114.3031	25.7274	0.2188	151	130
1	524.0000	0.0000	9	0	14.6658	114.3784	25.6250	0.1613	147	131
1	525.0000	0.0000	10	0	14.5294	114.3926	25.6763	0.3739	146	133
1	526.0000	0.0000	10	0	14.6968	114.3997	25.6877	0.1373	148	137
1	527.0000	0.0000	10	0	14.7024	114.4593	25.7523	0.2105	145	129
1	528.0000	0.0000	10	0	14.7152	114.3098	25.6554	0.2084	146	135
1	529.0000	0.0000	10	0	14.6255	114.4297	25.7184	0.2918	146	123
1	530.0000	0.0000	9	0	14.7269	114.3767	25.6670	0.1681	138	120
1	531.0000	0.0000	10	0	14.5914	114.3019	25.5931	0.4017	149	122
1	532.0000	0.0000	10	0	14.6016	114.3734	25.7095	0.3701	148	126
1	533.0000	0.0000	10	0	14.7497	114.2887	25.6449	0.2046	147	123
1	534.0000	0.0000	10	0	14.7255	114.3846	25.7133	0.1876	143	123
1	535.0000	0.0000	10	0	14.7988	114.2331	25.6968	0.2063	142	123
1	536.0000	0.0000	9	0	14.9350	113.7883	25.4001	0.5242	132	111
1	537.0000	0.0000	10	0	15.1468	113.5901	25.9107	0.6615	129	100
1	538.0000	0.0000	10	0	15.2168	113.3134	25.9260	0.5159	127	92
1	539.0000	0.0000	10	0	15.6193	113.4749	26.0064	0.5050	123	92
1	540.0000	0.0000	10	0	15.6219	113.5263	26.0910	0.8637	124	94
1	541.0000	0.0000	9	0	16.3943	113.4454	26.6516	0.8132	105	68
0	542.0000	0.0000	0	3	0.0000	0.0000	0.0000	0.0000	55	40
0	543.0000	0.0000	0	3	0.0000	0.0000	0.0000	0.0000	58	43
2	544.0000	0.0000	9	0	60.7830	82.1002	142.1845	0.7855	87	61
2	545.0000	0.0000	9	0	61.1727	82.3155	142.6120	0.4103	98	82
2	546.0000	0.0000	9	0	61.0458	82.5430	142.6854	0.5142	91	82
2	547.0000	0.0000	9	0	61.1139	82.4517	142.7426	0.5510	95	90
2	548.0000	0.0000	9	0	60.8973	82.6404	142.9300	0.4619	94	95
2	549.0000	0.0000	9	0	60.9968	82.4541	142.9868	0.4360	93	93
2	550.0000	0.0000	9	0	60.9198	82.7193	142.8616	0.4060	94	92
2	551.0000	0.0000	10	0	61.0562	82.7187	143.2381	0.1727	96	91
2	552.0000	0.0000	9	0	61.3613	82.4609	142.8531	0.4676	113	94
2	553.0000	0.0000	8	0	61.0117	82.7543	143.1634	0.2457	105	94
2	554.0000	0.0000	10	0	60.9198	82.7403	143.2650	0.2121	100	101
2	555.0000	0.0000	9	0	61.1016	82.6557	142.9594	0.3634	102	94
2	556.0000	0.0000	10	0	60.8990	82.5814	142.8623	0.5382	104	98
2	557.0000	0.0000	8	0	60.8402	82.7876	143.1658	0.1860	95	90
2	558.0000	0.0000	9	0	60.9365	82.7337	143.2202	0.2417	104	99
2	559.0000	0.0000	10	0	61.0626	82.7369	143.2104	0.2426	95	92
2	560.0000	0.0000	10	0	61.0695	82.7683	142.8127	0.5355	101	94
2	561.0000	0.0000	8	0	61.0964	82.6025	142.8637	0.4080	102	98
2	562.0000	0.0000	10	0	61.2229	82.6496	142.7496	0.3592	92	98
2	563.0000	0.0000	10	0	61.2617	82.5951	142.5633	0.6307	100	98
2	564.0000	0.0000	10	0	61.0403	82.6644	142.9051	0.2978	90	93
2	565.0000	0.0000	9	0	61.2599	82.6922	143.1146	0.2689	102	98
2	566.0000	0.0000	10	0	61.3162	82.5224	143.0465	0.3980	97	94
2	567.0000	0.0000	10	0	61.1010	82.9117	142.9372	0.3945	103	99
2	568.0000	0.0000	8	0	61.0055	82.5897	142.9695	0.3460	95	95
2	569.0000	0.0000	9	0	61.0974	82.4309	142.7088	0.4469	101	98
2	570.0000	0.0000	9	0	61.0187	82.5572	143.0786	0.3310	111	98
2	571.0000	0.0000	10	0	61.4838	82.7421	142.9565	0.4866	97	94
2	572.0000	0.0000	9	0	60.9956	82.7171	142.7264	0.3841	103	101
2	573.0000	0.0000	9	0	61.0724	82.7395	142.7565	0.4743	107	96
2	574.0000	0.0000	10	0	60.9460	82.5920	143.0786	0.2866	107	93
2	575.0000	0.0000	9	0	61.0924	82.2794	142.8001	0.5335	104	98
2	576.0000	0.0000	10	0	61.1108	82.5965	142.9724	0.3687	110	97
2	577.0000	0.0000	9	0	60.8572	82.6954	142.9929	0.3709	102	99
2	578.0000	0.0000	9	0	61.0419	82.3167	142.7681	0.4386	104	98
2	579.0000	0.0000	10	0	60.9564	82.4820	142.8345	0.5047	106	100
2	580.0000	0.0000	10	0	61.0582	82.5621	143.0784	0.3601	100	102
2	581.0000	0.0000	9	0	61.0730	82.8030	143.1322	0.2388	108	101
2	582.0000	0.0000	10	0	60.9958	82.6015	143.0795	0.3789	102	102
2	583.0000	0.0000	10	0	60.8734	82.8302	142.8984	0.5467	99	101
2	584.0000	0.0000	10	0	61.0926	82.4496	142.6916	0.5227	98	97
2	585.0000	0.0000	10	0	61.0945	82.7387	142.7868	0.4913	98	102
2	586.0000	0.0000	10	0	60.8594	82.8807	142.9127	0.6774	94	94
2	587.0000	0.0000	10	0	60.9939	82.6877	143.3503	0.2097	99	95
2	588.0000	0.0000	9	0	60.9308	82.5033	143.0371	0.3897	101	96
2	589.0000	0.0000	10	0	60.9423	82.4688	142.7936	0.5616	102	99
2	590.0000	0.0000	10	0	61.1854	82.3921	142.7945	0.5278	98	98
2	591.0000	0.0000	9	0	61.1214	82.5139	142.7562	0.5447	104	104
2	592.0000	0.0000	9	0	61.1951	82.6646	142.5070	0.5582	91	97
2	593.0000	0.0000	10	0	61.0791	82.7190	143.2248	0.1879	99	95
2	594.0000	0.0000	9	0	60.9199	82.3328	142.8951	0.6099	101	92
2	595.0000	0.0000	9	0	61.0577	82.4317	142.8875	0.5896	98	97
2	596.0000	0.0000	9	0	61.2007	82.3016	142.8862	0.5500	116	96
2	597.0000	0.0000	9	0	61.0753	82.4239	142.8678	0.5552	105	99
2	598.0000	0.0000	9	0	61.0490	82.5814	143.0282	0.3601	97	97
2	599.0000	0.0000	9	0	61.0472	82.5232	143.0482	0.3409	104	100
2	600.0000	0.0000	9	0	61.5070	82.8346	142.5736	0.7252	96	94
2	601.0000	0.0000	9	0	60.9756	82.4881	142.7531	0.5777	101	98
2	602.0000	0.0000	9	0	60.9474	82.3832	142.7287	0.5056	102	97
2	603.0000	0.0000	10	0	60.6869	82.6147	143.2638	0.4695	102	95
2	604.0000	0.0000	10	0	60.9341	82.3344	142.9106	0.4698	108	99
2	605.0000	0.0000	10	0	61.0216	82.5720	143.0927	0.4563	109	104
2	606.0000	0.0000	10	0	60.7985	82.6881	143.2107	0.4660	105	102
2	607.0000	0.0000	9	0	61.0600	82.5847	143.0295	0.3564	99	92
2	608.0000	0.0000	10	0	61.2082	82.6255	142.8125	0.5310	96	100
2	609.0000	0.0000	9	0	60.9464	82.5981	143.0271	0.4569	98	96
2	610.0000	0.0000	10	0	61.1039	82.5690	143.1082	0.4258	105	99
2	611.0000	0.0000	10	0	61.0897	82.6552	142.9537	0.3618	104	98
2	612.0000	0.0000	10	0	60.9087	82.5630	143.1560	0.4206	102	98
2	613.0000	0.0000	9	0	61.0010	82.4457	142.8701	0.5426	103	98
2	614.0000	0.0000	10	0	60.9317	82.6762	142.5751	0.5066	102	101
2	615.0000	0.0000	10	0	61.0804	82.3281	143.0002	0.5486	99	101
2	616.0000	0.0000	9	0	61.0935	82.5118	142.9328	0.5415	102	97
2	617.0000	0.0000	10	0	61.1190	82.8812	143.0101	0.4207	97	102
2	618.0000	0.0000	9	0	61.1216	82.4658	143.0810	0.3880	105	100
2	619.0000	0.0000	9	0	61.1739	82.5470	143.0459	0.2995	99	102
2	620.0000	0.0000	10	0	61.0788	82.5458	143.1087	0.3702	102	97
2	621.0000	0.0000	10	0	60.9160	82.7281	143.3234	0.2252	102	99
2	622.0000	0.0000	9	0	60.8976	82.4275	142.8966	0.4473	109	103
2	623.0000	0.0000	9	0	60.9498	82.7032	143.2489	0.2719	108	98
2	624.0000	0.0000	10	0	61.0758	82.5940	143.0572	0.3916	105	103
2	625.0000	0.0000	9	0	61.1634	82.5953	142.8586	0.4184	103	95
2	626.0000	0.0000	9	0	61.0213	82.5834	142.9307	0.3864	103	96
2	627.0000	0.0000	9	0	60.9754	82.7671	143.1390	0.2675	104	100
2	628.0000	0.0000	10	0	60.9571	82.7027	143.1728	0.2706	103	101
2	629.0000	0.0000	9	0	61.0845	82.5529	142.6452	0.5075	106	103
2	630.0000	0.0000	9	0	60.9587	82.5697	143.0842	0.3567	108	102
2	631.0000	0.0000	9	0	60.8382	82.3648	142.9098	0.5911	105	100
2	632.0000	0.0000	9	0	61.0814	82.5502	143.3904	0.3408	104	101
2	633.0000	0.0000	10	0	61.3566	82.6124	142.7186	0.5681	106	99
2	634.0000	0.0000	9	0	61.6699	82.7168	142.8436	0.7945	111	97
2	635.0000	0.0000	9	0	61.1233	82.7107	143.2299	0.1042	108	102
2	636.0000	0.0000	10	0	60.9450	82.7657	143.1745	0.1625	108	102
2	637.0000	0.0000	9	0	60.9477	82.7610	143.2861	0.2532	110	98
2	638.0000	0.0000	10	0	61.1546	82.8265	142.5113	0.6161	106	99
2	639.0000	0.0000	9	0	60.9473	82.6561	143.3788	0.2030	105	99
2	640.0000	0.0000	9	0	60.9719	82.5924	142.5788	0.5742	100	98
2	641.0000	0.0000	9	0	60.9777	82.4435	142.7649	0.4669	106	101
2	642.0000	0.0000	10	0	61.0774	82.6548	142.8294	0.3464	107	102
2	643.0000	0.0000	9	0	61.1173	82.5994	142.9363	0.4412	109	99
2	644.0000	0.0000	9	0	60.9764	82.5574	143.0408	0.3686	106	101
2	645.0000	0.0000	9	0	61.1338	82.2909	143.2354	0.5162	106	104
2	646.0000	0.0000	10	0	60.9670	82.5673	142.7457	0.5187	104	103
2	647.0000	0.0000	8	0	61.0129	82.5709	142.9901	0.3861	103	100
2	648.0000	0.0000	9	0	61.0440	82.4937	143.0728	0.4152	101	94
2	649.0000	0.0000	9	0	61.4178	82.4553	142.6186	0.7786	109	94
2	650.0000	0.0000	9	0	61.0442	82.3501	142.7842	0.5382	101	99
2	651.0000	0.0000	10	0	61.1405	82.5478	143.1169	0.4016	107	102
2	652.0000	0.0000	10	0	60.9434	82.4172	142.9732	0.4795	113	105
2	653.0000	0.0000	10	0	61.0594	82.6049	142.7673	0.4542	106	105
2	654.0000	0.0000	9	0	61.1053	82.6251	142.9062	0.4641	101	97
2	655.0000	0.0000	10	0	61.0742	82.8577	142.9377	0.3738	106	103
2	656.0000	0.0000	10	0	60.9209	82.6227	142.8809	0.4057	104	101
2	657.0000	0.0000	9	0	61.0864	82.5250	143.0522	0.4192	105	97
2	658.0000	0.0000	10	0	61.0448	82.5692	142.8344	0.5657	103	104
2	659.0000	0.0000	9	0	61.0243	82.5625	143.0988	0.4785	106	100
2	660.0000	0.0000	9	0	61.1125	82.7420	143.2070	0.2390	105	101
2	661.0000	0.0000	10	0	61.0380	82.5822	143.1103	0.3699	108	98
2	662.0000	0.0000	10	0	61.0036	82.7085	142.9887	0.3723	114	105
2	663.0000	0.0000	10	0	60.7364	82.6923	142.7260	0.4997	106	95
2	664.0000	0.0000	9	0	60.9523	82.6399	142.9863	0.4333	106	98
2	665.0000	0.0000	10	0	60.9934	82.4034	142.8671	0.4775	102	100
2	666.0000	0.0000	9	0	61.2206	82.6569	142.7635	0.5377	110	99
2	667.0000	0.0000	9	0	61.2351	82.2811	142.8093	0.5370	102	97
2	668.0000	0.0000	8	0	61.1673	82.4006	143.0677	0.4183	103	98
2	669.0000	0.0000	8	0	61.0989	82.4871	142.9138	0.4341	104	99
2	670.0000	0.0000	9	0	60.8887	82.5957	142.9529	0.3808	102	97
2	671.0000	0.0000	9	0	61.2126	82.4108	142.9905	0.5063	109	100
2	672.0000	0.0000	9	0	61.2375	82.4063	142.9512	0.4211	102	96
2	673.0000	0.0000	9	0	61.0907	82.7415	143.2208	0.2615	108	98
0	674.0000	0.0000	0	3	0.0000	0.0000	0.0000	0.0000	106	95
2	675.0000	0.0000	9	0	60.9726	82.7930	143.1929	0.2018	98	97
2	676.0000	0.0000	9	0	61.1695	82.4277	142.8438	0.4923	102	98
2	677.0000	0.0000	9	0	60.9517	82.7306	143.2005	0.1722	100	94
2	678.0000	0.0000	10	0	60.9592	82.7494	143.2440	0.1719	108	100
2	679.0000	0.0000	9	0	61.0906	82.5935	143.0144	0.3910	120	102
2	680.0000	0.0000	10	0	61.0093	82.8185	143.1841	0.1793	107	98
2	681.0000	0.0000	10	0	61.0282	82.7962	143.1922	0.1206	120	106
2	682.0000	0.0000	8	0	61.4399	82.5553	142.7998	0.5337	117	98
2	683.0000	0.0000	10	0	60.8991	82.7278	143.0489	0.3110	110	102
2	684.0000	0.0000	10	0	61.3029	82.6197	142.9417	0.5099	105	98
2	685.0000	0.0000	10	0	60.9750	82.5486	142.9426	0.4151	107	101
2	686.0000	0.0000	9	0	61.0441	82.7879	143.1361	0.1725	104	100
2	687.0000	0.0000	10	0	61.1525	82.5859	142.8950	0.3589	104	96
2	688.0000	0.0000	9	0	61.2341	82.5365	142.8519	0.5406	98	93
2	689.0000	0.0000	10	0	61.0548	82.8176	143.1440	0.3815	109	104
2	690.0000	0.0000	10	0	61.1391	82.7320	142.7348	0.4394	106	102
2	691.0000	0.0000	9	0	61.0021	82.6853	142.9677	0.4322	108	106
2	692.0000	0.0000	10	0	61.0711	82.6402	143.0405	0.3376	108	102
2	693.0000	0.0000	9	0	61.0528	82.5232	143.0730	0.3567	124	99
0	694.0000	0.0000	0	3	0.0000	0.0000	0.0000	0.0000	115	101
2	695.0000	0.0000	9	0	61.1369	82.5435	143.0689	0.4660	109	101
2	696.0000	0.0000	9	0	60.9654	82.7742	143.2607	0.2212	109	100
2	697.0000	0.0000	10	0	61.0283	82.6189	143.0009	0.3843	117	105
2	698.0000	0.0000	10	0	61.2506	82.6093	143.0455	0.4192	116	99
2	699.0000	0.0000	10	0	61.0301	82.4633	142.7800	0.5301	107	97
2	700.0000	0.0000	9	0	61.0832	82.4561	142.5860	0.5124	109	101
2	701.0000	0.0000	9	0	61.1890	82.5412	142.9325	0.3647	107	101
3	702.0000	0.0000	6	0	61.1672	82.7271	322.7056	0.5457	107	99
2	703.0000	0.0000	10	0	61.0913	82.6317	142.9794	0.3180	103	100
2	704.0000	0.0000	9	0	61.1402	82.9583	142.8675	0.4793	118	95
2	705.0000	0.0000	9	0	61.0587	82.5927	143.0991	0.4018	109	106
2	706.0000	0.0000	10	0	61.2307	82.7348	143.1732	0.2804	114	104
2	707.0000	0.0000	9	0	60.9641	82.6123	143.0519	0.3942	112	96
2	708.0000	0.0000	10	0	61.1295	82.5687	142.8341	0.6522	102	99
2	709.0000	0.0000	10	0	61.1893	82.6344	142.9568	0.4336	107	105
2	710.0000	0.0000	9	0	61.0796	82.4794	143.0020	0.4696	102	100
2	711.0000	0.0000	10	0	61.2203	82.6157	142.9721	0.3924	109	100
2	712.0000	0.0000	10	0	61.0644	82.7828	143.1660	0.2507	110	101
2	713.0000	0.0000	10	0	61.2023	82.6750	143.2846	0.1771	106	105
2	714.0000	0.0000	10	0	61.0533	82.6505	143.0584	0.3590	114	101
2	715.0000	0.0000	9	0	61.1453	82.6705	142.9156	0.3894	102	103
2	716.0000	0.0000	10	0	61.0914	82.6880	143.0371	0.4659	107	103
2	717.0000	0.0000	10	0	61.2123	82.5512	143.0508	0.5537	107	101
2	718.0000	0.0000	10	0	61.2339	82.5125	143.1460	0.4725	112	99
2	719.0000	0.0000	10	0	61.1342	82.5337	143.0144	0.4092	115	100
2	720.0000	0.0000	10	0	61.1524	82.7118	142.9343	0.3441	110	100
2	721.0000	0.0000	10	0	61.0652	82.6316	143.0947	0.3895	109	102
2	722.0000	0.0000	9	0	61.4614	82.7603	142.6658	0.7183	110	97
2	723.0000	0.0000	9	0	61.0961	82.6756	142.8112	0.3822	102	94
2	724.0000	0.0000	9	0	61.2624	82.5332	142.9636	0.4770	92	82
2	725.0000	0.0000	8	0	61.2856	82.9389	142.7652	0.4208	73	71
2	726.0000	0.0000	7	0	61.2096	82.5408	142.4689	0.5465	78	67
1	727.0000	0.0000	6	0	16.8887	114.1131	25.1749	0.5822	81	61
1	728.0000	0.0000	6	0	17.7726	113.5891	26.2309	0.7841	89	72
1	729.0000	0.0000	9	0	17.5031	113.6453	26.1373	0.6903	96	73
1	730.0000	0.0000	10	0	17.5694	113.8300	26.5112	0.6652	115	80
1	731.0000	0.0000	9	0	17.7713	113.4626	26.2181	0.7637	124	95
1	732.0000	0.0000	9	0	17.7884	113.7692	26.3959	0.3576	119	92
1	733.0000	0.0000	10	0	17.8022	113.9752	26.4109	0.3855	125	106
1	734.0000	0.0000	10	0	17.3136	113.5888	25.9125	0.9594	130	94
1	735.0000	0.0000	10	0	17.5979	113.6993	26.2351	0.6098	128	105
1	736.0000	0.0000	10	0	17.5443	113.9010	26.3156	0.5698	134	103
1	737.0000	0.0000	10	0	17.8389	113.6440	26.1638	0.6376	129	105
1	738.0000	0.0000	10	0	17.6188	113.8276	26.2330	0.5197	132	104
1	739.0000	0.0000	10	0	18.0706	114.1615	26.5784	0.4744	134	107
1	740.0000	0.0000	10	0	17.8753	113.7889	26.0977	0.6444	134	108
1	741.0000	0.0000	10	0	17.9630	113.8187	26.5100	0.2409	134	108
1	742.0000	0.0000	10	0	17.9788	114.0119	26.5465	0.3533	137	106
1	743.0000	0.0000	10	0	17.9280	113.9409	26.2837	0.4223	135	107
1	744.0000	0.0000	10	0	18.1066	114.0995	26.4863	0.2739	138	112
1	745.0000	0.0000	10	0	17.9898	114.1392	26.5230	0.2265	135	111
1	746.0000	0.0000	10	0	18.2504	113.9949	26.5173	0.5335	137	110
1	747.0000	0.0000	10	0	17.8659	114.1083	26.4363	0.1748	131	109
1	748.0000	0.0000	10	0	18.2067	114.0932	26.5627	0.1904	131	108
1	749.0000	0.0000	10	0	17.8882	113.9703	26.3743	0.3973	139	114
1	750.0000	0.0000	10	0	18.1429	114.1879	26.5883	0.2571	141	115
1	751.0000	0.0000	10	0	17.8337	114.0147	26.4308	0.3161	135	114
1	752.0000	0.0000	10	0	17.9161	114.1251	26.5010	0.3728	135	120
1	753.0000	0.0000	10	0	18.0223	114.0687	26.6454	0.2410	146	123
1	754.0000	0.0000	10	0	17.8489	114.0164	26.4058	0.5021	135	113
1	755.0000	0.0000	10	0	18.0740	114.0335	26.4729	0.3375	139	119
1	756.0000	0.0000	9	0	18.0640	114.0591	26.4771	0.2485	141	124
1	757.0000	0.0000	10	0	18.2869	114.0734	26.5892	0.3615	140	112
1	758.0000	0.0000	10	0	18.2036	113.9412	26.4331	0.3452	138	112
1	759.0000	0.0000	10	0	18.2140	113.9688	26.5253	0.3255	140	110
1	760.0000	0.0000	10	0	18.2180	114.1229	26.5375	0.2738	137	123
1	761.0000	0.0000	10	0	17.9763	114.2131	26.4326	0.2534	137	115
1	762.0000	0.0000	10	0	17.9854	114.0606	26.4212	0.2110	145	126
1	763.0000	0.0000	10	0	17.9185	114.0775	26.3649	0.2642	140	114
1	764.0000	0.0000	10	0	18.0689	113.9686	26.3720	0.2083	142	114
1	765.0000	0.0000	10	0	18.1029	114.0151	26.4828	0.2690	141	118
1	766.0000	0.0000	10	0	18.0425	114.0428	26.2611	0.2550	139	121
1	767.0000	0.0000	10	0	18.1824	113.9797	26.6240	0.3000	143	123
1	768.0000	0.0000	10	0	18.0250	114.0985	26.4290	0.2156	140	121
1	769.0000	0.0000	10	0	18.0740	114.0323	26.4454	0.2082	140	118
1	770.0000	0.0000	10	0	18.0285	114.0098	26.3792	0.1779	142	118
1	771.0000	0.0000	10	0	18.0788	113.9274	26.3951	0.2533	141	121
1	772.0000	0.0000	10	0	18.1813	114.0233	26.3838	0.1559	137	118
1	773.0000	0.0000	10	0	18.2232	113.9803	26.4527	0.1949	143	120
1	774.0000	0.0000	10	0	18.0057	113.7880	26.3323	0.4609	139	114
1	775.0000	0.0000	10	0	18.0919	114.0104	26.4246	0.2292	142	121
1	776.0000	0.0000	10	0	18.2036	113.7569	26.5918	0.3518	145	121
1	777.0000	0.0000	10	0	18.1678	113.9150	26.4048	0.1925	143	125
1	778.0000	0.0000	10	0	18.2191	113.8971	26.4154	0.1905	138	125
1	779.0000	0.0000	10	0	18.0266	113.8454	26.3611	0.2529	143	117
1	780.0000	0.0000	10	0	18.3325	113.8963	26.5972	0.2156	144	117
1	781.0000	0.0000	10	0	18.3783	113.8331	26.5536	0.2233	148	123
1	782.0000	0.0000	10	0	18.3423	113.7750	26.5470	0.2926	143	128
1	783.0000	0.0000	10	0	18.4642	113.9168	26.9031	0.3514	148	132
1	784.0000	0.0000	10	0	18.2205	113.7615	26.4745	0.3159	144	120
1	785.0000	0.0000	10	0	18.3459	113.7290	26.6837	0.2676	134	116
1	786.0000	0.0000	10	0	18.2644	113.7385	26.6120	0.2346	139	115
1	787.0000	0.0000	10	0	18.2865	113.6747	26.7436	0.2499	137	115
1	788.0000	0.0000	10	0	18.2417	113.8234	26.5496	0.1901	147	123
1	789.0000	0.0000	10	0	18.1822	113.7007	26.5850	0.3314	145	124
1	790.0000	0.0000	10	0	18.4648	113.8286	26.7914	0.3309	140	125
1	791.0000	0.0000	10	0	18.4385	113.7445	26.7778	0.1406	140	127
1	792.0000	0.0000	10	0	18.4378	113.7014	26.8034	0.2133	142	121
1	793.0000	0.0000	10	0	18.4348	113.7810	26.7971	0.1836	139	120
1	794.0000	0.0000	10	0	18.4121	113.7512	26.7990	0.2461	137	120
1	795.0000	0.0000	10	0	18.4238	113.7410	26.8025	0.2140	131	108
1	796.0000	0.0000	10	0	18.5036	113.7165	26.7180	0.1945	143	114
1	797.0000	0.0000	10	0	18.4040	113.7072	26.7850	0.1943	133	123
1	798.0000	0.0000	10	0	18.4230	113.6814	26.7899	0.1948	141	115
1	799.0000	0.0000	10	0	18.3688	113.6591	26.7435	0.1478	139	122
1	800.0000	0.0000	10	0	18.3806	113.7139	26.7483	0.1320	131	123
1	801.0000	0.0000	10	0	18.3796	113.7174	26.7200	0.3189	134	123
1	802.0000	0.0000	10	0	18.4496	113.6210	26.7538	0.1591	147	114
1	803.0000	0.0000	10	0	18.3466	113.4674	26.6569	0.4028	128	106
1	804.0000	0.0000	10	0	17.8931	113.6925	26.7136	0.5458	119	87
1	805.0000	0.0000	9	0	18.3733	112.9843	26.1080	0.5505	82	57
1	806.0000	0.0000	8	0	18.1662	112.5246	25.9000	0.9630	76	52
1	807.0000	0.0000	9	0	18.2062	112.8767	26.3655	0.8004	86	61
1	808.0000	0.0000	9	0	18.2755	112.9925	26.5535	0.7723	101	70
1	809.0000	0.0000	9	0	18.7029	113.1218	26.6662	0.5453	101	77
1	810.0000	0.0000	8	0	18.0477	113.1172	26.1899	0.9780	84	70
1	811.0000	0.0000	6	0	79.5590	151.4501	87.0054	0.2659	79	61
1	812.0000	0.0000	8	0	79.5575	151.2875	86.9861	0.3384	82	65
1	813.0000	0.0000	9	0	79.4182	151.4078	87.0057	0.2770	83	67
1	814.0000	0.0000	10	0	78.9354	151.3344	86.6471	0.5294	103	76
1	815.0000	0.0000	10	0	79.6684	151.2904	87.1450	0.2422	118	95
1	816.0000	0.0000	10	0	80.0144	151.1313	87.4283	0.1221	134	102
1	817.0000	0.0000	10	0	79.9815	151.2109	87.3733	0.1411	136	111
1	818.0000	0.0000	10	0	80.0273	151.2524	87.4998	0.1547	145	115
1	819.0000	0.0000	10	0	80.0050	151.2402	87.4470	0.1323	139	116
1	820.0000	0.0000	10	0	79.8654	151.2354	87.4996	0.1990	141	113
1	821.0000	0.0000	10	0	80.1015	151.0268	87.7124	0.2938	140	116
1	822.0000	0.0000	10	0	79.7101	151.2810	87.5241	0.2540	148	115
1	823.0000	0.0000	10	0	79.7120	151.1354	87.4106	0.1536	141	120
1	824.0000	0.0000	10	0	79.7911	151.0006	87.5330	0.1259	140	117
1	825.0000	0.0000	10	0	79.7869	150.9358	87.5931	0.2426	143	121
1	826.0000	0.0000	10	0	79.7629	150.9990	87.5798	0.1785	148	116
1	827.0000	0.0000	10	0	79.9364	150.9835	87.7703	0.1717	135	118
1	828.0000	0.0000	10	0	79.9626	150.9411	87.8230	0.1294	138	121
1	829.0000	0.0000	10	0	79.4913	151.1418	87.5790	0.2248	139	124
1	830.0000	0.0000	10	0	79.8948	150.9551	87.8979	0.1952	139	122
1	831.0000	0.0000	10	0	79.9652	150.9143	87.9423	0.1234	139	116
1	832.0000	0.0000	10	0	80.1808	150.8757	88.1892	0.2248	138	119
1	833.0000	0.0000	10	0	79.6016	151.0362	88.0093	0.3778	133	113
1	834.0000	0.0000	10	0	79.9568	151.0798	88.3521	0.2627	136	121
1	835.0000	0.0000	10	0	79.9649	151.1291	88.4214	0.2147	139	120
1	836.0000	0.0000	10	0	79.7570	150.5914	88.4989	0.2542	150	112
1	837.0000	0.0000	10	0	79.8285	150.3026	88.7617	0.1147	146	113
1	838.0000	0.0000	10	0	79.8947	150.1270	88.8011	0.1552	145	118
1	839.0000	0.0000	10	0	79.9589	150.0283	88.7921	0.0578	137	119
1	840.0000	0.0000	10	0	80.0933	149.9240	88.9034	0.0694	144	121
1	841.0000	0.0000	10	0	80.1552	149.8718	88.9920	0.1663	138	119
1	842.0000	0.0000	10	0	80.0212	149.8267	88.8816	0.3717	142	115
1	843.0000	0.0000	10	0	80.3022	149.6479	89.1462	0.1974	144	120
1	844.0000	0.0000	10	0	80.5086	149.4543	89.2325	0.2841	145	119
1	845.0000	0.0000	10	0	80.4042	149.4463	89.2876	0.2591	148	117
1	846.0000	0.0000	10	0	80.6941	149.2462	89.4433	0.2407	137	115
1	847.0000	0.0000	10	0	80.7004	149.2351	89.4061	0.1646	141	117
1	848.0000	0.0000	10	0	80.7176	149.3354	89.4743	0.1847	143	115
1	849.0000	0.0000	10	0	80.8832	149.4249	89.7147	0.2510	136	112
1	850.0000	0.0000	10	0	80.6031	149.6878	89.3361	0.4688	141	107
1	851.0000	0.0000	10	0	80.6481	150.6063	89.5236	0.7177	140	105
1	852.0000	0.0000	10	0	80.9147	150.7492	89.7678	0.5428	142	115
1	853.0000	0.0000	10	0	80.8197	151.0743	89.6868	0.2874	137	108
1	854.0000	0.0000	10	0	80.2977	151.1005	89.4205	0.5705	128	94
1	855.0000	0.0000	9	0	81.1620	152.6729	90.0861	0.2227	131	101
1	856.0000	0.0000	9	0	81.0451	152.8804	90.1045	0.1546	137	113
1	857.0000	0.0000	10	0	81.2425	152.7059	90.1730	0.2476	137	114
1	858.0000	0.0000	10	0	80.8978	152.5729	89.8854	0.4825	139	115
1	859.0000	0.0000	10	0	81.2909	152.7815	90.3396	0.2134	146	115
1	860.0000	0.0000	10	0	81.1557	152.7690	90.2669	0.2029	139	116
1	861.0000	0.0000	10	0	80.9922	152.9103	90.1326	0.2155	133	115
1	862.0000	0.0000	9	0	81.2522	152.8102	90.2657	0.1053	134	104
1	863.0000	0.0000	9	0	81.2510	152.7507	90.2784	0.2302	134	103
1	864.0000	0.0000	10	0	80.9822	152.8432	90.2639	0.3857	137	102
1	865.0000	0.0000	10	0	81.3070	152.5320	90.1295	0.3328	144	117
1	866.0000	0.0000	9	0	81.1837	152.6814	90.1748	0.2578	135	105
1	867.0000	0.0000	10	0	80.4177	152.5361	89.8399	0.5339	115	90
1	868.0000	0.0000	7	0	80.3432	152.7920	89.6937	0.4683	66	50
2	869.0000	0.0000	9	0	102.6728	97.9195	166.0099	0.2268	80	71
2	870.0000	0.0000	9	0	102.7223	98.0094	166.0036	0.2263	91	83
2	871.0000	0.0000	9	0	102.7959	97.8326	166.0350	0.1953	99	93
2	872.0000	0.0000	9	0	102.7743	97.8728	165.9218	0.2312	97	90
2	873.0000	0.0000	8	0	102.7865	97.7876	166.0330	0.2172	107	91
2	874.0000	0.0000	9	0	102.8459	97.8144	165.9024	0.2891	102	89
2	875.0000	0.0000	8	0	102.6197	97.9410	166.0151	0.2318	106	97
2	876.0000	0.0000	10	0	102.6121	97.9435	166.0016	0.3998	104	93
2	877.0000	0.0000	9	0	102.6944	97.9950	166.1006	0.2132	91	92
2	878.0000	0.0000	9	0	102.7998	97.9336	166.0334	0.1980	95	96
2	879.0000	0.0000	8	0	102.8239	97.8649	166.0283	0.1922	97	95
2	880.0000	0.0000	9	0	102.7496	97.8479	166.0438	0.2606	96	91
2	881.0000	0.0000	9	0	102.6865	97.9269	165.9980	0.2560	101	101
2	882.0000	0.0000	10	0	102.7636	97.8907	166.0710	0.1972	101	94
2	883.0000	0.0000	8	0	102.7111	97.9060	165.9209	0.2218	102	99
2	884.0000	0.0000	10	0	102.7547	97.9144	166.0116	0.2321	107	98
2	885.0000	0.0000	9	0	102.6388	97.6800	165.9452	0.4161	99	94
2	886.0000	0.0000	9	0	102.8548	97.8326	165.9720	0.3128	105	94
2	887.0000	0.0000	9	0	102.8778	97.9578	165.9111	0.3421	112	99
2	888.0000	0.0000	9	0	102.7175	97.8314	166.0560	0.2585	106	99
2	889.0000	0.0000	10	0	102.6862	97.9196	166.0323	0.3131	100	91
2	890.0000	0.0000	9	0	102.8759	97.8252	166.1079	0.1866	99	96
2	891.0000	0.0000	9	0	102.8696	97.8212	166.1041	0.2585	107	93
2	892.0000	0.0000	9	0	102.8451	97.9129	166.0858	0.2069	102	93
2	893.0000	0.0000	10	0	102.8214	97.7957	166.1029	0.2373	103	93
2	894.0000	0.0000	10	0	102.6538	98.0318	166.1412	0.1597	110	95
2	895.0000	0.0000	8	0	102.7682	97.9472	166.1209	0.2296	107	102
2	896.0000	0.0000	9	0	102.8520	97.7245	165.9930	0.3663	102	101
2	897.0000	0.0000	10	0	102.6884	97.9478	166.0229	0.1851	115	98
2	898.0000	0.0000	9	0	102.7807	97.9046	166.0942	0.1663	111	103
2	899.0000	0.0000	10	0	102.7144	97.9188	166.0290	0.1389	105	97
2	900.0000	0.0000	9	0	102.7446	97.9843	166.0676	0.2147	102	94
2	901.0000	0.0000	9	0	102.7126	97.8352	166.0052	0.2585	103	97
2	902.0000	0.0000	8	0	102.6436	97.7904	166.0670	0.2750	106	104
2	903.0000	0.0000	9	0	102.7634	97.8457	166.0430	0.1883	109	95
3	904.0000	0.0000	6	0	102.8132	98.2184	165.7922	0.4663	103	98
2	905.0000	0.0000	9	0	102.7626	97.8456	166.0665	0.1536	111	97
2	906.0000	0.0000	10	0	102.6171	97.8680	166.0817	0.2667	107	100
2	907.0000	0.0000	9	0	102.6784	97.9393	166.0804	0.2550	110	96
2	908.0000	0.0000	9	0	102.7196	97.9101	166.0690	0.1675	99	98
2	909.0000	0.0000	8	0	102.8134	97.8683	166.1296	0.2993	102	96
2	910.0000	0.0000	10	0	102.7927	97.8832	166.1683	0.2338	104	91
2	911.0000	0.0000	8	0	102.7682	97.7286	166.0404	0.3171	100	82
2	912.0000	0.0000	9	0	102.7192	97.6676	166.0346	0.5172	93	72
2	913.0000	0.0000	7	0	102.7427	97.8991	165.8738	0.3438	63	56
2	914.0000	0.0000	6	0	103.0671	97.9558	166.0681	0.3236	41	38
0	915.0000	0.0000	0	3	0.0000	0.0000	0.0000	0.0000	48	38
0	916.0000	0.0000	0	3	0.0000	0.0000	0.0000	0.0000	46	44
0	917.0000	0.0000	0	3	0.0000	0.0000	0.0000	0.0000	46	40
0	918.0000	0.0000	0	3	0.0000	0.0000	0.0000	0.0000	37	41
0	919.0000	0.0000	0	3	0.0000	0.0000	0.0000	0.0000	31	36
0	920.0000	0.0000	0	3	0.0000	0.0000	0.0000	0.0000	37	43
2	921.0000	0.0000	6	0	102.3992	98.1889	165.8781	0.8296	65	43
2	922.0000	0.0000	7	0	103.0426	98.1651	166.1903	0.4863	75	61
2	923.0000	0.0000	8	0	102.6648	97.7542	165.9238	0.3609	82	67
2	924.0000	0.0000	8	0	102.7693	97.9870	166.0040	0.2517	91	79
2	925.0000	0.0000	8	0	102.8157	97.7858	166.0153	0.2157	88	77
2	926.0000	0.0000	10	0	102.8000	97.6453	166.0960	0.3150	97	93
2	927.0000	0.0000	10	0	102.7619	97.8685	166.0124	0.3229	94	86
2	928.0000	0.0000	10	0	102.7541	97.8319	166.0237	0.3136	99	90
2	929.0000	0.0000	9	0	102.7255	97.7790	166.0965	0.1783	99	93
2	930.0000	0.0000	10	0	102.6469	97.9145	166.0128	0.2476	104	96
2	931.0000	0.0000	9	0	102.8657	97.7850	166.0396	0.1859	102	95
2	932.0000	0.0000	8	0	102.7344	97.6636	166.0548	0.2551	111	98
2	933.0000	0.0000	9	0	102.7953	97.6603	166.1610	0.3992	104	102
2	934.0000	0.0000	9	0	102.7608	97.7606	166.0743	0.3384	103	95
2	935.0000	0.0000	9	0	102.5512	97.6813	165.9466	0.2941	106	99
2	936.0000	0.0000	10	0	102.6969	97.8811	165.9650	0.3311	109	94
2	937.0000	0.0000	8	0	102.7918	97.6846	166.0466	0.3062	105	104
2	938.0000	0.0000	9	0	102.7099	97.7981	166.1283	0.2255	103	93
2	939.0000	0.0000	9	0	102.7543	97.8366	166.1435	0.1341	104	96
2	940.0000	0.0000	9	0	102.7250	97.8252	166.0584	0.2587	112	100
3	941.0000	0.0000	6	0	102.7401	97.8342	345.9029	0.3169	101	97
2	942.0000	0.0000	10	0	102.7831	97.5682	165.6625	0.6986	104	95
2	943.0000	0.0000	10	0	102.7939	97.6945	166.1183	0.2801	113	98
2	944.0000	0.0000	9	0	102.5838	97.7886	166.1717	0.2604	118	100
2	945.0000	0.0000	9	0	102.6904	97.7633	166.1655	0.1793	108	90
2	946.0000	0.0000	10	0	102.4880	97.9548	166.0748	0.3855	108	92
2	947.0000	0.0000	10	0	102.8729	97.7382	166.1024	0.1748	115	98
2	948.0000	0.0000	10	0	102.7575	97.8446	166.0832	0.2116	104	101
2	949.0000	0.0000	10	0	102.6966	97.8696	165.9910	0.1745	105	96
2	950.0000	0.0000	10	0	102.7451	97.6332	166.1257	0.3189	105	94
2	951.0000	0.0000	10	0	102.8026	97.7405	166.0931	0.1700	105	94
2	952.0000	0.0000	10	0	102.7614	97.8018	166.0683	0.1190	107	95
2	953.0000	0.0000	10	0	102.6808	97.8994	166.0110	0.1251	105	92
2	954.0000	0.0000	8	0	102.7273	97.8363	166.0474	0.1307	106	94
2	955.0000	0.0000	10	0	102.6686	97.8269	166.0646	0.1797	107	92
2	956.0000	0.0000	9	0	102.7110	97.7322	166.0875	0.1918	103	98
2	957.0000	0.0000	9	0	102.6980	97.6759	166.0584	0.4075	114	94
2	958.0000	0.0000	10	0	102.6249	97.7858	166.0266	0.1974	109	97
2	959.0000	0.0000	10	0	102.7240	97.7855	166.0808	0.2424	118	98
2	960.0000	0.0000	9	0	102.4922	97.8206	165.9560	0.3385	109	92
2	961.0000	0.0000	8	0	102.5841	97.8694	165.9654	0.3857	100	92
2	962.0000	0.0000	9	0	102.6823	97.7433	166.0674	0.2589	97	82
2	963.0000	0.0000	10	0	102.6763	97.7381	166.0159	0.2960	114	98
2	964.0000	0.0000	9	0	102.7289	97.7711	166.0019	0.5040	108	101
2	965.0000	0.0000	8	0	102.7671	97.7364	166.0540	0.1705	105	102
2	966.0000	0.0000	9	0	102.6488	97.6581	165.9852	0.1893	101	97
2	967.0000	0.0000	9	0	102.7248	97.8418	166.0612	0.1665	112	94
2	968.0000	0.0000	10	0	102.7100	97.6521	166.1506	0.1919	106	101
2	969.0000	0.0000	8	0	102.7890	97.6637	166.1277	0.3104	107	93
2	970.0000	0.0000	8	0	102.6523	97.8328	166.0634	0.1772	116	95
2	971.0000	0.0000	9	0	102.7191	97.7726	166.0809	0.1899	103	88
2	972.0000	0.0000	10	0	102.6036	97.6889	166.1185	0.1941	110	101
2	973.0000	0.0000	10	0	102.6540	97.7161	166.1304	0.2658	103	89
2	974.0000	0.0000	9	0	102.5082	97.7018	166.0630	0.2517	120	99
2	975.0000	0.0000	9	0	102.5208	97.6935	166.0280	0.2511	120	97
2	976.0000	0.0000	9	0	102.4172	97.6715	166.0836	0.2181	109	103
2	977.0000	0.0000	9	0	102.5582	97.6700	166.0958	0.1903	112	103
2	978.0000	0.0000	9	0	102.5976	97.5968	166.0364	0.1954	106	101
2	979.0000	0.0000	9	0	102.6057	97.6229	166.0329	0.2726	107	98
2	980.0000	0.0000	9	0	102.6592	97.5585	165.9346	0.1941	110	105
2	981.0000	0.0000	9	0	102.4997	97.5917	166.0341	0.2135	112	97
2	982.0000	0.0000	8	0	102.5036	97.5660	165.9847	0.2487	101	97
2	983.0000	0.0000	10	0	102.3997	97.6208	165.9811	0.2917	104	96
2	984.0000	0.0000	9	0	102.7407	97.6269	165.6545	0.6265	102	94
2	985.0000	0.0000	10	0	102.6211	97.3802	165.9811	0.5151	96	90
2	986.0000	0.0000	10	0	102.3591	97.6236	165.9268	0.3357	109	88
2	987.0000	0.0000	7	0	102.4320	97.4811	165.8394	0.3302	95	75
2	988.0000	0.0000	7	0	102.6192	97.2207	165.7866	0.4820	73	64
2	989.0000	0.0000	6	0	102.0129	97.3296	165.4907	0.7359	75	61
2	990.0000	0.0000	8	0	102.6511	97.2897	165.6887	0.7047	74	65
2	991.0000	0.0000	8	0	103.0856	97.6333	165.8056	0.6024	94	82
2	992.0000	0.0000	10	0	102.7163	97.6800	166.1964	0.3263	98	84
2	993.0000	0.0000	9	0	102.6906	97.7719	166.2773	0.3101	103	82
2	994.0000	0.0000	10	0	102.6002	97.5384	166.2077	0.3333	121	99
2	995.0000	0.0000	9	0	102.6507	97.6977	166.3200	0.1767	112	94
2	996.0000	0.0000	9	0	102.4753	97.5821	166.2031	0.3917	107	95
2	997.0000	0.0000	10	0	102.5372	97.6998	166.2999	0.3243	109	98
2	998.0000	0.0000	10	0	102.6384	97.6894	166.2838	0.1200	115	96
2	999.0000	0.0000	8	0	102.4343	97.7365	166.2741	0.2660	110	89
2	1000.0000	0.0000	10	0	102.6057	97.6015	166.3150	0.3040	113	98
2	1001.0000	0.0000	9	0	102.4871	97.7335	166.0951	0.2700	109	103
2	1002.0000	0.0000	10	0	102.5545	97.7183	166.3062	0.1985	111	97
3	1003.0000	0.0000	6	0	102.7182	97.6766	346.0338	0.1499	111	99
2	1004.0000	0.0000	10	0	102.5906	97.5918	166.1174	0.5298	116	100
2	1005.0000	0.0000	10	0	102.4977	97.6910	166.2943	0.2785	113	98
2	1006.0000	0.0000	9	0	102.6565	97.5721	166.2706	0.4159	112	99
2	1007.0000	0.0000	10	0	102.7285	97.6938	166.3434	0.1941	120	98
2	1008.0000	0.0000	10	0	102.6134	97.8415	166.3259	0.1198	107	93
2	1009.0000	0.0000	9	0	102.6401	97.7393	166.3102	0.2419	118	103
2	1010.0000	0.0000	9	0	102.7058	97.7730	166.3047	0.1052	120	95
2	1011.0000	0.0000	10	0	102.5189	97.5794	166.2562	0.3095	123	102
2	1012.0000	0.0000	10	0	102.5745	97.7087	166.1911	0.2241	108	98
2	1013.0000	0.0000	9	0	102.6301	97.6370	166.2441	0.2145	109	95
2	1014.0000	0.0000	8	0	102.4651	97.7861	166.2610	0.2494	106	86
2	1015.0000	0.0000	9	0	102.6217	97.6916	166.1431	0.2250	114	93
2	1016.0000	0.0000	10	0	102.6384	97.5217	166.1806	0.3939	115	94
2	1017.0000	0.0000	9	0	102.5523	97.7821	166.1979	0.1872	113	100
2	1018.0000	0.0000	9	0	102.6143	97.6842	166.2162	0.1733	110	98
2	1019.0000	0.0000	9	0	102.5962	97.7329	166.1897	0.1536	110	102
2	1020.0000	0.0000	9	0	102.6074	97.6375	166.2085	0.4444	108	100
2	1021.0000	0.0000	9	0	102.5038	97.7920	166.1902	0.2446	110	100
2	1022.0000	0.0000	9	0	102.6307	97.5869	166.1298	0.3547	103	94
2	1023.0000	0.0000	10	0	102.5687	97.7315	166.2361	0.1183	109	102
2	1024.0000	0.0000	9	0	102.5857	97.7107	166.1310	0.2654	123	105
2	1025.0000	0.0000	10	0	102.4220	97.7824	166.1811	0.2456	111	103
2	1026.0000	0.0000	8	0	102.5471	97.4982	166.2481	0.3969	113	102
2	1027.0000	0.0000	10	0	102.5256	97.6247	166.2079	0.2283	113	104
2	1028.0000	0.0000	9	0	102.4644	97.6709	166.2087	0.2288	109	99
2	1029.0000	0.0000	9	0	102.5013	97.7166	166.1931	0.1545	109	98
2	1030.0000	0.0000	9	0	102.6096	97.7298	166.2385	0.1850	110	102
2	1031.0000	0.0000	9	0	102.7201	97.5675	166.2344	0.2713	117	101
2	1032.0000	0.0000	9	0	102.4398	97.7640	166.2864	0.1710	120	101
2	1033.0000	0.0000	9	0	102.4546	97.7147	166.3390	0.3127	118	98
2	1034.0000	0.0000	10	0	102.4427	97.6536	166.2346	0.2385	109	98
2	1035.0000	0.0000	9	0	102.6602	97.6301	166.2399	0.2013	113	99
2	1036.0000	0.0000	10	0	102.3680	97.7862	166.1971	0.2707	109	95
2	1037.0000	0.0000	9	0	102.3203	97.5679	166.1710	0.5163	112	100
2	1038.0000	0.0000	8	0	102.5681	97.6386	166.1186	0.2937	110	102
2	1039.0000	0.0000	9	0	102.5852	97.4122	166.1217	0.4283	112	98
2	1040.0000	0.0000	9	0	102.5337	97.3530	166.2264	0.4329	111	98
2	1041.0000	0.0000	10	0	102.3573	97.6673	166.1164	0.4044	111	95
2	1042.0000	0.0000	9	0	102.5339	97.6433	166.2342	0.1959	105	94
2	1043.0000	0.0000	9	0	102.4289	97.6826	166.2766	0.2470	116	100
2	1044.0000	0.0000	9	0	102.6161	97.5983	166.0417	0.4401	114	100
2	1045.0000	0.0000	9	0	102.5672	97.7084	166.1895	0.1975	105	91
2	1046.0000	0.0000	8	0	102.6432	97.6277	166.2595	0.2508	112	95
2	1047.0000	0.0000	10	0	102.6388	97.5735	166.1725	0.2079	107	96
2	1048.0000	0.0000	8	0	102.7077	97.6477	166.3020	0.3516	106	96
2	1049.0000	0.0000	10	0	102.7582	97.7425	166.2442	0.1910	105	92
2	1050.0000	0.0000	9	0	102.6220	97.8010	166.2171	0.2619	111	94
2	1051.0000	0.0000	9	0	102.6511	97.6184	166.2555	0.2256	115	100
2	1052.0000	0.0000	9	0	102.7140	97.6217	166.2647	0.1539	107	97
2	1053.0000	0.0000	9	0	102.6962	97.7364	166.1850	0.1750	110	100
2	1054.0000	0.0000	10	0	102.6918	97.8309	166.1228	0.2221	117	102
2	1055.0000	0.0000	10	0	102.5791	97.7387	166.2655	0.1660	113	102
2	1056.0000	0.0000	9	0	102.5330	97.8486	166.2338	0.1905	110	97
2	1057.0000	0.0000	9	0	102.5968	97.6097	166.2298	0.3160	108	96
2	1058.0000	0.0000	10	0	102.5825	97.8585	166.1925	0.2093	112	101
2	1059.0000	0.0000	9	0	102.7265	97.5813	166.1825	0.3359	117	106
2	1060.0000	0.0000	10	0	102.5996	97.7386	166.1863	0.2707	121	109
2	1061.0000	0.0000	8	0	102.4967	97.9197	166.1733	0.2236	112	98
2	1062.0000	0.0000	10	0	102.4499	97.9753	166.1038	0.3719	106	100
2	1063.0000	0.0000	10	0	102.5196	97.8137	166.2431	0.1603	105	99
2	1064.0000	0.0000	10	0	102.6594	97.6178	166.1516	0.4174	109	98
2	1065.0000	0.0000	9	0	102.5751	97.7811	166.2136	0.1868	113	101
2	1066.0000	0.0000	10	0	102.6439	97.8090	166.2197	0.3257	104	100
2	1067.0000	0.0000	10	0	102.7438	97.6504	166.1512	0.4508	117	100
2	1068.0000	0.0000	9	0	102.6558	97.8208	166.1581	0.2293	112	106
2	1069.0000	0.0000	9	0	102.7823	97.7160	166.1547	0.2628	115	100
2	1070.0000	0.0000	10	0	102.5971	97.7922	166.2215	0.1590	109	97
2	1071.0000	0.0000	9	0	102.4864	97.8629	166.1163	0.3115	120	98
2	1072.0000	0.0000	9	0	102.5502	97.9603	166.1183	0.2639	119	102
2	1073.0000	0.0000	9	0	102.5470	97.8510	166.2171	0.2220	117	106
2	1074.0000	0.0000	9	0	102.5685	97.9235	166.1810	0.1854	105	95
2	1075.0000	0.0000	9	0	102.7887	97.8291	166.2554	0.1823	115	96
2	1076.0000	0.0000	10	0	102.7931	97.6423	166.0462	0.4594	116	104
2	1077.0000	0.0000	10	0	102.7066	97.8082	166.1970	0.1215	113	103
2	1078.0000	0.0000	10	0	102.4966	97.8693	166.1858	0.2033	115	96
2	1079.0000	0.0000	9	0	102.5730	97.7417	166.1995	0.2835	113	101
2	1080.0000	0.0000	8	0	102.6625	97.8612	166.1654	0.2205	116	100
2	1081.0000	0.0000	8	0	102.6561	97.7639	166.1935	0.2150	116	97
2	1082.0000	0.0000	10	0	102.6892	97.8896	166.1947	0.1328	110	94
2	1083.0000	0.0000	9	0	102.5597	97.9574	166.1684	0.2298	113	101
2	1084.0000	0.0000	9	0	102.7361	97.8327	166.1333	0.3565	104	96
2	1085.0000	0.0000	9	0	102.6483	97.8469	166.1625	0.2828	117	92
2	1086.0000	0.0000	9	0	102.5979	97.7673	166.2410	0.2387	103	93
2	1087.0000	0.0000	9	0	102.5806	97.9103	166.2320	0.1609	101	89
2	1088.0000	0.0000	9	0	102.6346	97.8079	166.1678	0.1734	104	94
2	1089.0000	0.0000	10	0	102.6414	97.8574	166.1555	0.2260	109	96
2	1090.0000	0.0000	9	0	102.6340	97.8310	166.1743	0.2898	110	88
2	1091.0000	0.0000	9	0	102.7927	97.9079	166.1072	0.2352	102	90
2	1092.0000	0.0000	9	0	102.5639	97.9878	166.0974	0.2710	97	84
2	1093.0000	0.0000	9	0	102.7570	97.5196	166.0542	0.7088	101	81
2	1094.0000	0.0000	7	0	102.8631	97.6872	166.1354	0.6763	76	71
2	1095.0000	0.0000	6	0	102.9944	97.5722	165.7358	0.5807	67	59
1	1096.0000	0.0000	8	0	79.1463	155.8470	88.3695	0.3287	67	58
1	1097.0000	0.0000	9	0	78.3528	156.0306	87.6712	0.4653	87	66
1	1098.0000	0.0000	10	0	78.7187	155.9736	87.9971	0.6365	110	81
1	1099.0000	0.0000	10	0	79.0515	155.8133	88.3861	0.2450	117	93
1	1100.0000	0.0000	9	0	78.9225	156.0476	88.2346	0.1975	116	100
1	1101.0000	0.0000	10	0	78.8264	156.2152	88.2288	0.2983	133	109
1	1102.0000	0.0000	10	0	79.1468	156.3044	88.5760	0.2163	135	107
1	1103.0000	0.0000	9	0	78.9360	156.5408	88.4092	0.3848	123	96
1	1104.0000	0.0000	9	0	80.8152	157.4412	89.7532	0.3639	139	93
1	1105.0000	0.0000	10	0	81.2094	157.5574	90.0912	0.1669	142	110
1	1106.0000	0.0000	10	0	81.1990	157.5388	90.0593	0.1675	134	114
1	1107.0000	0.0000	10	0	81.3149	157.5146	90.0036	0.1998	145	121
1	1108.0000	0.0000	10	0	81.3337	157.5314	90.0066	0.1468	135	118
1	1109.0000	0.0000	10	0	81.1432	157.5630	89.8094	0.2630	131	123
1	1110.0000	0.0000	9	0	81.2691	157.5951	89.9667	0.1793	131	123
1	1111.0000	0.0000	10	0	81.3164	157.5257	90.0177	0.1200	131	118
1	1112.0000	0.0000	10	0	81.3073	157.4542	90.0206	0.1470	132	118
1	1113.0000	0.0000	10	0	81.1532	157.4660	89.8361	0.2151	135	122
1	1114.0000	0.0000	10	0	81.3865	157.4191	89.9871	0.1508	139	124
1	1115.0000	0.0000	10	0	81.4503	157.3611	90.0811	0.1574	140	125
1	1116.0000	0.0000	10	0	81.2454	157.2527	89.8971	0.1956	140	121
1	1117.0000	0.0000	10	0	81.3822	157.1321	89.9480	0.1670	143	120
1	1118.0000	0.0000	10	0	81.6331	157.0980	90.2301	0.1945	136	123
1	1119.0000	0.0000	10	0	81.4963	157.1633	90.1246	0.2170	135	124
1	1120.0000	0.0000	10	0	81.4641	157.3005	90.1968	0.2604	139	118
1	1121.0000	0.0000	10	0	81.9051	156.9988	90.3937	0.3611	134	122
1	1122.0000	0.0000	10	0	81.9104	157.2817	90.4821	0.1601	135	122
1	1123.0000	0.0000	10	0	81.8496	157.3075	90.3686	0.1276	141	127
1	1124.0000	0.0000	10	0	81.7799	157.2354	90.3177	0.1675	138	125
1	1125.0000	0.0000	10	0	81.8520	157.2298	90.3425	0.2521	140	128
1	1126.0000	0.0000	10	0	81.7888	157.3129	90.3316	0.2012	131	123
1	1127.0000	0.0000	10	0	81.6723	157.3059	90.1878	0.1734	135	124
1	1128.0000	0.0000	10	0	81.5953	157.2322	90.1094	0.2194	142	128
1	1129.0000	0.0000	10	0	81.8230	157.2148	90.3067	0.2298	143	119
1	1130.0000	0.0000	10	0	81.6280	157.2559	90.2069	0.2033	144	131
1	1131.0000	0.0000	10	0	81.8837	157.2830	90.4252	0.1738	141	125
1	1132.0000	0.0000	10	0	81.7911	157.2029	90.2701	0.1282	137	120
1	1133.0000	0.0000	10	0	81.9182	157.1971	90.3907	0.2242	136	122
1	1134.0000	0.0000	10	0	81.6636	157.1778	90.1944	0.1849	136	121
1	1135.0000	0.0000	10	0	81.7478	156.8927	90.0070	0.5157	123	97
1	1136.0000	0.0000	10	0	81.3047	157.1923	89.6426	0.4791	97	69
1	1137.0000	0.0000	10	0	81.3546	157.1670	89.8391	0.5473	105	79
1	1138.0000	0.0000	10	0	82.1056	157.2216	90.5108	0.0805	148	113
1	1139.0000	0.0000	10	0	82.2023	157.1769	90.6624	0.1515	136	122
1	1140.0000	0.0000	10	0	82.2349	157.1187	90.5911	0.2521	134	125
1	1141.0000	0.0000	10	0	82.2619	157.0714	90.6263	0.1482	135	118
1	1142.0000	0.0000	10	0	82.1111	157.1224	90.5523	0.1579	145	127
1	1143.0000	0.0000	10	0	82.0706	157.1643	90.4659	0.1648	141	126
1	1144.0000	0.0000	10	0	82.1746	157.0491	90.5548	0.2051	139	128
1	1145.0000	0.0000	10	0	82.0874	157.1275	90.4873	0.0883	140	126
1	1146.0000	0.0000	10	0	82.3041	156.7786	90.5508	0.4615	141	124
1	1147.0000	0.0000	10	0	82.1081	157.0229	90.4824	0.2142	141	125
1	1148.0000	0.0000	10	0	82.0899	157.0870	90.3999	0.0963	135	124
1	1149.0000	0.0000	9	0	82.0346	157.0947	90.4113	0.1437	138	129
1	1150.0000	0.0000	10	0	81.9878	157.1021	90.2823	0.1594	144	125
1	1151.0000	0.0000	10	0	82.0310	157.1330	90.4140	0.1224	140	122
1	1152.0000	0.0000	10	0	81.9955	157.1297	90.2815	0.2013	137	122
1	1153.0000	0.0000	10	0	81.8327	157.1850	90.2594	0.1914	145	123
1	1154.0000	0.0000	10	0	81.8339	157.2019	90.2596	0.2323	140	131
1	1155.0000	0.0000	10	0	82.0497	156.9789	90.3780	0.5189	135	128
1	1156.0000	0.0000	9	0	81.8226	157.3124	90.1676	0.1537	139	124
1	1157.0000	0.0000	10	0	81.7124	157.2765	90.0114	0.2012	136	124
1	1158.0000	0.0000	9	0	81.4538	157.2026	89.9179	0.3156	141	129
1	1159.0000	0.0000	10	0	81.7788	157.2646	90.2124	0.2036	141	130
1	1160.0000	0.0000	10	0	81.9978	157.1814	90.3349	0.1710	143	134
1	1161.0000	0.0000	10	0	81.8781	157.3229	90.2832	0.1922	142	134
1	1162.0000	0.0000	10	0	81.6936	157.3312	90.2037	0.1927	141	126
1	1163.0000	0.0000	10	0	81.7529	157.2688	90.2964	0.2279	142	126
1	1164.0000	0.0000	10	0	81.7547	157.2869	90.1764	0.1983	132	126
1	1165.0000	0.0000	9	0	81.8832	157.2153	90.2689	0.2136	141	124
1	1166.0000	0.0000	10	0	81.7957	157.2383	90.1958	0.1754	137	122
1	1167.0000	0.0000	10	0	81.6884	157.2115	90.1584	0.1647	137	126
1	1168.0000	0.0000	10	0	81.7529	157.2285	90.2078	0.2106	142	125
1	1169.0000	0.0000	10	0	81.8718	157.2053	90.3106	0.2027	136	128
1	1170.0000	0.0000	10	0	81.7070	157.2997	90.1938	0.1907	140	125
1	1171.0000	0.0000	10	0	81.5468	157.3219	89.9748	0.2997	144	131
1	1172.0000	0.0000	10	0	81.5627	157.2473	90.0981	0.1778	144	132
1	1173.0000	0.0000	10	0	81.6454	157.2469	90.1831	0.0882	144	131
1	1174.0000	0.0000	9	0	81.6100	157.2156	90.1144	0.1186	142	134
1	1175.0000	0.0000	9	0	81.5821	157.2234	90.0680	0.1162	140	132
1	1176.0000	0.0000	10	0	81.3441	157.1797	89.8189	0.2597	149	125
1	1177.0000	0.0000	10	0	81.2438	157.0328	89.7235	0.3374	148	126
1	1178.0000	0.0000	10	0	81.3308	157.1312	89.8751	0.1915	137	122
1	1179.0000	0.0000	10	0	81.4666	156.9763	90.0016	0.3277	142	128
1	1180.0000	0.0000	10	0	81.4914	157.0623	90.0139	0.2170	137	127
1	1181.0000	0.0000	10	0	81.4670	157.1046	90.0196	0.1233	146	133
1	1182.0000	0.0000	10	0	81.6012	157.1341	90.0728	0.2405	137	126
1	1183.0000	0.0000	10	0	81.1903	157.0848	89.7945	0.1506	134	127
1	1184.0000	0.0000	10	0	81.3710	156.9621	89.9271	0.1210	122	113
1	1185.0000	0.0000	10	0	80.8192	156.9014	89.4970	0.2659	127	114
1	1186.0000	0.0000	10	0	80.8562	156.9577	89.5417	0.2337	139	128
1	1187.0000	0.0000	10	0	80.8177	156.9917	89.5194	0.1732	127	118
1	1188.0000	0.0000	10	0	80.8638	156.9210	89.5186	0.2603	130	116
1	1189.0000	0.0000	10	0	80.8908	156.9530	89.5728	0.0996	134	118
1	1190.0000	0.0000	10	0	80.7855	156.8245	89.4186	0.1596	142	129
1	1191.0000	0.0000	10	0	80.6286	156.9907	89.3577	0.1997	136	121
1	1192.0000	0.0000	10	0	80.6686	156.8501	89.0186	0.4436	135	115
1	1193.0000	0.0000	10	0	80.6618	156.9003	89.3309	0.2079	132	108
1	1194.0000	0.0000	10	0	80.7931	156.7561	89.4679	0.1432	131	120
0	1195.0000	0.0000	0	3	0.0000	0.0000	0.0000	0.0000	134	116
1	1196.0000	0.0000	10	0	80.4949	156.8119	89.3604	0.2763	129	118
1	1197.0000	0.0000	10	0	80.7196	156.7062	89.4604	0.2659	134	125
1	1198.0000	0.0000	10	0	80.5426	156.6037	89.2622	0.2949	136	124
1	1199.0000	0.0000	10	0	80.8094	156.6434	89.5318	0.2567	135	118
1	1200.0000	0.0000	10	0	80.4654	156.7426	89.1706	0.3212	135	119
1	1201.0000	0.0000	10	0	80.6168	156.7208	89.3798	0.1920	133	117
1	1202.0000	0.0000	10	0	79.7051	156.5732	89.0768	0.6558	132	117
1	1203.0000	0.0000	10	0	80.2967	156.5023	89.4303	0.4103	136	118
1	1204.0000	0.0000	10	0	80.6552	156.3319	89.8181	0.2931	134	106
1	1205.0000	0.0000	10	0	80.4661	156.4346	89.6731	0.2471	132	107
1	1206.0000	0.0000	10	0	80.3844	156.4624	89.8206	0.3283	132	115
1	1207.0000	0.0000	10	0	81.0037	156.3718	90.2304	0.5129	135	119
1	1208.0000	0.0000	10	0	80.3607	156.5002	89.8515	0.2348	136	125
1	1209.0000	0.0000	10	0	80.6211	156.4112	90.0190	0.1869	143	131
1	1210.0000	0.0000	10	0	80.5167	156.3646	90.0345	0.3677	137	116
1	1211.0000	0.0000	10	0	80.2786	156.2076	89.8138	0.2450	135	118
1	1212.0000	0.0000	10	0	80.5864	155.9964	90.0209	0.1171	133	118
1	1213.0000	0.0000	9	0	79.9663	156.1179	89.5163	0.2948	142	117
1	1214.0000	0.0000	10	0	79.7159	156.0748	89.3611	0.2074	143	121
1	1215.0000	0.0000	10	0	79.6944	156.0778	89.3536	0.1567	152	116
1	1216.0000	0.0000	10	0	79.8825	155.9285	89.4258	0.2013	136	121
1	1217.0000	0.0000	10	0	79.7411	156.0260	89.3519	0.1435	137	127
1	1218.0000	0.0000	9	0	79.7211	155.9902	89.3381	0.2160	140	120
1	1219.0000	0.0000	9	0	79.6850	156.0218	89.3754	0.2140	145	118
1	1220.0000	0.0000	10	0	79.6930	155.9774	89.2850	0.1362	142	125
1	1221.0000	0.0000	10	0	79.6911	155.8879	89.2326	0.1913	141	124
1	1222.0000	0.0000	10	0	79.4173	155.9362	88.9462	0.2900	136	116
1	1223.0000	0.0000	10	0	79.4616	155.9721	89.0881	0.1794	134	123
1	1224.0000	0.0000	10	0	79.4832	155.9334	89.1732	0.1959	146	123
1	1225.0000	0.0000	10	0	79.6798	155.9082	89.2182	0.2380	142	127
1	1226.0000	0.0000	10	0	79.7267	155.8506	89.2773	0.2661	143	121
1	1227.0000	0.0000	10	0	79.6238	155.8912	89.1563	0.1840	143	131
1	1228.0000	0.0000	10	0	79.4828	155.7375	88.9763	0.1895	136	120
1	1229.0000	0.0000	10	0	79.3578	155.7213	88.8777	0.2158	145	120
1	1230.0000	0.0000	10	0	79.4921	155.6556	88.9581	0.2149	143	127
1	1231.0000	0.0000	10	0	79.4630	155.7300	88.9522	0.2246	142	131
1	1232.0000	0.0000	10	0	79.6301	155.6047	89.0278	0.3009	144	126
1	1233.0000	0.0000	10	0	79.4863	155.7176	88.9704	0.2208	142	130
1	1234.0000	0.0000	10	0	79.3840	155.7019	88.8941	0.2346	145	125
1	1235.0000	0.0000	10	0	79.3901	155.6344	88.8542	0.1830	149	127
1	1236.0000	0.0000	10	0	79.4575	155.6436	88.9246	0.1438	149	127
1	1237.0000	0.0000	10	0	79.3658	155.6634	88.8939	0.2263	141	128
1	1238.0000	0.0000	10	0	79.3605	155.6650	88.7916	0.2125	143	125
1	1239.0000	0.0000	10	0	79.0176	155.7875	88.5580	0.2264	152	132
1	1240.0000	0.0000	10	0	79.1215	155.7188	88.5615	0.1680	147	127
1	1241.0000	0.0000	10	0	79.0062	155.6655	88.4140	0.2210	149	124
1	1242.0000	0.0000	10	0	78.8723	155.5987	88.2996	0.2561	141	119
1	1243.0000	0.0000	9	0	78.8905	155.7182	88.2995	0.1484	140	120
1	1244.0000	0.0000	10	0	79.1515	155.4965	88.5257	0.2194	142	120
1	1245.0000	0.0000	10	0	78.8605	155.6309	88.3216	0.2343	142	127
1	1246.0000	0.0000	10	0	78.6765	155.5980	88.1312	0.2472	140	126
1	1247.0000	0.0000	10	0	78.5841	155.3878	87.9440	0.2597	139	116
1	1248.0000	0.0000	9	0	79.0211	155.3157	88.3550	0.1662	142	119
1	1249.0000	0.0000	9	0	78.9522	155.3627	88.3276	0.1428	142	118
1	1250.0000	0.0000	9	0	78.8579	155.2891	88.1850	0.1745	136	110
1	1251.0000	0.0000	9	0	77.8811	155.1682	89.2623	1.3491	110	84
1	1252.0000	0.0000	9	0	79.2032	155.6171	92.2475	0.1186	125	104
1	1253.0000	0.0000	10	0	79.0737	155.5748	92.1377	0.1927	133	113
1	1254.0000	0.0000	9	0	79.0060	155.6698	92.1278	0.1239	141	115
1	1255.0000	0.0000	10	0	79.2209	155.4891	92.2634	0.1547	144	114
1	1256.0000	0.0000	9	0	79.3223	155.4739	92.2275	0.1671	138	114
1	1257.0000	0.0000	10	0	78.8339	155.6836	91.8500	0.3284	144	113
1	1258.0000	0.0000	10	0	79.0907	155.7528	91.9126	0.1906	142	111
1	1259.0000	0.0000	10	0	79.0581	155.8806	91.8207	0.2580	139	124
1	1260.0000	0.0000	10	0	79.0926	155.8491	91.7605	0.2429	137	125
1	1261.0000	0.0000	10	0	79.1539	155.8534	91.8799	0.3455	132	119
1	1262.0000	0.0000	10	0	79.2316	155.8385	91.7005	0.2623	140	113
1	1263.0000	0.0000	10	0	79.3045	156.0609	91.6432	0.1859	134	119
1	1264.0000	0.0000	10	0	79.2498	155.9439	91.6136	0.2333	136	115
1	1265.0000	0.0000	10	0	79.0897	156.0901	91.3678	0.3733	139	118
1	1266.0000	0.0000	10	0	79.4074	155.9871	91.6115	0.2218	141	118
1	1267.0000	0.0000	10	0	79.7187	155.8425	91.7743	0.2838	137	115
1	1268.0000	0.0000	10	0	79.3277	155.7702	91.5056	0.4633	138	116
1	1269.0000	0.0000	10	0	79.3544	155.9993	91.4987	0.1991	135	108
1	1270.0000	0.0000	10	0	79.4868	155.7202	91.3590	0.3303	112	91
1	1271.0000	0.0000	9	0	79.4807	155.9635	91.3346	0.3244	111	95
1	1272.0000	0.0000	10	0	79.3576	156.1164	91.2212	0.2273	141	116
1	1273.0000	0.0000	10	0	79.6063	156.0635	91.3415	0.1420	131	111
1	1274.0000	0.0000	10	0	79.4649	155.9924	91.2925	0.1275	139	118
1	1275.0000	0.0000	9	0	79.2410	155.7982	91.4682	0.4012	131	113
1	1276.0000	0.0000	10	0	79.5420	155.5391	92.1745	0.3433	140	111
1	1277.0000	0.0000	9	0	79.1385	155.4703	91.7955	0.3360	139	115
1	1278.0000	0.0000	10	0	79.7388	155.3387	92.3459	0.1938	139	118
1	1279.0000	0.0000	10	0	79.3091	155.4859	92.0175	0.2358	137	119
1	1280.0000	0.0000	10	0	79.5735	155.5094	92.2021	0.1760	143	118
1	1281.0000	0.0000	10	0	79.6977	155.4758	92.3089	0.1584	144	121
1	1282.0000	0.0000	10	0	79.2584	155.4362	91.8844	0.4174	140	125
1	1283.0000	0.0000	10	0	79.4329	155.6732	91.9869	0.2425	140	123
1	1284.0000	0.0000	10	0	79.7663	155.6496	92.3173	0.1303	139	124
1	1285.0000	0.0000	9	0	79.5428	155.6186	92.1158	0.1617	145	119
1	1286.0000	0.0000	10	0	79.6986	155.4788	92.1335	0.1949	138	114
1	1287.0000	0.0000	9	0	79.4968	155.4703	92.0444	0.2555	143	121
1	1288.0000	0.0000	10	0	79.5112	155.5674	92.0954	0.1814	148	120
1	1289.0000	0.0000	10	0	79.6072	155.5766	92.1353	0.1480	144	122
1	1290.0000	0.0000	10	0	79.6283	155.4672	92.1617	0.2303	150	129
1	1291.0000	0.0000	10	0	79.6113	155.5642	92.1831	0.1737	143	124
1	1292.0000	0.0000	10	0	79.3103	155.6344	91.9559	0.2963	144	123
1	1293.0000	0.0000	10	0	79.6519	155.4986	92.1882	0.1632	133	112
1	1294.0000	0.0000	10	0	79.5266	155.5864	92.0893	0.2557	139	115
1	1295.0000	0.0000	10	0	79.6403	155.5614	92.1790	0.1634	146	123
1	1296.0000	0.0000	10	0	79.4140	155.5875	91.9743	0.2439	139	112
1	1297.0000	0.0000	10	0	79.4955	155.5916	92.1242	0.2001	145	119
1	1298.0000	0.0000	9	0	79.4839	155.5243	92.1123	0.2958	137	112
1	1299.0000	0.0000	9	0	79.1749	155.5713	91.8280	0.4483	144	110
1	1300.0000	0.0000	10	0	79.1841	155.4559	91.7936	0.1564	141	112
1	1301.0000	0.0000	10	0	79.6423	155.4083	92.2335	0.2422	140	124
1	1302.0000	0.0000	10	0	79.3706	155.5597	92.0269	0.1773	146	123
1	1303.0000	0.0000	10	0	79.4987	155.4815	92.0708	0.1891	146	123
1	1304.0000	0.0000	10	0	78.9284	155.4830	91.6690	0.4575	135	117
1	1305.0000	0.0000	10	0	79.4587	155.5819	92.0694	0.2414	147	123
1	1306.0000	0.0000	10	0	79.2419	155.5468	91.9286	0.2230	141	123
1	1307.0000	0.0000	10	0	79.4015	155.4610	91.9857	0.1222	128	99
1	1308.0000	0.0000	9	0	79.3138	155.4449	91.9396	0.2213	127	103
1	1309.0000	0.0000	10	0	79.5540	155.4786	92.1702	0.1878	142	120
1	1310.0000	0.0000	10	0	79.4562	155.4456	92.0308	0.1305	142	126
1	1311.0000	0.0000	10	0	79.2070	155.4265	91.9498	0.3080	146	122
1	1312.0000	0.0000	10	0	79.4213	155.3994	91.9738	0.1349	141	119
1	1313.0000	0.0000	10	0	79.2549	155.4384	91.9228	0.1566	148	122
1	1314.0000	0.0000	10	0	79.3647	155.4864	92.0239	0.1162	127	104
1	1315.0000	0.0000	10	0	79.1785	155.3542	91.8895	0.2138	134	108
1	1316.0000	0.0000	10	0	79.4534	155.2654	91.9293	0.1571	145	122
1	1317.0000	0.0000	10	0	79.4147	155.4070	92.0744	0.1384	143	129
1	1318.0000	0.0000	10	0	79.3546	155.4343	92.0627	0.1963	148	129
1	1319.0000	0.0000	10	0	79.4237	155.3428	92.0200	0.2376	149	121
1	1320.0000	0.0000	10	0	79.3804	155.3538	91.9746	0.2510	140	117
1	1321.0000	0.0000	10	0	79.3438	155.3379	91.9272	0.1959	140	118
1	1322.0000	0.0000	10	0	79.3505	155.3905	91.9171	0.3007	145	126
1	1323.0000	0.0000	10	0	79.3092	155.2715	91.8450	0.2389	139	125
1	1324.0000	0.0000	10	0	79.2586	155.2659	91.8727	0.1786	140	118
1	1325.0000	0.0000	10	0	79.1524	155.2454	91.7311	0.2785	140	118
1	1326.0000	0.0000	10	0	79.3155	155.2081	91.7959	0.1731	141	129
1	1327.0000	0.0000	10	0	79.4168	155.2845	91.9776	0.1347	143	129
1	1328.0000	0.0000	10	0	79.3453	155.3080	91.9372	0.2257	147	133
1	1329.0000	0.0000	10	0	79.3387	155.2891	91.9059	0.1396	143	126
1	1330.0000	0.0000	10	0	79.1494	155.3123	91.7039	0.2485	141	126
1	1331.0000	0.0000	10	0	78.8543	155.2504	91.4444	0.4241	131	112
1	1332.0000	0.0000	10	0	79.0116	155.4313	91.5956	0.4212	143	118
1	1333.0000	0.0000	10	0	79.1393	155.3761	91.6582	0.1904	136	119
1	1334.0000	0.0000	10	0	79.4454	155.2760	91.9264	0.2336	138	123
1	1335.0000	0.0000	10	0	79.3964	155.2721	91.8148	0.2544	147	125
1	1336.0000	0.0000	10	0	79.4054	155.3743	91.8925	0.1829	149	127
1	1337.0000	0.0000	10	0	79.4287	155.1917	91.8167	0.2464	144	122
1	1338.0000	0.0000	10	0	79.3845	155.2001	91.9108	0.1928	137	117
1	1339.0000	0.0000	10	0	79.3043	155.1531	91.7949	0.2873	134	117
1	1340.0000	0.0000	10	0	79.2557	155.2807	91.7119	0.2845	145	122
1	1341.0000	0.0000	9	0	79.5944	155.1222	92.0705	0.1657	137	116
1	1342.0000	0.0000	10	0	78.9675	155.1176	91.8148	0.4242	142	118
1	1343.0000	0.0000	10	0	79.0344	155.1709	91.9563	0.3090	147	117
1	1344.0000	0.0000	10	0	79.2290	155.0106	91.8988	0.3063	146	116
1	1345.0000	0.0000	10	0	79.4977	154.9987	92.2491	0.2160	141	120
1	1346.0000	0.0000	10	0	79.2053	155.0024	92.0278	0.3342	141	120
1	1347.0000	0.0000	10	0	79.0686	155.2863	91.9767	0.4346	143	121
1	1348.0000	0.0000	10	0	79.4392	155.0013	92.2174	0.1459	143	115
1	1349.0000	0.0000	10	0	79.3779	155.0842	92.1732	0.2272	152	121
1	1350.0000	0.0000	10	0	79.2156	155.0548	92.2006	0.3189	147	114
1	1351.0000	0.0000	10	0	79.4992	155.0186	92.2919	0.3203	147	125
1	1352.0000	0.0000	10	0	79.2422	155.0526	92.0200	0.2511	148	119
1	1353.0000	0.0000	10	0	79.6892	154.8722	92.4744	0.2161	147	116
1	1354.0000	0.0000	10	0	79.2490	154.9827	92.1999	0.2803	145	124
1	1355.0000	0.0000	10	0	79.4201	154.8711	92.3801	0.2466	145	127
1	1356.0000	0.0000	10	0	79.5720	154.8640	92.5583	0.2194	145	111
1	1357.0000	0.0000	10	0	79.5029	154.8679	92.5630	0.1809	147	125
1	1358.0000	0.0000	10	0	79.8684	154.6506	92.7506	0.2010	155	125
1	1359.0000	0.0000	10	0	79.5353	154.7526	92.5849	0.2652	148	127
1	1360.0000	0.0000	10	0	79.5787	154.5999	92.9367	0.3640	143	119
1	1361.0000	0.0000	9	0	79.3992	154.6284	93.0468	0.3075	134	110
1	1362.0000	0.0000	10	0	79.2590	154.2501	92.9719	0.5147	141	109
1	1363.0000	0.0000	10	0	79.5164	154.5193	93.0809	0.3706	146	107
1	1364.0000	0.0000	10	0	79.7599	154.5486	93.5118	0.1788	138	119
1	1365.0000	0.0000	10	0	79.7859	154.5883	93.5333	0.2145	148	121
1	1366.0000	0.0000	10	0	79.9309	154.5355	93.7079	0.1226	146	115
1	1367.0000	0.0000	10	0	79.8290	154.3589	93.7238	0.2676	141	119
1	1368.0000	0.0000	10	0	79.7907	154.5031	93.6721	0.2711	145	115
1	1369.0000	0.0000	10	0	79.9288	154.5111	93.7743	0.1535	145	118
1	1370.0000	0.0000	10	0	79.8506	154.5892	93.6521	0.1732	141	126
1	1371.0000	0.0000	10	0	79.8550	154.6176	93.5421	0.1987	146	121
1	1372.0000	0.0000	10	0	79.8984	154.6679	93.4965	0.2364	137	115
1	1373.0000	0.0000	10	0	79.5967	154.6405	93.2889	0.3290	138	115
1	1374.0000	0.0000	10	0	79.6043	153.8117	93.5202	0.5240	145	119
1	1375.0000	0.0000	10	0	79.3419	153.7958	93.3771	0.6701	127	99
1	1376.0000	0.0000	10	0	79.8263	153.7127	93.5539	0.5309	125	97
1	1377.0000	0.0000	10	0	79.9098	153.8369	93.8205	0.2586	133	112
1	1378.0000	0.0000	10	0	80.1120	153.7624	94.0560	0.2594	134	122
1	1379.0000	0.0000	10	0	79.9322	153.7336	93.9176	0.3091	137	126
1	1380.0000	0.0000	10	0	80.1182	153.6576	94.2675	0.2944	138	126
1	1381.0000	0.0000	10	0	79.7262	153.7367	93.7851	0.2189	135	118
1	1382.0000	0.0000	10	0	80.2258	153.4330	94.3616	0.4189	140	114
1	1383.0000	0.0000	10	0	79.9295	153.1624	94.5967	0.4639	136	110
1	1384.0000	0.0000	10	0	80.2126	153.1496	95.2241	0.2142	140	113
1	1385.0000	0.0000	10	0	80.4342	153.1448	95.5659	0.1706	136	111
1	1386.0000	0.0000	10	0	80.5467	153.0509	95.5496	0.1140	144	119
1	1387.0000	0.0000	10	0	80.4077	153.0963	95.4552	0.1352	147	122
1	1388.0000	0.0000	10	0	80.1051	153.1537	95.2366	0.1986	147	123
1	1389.0000	0.0000	10	0	79.8577	152.9994	94.9930	0.3426	136	114
1	1390.0000	0.0000	10	0	80.1287	153.0756	95.1877	0.2530	135	115
1	1391.0000	0.0000	10	0	80.1584	152.9972	95.3203	0.4282	133	113
1	1392.0000	0.0000	10	0	80.3519	153.1845	95.5978	0.2268	138	122
1	1393.0000	0.0000	10	0	80.4177	153.1579	95.5844	0.1649	143	120
1	1394.0000	0.0000	10	0	80.2707	153.0464	95.3579	0.2420	138	112
1	1395.0000	0.0000	10	0	80.2993	153.1329	95.4329	0.1661	140	118
1	1396.0000	0.0000	10	0	80.3039	153.0965	95.4702	0.2311	142	123
1	1397.0000	0.0000	10	0	80.2180	153.2222	95.5143	0.2005	142	124
1	1398.0000	0.0000	10	0	80.4236	153.1704	95.6247	0.1273	145	122
1	1399.0000	0.0000	10	0	80.4242	153.1614	95.6476	0.2074	138	120
1	1400.0000	0.0000	10	0	79.9572	153.2204	95.4075	0.4071	143	118
1	1401.0000	0.0000	10	0	80.3326	153.0881	95.6126	0.2097	135	117
1	1402.0000	0.0000	10	0	79.8745	153.1154	95.3797	0.3882	140	125
1	1403.0000	0.0000	10	0	80.5852	153.1500	95.8066	0.2038	137	120
1	1404.0000	0.0000	10	0	80.3646	153.0249	95.7104	0.2407	139	118
1	1405.0000	0.0000	10	0	80.5137	153.1610	95.8349	0.2256	139	121
1	1406.0000	0.0000	10	0	80.4805	153.1727	95.8293	0.1614	142	128
1	1407.0000	0.0000	10	0	80.5185	153.1796	95.8483	0.2670	140	121
1	1408.0000	0.0000	10	0	80.0468	153.1587	95.6125	0.3751	136	124
1	1409.0000	0.0000	10	0	80.3100	153.1262	95.7425	0.2213	132	119
1	1410.0000	0.0000	10	0	80.5322	153.2530	95.9957	0.1820	130	115
1	1411.0000	0.0000	10	0	80.3028	153.1575	95.7548	0.2809	133	109
1	1412.0000	0.0000	10	0	80.5826	153.2592	96.0626	0.1844	137	116
1	1413.0000	0.0000	10	0	80.5755	153.2529	96.0782	0.1361	139	133
1	1414.0000	0.0000	10	0	80.6169	153.0342	95.9654	0.4031	146	125
1	1415.0000	0.0000	10	0	80.6165	153.2221	96.0887	0.2021	142	124
1	1416.0000	0.0000	10	0	80.5122	153.1830	95.9889	0.2650	146	127
1	1417.0000	0.0000	10	0	80.6314	153.2037	96.1251	0.1913	141	123
1	1418.0000	0.0000	10	0	80.5058	153.1418	96.0322	0.1762	144	133
1	1419.0000	0.0000	10	0	80.5674	153.2251	96.1294	0.1464	152	133
1	1420.0000	0.0000	10	0	80.6719	153.1995	96.2519	0.1862	146	135
1	1421.0000	0.0000	10	0	80.6520	153.1814	96.2772	0.1534	144	132
1	1422.0000	0.0000	10	0	80.6247	153.1785	96.2277	0.1824	146	134
1	1423.0000	0.0000	10	0	80.5911	153.1888	96.2882	0.2095	142	134
1	1424.0000	0.0000	10	0	80.5308	153.2223	96.1747	0.1231	150	131
1	1425.0000	0.0000	10	0	80.7134	153.0645	96.3086	0.2147	143	125
1	1426.0000	0.0000	10	0	80.5137	153.2082	96.1865	0.2117	142	123
1	1427.0000	0.0000	10	0	80.3985	153.1848	96.0519	0.3687	142	123
1	1428.0000	0.0000	10	0	80.4307	153.1983	96.2047	0.1703	143	124
1	1429.0000	0.0000	10	0	80.4648	153.1746	96.1370	0.2464	145	126
1	1430.0000	0.0000	10	0	80.7016	153.1657	96.4595	0.1602	141	134
1	1431.0000	0.0000	10	0	80.2945	153.2409	96.1561	0.2509	140	118
1	1432.0000	0.0000	10	0	80.6517	153.2474	96.4263	0.1576	142	131
1	1433.0000	0.0000	10	0	80.3248	153.1181	96.1634	0.3978	145	130
1	1434.0000	0.0000	10	0	80.9568	153.0549	96.6839	0.2888	146	132
1	1435.0000	0.0000	10	0	80.5661	153.1527	96.2928	0.2382	148	130
1	1436.0000	0.0000	10	0	80.7037	153.2161	96.4167	0.2040	146	129
1	1437.0000	0.0000	10	0	80.9717	153.0893	96.6695	0.2750	151	129
1	1438.0000	0.0000	10	0	80.5868	153.1005	96.4354	0.3200	146	129
1	1439.0000	0.0000	10	0	80.8449	153.1480	96.5260	0.1991	152	131
1	1440.0000	0.0000	10	0	80.7230	153.1327	96.4334	0.2795	147	132
1	1441.0000	0.0000	10	0	80.6002	153.1995	96.2976	0.2798	147	129
1	1442.0000	0.0000	10	0	80.5544	153.2390	96.3385	0.2396	141	132
1	1443.0000	0.0000	10	0	80.7390	153.1254	96.4786	0.1878	143	130
1	1444.0000	0.0000	10	0	80.5613	153.1742	96.3748	0.1934	136	119
1	1445.0000	0.0000	10	0	80.3493	153.1025	96.1418	0.3207	127	107
1	1446.0000	0.0000	10	0	80.5589	153.1639	96.3030	0.2328	132	115
1	1447.0000	0.0000	10	0	80.6364	153.0824	96.4165	0.2549	142	123
1	1448.0000	0.0000	10	0	80.6569	153.2082	96.4394	0.2443	144	123
1	1449.0000	0.0000	10	0	80.6619	153.2480	96.4378	0.2165	140	129
1	1450.0000	0.0000	10	0	80.6506	153.1418	96.4879	0.3545	145	124
1	1451.0000	0.0000	10	0	80.7943	153.2081	96.6002	0.1415	137	126
1	1452.0000	0.0000	10	0	80.8598	153.1980	96.6110	0.1917	142	128
1	1453.0000	0.0000	10	0	80.6864	153.1988	96.4987	0.1917	146	131
1	1454.0000	0.0000	10	0	80.4709	153.2351	96.3234	0.1329	149	134
1	1455.0000	0.0000	10	0	80.4641	152.9595	96.2805	0.3342	147	136
1	1456.0000	0.0000	10	0	80.8784	153.1306	96.5957	0.1470	142	129
1	1457.0000	0.0000	10	0	80.8177	153.0912	96.5127	0.2347	144	127
1	1458.0000	0.0000	10	0	80.7507	153.1115	96.5032	0.1534	142	125
1	1459.0000	0.0000	10	0	80.7264	153.1385	96.5230	0.2621	144	132
1	1460.0000	0.0000	10	0	80.7654	153.1594	96.4812	0.2094	145	131
1	1461.0000	0.0000	10	0	80.7826	153.1216	96.5097	0.2573	149	135
1	1462.0000	0.0000	10	0	80.6858	153.0999	96.3722	0.2542	148	135
1	1463.0000	0.0000	10	0	80.9045	153.0928	96.5702	0.3011	142	130
1	1464.0000	0.0000	10	0	80.7943	153.2228	96.5781	0.1973	149	132
1	1465.0000	0.0000	10	0	80.7465	153.1062	96.4153	0.2034	145	129
1	1466.0000	0.0000	10	0	80.4323	153.1837	96.2382	0.2924	146	126
1	1467.0000	0.0000	10	0	80.2975	153.0303	96.1188	0.3472	137	119
1	1468.0000	0.0000	10	0	80.4193	153.0692	96.2528	0.2509	144	122
1	1469.0000	0.0000	10	0	80.6731	153.1186	96.3777	0.1836	138	122
1	1470.0000	0.0000	10	0	80.6905	153.2133	96.5176	0.1599	147	124
1	1471.0000	0.0000	10	0	80.8895	153.1442	96.6260	0.2070	145	139
1	1472.0000	0.0000	10	0	80.6307	153.2575	96.4001	0.2470	145	131
1	1473.0000	0.0000	10	0	80.8823	153.2519	96.6593	0.1571	149	130
1	1474.0000	0.0000	10	0	80.7834	153.2844	96.6173	0.1510	150	138
1	1475.0000	0.0000	10	0	80.8369	153.2322	96.6202	0.1757	142	132
1	1476.0000	0.0000	10	0	80.8393	153.2637	96.6193	0.1692	146	139
1	1477.0000	0.0000	10	0	80.7390	153.2802	96.5283	0.1293	146	135
1	1478.0000	0.0000	10	0	80.7344	153.1836	96.5259	0.2000	145	131
1	1479.0000	0.0000	10	0	80.7383	153.2564	96.4757	0.1439	146	134
1	1480.0000	0.0000	10	0	80.2495	153.3039	96.1495	0.2079	151	133
1	1481.0000	0.0000	10	0	80.4363	153.2803	96.2590	0.1749	145	137
1	1482.0000	0.0000	10	0	80.6758	153.2344	96.4291	0.1221	150	141
1	1483.0000	0.0000	10	0	80.7181	153.2168	96.3500	0.1986	147	135
1	1484.0000	0.0000	10	0	80.6831	153.2263	96.3215	0.1985	147	137
1	1485.0000	0.0000	10	0	80.4120	153.2936	96.2178	0.2153	145	131
1	1486.0000	0.0000	10	0	80.6724	153.1938	96.3819	0.2322	154	133
1	1487.0000	0.0000	10	0	80.6460	153.2144	96.3403	0.1428	144	131
1	1488.0000	0.0000	10	0	80.6543	153.2374	96.3905	0.1822	147	131
1	1489.0000	0.0000	10	0	80.5579	153.1527	96.1721	0.1918	147	130
1	1490.0000	0.0000	10	0	80.7480	153.1840	96.3985	0.1053	146	131
1	1491.0000	0.0000	10	0	80.5288	153.1918	96.2539	0.2366	147	136
1	1492.0000	0.0000	10	0	80.5368	153.2360	96.1386	0.2053	151	127
1	1493.0000	0.0000	10	0	80.7631	153.0878	96.3044	0.1729	131	108
1	1494.0000	0.0000	9	0	80.2681	152.0221	96.0824	1.2101	111	88
1	1495.0000	0.0000	10	0	79.0777	149.2287	96.0712	0.1831	144	105
1	1496.0000	0.0000	10	0	78.8941	149.2587	95.8836	0.2242	144	99
1	1497.0000	0.0000	10	0	78.8837	149.0954	95.6905	0.2670	134	102
1	1498.0000	0.0000	10	0	79.0100	149.0553	95.7890	0.2263	146	112
1	1499.0000	0.0000	10	0	78.8572	149.0344	95.6610	0.3293	138	114
1	1500.0000	0.0000	10	0	78.6128	149.0979	95.5394	0.3307	131	106
1	1501.0000	0.0000	10	0	78.9585	148.9362	95.6534	0.3065	128	95
1	1502.0000	0.0000	10	0	78.7194	149.0948	95.6173	0.1806	116	90
1	1503.0000	0.0000	8	0	78.8913	149.0671	95.6339	0.1523	111	79
1	1504.0000	0.0000	8	0	78.3388	149.4640	95.4036	0.6937	100	73
1	1505.0000	0.0000	6	0	81.0533	149.0756	104.2636	1.1501	98	75
1	1506.0000	0.0000	9	0	80.1857	149.5505	104.1629	0.3731	96	75
1	1507.0000	0.0000	9	0	80.2396	149.7567	104.1693	0.1841	105	87
1	1508.0000	0.0000	10	0	80.1868	149.8396	104.2422	0.1354	115	92
1	1509.0000	0.0000	10	0	80.1512	149.7811	104.1952	0.1937	117	105
1	1510.0000	0.0000	10	0	80.2945	149.6841	104.2414	0.1955	112	104
1	1511.0000	0.0000	10	0	80.3624	149.6481	104.1875	0.1417	129	106
1	1512.0000	0.0000	10	0	80.2553	149.6562	104.1286	0.1999	124	105
1	1513.0000	0.0000	10	0	80.3028	149.7431	104.1695	0.2422	109	104
1	1514.0000	0.0000	10	0	80.3103	149.7675	104.1843	0.3062	130	103
1	1515.0000	0.0000	10	0	80.5332	149.8075	104.3131	0.2634	135	102
1	1516.0000	0.0000	10	0	80.5222	149.8991	104.2553	0.1322	115	101
1	1517.0000	0.0000	10	0	80.5469	149.9271	104.2533	0.1428	122	94
1	1518.0000	0.0000	9	0	80.4153	150.0586	104.2167	0.1822	121	103
1	1519.0000	0.0000	10	0	80.5690	150.0077	104.2066	0.1583	113	96
1	1520.0000	0.0000	9	0	80.5057	150.0890	104.1436	0.1511	115	92
1	1521.0000	0.0000	8	0	80.6569	149.9536	104.1928	0.2346	100	85
1	1522.0000	0.0000	8	0	80.5043	150.0210	104.1872	0.2597	99	77
1	1523.0000	0.0000	7	0	80.6285	150.0340	104.3314	0.1996	93	73
1	1524.0000	0.0000	8	0	80.3688	150.0848	104.0057	0.2033	79	67
1	1525.0000	0.0000	9	0	80.1873	149.8606	103.6496	0.2732	86	68
1	1526.0000	0.0000	6	0	77.8775	149.1799	94.9933	0.2568	85	67
1	1527.0000	0.0000	9	0	77.3273	148.9622	94.7183	0.7042	101	84
1	1528.0000	0.0000	8	0	78.2209	148.8119	95.2295	0.7283	82	69
0	1529.0000	0.0000	0	3	0.0000	0.0000	0.0000	0.0000	56	55
2	1530.0000	0.0000	6	0	35.7372	123.9822	166.7423	0.1766	102	75
2	1531.0000	0.0000	7	0	36.0457	123.8854	167.2149	0.0862	114	83
2	1532.0000	0.0000	7	0	35.9655	123.9002	167.0572	0.2401	115	87
2	1533.0000	0.0000	6	0	35.9350	123.9167	167.1459	0.1344	99	79
2	1534.0000	0.0000	7	0	36.1757	123.8924	167.1259	0.2142	104	87
2	1535.0000	0.0000	7	0	35.2612	123.4836	166.3864	0.7285	113	91
2	1536.0000	0.0000	7	0	36.0075	123.8808	167.0731	0.2079	110	88
2	1537.0000	0.0000	6	0	36.0538	123.8469	167.2183	0.1055	109	89
2	1538.0000	0.0000	7	0	36.0138	123.8793	167.1634	0.1019	109	91
2	1539.0000	0.0000	8	0	36.0777	123.9018	167.1236	0.1956	108	90
2	1540.0000	0.0000	7	0	35.8167	123.8661	167.0618	0.1038	112	91
2	1541.0000	0.0000	7	0	35.8586	123.8651	167.0851	0.0952	123	90
2	1542.0000	0.0000	7	0	36.1236	123.8190	167.3150	0.1938	113	90
0	1543.0000	0.0000	0	3	0.0000	0.0000	0.0000	0.0000	116	89
2	1544.0000	0.0000	6	0	36.0477	123.8138	167.2075	0.1990	113	93
2	1545.0000	0.0000	7	0	36.0901	123.8050	167.2117	0.1159	112	89
2	1546.0000	0.0000	6	0	36.0877	123.8026	167.2814	0.0614	113	90
2	1547.0000	0.0000	8	0	36.2112	123.7661	167.1799	0.1974	114	90
2	1548.0000	0.0000	7	0	36.0491	123.7970	167.3038	0.1241	115	95
2	1549.0000	0.0000	8	0	35.7948	123.8732	167.3103	0.2873	116	91
2	1550.0000	0.0000	6	0	35.9668	123.7852	167.2270	0.1289	118	89
2	1551.0000	0.0000	7	0	36.0213	123.6700	167.3169	0.2080	115	86
2	1552.0000	0.0000	7	0	35.9175	123.7654	167.2412	0.1328	108	81
2	1553.0000	0.0000	7	0	35.7765	123.6879	167.3121	0.1768	104	83
2	1554.0000	0.0000	6	0	35.9319	123.7009	167.3260	0.1347	116	87
2	1555.0000	0.0000	6	0	35.8603	123.7551	167.2701	0.2682	116	89
2	1556.0000	0.0000	7	0	35.6983	123.6733	167.1811	0.1808	118	92
2	1557.0000	0.0000	6	0	35.6688	123.6608	167.1242	0.1961	112	90
2	1558.0000	0.0000	6	0	35.6864	123.6029	167.3480	0.2147	113	85
2	1559.0000	0.0000	7	0	35.8898	123.6659	167.2791	0.1753	112	88
2	1560.0000	0.0000	7	0	35.9361	123.6074	167.4640	0.2032	108	91
2	1561.0000	0.0000	6	0	35.9158	123.6452	167.4314	0.1160	119	90
2	1562.0000	0.0000	6	0	35.8149	123.6685	167.4324	0.1279	114	93
2	1563.0000	0.0000	6	0	35.8608	123.5996	167.2953	0.1793	116	87
2	1564.0000	0.0000	6	0	35.7091	123.6508	167.2362	0.1613	123	93
0	1565.0000	0.0000	0	3	0.0000	0.0000	0.0000	0.0000	134	88
2	1566.0000	0.0000	7	0	35.8976	123.5633	167.3839	0.1260	114	95
2	1567.0000	0.0000	6	0	35.8966	123.5954	167.3755	0.0719	115	87
2	1568.0000	0.0000	6	0	35.6250	123.6253	167.2886	0.1465	110	91
2	1569.0000	0.0000	7	0	35.7356	123.5974	167.3445	0.1821	131	89
2	1570.0000	0.0000	6	0	35.8384	123.5671	167.3955	0.1176	106	93
2	1571.0000	0.0000	6	0	35.9375	123.2303	166.8993	0.7666	115	95
2	1572.0000	0.0000	6	0	35.6779	123.6598	167.3082	0.0950	114	94
2	1573.0000	0.0000	7	0	35.6718	123.6305	167.2599	0.1407	106	91
2	1574.0000	0.0000	7	0	35.4027	123.6842	166.9834	0.1674	114	91
2	1575.0000	0.0000	6	0	35.5583	123.5127	167.1751	0.3408	106	86
2	1576.0000	0.0000	6	0	35.5518	123.5525	167.0481	0.2145	123	96
2	1577.0000	0.0000	6	0	35.6060	123.5248	167.2153	0.2400	118	98
2	1578.0000	0.0000	6	0	35.5931	123.4691	167.3822	0.2404	114	87
0	1579.0000	0.0000	0	3	0.0000	0.0000	0.0000	0.0000	112	88
2	1580.0000	0.0000	6	0	35.3198	123.4445	167.1997	0.2632	119	90
2	1581.0000	0.0000	7	0	35.6853	123.4296	167.3561	0.3494	113	95
2	1582.0000	0.0000	7	0	35.5181	123.4531	167.3204	0.2730	112	95
2	1583.0000	0.0000	8	0	35.4932	123.3359	167.4123	0.2367	112	92
2	1584.0000	0.0000	8	0	35.6879	123.3753	167.3472	0.1841	116	95
2	1585.0000	0.0000	7	0	35.5800	123.4361	167.3054	0.2016	117	97
2	1586.0000	0.0000	7	0	35.6263	123.3423	167.5213	0.3025	110	96
2	1587.0000	0.0000	7	0	35.7745	123.4294	167.5611	0.1843	120	100
2	1588.0000	0.0000	7	0	35.6030	123.4668	167.2927	0.1510	117	94
2	1589.0000	0.0000	7	0	35.7920	123.3680	167.3906	0.1449	113	91
2	1590.0000	0.0000	7	0	35.6846	123.3703	167.4633	0.2169	118	93
2	1591.0000	0.0000	7	0	35.5920	123.3307	167.4082	0.2503	123	92
2	1592.0000	0.0000	7	0	35.6366	123.3468	167.3213	0.1268	112	96
2	1593.0000	0.0000	6	0	35.9357	123.2029	167.8493	0.4759	115	90
2	1594.0000	0.0000	6	0	35.3296	123.3500	167.2917	0.2681	109	87
2	1595.0000	0.0000	6	0	35.6871	123.2448	167.4375	0.1346	115	89
2	1596.0000	0.0000	7	0	35.7056	123.2758	167.4389	0.1367	118	91
2	1597.0000	0.0000	7	0	35.2650	123.2614	167.2383	0.2997	114	90
2	1598.0000	0.0000	7	0	35.6666	123.2105	167.6050	0.0986	115	92
2	1599.0000	0.0000	7	0	35.5046	123.2069	167.5189	0.1933	113	95
2	1600.0000	0.0000	7	0	35.7656	123.2245	167.7261	0.1947	113	96
2	1601.0000	0.0000	7	0	35.2600	123.2781	167.3101	0.1551	114	96
2	1602.0000	0.0000	7	0	35.6140	123.2561	167.2914	0.3106	119	94
2	1603.0000	0.0000	7	0	35.4122	123.2326	167.4343	0.1782	117	90
2	1604.0000	0.0000	7	0	35.4733	123.2329	167.4052	0.1719	111	93
2	1605.0000	0.0000	8	0	35.4310	123.2338	167.4150	0.0853	116	96
2	1606.0000	0.0000	7	0	35.6475	123.0497	167.1741	0.3650	111	91
2	1607.0000	0.0000	7	0	35.4264	123.2061	167.3400	0.1936	114	93
2	1608.0000	0.0000	7	0	35.3531	123.1436	167.2379	0.2186	116	91
2	1609.0000	0.0000	7	0	35.5461	123.1263	167.4661	0.1196	110	94
2	1610.0000	0.0000	8	0	35.0379	123.1042	167.1602	0.4435	115	93
2	1611.0000	0.0000	7	0	35.5464	123.0688	167.4545	0.1328	106	90
2	1612.0000	0.0000	7	0	35.8028	122.7884	167.1474	0.6025	109	87
2	1613.0000	0.0000	7	0	35.2747	123.0823	167.2926	0.3256	110	91
2	1614.0000	0.0000	7	0	35.4498	123.0868	167.4389	0.2091	108	93
1	0.0000	1.0000	9	0	18.0778	113.5982	25.0369	0.1808	153	143
1	1.0000	1.0000	9	0	18.0612	113.6290	25.0081	0.1793	153	138
1	2.0000	1.0000	10	0	18.1610	113.5376	25.1920	0.2155	154	147
1	3.0000	1.0000	10	0	18.1158	113.5740	25.0040	0.1940	148	139
1	4.0000	1.0000	10	0	17.9444	113.6283	25.0880	0.2428	150	138
1	5.0000	1.0000	10	0	18.0854	113.5888	25.0550	0.1083	148	138
1	6.0000	1.0000	10	0	18.0111	113.5877	25.0127	0.1363	152	138
1	7.0000	1.0000	10	0	18.0905	113.6038	25.1214	0.1384	145	139
1	8.0000	1.0000	10	0	17.9157	113.6924	25.1488	0.2233	150	135
1	9.0000	1.0000	10	0	17.8478	113.6229	25.1321	0.1925	150	137
1	10.0000	1.0000	10	0	17.8412	113.5944	25.2546	0.2815	156	134
1	11.0000	1.0000	10	0	17.8879	113.6415	25.1572	0.1374	150	144
1	12.0000	1.0000	10	0	17.9202	113.6299	25.1521	0.1205	154	136
1	13.0000	1.0000	10	0	17.7793	113.6104	25.2405	0.3297	149	139
1	14.0000	1.0000	10	0	17.9649	113.6189	25.1113	0.1552	147	136
1	15.0000	1.0000	10	0	17.9469	113.5824	25.0955	0.1325	152	142
1	16.0000	1.0000	10	0	18.0384	113.5476	25.1564	0.1395	147	137
1	17.0000	1.0000	10	0	18.0412	113.5532	25.2484	0.2023	146	136
1	18.0000	1.0000	10	0	18.1204	113.4837	25.2769	0.2309	146	135
1	19.0000	1.0000	9	0	18.0296	113.5297	25.4118	0.3000	146	134
1	20.0000	1.0000	10	0	17.8120	113.6113	25.4589	0.1627	179	132
1	21.0000	1.0000	10	0	17.7839	113.6435	25.5503	0.2221	184	138
1	22.0000	1.0000	9	0	17.6258	113.5316	25.3718	0.3374	155	145
1	23.0000	1.0000	10	0	17.8997	113.6084	25.4867	0.1981	149	134
1	24.0000	1.0000	10	0	18.1524	113.4484	25.5543	0.1635	155	139
1	25.0000	1.0000	10	0	18.0255	113.4387	25.5632	0.2717	153	142
1	26.0000	1.0000	10	0	18.1727	113.3789	25.5573	0.1771	146	134
1	27.0000	1.0000	10	0	18.4389	113.5539	26.0348	0.6520	150	140
1	28.0000	1.0000	10	0	18.1176	113.3778	25.6731	0.2659	152	130
1	29.0000	1.0000	10	0	18.2484	113.3845	25.7469	0.2711	144	138
1	30.0000	1.0000	10	0	18.1116	113.4198	25.6492	0.1738	148	140
1	31.0000	1.0000	10	0	18.0772	113.3735	25.6542	0.1979	153	137
1	32.0000	1.0000	10	0	17.8141	113.4068	25.7381	0.5574	151	132
1	33.0000	1.0000	10	0	18.2820	113.3652	25.6078	0.1101	148	134
1	34.0000	1.0000	10	0	18.1764	113.4303	25.6994	0.3291	150	141
1	35.0000	1.0000	10	0	18.3573	113.2224	25.6456	0.2553	146	139
1	36.0000	1.0000	10	0	18.2094	113.3202	25.6841	0.1634	149	136
1	37.0000	1.0000	10	0	18.2623	113.3257	25.7204	0.1645	159	140
1	38.0000	1.0000	10	0	18.1810	113.3920	25.6111	0.1987	146	137
1	39.0000	1.0000	10	0	18.1898	113.2844	25.6157	0.2408	149	136
1	40.0000	1.0000	10	0	18.3007	113.3003	25.7106	0.1684	146	134
1	41.0000	1.0000	10	0	18.0901	113.4685	25.7093	0.2122	147	134
1	42.0000	1.0000	10	0	18.0591	113.4733	25.7641	0.1848	147	137
1	43.0000	1.0000	10	0	17.9699	113.3689	25.6502	0.2440	150	135
1	44.0000	1.0000	10	0	18.1042	113.4650	25.7731	0.1327	148	137
1	45.0000	1.0000	9	0	18.0460	113.4233	25.7735	0.1664	147	138
1	46.0000	1.0000	10	0	18.0125	113.4784	25.7907	0.1942	146	138
1	47.0000	1.0000	10	0	17.8667	113.4241	25.6695	0.2558	154	140
1	48.0000	1.0000	9	0	17.8961	113.3993	25.6533	0.2489	155	145
1	49.0000	1.0000	9	0	18.0239	113.4967	25.8271	0.2507	160	144
1	50.0000	1.0000	10	0	17.9321	113.4229	25.7334	0.2052	151	142
1	51.0000	1.0000	10	0	18.0312	113.4049	25.7283	0.1781	153	144
1	52.0000	1.0000	10	0	17.9458	113.4525	25.7590	0.2321	156	137
1	53.0000	1.0000	10	0	17.8763	113.4357	25.8720	0.2930	151	143
1	54.0000	1.0000	10	0	17.8903	113.4295	25.7714	0.1872	151	131
1	55.0000	1.0000	10	0	17.9015	113.4207	25.7780	0.1675	151	131
1	56.0000	1.0000	10	0	17.7323	113.3579	25.6524	0.3437	151	146
1	57.0000	1.0000	10	0	17.9618	113.4345	25.8761	0.2366	146	141
1	58.0000	1.0000	10	0	17.8590	113.4394	25.8015	0.1466	152	139
1	59.0000	1.0000	10	0	17.9235	113.4227	25.8535	0.1566	150	132
1	60.0000	1.0000	10	0	17.8502	113.4150	25.6920	0.2109	150	134
1	61.0000	1.0000	10	0	17.8621	113.4450	25.8155	0.2031	142	138
1	62.0000	1.0000	10	0	17.8836	113.4394	25.8832	0.2361	151	139
1	63.0000	1.0000	9	0	17.8003	113.3932	25.8368	0.2282	155	143
1	64.0000	1.0000	10	0	17.9694	113.3860	25.9594	0.1460	159	137
1	65.0000	1.0000	10	0	17.8339	113.2302	25.8556	0.2962	147	136
1	66.0000	1.0000	10	0	17.8514	113.3902	25.9764	0.2789	149	138
1	67.0000	1.0000	10	0	17.9190	113.2667	25.9732	0.2178	136	132
1	68.0000	1.0000	10	0	17.8301	113.1587	25.6731	0.5378	151	133
1	69.0000	1.0000	10	0	17.8922	113.4558	26.2142	0.3419	151	132
1	70.0000	1.0000	10	0	17.7260	113.3318	26.0339	0.2821	153	126
1	71.0000	1.0000	10	0	17.8431	113.3593	26.1552	0.2209	153	128
1	72.0000	1.0000	10	0	17.7639	113.3982	26.0826	0.2066	153	135
1	73.0000	1.0000	9	0	17.7367	113.4829	26.1177	0.1585	147	132
1	74.0000	1.0000	10	0	17.5572	113.4137	25.9951	0.4674	153	132
1	75.0000	1.0000	9	0	17.7345	113.4383	26.1542	0.1896	154	136
1	76.0000	1.0000	10	0	17.6292	113.3458	25.9744	0.3590	157	133
1	77.0000	1.0000	10	0	17.9676	113.3454	26.1876	0.2370	151	134
1	78.0000	1.0000	9	0	18.0236	113.4186	26.1932	0.2154	154	134
1	79.0000	1.0000	10	0	17.9535	113.4202	26.0686	0.1609	156	137
1	80.0000	1.0000	10	0	17.8757	113.2952	25.9824	0.2022	152	130
1	81.0000	1.0000	10	0	18.0751	113.3964	26.2520	0.3213	151	138
1	82.0000	1.0000	9	0	17.9631	113.4217	26.1496	0.2763	158	134
1	83.0000	1.0000	10	0	17.8856	113.2952	26.0032	0.1912	153	133
1	84.0000	1.0000	10	0	18.0015	113.3526	26.1326	0.1908	154	139
1	85.0000	1.0000	10	0	18.2902	113.4048	26.4667	0.3833	153	131
1	86.0000	1.0000	10	0	18.0639	113.2864	26.2511	0.2532	146	137
1	87.0000	1.0000	9	0	17.9264	113.4095	26.4724	0.2832	148	129
1	88.0000	1.0000	10	0	17.9384	113.3545	26.4483	0.2516	147	134
1	89.0000	1.0000	10	0	17.8427	113.4028	26.7231	0.3756	151	135
1	90.0000	1.0000	10	0	17.7052	113.3184	26.4947	0.3153	149	131
1	91.0000	1.0000	10	0	17.8465	113.3962	26.6087	0.3743	149	127
1	92.0000	1.0000	10	0	17.8553	113.2978	26.1688	0.2621	148	136
1	93.0000	1.0000	10	0	18.0792	113.1477	26.1513	0.2033	152	133
1	94.0000	1.0000	10	0	18.1152	113.1985	26.3006	0.2439	159	134
1	95.0000	1.0000	10	0	17.9923	113.2777	26.2632	0.2578	150	137
1	96.0000	1.0000	10	0	18.0823	113.2616	26.2838	0.2450	155	135
1	97.0000	1.0000	10	0	18.0119	113.1946	26.1813	0.2900	155	134
1	98.0000	1.0000	10	0	18.1550	113.2492	26.4842	0.2825	148	130
1	99.0000	1.0000	9	0	18.0800	113.2473	26.2804	0.1462	157	131
1	100.0000	1.0000	10	0	18.1912	113.3596	26.6165	0.4007	148	133
1	101.0000	1.0000	9	0	18.1364	113.2045	26.2574	0.1934	154	133
1	102.0000	1.0000	10	0	18.0007	113.2665	26.3915	0.2348	153	144
1	103.0000	1.0000	10	0	18.1398	113.2914	26.4412	0.3218	155	137
1	104.0000	1.0000	10	0	17.9328	113.1681	26.2281	0.3439	152	128
1	105.0000	1.0000	10	0	18.0448	113.2286	26.3171	0.2118	156	137
1	106.0000	1.0000	10	0	18.1238	113.1519	26.1977	0.2881	158	139
1	107.0000	1.0000	10	0	18.1719	113.2349	26.3171	0.1447	148	139
1	108.0000	1.0000	10	0	18.0182	113.2361	26.2499	0.1584	146	137
1	109.0000	1.0000	10	0	18.2119	113.2909	26.6051	0.3470	150	130
1	110.0000	1.0000	10	0	17.9501	113.1709	26.2978	0.3035	149	131
1	111.0000	1.0000	10	0	18.0847	113.2491	26.3576	0.2357	146	138
1	112.0000	1.0000	10	0	18.1526	113.2165	26.3336	0.2703	148	137
1	113.0000	1.0000	10	0	18.1578	113.2526	26.3997	0.3267	153	140
1	114.0000	1.0000	10	0	18.2287	113.2486	26.3032	0.2765	150	128
1	115.0000	1.0000	10	0	18.2995	113.2178	26.2942	0.2942	154	135
1	116.0000	1.0000	10	0	18.3469	113.2096	26.4430	0.3726	152	145
1	117.0000	1.0000	10	0	18.2584	113.0987	26.1854	0.2071	157	137
1	118.0000	1.0000	10	0	18.3159	113.0802	26.2969	0.2849	158	135
1	119.0000	1.0000	10	0	18.4833	113.1006	26.3870	0.1636	156	140
1	120.0000	1.0000	10	0	18.4852	113.0821	26.4615	0.2158	154	135
1	121.0000	1.0000	10	0	18.7008	113.1542	26.6718	0.4260	154	128
1	122.0000	1.0000	10	0	18.5315	113.0716	26.5306	0.1716	152	132
1	123.0000	1.0000	10	0	18.5191	113.1512	26.6345	0.2344	156	136
1	124.0000	1.0000	10	0	18.4528	113.1376	26.4050	0.1376	154	138
1	125.0000	1.0000	10	0	18.5042	113.0598	26.4349	0.1744	149	133
1	126.0000	1.0000	10	0	18.4818	113.1478	26.5465	0.3795	161	137
1	127.0000	1.0000	10	0	18.4064	113.0046	26.5073	0.4807	150	137
1	128.0000	1.0000	9	0	18.5043	112.9442	26.4026	0.2291	154	133
1	129.0000	1.0000	10	0	18.6606	112.9929	26.6452	0.1892	151	142
1	130.0000	1.0000	10	0	18.4565	112.9966	26.4628	0.2009	162	136
1	131.0000	1.0000	10	0	18.5487	113.0397	26.5970	0.1695	155	134
1	132.0000	1.0000	10	0	18.6416	113.0841	26.7932	0.2752	161	133
1	133.0000	1.0000	10	0	18.5633	113.0590	26.6733	0.1760	156	138
1	134.0000	1.0000	10	0	18.4889	113.0087	26.5848	0.2017	154	147
1	135.0000	1.0000	10	0	18.4876	113.0375	26.6080	0.1994	153	137
1	136.0000	1.0000	10	0	18.5379	113.0576	26.5921	0.1026	156	143
1	137.0000	1.0000	10	0	18.4358	113.1059	26.5478	0.1949	159	143
1	138.0000	1.0000	10	0	18.5947	113.0723	26.6537	0.1861	159	135
1	139.0000	1.0000	10	0	18.4630	113.1512	26.6153	0.2357	150	143
1	140.0000	1.0000	10	0	18.5580	113.0747	26.6594	0.1633	148	148
1	141.0000	1.0000	10	0	18.6057	113.0240	26.6804	0.1969	153	135
1	142.0000	1.0000	10	0	18.5681	113.0498	26.6783	0.1298	158	138
1	143.0000	1.0000	9	0	18.5260	113.0597	26.6115	0.1624	157	144
1	144.0000	1.0000	10	0	18.5855	113.0517	26.6153	0.2054	150	136
1	145.0000	1.0000	10	0	18.4668	113.0774	26.5405	0.2693	155	139
1	146.0000	1.0000	10	0	18.2969	112.9980	26.4951	0.3197	152	137
1	147.0000	1.0000	10	0	18.5957	113.0183	26.5989	0.1730	148	142
1	148.0000	1.0000	10	0	18.7460	113.0458	26.7787	0.2040	151	142
1	149.0000	1.0000	10	0	18.7252	112.9957	26.7907	0.2304	156	143
1	150.0000	1.0000	9	0	18.5777	113.0432	26.7510	0.1917	149	135
1	151.0000	1.0000	10	0	18.7021	113.0343	26.8953	0.1832	155	146
1	152.0000	1.0000	10	0	18.6228	113.0048	26.7769	0.1900	156	146
1	153.0000	1.0000	10	0	18.7174	113.0032	26.8795	0.1776	153	148
1	154.0000	1.0000	10	0	18.6061	112.9194	26.7468	0.1893	161	144
1	155.0000	1.0000	10	0	18.7394	112.9159	26.8901	0.1758	153	144
1	156.0000	1.0000	10	0	18.5540	112.9338	26.8055	0.1943	157	144
1	157.0000	1.0000	10	0	18.6420	113.0013	26.8276	0.1656	150	141
1	158.0000	1.0000	10	0	18.8022	112.9889	26.9336	0.2486	156	141
1	159.0000	1.0000	10	0	18.5740	113.0183	26.8550	0.2175	149	136
1	160.0000	1.0000	10	0	18.5317	112.9635	26.8848	0.2893	155	135
1	161.0000	1.0000	10	0	18.6870	112.9874	26.8453	0.1362	153	145
1	162.0000	1.0000	10	0	18.6138	112.9571	26.8777	0.2113	151	149
1	163.0000	1.0000	10	0	18.5229	113.0069	26.9677	0.2547	154	144
1	164.0000	1.0000	9	0	18.6306	112.9685	26.9297	0.2171	162	146
1	165.0000	1.0000	10	0	18.6207	112.9461	26.8850	0.2537	149	135
1	166.0000	1.0000	10	0	18.7544	113.0183	27.0302	0.2282	156	139
1	167.0000	1.0000	10	0	18.5562	112.9851	26.8947	0.2153	157	142
1	168.0000	1.0000	10	0	18.7060	112.9606	26.8969	0.1560	160	142
1	169.0000	1.0000	10	0	18.6386	113.0445	27.0628	0.3079	157	143
1	170.0000	1.0000	10	0	18.6536	112.8841	26.8489	0.2805	151	139
1	171.0000	1.0000	10	0	18.6643	112.9486	26.8736	0.1493	161	141
1	172.0000	1.0000	10	0	18.6112	112.9236	26.9057	0.1729	154	146
1	173.0000	1.0000	10	0	18.6710	112.8800	26.8521	0.2283	147	140
1	174.0000	1.0000	10	0	18.5838	112.8819	26.8633	0.2539	150	140
1	175.0000	1.0000	10	0	18.7664	112.8997	26.9485	0.1991	151	130
1	176.0000	1.0000	10	0	18.5373	112.9855	26.9194	0.2486	157	139
1	177.0000	1.0000	10	0	18.7828	112.9691	27.1222	0.1887	154	141
1	178.0000	1.0000	10	0	18.5447	112.9794	26.9677	0.2383	158	144
1	179.0000	1.0000	10	0	18.5926	112.9911	27.0274	0.2471	157	137
1	180.0000	1.0000	10	0	18.8127	112.8990	27.1065	0.2109	151	140
1	181.0000	1.0000	10	0	18.4674	112.8322	26.9966	0.3161	148	137
1	182.0000	1.0000	10	0	18.6309	112.9122	27.3411	0.2237	148	133
1	183.0000	1.0000	10	0	18.7434	112.8721	27.3969	0.1445	151	138
1	184.0000	1.0000	10	0	18.7266	112.9564	27.4971	0.1171	149	140
1	185.0000	1.0000	10	0	18.7597	112.9888	27.6135	0.2991	152	135
1	186.0000	1.0000	10	0	18.7399	112.9103	27.4828	0.1689	152	137
1	187.0000	1.0000	10	0	18.8131	112.7723	27.5201	0.1823	147	132
1	188.0000	1.0000	10	0	18.6787	112.8618	27.6057	0.5111	148	135
1	189.0000	1.0000	10	0	18.7561	112.9238	27.6258	0.1492	153	139
1	190.0000	1.0000	10	0	18.7159	112.8809	27.5230	0.2221	155	136
1	191.0000	1.0000	10	0	18.8370	112.8049	27.6044	0.1950	147	134
1	192.0000	1.0000	10	0	18.3941	112.9091	27.5059	0.5078	146	136
1	193.0000	1.0000	10	0	18.8799	112.9761	27.7169	0.2394	149	139
1	194.0000	1.0000	10	0	18.7047	112.9189	27.5931	0.1841	144	141
1	195.0000	1.0000	10	0	18.7662	112.8823	27.4682	0.1840	149	141
1	196.0000	1.0000	10	0	18.7542	112.8989	27.5246	0.1840	145	134
1	197.0000	1.0000	10	0	18.6751	112.8560	27.4794	0.1815	149	128
1	198.0000	1.0000	10	0	18.6772	112.7964	27.3761	0.2792	144	131
1	199.0000	1.0000	10	0	18.6300	112.7831	27.4216	0.2369	143	120
1	200.0000	1.0000	10	0	18.8730	112.9928	27.6642	0.6605	145	110
1	201.0000	1.0000	8	0	18.9402	112.7170	27.5425	0.2412	124	95
1	202.0000	1.0000	9	0	18.6052	112.8579	27.7016	0.3935	123	97
1	203.0000	1.0000	10	0	18.8439	112.9757	27.8771	0.3351	142	116
1	204.0000	1.0000	10	0	18.7319	112.7679	27.6624	0.1877	152	134
1	205.0000	1.0000	10	0	18.7573	112.8090	27.7136	0.1780	155	140
1	206.0000	1.0000	10	0	18.7626	112.8098	27.7161	0.1934	150	129
1	207.0000	1.0000	10	0	18.5823	112.8489	27.7128	0.2616	153	143
1	208.0000	1.0000	10	0	18.8455	112.8871	27.8131	0.2643	153	135
1	209.0000	1.0000	10	0	18.7013	112.8835	27.7773	0.2393	152	137
1	210.0000	1.0000	10	0	18.6000	112.8096	27.6029	0.3373	155	140
1	211.0000	1.0000	10	0	18.8134	112.8664	27.8137	0.2110	147	135
1	212.0000	1.0000	10	0	18.8633	112.7956	27.8252	0.2017	155	138
1	213.0000	1.0000	10	0	18.7882	112.8558	27.7841	0.1393	156	142
1	214.0000	1.0000	9	0	18.6666	112.8014	27.6149	0.2455	156	138
1	215.0000	1.0000	10	0	18.6719	112.8421	27.6754	0.2082	157	139
1	216.0000	1.0000	10	0	18.6790	112.8684	27.6811	0.1963	153	135
1	217.0000	1.0000	10	0	18.8623	112.9134	27.9338	0.2668	155	142
1	218.0000	1.0000	10	0	18.6223	112.8020	27.6002	0.2647	152	132
1	219.0000	1.0000	10	0	18.7912	112.8888	27.7958	0.1494	151	141
1	220.0000	1.0000	10	0	18.7021	112.9026	27.7364	0.2119	146	141
1	221.0000	1.0000	10	0	18.6943	112.8726	27.7766	0.1761	154	135
1	222.0000	1.0000	10	0	18.7352	112.7853	27.6735	0.2717	151	137
1	223.0000	1.0000	10	0	18.5635	112.8733	27.7351	0.2894	147	135
1	224.0000	1.0000	10	0	18.7753	112.8714	27.7861	0.1646	153	138
1	225.0000	1.0000	10	0	18.8241	112.8733	27.8193	0.1566	154	140
1	226.0000	1.0000	10	0	18.7076	112.8200	27.7190	0.2579	150	137
1	227.0000	1.0000	10	0	18.6919	112.8756	27.8145	0.1711	155	132
1	228.0000	1.0000	10	0	18.7018	112.8987	27.8450	0.2602	160	139
1	229.0000	1.0000	10	0	18.7753	112.9204	27.9673	0.2273	154	130
1	230.0000	1.0000	10	0	18.5659	112.9889	27.8405	0.2262	150	137
1	231.0000	1.0000	10	0	18.7487	112.9579	27.9331	0.3006	157	133
1	232.0000	1.0000	10	0	18.6934	112.7706	27.5171	0.4413	159	131
1	233.0000	1.0000	10	0	18.4076	113.0037	27.7506	0.2704	151	130
1	234.0000	1.0000	10	0	18.5616	112.9620	27.8979	0.2854	155	144
1	235.0000	1.0000	10	0	18.5835	112.9534	27.8754	0.2049	151	137
1	236.0000	1.0000	10	0	18.6541	112.9556	27.9524	0.1682	158	130
1	237.0000	1.0000	9	0	18.5760	113.0021	27.9811	0.3033	153	132
1	238.0000	1.0000	9	0	18.6737	112.9900	27.8391	0.1412	153	135
1	239.0000	1.0000	10	0	18.6347	112.9430	27.8569	0.2692	157	138
1	240.0000	1.0000	10	0	18.6702	112.9962	27.8816	0.2408	151	130
1	241.0000	1.0000	10	0	18.7326	112.6683	27.7450	0.4651	153	119
1	242.0000	1.0000	10	0	18.5421	112.9416	27.9346	0.1591	152	129
1	243.0000	1.0000	10	0	18.4678	112.9457	27.8152	0.2654	149	135
1	244.0000	1.0000	10	0	18.4212	112.9799	27.8887	0.2263	150	128
1	245.0000	1.0000	10	0	18.5210	113.0485	27.9054	0.1509	153	139
1	246.0000	1.0000	10	0	18.5401	113.0356	27.8889	0.1774	150	132
1	247.0000	1.0000	10	0	18.5719	113.0513	27.8850	0.2380	148	133
1	248.0000	1.0000	9	0	18.5848	113.0365	27.8993	0.1549	152	131
1	249.0000	1.0000	10	0	18.5982	113.0317	27.9363	0.2322	152	129
1	250.0000	1.0000	9	0	18.6642	113.0066	27.8857	0.2736	140	131
1	251.0000	1.0000	10	0	18.3510	113.0668	27.8227	0.2006	151	131
1	252.0000	1.0000	10	0	18.5886	113.0874	28.1067	0.2792	153	131
1	253.0000	1.0000	10	0	18.5240	113.0285	27.9377	0.1885	152	130
1	254.0000	1.0000	10	0	18.5730	113.0846	28.0329	0.1645	152	126
1	255.0000	1.0000	10	0	18.4526	113.0437	27.9492	0.1234	147	127
1	256.0000	1.0000	10	0	18.4740	113.1425	28.0223	0.2209	148	127
1	257.0000	1.0000	10	0	18.3142	112.9291	27.8802	0.4559	150	122
1	258.0000	1.0000	10	0	18.4551	112.9512	27.8796	0.2391	152	125
1	259.0000	1.0000	10	0	18.2842	113.1012	27.8018	0.2656	150	136
1	260.0000	1.0000	10	0	18.4932	113.1112	27.9087	0.1437	154	135
1	261.0000	1.0000	9	0	18.2035	113.0951	27.8877	0.4288	149	128
1	262.0000	1.0000	10	0	18.3700	113.1137	27.8816	0.2178	149	126
1	263.0000	1.0000	10	0	18.3668	113.1843	27.9786	0.2539	147	131
1	264.0000	1.0000	10	0	18.4130	113.1858	27.9203	0.1642	152	132
1	265.0000	1.0000	10	0	18.3473	113.1198	27.7860	0.3438	150	128
1	266.0000	1.0000	10	0	18.3461	113.2106	27.8934	0.2025	154	135
1	267.0000	1.0000	10	0	18.9209	113.1510	27.8256	0.8111	150	129
1	268.0000	1.0000	10	0	18.4571	113.1636	27.9585	0.1353	153	131
1	269.0000	1.0000	10	0	18.4050	113.1536	27.9484	0.2758	149	127
1	270.0000	1.0000	10	0	18.4166	113.2313	28.0497	0.2224	144	121
1	271.0000	1.0000	10	0	18.3906	113.1363	27.9388	0.2898	150	123
1	272.0000	1.0000	9	0	18.4204	113.1918	27.9712	0.2282	157	127
1	273.0000	1.0000	9	0	18.3381	113.2987	27.8877	0.1314	167	135
1	274.0000	1.0000	10	0	18.2804	113.3654	27.8625	0.1810	166	134
1	275.0000	1.0000	10	0	18.1833	113.3376	27.8473	0.2022	163	134
1	276.0000	1.0000	10	0	18.2571	113.3310	27.8130	0.1947	141	129
1	277.0000	1.0000	10	0	18.5653	112.9843	27.8964	0.6442	141	124
1	278.0000	1.0000	10	0	18.3563	113.3003	27.9417	0.1674	143	124
1	279.0000	1.0000	10	0	18.1312	113.4306	27.8701	0.1968	150	131
1	280.0000	1.0000	10	0	18.1213	113.4270	27.8645	0.1851	156	127
1	281.0000	1.0000	10	0	18.3525	113.4513	28.0366	0.1838	150	133
1	282.0000	1.0000	10	0	18.2477	113.4501	28.0342	0.2538	145	128
1	283.0000	1.0000	10	0	18.1544	113.3576	28.0138	0.2531	145	134
1	284.0000	1.0000	10	0	18.2505	113.4414	27.9638	0.1616	149	132
1	285.0000	1.0000	10	0	18.2669	113.4895	28.1832	0.2836	147	136
1	286.0000	1.0000	10	0	18.1327	113.4347	27.8778	0.2076	144	130
1	287.0000	1.0000	10	0	18.1989	113.4382	27.8992	0.2167	139	131
1	288.0000	1.0000	10	0	18.1035	113.3975	27.7592	0.2702	149	129
1	289.0000	1.0000	10	0	18.2203	113.4618	27.8217	0.1706	150	130
1	290.0000	1.0000	10	0	18.4484	113.3018	28.0030	0.4671	143	129
1	291.0000	1.0000	10	0	18.2671	113.4589	27.8505	0.1639	143	126
1	292.0000	1.0000	10	0	18.1868	113.4806	27.8215	0.1942	142	131
1	293.0000	1.0000	10	0	18.0448	113.3583	27.7237	0.3350	144	123
1	294.0000	1.0000	10	0	18.2077	113.3141	27.7890	0.2360	149	129
1	295.0000	1.0000	10	0	18.3162	113.3324	27.7558	0.2745	142	126
1	296.0000	1.0000	10	0	18.2242	113.4067	27.7411	0.2406	146	128
1	297.0000	1.0000	10	0	18.0859	113.4902	27.8148	0.2901	141	124
1	298.0000	1.0000	10	0	18.3304	113.4154	27.8442	0.1917	150	128
1	299.0000	1.0000	10	0	18.1741	113.4880	27.7557	0.2219	154	134
1	300.0000	1.0000	10	0	18.2207	113.4637	27.7490	0.1679	149	127
1	301.0000	1.0000	10	0	18.2038	113.4761	27.7988	0.1255	144	127
1	302.0000	1.0000	10	0	18.2045	113.4703	27.7897	0.2069	146	125
1	303.0000	1.0000	10	0	18.3112	113.5099	27.8482	0.2017	149	129
1	304.0000	1.0000	10	0	18.3177	113.4278	27.8831	0.1644	143	129
1	305.0000	1.0000	10	0	18.2665	113.4431	27.8673	0.2500	145	130
1	306.0000	1.0000	10	0	18.1616	113.5109	27.9032	0.2428	144	128
1	307.0000	1.0000	10	0	18.2856	113.5130	27.9829	0.1798	146	131
1	308.0000	1.0000	10	0	18.2244	113.4469	27.7818	0.2317	148	138
1	309.0000	1.0000	10	0	18.3184	113.4843	27.9076	0.1684	149	127
1	310.0000	1.0000	10	0	18.0448	113.5262	27.8195	0.3315	149	127
1	311.0000	1.0000	10	0	18.0497	113.4483	27.8421	0.3504	149	129
1	312.0000	1.0000	10	0	18.3384	113.1542	27.6943	0.5360	150	124
1	313.0000	1.0000	10	0	18.3148	113.5323	28.1612	0.2993	149	126
1	314.0000	1.0000	10	0	18.2271	113.4911	28.0726	0.2321	152	131
1	315.0000	1.0000	10	0	18.0385	113.3977	27.9376	0.2574	146	127
1	316.0000	1.0000	10	0	18.1557	113.4334	28.0283	0.2352	152	130
1	317.0000	1.0000	10	0	18.2043	113.4459	28.0328	0.1867	148	136
1	318.0000	1.0000	10	0	18.1723	113.4606	28.0485	0.1894	149	128
1	319.0000	1.0000	10	0	18.3653	113.5122	28.2460	0.2848	155	128
1	320.0000	1.0000	10	0	18.1361	113.5180	27.9798	0.1359	149	133
1	321.0000	1.0000	10	0	18.2146	113.4905	28.0163	0.1201	155	131
1	322.0000	1.0000	10	0	18.0980	113.4357	27.8220	0.2994	145	114
1	323.0000	1.0000	10	0	18.0957	113.3520	27.7276	0.2947	134	111
1	324.0000	1.0000	10	0	17.9287	113.5632	27.6899	0.2398	130	110
1	325.0000	1.0000	10	0	17.7641	113.5029	27.5120	0.3481	144	121
1	326.0000	1.0000	10	0	17.9231	113.5122	27.6065	0.1626	151	130
1	327.0000	1.0000	10	0	17.8002	113.5524	27.5801	0.2311	149	135
1	328.0000	1.0000	10	0	17.8906	113.5433	27.6577	0.2115	151	126
1	329.0000	1.0000	10	0	17.8072	113.5362	27.6029	0.2609	151	133
1	330.0000	1.0000	10	0	17.9549	113.5999	27.7744	0.1826	156	135
1	331.0000	1.0000	10	0	17.8609	113.6057	27.6300	0.2012	154	137
1	332.0000	1.0000	10	0	17.8185	113.6662	27.4959	0.2877	159	133
1	333.0000	1.0000	10	0	17.8897	113.6876	27.5329	0.2165	151	134
1	334.0000	1.0000	10	0	17.7177	113.5468	27.3496	0.2332	150	132
1	335.0000	1.0000	10	0	17.8855	113.6858	27.4550	0.1501	142	121
1	336.0000	1.0000	10	0	17.7858	113.6871	27.3437	0.2113	147	129
1	337.0000	1.0000	10	0	17.9212	113.6353	27.3798	0.2135	150	132
1	338.0000	1.0000	10	0	17.8522	113.6403	27.4297	0.2184	149	128
1	339.0000	1.0000	10	0	17.7814	113.6968	27.5092	0.3087	142	125
1	340.0000	1.0000	10	0	17.9199	113.6451	27.5609	0.2817	149	128
1	341.0000	1.0000	10	0	17.6675	113.6478	27.3662	0.3006	145	131
1	342.0000	1.0000	10	0	17.7539	113.6314	27.3790	0.2249	149	130
1	343.0000	1.0000	10	0	17.8611	113.6263	27.3189	0.1651	147	135
1	344.0000	1.0000	10	0	17.9119	113.6776	27.3048	0.2252	157	133
1	345.0000	1.0000	10	0	17.4870	113.8123	27.2459	0.4788	149	131
1	346.0000	1.0000	10	0	17.8273	113.7264	27.3139	0.1454	142	128
1	347.0000	1.0000	10	0	17.7945	113.6721	27.1815	0.2247	151	127
1	348.0000	1.0000	10	0	17.6781	113.7444	27.0647	0.2356	153	131
1	349.0000	1.0000	9	0	17.7178	113.7869	27.1713	0.1497	143	125
1	350.0000	1.0000	10	0	17.6213	113.7174	27.1340	0.2010	145	137
1	351.0000	1.0000	10	0	17.6071	113.7265	27.1490	0.2045	151	136
1	352.0000	1.0000	10	0	17.7050	113.7367	27.1418	0.1801	151	135
1	353.0000	1.0000	10	0	17.5703	113.7673	27.0679	0.2152	147	137
1	354.0000	1.0000	10	0	17.7022	113.7411	27.0973	0.1541	146	125
1	355.0000	1.0000	10	0	17.7069	113.7590	27.1161	0.1459	152	134
1	356.0000	1.0000	10	0	17.7466	113.7640	27.1192	0.1705	149	133
1	357.0000	1.0000	10	0	17.6652	113.7352	27.0892	0.1569	157	138
1	358.0000	1.0000	10	0	17.7374	113.6556	27.0181	0.2321	144	135
1	359.0000	1.0000	10	0	17.6014	113.8130	27.0784	0.2631	149	131
1	360.0000	1.0000	10	0	17.6251	113.7738	26.9754	0.1499	144	135
1	361.0000	1.0000	10	0	17.7055	113.7251	26.9539	0.1877	148	133
1	362.0000	1.0000	9	0	17.5700	113.6916	26.9257	0.2429	150	126
1	363.0000	1.0000	10	0	17.4566	113.8225	27.0516	0.5415	146	126
1	364.0000	1.0000	10	0	17.6813	113.7380	27.0338	0.1975	146	129
1	365.0000	1.0000	10	0	17.4815	113.7453	26.8755	0.2014	152	127
1	366.0000	1.0000	10	0	17.4790	113.8032	26.9323	0.2107	147	130
1	367.0000	1.0000	10	0	17.5756	113.8110	26.9976	0.1838	145	125
1	368.0000	1.0000	10	0	17.6182	113.8451	26.9975	0.1469	143	129
1	369.0000	1.0000	10	0	17.2954	113.7998	26.8397	0.3493	147	127
1	370.0000	1.0000	10	0	17.4705	113.6702	26.8296	0.2814	147	129
1	371.0000	1.0000	10	0	17.3451	113.7591	26.6859	0.3071	150	131
1	372.0000	1.0000	10	0	17.3119	113.7772	26.7039	0.2947	149	136
1	373.0000	1.0000	10	0	17.3872	113.8379	26.8320	0.2327	143	132
1	374.0000	1.0000	10	0	17.4157	113.8288	26.8168	0.2164	146	126
1	375.0000	1.0000	10	0	17.2447	113.8295	26.7272	0.2167	147	131
1	376.0000	1.0000	10	0	17.1288	113.8904	26.7020	0.2698	149	136
1	377.0000	1.0000	10	0	17.1544	113.8449	26.6697	0.2134	148	141
1	378.0000	1.0000	10	0	17.1227	113.9077	26.7089	0.2275	145	135
1	379.0000	1.0000	10	0	17.2745	113.9489	26.7935	0.3232	144	132
1	380.0000	1.0000	10	0	17.1562	113.8311	26.5718	0.1791	143	128
1	381.0000	1.0000	10	0	17.0053	113.9353	26.5902	0.3357	152	130
1	382.0000	1.0000	10	0	17.1380	113.8785	26.6303	0.1940	144	126
1	383.0000	1.0000	10	0	17.1283	113.8821	26.6472	0.2524	162	133
1	384.0000	1.0000	10	0	17.3058	113.7276	26.6031	0.1867	161	129
1	385.0000	1.0000	10	0	17.3115	113.6844	26.5337	0.2315	149	132
1	386.0000	1.0000	10	0	17.1318	113.6962	26.4351	0.3506	141	120
1	387.0000	1.0000	10	0	17.3900	113.7461	26.5689	0.3270	144	118
1	388.0000	1.0000	10	0	17.2940	113.6679	26.3783	0.2100	149	131
1	389.0000	1.0000	10	0	17.2365	113.7208	26.4144	0.2576	156	123
1	390.0000	1.0000	10	0	17.2501	113.6504	26.3641	0.2339	145	125
1	391.0000	1.0000	9	0	17.2306	113.6861	26.3773	0.2137	150	135
1	392.0000	1.0000	10	0	17.1992	113.6891	26.3650	0.2252	150	131
1	393.0000	1.0000	10	0	17.3548	113.5989	26.4984	0.1821	145	132
1	394.0000	1.0000	10	0	17.2611	113.6744	26.5580	0.3291	146	127
1	395.0000	1.0000	10	0	17.0580	113.4205	26.4665	0.6066	150	123
1	396.0000	1.0000	10	0	17.5272	113.3384	26.4863	0.5112	150	129
1	397.0000	1.0000	10	0	17.3584	113.4120	26.4220	0.5164	143	130
1	398.0000	1.0000	10	0	17.3375	113.6696	26.6188	0.1959	142	128
1	399.0000	1.0000	10	0	17.3746	113.5834	26.6554	0.2403	150	124
1	400.0000	1.0000	10	0	17.3756	113.5082	26.5370	0.3531	149	128
1	401.0000	1.0000	10	0	17.3597	113.5735	26.6739	0.2007	143	125
1	402.0000	1.0000	10	0	17.2576	113.4859	26.5909	0.2905	142	124
1	403.0000	1.0000	10	0	17.4227	113.5741	26.6788	0.2495	153	119
1	404.0000	1.0000	10	0	17.2513	113.6394	26.5372	0.2462	141	120
1	405.0000	1.0000	10	0	17.2272	113.6527	26.5553	0.3001	143	120
1	406.0000	1.0000	10	0	17.0562	113.4840	26.4611	0.5181	142	125
1	407.0000	1.0000	10	0	17.2759	113.6380	26.6306	0.2189	143	123
1	408.0000	1.0000	10	0	17.2497	113.6420	26.6346	0.3235	142	124
1	409.0000	1.0000	10	0	17.3144	113.4196	26.3549	0.4290	142	121
1	410.0000	1.0000	10	0	17.1650	113.5058	26.4628	0.2938	145	116
1	411.0000	1.0000	10	0	17.2238	113.5283	26.5327	0.2920	140	122
1	412.0000	1.0000	10	0	17.1065	113.5193	26.4051	0.3287	141	125
1	413.0000	1.0000	10	0	17.3745	113.5292	26.6204	0.2117	134	116
1	414.0000	1.0000	10	0	17.2107	113.6034	26.5673	0.2960	132	119
1	415.0000	1.0000	10	0	17.1916	113.5330	26.4971	0.1831	135	115
1	416.0000	1.0000	10	0	17.2523	113.6118	26.5565	0.3123	136	121
1	417.0000	1.0000	10	0	17.0967	113.3817	26.5379	0.4048	133	111
1	418.0000	1.0000	10	0	17.1429	113.1701	26.4692	0.4154	127	103
1	419.0000	1.0000	10	0	17.2950	113.4208	26.5766	0.3093	114	99
1	420.0000	1.0000	10	0	17.3155	113.4891	26.6483	0.2826	119	100
1	421.0000	1.0000	10	0	17.2361	113.6982	26.8821	0.3770	135	105
1	422.0000	1.0000	10	0	17.1195	113.7105	26.7532	0.3502	137	118
1	423.0000	1.0000	10	0	17.3177	113.6192	26.8451	0.2660	149	125
1	424.0000	1.0000	10	0	17.3302	113.7558	26.9253	0.2200	146	129
1	425.0000	1.0000	10	0	17.4722	113.7482	26.9732	0.1806	146	124
1	426.0000	1.0000	10	0	17.1828	113.6707	26.7765	0.2584	143	125
1	427.0000	1.0000	10	0	17.3868	113.7737	26.7370	0.4024	145	116
1	428.0000	1.0000	10	0	16.9427	113.8231	26.6687	0.2420	145	122
1	429.0000	1.0000	10	0	17.0851	113.7917	26.7869	0.1575	141	122
1	430.0000	1.0000	10	0	17.1504	113.7257	27.1182	0.5802	142	117
1	431.0000	1.0000	10	0	16.8963	113.6309	26.6666	0.3564	132	113
1	432.0000	1.0000	10	0	17.0633	113.5427	26.6437	0.3196	122	97
1	433.0000	1.0000	9	0	16.9688	113.3461	26.6501	0.3729	122	95
1	434.0000	1.0000	9	0	16.4731	113.1392	26.2085	0.6387	119	90
1	435.0000	1.0000	9	0	16.1905	113.0690	25.7571	0.6252	114	89
1	436.0000	1.0000	9	0	16.4814	113.1644	25.9572	0.3367	120	105
1	437.0000	1.0000	10	0	16.6103	113.2592	25.9085	0.5845	125	104
1	438.0000	1.0000	10	0	16.4714	113.0670	26.0995	0.4624	128	101
1	439.0000	1.0000	10	0	16.2708	113.4267	26.2337	0.4884	126	106
1	440.0000	1.0000	10	0	16.2868	113.6936	26.1634	0.3208	134	110
1	441.0000	1.0000	10	0	16.6286	113.7788	26.4920	0.2289	137	116
1	442.0000	1.0000	10	0	16.5829	113.5319	26.5210	0.4868	134	111
1	443.0000	1.0000	10	0	16.7206	113.8019	26.7689	0.2374	135	113
1	444.0000	1.0000	10	0	16.8178	113.7291	26.7240	0.1937	134	113
1	445.0000	1.0000	10	0	16.8538	113.7500	26.8977	0.2118	137	119
1	446.0000	1.0000	10	0	16.7355	113.7988	26.8363	0.3192	145	123
1	447.0000	1.0000	10	0	16.7914	113.7005	26.8221	0.4321	138	118
1	448.0000	1.0000	10	0	16.8617	113.7082	26.8601	0.1618	138	120
1	449.0000	1.0000	10	0	16.6870	113.7608	26.7681	0.2055	139	122
1	450.0000	1.0000	10	0	16.8663	113.7384	26.8849	0.3251	139	121
1	451.0000	1.0000	10	0	16.9795	113.6852	26.9341	0.3192	141	116
1	452.0000	1.0000	10	0	16.7871	113.8031	26.9153	0.3418	148	117
1	453.0000	1.0000	9	0	16.9750	113.6985	26.9012	0.2171	147	126
1	454.0000	1.0000	10	0	16.9753	113.7625	27.0678	0.3036	143	126
1	455.0000	1.0000	10	0	16.9010	113.7727	26.9966	0.2310	141	127
1	456.0000	1.0000	10	0	16.7403	113.4327	26.3708	0.6647	140	125
1	457.0000	1.0000	10	0	16.8051	113.7231	26.9676	0.2122	141	122
1	458.0000	1.0000	10	0	16.6563	113.7525	26.9601	0.3357	147	120
1	459.0000	1.0000	10	0	16.5796	113.8831	27.0216	0.3873	146	130
1	460.0000	1.0000	10	0	16.7936	113.7758	27.0050	0.1785	144	128
1	461.0000	1.0000	10	0	16.7576	113.8095	26.9370	0.2140	149	123
1	462.0000	1.0000	10	0	16.8040	113.6847	26.9308	0.1966	151	125
1	463.0000	1.0000	10	0	16.8671	113.6644	27.0058	0.2429	145	124
1	464.0000	1.0000	10	0	16.7863	113.7338	26.9510	0.1680	142	122
1	465.0000	1.0000	10	0	16.8112	113.7360	26.8899	0.2219	149	129
1	466.0000	1.0000	10	0	16.8201	113.7727	27.0119	0.2602	146	131
1	467.0000	1.0000	10	0	16.6735	113.8250	27.0372	0.3929	148	127
1	468.0000	1.0000	9	0	16.6053	113.8359	26.9759	0.4674	140	130
1	469.0000	1.0000	10	0	16.8152	113.6863	26.8285	0.2389	142	134
1	470.0000	1.0000	10	0	16.6055	113.7797	26.8171	0.4851	146	122
1	471.0000	1.0000	10	0	16.6963	113.7186	26.8490	0.3226	139	126
1	472.0000	1.0000	10	0	16.5654	113.5898	26.7323	0.3461	140	125
1	473.0000	1.0000	10	0	16.7549	113.6977	26.6841	0.3368	142	126
1	474.0000	1.0000	10	0	16.7625	113.6847	26.7256	0.2879	145	122
1	475.0000	1.0000	10	0	16.5925	113.5774	26.5906	0.3590	150	125
1	476.0000	1.0000	10	0	16.6908	113.6793	26.7281	0.2340	140	125
1	477.0000	1.0000	10	0	16.6156	113.7494	26.6636	0.2065	138	124
1	478.0000	1.0000	10	0	16.7159	113.8372	26.8026	0.2710	149	126
1	479.0000	1.0000	10	0	16.5013	113.8086	26.6672	0.2845	142	127
1	480.0000	1.0000	10	0	16.4824	113.7372	26.5219	0.2842	141	125
1	481.0000	1.0000	10	0	16.5845	113.7943	26.7069	0.2142	146	129
1	482.0000	1.0000	10	0	16.4772	113.7903	26.5822	0.2418	150	127
1	483.0000	1.0000	10	0	16.4989	113.7044	26.5926	0.1742	146	124
1	484.0000	1.0000	10	0	16.4878	113.6986	26.6183	0.2121	143	131
1	485.0000	1.0000	10	0	16.5586	113.7295	26.6015	0.1407	145	126
1	486.0000	1.0000	10	0	16.2185	113.8200	26.5423	0.2736	140	126
1	487.0000	1.0000	10	0	16.3827	113.7449	26.5302	0.1821	142	127
1	488.0000	1.0000	10	0	16.3577	113.8045	26.5203	0.2059	144	127
1	489.0000	1.0000	10	0	16.3646	113.7375	26.4736	0.2710	146	130
1	490.0000	1.0000	10	0	16.3551	113.7530	26.4586	0.1877	147	133
1	491.0000	1.0000	10	0	16.2048	113.8817	26.4955	0.2624	143	126
1	492.0000	1.0000	10	0	15.8644	113.8186	26.2965	0.3439	141	130
1	493.0000	1.0000	10	0	15.8858	113.9107	26.2998	0.2558	145	127
1	494.0000	1.0000	10	0	15.8683	113.8810	26.2178	0.1643	141	132
1	495.0000	1.0000	10	0	15.8682	113.8944	26.2945	0.2271	150	131
1	496.0000	1.0000	10	0	15.6852	113.8680	26.1720	0.3006	149	130
1	497.0000	1.0000	10	0	15.6780	114.0016	26.2332	0.2889	152	127
1	498.0000	1.0000	10	0	15.7404	113.9904	26.2298	0.2041	147	129
1	499.0000	1.0000	10	0	15.6255	113.9600	26.1041	0.1696	144	129
1	500.0000	1.0000	10	0	15.3968	113.9888	26.0143	0.2779	148	121
1	501.0000	1.0000	10	0	15.3314	114.0420	26.0233	0.2162	151	129
1	502.0000	1.0000	10	0	15.5306	114.0193	26.1460	0.1516	154	135
1	503.0000	1.0000	10	0	15.4089	114.0547	26.0312	0.1226	150	125
1	504.0000	1.0000	10	0	15.1924	114.1152	25.9710	0.3136	151	121
1	505.0000	1.0000	10	0	15.1759	114.0893	25.8999	0.2711	149	119
1	506.0000	1.0000	10	0	15.1141	114.1783	25.8739	0.2102	152	128
1	507.0000	1.0000	10	0	15.0932	114.2296	25.8921	0.1801	149	125
1	508.0000	1.0000	10	0	15.0303	114.1809	25.7636	0.1901	154	128
1	509.0000	1.0000	10	0	14.9900	114.2519	25.8198	0.2544	150	137
1	510.0000	1.0000	10	0	15.0418	114.2372	25.7922	0.1932	153	127
1	511.0000	1.0000	9	0	14.9729	114.1784	25.7433	0.2617	155	128
1	512.0000	1.0000	10	0	14.9341	114.2261	25.7478	0.2052	154	134
1	513.0000	1.0000	10	0	15.0625	114.3058	26.0583	0.3712	154	126
1	514.0000	1.0000	10	0	14.9108	114.2775	25.7621	0.1616	154	128
1	515.0000	1.0000	10	0	14.9294	114.2743	25.7649	0.1773	149	131
1	516.0000	1.0000	10	0	14.7903	114.2820	25.6668	0.1635	153	124
1	517.0000	1.0000	10	0	14.8673	114.2851	25.7792	0.1825	155	128
1	518.0000	1.0000	10	0	14.8323	114.3206	25.7876	0.1933	152	132
1	519.0000	1.0000	10	0	14.8058	114.2947	25.6977	0.1701	151	138
1	520.0000	1.0000	10	0	14.8390	114.3556	25.7297	0.2238	180	139
1	521.0000	1.0000	10	0	14.8318	114.3859	25.7673	0.2065	149	131
1	522.0000	1.0000	10	0	14.8105	114.3951	25.6976	0.1859	147	133
1	523.0000	1.0000	10	0	14.8695	114.4356	25.8079	0.2461	152	134
1	524.0000	1.0000	10	0	14.6794	114.3082	25.7719	0.3696	148	125
1	525.0000	1.0000	10	0	14.7144	114.2709	25.6448	0.3083	153	131
1	526.0000	1.0000	10	0	14.6131	114.2857	25.6183	0.3125	151	131
1	527.0000	1.0000	10	0	14.7276	114.3722	25.7312	0.1787	144	134
1	528.0000	1.0000	10	0	14.6019	114.3333	25.6465	0.2856	151	130
1	529.0000	1.0000	9	0	14.5808	114.2818	25.4880	0.3022	152	121
1	530.0000	1.0000	10	0	14.9327	114.2585	25.7568	0.2470	151	129
1	531.0000	1.0000	10	0	14.8702	114.2144	25.6808	0.3096	157	125
1	532.0000	1.0000	10	0	14.7889	114.2437	25.5614	0.2841	146	124
1	533.0000	1.0000	10	0	14.7089	114.3864	25.6195	0.2939	145	122
1	534.0000	1.0000	10	0	14.6519	114.3435	25.6598	0.2342	143	119
1	535.0000	1.0000	10	0	14.7944	114.2331	25.7886	0.2751	141	118
1	536.0000	1.0000	10	0	14.7209	114.0295	25.5408	0.3574	142	119
1	537.0000	1.0000	10	0	15.2271	113.7202	26.0058	0.4807	139	111
1	538.0000	1.0000	10	0	15.4849	113.5382	26.1037	0.7630	133	94
1	539.0000	1.0000	10	0	15.7098	113.3621	26.2632	0.5591	119	92
1	540.0000	1.0000	10	0	15.5883	113.5767	26.3364	0.6269	125	93
1	541.0000	1.0000	10	0	15.7302	113.3720	26.3291	1.0379	96	80
0	542.0000	1.0000	0	3	0.0000	0.0000	0.0000	0.0000	64	46
0	543.0000	1.0000	0	3	0.0000	0.0000	0.0000	0.0000	50	42
2	544.0000	1.0000	9	0	60.9590	82.3035	142.3038	0.4152	65	60
2	545.0000	1.0000	9	0	61.0552	82.5637	142.8518	0.4035	92	81
2	546.0000	1.0000	9	0	61.2852	82.6028	142.8499	0.4006	90	87
2	547.0000	1.0000	10	0	61.0811	82.9546	142.9757	0.3155	95	95
2	548.0000	1.0000	9	0	61.0119	82.5161	142.8740	0.3912	96	93
2	549.0000	1.0000	9	0	60.8613	82.5783	142.9564	0.3931	98	93
2	550.0000	1.0000	9	0	60.8689	82.6290	142.9746	0.3776	95	87
2	551.0000	1.0000	10	0	61.1584	82.4618	142.8171	0.5175	98	90
2	552.0000	1.0000	9	0	61.0608	82.7018	143.3041	0.2594	95	94
2	553.0000	1.0000	9	0	61.2577	82.4192	142.6296	0.5703	98	94
2	554.0000	1.0000	9	0	61.3251	82.7267	143.0635	0.3315	99	99
2	555.0000	1.0000	10	0	61.2575	82.5268	143.0062	0.5796	101	95
2	556.0000	1.0000	8	0	61.1569	82.7948	143.0959	0.3080	98	93
2	557.0000	1.0000	8	0	61.0104	82.6313	142.9304	0.3483	97	96
2	558.0000	1.0000	10	0	60.9953	82.5934	142.8933	0.3812	103	98
2	559.0000	1.0000	9	0	61.0952	82.5321	142.9296	0.4220	99	95
2	560.0000	1.0000	8	0	61.0515	82.7178	143.1900	0.2433	104	99
2	561.0000	1.0000	10	0	61.0329	82.7678	143.2176	0.2966	101	96
2	562.0000	1.0000	10	0	61.0392	82.6020	142.9830	0.3729	97	97
2	563.0000	1.0000	9	0	60.9099	82.6276	142.9947	0.3294	94	93
2	564.0000	1.0000	9	0	61.0821	82.6958	143.1912	0.1890	92	96
2	565.0000	1.0000	9	0	61.0515	82.7705	142.8776	0.5533	107	100
2	566.0000	1.0000	8	0	61.2549	82.7291	143.0622	0.3632	98	105
2	567.0000	1.0000	10	0	60.9954	82.5460	143.0269	0.3275	108	100
2	568.0000	1.0000	9	0	61.0388	82.7708	143.1543	0.1612	102	107
2	569.0000	1.0000	9	0	60.9971	82.7271	142.9114	0.4594	95	108
2	570.0000	1.0000	8	0	60.9629	82.8041	143.2254	0.3234	97	93
2	571.0000	1.0000	8	0	60.9837	82.6119	143.3335	0.2998	93	93
2	572.0000	1.0000	9	0	60.9408	82.8113	143.2079	0.1372	90	96
2	573.0000	1.0000	9	0	60.9534	82.7101	143.2628	0.1614	97	99
2	574.0000	1.0000	8	0	60.9630	82.7517	143.2618	0.1476	107	97
2	575.0000	1.0000	9	0	60.9473	82.6834	142.7201	0.4020	103	99
2	576.0000	1.0000	10	0	60.9277	82.5444	142.7003	0.4600	97	94
2	577.0000	1.0000	9	0	60.7972	82.3648	142.9291	0.5869	107	97
2	578.0000	1.0000	9	0	61.1250	82.3719	142.7875	0.4694	108	101
2	579.0000	1.0000	8	0	61.2440	82.5030	142.8993	0.3883	107	99
2	580.0000	1.0000	10	0	61.0447	82.6281	143.0391	0.3114	99	98
2	581.0000	1.0000	9	0	60.9377	82.6999	143.3497	0.2113	101	98
2	582.0000	1.0000	10	0	60.8192	82.8132	143.0532	0.6134	91	97
2	583.0000	1.0000	10	0	61.0966	82.5107	142.9753	0.4336	95	99
2	584.0000	1.0000	10	0	61.0351	82.6069	143.0013	0.3938	97	98
2	585.0000	1.0000	9	0	61.2482	82.3609	142.6775	0.6695	102	97
2	586.0000	1.0000	10	0	60.9625	82.8728	143.0804	0.1801	101	99
2	587.0000	1.0000	10	0	61.0848	82.6159	142.9704	0.3996	101	104
2	588.0000	1.0000	10	0	61.1596	82.6288	142.8748	0.4091	102	96
2	589.0000	1.0000	9	0	61.4075	82.5102	142.5473	0.6173	99	96
2	590.0000	1.0000	10	0	61.0924	82.6888	142.8598	0.4927	99	95
2	591.0000	1.0000	10	0	61.2311	82.9084	142.5647	0.4539	108	99
2	592.0000	1.0000	9	0	61.0844	82.6284	142.8924	0.4201	103	98
2	593.0000	1.0000	10	0	61.1094	82.5778	142.5392	0.5295	105	103
2	594.0000	1.0000	10	0	60.8387	82.5725	142.8454	0.5877	104	97
2	595.0000	1.0000	9	0	61.0282	82.3688	142.8397	0.4969	103	97
2	596.0000	1.0000	10	0	60.9320	82.4976	143.1724	0.4972	104	100
2	597.0000	1.0000	10	0	60.9381	82.6067	143.0470	0.3420	100	97
2	598.0000	1.0000	9	0	61.0431	82.6572	142.9712	0.4507	104	99
2	599.0000	1.0000	10	0	61.0616	82.3558	142.7745	0.4937	103	98
2	600.0000	1.0000	10	0	61.0571	82.6342	142.9858	0.3993	99	97
2	601.0000	1.0000	10	0	60.9514	82.5357	142.8393	0.5441	101	99
2	602.0000	1.0000	10	0	61.0805	82.8206	142.9874	0.3300	101	99
2	603.0000	1.0000	10	0	61.0618	82.6610	142.8973	0.3828	106	103
2	604.0000	1.0000	9	0	60.9246	82.3886	142.7593	0.4484	108	100
2	605.0000	1.0000	9	0	60.9980	82.4735	142.7973	0.5756	104	100
2	606.0000	1.0000	9	0	61.0640	82.7193	143.2915	0.2035	102	103
2	607.0000	1.0000	10	0	60.9185	82.5566	142.9459	0.5032	104	103
2	608.0000	1.0000	10	0	60.9940	82.6393	143.0346	0.3196	96	101
2	609.0000	1.0000	10	0	61.0967	82.9089	143.0118	0.3780	103	102
0	610.0000	1.0000	0	3	0.0000	0.0000	0.0000	0.0000	104	100
2	611.0000	1.0000	10	0	60.8910	82.6692	142.7523	0.5543	108	104
2	612.0000	1.0000	10	0	61.0523	82.4671	142.6988	0.5162	102	103
2	613.0000	1.0000	9	0	61.0635	82.4929	142.9188	0.4141	102	101
2	614.0000	1.0000	9	0	60.9747	82.4940	143.1182	0.3907	108	100
2	615.0000	1.0000	10	0	61.0596	82.3745	142.7902	0.4439	108	99
2	616.0000	1.0000	9	0	60.9039	82.6166	142.9110	0.3643	109	102
2	617.0000	1.0000	10	0	60.9135	82.6370	143.0762	0.3725	103	98
2	618.0000	1.0000	10	0	61.2394	82.5227	142.9964	0.4540	109	100
2	619.0000	1.0000	10	0	61.0022	82.7023	143.2653	0.1844	105	102
2	620.0000	1.0000	9	0	60.9140	82.7381	143.2329	0.3514	104	101
2	621.0000	1.0000	9	0	61.0479	82.7310	143.2949	0.1806	101	104
2	622.0000	1.0000	9	0	61.0278	82.7172	143.2693	0.1637	100	100
2	623.0000	1.0000	10	0	60.8647	82.6933	143.0735	0.3434	106	101
2	624.0000	1.0000	9	0	61.0331	82.7089	143.1900	0.2192	107	102
2	625.0000	1.0000	9	0	61.2110	82.6024	142.8556	0.4769	101	106
2	626.0000	1.0000	10	0	61.3728	82.6450	142.5344	0.7095	99	99
2	627.0000	1.0000	9	0	61.0868	82.5179	143.0105	0.4419	100	100
2	628.0000	1.0000	9	0	60.9856	82.7614	143.1846	0.2557	104	101
2	629.0000	1.0000	9	0	61.0024	82.4355	142.7619	0.5020	98	101
2	630.0000	1.0000	9	0	61.1812	82.5621	142.9574	0.4228	109	101
2	631.0000	1.0000	9	0	60.9950	82.7488	143.1826	0.2115	102	100
2	632.0000	1.0000	9	0	61.0117	82.5668	143.0086	0.4444	107	99
2	633.0000	1.0000	9	0	60.9662	82.5050	142.8402	0.4425	100	101
2	634.0000	1.0000	10	0	61.0900	82.6447	142.9961	0.3919	101	101
2	635.0000	1.0000	10	0	61.1030	82.9998	142.8428	0.4558	103	100
2	636.0000	1.0000	9	0	61.1460	82.6943	143.1287	0.3351	107	99
2	637.0000	1.0000	10	0	61.0284	82.6765	143.3223	0.3194	108	102
2	638.0000	1.0000	10	0	61.1301	82.5354	142.8355	0.5519	100	101
2	639.0000	1.0000	9	0	61.0048	82.6049	143.0385	0.3427	104	96
2	640.0000	1.0000	10	0	61.2808	82.8095	142.9651	0.3865	110	99
2	641.0000	1.0000	9	0	61.1292	82.6603	142.8905	0.4654	104	100
2	642.0000	1.0000	9	0	61.1959	82.6259	142.8970	0.3302	104	97
2	643.0000	1.0000	10	0	61.2166	82.8948	142.9242	0.4323	98	103
2	644.0000	1.0000	10	0	61.4517	82.4529	143.0397	0.7397	101	103
2	645.0000	1.0000	9	0	61.0680	82.7279	143.2578	0.1978	100	102
2	646.0000	1.0000	10	0	61.1350	82.6033	142.9458	0.4057	103	99
2	647.0000	1.0000	10	0	60.9026	82.6641	142.9810	0.3548	100	97
2	648.0000	1.0000	9	0	61.0211	82.6203	143.0447	0.5033	106	98
2	649.0000	1.0000	10	0	61.0868	82.6056	143.0168	0.4616	99	98
2	650.0000	1.0000	10	0	61.2830	82.6734	142.8696	0.5502	107	98
2	651.0000	1.0000	10	0	61.0760	82.6417	143.0184	0.3719	110	105
2	652.0000	1.0000	10	0	61.1773	82.6571	142.8830	0.3430	107	100
2	653.0000	1.0000	10	0	60.9791	82.7917	143.2368	0.1910	113	99
2	654.0000	1.0000	10	0	60.9064	82.7761	143.1638	0.2545	111	102
2	655.0000	1.0000	10	0	61.0607	82.7678	143.1976	0.2375	118	101
0	656.0000	1.0000	0	3	0.0000	0.0000	0.0000	0.0000	111	101
2	657.0000	1.0000	9	0	61.1026	82.6894	142.7761	0.4997	105	102
2	658.0000	1.0000	9	0	61.0635	82.5117	143.1975	0.4553	107	101
2	659.0000	1.0000	9	0	60.8894	82.7267	143.2692	0.2651	105	98
2	660.0000	1.0000	10	0	61.0133	82.7673	143.2203	0.2037	103	100
2	661.0000	1.0000	9	0	61.0593	82.7990	143.2177	0.1457	105	98
2	662.0000	1.0000	9	0	61.2164	82.5387	142.9466	0.3692	100	95
2	663.0000	1.0000	10	0	60.9389	82.8184	143.2139	0.2602	101	99
2	664.0000	1.0000	10	0	61.1310	82.3674	142.8928	0.5734	104	100
2	665.0000	1.0000	9	0	60.8661	82.6491	142.9407	0.4816	99	99
2	666.0000	1.0000	9	0	60.9759	82.4676	142.9772	0.3210	99	96
2	667.0000	1.0000	10	0	61.1303	82.6073	143.0057	0.4378	107	107
2	668.0000	1.0000	8	0	60.9283	82.5569	142.9580	0.3509	103	97
2	669.0000	1.0000	9	0	61.1283	82.5906	142.5427	0.5406	100	96
2	670.0000	1.0000	10	0	61.2489	82.5115	142.6206	0.5658	102	100
2	671.0000	1.0000	10	0	60.9570	82.6249	142.7354	0.5332	108	105
2	672.0000	1.0000	9	0	61.0360	82.6901	142.4734	0.5814	106	99
2	673.0000	1.0000	9	0	61.0289	82.7210	142.9274	0.4546	109	100
2	674.0000	1.0000	9	0	61.1625	82.7023	142.8543	0.4724	106	100
2	675.0000	1.0000	9	0	61.1456	82.5465	142.8322	0.4828	112	102
2	676.0000	1.0000	9	0	61.2762	82.8128	142.6182	0.5403	105	100
0	677.0000	1.0000	0	3	0.0000	0.0000	0.0000	0.0000	110	96
2	678.0000	1.0000	9	0	61.0408	82.5927	143.0339	0.4218	110	100
2	679.0000	1.0000	10	0	60.8536	82.6586	143.1013	0.3991	109	98
2	680.0000	1.0000	9	0	61.1346	82.8024	143.1327	0.2352	109	103
2	681.0000	1.0000	9	0	61.0292	82.5822	143.3306	0.2831	106	99
2	682.0000	1.0000	10	0	61.1877	82.5961	143.0597	0.3682	110	104
2	683.0000	1.0000	9	0	61.1189	82.7094	142.9104	0.4532	110	101
2	684.0000	1.0000	9	0	61.1485	82.6262	143.0313	0.4537	104	99
2	685.0000	1.0000	9	0	61.1062	82.5712	143.0687	0.3954	107	104
2	686.0000	1.0000	9	0	61.0761	82.4937	142.9596	0.4453	106	97
2	687.0000	1.0000	10	0	61.0476	82.6953	143.1264	0.1436	103	99
2	688.0000	1.0000	10	0	61.1528	82.7325	142.7277	0.4894	106	102
2	689.0000	1.0000	9	0	61.1094	82.6668	142.8853	0.3289	104	97
2	690.0000	1.0000	9	0	61.0680	82.5539	142.9980	0.4254	115	100
2	691.0000	1.0000	9	0	61.1796	82.4698	142.7114	0.4760	103	100
2	692.0000	1.0000	9	0	61.0860	82.5748	142.9117	0.3153	104	99
2	693.0000	1.0000	9	0	61.1732	82.6695	143.3349	0.1937	110	100
2	694.0000	1.0000	10	0	61.0168	82.7795	143.2572	0.1866	118	104
2	695.0000	1.0000	10	0	61.0715	82.6147	143.3545	0.2151	101	103
2	696.0000	1.0000	10	0	61.4492	82.9218	142.9639	0.5710	111	97
2	697.0000	1.0000	9	0	61.0208	82.6843	142.9397	0.4597	113	97
2	698.0000	1.0000	10	0	61.2386	82.5081	142.7861	0.5228	112	102
2	699.0000	1.0000	10	0	61.1121	82.6354	142.9541	0.5283	112	103
2	700.0000	1.0000	9	0	61.1785	82.4588	143.0263	0.4456	108	100
2	701.0000	1.0000	9	0	61.2045	82.4539	143.0089	0.3907	106	103
2	702.0000	1.0000	9	0	61.1016	82.5776	143.0323	0.3669	100	98
2	703.0000	1.0000	9	0	61.0894	82.7785	143.2006	0.1749	98	98
2	704.0000	1.0000	9	0	61.2140	82.5283	143.0233	0.3817	102	97
2	705.0000	1.0000	10	0	61.2959	82.5660	143.0701	0.3470	97	96
2	706.0000	1.0000	10	0	61.1087	82.5411	143.0627	0.3653	103	99
2	707.0000	1.0000	10	0	60.9289	82.8628	143.2071	0.2934	107	97
2	708.0000	1.0000	10	0	60.9760	82.5868	143.1308	0.3612	106	102
2	709.0000	1.0000	10	0	61.2564	82.8671	142.6871	0.5064	111	100
2	710.0000	1.0000	9	0	61.1699	82.7562	143.2310	0.2121	104	99
2	711.0000	1.0000	10	0	61.3012	82.3922	142.8833	0.4914	110	100
2	712.0000	1.0000	10	0	61.0979	82.4597	142.7645	0.4967	105	99
2	713.0000	1.0000	9	0	61.0633	82.5691	143.0095	0.3964	112	99
2	714.0000	1.0000	10	0	61.1861	82.7398	142.8470	0.4362	112	100
2	715.0000	1.0000	9	0	61.1529	82.7459	143.1502	0.2598	110	98
2	716.0000	1.0000	9	0	61.0794	82.6980	143.3348	0.1714	109	95
2	717.0000	1.0000	10	0	61.2156	82.4297	142.8841	0.5016	106	97
2	718.0000	1.0000	10	0	61.0445	82.7465	143.2567	0.2613	109	98
2	719.0000	1.0000	10	0	61.2210	82.7525	142.8472	0.3874	103	100
2	720.0000	1.0000	10	0	61.0642	82.8061	143.2036	0.1996	114	102
2	721.0000	1.0000	10	0	61.4245	82.9535	142.7978	0.3305	114	104
2	722.0000	1.0000	9	0	61.1163	82.8865	143.0753	0.1255	102	93
2	723.0000	1.0000	9	0	61.2760	82.5478	142.9851	0.3990	107	98
2	724.0000	1.0000	9	0	61.2261	82.7823	143.0964	0.2609	110	94
2	725.0000	1.0000	9	0	61.1828	82.7741	143.0997	0.1717	99	86
2	726.0000	1.0000	9	0	61.1039	82.5781	142.9114	0.4024	87	76
2	727.0000	1.0000	7	0	61.1084	82.8019	143.1379	0.1822	75	73
0	728.0000	1.0000	0	3	0.0000	0.0000	0.0000	0.0000	67	60
1	729.0000	1.0000	7	0	17.8593	113.5277	26.0748	0.6648	82	61
1	730.0000	1.0000	10	0	17.5907	113.6102	25.9899	0.7236	94	66
1	731.0000	1.0000	9	0	18.0166	113.2396	26.3436	0.3746	112	81
1	732.0000	1.0000	8	0	17.5348	113.4422	26.0134	0.5301	117	88
1	733.0000	1.0000	10	0	17.2991	113.5115	26.3903	0.5529	128	88
1	734.0000	1.0000	10	0	17.7788	113.4757	26.5289	0.7510	134	98
1	735.0000	1.0000	10	0	17.7868	113.8548	26.0881	0.6485	130	102
1	736.0000	1.0000	10	0	17.6502	113.8654	26.3262	0.4620	134	104
1	737.0000	1.0000	9	0	17.9610	113.9122	26.5265	0.4727	134	102
1	738.0000	1.0000	10	0	18.2687	113.5456	26.5355	0.5058	128	97
1	739.0000	1.0000	9	0	17.9685	113.9371	26.3033	0.5117	129	107
1	740.0000	1.0000	10	0	18.0020	113.7887	26.4312	0.4455	134	112
1	741.0000	1.0000	10	0	17.7152	113.9472	26.2912	0.4343	129	105
1	742.0000	1.0000	10	0	17.7162	114.0125	26.1787	0.3653	135	105
1	743.0000	1.0000	10	0	17.8905	113.7152	26.4291	0.5792	135	109
1	744.0000	1.0000	10	0	18.0232	113.9577	26.3677	0.3151	128	103
1	745.0000	1.0000	10	0	17.9425	113.6482	26.7043	0.6237	128	109
1	746.0000	1.0000	10	0	17.6731	113.9817	26.2361	0.6016	133	112
1	747.0000	1.0000	10	0	18.1896	114.1367	26.7774	0.4455	134	104
1	748.0000	1.0000	10	0	17.8319	114.0272	26.3940	0.3712	138	106
1	749.0000	1.0000	10	0	17.9017	114.1705	26.5772	0.2329	138	113
1	750.0000	1.0000	10	0	18.1777	114.0386	26.5595	0.3559	139	113
1	751.0000	1.0000	10	0	18.1686	114.0208	26.6544	0.3370	145	116
1	752.0000	1.0000	10	0	17.8125	114.2353	26.6414	0.4415	140	114
1	753.0000	1.0000	10	0	17.9625	113.8737	26.4888	0.5424	137	105
1	754.0000	1.0000	10	0	18.0890	114.0863	26.5480	0.3256	142	116
1	755.0000	1.0000	10	0	18.0774	114.1958	26.5499	0.2968	134	112
1	756.0000	1.0000	10	0	18.1768	114.0570	26.5410	0.2073	137	118
1	757.0000	1.0000	10	0	18.2158	113.9515	26.3608	0.2678	138	112
1	758.0000	1.0000	10	0	18.1590	113.6529	26.0898	0.6302	137	111
1	759.0000	1.0000	10	0	17.9347	114.0452	26.4276	0.2922	138	114
1	760.0000	1.0000	10	0	17.7636	113.8858	26.1139	0.6117	134	121
1	761.0000	1.0000	10	0	18.1208	114.0806	26.4518	0.2528	141	113
1	762.0000	1.0000	9	0	18.0905	113.9821	26.3527	0.2346	145	127
1	763.0000	1.0000	9	0	18.0152	114.0948	26.2836	0.1796	140	119
1	764.0000	1.0000	10	0	17.9435	113.9023	26.4328	0.4526	137	110
1	765.0000	1.0000	10	0	18.0238	114.0797	26.3134	0.2552	131	114
1	766.0000	1.0000	10	0	18.1162	114.0205	26.4425	0.1960	141	116
1	767.0000	1.0000	10	0	18.0786	113.9583	26.4909	0.2276	140	116
1	768.0000	1.0000	10	0	18.0478	114.1278	26.5722	0.3409	135	113
1	769.0000	1.0000	10	0	17.8830	113.9412	26.2269	0.2741	144	116
1	770.0000	1.0000	10	0	17.9442	114.0586	26.3893	0.2238	136	111
1	771.0000	1.0000	10	0	18.0284	113.9950	26.3614	0.2348	145	116
1	772.0000	1.0000	10	0	18.0878	114.0232	26.4027	0.1709	144	116
1	773.0000	1.0000	10	0	18.2317	114.0158	26.4867	0.1900	137	123
1	774.0000	1.0000	10	0	18.1768	113.8706	26.4269	0.2372	138	120
1	775.0000	1.0000	10	0	18.1893	113.9237	26.3859	0.3088	140	122
1	776.0000	1.0000	10	0	18.1604	113.8838	26.4119	0.2620	149	123
1	777.0000	1.0000	10	0	18.2270	113.8774	26.4540	0.2191	141	119
1	778.0000	1.0000	10	0	18.2951	113.8757	26.5618	0.1237	138	117
1	779.0000	1.0000	10	0	18.2888	113.8596	26.5310	0.1484	135	118
1	780.0000	1.0000	9	0	18.2185	114.0072	26.6415	0.2810	142	125
1	781.0000	1.0000	10	0	18.2258	113.8288	26.5259	0.2460	141	125
1	782.0000	1.0000	10	0	18.3644	113.7177	26.4122	0.4806	143	120
1	783.0000	1.0000	10	0	18.4012	113.7502	26.6391	0.2234	149	122
1	784.0000	1.0000	10	0	18.2122	113.7958	26.6098	0.2820	142	119
1	785.0000	1.0000	10	0	18.2002	113.7135	26.6305	0.2827	139	122
1	786.0000	1.0000	10	0	18.1904	113.6608	26.5950	0.5198	142	130
1	787.0000	1.0000	10	0	18.1115	113.6811	26.5560	0.4136	142	123
1	788.0000	1.0000	10	0	18.3547	113.7616	26.7513	0.2339	145	127
1	789.0000	1.0000	10	0	18.2722	113.7675	26.6656	0.1353	141	126
1	790.0000	1.0000	10	0	18.3690	113.7293	26.7118	0.1754	142	118
1	791.0000	1.0000	10	0	18.3088	113.7515	26.7518	0.1696	145	126
1	792.0000	1.0000	10	0	18.3530	113.6861	26.6326	0.3269	143	123
1	793.0000	1.0000	10	0	18.2464	113.7201	26.6774	0.2290	143	114
1	794.0000	1.0000	10	0	18.4591	113.6448	26.7629	0.2548	128	100
1	795.0000	1.0000	8	0	18.3139	113.8238	26.7104	0.1954	131	100
1	796.0000	1.0000	10	0	18.2709	113.6927	26.7153	0.2529	136	108
1	797.0000	1.0000	10	0	18.3541	113.6389	26.7574	0.2198	133	113
1	798.0000	1.0000	10	0	18.2836	113.6646	26.7138	0.2030	137	119
1	799.0000	1.0000	10	0	18.1449	113.7745	26.7141	0.3291	138	119
1	800.0000	1.0000	10	0	18.4329	113.6320	26.8161	0.2462	134	117
1	801.0000	1.0000	10	0	18.3447	113.6488	26.8019	0.2063	130	113
1	802.0000	1.0000	10	0	18.3287	113.5590	26.7602	0.2570	136	121
1	803.0000	1.0000	10	0	18.3459	113.5864	26.6199	0.3300	132	110
1	804.0000	1.0000	10	0	18.3232	113.6377	26.9220	0.4183	126	96
1	805.0000	1.0000	9	0	18.2553	113.1699	26.6412	0.6314	111	78
1	806.0000	1.0000	7	0	18.6030	112.9490	26.4101	1.0835	79	56
1	807.0000	1.0000	8	0	18.2255	112.5789	26.4009	0.8411	58	49
1	808.0000	1.0000	8	0	18.4060	112.9445	25.6049	0.8403	77	56
0	809.0000	1.0000	0	3	0.0000	0.0000	0.0000	0.0000	74	58
1	810.0000	1.0000	8	0	79.4527	151.4300	86.7572	0.2133	95	72
1	811.0000	1.0000	9	0	79.5578	151.4925	87.0289	0.1838	100	81
1	812.0000	1.0000	10	0	79.5329	151.4354	86.9460	0.2268	112	89
1	813.0000	1.0000	10	0	79.5659	151.2812	87.0390	0.1879	124	93
1	814.0000	1.0000	10	0	79.7655	151.2624	87.3119	0.0847	127	102
1	815.0000	1.0000	10	0	79.9383	151.2327	87.5127	0.1446	136	111
1	816.0000	1.0000	10	0	79.7315	151.2044	87.3196	0.2302	144	120
1	817.0000	1.0000	10	0	79.8932	151.2307	87.3741	0.1441	138	116
1	818.0000	1.0000	10	0	79.7789	151.2494	87.2677	0.2530	147	120
1	819.0000	1.0000	10	0	80.1196	151.1744	87.5493	0.1450	140	116
1	820.0000	1.0000	10	0	79.9611	151.1570	87.5494	0.1687	142	123
1	821.0000	1.0000	10	0	79.9946	151.0817	87.6490	0.1895	145	116
1	822.0000	1.0000	10	0	79.9363	151.0530	87.5431	0.1883	142	118
1	823.0000	1.0000	10	0	79.8296	151.1474	87.5565	0.1563	144	121
1	824.0000	1.0000	10	0	80.0247	150.9545	87.6867	0.1770	140	117
1	825.0000	1.0000	10	0	79.8953	150.9893	87.7596	0.2252	148	120
1	826.0000	1.0000	10	0	79.8520	151.0172	87.6375	0.1410	146	123
1	827.0000	1.0000	10	0	79.8929	150.9568	87.7066	0.2098	144	118
1	828.0000	1.0000	10	0	79.8827	151.0018	87.7766	0.2607	142	121
1	829.0000	1.0000	10	0	79.9018	150.9453	87.8600	0.1908	144	122
1	830.0000	1.0000	10	0	79.8782	150.9538	87.9015	0.1893	146	121
1	831.0000	1.0000	10	0	79.9573	150.9716	87.9053	0.1826	146	124
1	832.0000	1.0000	10	0	79.9953	150.9066	88.0293	0.2572	139	118
1	833.0000	1.0000	10	0	79.9384	150.9816	88.3085	0.1484	142	116
1	834.0000	1.0000	10	0	80.0690	150.9153	88.3654	0.2610	139	116
1	835.0000	1.0000	10	0	79.9193	151.0483	88.4370	0.3079	137	116
1	836.0000	1.0000	10	0	79.2947	150.5916	88.3938	0.3580	145	116
1	837.0000	1.0000	10	0	79.4744	150.4546	88.5538	0.2422	142	112
1	838.0000	1.0000	10	0	79.9099	150.1875	88.8290	0.1909	135	120
1	839.0000	1.0000	10	0	79.8876	150.0658	88.8892	0.2233	143	117
1	840.0000	1.0000	10	0	80.1761	149.9158	89.0545	0.1721	142	118
1	841.0000	1.0000	10	0	80.1738	149.8706	89.1241	0.1801	139	114
1	842.0000	1.0000	10	0	80.3383	149.6930	89.1636	0.1561	145	118
1	843.0000	1.0000	10	0	80.2380	149.6571	89.0323	0.2323	145	123
1	844.0000	1.0000	10	0	80.4413	149.4356	89.3297	0.1966	137	121
1	845.0000	1.0000	10	0	80.3460	149.4793	89.1852	0.2550	146	123
1	846.0000	1.0000	10	0	80.6346	149.2114	89.3341	0.1275	143	122
1	847.0000	1.0000	10	0	80.3853	149.2241	89.1724	0.3047	143	115
1	848.0000	1.0000	10	0	80.9406	149.4401	89.4702	0.3757	135	106
1	849.0000	1.0000	10	0	80.5909	149.5867	89.4853	0.3231	132	112
1	850.0000	1.0000	10	0	80.7677	149.6344	89.4650	0.3981	133	111
1	851.0000	1.0000	10	0	80.5939	150.6885	89.5017	0.5398	132	107
1	852.0000	1.0000	10	0	80.7723	150.8033	89.7995	0.3311	138	110
1	853.0000	1.0000	10	0	81.0176	151.0605	90.0589	0.1844	140	105
1	854.0000	1.0000	10	0	80.3868	151.3841	89.4191	0.6613	130	97
1	855.0000	1.0000	9	0	81.0061	152.8260	90.0429	0.1921	126	102
1	856.0000	1.0000	10	0	81.1792	152.8047	90.1986	0.2580	130	113
1	857.0000	1.0000	10	0	81.2308	152.7740	90.2324	0.2264	133	118
1	858.0000	1.0000	10	0	81.3751	152.7435	90.3520	0.1818	141	115
1	859.0000	1.0000	10	0	81.2783	152.8134	90.3332	0.1442	136	121
1	860.0000	1.0000	10	0	81.2060	152.8572	90.2903	0.1117	134	117
1	861.0000	1.0000	10	0	81.3118	152.7733	90.3673	0.1944	139	119
1	862.0000	1.0000	9	0	81.2332	152.7061	90.2015	0.2730	137	116
1	863.0000	1.0000	10	0	81.3364	152.7961	90.3342	0.2271	142	117
1	864.0000	1.0000	10	0	81.1980	152.8292	90.2451	0.1545	141	119
1	865.0000	1.0000	9	0	81.1802	152.7744	90.2831	0.1877	138	107
1	866.0000	1.0000	10	0	81.1866	152.7501	90.3052	0.3096	137	114
1	867.0000	1.0000	10	0	80.9076	152.7235	89.7794	0.6083	122	90
1	868.0000	1.0000	7	0	80.1118	152.3162	89.3682	1.0321	66	51
2	869.0000	1.0000	8	0	102.7426	97.9287	165.9525	0.1561	70	65
2	870.0000	1.0000	9	0	102.7739	97.9082	166.0229	0.1977	87	84
2	871.0000	1.0000	9	0	102.7060	97.8953	166.0225	0.2320	86	85
2	872.0000	1.0000	8	0	102.8531	97.9642	165.9231	0.1888	96	85
2	873.0000	1.0000	9	0	102.7185	97.9154	165.9692	0.1978	94	88
2	874.0000	1.0000	9	0	102.8482	97.8867	165.9539	0.1485	96	93
2	875.0000	1.0000	8	0	102.6518	97.9685	166.0052	0.2097	100	91
2	876.0000	1.0000	8	0	102.7165	97.9006	166.0275	0.1844	103	98
2	877.0000	1.0000	8	0	102.6518	97.9553	166.0203	0.1785	108	95
2	878.0000	1.0000	9	0	102.7710	97.8247	166.0286	0.1970	110	98
2	879.0000	1.0000	8	0	102.7717	97.8794	166.0642	0.1456	106	94
2	880.0000	1.0000	9	0	102.5607	97.9546	166.0364	0.1849	97	97
2	881.0000	1.0000	9	0	102.7719	97.9103	165.9497	0.2130	102	95
2	882.0000	1.0000	8	0	102.7044	97.8835	166.0831	0.2017	95	87
2	883.0000	1.0000	9	0	102.6985	97.8888	166.0438	0.2098	101	97
2	884.0000	1.0000	8	0	102.6690	97.9268	166.0653	0.2223	103	94
2	885.0000	1.0000	9	0	102.6915	97.8541	166.0858	0.2095	110	103
2	886.0000	1.0000	9	0	102.7004	97.8642	166.0359	0.2141	100	101
2	887.0000	1.0000	9	0	102.6740	97.7988	166.0206	0.2580	108	99
2	888.0000	1.0000	9	0	102.6080	97.9365	165.9966	0.2748	101	97
2	889.0000	1.0000	8	0	102.7810	97.7355	166.0256	0.4154	102	104
2	890.0000	1.0000	9	0	102.6515	97.9751	166.0758	0.2662	99	92
2	891.0000	1.0000	9	0	102.7114	97.7986	166.1316	0.3908	97	99
2	892.0000	1.0000	9	0	102.7336	97.9323	166.0945	0.2251	106	99
3	893.0000	1.0000	6	0	102.7047	97.8762	345.8179	0.2082	100	96
2	894.0000	1.0000	8	0	102.6968	97.9261	166.0545	0.1464	108	98
2	895.0000	1.0000	8	0	102.7875	97.9478	165.9699	0.1845	103	105
2	896.0000	1.0000	9	0	102.7320	97.8663	166.0104	0.2363	107	101
2	897.0000	1.0000	9	0	102.8130	97.8132	166.0508	0.1333	99	101
2	898.0000	1.0000	8	0	102.8770	97.6665	166.0967	0.4688	105	97
2	899.0000	1.0000	10	0	102.8660	97.8337	165.9345	0.1622	103	98
2	900.0000	1.0000	8	0	102.7938	97.9063	166.0482	0.1800	109	96
2	901.0000	1.0000	8	0	102.6907	97.9595	166.0514	0.1373	108	98
2	902.0000	1.0000	9	0	102.7833	97.8507	166.1100	0.1929	113	104
2	903.0000	1.0000	9	0	102.7490	97.8651	166.0800	0.1997	107	99
2	904.0000	1.0000	9	0	102.7528	97.9382	166.0727	0.2912	109	108
2	905.0000	1.0000	9	0	102.8235	97.7993	166.1349	0.2829	115	95
2	906.0000	1.0000	9	0	102.8089	97.8407	166.0994	0.2399	104	98
2	907.0000	1.0000	9	0	102.6638	97.9024	166.0275	0.2789	106	97
2	908.0000	1.0000	10	0	102.7480	97.9058	166.0648	0.1746	102	99
2	909.0000	1.0000	10	0	102.6834	97.9056	166.0928	0.2566	103	101
2	910.0000	1.0000	9	0	102.6671	97.8670	166.0349	0.3405	104	96
3	911.0000	1.0000	6	0	102.8848	97.9081	345.9304	0.0985	108	96
0	912.0000	1.0000	0	3	0.0000	0.0000	0.0000	0.0000	95	81
2	913.0000	1.0000	8	0	102.7073	97.8313	166.1292	0.3198	71	66
2	914.0000	1.0000	8	0	102.9353	97.8664	165.3270	0.7300	76	57
2	915.0000	1.0000	8	0	103.1917	97.7561	165.9820	0.8217	60	54
2	916.0000	1.0000	7	0	103.3086	97.8995	165.9630	1.0998	68	50
2	917.0000	1.0000	7	0	102.5976	97.7228	165.9080	1.3200	55	42
0	918.0000	1.0000	0	3	0.0000	0.0000	0.0000	0.0000	40	36
0	919.0000	1.0000	0	3	0.0000	0.0000	0.0000	0.0000	30	47
0	920.0000	1.0000	0	3	0.0000	0.0000	0.0000	0.0000	39	44
2	921.0000	1.0000	6	0	101.6583	96.7078	165.1842	1.4261	55	39
0	922.0000	1.0000	0	3	0.0000	0.0000	0.0000	0.0000	54	46
0	923.0000	1.0000	0	3	0.0000	0.0000	0.0000	0.0000	75	50
2	924.0000	1.0000	6	0	103.0207	98.0087	165.7607	0.4131	83	60
2	925.0000	1.0000	7	0	102.6963	97.9455	166.0453	0.1795	90	69
2	926.0000	1.0000	8	0	102.9635	97.9149	165.8685	0.3726	85	71
2	927.0000	1.0000	8	0	102.8073	97.6720	165.9865	0.3298	91	85
2	928.0000	1.0000	9	0	102.7060	97.8600	166.1103	0.1343	85	81
2	929.0000	1.0000	9	0	102.7481	97.9410	166.0655	0.2329	98	84
0	930.0000	1.0000	0	3	0.0000	0.0000	0.0000	0.0000	97	86
2	931.0000	1.0000	10	0	102.5538	97.9230	165.9228	0.3710	104	95
2	932.0000	1.0000	9	0	102.7201	97.8142	165.9802	0.2332	107	89
2	933.0000	1.0000	9	0	102.6400	98.0590	166.0374	0.3067	117	98
2	934.0000	1.0000	9	0	102.7291	97.8601	166.0587	0.2165	105	89
2	935.0000	1.0000	9	0	102.6955	97.9180	166.0413	0.3900	111	102
2	936.0000	1.0000	10	0	102.5498	97.7205	166.1067	0.3324	103	91
2	937.0000	1.0000	10	0	102.7846	97.9349	166.0256	0.2814	95	94
2	938.0000	1.0000	9	0	102.7102	97.8919	166.1120	0.1981	97	92
2	939.0000	1.0000	9	0	102.5382	97.9435	165.9759	0.3303	103	96
2	940.0000	1.0000	10	0	102.9602	97.8599	165.7715	0.5406	105	93
2	941.0000	1.0000	9	0	102.5511	97.9785	166.0203	0.2435	107	97
2	942.0000	1.0000	9	0	102.7461	97.7585	166.0893	0.1626	103	99
2	943.0000	1.0000	9	0	102.5484	97.9054	166.1146	0.1868	114	96
2	944.0000	1.0000	9	0	102.6953	97.7458	166.1410	0.2225	109	93
2	945.0000	1.0000	10	0	102.7876	97.8025	166.1436	0.2573	113	95
2	946.0000	1.0000	8	0	102.7305	97.7755	166.1236	0.2903	111	101
2	947.0000	1.0000	8	0	102.7401	97.7943	166.0895	0.1752	102	95
2	948.0000	1.0000	10	0	102.7547	97.8360	166.0725	0.2106	113	91
2	949.0000	1.0000	9	0	102.6890	97.8124	166.0165	0.2565	103	96
2	950.0000	1.0000	10	0	102.6619	97.8494	166.0253	0.2504	98	90
2	951.0000	1.0000	10	0	102.6904	97.8194	166.0884	0.1875	107	93
2	952.0000	1.0000	9	0	102.6876	97.7682	165.9948	0.2420	102	90
2	953.0000	1.0000	9	0	102.6298	98.0076	165.7385	0.4332	95	84
2	954.0000	1.0000	9	0	102.6292	97.7072	165.9081	0.4210	95	88
2	955.0000	1.0000	10	0	102.5344	97.8996	166.0151	0.2645	99	92
2	956.0000	1.0000	8	0	102.6818	97.8394	166.0459	0.1807	107	88
2	957.0000	1.0000	9	0	102.7701	97.7563	166.0798	0.3099	89	82
2	958.0000	1.0000	10	0	102.7014	97.7658	166.1129	0.2821	94	87
2	959.0000	1.0000	8	0	102.7310	97.7885	166.0034	0.3703	99	85
2	960.0000	1.0000	8	0	102.6569	97.9360	166.0035	0.1749	92	84
2	961.0000	1.0000	8	0	102.7933	97.7639	166.0032	0.3586	96	82
2	962.0000	1.0000	10	0	102.3263	98.0842	165.7692	0.6201	95	86
2	963.0000	1.0000	10	0	102.5435	97.8089	166.0067	0.3001	98	88
2	964.0000	1.0000	9	0	102.7605	97.7538	165.9473	0.2652	102	91
2	965.0000	1.0000	9	0	102.5378	98.0001	166.0243	0.3176	103	93
3	966.0000	1.0000	6	0	102.8688	98.1721	165.6244	0.4405	107	100
2	967.0000	1.0000	9	0	102.6160	97.7896	166.0780	0.1821	105	94
3	968.0000	1.0000	6	0	102.8670	97.6916	345.6666	0.5815	112	94
2	969.0000	1.0000	10	0	102.6089	97.8665	166.0775	0.3195	105	94
2	970.0000	1.0000	9	0	102.6603	97.7754	166.1155	0.3310	127	101
2	971.0000	1.0000	10	0	102.7116	97.6973	166.0304	0.2808	110	99
2	972.0000	1.0000	9	0	102.6100	97.7560	166.0593	0.2416	116	103
2	973.0000	1.0000	9	0	102.7381	97.5743	166.0377	0.3531	106	97
2	974.0000	1.0000	9	0	102.8605	97.5696	166.0504	0.3247	103	98
2	975.0000	1.0000	10	0	102.6651	97.6234	166.0282	0.2043	109	101
2	976.0000	1.0000	9	0	102.5662	97.6833	166.0117	0.2738	106	97
2	977.0000	1.0000	9	0	102.5741	97.6593	165.9589	0.2941	103	102
2	978.0000	1.0000	8	0	102.4350	97.6156	166.0111	0.1511	105	100
2	979.0000	1.0000	9	0	102.4683	97.7680	166.0267	0.2631	112	98
2	980.0000	1.0000	8	0	102.5833	97.5719	165.9756	0.1842	102	94
2	981.0000	1.0000	9	0	102.5891	97.7020	166.0203	0.2089	105	98
2	982.0000	1.0000	10	0	102.4659	97.7475	166.0386	0.1528	103	101
2	983.0000	1.0000	9	0	102.5145	97.5714	166.0576	0.2382	107	100
2	984.0000	1.0000	10	0	102.5607	97.3318	166.0065	0.4118	100	90
2	985.0000	1.0000	9	0	102.6549	97.2559	165.6891	0.6189	89	83
2	986.0000	1.0000	7	0	102.6197	97.7946	165.7736	0.3868	77	72
2	987.0000	1.0000	6	0	102.8537	97.2506	165.4641	0.4768	64	61
2	988.0000	1.0000	7	0	102.5297	97.6188	165.6139	0.7088	63	59
0	989.0000	1.0000	0	3	0.0000	0.0000	0.0000	0.0000	64	58
0	990.0000	1.0000	0	3	0.0000	0.0000	0.0000	0.0000	83	68
2	991.0000	1.0000	9	0	102.7362	97.4684	166.0667	0.5419	102	83
2	992.0000	1.0000	9	0	102.5501	97.7314	166.2380	0.2704	112	91
2	993.0000	1.0000	8	0	102.5917	97.7353	166.2757	0.2210	113	93
2	994.0000	1.0000	9	0	102.5759	97.7457	166.2955	0.2546	110	91
2	995.0000	1.0000	9	0	102.7551	97.5213	166.3813	0.2716	100	89
2	996.0000	1.0000	9	0	102.5559	97.6504	166.3292	0.1857	107	90
2	997.0000	1.0000	9	0	102.6031	97.6721	166.2315	0.1223	111	91
2	998.0000	1.0000	9	0	102.4979	97.7088	166.2693	0.2440	114	94
2	999.0000	1.0000	9	0	102.5373	97.7071	166.3302	0.2652	108	97
2	1000.0000	1.0000	9	0	102.7295	97.6922	166.1945	0.2805	107	95
2	1001.0000	1.0000	9	0	102.6536	97.5854	166.2920	0.3399	113	102
2	1002.0000	1.0000	10	0	102.6412	97.6312	166.2394	0.2231	110	101
2	1003.0000	1.0000	10	0	102.6166	97.7730	166.2597	0.1822	111	95
2	1004.0000	1.0000	9	0	102.6993	97.6630	166.2303	0.2836	114	96
2	1005.0000	1.0000	9	0	102.7257	97.7243	166.2797	0.1756	113	106
2	1006.0000	1.0000	10	0	102.8280	97.4553	166.3357	0.3500	114	101
2	1007.0000	1.0000	10	0	102.5309	97.7734	166.3632	0.1556	116	101
2	1008.0000	1.0000	9	0	102.6256	97.7524	166.2794	0.2651	111	90
2	1009.0000	1.0000	10	0	102.6989	97.7136	166.3292	0.2038	112	95
2	1010.0000	1.0000	9	0	102.7443	97.5771	166.2416	0.3195	120	101
3	1011.0000	1.0000	6	0	102.7984	98.0143	166.0679	0.4187	113	99
2	1012.0000	1.0000	8	0	102.4964	97.5455	166.1847	0.4081	121	97
2	1013.0000	1.0000	9	0	102.7665	97.4760	166.2788	0.4830	103	89
2	1014.0000	1.0000	10	0	102.7299	97.4889	166.1070	0.3671	108	90
2	1015.0000	1.0000	9	0	102.5232	97.8295	166.1607	0.2551	113	97
2	1016.0000	1.0000	10	0	102.6371	97.7471	166.1443	0.1410	116	100
2	1017.0000	1.0000	10	0	102.4730	97.8214	166.1966	0.2514	113	100
2	1018.0000	1.0000	10	0	102.3861	97.9002	166.1825	0.1817	115	104
2	1019.0000	1.0000	9	0	102.5097	97.6833	166.1508	0.3527	115	100
2	1020.0000	1.0000	10	0	102.6641	97.6871	166.2574	0.2366	109	92
2	1021.0000	1.0000	10	0	102.5018	97.6516	166.1994	0.3175	120	95
2	1022.0000	1.0000	9	0	102.5008	97.6852	166.2232	0.2697	116	99
2	1023.0000	1.0000	10	0	102.5780	97.6998	166.2400	0.2045	124	104
2	1024.0000	1.0000	10	0	102.6403	97.5529	166.2173	0.3253	112	100
2	1025.0000	1.0000	9	0	102.6255	97.6995	166.2585	0.1978	118	105
2	1026.0000	1.0000	9	0	102.6215	97.8030	166.2334	0.2018	114	97
2	1027.0000	1.0000	10	0	102.5546	97.7527	166.1816	0.1952	114	102
2	1028.0000	1.0000	8	0	102.5547	97.6582	166.2487	0.1629	102	102
2	1029.0000	1.0000	10	0	102.2570	97.7885	166.0434	0.4160	107	105
2	1030.0000	1.0000	10	0	102.6316	97.5628	166.2046	0.2551	125	101
2	1031.0000	1.0000	9	0	102.4822	97.7416	166.1859	0.2447	116	103
2	1032.0000	1.0000	9	0	102.4253	97.5982	166.1488	0.4273	114	103
2	1033.0000	1.0000	8	0	102.5717	97.6456	166.3314	0.2325	113	94
2	1034.0000	1.0000	8	0	102.4989	97.6939	166.2456	0.1558	105	99
2	1035.0000	1.0000	9	0	102.5650	97.6949	166.2736	0.2590	111	96
2	1036.0000	1.0000	10	0	102.7040	97.7846	166.3510	0.3896	109	96
2	1037.0000	1.0000	9	0	102.4612	97.6905	166.3119	0.1559	102	91
0	1038.0000	1.0000	0	3	0.0000	0.0000	0.0000	0.0000	112	93
2	1039.0000	1.0000	8	0	102.4352	97.6299	166.2524	0.3596	99	94
2	1040.0000	1.0000	9	0	102.4127	97.7412	166.2814	0.1872	111	98
2	1041.0000	1.0000	8	0	102.5564	97.5936	166.2854	0.2620	115	95
2	1042.0000	1.0000	9	0	102.4470	97.6463	166.2699	0.3506	109	100
2	1043.0000	1.0000	9	0	102.4538	97.6771	166.0868	0.3857	118	96
2	1044.0000	1.0000	9	0	102.5515	97.7334	166.3129	0.2019	110	94
2	1045.0000	1.0000	9	0	102.5572	97.6983	166.3054	0.2312	115	100
2	1046.0000	1.0000	8	0	102.6310	97.5665	166.2623	0.3466	112	95
2	1047.0000	1.0000	8	0	102.6991	97.7257	166.2431	0.3314	113	93
2	1048.0000	1.0000	10	0	102.7685	97.7710	166.3052	0.2301	115	94
2	1049.0000	1.0000	9	0	102.6043	97.8446	166.2845	0.1979	110	96
2	1050.0000	1.0000	8	0	102.4419	97.8874	166.0710	0.5376	104	100
2	1051.0000	1.0000	8	0	102.6581	97.7299	166.2188	0.1869	111	101
2	1052.0000	1.0000	8	0	102.7257	97.7104	166.1789	0.2253	116	104
2	1053.0000	1.0000	10	0	102.6761	97.7440	166.2206	0.1557	113	97
2	1054.0000	1.0000	9	0	102.6062	97.5490	166.1696	0.4250	120	97
2	1055.0000	1.0000	10	0	102.6674	97.6996	166.2269	0.2049	112	96
2	1056.0000	1.0000	8	0	102.6253	97.8500	166.1723	0.2262	110	97
2	1057.0000	1.0000	8	0	102.6362	97.7219	166.2050	0.1153	117	105
2	1058.0000	1.0000	10	0	102.6955	97.6676	166.2138	0.1307	113	101
2	1059.0000	1.0000	8	0	102.5452	97.6452	166.2087	0.2935	116	98
2	1060.0000	1.0000	10	0	102.6861	97.8582	166.2381	0.1923	118	106
2	1061.0000	1.0000	10	0	102.6103	97.7993	166.1285	0.1577	113	102
2	1062.0000	1.0000	9	0	102.6228	97.8315	166.1482	0.2622	117	104
2	1063.0000	1.0000	9	0	102.7177	97.8635	166.1950	0.2178	121	98
2	1064.0000	1.0000	9	0	102.7878	97.8920	166.0906	0.3672	111	96
2	1065.0000	1.0000	10	0	102.5460	97.8380	166.2366	0.2042	120	104
2	1066.0000	1.0000	10	0	102.6282	97.8062	166.2133	0.1831	108	97
2	1067.0000	1.0000	10	0	102.5619	97.8037	166.2121	0.2558	116	102
2	1068.0000	1.0000	8	0	102.5013	97.8721	166.1833	0.2340	117	104
2	1069.0000	1.0000	8	0	102.4866	97.8011	166.1658	0.2572	116	99
2	1070.0000	1.0000	10	0	102.5408	97.9434	166.1133	0.2141	110	100
2	1071.0000	1.0000	10	0	102.5885	97.9032	166.2564	0.1630	117	99
2	1072.0000	1.0000	10	0	102.5983	97.9355	166.2624	0.1608	122	106
2	1073.0000	1.0000	10	0	102.5781	97.9167	166.2490	0.1661	114	102
2	1074.0000	1.0000	10	0	102.6615	97.8805	166.2126	0.2458	119	101
2	1075.0000	1.0000	10	0	102.5227	97.8877	166.2041	0.2309	112	105
2	1076.0000	1.0000	9	0	102.6750	98.0156	166.1893	0.2343	117	101
2	1077.0000	1.0000	9	0	102.6118	97.8621	166.1553	0.1981	105	92
2	1078.0000	1.0000	9	0	102.6578	97.6667	166.1303	0.3237	103	94
2	1079.0000	1.0000	9	0	102.5999	97.9436	166.2071	0.1346	113	96
2	1080.0000	1.0000	9	0	102.5752	97.9518	166.1942	0.2694	105	95
2	1081.0000	1.0000	8	0	102.5668	97.9889	166.1736	0.3047	103	94
2	1082.0000	1.0000	10	0	102.6148	97.8544	166.2372	0.1919	113	94
2	1083.0000	1.0000	9	0	102.6097	98.0333	166.1971	0.2807	108	99
2	1084.0000	1.0000	8	0	102.5956	97.8667	166.2505	0.2130	106	97
2	1085.0000	1.0000	10	0	102.6584	97.8300	166.2405	0.1109	118	94
0	1086.0000	1.0000	0	3	0.0000	0.0000	0.0000	0.0000	109	95
2	1087.0000	1.0000	10	0	102.6325	97.9507	166.1806	0.2462	111	93
2	1088.0000	1.0000	8	0	102.5603	97.9281	166.2202	0.2344	108	109
2	1089.0000	1.0000	9	0	102.6527	97.7812	166.1125	0.2500	107	94
2	1090.0000	1.0000	10	0	102.5212	98.0143	166.0085	0.4330	99	87
2	1091.0000	1.0000	9	0	102.6285	97.7414	166.1365	0.3539	86	77
2	1092.0000	1.0000	9	0	102.5972	97.8729	166.0573	0.3131	74	68
2	1093.0000	1.0000	7	0	102.4799	97.6529	165.9251	0.6391	72	66
1	1094.0000	1.0000	6	0	78.9149	155.5208	88.0737	0.5198	72	57
1	1095.0000	1.0000	9	0	79.2872	155.7344	88.4700	0.2822	86	71
1	1096.0000	1.0000	10	0	78.5563	156.1474	87.9110	0.3128	102	81
1	1097.0000	1.0000	10	0	79.0876	156.0534	88.2539	0.2309	118	90
1	1098.0000	1.0000	10	0	79.0248	155.8533	88.0005	0.3272	128	99
1	1099.0000	1.0000	10	0	79.0505	156.0269	88.3057	0.2064	129	104
1	1100.0000	1.0000	10	0	79.0588	156.0117	88.2419	0.1265	131	102
1	1101.0000	1.0000	10	0	79.1502	156.0979	88.4180	0.1868	139	115
1	1102.0000	1.0000	10	0	79.2404	156.3354	88.5677	0.2277	130	110
1	1103.0000	1.0000	10	0	79.0716	156.4790	88.5397	0.2186	146	105
1	1104.0000	1.0000	10	0	79.0316	156.6155	88.5133	0.4900	123	95
1	1105.0000	1.0000	9	0	81.2649	157.3445	89.9468	0.3481	132	102
1	1106.0000	1.0000	10	0	81.0406	157.5346	89.8791	0.2066	128	113
1	1107.0000	1.0000	9	0	81.1342	157.4879	89.8747	0.2702	129	117
1	1108.0000	1.0000	10	0	81.3669	157.4667	89.9979	0.1781	135	117
1	1109.0000	1.0000	10	0	81.2811	157.5613	90.0064	0.2622	137	123
1	1110.0000	1.0000	10	0	81.1975	157.4912	90.0191	0.3224	136	124
1	1111.0000	1.0000	10	0	81.2842	157.5282	89.9166	0.1660	127	125
1	1112.0000	1.0000	10	0	81.3389	157.5163	89.9801	0.1530	134	118
1	1113.0000	1.0000	10	0	81.4548	157.4175	90.0347	0.1505	132	126
1	1114.0000	1.0000	9	0	81.6531	157.3560	90.1349	0.3187	138	124
1	1115.0000	1.0000	10	0	81.3935	157.3315	90.0927	0.1598	133	121
1	1116.0000	1.0000	9	0	81.2767	157.2749	89.8996	0.2136	138	120
1	1117.0000	1.0000	9	0	81.9202	157.0955	90.5744	0.3722	136	121
1	1118.0000	1.0000	10	0	81.7078	156.9569	90.2202	0.4133	136	122
1	1119.0000	1.0000	10	0	81.6806	157.0145	90.2042	0.3427	138	124
1	1120.0000	1.0000	10	0	81.6378	157.2674	90.3016	0.2265	137	121
1	1121.0000	1.0000	10	0	81.7894	157.2844	90.3630	0.2448	128	120
1	1122.0000	1.0000	10	0	81.6122	157.3190	90.2746	0.2644	135	126
1	1123.0000	1.0000	10	0	81.7845	157.3134	90.3048	0.1953	138	125
1	1124.0000	1.0000	10	0	81.7016	157.2373	90.2135	0.1764	138	121
1	1125.0000	1.0000	10	0	81.6477	157.3085	90.2232	0.1722	139	128
1	1126.0000	1.0000	10	0	81.6984	157.3399	90.2092	0.1522	135	126
1	1127.0000	1.0000	9	0	81.5809	157.3099	90.1642	0.1635	133	125
1	1128.0000	1.0000	10	0	81.6988	157.2301	90.2224	0.1951	138	126
1	1129.0000	1.0000	10	0	81.6868	157.2389	90.2109	0.1390	137	124
1	1130.0000	1.0000	10	0	81.7036	157.2620	90.2364	0.1376	139	127
1	1131.0000	1.0000	10	0	81.5863	157.3491	90.2033	0.1622	138	128
1	1132.0000	1.0000	10	0	81.6521	157.3284	90.2565	0.1336	144	125
1	1133.0000	1.0000	10	0	81.6876	157.2163	90.1972	0.2141	143	121
1	1134.0000	1.0000	10	0	81.8627	157.2318	90.3677	0.1470	137	125
1	1135.0000	1.0000	10	0	81.2273	157.3186	89.8258	0.2856	134	110
1	1136.0000	1.0000	9	0	81.4232	156.9342	89.7418	0.6798	107	79
1	1137.0000	1.0000	9	0	81.9183	157.1347	90.2138	0.3273	107	80
1	1138.0000	1.0000	10	0	82.5755	157.3021	90.7100	0.4344	139	107
1	1139.0000	1.0000	10	0	82.3855	157.1843	90.7239	0.1994	133	115
1	1140.0000	1.0000	10	0	82.2560	157.2067	90.7283	0.1454	140	124
1	1141.0000	1.0000	10	0	82.1539	157.1348	90.5407	0.2157	142	126
1	1142.0000	1.0000	10	0	82.1459	157.1291	90.5105	0.1437	144	128
1	1143.0000	1.0000	10	0	82.2635	157.0002	90.6629	0.2411	139	127
1	1144.0000	1.0000	10	0	82.2046	157.1222	90.5773	0.1405	141	121
1	1145.0000	1.0000	10	0	82.1453	157.0175	90.4679	0.1467	143	130
1	1146.0000	1.0000	10	0	82.2631	157.0201	90.5710	0.1050	141	125
1	1147.0000	1.0000	10	0	81.9400	157.0899	90.3532	0.1373	138	129
1	1148.0000	1.0000	10	0	81.9924	157.0475	90.3439	0.1852	142	125
1	1149.0000	1.0000	10	0	82.1733	157.1015	90.5776	0.2041	136	121
1	1150.0000	1.0000	10	0	82.0199	157.1003	90.4225	0.1348	136	124
1	1151.0000	1.0000	10	0	81.9755	157.1758	90.3340	0.1524	133	124
1	1152.0000	1.0000	10	0	82.0270	157.1523	90.3747	0.1565	139	130
1	1153.0000	1.0000	10	0	81.9481	157.1518	90.2826	0.1389	141	132
1	1154.0000	1.0000	10	0	81.9704	157.1909	90.3009	0.1899	144	129
1	1155.0000	1.0000	10	0	82.1226	157.1987	90.4262	0.2581	139	126
1	1156.0000	1.0000	10	0	81.9537	157.2751	90.2778	0.1560	140	126
1	1157.0000	1.0000	10	0	81.9234	157.2643	90.2497	0.1839	140	125
1	1158.0000	1.0000	10	0	81.8768	157.1682	90.2320	0.2329	135	125
1	1159.0000	1.0000	10	0	81.9565	157.1650	90.2454	0.1735	143	129
1	1160.0000	1.0000	10	0	81.8452	157.2605	90.2588	0.1719	143	130
1	1161.0000	1.0000	10	0	82.0835	157.2452	90.4410	0.1544	145	132
1	1162.0000	1.0000	10	0	81.8920	157.2138	90.2225	0.1823	143	129
1	1163.0000	1.0000	10	0	81.7670	157.2954	90.1556	0.1694	139	126
1	1164.0000	1.0000	10	0	81.7241	157.2471	90.1333	0.1973	138	125
1	1165.0000	1.0000	10	0	81.7376	157.2678	90.1695	0.2092	136	124
1	1166.0000	1.0000	10	0	81.6560	157.2421	90.0959	0.2702	139	122
1	1167.0000	1.0000	10	0	81.5967	157.3536	90.0674	0.1633	133	119
1	1168.0000	1.0000	10	0	81.6018	157.2915	90.1602	0.2449	140	126
1	1169.0000	1.0000	10	0	81.6889	157.2716	90.1582	0.1825	142	126
1	1170.0000	1.0000	10	0	81.8123	157.2868	90.2595	0.1714	148	132
1	1171.0000	1.0000	10	0	81.7735	157.2219	90.2004	0.0862	142	135
1	1172.0000	1.0000	10	0	81.5437	157.2745	90.0634	0.2335	144	125
1	1173.0000	1.0000	10	0	81.6914	157.2652	90.1886	0.1884	143	128
1	1174.0000	1.0000	10	0	81.6056	157.2329	90.0619	0.2338	142	129
1	1175.0000	1.0000	10	0	81.4064	157.3010	89.9790	0.1245	147	128
1	1176.0000	1.0000	10	0	81.4608	157.2191	89.9424	0.2502	143	128
1	1177.0000	1.0000	10	0	81.3511	157.1465	89.9224	0.1919	145	128
1	1178.0000	1.0000	10	0	80.9455	157.2648	89.6502	0.3207	144	128
1	1179.0000	1.0000	10	0	81.4177	157.1593	90.0140	0.1519	140	127
1	1180.0000	1.0000	10	0	80.9951	157.1441	89.6968	0.3549	134	125
1	1181.0000	1.0000	10	0	81.1613	157.0276	89.8212	0.1815	141	126
1	1182.0000	1.0000	10	0	81.4983	157.0076	90.1182	0.1361	147	127
1	1183.0000	1.0000	10	0	81.1515	156.9246	89.8232	0.3069	143	129
1	1184.0000	1.0000	10	0	81.2854	156.9151	89.7911	0.2555	130	112
1	1185.0000	1.0000	10	0	80.8130	156.8825	89.4259	0.3284	126	114
1	1186.0000	1.0000	10	0	80.7741	156.9066	89.4093	0.2413	134	123
1	1187.0000	1.0000	10	0	80.8367	156.9738	89.4768	0.1480	127	119
1	1188.0000	1.0000	10	0	80.8911	156.9270	89.5490	0.1882	131	118
1	1189.0000	1.0000	10	0	80.8542	156.9325	89.5582	0.2480	131	126
1	1190.0000	1.0000	10	0	80.2936	157.0086	89.1231	0.2994	135	119
1	1191.0000	1.0000	10	0	80.5088	156.7561	89.1839	0.4288	137	123
1	1192.0000	1.0000	10	0	81.5243	156.3928	89.9908	0.6681	131	119
1	1193.0000	1.0000	10	0	80.5704	156.8932	89.2862	0.2264	136	115
1	1194.0000	1.0000	10	0	80.6131	156.7978	89.2913	0.2438	133	124
1	1195.0000	1.0000	10	0	80.7629	156.8230	89.4466	0.1394	130	115
1	1196.0000	1.0000	10	0	80.6242	156.7278	89.3928	0.2486	135	116
1	1197.0000	1.0000	10	0	80.6708	156.7167	89.4143	0.1814	131	120
1	1198.0000	1.0000	10	0	80.5383	156.4484	89.1722	0.4693	140	125
1	1199.0000	1.0000	10	0	80.7667	156.6709	89.4503	0.2290	138	128
1	1200.0000	1.0000	10	0	80.3557	156.7429	89.1498	0.1520	135	120
1	1201.0000	1.0000	10	0	80.5818	156.6131	89.3318	0.2229	135	118
1	1202.0000	1.0000	10	0	80.3980	156.4495	89.3668	0.3538	132	116
1	1203.0000	1.0000	10	0	80.1648	156.4487	89.4683	0.3661	135	116
1	1204.0000	1.0000	10	0	80.4709	156.5349	89.7007	0.2216	135	112
1	1205.0000	1.0000	10	0	80.5338	156.5406	89.6963	0.2326	133	115
1	1206.0000	1.0000	10	0	80.4548	156.5622	89.8610	0.2196	135	119
1	1207.0000	1.0000	10	0	80.7169	156.4677	90.0792	0.2707	138	124
1	1208.0000	1.0000	10	0	80.5746	156.4737	90.0109	0.2147	136	125
1	1209.0000	1.0000	10	0	80.1807	156.4690	89.7397	0.3667	142	127
1	1210.0000	1.0000	10	0	80.1849	156.4271	89.7562	0.2759	140	119
1	1211.0000	1.0000	10	0	80.4324	156.3010	89.9119	0.3522	135	114
1	1212.0000	1.0000	10	0	80.2066	156.1607	89.8145	0.1983	134	116
1	1213.0000	1.0000	10	0	80.0697	156.1429	89.7184	0.1867	132	117
1	1214.0000	1.0000	10	0	79.7621	156.0603	89.3533	0.1640	137	123
1	1215.0000	1.0000	10	0	79.5469	156.1218	89.2792	0.1556	154	118
1	1216.0000	1.0000	10	0	79.6331	156.0117	89.3144	0.1977	156	123
1	1217.0000	1.0000	10	0	79.8268	155.9550	89.4343	0.1682	138	128
1	1218.0000	1.0000	10	0	79.7188	156.0624	89.3788	0.1539	133	124
1	1219.0000	1.0000	10	0	79.7397	156.0364	89.3636	0.1595	151	127
1	1220.0000	1.0000	10	0	79.5990	156.0358	89.2599	0.1542	142	127
1	1221.0000	1.0000	10	0	79.6922	156.0027	89.3004	0.1510	137	126
1	1222.0000	1.0000	10	0	79.4660	156.0004	89.0914	0.2629	139	116
1	1223.0000	1.0000	10	0	79.5499	156.0192	89.1593	0.1670	141	122
1	1224.0000	1.0000	10	0	79.6524	155.9637	89.1941	0.2198	141	119
1	1225.0000	1.0000	10	0	79.6924	155.8468	89.2397	0.2186	136	125
1	1226.0000	1.0000	10	0	79.4637	155.9836	89.0831	0.1389	143	126
1	1227.0000	1.0000	10	0	79.3070	155.9654	88.9008	0.2318	142	127
1	1228.0000	1.0000	10	0	79.4002	155.8028	88.9460	0.1539	140	123
1	1229.0000	1.0000	10	0	79.0650	155.7680	88.6723	0.2618	144	121
1	1230.0000	1.0000	10	0	79.2847	155.7398	88.8156	0.2055	139	124
1	1231.0000	1.0000	10	0	79.3345	155.7342	88.8418	0.2122	146	134
1	1232.0000	1.0000	10	0	79.2225	155.7517	88.7747	0.2925	148	128
1	1233.0000	1.0000	10	0	79.4955	155.7518	89.0220	0.1741	144	125
1	1234.0000	1.0000	10	0	79.3206	155.6700	88.9119	0.1913	153	125
1	1235.0000	1.0000	10	0	79.3331	155.5968	88.8198	0.1973	146	125
1	1236.0000	1.0000	10	0	79.4220	155.6611	88.9153	0.1395	145	129
1	1237.0000	1.0000	10	0	79.4887	155.6467	88.9909	0.2223	150	128
1	1238.0000	1.0000	10	0	79.3555	155.6348	88.8525	0.1895	145	125
1	1239.0000	1.0000	10	0	79.3214	155.6332	88.7285	0.1673	146	125
1	1240.0000	1.0000	10	0	79.0048	155.6920	88.5038	0.1544	145	126
1	1241.0000	1.0000	10	0	79.2247	155.7126	88.6399	0.1594	140	122
1	1242.0000	1.0000	10	0	78.7308	155.6701	88.2239	0.2679	139	121
1	1243.0000	1.0000	9	0	78.8224	155.6878	88.2661	0.1989	145	121
1	1244.0000	1.0000	10	0	78.8950	155.7243	88.3762	0.1719	153	119
1	1245.0000	1.0000	10	0	79.0149	155.6998	88.3817	0.2187	149	129
1	1246.0000	1.0000	9	0	79.0097	155.5656	88.3711	0.1739	146	120
1	1247.0000	1.0000	10	0	78.9415	155.4179	88.3033	0.1657	135	112
1	1248.0000	1.0000	9	0	78.9765	155.2865	88.2037	0.2058	150	117
1	1249.0000	1.0000	10	0	79.0749	155.3167	88.4311	0.2253	142	124
1	1250.0000	1.0000	9	0	79.0180	155.0726	88.2755	0.2308	129	99
1	1251.0000	1.0000	8	0	80.0469	155.3700	92.8245	0.7500	111	80
1	1252.0000	1.0000	9	0	79.0850	155.6524	92.1195	0.2960	129	107
1	1253.0000	1.0000	10	0	79.3219	155.5911	92.3181	0.1398	141	117
1	1254.0000	1.0000	10	0	79.0556	155.6668	92.1859	0.2075	134	115
1	1255.0000	1.0000	9	0	79.1754	155.5679	92.1148	0.1620	132	113
1	1256.0000	1.0000	10	0	79.1500	155.5989	92.1970	0.2013	144	114
1	1257.0000	1.0000	10	0	79.2571	155.5515	92.1191	0.1828	139	118
1	1258.0000	1.0000	10	0	79.1268	155.7063	91.7721	0.2071	135	118
1	1259.0000	1.0000	10	0	79.1777	155.9221	91.9215	0.1484	143	125
1	1260.0000	1.0000	10	0	79.4669	155.6844	92.0078	0.1571	143	123
1	1261.0000	1.0000	10	0	79.1206	155.9701	91.7939	0.2695	144	122
1	1262.0000	1.0000	9	0	78.9165	156.0095	91.4797	0.2838	131	114
1	1263.0000	1.0000	10	0	79.6925	155.8688	92.0853	0.3463	134	114
1	1264.0000	1.0000	9	0	79.0504	155.8266	91.4406	0.4539	130	109
1	1265.0000	1.0000	10	0	79.2254	156.0183	91.5569	0.4286	125	114
1	1266.0000	1.0000	10	0	79.0369	156.2400	91.2575	0.2014	134	117
1	1267.0000	1.0000	9	0	78.9753	156.0264	91.3782	0.3643	136	119
1	1268.0000	1.0000	10	0	79.5665	155.9002	91.5788	0.1620	140	119
1	1269.0000	1.0000	10	0	79.5166	155.9035	91.5123	0.1797	127	116
1	1270.0000	1.0000	9	0	79.3108	156.0386	91.2795	0.1887	118	93
1	1271.0000	1.0000	9	0	79.1921	156.0969	91.0900	0.3172	113	101
1	1272.0000	1.0000	9	0	79.3595	156.0513	91.1443	0.2268	138	109
1	1273.0000	1.0000	10	0	79.5512	155.9692	91.3449	0.1984	138	113
1	1274.0000	1.0000	10	0	78.7543	156.0485	90.7076	0.6012	135	114
1	1275.0000	1.0000	10	0	79.1177	155.7263	91.3601	0.6475	130	116
1	1276.0000	1.0000	10	0	79.1263	155.7352	91.8610	0.3740	140	111
1	1277.0000	1.0000	10	0	79.1229	155.5271	91.7600	0.4108	144	113
1	1278.0000	1.0000	10	0	79.5359	155.4256	92.0541	0.2605	140	121
1	1279.0000	1.0000	10	0	79.2878	155.4307	91.9433	0.2338	147	119
1	1280.0000	1.0000	10	0	79.6478	155.3960	92.1775	0.3762	139	118
1	1281.0000	1.0000	10	0	79.7953	155.5048	92.3676	0.1803	142	126
1	1282.0000	1.0000	10	0	79.5964	155.6924	92.1123	0.1651	143	128
1	1283.0000	1.0000	10	0	79.6182	155.6669	92.1652	0.2029	147	123
1	1284.0000	1.0000	10	0	79.7423	155.6491	92.2843	0.1616	148	124
1	1285.0000	1.0000	10	0	79.8535	155.5328	92.2915	0.1524	137	118
1	1286.0000	1.0000	10	0	79.6475	155.5825	92.2153	0.1807	139	120
1	1287.0000	1.0000	9	0	79.7384	155.3115	92.1790	0.3380	143	115
1	1288.0000	1.0000	10	0	79.0189	155.4961	91.7641	0.4932	139	124
1	1289.0000	1.0000	9	0	79.4924	155.5845	92.0666	0.1958	150	126
1	1290.0000	1.0000	10	0	79.8603	155.4165	92.3301	0.3596	149	131
1	1291.0000	1.0000	10	0	79.5205	155.5330	92.1267	0.1948	149	120
1	1292.0000	1.0000	10	0	79.7502	155.5785	92.2776	0.1624	152	123
1	1293.0000	1.0000	10	0	79.3450	155.6034	92.0160	0.2007	132	110
1	1294.0000	1.0000	10	0	79.2319	155.6685	91.8570	0.2791	138	121
1	1295.0000	1.0000	10	0	79.4757	155.6433	92.1255	0.1299	144	118
1	1296.0000	1.0000	10	0	79.3748	155.5540	91.9282	0.2141	141	126
1	1297.0000	1.0000	10	0	79.3699	155.5270	91.9250	0.2370	145	117
1	1298.0000	1.0000	10	0	79.3237	155.5387	91.9757	0.2600	148	116
1	1299.0000	1.0000	10	0	79.1316	155.6024	91.7907	0.2598	139	115
1	1300.0000	1.0000	10	0	78.6588	155.5043	91.4295	0.4175	137	112
1	1301.0000	1.0000	10	0	79.4610	155.4031	91.9508	0.2738	145	123
1	1302.0000	1.0000	10	0	79.0277	155.4511	91.7874	0.2611	144	124
1	1303.0000	1.0000	10	0	79.2992	155.4988	91.9246	0.3494	143	123
1	1304.0000	1.0000	10	0	79.6990	155.2999	92.1513	0.3339	146	122
1	1305.0000	1.0000	9	0	79.5431	155.4034	92.0954	0.2880	148	117
1	1306.0000	1.0000	9	0	79.4716	155.3916	91.9972	0.2401	147	119
1	1307.0000	1.0000	9	0	79.2257	155.2798	91.7701	0.3692	138	108
1	1308.0000	1.0000	10	0	79.5568	155.3140	92.0221	0.2021	135	102
1	1309.0000	1.0000	10	0	79.6810	155.4387	92.2341	0.1449	144	120
1	1310.0000	1.0000	10	0	79.4125	155.4358	92.0158	0.2260	142	123
1	1311.0000	1.0000	10	0	79.0938	155.4314	91.8010	0.1448	144	121
1	1312.0000	1.0000	10	0	79.5800	155.0836	91.9131	0.4666	143	124
1	1313.0000	1.0000	10	0	79.3888	155.3788	91.9789	0.2003	145	124
1	1314.0000	1.0000	10	0	79.2417	155.2797	91.8442	0.2533	136	104
1	1315.0000	1.0000	10	0	79.0250	155.4940	91.7273	0.2141	129	106
1	1316.0000	1.0000	10	0	79.3317	155.3295	91.9641	0.2568	148	126
1	1317.0000	1.0000	10	0	79.3465	155.4353	92.0077	0.1414	140	129
1	1318.0000	1.0000	10	0	79.3273	155.4008	92.0140	0.1542	148	128
1	1319.0000	1.0000	10	0	79.2851	155.4138	91.8972	0.2201	144	123
1	1320.0000	1.0000	10	0	79.0313	155.2256	91.6410	0.2659	140	119
1	1321.0000	1.0000	10	0	79.4907	155.1763	91.9202	0.4032	142	120
1	1322.0000	1.0000	10	0	79.2878	155.3588	91.8008	0.2748	140	127
1	1323.0000	1.0000	10	0	79.1474	155.3505	91.7227	0.2169	140	122
1	1324.0000	1.0000	10	0	78.9958	155.3026	91.5648	0.2767	144	125
1	1325.0000	1.0000	10	0	79.2626	155.1645	91.7391	0.1995	138	121
1	1326.0000	1.0000	10	0	79.4980	155.1947	92.0240	0.2301	143	119
1	1327.0000	1.0000	10	0	79.4674	155.1677	92.0352	0.2870	147	122
1	1328.0000	1.0000	10	0	79.2555	155.3295	91.8311	0.2013	146	128
1	1329.0000	1.0000	10	0	79.3900	155.2795	91.8935	0.2293	148	129
1	1330.0000	1.0000	10	0	79.4092	155.3250	91.9220	0.2374	138	126
1	1331.0000	1.0000	10	0	79.0023	155.3276	91.7128	0.3103	138	109
1	1332.0000	1.0000	10	0	78.8582	155.3000	91.4366	0.3037	139	111
1	1333.0000	1.0000	10	0	79.5590	155.2391	92.0553	0.3033	142	126
1	1334.0000	1.0000	10	0	79.4905	155.4081	92.0040	0.2054	146	132
1	1335.0000	1.0000	10	0	79.3221	155.4685	91.8246	0.2961	144	132
1	1336.0000	1.0000	10	0	79.3505	155.3644	91.9470	0.2051	143	126
1	1337.0000	1.0000	10	0	79.4846	155.2526	91.9852	0.1926	139	124
1	1338.0000	1.0000	9	0	79.2612	155.3298	91.8007	0.3217	138	120
1	1339.0000	1.0000	10	0	79.3275	155.2915	91.8288	0.2454	144	126
1	1340.0000	1.0000	10	0	79.4421	155.2285	91.9345	0.2149	146	122
1	1341.0000	1.0000	10	0	79.4553	155.2623	91.9440	0.2109	144	119
1	1342.0000	1.0000	10	0	79.1316	155.0395	91.8230	0.2835	141	121
1	1343.0000	1.0000	10	0	78.9370	154.8723	91.7574	0.4015	145	121
1	1344.0000	1.0000	10	0	79.2614	155.0475	92.1779	0.2120	141	124
1	1345.0000	1.0000	10	0	79.4691	155.0406	92.2838	0.1819	152	120
1	1346.0000	1.0000	10	0	79.4161	154.9279	92.1713	0.2050	144	117
1	1347.0000	1.0000	10	0	79.4683	155.0576	92.2772	0.1883	140	115
1	1348.0000	1.0000	10	0	79.4776	154.9753	92.3743	0.3033	137	124
1	1349.0000	1.0000	10	0	79.5043	154.9623	92.2955	0.2045	144	124
1	1350.0000	1.0000	10	0	79.5240	154.9142	92.2373	0.3080	139	125
1	1351.0000	1.0000	10	0	79.2186	155.1285	92.0472	0.2941	143	120
1	1352.0000	1.0000	10	0	79.2977	155.2070	92.1332	0.3090	140	113
1	1353.0000	1.0000	10	0	79.5408	155.0008	92.4021	0.1452	143	126
1	1354.0000	1.0000	10	0	79.4824	154.9705	92.4295	0.2352	140	120
1	1355.0000	1.0000	10	0	79.6630	154.8072	92.6248	0.1698	147	116
1	1356.0000	1.0000	9	0	79.4655	154.9530	92.4167	0.2535	150	120
1	1357.0000	1.0000	10	0	79.4943	154.8852	92.5415	0.1441	140	119
1	1358.0000	1.0000	10	0	79.6762	154.8154	92.7181	0.1691	149	128
1	1359.0000	1.0000	10	0	79.6355	154.6965	92.7523	0.2541	145	124
1	1360.0000	1.0000	10	0	80.2108	154.5142	93.1779	0.4586	143	116
1	1361.0000	1.0000	10	0	79.5533	154.4115	92.9326	0.5784	136	110
1	1362.0000	1.0000	10	0	79.2831	154.6042	93.2023	0.3281	137	112
1	1363.0000	1.0000	10	0	79.2732	154.5664	93.0055	0.3031	140	110
1	1364.0000	1.0000	10	0	79.8177	154.4671	93.4648	0.3038	139	115
1	1365.0000	1.0000	9	0	79.7854	154.6348	93.5806	0.2050	141	121
1	1366.0000	1.0000	10	0	79.4617	154.5213	93.3030	0.3028	145	117
1	1367.0000	1.0000	10	0	79.8213	154.4678	93.5825	0.2318	134	117
1	1368.0000	1.0000	10	0	79.8081	154.5773	93.7314	0.1071	143	121
1	1369.0000	1.0000	10	0	79.9328	154.4701	93.6974	0.1071	142	122
1	1370.0000	1.0000	10	0	79.8708	154.5615	93.5692	0.1563	142	119
1	1371.0000	1.0000	10	0	79.6676	154.7725	93.3126	0.2423	147	115
1	1372.0000	1.0000	10	0	79.7934	154.6639	93.5469	0.1298	143	124
1	1373.0000	1.0000	10	0	79.7186	154.5326	93.4334	0.2484	139	121
1	1374.0000	1.0000	9	0	79.9773	153.9860	93.7345	0.1835	146	117
1	1375.0000	1.0000	9	0	79.7785	153.9257	93.6969	0.3520	131	104
1	1376.0000	1.0000	10	0	79.8552	153.7165	93.7827	0.3333	128	103
1	1377.0000	1.0000	10	0	79.6964	153.8324	93.6933	0.3236	129	109
1	1378.0000	1.0000	10	0	80.0813	153.6450	93.9854	0.3302	139	115
1	1379.0000	1.0000	10	0	80.2425	153.6743	94.1926	0.1981	138	118
1	1380.0000	1.0000	10	0	80.1969	153.6367	94.1257	0.1651	141	118
1	1381.0000	1.0000	10	0	80.0332	153.6138	94.0963	0.1846	142	116
1	1382.0000	1.0000	10	0	79.7157	153.3468	94.1083	0.5249	135	112
1	1383.0000	1.0000	10	0	80.1560	153.0266	95.0301	0.3487	136	111
1	1384.0000	1.0000	10	0	80.1139	153.2058	95.3024	0.2564	133	115
1	1385.0000	1.0000	10	0	80.2974	153.1525	95.3870	0.2094	141	116
1	1386.0000	1.0000	10	0	80.5666	153.0266	95.5499	0.1832	149	121
1	1387.0000	1.0000	10	0	80.2180	153.0979	95.3712	0.2806	143	118
1	1388.0000	1.0000	10	0	80.3059	153.1036	95.3737	0.2939	141	118
1	1389.0000	1.0000	10	0	80.2029	152.9765	95.3038	0.2578	133	110
1	1390.0000	1.0000	10	0	80.3804	153.1273	95.4660	0.2235	140	115
1	1391.0000	1.0000	10	0	80.3105	153.0991	95.4515	0.3032	133	116
1	1392.0000	1.0000	10	0	80.2799	153.2182	95.4563	0.3059	146	124
1	1393.0000	1.0000	10	0	80.5702	153.0634	95.5900	0.1706	137	127
1	1394.0000	1.0000	10	0	80.7412	152.9394	95.7543	0.4186	139	115
1	1395.0000	1.0000	10	0	80.4943	153.0262	95.5770	0.2195	138	117
1	1396.0000	1.0000	10	0	80.2931	153.0754	95.4468	0.2387	139	117
1	1397.0000	1.0000	10	0	80.4739	153.1074	95.6316	0.1727	140	124
1	1398.0000	1.0000	10	0	80.4902	153.0421	95.6609	0.2412	149	125
1	1399.0000	1.0000	10	0	80.3941	153.1319	95.6726	0.1933	134	120
1	1400.0000	1.0000	10	0	80.4499	153.1603	95.7020	0.2190	139	125
1	1401.0000	1.0000	10	0	80.1913	153.1467	95.5592	0.3245	135	120
1	1402.0000	1.0000	10	0	80.5907	153.1857	95.8863	0.2420	137	119
1	1403.0000	1.0000	10	0	80.4651	153.1132	95.8251	0.2047	138	122
1	1404.0000	1.0000	10	0	80.2235	153.2537	95.6782	0.2671	137	119
1	1405.0000	1.0000	10	0	80.5726	153.2376	95.9444	0.1592	155	119
1	1406.0000	1.0000	10	0	80.4397	153.1779	95.9050	0.3412	141	124
1	1407.0000	1.0000	10	0	80.3025	153.1538	95.6825	0.2252	143	121
1	1408.0000	1.0000	10	0	80.4696	153.1712	95.8278	0.1799	159	130
1	1409.0000	1.0000	10	0	80.4623	153.1819	95.8863	0.2135	139	129
1	1410.0000	1.0000	10	0	80.6649	153.1384	96.1153	0.2414	131	111
1	1411.0000	1.0000	10	0	80.0724	153.1414	95.5300	0.4003	125	109
1	1412.0000	1.0000	10	0	80.6409	153.1345	95.9992	0.2055	134	120
1	1413.0000	1.0000	10	0	80.6363	153.2285	96.0909	0.2194	145	131
1	1414.0000	1.0000	10	0	80.5659	153.2074	96.1338	0.2260	142	129
1	1415.0000	1.0000	10	0	80.3256	153.2511	95.9480	0.3491	140	126
1	1416.0000	1.0000	10	0	80.4334	153.2645	96.0056	0.1533	142	122
1	1417.0000	1.0000	10	0	80.6714	153.1289	96.2541	0.2133	144	125
1	1418.0000	1.0000	10	0	80.6075	153.2202	96.1825	0.1740	141	131
1	1419.0000	1.0000	10	0	80.4923	153.1454	96.0638	0.2271	142	132
1	1420.0000	1.0000	10	0	80.4885	153.2340	96.1078	0.1416	147	136
1	1421.0000	1.0000	10	0	80.5267	153.2221	96.1827	0.2047	150	137
1	1422.0000	1.0000	10	0	80.6737	153.1718	96.2595	0.2121	147	138
1	1423.0000	1.0000	10	0	80.5764	153.2178	96.2173	0.2153	143	134
1	1424.0000	1.0000	10	0	80.5888	153.2151	96.2210	0.1208	150	133
1	1425.0000	1.0000	10	0	80.4398	153.2229	96.1529	0.1308	142	129
1	1426.0000	1.0000	10	0	80.0918	152.9555	95.8240	0.3748	142	121
1	1427.0000	1.0000	10	0	80.5285	153.1977	96.2000	0.1730	141	116
1	1428.0000	1.0000	10	0	80.5396	153.1269	96.2801	0.1690	141	123
1	1429.0000	1.0000	10	0	80.4890	153.1490	96.2808	0.2407	145	124
1	1430.0000	1.0000	10	0	80.3197	153.1838	96.0467	0.3894	135	128
1	1431.0000	1.0000	10	0	80.6557	153.1559	96.4487	0.2612	141	124
1	1432.0000	1.0000	10	0	80.4366	153.2662	96.2766	0.2150	146	121
1	1433.0000	1.0000	10	0	80.6624	153.2060	96.3539	0.2358	145	131
1	1434.0000	1.0000	10	0	80.8107	153.1622	96.5963	0.1931	141	128
1	1435.0000	1.0000	10	0	80.8198	153.0467	96.5320	0.2512	148	132
1	1436.0000	1.0000	10	0	80.7072	153.1820	96.4896	0.2464	144	128
1	1437.0000	1.0000	10	0	80.6365	153.2501	96.4448	0.2501	143	129
1	1438.0000	1.0000	10	0	80.5792	153.2352	96.4422	0.2184	142	127
1	1439.0000	1.0000	10	0	80.5788	153.3355	96.3956	0.2629	148	129
1	1440.0000	1.0000	10	0	80.8090	153.1600	96.5847	0.1945	145	132
1	1441.0000	1.0000	10	0	80.6749	153.2268	96.3901	0.2173	147	131
1	1442.0000	1.0000	10	0	80.7022	153.1802	96.4930	0.1543	142	127
1	1443.0000	1.0000	10	0	80.6058	153.1975	96.4570	0.1995	150	132
1	1444.0000	1.0000	10	0	80.6527	153.1645	96.3602	0.1700	138	117
1	1445.0000	1.0000	10	0	80.4432	152.9406	96.1941	0.3753	130	108
1	1446.0000	1.0000	10	0	80.7785	153.1203	96.4214	0.1771	136	119
1	1447.0000	1.0000	10	0	80.6998	153.1725	96.4521	0.2591	143	125
1	1448.0000	1.0000	10	0	80.5777	153.1512	96.2968	0.2584	142	121
1	1449.0000	1.0000	10	0	80.7211	153.2345	96.5176	0.2277	144	132
1	1450.0000	1.0000	10	0	80.7057	153.3037	96.4322	0.3008	145	121
1	1451.0000	1.0000	10	0	80.6727	153.1701	96.4920	0.2563	141	127
1	1452.0000	1.0000	10	0	80.6877	153.1297	96.4210	0.2549	141	131
1	1453.0000	1.0000	10	0	80.5733	153.2462	96.3886	0.1399	147	126
1	1454.0000	1.0000	10	0	80.6051	153.1798	96.3824	0.2285	148	138
1	1455.0000	1.0000	10	0	80.7408	153.1807	96.5281	0.2368	145	133
1	1456.0000	1.0000	10	0	80.5788	153.2098	96.4171	0.2073	142	124
1	1457.0000	1.0000	10	0	80.7751	153.1938	96.5528	0.1629	142	135
1	1458.0000	1.0000	10	0	80.7353	153.1114	96.4703	0.2090	143	124
1	1459.0000	1.0000	10	0	80.8527	153.1542	96.6225	0.1690	143	133
1	1460.0000	1.0000	10	0	80.7473	153.1518	96.5918	0.2244	145	138
1	1461.0000	1.0000	10	0	80.8440	153.1870	96.6269	0.1819	146	135
1	1462.0000	1.0000	10	0	80.6410	153.1696	96.4513	0.1914	149	134
1	1463.0000	1.0000	10	0	80.9062	153.1657	96.6616	0.1705	150	132
1	1464.0000	1.0000	10	0	80.7352	153.2493	96.5366	0.1705	146	124
1	1465.0000	1.0000	10	0	80.7687	153.2208	96.5804	0.1496	148	127
1	1466.0000	1.0000	10	0	80.6423	153.1840	96.4308	0.2304	145	118
1	1467.0000	1.0000	10	0	80.3682	153.0981	96.1220	0.3938	138	119
1	1468.0000	1.0000	10	0	80.8213	152.9960	96.5762	0.2654	141	119
1	1469.0000	1.0000	10	0	80.5579	153.2077	96.3368	0.1395	143	125
1	1470.0000	1.0000	10	0	80.6253	153.1559	96.4985	0.1973	143	127
1	1471.0000	1.0000	10	0	80.5950	153.1986	96.3604	0.1986	144	133
1	1472.0000	1.0000	10	0	80.7229	153.2349	96.5035	0.2059	145	134
1	1473.0000	1.0000	10	0	80.7336	153.1967	96.5329	0.1821	145	136
1	1474.0000	1.0000	10	0	80.7285	153.2352	96.5442	0.2086	144	134
1	1475.0000	1.0000	10	0	80.6645	153.2820	96.4585	0.2299	145	133
1	1476.0000	1.0000	10	0	80.7009	153.2731	96.5923	0.2409	150	135
1	1477.0000	1.0000	10	0	80.8283	153.2340	96.6402	0.1995	147	136
1	1478.0000	1.0000	10	0	80.7274	153.1211	96.5960	0.2913	148	131
1	1479.0000	1.0000	10	0	80.6261	153.2951	96.4236	0.1665	153	137
1	1480.0000	1.0000	10	0	80.5562	153.2726	96.3644	0.1983	141	128
1	1481.0000	1.0000	10	0	80.5307	153.2082	96.2821	0.1501	151	140
1	1482.0000	1.0000	10	0	80.6594	153.2066	96.3719	0.1846	145	137
1	1483.0000	1.0000	10	0	80.6506	153.2349	96.3841	0.1774	147	139
1	1484.0000	1.0000	10	0	80.6639	153.2397	96.3842	0.2032	151	133
1	1485.0000	1.0000	10	0	80.7068	153.1835	96.4042	0.1955	149	136
1	1486.0000	1.0000	10	0	80.6998	153.2047	96.4086	0.2042	147	133
1	1487.0000	1.0000	10	0	80.8529	153.1257	96.5135	0.1330	151	139
1	1488.0000	1.0000	10	0	80.7754	153.2019	96.4545	0.1547	149	132
1	1489.0000	1.0000	10	0	80.7002	153.1247	96.3585	0.2339	150	133
1	1490.0000	1.0000	10	0	80.6834	153.1539	96.4459	0.1849	147	132
1	1491.0000	1.0000	10	0	80.8170	153.1087	96.5028	0.1665	147	136
1	1492.0000	1.0000	10	0	80.6319	153.0968	96.3567	0.2312	151	127
1	1493.0000	1.0000	10	0	80.6188	153.1488	96.2761	0.3690	131	100
1	1494.0000	1.0000	9	0	79.1958	149.1019	96.1147	0.4494	121	86
1	1495.0000	1.0000	10	0	79.1118	149.2090	96.1513	0.1946	133	105
1	1496.0000	1.0000	10	0	79.1650	149.1254	96.0685	0.4006	138	103
1	1497.0000	1.0000	10	0	79.2919	149.0443	96.1731	0.3848	134	104
1	1498.0000	1.0000	10	0	78.7920	149.1349	95.7968	0.3359	141	110
1	1499.0000	1.0000	10	0	78.7796	148.9897	95.6239	0.2813	130	98
1	1500.0000	1.0000	9	0	78.5143	149.0503	95.4181	0.4585	121	89
1	1501.0000	1.0000	8	0	78.2687	149.1050	94.7807	0.5561	114	77
1	1502.0000	1.0000	7	0	78.6919	149.2429	95.5393	0.2479	105	73
1	1503.0000	1.0000	8	0	80.4809	148.9487	103.9095	0.3877	107	76
1	1504.0000	1.0000	8	0	80.0726	148.8764	103.8020	0.3161	102	79
1	1505.0000	1.0000	10	0	80.1256	149.0225	103.9410	0.2869	104	83
1	1506.0000	1.0000	10	0	80.2305	149.3284	103.8564	0.5243	107	90
1	1507.0000	1.0000	10	0	80.3963	149.6789	104.2752	0.2212	117	100
1	1508.0000	1.0000	10	0	80.3950	149.6935	104.2724	0.1489	128	115
1	1509.0000	1.0000	10	0	80.3113	149.7374	104.2306	0.1386	144	121
1	1510.0000	1.0000	10	0	80.2870	149.7961	104.2447	0.1540	128	116
1	1511.0000	1.0000	10	0	80.3532	149.6911	104.2358	0.2090	137	128
1	1512.0000	1.0000	10	0	80.4680	149.6211	104.2625	0.1697	130	118
1	1513.0000	1.0000	10	0	80.3253	149.7198	104.1698	0.1595	127	118
1	1514.0000	1.0000	10	0	80.5159	149.6706	104.2674	0.2935	131	122
1	1515.0000	1.0000	10	0	80.4576	149.8222	104.2085	0.2235	125	124
1	1516.0000	1.0000	10	0	80.5650	149.8177	104.2212	0.2028	135	121
1	1517.0000	1.0000	10	0	80.5221	149.8809	104.2577	0.1539	133	129
1	1518.0000	1.0000	10	0	80.5208	149.9341	104.1700	0.1945	124	127
1	1519.0000	1.0000	10	0	80.5144	150.0462	104.1711	0.1778	132	124
1	1520.0000	1.0000	10	0	80.5392	149.9689	104.2044	0.1827	130	120
1	1521.0000	1.0000	10	0	80.6455	149.9106	104.2847	0.2700	135	113
1	1522.0000	1.0000	10	0	80.4239	149.9001	103.9132	0.2961	121	111
1	1523.0000	1.0000	10	0	80.4330	150.0347	104.0976	0.1929	121	104
1	1524.0000	1.0000	10	0	80.5411	149.9689	104.1808	0.2683	122	101
1	1525.0000	1.0000	10	0	80.3476	149.9650	103.9642	0.3222	110	91
1	1526.0000	1.0000	10	0	80.2705	150.0578	103.8448	0.2036	104	84
1	1527.0000	1.0000	9	0	80.3519	150.0132	103.8967	0.2728	102	87
1	1528.0000	1.0000	8	0	80.3127	149.9093	103.7410	0.2579	95	84
1	1529.0000	1.0000	9	0	80.5413	149.7446	103.5595	0.4640	80	66
2	1530.0000	1.0000	7	0	36.0260	123.7717	167.0089	0.7097	81	69
2	1531.0000	1.0000	7	0	35.3481	123.8737	166.5207	0.6056	98	83
2	1532.0000	1.0000	8	0	36.0975	123.8629	167.1277	0.2361	109	81
2	1533.0000	1.0000	8	0	35.9127	123.8770	167.1675	0.0858	115	91
2	1534.0000	1.0000	7	0	36.1704	123.9490	167.2602	0.0694	111	89
2	1535.0000	1.0000	7	0	36.1919	123.8840	167.2253	0.1442	108	90
2	1536.0000	1.0000	8	0	35.9874	123.9064	167.2373	0.2036	115	88
2	1537.0000	1.0000	6	0	36.1663	123.8705	167.2395	0.1311	118	91
2	1538.0000	1.0000	7	0	36.2351	123.7942	167.3301	0.1330	113	90
2	1539.0000	1.0000	7	0	36.0447	123.8148	167.1360	0.2356	114	92
2	1540.0000	1.0000	8	0	36.1299	123.8563	167.2791	0.0924	117	95
2	1541.0000	1.0000	7	0	35.9415	123.9145	167.1868	0.1760	110	89
2	1542.0000	1.0000	7	0	35.9839	123.8543	167.1746	0.1885	108	93
3	1543.0000	1.0000	6	0	36.1088	123.7762	347.0441	0.1474	121	91
0	1544.0000	1.0000	0	3	0.0000	0.0000	0.0000	0.0000	119	91
2	1545.0000	1.0000	6	0	35.9707	123.8680	167.1928	0.2107	115	87
2	1546.0000	1.0000	6	0	35.9303	123.8505	167.2944	0.1287	116	94
2	1547.0000	1.0000	6	0	35.5322	123.7962	167.0254	0.2957	115	92
2	1548.0000	1.0000	7	0	36.0669	123.7674	167.2530	0.1878	117	91
2	1549.0000	1.0000	6	0	35.9788	123.8619	167.2233	0.1527	125	95
2	1550.0000	1.0000	8	0	35.8037	123.7756	167.1697	0.1283	117	94
2	1551.0000	1.0000	7	0	34.8388	123.6401	166.4828	1.3590	121	92
2	1552.0000	1.0000	7	0	35.8174	123.7836	167.1520	0.1927	115	84
2	1553.0000	1.0000	7	0	35.9867	123.6608	167.4288	0.2710	106	89
2	1554.0000	1.0000	7	0	35.8936	123.6745	167.3409	0.2112	117	93
2	1555.0000	1.0000	7	0	35.8627	123.6205	167.3608	0.2756	108	84
2	1556.0000	1.0000	6	0	35.8948	123.6415	167.3619	0.1796	114	92
2	1557.0000	1.0000	6	0	36.1579	123.6019	167.4128	0.2244	117	85
2	1558.0000	1.0000	7	0	35.7466	123.6847	167.2777	0.1880	112	92
0	1559.0000	1.0000	0	3	0.0000	0.0000	0.0000	0.0000	114	97
0	1560.0000	1.0000	0	3	0.0000	0.0000	0.0000	0.0000	120	89
2	1561.0000	1.0000	6	0	35.7969	123.7045	167.3150	0.1070	124	94
2	1562.0000	1.0000	6	0	36.0060	123.6422	167.3955	0.1224	112	92
2	1563.0000	1.0000	6	0	35.8849	123.6970	167.3883	0.1136	122	89
0	1564.0000	1.0000	0	3	0.0000	0.0000	0.0000	0.0000	119	94
2	1565.0000	1.0000	8	0	36.0196	123.5162	167.4243	0.2219	124	92
2	1566.0000	1.0000	7	0	35.7930	123.6059	167.3506	0.1228	115	91
2	1567.0000	1.0000	7	0	35.6649	123.6265	167.2830	0.2138	127	90
2	1568.0000	1.0000	7	0	35.8142	123.6302	167.3761	0.2780	124	94
2	1569.0000	1.0000	7	0	35.6393	123.5758	167.2841	0.2033	113	91
2	1570.0000	1.0000	7	0	35.7526	123.5991	167.2516	0.1779	112	90
2	1571.0000	1.0000	7	0	35.7743	123.5799	167.4255	0.3016	112	92
2	1572.0000	1.0000	6	0	35.7032	123.6088	167.4076	0.0810	112	89
2	1573.0000	1.0000	7	0	35.6616	123.5942	167.4303	0.1161	118	94
2	1574.0000	1.0000	6	0	35.6483	123.6460	167.3777	0.0928	114	87
2	1575.0000	1.0000	6	0	35.6746	123.5848	167.4170	0.0947	112	90
2	1576.0000	1.0000	6	0	35.7156	123.5405	167.1536	0.2104	117	88
2	1577.0000	1.0000	8	0	35.5903	123.5529	167.1094	0.2086	102	92
2	1578.0000	1.0000	8	0	35.9475	123.4850	167.3471	0.2504	114	96
2	1579.0000	1.0000	7	0	35.4542	123.6209	167.1101	0.2511	122	93
2	1580.0000	1.0000	7	0	35.6189	123.4931	167.3492	0.0732	109	92
2	1581.0000	1.0000	6	0	35.7288	123.5099	167.3599	0.3346	111	89
2	1582.0000	1.0000	7	0	35.8065	123.4119	167.4534	0.2262	115	97
2	1583.0000	1.0000	8	0	35.5554	123.4404	167.2444	0.1575	108	97
2	1584.0000	1.0000	8	0	35.5916	123.4398	167.6210	0.4390	113	91
2	1585.0000	1.0000	8	0	35.6151	123.4305	167.3776	0.1954	118	100
2	1586.0000	1.0000	6	0	35.4640	123.4707	167.2899	0.1322	114	89
2	1587.0000	1.0000	7	0	35.7492	123.4580	167.3634	0.1086	112	101
2	1588.0000	1.0000	7	0	35.5447	123.4129	167.4248	0.2071	117	94
2	1589.0000	1.0000	6	0	35.6797	123.3959	167.5883	0.0746	113	97
2	1590.0000	1.0000	7	0	35.5689	123.4005	167.2768	0.2007	114	97
2	1591.0000	1.0000	6	0	35.3512	123.3753	167.3131	0.2122	112	91
2	1592.0000	1.0000	7	0	35.5457	123.4234	167.3705	0.1082	120	96
2	1593.0000	1.0000	7	0	35.6261	123.3491	167.4560	0.1520	111	91
2	1594.0000	1.0000	7	0	35.4363	123.3766	167.3342	0.2052	110	88
2	1595.0000	1.0000	7	0	35.3878	123.3349	167.3754	0.1180	110	90
2	1596.0000	1.0000	8	0	35.6484	123.2344	167.4716	0.1623	107	88
2	1597.0000	1.0000	6	0	35.4524	123.3136	167.4187	0.1200	113	96
2	1598.0000	1.0000	7	0	35.5311	123.2075	167.3997	0.2280	114	98
2	1599.0000	1.0000	7	0	35.4733	123.2561	167.3368	0.1698	117	96
2	1600.0000	1.0000	7	0	35.4173	123.2534	167.3532	0.1319	118	96
2	1601.0000	1.0000	7	0	35.1400	123.1709	167.2700	0.3158	107	91
2	1602.0000	1.0000	7	0	35.4145	123.2167	167.4625	0.1187	117	95
2	1603.0000	1.0000	8	0	35.4750	123.1683	167.3455	0.2016	123	100
2	1604.0000	1.0000	7	0	35.3613	123.2417	167.3587	0.1302	115	89
2	1605.0000	1.0000	8	0	35.3639	123.1823	167.3619	0.1722	113	94
0	1606.0000	1.0000	0	3	0.0000	0.0000	0.0000	0.0000	114	95
2	1607.0000	1.0000	7	0	35.3594	123.1655	167.3236	0.2578	110	93
0	1608.0000	1.0000	0	3	0.0000	0.0000	0.0000	0.0000	110	94
2	1609.0000	1.0000	7	0	35.3816	123.1126	167.2888	0.1620	110	93
2	1610.0000	1.0000	8	0	35.3051	123.1048	167.4116	0.3542	105	94
2	1611.0000	1.0000	7	0	35.4747	123.1403	167.4093	0.1143	115	95
2	1612.0000	1.0000	7	0	35.1448	123.1621	167.1803	0.1743	113	95
2	1613.0000	1.0000	7	0	35.4522	123.0997	167.3886	0.1662	114	95
2	1614.0000	1.0000	7	0	35.4526	123.0927	167.4474	0.2085	110	98
1	0.0000	2.0000	10	0	18.0415	113.6225	25.0207	0.1479	154	142
1	1.0000	2.0000	10	0	18.2069	113.5357	25.0897	0.2375	147	142
1	2.0000	2.0000	10	0	17.9792	113.6170	25.0789	0.2355	153	141
1	3.0000	2.0000	10	0	18.0367	113.5903	25.0018	0.1407	150	140
1	4.0000	2.0000	10	0	18.0225	113.6028	25.0440	0.1591	151	142
1	5.0000	2.0000	10	0	18.0035	113.6122	25.0346	0.1155	150	146
1	6.0000	2.0000	10	0	18.2101	113.4747	25.0506	0.2752	145	139
1	7.0000	2.0000	10	0	17.9450	113.6221	25.0237	0.1742	141	142
1	8.0000	2.0000	10	0	17.9098	113.6644	25.1099	0.1626	182	136
1	9.0000	2.0000	10	0	17.9763	113.6244	25.1295	0.1617	146	138
1	10.0000	2.0000	10	0	17.9286	113.6377	25.1522	0.1698	151	142
1	11.0000	2.0000	10	0	17.8316	113.6242	25.1836	0.2505	153	141
1	12.0000	2.0000	10	0	17.9817	113.5843	25.1493	0.1377	150	136
1	13.0000	2.0000	10	0	17.9252	113.5134	25.1106	0.1399	149	132
1	14.0000	2.0000	10	0	17.8657	113.5956	25.0375	0.1823	147	138
1	15.0000	2.0000	10	0	17.9562	113.5542	25.1355	0.2057	147	139
1	16.0000	2.0000	10	0	18.0018	113.5864	25.1519	0.1600	144	138
1	17.0000	2.0000	9	0	17.9643	113.5885	25.1963	0.2630	143	138
1	18.0000	2.0000	10	0	18.1079	113.5546	25.3852	0.3041	143	129
1	19.0000	2.0000	10	0	18.1386	113.4579	25.4641	0.2837	154	134
1	20.0000	2.0000	10	0	17.8377	113.4930	25.3607	0.2341	181	136
1	21.0000	2.0000	10	0	17.8328	113.6012	25.5665	0.2346	145	143
1	22.0000	2.0000	9	0	17.9712	113.5339	25.5618	0.1146	146	143
1	23.0000	2.0000	9	0	17.9795	113.4959	25.5085	0.1954	148	139
1	24.0000	2.0000	10	0	18.0225	113.5065	25.4613	0.1119	154	136
1	25.0000	2.0000	10	0	18.2368	113.4225	25.5636	0.1364	153	131
1	26.0000	2.0000	10	0	18.1245	113.3754	25.5833	0.2700	146	132
1	27.0000	2.0000	10	0	18.2846	113.4444	25.6964	0.2594	147	139
1	28.0000	2.0000	10	0	18.2628	113.3872	25.6583	0.1786	149	141
1	29.0000	2.0000	10	0	18.0678	113.3296	25.6151	0.2103	143	137
1	30.0000	2.0000	10	0	18.0971	113.4590	25.7345	0.2769	150	141
1	31.0000	2.0000	10	0	18.0519	113.4039	25.5822	0.1903	149	141
1	32.0000	2.0000	10	0	18.0385	113.3270	25.5925	0.1940	140	133
1	33.0000	2.0000	10	0	18.1658	113.3482	25.5806	0.1394	149	137
1	34.0000	2.0000	10	0	18.1864	113.3441	25.5699	0.1419	144	138
1	35.0000	2.0000	10	0	18.2731	113.3550	25.5678	0.1300	149	139
1	36.0000	2.0000	10	0	18.2927	113.3454	25.6728	0.1335	149	138
1	37.0000	2.0000	10	0	18.2501	113.3477	25.7105	0.2038	144	137
1	38.0000	2.0000	10	0	18.2274	113.3368	25.6439	0.1477	147	140
1	39.0000	2.0000	10	0	18.2434	113.3047	25.7122	0.1340	151	136
1	40.0000	2.0000	10	0	18.3006	113.3725	25.7620	0.1988	144	134
1	41.0000	2.0000	10	0	18.3727	113.3650	25.7056	0.3488	147	139
1	42.0000	2.0000	9	0	17.7830	113.5082	25.7413	0.4614	142	143
1	43.0000	2.0000	10	0	18.1570	113.4546	25.7963	0.1191	150	138
1	44.0000	2.0000	10	0	17.9627	113.4396	25.7152	0.1856	151	140
1	45.0000	2.0000	10	0	18.1023	113.4274	25.6661	0.2851	151	137
1	46.0000	2.0000	10	0	17.9360	113.4155	25.6548	0.2006	146	135
1	47.0000	2.0000	10	0	17.9240	113.4146	25.7150	0.2398	154	136
1	48.0000	2.0000	10	0	18.0073	113.4329	25.7125	0.1306	153	143
1	49.0000	2.0000	10	0	17.9101	113.5311	25.8347	0.2883	153	137
1	50.0000	2.0000	10	0	17.9226	113.5095	25.7472	0.2014	150	136
1	51.0000	2.0000	10	0	17.9748	113.4643	25.7308	0.1413	148	138
1	52.0000	2.0000	10	0	17.9698	113.4021	25.7279	0.1738	152	139
1	53.0000	2.0000	10	0	17.9134	113.4756	25.7728	0.1731	153	137
1	54.0000	2.0000	10	0	17.8700	113.4096	25.6699	0.1449	151	137
1	55.0000	2.0000	10	0	17.9113	113.4159	25.7298	0.1910	145	138
1	56.0000	2.0000	10	0	17.7817	113.4754	25.7805	0.2578	155	143
1	57.0000	2.0000	10	0	17.8146	113.4777	25.7590	0.1789	148	145
1	58.0000	2.0000	10	0	17.8314	113.4023	25.7074	0.1604	152	138
1	59.0000	2.0000	10	0	17.8906	113.5061	25.9255	0.2911	150	142
1	60.0000	2.0000	10	0	17.7588	113.4545	25.7519	0.2505	147	142
1	61.0000	2.0000	9	0	17.8287	113.3894	25.7342	0.1931	152	134
1	62.0000	2.0000	10	0	17.8913	113.3818	25.7772	0.1678	152	131
1	63.0000	2.0000	10	0	17.8593	113.3667	25.8915	0.2345	152	136
1	64.0000	2.0000	10	0	17.9596	113.4039	25.9875	0.1434	146	136
1	65.0000	2.0000	10	0	17.9450	113.3761	25.9944	0.2206	146	130
1	66.0000	2.0000	10	0	17.9814	113.2921	25.9914	0.2534	149	134
1	67.0000	2.0000	10	0	18.2757	113.1245	26.0974	0.3736	156	132
1	68.0000	2.0000	10	0	17.9561	113.3751	26.1160	0.2141	147	127
1	69.0000	2.0000	10	0	17.7540	113.4009	25.9582	0.2169	151	132
1	70.0000	2.0000	10	0	17.8260	113.4299	26.0249	0.1892	149	135
1	71.0000	2.0000	10	0	17.8291	113.3922	26.0450	0.2107	149	126
1	72.0000	2.0000	10	0	17.8524	113.3890	26.1020	0.2206	147	133
1	73.0000	2.0000	10	0	17.7781	113.4457	26.1218	0.2004	149	129
1	74.0000	2.0000	10	0	17.6286	113.4392	26.1023	0.2540	148	130
1	75.0000	2.0000	10	0	17.8167	113.3754	26.1304	0.2643	152	138
1	76.0000	2.0000	10	0	17.8496	113.3043	26.1494	0.2803	156	137
1	77.0000	2.0000	10	0	17.7953	113.3097	26.0556	0.2980	152	129
1	78.0000	2.0000	10	0	18.0777	113.3181	26.0715	0.2939	151	137
1	79.0000	2.0000	9	0	18.1236	113.4089	26.2641	0.2086	150	139
1	80.0000	2.0000	10	0	17.8265	113.4344	26.1211	0.3139	146	134
1	81.0000	2.0000	10	0	18.0350	113.3481	26.1714	0.1851	151	138
1	82.0000	2.0000	10	0	17.9640	113.3239	26.0519	0.1554	159	135
1	83.0000	2.0000	10	0	17.8902	113.3192	25.9882	0.1738	152	138
1	84.0000	2.0000	10	0	17.8798	113.4054	26.1327	0.2363	156	133
1	85.0000	2.0000	10	0	17.9910	113.3211	26.1886	0.2695	152	135
1	86.0000	2.0000	10	0	17.8666	113.2823	26.1206	0.2222	149	133
1	87.0000	2.0000	10	0	17.8373	113.1837	26.1138	0.3301	152	144
1	88.0000	2.0000	10	0	17.9410	113.4442	26.5415	0.2975	144	133
1	89.0000	2.0000	10	0	17.8476	113.3486	26.4616	0.1664	140	132
1	90.0000	2.0000	10	0	18.1217	113.2303	26.4512	0.5460	146	134
1	91.0000	2.0000	10	0	18.0043	113.3426	26.5137	0.3269	149	129
1	92.0000	2.0000	9	0	18.0737	113.2816	26.4799	0.3553	154	134
1	93.0000	2.0000	9	0	17.9501	113.2207	26.2512	0.3186	157	135
1	94.0000	2.0000	10	0	18.1804	113.2762	26.3658	0.1943	157	136
1	95.0000	2.0000	10	0	18.1807	113.3276	26.4409	0.3001	148	136
1	96.0000	2.0000	10	0	18.2036	113.2698	26.4310	0.2179	148	126
1	97.0000	2.0000	10	0	17.8981	113.3231	26.3411	0.3425	155	128
1	98.0000	2.0000	10	0	17.9728	113.2284	26.2324	0.2117	149	130
1	99.0000	2.0000	9	0	18.2040	113.3307	26.5475	0.3583	149	129
1	100.0000	2.0000	9	0	18.1494	113.2383	26.4231	0.2682	155	139
1	101.0000	2.0000	10	0	18.0667	113.3006	26.3961	0.2612	157	137
1	102.0000	2.0000	10	0	18.1965	113.2156	26.4314	0.2616	154	137
1	103.0000	2.0000	9	0	18.2014	113.3254	26.4853	0.3194	157	137
1	104.0000	2.0000	10	0	18.1912	113.2275	26.4662	0.2096	152	132
1	105.0000	2.0000	10	0	18.2279	113.2483	26.4862	0.2996	151	129
1	106.0000	2.0000	10	0	17.9250	113.1330	26.1299	0.3395	156	131
1	107.0000	2.0000	10	0	17.8138	113.3134	26.5096	0.4310	151	136
1	108.0000	2.0000	10	0	18.3116	113.1838	26.5139	0.3370	152	133
1	109.0000	2.0000	10	0	18.1633	113.2086	26.4247	0.3013	151	128
1	110.0000	2.0000	10	0	18.5788	113.0871	26.3936	0.6289	145	122
1	111.0000	2.0000	10	0	18.0526	113.1711	26.3347	0.2607	144	127
1	112.0000	2.0000	10	0	18.1569	113.1257	26.3275	0.2179	148	124
1	113.0000	2.0000	10	0	17.9699	113.2139	26.3456	0.4813	152	133
1	114.0000	2.0000	10	0	18.4413	113.0624	26.2821	0.4958	158	128
1	115.0000	2.0000	10	0	18.0807	113.1484	26.0939	0.2867	154	137
1	116.0000	2.0000	10	0	18.4653	113.2309	26.4683	0.3833	150	137
1	117.0000	2.0000	10	0	18.3613	113.2731	26.5037	0.3926	151	146
1	118.0000	2.0000	10	0	18.2676	113.1790	26.2968	0.2224	156	135
1	119.0000	2.0000	9	0	18.2829	113.0964	26.2194	0.2208	151	135
1	120.0000	2.0000	10	0	18.2497	113.0509	26.1693	0.3699	153	134
1	121.0000	2.0000	10	0	18.4904	113.1563	26.5011	0.2429	153	140
1	122.0000	2.0000	10	0	18.3249	113.0392	26.3445	0.2231	154	131
1	123.0000	2.0000	9	0	18.3406	113.0869	26.3345	0.1789	154	145
1	124.0000	2.0000	10	0	18.5629	113.0110	26.6403	0.2221	152	139
1	125.0000	2.0000	10	0	18.4870	113.1283	26.4893	0.1987	154	131
1	126.0000	2.0000	10	0	18.5894	113.1056	26.5362	0.3291	153	138
1	127.0000	2.0000	10	0	18.4677	113.0104	26.4245	0.2007	160	145
1	128.0000	2.0000	10	0	18.7225	112.8782	26.4771	0.3767	153	137
1	129.0000	2.0000	10	0	18.6217	113.0359	26.6591	0.2604	156	135
1	130.0000	2.0000	10	0	18.7095	113.1120	26.6662	0.2735	156	137
1	131.0000	2.0000	10	0	18.4853	113.0723	26.6222	0.1927	162	140
1	132.0000	2.0000	9	0	18.5372	113.0785	26.6191	0.1925	155	145
1	133.0000	2.0000	10	0	18.5035	113.0432	26.4998	0.2473	152	132
1	134.0000	2.0000	10	0	18.5909	113.0654	26.6765	0.1844	152	137
1	135.0000	2.0000	10	0	18.4179	113.0865	26.5595	0.2712	157	142
1	136.0000	2.0000	9	0	18.4665	113.1363	26.6825	0.2438	158	141
1	137.0000	2.0000	10	0	18.4837	113.0499	26.6520	0.2643	158	138
1	138.0000	2.0000	10	0	18.4661	113.1797	26.7135	0.2699	158	147
1	139.0000	2.0000	10	0	18.4888	113.1341	26.6750	0.2429	158	141
1	140.0000	2.0000	10	0	18.4012	113.1483	26.7005	0.3138	159	141
1	141.0000	2.0000	10	0	18.2917	113.1908	26.8152	0.4991	160	144
1	142.0000	2.0000	10	0	18.5741	113.1366	26.7413	0.2428	158	140
1	143.0000	2.0000	10	0	18.4989	113.0764	26.6454	0.1916	156	150
1	144.0000	2.0000	10	0	18.6550	113.0710	26.7449	0.1711	161	147
1	145.0000	2.0000	10	0	18.3431	113.1405	26.6834	0.3767	154	141
1	146.0000	2.0000	10	0	18.5813	113.0671	26.5957	0.1643	153	146
1	147.0000	2.0000	10	0	18.6218	113.0273	26.6337	0.1523	156	134
1	148.0000	2.0000	10	0	18.7147	112.9672	26.6517	0.1791	155	135
1	149.0000	2.0000	9	0	18.6474	113.0242	26.5372	0.1133	155	139
1	150.0000	2.0000	10	0	18.7563	112.9798	26.7212	0.1290	152	139
1	151.0000	2.0000	10	0	18.6934	112.9401	26.7480	0.1681	159	149
1	152.0000	2.0000	10	0	18.7780	112.9327	26.8313	0.1889	156	141
1	153.0000	2.0000	10	0	18.7091	112.9193	26.8104	0.1426	155	138
1	154.0000	2.0000	10	0	18.7359	112.9774	26.8927	0.1985	156	144
1	155.0000	2.0000	10	0	18.6180	112.9312	26.8199	0.1833	155	143
1	156.0000	2.0000	10	0	18.7832	113.0259	26.9170	0.3756	150	134
1	157.0000	2.0000	10	0	18.6891	112.8987	26.7808	0.2394	153	140
1	158.0000	2.0000	10	0	18.6819	112.9486	26.8625	0.1987	153	133
1	159.0000	2.0000	10	0	18.7541	112.9914	26.8419	0.1305	153	143
1	160.0000	2.0000	10	0	18.6264	112.9841	26.8342	0.1968	157	142
1	161.0000	2.0000	10	0	18.6032	112.8973	26.8215	0.1896	155	139
1	162.0000	2.0000	10	0	18.5722	113.0133	26.8780	0.1704	157	139
1	163.0000	2.0000	10	0	18.6057	112.9846	26.9209	0.1469	149	143
1	164.0000	2.0000	10	0	18.5893	113.0643	27.0968	0.4204	160	144
1	165.0000	2.0000	10	0	18.6503	112.9077	26.8943	0.1816	153	140
1	166.0000	2.0000	10	0	18.6841	112.8856	26.8932	0.2524	149	138
1	167.0000	2.0000	10	0	18.6915	112.9308	26.8905	0.1492	155	151
1	168.0000	2.0000	10	0	18.7641	112.9346	26.9378	0.1711	163	142
1	169.0000	2.0000	10	0	18.6190	112.9237	26.8411	0.1432	151	150
1	170.0000	2.0000	10	0	18.6914	112.9408	26.9126	0.1496	159	144
1	171.0000	2.0000	10	0	18.5841	112.9042	26.8408	0.2686	153	137
1	172.0000	2.0000	10	0	18.7642	112.9644	26.9995	0.1963	151	138
1	173.0000	2.0000	10	0	18.4291	112.9627	26.9877	0.4234	154	140
1	174.0000	2.0000	9	0	18.7135	112.9626	26.9903	0.1809	149	143
1	175.0000	2.0000	10	0	18.6692	112.8621	26.9180	0.2328	152	132
1	176.0000	2.0000	10	0	18.6216	112.8291	26.9505	0.2450	151	140
1	177.0000	2.0000	10	0	18.4611	113.0151	26.9344	0.3003	154	140
1	178.0000	2.0000	10	0	18.5668	112.8936	26.9179	0.2063	152	139
1	179.0000	2.0000	10	0	18.6536	112.8700	27.0090	0.2264	155	138
1	180.0000	2.0000	10	0	18.7041	112.9334	27.0381	0.1471	157	143
1	181.0000	2.0000	10	0	18.6415	112.9315	27.1811	0.2718	152	140
1	182.0000	2.0000	10	0	18.6046	112.8428	27.2970	0.3890	155	141
1	183.0000	2.0000	9	0	18.7161	112.8876	27.4399	0.2004	150	141
1	184.0000	2.0000	10	0	18.6908	112.9289	27.5173	0.1887	146	139
1	185.0000	2.0000	10	0	18.8167	112.9398	27.6545	0.1901	150	137
1	186.0000	2.0000	9	0	18.7587	112.9195	27.6068	0.2255	152	133
1	187.0000	2.0000	10	0	18.7841	112.9436	27.4979	0.0972	149	144
1	188.0000	2.0000	10	0	18.6755	112.9059	27.5592	0.2054	148	135
1	189.0000	2.0000	9	0	18.7559	112.8789	27.5391	0.1780	149	132
1	190.0000	2.0000	10	0	18.6693	112.8002	27.5064	0.2999	149	136
1	191.0000	2.0000	10	0	18.7075	112.8817	27.5401	0.1775	149	138
1	192.0000	2.0000	10	0	18.6119	112.8610	27.4650	0.2172	153	138
1	193.0000	2.0000	10	0	18.6648	112.9431	27.5829	0.2125	147	131
1	194.0000	2.0000	10	0	18.5675	112.9621	27.6472	0.3294	149	136
1	195.0000	2.0000	10	0	18.7721	112.9975	27.6330	0.2203	146	139
1	196.0000	2.0000	10	0	18.6748	112.8669	27.4643	0.2454	149	135
1	197.0000	2.0000	10	0	18.5403	112.8932	27.5452	0.2809	153	136
1	198.0000	2.0000	10	0	18.7931	112.8589	27.5803	0.1376	151	143
1	199.0000	2.0000	10	0	18.7208	112.8166	27.5908	0.1783	153	130
1	200.0000	2.0000	10	0	18.6897	112.8314	27.5016	0.2642	144	114
1	201.0000	2.0000	10	0	19.0419	112.5164	27.4907	0.6941	131	94
1	202.0000	2.0000	8	0	18.8780	112.7460	27.7183	0.2159	135	99
1	203.0000	2.0000	9	0	18.8774	112.8391	27.7534	0.1516	135	117
1	204.0000	2.0000	10	0	18.8055	112.8242	27.7470	0.1707	154	136
1	205.0000	2.0000	10	0	18.9828	112.8264	27.8188	0.2803	150	129
1	206.0000	2.0000	10	0	18.7142	112.8250	27.8538	0.2763	152	137
1	207.0000	2.0000	9	0	18.8175	112.8243	27.7437	0.1279	156	128
1	208.0000	2.0000	10	0	18.7519	112.8560	27.7063	0.1699	149	137
1	209.0000	2.0000	10	0	18.7205	112.8352	27.6653	0.1837	155	142
1	210.0000	2.0000	9	0	18.7869	112.7846	27.6741	0.2184	154	144
1	211.0000	2.0000	10	0	18.6453	112.8976	27.7417	0.2297	152	140
1	212.0000	2.0000	9	0	18.7936	112.8107	27.7531	0.1607	151	143
1	213.0000	2.0000	9	0	18.7990	112.8107	27.7545	0.1605	156	131
1	214.0000	2.0000	10	0	18.7424	112.8320	27.7212	0.1642	146	134
1	215.0000	2.0000	10	0	18.7546	112.9209	27.8427	0.1680	152	141
1	216.0000	2.0000	10	0	18.7169	112.8638	27.7364	0.1553	155	141
1	217.0000	2.0000	10	0	18.8580	112.9024	27.8644	0.1611	146	131
1	218.0000	2.0000	10	0	18.6099	112.9163	27.7169	0.1525	152	136
1	219.0000	2.0000	9	0	18.7639	112.8537	27.7654	0.1991	153	135
1	220.0000	2.0000	10	0	18.7571	112.8639	27.7219	0.1705	159	130
1	221.0000	2.0000	10	0	18.7235	112.8652	27.7367	0.1972	151	136
1	222.0000	2.0000	10	0	18.7432	112.9017	27.7764	0.1708	149	139
1	223.0000	2.0000	10	0	18.7336	112.8738	27.7822	0.2152	148	128
1	224.0000	2.0000	10	0	18.8257	112.8154	27.8441	0.2035	152	137
1	225.0000	2.0000	10	0	18.7374	112.9082	27.7801	0.1879	153	132
1	226.0000	2.0000	10	0	18.7470	112.9292	27.8378	0.1996	152	143
1	227.0000	2.0000	10	0	18.6894	112.8475	27.7962	0.1984	150	138
1	228.0000	2.0000	8	0	18.6199	112.8222	27.7461	0.2495	150	138
1	229.0000	2.0000	10	0	18.7157	112.9059	27.9481	0.2834	149	129
1	230.0000	2.0000	9	0	18.6668	112.9169	27.8578	0.1614	147	136
1	231.0000	2.0000	9	0	18.5728	112.8859	27.7936	0.2359	156	141
1	232.0000	2.0000	10	0	18.6058	112.9470	27.8337	0.2063	161	137
1	233.0000	2.0000	9	0	18.6167	113.0362	27.8476	0.2134	153	131
1	234.0000	2.0000	10	0	18.5612	112.9779	27.8215	0.2153	151	135
1	235.0000	2.0000	10	0	18.6985	112.9427	27.9383	0.2294	154	133
1	236.0000	2.0000	10	0	18.5315	113.0072	27.8932	0.2183	154	142
1	237.0000	2.0000	10	0	18.5805	112.9882	27.8490	0.2231	145	137
1	238.0000	2.0000	10	0	18.7092	112.9851	27.8832	0.1585	153	142
1	239.0000	2.0000	10	0	18.7792	112.8930	27.8598	0.1563	153	134
1	240.0000	2.0000	10	0	18.5422	112.9470	27.8001	0.2136	152	123
1	241.0000	2.0000	10	0	18.6325	112.8901	27.7691	0.2110	150	129
1	242.0000	2.0000	10	0	18.4856	112.9355	27.8574	0.2670	155	135
1	243.0000	2.0000	10	0	18.5356	113.0159	27.8634	0.2432	153	131
1	244.0000	2.0000	10	0	18.6073	113.0391	28.0338	0.1970	150	137
1	245.0000	2.0000	10	0	18.6299	113.0008	27.9235	0.1838	152	137
1	246.0000	2.0000	10	0	18.5797	113.0020	27.9169	0.1711	152	142
1	247.0000	2.0000	10	0	18.5099	113.0331	27.8832	0.2692	152	132
1	248.0000	2.0000	10	0	18.3891	113.0321	27.8298	0.2730	150	129
1	249.0000	2.0000	10	0	18.4781	112.9784	27.7837	0.1907	153	139
1	250.0000	2.0000	10	0	18.5488	112.9713	27.7657	0.3347	153	134
1	251.0000	2.0000	10	0	18.5004	113.0271	27.9017	0.1782	152	125
1	252.0000	2.0000	10	0	18.4179	113.0920	27.9343	0.3116	150	133
1	253.0000	2.0000	10	0	18.6407	113.1483	27.9785	0.3898	148	130
1	254.0000	2.0000	10	0	18.5097	113.0917	27.9861	0.1882	157	137
1	255.0000	2.0000	10	0	18.5750	112.9668	28.0298	0.2179	155	127
1	256.0000	2.0000	10	0	18.4460	113.0612	27.8746	0.1437	152	133
1	257.0000	2.0000	10	0	18.4257	113.0905	27.9658	0.3163	150	123
1	258.0000	2.0000	10	0	18.6102	113.0996	28.0824	0.2391	152	122
1	259.0000	2.0000	10	0	18.2940	112.9772	27.7369	0.4016	147	127
1	260.0000	2.0000	10	0	18.4340	112.9913	27.6640	0.3484	157	128
1	261.0000	2.0000	10	0	18.4034	113.1335	27.8668	0.1919	149	130
1	262.0000	2.0000	10	0	18.4433	113.2091	27.9737	0.1980	155	134
1	263.0000	2.0000	10	0	18.5058	113.0856	27.8750	0.3172	151	129
1	264.0000	2.0000	10	0	18.4048	113.1489	27.9254	0.2308	151	134
1	265.0000	2.0000	10	0	18.4534	113.2011	27.9836	0.2028	150	123
1	266.0000	2.0000	10	0	18.3341	113.3082	27.9813	0.2617	148	131
1	267.0000	2.0000	10	0	18.3660	113.2491	28.0101	0.1818	149	131
1	268.0000	2.0000	10	0	18.3236	113.2235	27.9776	0.1957	149	130
1	269.0000	2.0000	10	0	18.2145	113.1833	27.9137	0.3744	145	123
1	270.0000	2.0000	10	0	18.2610	113.0212	28.1941	0.4458	145	124
1	271.0000	2.0000	10	0	18.5909	113.2169	28.0897	0.1941	147	116
1	272.0000	2.0000	10	0	18.3616	113.2535	27.9221	0.1759	150	124
1	273.0000	2.0000	10	0	18.3833	113.3868	27.9645	0.1678	148	134
1	274.0000	2.0000	10	0	18.2270	113.3368	27.8033	0.2483	158	130
1	275.0000	2.0000	10	0	18.3639	113.4292	28.0017	0.2522	146	127
1	276.0000	2.0000	10	0	18.2449	113.3484	27.8086	0.1589	147	129
1	277.0000	2.0000	10	0	18.2658	113.3338	27.9207	0.2260	150	125
1	278.0000	2.0000	10	0	18.3693	113.2939	27.9019	0.2648	145	131
1	279.0000	2.0000	10	0	18.2892	113.3977	27.9919	0.1756	146	127
1	280.0000	2.0000	10	0	18.1937	113.4253	28.0292	0.2593	149	133
1	281.0000	2.0000	10	0	18.2531	113.4310	27.9692	0.1319	152	141
1	282.0000	2.0000	10	0	18.3557	113.4193	28.0335	0.1723	149	126
1	283.0000	2.0000	10	0	18.2763	113.3833	27.9869	0.2116	148	132
1	284.0000	2.0000	10	0	18.0999	113.3645	27.7758	0.2571	144	129
1	285.0000	2.0000	10	0	18.3142	113.4661	28.0157	0.1848	149	131
1	286.0000	2.0000	10	0	18.1990	113.4851	27.9595	0.2681	145	126
1	287.0000	2.0000	10	0	18.3202	113.3591	27.9095	0.1813	144	132
1	288.0000	2.0000	10	0	18.0604	113.4500	27.8630	0.2643	152	136
1	289.0000	2.0000	10	0	18.1029	113.5175	27.8763	0.2203	143	131
1	290.0000	2.0000	10	0	18.1531	113.4837	27.8099	0.1586	146	126
1	291.0000	2.0000	10	0	18.2345	113.5258	27.9364	0.2393	150	130
1	292.0000	2.0000	10	0	18.1862	113.3615	27.6722	0.2778	150	131
1	293.0000	2.0000	10	0	18.3644	113.4572	27.9343	0.2580	146	129
1	294.0000	2.0000	10	0	18.1697	113.3378	27.9268	0.4069	153	121
1	295.0000	2.0000	10	0	18.0971	113.1082	27.3584	0.6096	160	121
1	296.0000	2.0000	10	0	18.2226	113.4685	27.7800	0.1837	142	131
1	297.0000	2.0000	10	0	17.9522	113.4929	27.9602	0.5387	150	131
1	298.0000	2.0000	10	0	18.3928	113.4646	27.8876	0.2033	145	128
1	299.0000	2.0000	10	0	18.3355	113.3943	27.8335	0.1561	143	131
1	300.0000	2.0000	10	0	18.0461	113.3440	27.7788	0.4071	153	134
1	301.0000	2.0000	10	0	18.1088	113.4366	27.7225	0.2162	153	130
1	302.0000	2.0000	10	0	18.2550	113.4801	27.8864	0.2526	145	130
1	303.0000	2.0000	10	0	18.1620	113.4811	27.8071	0.2571	145	122
1	304.0000	2.0000	10	0	18.2658	113.4352	27.8307	0.1673	150	136
1	305.0000	2.0000	10	0	18.3371	113.3719	27.8880	0.2470	145	132
1	306.0000	2.0000	10	0	18.0589	113.6669	28.0359	0.5479	147	125
1	307.0000	2.0000	10	0	18.1879	113.4925	27.8877	0.2896	149	132
1	308.0000	2.0000	10	0	18.2736	113.5499	27.9098	0.1670	156	137
1	309.0000	2.0000	9	0	18.1870	113.5043	27.9520	0.2312	147	127
1	310.0000	2.0000	10	0	18.3149	113.3553	27.9144	0.3362	149	129
1	311.0000	2.0000	10	0	18.1834	113.4975	27.9575	0.2284	146	123
1	312.0000	2.0000	10	0	18.0972	113.5646	28.0545	0.3377	151	123
1	313.0000	2.0000	10	0	18.2935	113.4697	28.0893	0.2764	146	127
1	314.0000	2.0000	10	0	18.1826	113.4908	27.9916	0.2588	148	122
1	315.0000	2.0000	10	0	18.2249	113.5154	28.0148	0.1808	149	128
1	316.0000	2.0000	10	0	18.1348	113.5068	28.0449	0.1923	154	134
1	317.0000	2.0000	9	0	18.2050	113.4911	27.9958	0.1572	146	139
1	318.0000	2.0000	10	0	18.2397	113.4856	28.0855	0.1894	150	129
1	319.0000	2.0000	10	0	18.1027	113.4788	28.0111	0.2657	158	130
1	320.0000	2.0000	10	0	18.1830	113.5162	28.0454	0.1352	155	130
1	321.0000	2.0000	10	0	18.2215	113.5566	28.1492	0.4133	151	128
1	322.0000	2.0000	10	0	18.1030	113.3980	27.7998	0.1794	150	124
1	323.0000	2.0000	10	0	18.3657	113.1979	27.9098	0.6544	141	110
1	324.0000	2.0000	10	0	17.9931	113.5270	27.5588	0.1984	142	111
1	325.0000	2.0000	10	0	17.9306	113.5699	27.5824	0.1865	153	125
1	326.0000	2.0000	10	0	17.9931	113.5852	27.6551	0.1818	156	129
1	327.0000	2.0000	10	0	17.9965	113.5861	27.7052	0.1243	152	131
1	328.0000	2.0000	10	0	17.9308	113.6334	27.7589	0.2024	157	137
1	329.0000	2.0000	10	0	18.0417	113.5942	27.7267	0.1195	159	134
1	330.0000	2.0000	10	0	17.9624	113.6095	27.7936	0.2013	151	134
1	331.0000	2.0000	10	0	17.8665	113.5618	27.6511	0.1756	155	129
1	332.0000	2.0000	9	0	17.9366	113.6503	27.6169	0.1018	151	140
1	333.0000	2.0000	10	0	17.8673	113.6206	27.4227	0.1850	153	135
1	334.0000	2.0000	10	0	17.9225	113.6456	27.5269	0.2071	147	132
1	335.0000	2.0000	10	0	17.7943	113.6628	27.4260	0.2223	153	137
1	336.0000	2.0000	10	0	17.8594	113.6671	27.4924	0.2231	148	129
1	337.0000	2.0000	10	0	17.5998	113.6552	27.4677	0.4196	146	122
1	338.0000	2.0000	10	0	17.7994	113.7073	27.5491	0.3229	142	121
1	339.0000	2.0000	10	0	17.8910	113.6267	27.4851	0.1860	142	130
1	340.0000	2.0000	10	0	17.7657	113.6828	27.4377	0.2527	143	126
1	341.0000	2.0000	10	0	17.8438	113.6170	27.4487	0.2128	147	131
1	342.0000	2.0000	10	0	17.8298	113.5959	27.3949	0.2142	145	131
1	343.0000	2.0000	10	0	17.8460	113.6609	27.3174	0.1733	150	133
1	344.0000	2.0000	10	0	17.7389	113.7211	27.2598	0.2545	150	130
1	345.0000	2.0000	10	0	17.7234	113.7937	27.2524	0.2404	149	133
1	346.0000	2.0000	10	0	17.5335	113.7442	27.1508	0.3071	146	128
1	347.0000	2.0000	10	0	17.7396	113.7284	27.1276	0.2191	151	129
1	348.0000	2.0000	10	0	17.5996	113.6898	27.0695	0.2191	145	135
1	349.0000	2.0000	10	0	17.8497	113.6139	27.1659	0.3099	153	137
1	350.0000	2.0000	10	0	17.3864	113.7040	27.0179	0.4566	161	134
1	351.0000	2.0000	10	0	17.4520	113.7272	27.0297	0.2893	152	133
1	352.0000	2.0000	10	0	17.5422	113.8240	27.1216	0.3261	150	134
1	353.0000	2.0000	10	0	17.7018	113.7076	27.1585	0.1587	155	130
1	354.0000	2.0000	10	0	17.6641	113.7719	27.1073	0.2158	150	134
1	355.0000	2.0000	10	0	17.6773	113.7429	27.0995	0.2323	150	126
1	356.0000	2.0000	10	0	17.6993	113.7440	27.0397	0.1661	147	125
1	357.0000	2.0000	10	0	17.5607	113.7338	26.9765	0.2974	144	131
1	358.0000	2.0000	10	0	17.7482	113.7317	27.0948	0.2456	147	129
1	359.0000	2.0000	10	0	17.7589	113.7630	27.0771	0.1737	151	129
1	360.0000	2.0000	10	0	17.5618	113.6768	26.9105	0.3260	145	133
1	361.0000	2.0000	10	0	17.5508	113.7783	26.9363	0.2159	146	134
1	362.0000	2.0000	10	0	17.4664	113.7994	26.9656	0.2771	144	129
1	363.0000	2.0000	10	0	17.5793	113.7120	26.8899	0.2506	138	119
1	364.0000	2.0000	10	0	17.5363	113.6238	26.8003	0.3167	145	128
1	365.0000	2.0000	10	0	17.1397	113.5337	26.6569	0.6123	143	129
1	366.0000	2.0000	10	0	17.2776	113.7664	26.8937	0.4645	145	125
1	367.0000	2.0000	10	0	17.6335	113.7454	27.0189	0.1381	145	130
1	368.0000	2.0000	10	0	17.4213	113.8235	27.0476	0.3470	145	119
1	369.0000	2.0000	10	0	17.4620	113.7165	26.8840	0.2753	148	123
1	370.0000	2.0000	10	0	17.6743	113.6966	26.9536	0.2303	146	128
1	371.0000	2.0000	10	0	17.5804	113.7378	26.8847	0.1693	143	126
1	372.0000	2.0000	10	0	17.4712	113.8048	26.8473	0.2337	147	132
1	373.0000	2.0000	10	0	17.4465	113.7743	26.7684	0.1727	151	129
1	374.0000	2.0000	10	0	17.5704	113.8140	26.8225	0.2053	146	132
1	375.0000	2.0000	10	0	17.3865	113.8075	26.7892	0.1861	145	129
1	376.0000	2.0000	10	0	17.2422	113.8465	26.7200	0.2638	147	125
1	377.0000	2.0000	10	0	17.0597	113.8167	26.6798	0.2373	142	132
1	378.0000	2.0000	10	0	17.1879	113.8779	26.7153	0.2356	142	138
1	379.0000	2.0000	10	0	16.8997	113.8753	26.7454	0.4570	147	128
1	380.0000	2.0000	10	0	17.3016	113.8343	26.6637	0.1500	150	132
1	381.0000	2.0000	10	0	17.0114	113.8460	26.5950	0.2850	145	133
1	382.0000	2.0000	10	0	17.1048	113.8405	26.5808	0.2294	149	129
1	383.0000	2.0000	10	0	17.1876	113.7705	26.6079	0.1891	156	131
1	384.0000	2.0000	10	0	17.4733	113.6206	26.4867	0.4007	150	128
1	385.0000	2.0000	10	0	17.1723	113.7481	26.4923	0.2328	151	128
1	386.0000	2.0000	10	0	17.3657	113.7908	26.5811	0.1525	146	132
1	387.0000	2.0000	9	0	17.1765	113.6793	26.3541	0.2700	139	130
1	388.0000	2.0000	10	0	17.1628	113.7573	26.3782	0.2139	152	128
1	389.0000	2.0000	10	0	17.2716	113.6887	26.4143	0.1918	143	128
1	390.0000	2.0000	10	0	17.3503	113.6203	26.3902	0.2491	146	125
1	391.0000	2.0000	10	0	17.1657	113.7192	26.4032	0.2678	149	130
1	392.0000	2.0000	10	0	17.2581	113.6105	26.3842	0.2272	148	131
1	393.0000	2.0000	10	0	17.3430	113.6437	26.4773	0.1340	146	125
1	394.0000	2.0000	9	0	17.5317	113.5123	26.4489	0.2633	144	130
1	395.0000	2.0000	10	0	17.3313	113.6264	26.5668	0.2235	150	131
1	396.0000	2.0000	10	0	17.4446	113.5806	26.7944	0.2539	146	127
1	397.0000	2.0000	10	0	17.4670	113.5569	26.7375	0.1886	151	126
1	398.0000	2.0000	10	0	17.1857	113.6912	26.6500	0.3217	145	127
1	399.0000	2.0000	10	0	17.2517	113.6402	26.6535	0.3438	143	125
1	400.0000	2.0000	10	0	17.3719	113.5197	26.6520	0.2336	146	120
1	401.0000	2.0000	10	0	17.2626	113.5528	26.4876	0.2195	142	135
1	402.0000	2.0000	10	0	17.7036	113.5094	26.7272	0.5308	148	125
1	403.0000	2.0000	10	0	17.5717	113.6384	26.7863	0.2943	142	124
1	404.0000	2.0000	10	0	17.4578	113.6740	26.7763	0.3026	138	115
1	405.0000	2.0000	10	0	17.1435	113.6117	26.4872	0.3083	139	115
1	406.0000	2.0000	10	0	17.4538	113.6664	26.6103	0.2298	144	124
1	407.0000	2.0000	10	0	17.3006	113.5974	26.5541	0.1536	142	118
1	408.0000	2.0000	10	0	17.3094	113.4762	26.5564	0.2797	141	115
1	409.0000	2.0000	10	0	17.2636	113.4271	26.4851	0.2983	141	128
1	410.0000	2.0000	10	0	17.2965	113.5044	26.6020	0.2256	142	122
1	411.0000	2.0000	10	0	17.1923	113.3561	26.4890	0.4502	139	114
1	412.0000	2.0000	10	0	17.0186	113.4284	26.4467	0.4252	143	124
1	413.0000	2.0000	10	0	17.2388	113.4021	26.4365	0.3700	130	110
1	414.0000	2.0000	10	0	17.5091	113.6620	26.6026	0.2717	131	105
1	415.0000	2.0000	10	0	17.4118	113.5604	26.6836	0.3024	136	115
1	416.0000	2.0000	10	0	17.3465	113.5182	26.5541	0.2289	132	115
1	417.0000	2.0000	9	0	17.2094	113.3783	26.4231	0.4305	133	106
1	418.0000	2.0000	10	0	17.0899	113.4792	26.3147	0.4850	126	98
1	419.0000	2.0000	10	0	17.5890	113.3447	26.7543	0.4093	128	103
1	420.0000	2.0000	10	0	17.2426	113.6413	26.9196	0.3643	124	97
1	421.0000	2.0000	10	0	17.2935	113.6061	26.8974	0.1593	133	112
1	422.0000	2.0000	10	0	17.1780	113.6627	26.7483	0.1970	152	120
1	423.0000	2.0000	10	0	17.1904	113.7418	26.8380	0.1943	159	126
1	424.0000	2.0000	10	0	17.3112	113.7377	26.9611	0.1977	153	122
1	425.0000	2.0000	10	0	17.1599	113.7036	26.8073	0.1802	149	123
1	426.0000	2.0000	10	0	17.1298	113.6990	26.7803	0.2310	146	125
1	427.0000	2.0000	10	0	17.0998	113.8265	26.8739	0.3399	144	127
1	428.0000	2.0000	10	0	17.1493	113.8274	26.8617	0.2098	145	132
1	429.0000	2.0000	10	0	16.7580	113.6944	26.8216	0.5955	147	122
1	430.0000	2.0000	10	0	17.1236	113.8418	27.0062	0.3952	139	124
1	431.0000	2.0000	10	0	16.6672	113.6851	26.6456	0.4911	135	115
1	432.0000	2.0000	10	0	16.8821	113.5267	26.7044	0.4652	127	107
1	433.0000	2.0000	10	0	16.6971	113.3526	26.3851	0.4934	121	93
1	434.0000	2.0000	10	0	16.4902	112.8848	26.0343	0.9432	114	82
1	435.0000	2.0000	9	0	15.9131	112.6607	25.7267	0.8466	102	83
1	436.0000	2.0000	9	0	16.5163	113.1649	25.7422	0.7349	108	82
1	437.0000	2.0000	9	0	16.4312	113.1461	26.2405	0.3189	112	93
1	438.0000	2.0000	9	0	16.6504	113.2632	26.1798	0.4316	113	91
1	439.0000	2.0000	10	0	16.3461	113.4466	25.9582	0.7275	121	97
1	440.0000	2.0000	10	0	16.8433	113.6598	26.5146	0.3371	125	107
1	441.0000	2.0000	10	0	16.5464	113.7440	26.4832	0.3618	137	120
1	442.0000	2.0000	10	0	16.9536	113.5307	26.4186	0.6350	138	114
1	443.0000	2.0000	10	0	16.7732	113.7999	26.7889	0.3261	146	114
1	444.0000	2.0000	10	0	17.0178	113.6730	26.5744	0.6421	135	114
1	445.0000	2.0000	10	0	16.7356	113.7954	26.7237	0.1494	133	119
1	446.0000	2.0000	10	0	16.9387	113.7244	26.8412	0.2766	134	118
1	447.0000	2.0000	10	0	16.9063	113.7410	26.8653	0.1769	135	119
1	448.0000	2.0000	10	0	16.8579	113.5444	26.8916	0.3359	136	119
1	449.0000	2.0000	10	0	16.6446	113.7346	26.7803	0.3621	141	124
1	450.0000	2.0000	10	0	16.9867	113.5181	26.7470	0.5166	140	121
1	451.0000	2.0000	10	0	16.7994	113.7314	26.8742	0.2250	141	127
1	452.0000	2.0000	10	0	16.8756	113.6897	26.9609	0.2386	136	122
1	453.0000	2.0000	10	0	16.9158	113.7005	27.0001	0.1804	141	121
1	454.0000	2.0000	10	0	16.7020	113.6447	26.7409	0.4309	144	122
1	455.0000	2.0000	9	0	16.7611	113.8122	27.0898	0.3842	144	123
1	456.0000	2.0000	10	0	16.8188	113.6701	26.9578	0.2333	143	124
1	457.0000	2.0000	9	0	16.7977	113.8066	27.1305	0.3596	148	124
1	458.0000	2.0000	10	0	16.9149	113.7741	27.0334	0.1315	140	122
1	459.0000	2.0000	10	0	16.6703	113.8377	26.9837	0.3050	141	127
1	460.0000	2.0000	10	0	16.8514	113.6762	27.0164	0.1960	152	121
1	461.0000	2.0000	10	0	16.8005	113.7581	26.9109	0.1739	154	120
1	462.0000	2.0000	10	0	16.6905	113.7668	26.9606	0.4014	147	125
1	463.0000	2.0000	10	0	16.9134	113.7006	26.9441	0.2264	143	126
1	464.0000	2.0000	10	0	16.7404	113.7274	26.9188	0.1835	146	121
1	465.0000	2.0000	9	0	16.9131	113.7526	26.9527	0.1845	145	126
1	466.0000	2.0000	10	0	16.7498	113.7963	26.8611	0.2126	147	118
1	467.0000	2.0000	10	0	16.7089	113.6435	26.9270	0.2260	145	121
1	468.0000	2.0000	10	0	16.7789	113.5803	26.7836	0.2944	147	119
1	469.0000	2.0000	10	0	16.8413	113.7099	26.9477	0.1911	145	124
1	470.0000	2.0000	10	0	16.6536	113.6982	26.7797	0.2554	142	123
1	471.0000	2.0000	10	0	16.8609	113.7617	26.9304	0.3106	144	124
1	472.0000	2.0000	10	0	16.6466	113.6938	26.8079	0.2478	150	126
1	473.0000	2.0000	10	0	16.5787	113.7123	26.6692	0.3043	147	124
1	474.0000	2.0000	10	0	16.8072	113.6861	26.9100	0.1869	150	125
1	475.0000	2.0000	10	0	16.6699	113.6694	26.6931	0.2645	143	118
1	476.0000	2.0000	10	0	16.7191	113.6897	26.7210	0.1921	140	131
1	477.0000	2.0000	9	0	16.6624	113.6540	26.6541	0.2182	144	127
1	478.0000	2.0000	10	0	16.6753	113.7359	26.7044	0.1547	143	122
1	479.0000	2.0000	10	0	16.6208	113.7832	26.7310	0.2472	150	125
1	480.0000	2.0000	10	0	16.5408	113.7041	26.6701	0.3569	144	126
1	481.0000	2.0000	10	0	16.5730	113.7573	26.6379	0.1899	141	128
1	482.0000	2.0000	10	0	16.4889	113.6630	26.5749	0.1890	144	124
1	483.0000	2.0000	10	0	16.7079	113.5731	26.5805	0.4632	143	127
1	484.0000	2.0000	10	0	16.4571	113.7854	26.5779	0.1755	142	133
1	485.0000	2.0000	10	0	16.3341	113.7621	26.4937	0.1984	139	122
1	486.0000	2.0000	10	0	16.2920	113.8664	26.6731	0.3965	143	121
1	487.0000	2.0000	10	0	16.3421	113.8086	26.5462	0.2849	136	128
1	488.0000	2.0000	10	0	16.4073	113.7719	26.6168	0.1811	140	118
1	489.0000	2.0000	10	0	16.2623	113.8997	26.6605	0.3276	140	125
1	490.0000	2.0000	10	0	16.1461	113.8455	26.5025	0.3271	148	124
1	491.0000	2.0000	10	0	16.0970	113.8294	26.3657	0.2009	146	123
1	492.0000	2.0000	10	0	16.0050	113.9357	26.4074	0.3317	145	128
1	493.0000	2.0000	10	0	15.9319	113.7857	26.2833	0.2566	142	124
1	494.0000	2.0000	10	0	15.8980	113.7812	26.2363	0.2677	144	125
1	495.0000	2.0000	8	0	15.8875	113.8774	26.3540	0.2506	145	133
1	496.0000	2.0000	10	0	15.7842	113.7921	26.0172	0.3969	148	128
1	497.0000	2.0000	10	0	15.8221	113.9431	26.5005	0.3992	153	125
1	498.0000	2.0000	10	0	15.7030	113.8951	26.2329	0.2245	146	124
1	499.0000	2.0000	10	0	15.5331	113.9346	25.9801	0.3000	147	123
1	500.0000	2.0000	10	0	15.6500	113.9811	26.0287	0.1987	147	124
1	501.0000	2.0000	10	0	15.3413	114.0193	26.0711	0.2660	150	121
1	502.0000	2.0000	10	0	15.3132	114.0252	26.0920	0.2177	152	131
1	503.0000	2.0000	10	0	15.3134	114.0706	26.0082	0.1223	148	123
1	504.0000	2.0000	9	0	15.1422	114.0673	25.9877	0.2997	144	120
1	505.0000	2.0000	10	0	15.1765	114.0852	25.8458	0.2515	145	119
1	506.0000	2.0000	10	0	14.8813	114.1063	25.9270	0.4136	148	125
1	507.0000	2.0000	10	0	14.9851	114.1993	25.8698	0.2490	145	123
1	508.0000	2.0000	10	0	15.0058	114.1886	25.7743	0.1919	148	134
1	509.0000	2.0000	10	0	15.0443	114.1754	25.7735	0.2063	152	130
1	510.0000	2.0000	10	0	15.0127	114.1986	25.8098	0.1489	152	128
1	511.0000	2.0000	10	0	14.8637	114.2490	25.7483	0.2364	149	131
1	512.0000	2.0000	10	0	14.9742	114.2213	25.7702	0.1738	153	129
1	513.0000	2.0000	9	0	14.7801	114.1743	25.6369	0.2749	153	132
1	514.0000	2.0000	10	0	15.0615	114.1887	25.7390	0.3323	150	132
1	515.0000	2.0000	10	0	14.9382	114.2516	25.7372	0.1811	148	135
1	516.0000	2.0000	9	0	14.9393	114.2735	25.7863	0.1790	151	134
1	517.0000	2.0000	9	0	14.6113	114.1822	25.5103	0.4793	146	129
1	518.0000	2.0000	10	0	14.7534	114.3260	25.7242	0.2456	150	133
1	519.0000	2.0000	10	0	14.8810	114.3735	25.7318	0.2034	157	124
1	520.0000	2.0000	9	0	14.8820	114.2834	25.7166	0.2024	155	129
1	521.0000	2.0000	10	0	14.7388	114.3263	25.6348	0.1958	148	135
1	522.0000	2.0000	10	0	14.8264	114.3951	25.6819	0.1702	148	138
1	523.0000	2.0000	10	0	14.8629	114.3386	25.7434	0.1820	149	133
1	524.0000	2.0000	10	0	14.8338	114.3955	25.7707	0.2014	148	130
1	525.0000	2.0000	10	0	14.7246	114.2995	25.6461	0.1674	151	127
1	526.0000	2.0000	9	0	14.7179	114.3252	25.6696	0.2720	158	130
1	527.0000	2.0000	10	0	14.7305	114.3878	25.6960	0.2678	149	130
1	528.0000	2.0000	10	0	14.6842	114.3226	25.7773	0.4162	144	132
1	529.0000	2.0000	10	0	14.7801	114.3311	25.6214	0.1670	151	127
1	530.0000	2.0000	9	0	14.7908	114.4082	25.7096	0.2246	146	123
1	531.0000	2.0000	9	0	14.7456	114.1985	25.6058	0.3723	143	123
1	532.0000	2.0000	9	0	14.8408	114.2378	25.6839	0.2529	143	119
1	533.0000	2.0000	10	0	14.7633	114.2145	25.6304	0.3006	144	120
1	534.0000	2.0000	10	0	14.8242	114.2527	25.7777	0.3966	148	122
1	535.0000	2.0000	10	0	14.7288	114.2321	25.8639	0.4208	136	115
1	536.0000	2.0000	10	0	14.9852	114.2978	25.9618	0.5455	135	113
1	537.0000	2.0000	10	0	15.1276	113.6703	25.7112	0.4384	130	112
1	538.0000	2.0000	10	0	15.6353	113.3993	26.1528	0.3813	127	103
1	539.0000	2.0000	9	0	15.4033	113.3616	26.0953	0.7192	128	96
1	540.0000	2.0000	10	0	15.7774	113.3121	26.0857	0.7165	120	92
1	541.0000	2.0000	10	0	14.9847	113.3781	26.1789	1.2310	108	77
1	542.0000	2.0000	6	0	16.1278	113.4221	26.6805	0.9662	57	43
0	543.0000	2.0000	0	3	0.0000	0.0000	0.0000	0.0000	59	49
2	544.0000	2.0000	8	0	60.9796	82.3627	143.0496	0.4301	78	71
2	545.0000	2.0000	8	0	61.2413	82.3855	142.4838	0.5291	91	92
2	546.0000	2.0000	8	0	60.9800	82.5923	143.0746	0.4231	94	84
2	547.0000	2.0000	9	0	60.9278	82.4109	142.6249	0.5803	94	89
2	548.0000	2.0000	9	0	61.0828	82.6526	142.9621	0.4767	98	91
2	549.0000	2.0000	8	0	61.1009	82.5250	143.0445	0.3812	101	98
2	550.0000	2.0000	9	0	61.1167	82.7254	143.1774	0.1433	100	90
2	551.0000	2.0000	9	0	60.8989	82.7555	142.8655	0.3349	97	94
2	552.0000	2.0000	8	0	61.0753	82.6443	142.9017	0.3795	101	94
2	553.0000	2.0000	10	0	60.8612	82.6470	143.0274	0.3773	98	96
2	554.0000	2.0000	10	0	61.1843	82.6725	142.8201	0.3702	102	100
2	555.0000	2.0000	9	0	61.0539	82.6544	142.9098	0.3913	99	96
2	556.0000	2.0000	9	0	61.0334	82.8716	143.1284	0.1842	100	94
2	557.0000	2.0000	9	0	61.0182	82.4384	143.0689	0.4039	100	96
2	558.0000	2.0000	9	0	60.8337	82.9051	143.1321	0.2764	92	95
2	559.0000	2.0000	10	0	61.1600	82.6757	143.2305	0.3959	98	97
2	560.0000	2.0000	9	0	60.9629	82.7654	143.2229	0.1892	101	103
2	561.0000	2.0000	9	0	61.0210	82.3512	142.8736	0.5301	106	101
2	562.0000	2.0000	10	0	60.9016	82.6886	143.0014	0.3359	103	96
2	563.0000	2.0000	10	0	61.0170	82.4428	142.8032	0.5428	103	98
2	564.0000	2.0000	9	0	60.9253	82.4036	142.7716	0.4946	110	98
2	565.0000	2.0000	9	0	60.9309	82.5714	143.0497	0.3358	102	102
2	566.0000	2.0000	8	0	61.0822	82.5197	142.9627	0.3754	101	93
2	567.0000	2.0000	10	0	60.9972	82.9329	142.8723	0.4737	102	97
2	568.0000	2.0000	10	0	61.1717	82.8159	142.9932	0.3645	102	99
2	569.0000	2.0000	10	0	61.1954	82.5678	142.9180	0.5177	101	95
2	570.0000	2.0000	9	0	60.9902	82.7579	143.2912	0.1378	98	93
2	571.0000	2.0000	10	0	60.8876	82.7992	142.9576	0.5656	98	99
2	572.0000	2.0000	10	0	61.1374	82.4761	142.7237	0.4836	98	101
2	573.0000	2.0000	9	0	61.1326	82.5687	142.9767	0.3121	96	98
2	574.0000	2.0000	8	0	60.9394	82.5740	143.0415	0.3528	99	102
2	575.0000	2.0000	9	0	60.8533	82.7782	143.1815	0.3385	103	100
2	576.0000	2.0000	9	0	60.9184	82.7713	143.1881	0.2488	102	100
2	577.0000	2.0000	9	0	61.0765	82.6224	142.7649	0.4333	99	96
2	578.0000	2.0000	9	0	61.1503	82.6506	143.1052	0.2782	102	100
2	579.0000	2.0000	9	0	61.0529	82.6836	143.2360	0.1367	101	101
2	580.0000	2.0000	9	0	61.0851	82.3469	142.8927	0.4502	103	101
2	581.0000	2.0000	10	0	61.1969	82.7161	142.8069	0.4437	102	104
2	582.0000	2.0000	8	0	60.9609	82.7086	143.2602	0.1538	98	99
2	583.0000	2.0000	9	0	61.0447	82.6088	143.0656	0.3951	98	94
2	584.0000	2.0000	10	0	60.7772	82.6660	143.2832	0.2534	105	100
2	585.0000	2.0000	10	0	61.0024	82.6358	143.0596	0.4087	99	97
2	586.0000	2.0000	9	0	61.0914	82.6104	142.9355	0.3987	103	98
2	587.0000	2.0000	10	0	61.1548	82.5668	143.0023	0.4205	96	97
2	588.0000	2.0000	10	0	61.1910	82.8532	142.9696	0.4390	100	96
2	589.0000	2.0000	10	0	61.0048	82.5393	143.0945	0.3881	103	98
2	590.0000	2.0000	9	0	61.1456	82.4748	142.7587	0.5183	100	93
2	591.0000	2.0000	9	0	60.9835	82.2800	142.8224	0.3978	98	98
2	592.0000	2.0000	9	0	61.0225	82.7031	143.2061	0.1387	114	99
2	593.0000	2.0000	10	0	60.9970	82.9787	142.9223	0.4302	106	99
2	594.0000	2.0000	9	0	61.1054	82.9366	142.8507	0.3464	101	93
2	595.0000	2.0000	10	0	60.9234	82.6652	143.0081	0.3698	99	96
2	596.0000	2.0000	9	0	60.9203	82.5576	143.0438	0.4374	97	92
2	597.0000	2.0000	8	0	61.0047	82.5981	142.8247	0.4087	101	97
2	598.0000	2.0000	9	0	61.1191	82.6554	142.9147	0.3485	93	93
2	599.0000	2.0000	9	0	61.2098	82.3748	142.7752	0.4170	100	100
2	600.0000	2.0000	10	0	60.9862	82.4861	143.1795	0.5330	103	98
2	601.0000	2.0000	10	0	61.0313	82.7468	143.2399	0.2387	104	97
2	602.0000	2.0000	10	0	60.9297	82.8283	143.2223	0.2290	97	106
2	603.0000	2.0000	10	0	61.0003	82.6453	143.1101	0.4443	102	102
2	604.0000	2.0000	10	0	60.9707	82.8820	142.8683	0.5382	101	99
2	605.0000	2.0000	9	0	61.0468	82.7276	143.3154	0.1642	101	95
2	606.0000	2.0000	10	0	60.9519	82.7147	143.2317	0.2219	104	109
2	607.0000	2.0000	9	0	61.0143	82.5552	143.0416	0.3707	102	100
2	608.0000	2.0000	10	0	61.0818	82.5899	142.9838	0.3063	100	102
2	609.0000	2.0000	8	0	61.0679	82.5204	142.9388	0.4787	107	101
2	610.0000	2.0000	10	0	61.0907	82.7198	143.2724	0.1645	101	100
2	611.0000	2.0000	10	0	61.1329	82.9031	142.9562	0.3609	104	99
2	612.0000	2.0000	10	0	60.8448	82.6550	143.2241	0.3691	101	101
2	613.0000	2.0000	9	0	60.8947	82.6483	143.3324	0.2386	105	100
2	614.0000	2.0000	10	0	60.9247	82.7582	143.3042	0.2068	99	103
2	615.0000	2.0000	9	0	61.0824	82.5110	143.0312	0.3456	103	97
2	616.0000	2.0000	9	0	61.0792	82.7136	143.2538	0.2179	102	107
2	617.0000	2.0000	9	0	61.0172	82.6538	143.1526	0.2530	103	100
2	618.0000	2.0000	9	0	61.0505	82.7398	143.2479	0.2333	105	103
2	619.0000	2.0000	8	0	61.0435	82.7400	143.2420	0.2052	98	106
2	620.0000	2.0000	9	0	61.0161	82.3832	143.0521	0.5044	96	100
2	621.0000	2.0000	9	0	61.0671	82.7597	143.1964	0.2015	115	99
2	622.0000	2.0000	8	0	60.8699	82.4440	142.8124	0.5112	111	104
2	623.0000	2.0000	9	0	61.0613	82.5091	143.0258	0.3752	110	102
2	624.0000	2.0000	10	0	60.7997	82.4517	142.8979	0.5595	103	100
2	625.0000	2.0000	9	0	61.0627	82.4795	143.1087	0.4482	103	103
2	626.0000	2.0000	9	0	60.9879	82.6745	143.0256	0.4095	105	101
2	627.0000	2.0000	9	0	60.9524	82.5412	143.0369	0.3553	104	96
2	628.0000	2.0000	10	0	60.9849	82.7740	143.1611	0.2025	100	100
2	629.0000	2.0000	10	0	61.2450	82.6930	142.8672	0.4748	97	104
2	630.0000	2.0000	10	0	61.6095	82.7635	142.6863	0.7889	106	96
2	631.0000	2.0000	9	0	61.0999	82.5880	142.6668	0.4974	105	97
2	632.0000	2.0000	8	0	60.9858	82.5631	143.0127	0.4224	110	113
2	633.0000	2.0000	10	0	60.9593	82.6438	143.0629	0.3111	101	97
2	634.0000	2.0000	9	0	61.1227	82.6558	142.9331	0.3565	103	96
2	635.0000	2.0000	9	0	60.9064	82.6886	143.3626	0.1694	114	93
2	636.0000	2.0000	10	0	60.8152	82.5694	142.8749	0.4670	102	104
2	637.0000	2.0000	10	0	61.0819	82.8529	142.9812	0.3389	101	102
2	638.0000	2.0000	10	0	60.9932	82.6032	143.0386	0.3467	112	104
2	639.0000	2.0000	9	0	61.0523	82.4624	142.8967	0.4996	100	92
2	640.0000	2.0000	9	0	61.0929	82.5045	142.4636	0.5099	99	102
2	641.0000	2.0000	9	0	60.9830	82.6745	142.9966	0.3513	100	99
2	642.0000	2.0000	10	0	61.0876	82.6037	143.0192	0.4219	101	96
2	643.0000	2.0000	10	0	60.9903	82.5720	143.0017	0.3818	103	104
2	644.0000	2.0000	10	0	61.1311	82.6746	142.9730	0.4424	105	95
2	645.0000	2.0000	10	0	61.0174	82.5415	143.0435	0.3442	104	103
2	646.0000	2.0000	9	0	60.9967	82.3510	142.8786	0.4824	102	99
2	647.0000	2.0000	10	0	61.0667	82.4079	142.9091	0.6350	103	96
2	648.0000	2.0000	10	0	60.9818	82.7526	143.2604	0.2358	104	101
2	649.0000	2.0000	10	0	61.0793	82.7575	143.2419	0.2630	103	99
2	650.0000	2.0000	10	0	61.0060	82.4708	142.7853	0.4375	110	102
2	651.0000	2.0000	10	0	61.2372	82.5061	142.6633	0.4911	107	102
2	652.0000	2.0000	9	0	61.0306	82.7802	143.1807	0.2112	111	104
2	653.0000	2.0000	10	0	61.3123	82.3782	142.9850	0.5924	109	99
2	654.0000	2.0000	10	0	61.2010	82.6455	143.3122	0.2003	105	98
2	655.0000	2.0000	9	0	61.0616	82.6433	142.9416	0.3989	97	97
2	656.0000	2.0000	9	0	61.0061	82.2926	142.8731	0.5598	113	99
2	657.0000	2.0000	9	0	61.0878	82.7833	143.0213	0.3539	105	103
2	658.0000	2.0000	9	0	61.1374	82.6851	143.3570	0.2319	107	99
2	659.0000	2.0000	8	0	60.8902	82.5096	143.0795	0.4518	103	104
2	660.0000	2.0000	8	0	61.0287	82.5388	143.1024	0.3982	103	89
2	661.0000	2.0000	10	0	60.9400	82.6477	143.0638	0.3740	112	98
2	662.0000	2.0000	9	0	60.9712	82.7256	143.2897	0.1548	112	104
3	663.0000	2.0000	6	0	61.3014	82.8140	142.5432	0.6061	100	100
2	664.0000	2.0000	10	0	60.8513	82.7320	142.8633	0.6247	105	97
2	665.0000	2.0000	9	0	61.1412	82.4487	142.5096	0.6499	98	97
2	666.0000	2.0000	9	0	61.2063	82.7002	142.7810	0.4217	100	97
2	667.0000	2.0000	10	0	61.0021	82.4669	142.9055	0.4715	109	105
2	668.0000	2.0000	9	0	61.0173	82.7223	143.0024	0.3812	108	101
2	669.0000	2.0000	10	0	61.0982	82.6185	142.9595	0.3912	110	97
2	670.0000	2.0000	8	0	61.2624	82.4278	142.5856	0.5412	113	97
2	671.0000	2.0000	9	0	61.0745	82.4248	142.7600	0.6356	111	96
2	672.0000	2.0000	10	0	60.9432	82.6448	143.0447	0.3999	109	99
2	673.0000	2.0000	10	0	61.1353	82.6764	142.8876	0.4926	112	103
2	674.0000	2.0000	9	0	61.0058	82.7520	143.1651	0.3213	109	103
2	675.0000	2.0000	9	0	61.0679	82.5925	143.1244	0.4317	115	105
2	676.0000	2.0000	9	0	60.9709	82.5513	142.8577	0.3601	108	99
2	677.0000	2.0000	9	0	60.9283	82.7292	143.0836	0.3084	109	98
2	678.0000	2.0000	9	0	61.2246	82.4094	142.8113	0.5086	112	100
2	679.0000	2.0000	9	0	61.0558	82.7297	143.1764	0.1594	105	97
2	680.0000	2.0000	10	0	61.0972	82.6513	143.0514	0.2854	104	99
2	681.0000	2.0000	10	0	61.0514	82.6430	143.3159	0.2128	109	105
2	682.0000	2.0000	9	0	61.0653	82.5320	143.0483	0.3988	104	105
2	683.0000	2.0000	9	0	61.0935	82.6984	143.2294	0.1446	105	96
2	684.0000	2.0000	9	0	60.9612	82.7686	143.2116	0.1925	108	104
2	685.0000	2.0000	9	0	61.1406	82.5662	143.0194	0.3971	103	99
2	686.0000	2.0000	10	0	61.0062	82.9285	142.8037	0.7319	104	102
2	687.0000	2.0000	9	0	60.9894	82.7783	142.5008	0.6752	99	96
2	688.0000	2.0000	9	0	61.2598	82.4613	142.9942	0.5037	102	95
2	689.0000	2.0000	10	0	61.0674	82.6031	143.0111	0.3364	106	101
2	690.0000	2.0000	9	0	61.0209	82.3168	142.8639	0.4785	107	98
2	691.0000	2.0000	9	0	61.1361	82.5087	143.0177	0.3439	110	100
2	692.0000	2.0000	9	0	61.0376	82.7792	143.2167	0.2160	108	101
2	693.0000	2.0000	10	0	61.2411	82.6438	142.8943	0.4071	110	105
2	694.0000	2.0000	9	0	61.1992	82.4212	143.1609	0.3987	109	101
2	695.0000	2.0000	10	0	61.1335	82.6486	143.0335	0.4359	106	101
2	696.0000	2.0000	9	0	61.0940	82.4235	142.9028	0.5787	114	102
2	697.0000	2.0000	9	0	61.0407	82.4917	143.0804	0.4173	115	102
2	698.0000	2.0000	9	0	61.0069	82.6266	143.0644	0.3814	108	99
2	699.0000	2.0000	9	0	61.1863	82.7833	143.1761	0.2432	104	98
2	700.0000	2.0000	9	0	61.0132	82.3810	142.8763	0.5208	112	97
2	701.0000	2.0000	10	0	61.3695	82.5391	142.6449	0.6201	108	100
2	702.0000	2.0000	9	0	61.1098	82.4714	142.6479	0.4862	111	98
2	703.0000	2.0000	8	0	61.0991	82.6328	142.8918	0.3808	108	99
2	704.0000	2.0000	9	0	61.0384	82.7061	142.9514	0.4141	112	101
2	705.0000	2.0000	9	0	61.0611	82.5689	142.9628	0.4499	113	100
2	706.0000	2.0000	9	0	61.2446	82.8768	142.9651	0.3135	111	99
2	707.0000	2.0000	10	0	61.1570	82.5562	143.1105	0.3535	109	97
2	708.0000	2.0000	9	0	61.1554	82.7604	143.1942	0.1944	105	98
2	709.0000	2.0000	10	0	61.3856	82.6825	142.8807	0.5555	109	104
2	710.0000	2.0000	9	0	61.2321	82.7148	143.2027	0.2384	105	97
2	711.0000	2.0000	9	0	61.0087	82.5799	143.0821	0.4736	103	98
2	712.0000	2.0000	10	0	61.0774	82.5980	143.1005	0.3154	109	103
2	713.0000	2.0000	9	0	61.6143	82.7669	142.7930	0.7712	110	99
2	714.0000	2.0000	10	0	61.0272	82.6634	143.0219	0.3790	109	105
2	715.0000	2.0000	9	0	61.3137	82.5929	142.9068	0.3651	110	97
2	716.0000	2.0000	9	0	61.1209	82.7373	143.2189	0.1251	105	92
2	717.0000	2.0000	9	0	61.3953	82.5278	142.9140	0.3745	108	96
2	718.0000	2.0000	9	0	61.2469	82.5903	142.8332	0.3553	106	95
2	719.0000	2.0000	9	0	61.3013	82.9270	142.9198	0.3217	110	99
2	720.0000	2.0000	10	0	61.2653	82.6512	142.9546	0.3392	107	99
2	721.0000	2.0000	9	0	61.1640	82.5934	143.0852	0.4002	104	100
2	722.0000	2.0000	10	0	61.0354	83.1010	143.0577	0.5072	105	99
2	723.0000	2.0000	10	0	61.0580	82.6675	142.9514	0.3111	109	99
2	724.0000	2.0000	9	0	61.1655	82.7009	143.1964	0.2781	111	98
2	725.0000	2.0000	10	0	61.2279	82.7722	142.7918	0.5608	107	98
2	726.0000	2.0000	9	0	61.2861	82.6819	143.1771	0.1073	93	94
2	727.0000	2.0000	8	0	61.2880	82.5401	142.7633	0.4161	102	88
2	728.0000	2.0000	9	0	61.3961	82.4644	142.9708	0.3908	82	75
2	729.0000	2.0000	6	0	60.9824	82.5287	142.5949	0.5342	71	60
1	730.0000	2.0000	6	0	17.7050	113.0998	25.4170	0.7657	67	55
1	731.0000	2.0000	8	0	17.3037	113.3713	25.8345	0.9017	80	61
1	732.0000	2.0000	7	0	17.5801	114.0034	25.7841	0.3185	88	71
1	733.0000	2.0000	9	0	17.5013	113.3407	26.0425	0.7936	103	80
1	734.0000	2.0000	10	0	17.3136	113.9773	25.8859	0.8023	115	87
1	735.0000	2.0000	10	0	17.8729	113.6404	26.3880	0.5036	118	99
1	736.0000	2.0000	10	0	17.9786	113.4751	26.6028	0.6596	128	100
1	737.0000	2.0000	10	0	17.9688	113.8774	26.4624	0.6098	127	98
1	738.0000	2.0000	10	0	17.5521	113.9363	26.3517	0.5425	127	97
1	739.0000	2.0000	10	0	17.9702	113.5817	26.2079	0.5990	124	99
1	740.0000	2.0000	10	0	17.8496	113.7222	26.5125	0.4473	130	111
1	741.0000	2.0000	10	0	17.6653	113.6021	25.9098	0.7464	129	106
1	742.0000	2.0000	10	0	17.8112	113.8494	26.4650	0.4255	130	111
1	743.0000	2.0000	10	0	18.0322	113.9593	26.6411	0.3426	132	107
1	744.0000	2.0000	10	0	17.9627	113.9338	26.3969	0.3600	131	105
1	745.0000	2.0000	10	0	18.1862	114.2055	26.6566	0.4074	131	110
1	746.0000	2.0000	10	0	17.9288	114.1046	26.5104	0.3201	133	111
1	747.0000	2.0000	10	0	18.1615	114.1412	26.6034	0.4441	137	102
1	748.0000	2.0000	10	0	17.9770	113.9682	26.5119	0.4551	138	108
1	749.0000	2.0000	10	0	17.9261	113.9782	26.4612	0.3142	134	108
1	750.0000	2.0000	10	0	18.1221	114.0346	26.5043	0.3326	137	116
1	751.0000	2.0000	10	0	17.9808	113.9651	26.6079	0.5034	135	114
1	752.0000	2.0000	10	0	17.9102	113.6958	26.1560	0.6547	140	112
1	753.0000	2.0000	10	0	17.9201	113.9492	26.5274	0.5928	138	113
1	754.0000	2.0000	10	0	17.7525	113.7601	26.4124	0.5867	143	109
1	755.0000	2.0000	10	0	18.1106	113.9118	26.5766	0.6002	141	111
1	756.0000	2.0000	10	0	18.0237	114.0707	26.4364	0.1887	141	113
1	757.0000	2.0000	10	0	18.2237	114.0894	26.5115	0.3399	147	117
1	758.0000	2.0000	10	0	18.1866	114.2155	26.5775	0.4848	140	112
1	759.0000	2.0000	10	0	18.1649	114.1019	26.4743	0.2097	139	116
1	760.0000	2.0000	10	0	18.3395	114.0659	26.6241	0.4134	143	117
1	761.0000	2.0000	10	0	17.9101	114.1015	26.3468	0.2061	138	117
1	762.0000	2.0000	10	0	17.9451	114.1206	26.4534	0.2551	143	116
1	763.0000	2.0000	10	0	18.0829	114.0264	26.4478	0.1486	138	113
1	764.0000	2.0000	10	0	17.9790	114.0342	26.3691	0.2496	139	119
1	765.0000	2.0000	10	0	18.0333	114.0590	26.3908	0.1788	138	117
1	766.0000	2.0000	9	0	17.8262	113.8743	26.2931	0.3626	142	120
1	767.0000	2.0000	10	0	18.1020	114.0657	26.4649	0.2825	133	117
1	768.0000	2.0000	10	0	18.2573	113.9066	26.5811	0.4871	142	113
1	769.0000	2.0000	10	0	18.0449	113.9696	26.4133	0.2572	143	121
1	770.0000	2.0000	10	0	18.0649	113.9245	26.3820	0.2368	141	114
1	771.0000	2.0000	10	0	17.8350	114.1057	26.4157	0.3443	144	117
1	772.0000	2.0000	10	0	18.1277	113.9582	26.4218	0.1720	140	120
1	773.0000	2.0000	10	0	18.0348	113.7868	26.1990	0.4362	149	125
1	774.0000	2.0000	10	0	17.8988	113.7357	26.4010	0.5933	133	118
1	775.0000	2.0000	10	0	18.0769	113.8268	26.4018	0.2352	139	113
1	776.0000	2.0000	10	0	18.4112	113.8142	26.5872	0.3826	137	120
1	777.0000	2.0000	10	0	18.1428	113.8868	26.3247	0.2512	147	124
1	778.0000	2.0000	10	0	17.8781	113.7672	26.3481	0.5633	141	123
1	779.0000	2.0000	10	0	18.3246	113.7954	26.5511	0.2205	140	115
1	780.0000	2.0000	10	0	18.2740	113.8064	26.4604	0.2148	141	123
1	781.0000	2.0000	9	0	18.2846	113.8069	26.5451	0.2305	139	117
1	782.0000	2.0000	10	0	18.3654	113.7707	26.6121	0.1591	139	123
1	783.0000	2.0000	10	0	18.2205	113.7494	26.5107	0.1921	143	123
1	784.0000	2.0000	10	0	18.5284	113.7543	26.6801	0.2141	145	120
1	785.0000	2.0000	10	0	18.4589	113.6990	26.7522	0.1702	142	123
1	786.0000	2.0000	10	0	18.4133	113.7883	26.7466	0.1386	142	124
1	787.0000	2.0000	9	0	18.4539	113.7419	26.7590	0.2136	136	118
1	788.0000	2.0000	10	0	18.4227	113.8288	26.7880	0.1872	140	121
1	789.0000	2.0000	10	0	18.2486	113.8491	26.6595	0.2407	141	129
1	790.0000	2.0000	10	0	18.2566	113.8509	26.8789	0.4220	142	124
1	791.0000	2.0000	10	0	18.2499	113.6767	26.7216	0.2651	139	117
1	792.0000	2.0000	10	0	18.3628	113.8279	26.7323	0.1585	133	127
1	793.0000	2.0000	10	0	18.4233	113.7634	26.8058	0.2241	134	120
1	794.0000	2.0000	9	0	18.4874	113.6376	26.7378	0.3055	122	99
1	795.0000	2.0000	8	0	18.3761	113.7540	26.6797	0.2078	118	94
1	796.0000	2.0000	10	0	18.3412	113.6741	26.6979	0.2232	133	105
1	797.0000	2.0000	10	0	18.3850	113.5567	26.6293	0.3224	137	119
1	798.0000	2.0000	10	0	18.5041	113.7071	26.8836	0.2009	138	129
1	799.0000	2.0000	9	0	18.3819	113.7357	26.8700	0.2417	133	123
1	800.0000	2.0000	9	0	18.4373	113.6292	26.7327	0.2290	131	122
1	801.0000	2.0000	10	0	18.3031	113.6599	26.6954	0.2575	133	114
1	802.0000	2.0000	10	0	18.2762	113.7016	26.7908	0.2777	132	115
1	803.0000	2.0000	10	0	18.2251	113.6891	26.7332	0.1839	138	113
1	804.0000	2.0000	10	0	18.2120	113.5506	26.8932	0.3804	128	108
1	805.0000	2.0000	10	0	18.3684	113.4160	26.8459	0.4797	120	96
1	806.0000	2.0000	9	0	17.9401	113.2146	26.4965	0.9332	78	62
1	807.0000	2.0000	8	0	18.8196	112.9179	27.5107	0.8534	45	40
1	808.0000	2.0000	6	0	101.8305	75.2675	96.7878	1.7880	46	45
1	809.0000	2.0000	9	0	79.0830	151.2876	86.4183	0.2823	92	68
1	810.0000	2.0000	10	0	79.4647	151.4794	86.8818	0.1806	114	95
1	811.0000	2.0000	10	0	79.5309	151.4553	86.9012	0.1755	120	106
1	812.0000	2.0000	10	0	79.6510	151.4485	87.1376	0.2399	129	107
1	813.0000	2.0000	10	0	79.6239	151.2396	87.0781	0.2289	128	113
1	814.0000	2.0000	10	0	79.9241	151.1748	87.4410	0.2526	142	114
1	815.0000	2.0000	10	0	79.7479	151.2871	87.3085	0.1614	144	117
1	816.0000	2.0000	10	0	79.9735	151.2056	87.4445	0.1003	137	120
1	817.0000	2.0000	10	0	79.9473	151.1818	87.4036	0.1185	141	120
1	818.0000	2.0000	10	0	79.8227	151.2244	87.3577	0.2108	142	116
1	819.0000	2.0000	10	0	79.8256	151.2619	87.3901	0.2448	142	122
1	820.0000	2.0000	10	0	79.9034	151.1887	87.4984	0.2415	145	119
1	821.0000	2.0000	10	0	79.7538	151.1971	87.4695	0.2153	147	116
1	822.0000	2.0000	10	0	79.7974	151.1798	87.4640	0.1948	146	121
1	823.0000	2.0000	10	0	79.7507	151.1277	87.4797	0.1345	144	118
1	824.0000	2.0000	10	0	79.8758	151.0111	87.6269	0.1528	136	122
1	825.0000	2.0000	10	0	79.6885	150.9449	87.5652	0.1383	141	122
1	826.0000	2.0000	10	0	79.9342	150.9500	87.7568	0.1750	138	118
1	827.0000	2.0000	10	0	79.8228	150.9960	87.6395	0.1436	139	120
1	828.0000	2.0000	10	0	79.8287	151.0127	87.7897	0.1867	142	121
1	829.0000	2.0000	10	0	79.7453	150.9792	87.8850	0.2611	143	123
1	830.0000	2.0000	10	0	79.9969	150.8745	87.9263	0.1856	145	118
1	831.0000	2.0000	10	0	79.8935	150.9351	87.8386	0.1441	150	122
1	832.0000	2.0000	10	0	79.8118	150.8797	87.9599	0.3018	141	117
1	833.0000	2.0000	10	0	79.8649	150.9912	88.2675	0.2042	140	118
1	834.0000	2.0000	10	0	79.9311	150.9887	88.3656	0.1374	145	121
1	835.0000	2.0000	10	0	79.9102	150.7542	88.5119	0.3488	142	121
1	836.0000	2.0000	10	0	79.6476	150.5627	88.5469	0.2920	148	116
1	837.0000	2.0000	10	0	79.9610	150.2219	88.8149	0.1814	141	125
1	838.0000	2.0000	10	0	80.0168	150.1070	88.8603	0.2478	142	119
1	839.0000	2.0000	10	0	80.1254	150.0075	89.0504	0.1174	142	117
1	840.0000	2.0000	10	0	80.1025	149.8987	88.9864	0.2791	144	118
1	841.0000	2.0000	10	0	80.3544	149.7546	89.2427	0.3397	141	121
1	842.0000	2.0000	10	0	80.2465	149.8271	89.1736	0.1778	145	123
1	843.0000	2.0000	10	0	80.2877	149.5971	89.1314	0.1823	139	121
1	844.0000	2.0000	10	0	80.3664	149.4058	89.1542	0.1666	142	126
1	845.0000	2.0000	10	0	80.4418	149.2777	89.2464	0.1798	146	121
1	846.0000	2.0000	10	0	80.5083	149.1686	89.3275	0.2266	145	120
1	847.0000	2.0000	10	0	80.4773	149.3388	89.3105	0.2140	137	104
1	848.0000	2.0000	10	0	80.5315	149.5794	89.2999	0.2682	136	105
1	849.0000	2.0000	10	0	80.5790	150.1462	89.3895	0.3580	137	112
1	850.0000	2.0000	10	0	80.6834	150.3821	89.6687	0.3363	138	113
1	851.0000	2.0000	10	0	80.5385	150.8424	89.6507	0.3924	142	113
1	852.0000	2.0000	10	0	80.8512	150.9772	89.8474	0.2725	136	110
1	853.0000	2.0000	9	0	80.9279	151.0448	89.8968	0.2179	133	99
1	854.0000	2.0000	8	0	79.8305	151.8852	89.2196	0.8613	129	95
1	855.0000	2.0000	10	0	81.0854	152.7684	90.1072	0.2247	130	104
1	856.0000	2.0000	10	0	81.1386	152.8488	90.1230	0.2567	141	114
1	857.0000	2.0000	10	0	81.0851	152.7711	90.0081	0.2540	139	118
1	858.0000	2.0000	10	0	81.2837	152.7474	90.2717	0.1857	143	118
1	859.0000	2.0000	10	0	81.1701	152.8183	90.2313	0.1423	137	115
1	860.0000	2.0000	9	0	81.1493	152.8239	90.2130	0.1860	135	111
1	861.0000	2.0000	10	0	81.0838	152.8256	90.1787	0.2237	135	114
1	862.0000	2.0000	10	0	81.3733	152.8244	90.3857	0.1293	139	121
1	863.0000	2.0000	10	0	81.2501	152.7674	90.2898	0.2118	146	121
1	864.0000	2.0000	10	0	81.2293	152.7690	90.2889	0.1824	138	120
1	865.0000	2.0000	10	0	81.2666	152.7793	90.3989	0.2741	138	121
1	866.0000	2.0000	10	0	81.2254	152.6682	90.2596	0.2746	128	111
1	867.0000	2.0000	10	0	80.7651	153.0248	90.1827	0.4247	118	91
1	868.0000	2.0000	9	0	80.6196	152.6219	90.1608	0.8032	70	56
2	869.0000	2.0000	8	0	102.6536	97.8674	165.8976	0.1946	75	59
2	870.0000	2.0000	9	0	102.6549	97.9267	166.0245	0.2230	95	83
2	871.0000	2.0000	9	0	102.7258	97.8643	165.9818	0.2521	104	89
2	872.0000	2.0000	8	0	102.5979	97.9720	166.0084	0.3067	100	86
2	873.0000	2.0000	9	0	102.7198	97.8827	166.0012	0.2220	105	97
2	874.0000	2.0000	8	0	102.8238	97.8870	165.9297	0.3546	103	91
2	875.0000	2.0000	9	0	102.7838	97.9089	166.0353	0.2607	102	94
3	876.0000	2.0000	6	0	102.6480	97.9316	345.3742	0.3745	95	95
2	877.0000	2.0000	9	0	102.7948	97.8201	166.0102	0.2449	101	101
2	878.0000	2.0000	9	0	102.7145	97.8621	166.0356	0.2982	105	98
2	879.0000	2.0000	9	0	102.7913	97.8426	166.0427	0.4308	106	98
2	880.0000	2.0000	9	0	102.5808	97.9779	165.9897	0.1882	102	97
2	881.0000	2.0000	8	0	102.7629	98.0403	166.0440	0.1813	110	99
2	882.0000	2.0000	9	0	102.6571	98.0374	166.0681	0.2454	103	94
2	883.0000	2.0000	10	0	102.7084	97.9119	166.0673	0.1568	102	100
2	884.0000	2.0000	9	0	102.6694	97.9721	166.0795	0.1152	109	92
2	885.0000	2.0000	8	0	102.5796	97.9514	166.0609	0.1314	113	97
2	886.0000	2.0000	10	0	102.7171	97.7010	166.1089	0.3667	111	100
2	887.0000	2.0000	8	0	102.8375	97.8960	166.0324	0.1887	112	98
2	888.0000	2.0000	8	0	102.5321	97.9624	166.0663	0.2390	112	103
2	889.0000	2.0000	9	0	102.7401	97.8549	165.9879	0.2452	110	94
2	890.0000	2.0000	9	0	102.7071	98.0044	165.9952	0.2546	108	99
2	891.0000	2.0000	10	0	102.8317	97.8640	166.0734	0.1725	108	98
2	892.0000	2.0000	9	0	102.6573	98.0083	166.0382	0.2128	106	97
2	893.0000	2.0000	8	0	102.7752	97.9695	166.0870	0.3000	106	101
2	894.0000	2.0000	9	0	102.6889	97.8986	166.0780	0.2089	105	98
2	895.0000	2.0000	9	0	102.7444	97.7939	166.0673	0.3722	105	96
2	896.0000	2.0000	9	0	102.6424	97.8598	166.0754	0.3025	103	97
2	897.0000	2.0000	10	0	102.8319	97.7998	166.0521	0.2293	103	101
2	898.0000	2.0000	10	0	102.7017	97.9503	166.1112	0.1654	114	98
2	899.0000	2.0000	9	0	102.9378	97.8078	166.1252	0.1742	105	96
2	900.0000	2.0000	9	0	102.7032	97.9061	166.0283	0.1988	111	101
2	901.0000	2.0000	9	0	102.6823	97.9221	166.0205	0.2350	105	102
2	902.0000	2.0000	10	0	102.6701	98.0006	166.0830	0.2281	103	93
2	903.0000	2.0000	10	0	102.6024	97.9544	166.0165	0.3802	116	101
2	904.0000	2.0000	9	0	102.7217	97.9156	166.0500	0.1343	104	103
2	905.0000	2.0000	8	0	102.8201	97.8181	166.0880	0.2210	111	108
2	906.0000	2.0000	10	0	102.7220	97.9787	166.0745	0.1971	103	102
2	907.0000	2.0000	10	0	102.6817	97.9136	166.0598	0.1252	102	101
2	908.0000	2.0000	9	0	102.7457	97.9314	166.0804	0.2047	107	101
2	909.0000	2.0000	9	0	102.7560	97.8531	166.1217	0.2609	98	95
2	910.0000	2.0000	10	0	102.6875	97.9759	166.0612	0.1382	101	98
2	911.0000	2.0000	9	0	102.7752	97.7462	166.1370	0.3399	107	92
2	912.0000	2.0000	10	0	102.8796	97.8808	166.1060	0.1976	109	94
2	913.0000	2.0000	9	0	102.6710	97.9121	166.0334	0.2375	94	85
2	914.0000	2.0000	9	0	102.6191	97.8958	166.0018	0.3860	84	79
0	915.0000	2.0000	0	3	0.0000	0.0000	0.0000	0.0000	83	67
2	916.0000	2.0000	9	0	102.7417	97.7786	165.7966	0.3395	74	68
2	917.0000	2.0000	8	0	102.7520	97.8135	165.8924	0.4450	64	55
2	918.0000	2.0000	7	0	103.0397	98.3211	165.3402	0.7516	63	53
0	919.0000	2.0000	0	3	0.0000	0.0000	0.0000	0.0000	38	38
0	920.0000	2.0000	0	3	0.0000	0.0000	0.0000	0.0000	40	40
0	921.0000	2.0000	0	3	0.0000	0.0000	0.0000	0.0000	35	39
1	922.0000	2.0000	6	0	75.3207	51.1620	164.1286	1.2970	38	39
0	923.0000	2.0000	0	3	0.0000	0.0000	0.0000	0.0000	52	41
0	924.0000	2.0000	0	3	0.0000	0.0000	0.0000	0.0000	57	41
2	925.0000	2.0000	7	0	102.3080	98.4096	165.4162	0.7465	65	55
2	926.0000	2.0000	6	0	102.6855	97.6103	165.6720	0.4700	63	54
2	927.0000	2.0000	6	0	102.9105	97.4683	165.7800	0.8971	76	56
2	928.0000	2.0000	9	0	102.6090	97.9965	165.3547	0.9978	90	65
2	929.0000	2.0000	9	0	102.6086	97.9318	165.8709	0.2014	80	69
2	930.0000	2.0000	8	0	102.7751	97.7694	165.9877	0.3381	86	76
2	931.0000	2.0000	8	0	102.8119	97.5064	165.9577	0.4095	92	76
2	932.0000	2.0000	9	0	102.7649	97.8187	166.0008	0.3214	90	80
2	933.0000	2.0000	8	0	102.6183	97.7264	165.9532	0.2631	95	81
2	934.0000	2.0000	9	0	102.8035	97.7170	166.0451	0.1769	104	92
0	935.0000	2.0000	0	3	0.0000	0.0000	0.0000	0.0000	92	85
2	936.0000	2.0000	9	0	102.5530	97.8710	166.0722	0.2766	103	91
2	937.0000	2.0000	9	0	102.6792	97.6926	165.9053	0.2394	101	90
2	938.0000	2.0000	9	0	102.6772	97.8240	166.0786	0.3399	104	96
2	939.0000	2.0000	8	0	102.7259	97.8807	166.1018	0.4084	100	89
2	940.0000	2.0000	10	0	102.6804	97.7456	166.1229	0.2739	104	94
2	941.0000	2.0000	10	0	102.7815	97.8040	166.0821	0.1316	104	90
2	942.0000	2.0000	9	0	102.8065	97.7607	166.0562	0.2129	109	92
2	943.0000	2.0000	9	0	102.6234	97.7032	166.0961	0.2917	102	92
2	944.0000	2.0000	10	0	102.7095	97.7425	166.0405	0.2931	106	87
3	945.0000	2.0000	6	0	102.8009	97.8271	345.8103	0.2172	106	95
2	946.0000	2.0000	10	0	102.7625	97.7718	166.1143	0.2546	106	90
2	947.0000	2.0000	8	0	102.5615	97.7781	166.0201	0.4710	98	88
2	948.0000	2.0000	9	0	102.7797	97.8338	166.1074	0.2289	90	85
2	949.0000	2.0000	10	0	103.0220	97.8211	165.7559	0.5556	98	81
2	950.0000	2.0000	8	0	102.6524	97.7021	166.0554	0.2914	98	79
2	951.0000	2.0000	8	0	102.6381	97.7030	165.9614	0.4502	84	80
2	952.0000	2.0000	7	0	102.5848	97.7285	166.0640	0.3784	84	71
2	953.0000	2.0000	8	0	102.4520	97.9973	165.9922	0.2512	89	78
2	954.0000	2.0000	8	0	102.6225	97.9226	165.9700	0.3418	87	76
2	955.0000	2.0000	8	0	102.6154	97.9376	165.9023	0.5662	90	81
2	956.0000	2.0000	9	0	102.5753	98.0058	166.0376	0.2736	92	79
2	957.0000	2.0000	7	0	102.5484	97.8018	166.0589	0.3237	86	74
2	958.0000	2.0000	7	0	102.7436	97.6138	166.0934	0.3979	84	68
2	959.0000	2.0000	7	0	102.6322	97.7441	165.8259	0.2592	83	68
2	960.0000	2.0000	7	0	103.0951	98.0075	165.8952	0.4264	68	64
2	961.0000	2.0000	7	0	103.1761	98.3307	165.5594	1.0229	70	58
2	962.0000	2.0000	9	0	102.6709	97.9464	165.9920	0.2539	78	70
3	963.0000	2.0000	6	0	102.7457	97.6650	345.7043	0.2057	94	81
2	964.0000	2.0000	10	0	102.8979	97.6648	165.7936	0.3660	97	86
2	965.0000	2.0000	10	0	102.6286	97.7685	166.0080	0.2028	99	84
2	966.0000	2.0000	8	0	102.7043	97.7205	165.9267	0.1894	91	90
2	967.0000	2.0000	10	0	102.7708	97.7499	166.0083	0.3256	97	84
3	968.0000	2.0000	6	0	102.7189	97.7207	345.8086	0.2195	92	83
2	969.0000	2.0000	8	0	102.8132	97.6512	166.0052	0.2354	100	90
2	970.0000	2.0000	10	0	102.8439	97.7037	165.8998	0.3401	107	95
2	971.0000	2.0000	9	0	102.6774	97.8026	165.9291	0.2535	102	89
2	972.0000	2.0000	9	0	102.6599	97.5497	165.9201	0.2632	109	91
2	973.0000	2.0000	8	0	102.8082	97.5455	165.9210	0.3404	103	95
2	974.0000	2.0000	10	0	102.6690	97.7910	166.0282	0.2136	107	99
2	975.0000	2.0000	10	0	102.6756	97.7117	166.0293	0.2027	115	100
2	976.0000	2.0000	10	0	102.6175	97.6075	166.0126	0.2706	108	91
2	977.0000	2.0000	9	0	102.5696	97.5728	166.0557	0.2635	116	104
2	978.0000	2.0000	9	0	102.4460	97.7042	166.0756	0.2194	116	102
2	979.0000	2.0000	9	0	102.5499	97.4849	165.9594	0.5461	106	92
2	980.0000	2.0000	9	0	102.3249	97.6608	165.9954	0.2846	99	94
2	981.0000	2.0000	8	0	102.6392	97.6575	166.0091	0.2226	108	94
2	982.0000	2.0000	9	0	102.4550	97.6864	166.0044	0.3350	94	83
3	983.0000	2.0000	6	0	102.4365	97.7181	345.8498	0.4948	85	79
2	984.0000	2.0000	9	0	102.6142	97.5627	165.9745	0.2811	92	78
2	985.0000	2.0000	8	0	102.5857	97.6485	165.8688	0.4176	66	70
0	986.0000	2.0000	0	3	0.0000	0.0000	0.0000	0.0000	60	57
0	987.0000	2.0000	0	3	0.0000	0.0000	0.0000	0.0000	61	50
2	988.0000	2.0000	9	0	102.3990	97.7464	165.9330	0.3594	64	58
2	989.0000	2.0000	9	0	102.5511	97.6618	166.1291	0.1191	63	67
2	990.0000	2.0000	9	0	102.5183	97.6819	166.2405	0.2648	90	79
2	991.0000	2.0000	10	0	102.6294	97.5540	166.3426	0.2423	110	96
2	992.0000	2.0000	10	0	102.8101	97.6650	166.2496	0.2204	104	96
2	993.0000	2.0000	10	0	102.7542	97.5457	166.4019	0.1452	99	91
2	994.0000	2.0000	9	0	102.7820	97.5059	166.2978	0.2412	111	95
2	995.0000	2.0000	9	0	102.6538	97.7710	166.3165	0.2295	107	97
2	996.0000	2.0000	10	0	102.5732	97.6451	166.2915	0.1854	115	96
2	997.0000	2.0000	9	0	102.6283	97.5826	166.2777	0.1595	112	100
2	998.0000	2.0000	10	0	102.4691	97.6544	166.2638	0.1877	111	99
2	999.0000	2.0000	10	0	102.6800	97.6317	166.3344	0.3235	109	98
2	1000.0000	2.0000	9	0	102.5561	97.6036	166.2704	0.2450	109	100
2	1001.0000	2.0000	9	0	102.3954	97.8994	166.2176	0.3446	107	98
2	1002.0000	2.0000	10	0	102.5298	97.8240	166.2184	0.3449	107	98
2	1003.0000	2.0000	10	0	102.5954	97.6332	166.3456	0.1991	114	99
2	1004.0000	2.0000	9	0	102.6932	97.8118	166.3364	0.1392	122	99
2	1005.0000	2.0000	9	0	102.7139	97.5259	166.2694	0.3597	115	100
2	1006.0000	2.0000	9	0	102.6040	97.7361	166.2348	0.2180	119	98
2	1007.0000	2.0000	10	0	102.6118	97.7618	166.2712	0.1857	115	101
2	1008.0000	2.0000	8	0	102.8327	97.6013	166.2945	0.2966	113	97
2	1009.0000	2.0000	9	0	102.6061	97.6404	166.3473	0.2431	110	98
2	1010.0000	2.0000	9	0	102.4753	97.8905	166.3534	0.1566	102	92
2	1011.0000	2.0000	10	0	102.5134	97.7751	166.3222	0.2171	105	95
2	1012.0000	2.0000	10	0	102.4494	97.9766	166.3096	0.2276	101	87
2	1013.0000	2.0000	10	0	102.5833	97.7632	166.2328	0.2216	108	92
2	1014.0000	2.0000	8	0	102.4770	97.7674	166.1075	0.3620	105	94
2	1015.0000	2.0000	8	0	102.5995	97.6436	166.1229	0.2091	108	103
2	1016.0000	2.0000	9	0	102.6271	97.7078	166.2348	0.2357	110	96
2	1017.0000	2.0000	10	0	102.4272	97.8813	166.1765	0.3119	107	100
2	1018.0000	2.0000	10	0	102.6227	97.6999	166.2354	0.1932	115	104
2	1019.0000	2.0000	9	0	102.5169	97.7685	166.1867	0.1385	121	99
2	1020.0000	2.0000	9	0	102.6505	97.6627	166.2238	0.2597	118	105
2	1021.0000	2.0000	9	0	102.5050	97.6765	166.0731	0.3149	108	98
2	1022.0000	2.0000	9	0	102.5833	97.6805	166.2081	0.1498	104	98
2	1023.0000	2.0000	9	0	102.5144	97.7730	166.2014	0.1412	121	100
2	1024.0000	2.0000	9	0	102.5114	97.7255	166.1774	0.1778	109	95
2	1025.0000	2.0000	8	0	102.5461	97.7218	166.2440	0.1451	117	105
2	1026.0000	2.0000	9	0	102.6326	97.6861	166.1874	0.2172	123	103
2	1027.0000	2.0000	9	0	102.6081	97.6667	166.1183	0.1712	118	100
2	1028.0000	2.0000	10	0	102.5132	97.7398	166.2521	0.1758	115	100
2	1029.0000	2.0000	10	0	102.5527	97.7672	166.1905	0.1426	124	98
2	1030.0000	2.0000	9	0	102.3959	97.6802	166.2613	0.2113	118	99
2	1031.0000	2.0000	8	0	102.4869	97.7926	166.1995	0.1513	109	93
2	1032.0000	2.0000	9	0	102.4521	97.8181	166.1672	0.2660	108	96
2	1033.0000	2.0000	8	0	102.3746	97.8631	166.1892	0.1387	114	98
2	1034.0000	2.0000	9	0	102.5690	97.7728	166.1776	0.4279	105	100
2	1035.0000	2.0000	10	0	102.4549	97.9295	166.3370	0.1627	106	92
2	1036.0000	2.0000	10	0	102.5504	97.6543	166.3560	0.1591	110	95
2	1037.0000	2.0000	9	0	102.6450	97.6693	166.3529	0.2348	110	92
2	1038.0000	2.0000	10	0	102.5544	97.6639	166.2881	0.4067	107	91
2	1039.0000	2.0000	9	0	102.4264	97.6131	166.3026	0.4099	110	93
2	1040.0000	2.0000	9	0	102.4663	97.8196	166.3379	0.1960	115	98
2	1041.0000	2.0000	9	0	102.7220	97.6963	166.2634	0.2875	111	94
2	1042.0000	2.0000	10	0	102.5636	97.8189	166.3153	0.2283	116	99
2	1043.0000	2.0000	8	0	102.5136	97.6717	166.1952	0.3245	113	101
2	1044.0000	2.0000	9	0	102.6367	97.7502	166.3172	0.2565	113	96
2	1045.0000	2.0000	10	0	102.6605	97.6330	166.3291	0.2357	110	99
2	1046.0000	2.0000	9	0	102.5767	97.8079	166.2785	0.2095	117	101
2	1047.0000	2.0000	9	0	102.7053	97.7764	166.3135	0.2241	101	98
2	1048.0000	2.0000	10	0	102.6043	97.7603	166.2142	0.3282	119	102
2	1049.0000	2.0000	8	0	102.7033	97.6686	166.2614	0.1541	105	101
2	1050.0000	2.0000	10	0	102.7452	97.5988	166.2730	0.2962	106	96
2	1051.0000	2.0000	9	0	102.5727	97.7121	166.2496	0.2108	113	101
2	1052.0000	2.0000	9	0	102.5892	97.8522	166.2095	0.1938	114	96
2	1053.0000	2.0000	9	0	102.6015	97.7469	166.2056	0.2888	113	103
2	1054.0000	2.0000	10	0	102.5704	97.8084	166.2952	0.2418	111	97
2	1055.0000	2.0000	8	0	102.7616	97.6717	166.2070	0.1912	114	99
2	1056.0000	2.0000	10	0	102.6688	97.7453	166.2275	0.1376	116	102
2	1057.0000	2.0000	8	0	102.5136	97.6050	166.1215	0.4360	111	101
2	1058.0000	2.0000	10	0	102.5664	97.7528	166.2004	0.1779	114	102
2	1059.0000	2.0000	10	0	102.5695	97.9453	166.2442	0.2405	110	97
2	1060.0000	2.0000	8	0	102.5746	97.6273	166.1838	0.4333	113	109
2	1061.0000	2.0000	9	0	102.5658	97.8051	166.2116	0.2168	109	99
2	1062.0000	2.0000	10	0	102.5238	97.7116	166.1044	0.4808	109	99
2	1063.0000	2.0000	9	0	102.4212	97.9307	166.1927	0.2183	114	102
2	1064.0000	2.0000	9	0	102.5957	97.8375	166.2158	0.1851	108	96
2	1065.0000	2.0000	9	0	102.6863	97.7861	166.2200	0.2133	112	97
2	1066.0000	2.0000	8	0	102.5871	97.8582	166.1438	0.1384	110	94
2	1067.0000	2.0000	10	0	102.6058	97.8655	166.1957	0.2131	108	97
2	1068.0000	2.0000	9	0	102.7228	97.8995	166.2244	0.1739	121	102
2	1069.0000	2.0000	10	0	102.6506	97.7788	166.2197	0.2010	112	101
2	1070.0000	2.0000	10	0	102.6323	97.7439	166.2163	0.2413	120	101
2	1071.0000	2.0000	9	0	102.6037	97.9233	166.2118	0.2254	119	99
2	1072.0000	2.0000	8	0	102.2841	98.0523	166.1505	0.3393	109	96
2	1073.0000	2.0000	9	0	102.5530	97.8774	166.2144	0.1479	110	93
2	1074.0000	2.0000	9	0	102.6426	97.8207	166.2306	0.2039	118	100
2	1075.0000	2.0000	10	0	102.4852	97.7835	166.1236	0.4026	103	94
2	1076.0000	2.0000	9	0	102.6405	97.8797	166.1877	0.2420	117	100
2	1077.0000	2.0000	10	0	102.6335	97.8865	166.2082	0.2607	115	95
2	1078.0000	2.0000	8	0	102.6474	97.8900	166.2046	0.1670	118	95
2	1079.0000	2.0000	10	0	102.6216	97.9413	166.1859	0.2553	120	103
2	1080.0000	2.0000	9	0	102.7202	97.5918	166.1901	0.4635	106	96
2	1081.0000	2.0000	10	0	102.5904	97.8242	166.2021	0.3163	113	96
2	1082.0000	2.0000	9	0	102.6206	97.7870	166.1676	0.2657	111	94
2	1083.0000	2.0000	10	0	102.6680	97.8881	166.1881	0.1435	108	97
2	1084.0000	2.0000	8	0	102.6056	97.8977	166.1877	0.1700	117	94
2	1085.0000	2.0000	10	0	102.6920	97.8376	166.1658	0.2438	108	101
2	1086.0000	2.0000	10	0	102.7451	97.6695	166.0476	0.3623	108	97
2	1087.0000	2.0000	9	0	102.6785	97.8484	166.2371	0.2970	110	96
2	1088.0000	2.0000	10	0	102.6800	97.8158	166.1495	0.3344	110	95
2	1089.0000	2.0000	8	0	102.6645	97.7574	166.2295	0.2281	92	89
2	1090.0000	2.0000	10	0	102.7798	97.6781	166.0966	0.4943	91	78
2	1091.0000	2.0000	6	0	102.4225	97.8458	165.9766	0.4898	71	57
0	1092.0000	2.0000	0	3	0.0000	0.0000	0.0000	0.0000	61	59
1	1093.0000	2.0000	7	0	79.0851	155.7012	88.2719	0.2833	84	65
1	1094.0000	2.0000	10	0	79.1594	155.8560	88.4161	0.2707	99	85
1	1095.0000	2.0000	10	0	79.2870	155.7193	88.5124	0.4899	115	92
1	1096.0000	2.0000	10	0	78.9318	155.9755	88.2714	0.1553	133	107
1	1097.0000	2.0000	10	0	79.0068	156.1172	88.2183	0.1687	135	106
1	1098.0000	2.0000	10	0	78.9228	156.1820	88.1068	0.1541	134	107
1	1099.0000	2.0000	10	0	78.8246	156.2060	88.0363	0.3007	141	113
1	1100.0000	2.0000	10	0	78.9037	156.1436	88.0465	0.2521	135	106
1	1101.0000	2.0000	10	0	79.2142	156.1849	88.5031	0.3363	134	117
1	1102.0000	2.0000	10	0	79.4411	156.3503	88.7341	0.1961	134	111
1	1103.0000	2.0000	10	0	79.4230	156.2754	88.6625	0.2603	135	101
1	1104.0000	2.0000	10	0	79.2945	156.5529	88.6660	0.2737	125	99
1	1105.0000	2.0000	10	0	81.0077	157.2613	89.6814	0.2770	133	105
1	1106.0000	2.0000	10	0	81.2105	157.6074	90.0319	0.2525	134	111
1	1107.0000	2.0000	9	0	81.2338	157.5482	90.0264	0.1723	126	116
1	1108.0000	2.0000	9	0	81.1577	157.4603	89.9603	0.2985	131	119
1	1109.0000	2.0000	10	0	81.0214	157.5861	89.8532	0.2043	130	120
1	1110.0000	2.0000	10	0	81.3059	157.5505	89.9843	0.1264	128	120
1	1111.0000	2.0000	10	0	81.3958	157.5310	90.1322	0.1157	130	122
1	1112.0000	2.0000	10	0	81.3027	157.1898	89.8435	0.5287	133	116
1	1113.0000	2.0000	10	0	81.3723	157.4296	90.0407	0.1579	137	125
1	1114.0000	2.0000	10	0	81.4693	157.3495	90.0780	0.1612	132	120
1	1115.0000	2.0000	10	0	81.0182	157.3625	89.7247	0.2665	139	125
1	1116.0000	2.0000	10	0	81.3627	157.3336	90.0469	0.2066	136	118
1	1117.0000	2.0000	10	0	81.4440	157.3324	90.0910	0.2055	135	126
1	1118.0000	2.0000	10	0	81.3979	157.2644	90.0817	0.2443	142	120
1	1119.0000	2.0000	10	0	81.4588	157.3082	90.0832	0.1452	142	131
1	1120.0000	2.0000	10	0	81.0175	157.3720	89.6797	0.2756	130	120
1	1121.0000	2.0000	10	0	81.3384	157.4255	89.9660	0.3380	134	125
1	1122.0000	2.0000	10	0	81.5193	157.4092	90.0833	0.1405	130	121
1	1123.0000	2.0000	10	0	81.7539	157.3255	90.2022	0.1778	134	125
1	1124.0000	2.0000	10	0	82.0345	157.2251	90.4730	0.1094	136	130
1	1125.0000	2.0000	10	0	81.8343	157.2549	90.3507	0.0618	136	126
1	1126.0000	2.0000	10	0	81.7281	157.3034	90.2318	0.1912	140	129
1	1127.0000	2.0000	10	0	81.7313	157.2494	90.2193	0.1755	134	124
1	1128.0000	2.0000	10	0	81.5783	157.3015	90.1467	0.1683	140	124
1	1129.0000	2.0000	10	0	81.6663	157.3039	90.2044	0.1570	138	125
1	1130.0000	2.0000	10	0	81.6216	157.3105	90.2098	0.1751	137	125
1	1131.0000	2.0000	10	0	81.5366	157.3167	90.1322	0.2489	136	126
1	1132.0000	2.0000	10	0	81.4566	157.3452	90.0783	0.2507	137	128
1	1133.0000	2.0000	10	0	81.6716	157.2054	90.1679	0.1847	141	129
1	1134.0000	2.0000	10	0	81.4792	157.2578	90.0846	0.1706	135	127
1	1135.0000	2.0000	10	0	81.6136	157.1980	90.0728	0.3310	137	121
1	1136.0000	2.0000	10	0	81.2362	157.0881	89.8271	0.3963	127	100
1	1137.0000	2.0000	10	0	81.6956	157.2201	90.1275	0.1388	111	86
1	1138.0000	2.0000	10	0	81.6988	157.2504	90.1427	0.1961	129	102
1	1139.0000	2.0000	10	0	81.8660	157.3220	90.3027	0.3084	136	118
1	1140.0000	2.0000	10	0	82.4497	156.9051	90.7070	0.4624	133	127
1	1141.0000	2.0000	10	0	82.2210	157.1028	90.6568	0.1835	147	126
1	1142.0000	2.0000	10	0	82.2142	157.0913	90.6051	0.1179	142	126
1	1143.0000	2.0000	10	0	82.2223	157.1046	90.5746	0.1377	141	130
1	1144.0000	2.0000	10	0	81.8609	157.1223	90.2609	0.2802	135	126
1	1145.0000	2.0000	10	0	82.0316	157.1373	90.4085	0.1842	142	133
1	1146.0000	2.0000	10	0	81.7050	157.1415	90.1448	0.2043	141	127
1	1147.0000	2.0000	10	0	82.1759	157.0504	90.5830	0.1816	137	129
1	1148.0000	2.0000	10	0	81.9050	157.2380	90.3520	0.2404	138	125
1	1149.0000	2.0000	10	0	81.9550	157.1275	90.3710	0.1634	139	125
1	1150.0000	2.0000	10	0	81.9831	157.1544	90.3712	0.1841	137	121
1	1151.0000	2.0000	10	0	81.9641	157.1720	90.3247	0.1890	142	123
1	1152.0000	2.0000	10	0	81.8839	157.2205	90.2661	0.1802	139	123
1	1153.0000	2.0000	10	0	81.8100	157.0790	90.1739	0.2850	141	131
1	1154.0000	2.0000	10	0	81.7832	157.1546	90.1761	0.3723	142	125
1	1155.0000	2.0000	10	0	81.7112	157.3305	90.1168	0.1564	145	131
1	1156.0000	2.0000	10	0	81.7666	157.3266	90.1775	0.1818	141	120
1	1157.0000	2.0000	10	0	82.1324	157.1838	90.4245	0.1987	140	128
1	1158.0000	2.0000	10	0	81.9529	157.2290	90.3176	0.1780	144	122
1	1159.0000	2.0000	10	0	81.9457	157.2167	90.3204	0.1285	137	123
1	1160.0000	2.0000	10	0	81.5397	157.3124	90.0245	0.2322	141	130
1	1161.0000	2.0000	10	0	81.7284	157.3165	90.1448	0.2126	143	134
1	1162.0000	2.0000	10	0	81.7600	157.2421	90.0988	0.2062	138	130
1	1163.0000	2.0000	10	0	81.8317	157.3252	90.2596	0.1417	140	132
1	1164.0000	2.0000	10	0	81.7406	157.2849	90.1291	0.2026	144	128
1	1165.0000	2.0000	10	0	81.7838	157.2987	90.1270	0.1853	136	127
1	1166.0000	2.0000	10	0	81.4600	157.2722	89.9781	0.2124	140	120
1	1167.0000	2.0000	10	0	81.7247	157.2724	90.2145	0.1699	132	117
1	1168.0000	2.0000	10	0	81.7040	157.2580	90.1355	0.2330	140	128
1	1169.0000	2.0000	10	0	81.6938	157.2457	90.1916	0.2525	138	130
1	1170.0000	2.0000	10	0	81.5835	157.3241	90.0294	0.1409	142	129
1	1171.0000	2.0000	10	0	81.6362	157.3344	90.1407	0.1983	140	133
1	1172.0000	2.0000	10	0	81.6105	157.2831	90.1900	0.1968	141	135
1	1173.0000	2.0000	10	0	81.6930	157.2433	90.1476	0.1825	142	134
1	1174.0000	2.0000	10	0	81.4764	157.2082	90.0250	0.2357	145	134
1	1175.0000	2.0000	10	0	81.3679	157.2572	89.8639	0.2313	145	135
1	1176.0000	2.0000	9	0	81.5764	157.2121	90.0191	0.1582	140	125
1	1177.0000	2.0000	10	0	81.4377	157.2384	89.9856	0.1449	143	130
1	1178.0000	2.0000	10	0	81.2507	157.2475	89.8574	0.1847	150	123
1	1179.0000	2.0000	10	0	80.8656	157.1624	89.6013	0.4095	139	125
1	1180.0000	2.0000	10	0	81.2431	157.0481	89.7307	0.2897	139	128
1	1181.0000	2.0000	10	0	81.4278	157.0591	89.9663	0.1313	148	126
1	1182.0000	2.0000	10	0	81.2580	157.0647	89.9025	0.1614	141	131
1	1183.0000	2.0000	10	0	81.6463	156.9890	90.2274	0.2606	136	126
1	1184.0000	2.0000	10	0	81.1706	157.0236	89.7864	0.1400	133	118
1	1185.0000	2.0000	10	0	80.4853	156.9547	89.3041	0.3264	124	114
1	1186.0000	2.0000	10	0	80.7353	156.9835	89.5102	0.2835	122	118
1	1187.0000	2.0000	10	0	80.6351	157.0048	89.3860	0.2185	139	121
1	1188.0000	2.0000	10	0	80.7528	156.9460	89.4650	0.1885	132	119
1	1189.0000	2.0000	10	0	80.6712	156.9891	89.4074	0.2583	131	126
1	1190.0000	2.0000	10	0	80.7070	156.8736	89.4178	0.0790	127	124
1	1191.0000	2.0000	10	0	80.7552	156.9541	89.4660	0.2070	133	123
1	1192.0000	2.0000	10	0	80.6523	156.9259	89.4847	0.1954	125	113
1	1193.0000	2.0000	10	0	80.5778	156.6620	89.0945	0.2969	125	115
1	1194.0000	2.0000	10	0	80.7920	156.8805	89.4538	0.1137	126	119
1	1195.0000	2.0000	10	0	80.5950	156.8524	89.3422	0.1420	127	119
1	1196.0000	2.0000	10	0	80.7874	156.5296	89.3380	0.3790	133	124
1	1197.0000	2.0000	10	0	80.7064	156.7871	89.4310	0.0897	145	128
1	1198.0000	2.0000	10	0	80.7756	156.7193	89.4314	0.2157	132	121
1	1199.0000	2.0000	10	0	80.3734	156.6939	89.1810	0.2852	136	123
1	1200.0000	2.0000	10	0	80.3919	156.7651	89.1684	0.3033	139	120
1	1201.0000	2.0000	10	0	80.2554	156.7762	89.0339	0.3413	129	113
1	1202.0000	2.0000	10	0	80.7188	156.3564	89.8828	0.8079	129	116
1	1203.0000	2.0000	10	0	80.6864	156.4262	89.9332	0.1735	137	114
1	1204.0000	2.0000	10	0	80.5123	156.3541	89.8250	0.2234	132	113
1	1205.0000	2.0000	10	0	80.5435	156.5197	89.8781	0.2269	135	117
1	1206.0000	2.0000	10	0	80.6734	156.4900	89.9604	0.1689	132	117
1	1207.0000	2.0000	10	0	80.4355	156.4644	89.8211	0.3226	141	119
1	1208.0000	2.0000	10	0	80.4924	156.5601	90.0034	0.1811	141	117
1	1209.0000	2.0000	9	0	80.2228	156.5752	89.8125	0.2104	140	122
1	1210.0000	2.0000	10	0	80.3793	156.3904	89.9088	0.1817	143	117
1	1211.0000	2.0000	10	0	80.1732	156.2363	89.7609	0.2945	137	120
1	1212.0000	2.0000	10	0	79.9303	156.0660	89.4198	0.5172	137	113
1	1213.0000	2.0000	10	0	80.0181	156.0510	89.5229	0.2691	136	115
1	1214.0000	2.0000	10	0	79.7991	156.0920	89.4514	0.2364	134	121
1	1215.0000	2.0000	10	0	79.6512	156.1157	89.2653	0.1878	145	126
1	1216.0000	2.0000	10	0	79.9255	156.0050	89.5250	0.1945	135	129
1	1217.0000	2.0000	10	0	79.6874	156.0215	89.3032	0.1791	140	124
1	1218.0000	2.0000	10	0	79.7125	156.0256	89.3364	0.1597	143	126
1	1219.0000	2.0000	10	0	79.5435	156.0608	89.1509	0.1529	142	128
1	1220.0000	2.0000	10	0	79.6157	156.0864	89.3076	0.1624	161	134
1	1221.0000	2.0000	9	0	79.7951	155.9750	89.2899	0.2255	141	126
1	1222.0000	2.0000	10	0	79.4382	155.8979	88.9939	0.3249	138	122
1	1223.0000	2.0000	10	0	79.4108	155.8947	89.0180	0.2469	140	116
1	1224.0000	2.0000	10	0	79.5719	155.9450	89.1528	0.1688	142	121
1	1225.0000	2.0000	10	0	79.4337	155.9700	89.1284	0.1730	145	128
1	1226.0000	2.0000	10	0	79.4951	155.9862	89.1320	0.1998	159	129
1	1227.0000	2.0000	10	0	79.5635	155.9340	89.1316	0.1305	140	128
1	1228.0000	2.0000	10	0	79.3121	155.7374	88.7318	0.3205	142	124
1	1229.0000	2.0000	10	0	79.2506	155.8044	88.7324	0.2173	144	123
1	1230.0000	2.0000	10	0	79.2643	155.7925	88.8087	0.2282	151	125
1	1231.0000	2.0000	10	0	79.4387	155.7630	88.9215	0.1834	145	125
1	1232.0000	2.0000	10	0	79.3765	155.7051	88.8830	0.2275	144	130
1	1233.0000	2.0000	10	0	79.2062	155.7391	88.7299	0.2909	142	133
1	1234.0000	2.0000	10	0	79.2481	155.5987	88.6846	0.2539	149	121
1	1235.0000	2.0000	10	0	79.3233	155.6871	88.7975	0.1859	148	123
1	1236.0000	2.0000	10	0	79.4138	155.6677	88.8510	0.1938	147	130
1	1237.0000	2.0000	10	0	79.4607	155.6616	88.9984	0.1495	143	125
1	1238.0000	2.0000	10	0	79.2710	155.7718	88.8219	0.2056	142	125
1	1239.0000	2.0000	10	0	79.0776	155.7690	88.5378	0.2713	140	122
1	1240.0000	2.0000	9	0	79.1306	155.8008	88.6871	0.1366	142	121
1	1241.0000	2.0000	10	0	79.0152	155.6949	88.5343	0.2440	142	123
1	1242.0000	2.0000	10	0	78.6802	155.7058	88.2366	0.2402	145	121
1	1243.0000	2.0000	10	0	79.0015	155.5341	88.3938	0.3331	140	123
1	1244.0000	2.0000	10	0	78.8333	155.6720	88.2675	0.1920	146	128
1	1245.0000	2.0000	10	0	79.0128	155.6828	88.4062	0.1090	139	123
1	1246.0000	2.0000	10	0	78.7875	155.4836	88.1521	0.2391	139	123
1	1247.0000	2.0000	10	0	78.7242	155.3075	88.1202	0.2160	143	116
1	1248.0000	2.0000	10	0	78.7734	155.3350	88.1816	0.2015	135	120
1	1249.0000	2.0000	10	0	78.8749	155.4203	88.2731	0.1800	133	112
1	1250.0000	2.0000	9	0	78.8333	155.3000	88.1739	0.2985	129	97
1	1251.0000	2.0000	9	0	79.3083	155.6578	92.4121	0.2730	112	94
1	1252.0000	2.0000	9	0	79.1847	155.6530	92.3299	0.1695	142	114
1	1253.0000	2.0000	10	0	79.2145	155.7066	92.2189	0.2109	132	115
1	1254.0000	2.0000	9	0	79.0613	155.6553	92.1490	0.2789	138	111
1	1255.0000	2.0000	10	0	79.3622	155.4047	92.3144	0.1780	138	111
1	1256.0000	2.0000	9	0	79.2978	155.5506	92.2675	0.1782	136	113
1	1257.0000	2.0000	9	0	79.0481	155.6922	92.0128	0.2413	137	122
1	1258.0000	2.0000	9	0	79.1621	155.7605	91.8113	0.1981	144	122
1	1259.0000	2.0000	10	0	79.2824	155.9202	91.9414	0.1811	143	127
1	1260.0000	2.0000	10	0	79.2578	155.9002	91.9315	0.2355	143	117
1	1261.0000	2.0000	10	0	79.2838	156.0224	91.8728	0.1473	139	120
1	1262.0000	2.0000	10	0	79.2291	155.8667	91.7915	0.3225	139	117
1	1263.0000	2.0000	10	0	78.9684	156.1811	91.4796	0.2669	135	118
1	1264.0000	2.0000	10	0	78.8084	156.0364	91.2012	0.3900	128	113
1	1265.0000	2.0000	10	0	79.4831	156.0285	91.5938	0.3030	135	113
1	1266.0000	2.0000	10	0	79.2158	156.1013	91.4142	0.2190	132	115
1	1267.0000	2.0000	10	0	79.4150	155.9761	91.5049	0.2147	133	121
1	1268.0000	2.0000	10	0	79.3249	155.9530	91.3712	0.2271	142	118
1	1269.0000	2.0000	10	0	79.2051	155.9436	91.3280	0.2612	133	106
1	1270.0000	2.0000	10	0	79.4226	155.9523	91.3810	0.1565	114	88
1	1271.0000	2.0000	9	0	79.5795	155.8870	91.3026	0.2898	117	91
1	1272.0000	2.0000	10	0	79.3881	156.0338	91.2455	0.1504	134	113
1	1273.0000	2.0000	10	0	79.0898	156.0416	91.0904	0.2736	133	114
1	1274.0000	2.0000	10	0	79.2873	156.0070	91.0408	0.4149	134	110
1	1275.0000	2.0000	10	0	79.3420	155.7282	91.4945	0.3429	139	115
1	1276.0000	2.0000	10	0	79.3410	155.6430	92.0558	0.2462	143	119
1	1277.0000	2.0000	10	0	79.2470	155.3876	91.7410	0.2877	142	114
1	1278.0000	2.0000	10	0	79.8556	155.1159	92.3191	0.4442	139	121
1	1279.0000	2.0000	9	0	79.4345	155.4784	92.0674	0.3616	144	119
1	1280.0000	2.0000	10	0	79.6883	155.2471	92.2276	0.2125	150	122
1	1281.0000	2.0000	10	0	79.9261	155.5014	92.4065	0.1742	141	123
1	1282.0000	2.0000	10	0	79.6937	155.5776	92.2421	0.1480	147	126
1	1283.0000	2.0000	10	0	79.5810	155.6196	92.0910	0.2597	145	118
1	1284.0000	2.0000	10	0	79.7031	155.6249	92.2182	0.1139	150	129
1	1285.0000	2.0000	10	0	79.5745	155.6617	92.0733	0.1967	133	117
1	1286.0000	2.0000	10	0	79.5455	155.5125	92.0705	0.1884	143	127
1	1287.0000	2.0000	10	0	79.5179	155.5800	92.1654	0.3040	146	114
1	1288.0000	2.0000	10	0	79.4908	155.5960	92.1351	0.1727	141	123
1	1289.0000	2.0000	10	0	79.6997	155.5165	92.2407	0.1464	137	124
1	1290.0000	2.0000	10	0	79.4701	155.5389	92.0588	0.2232	146	125
1	1291.0000	2.0000	10	0	79.5070	155.5403	92.1632	0.1874	143	130
1	1292.0000	2.0000	10	0	79.5354	155.6100	92.1159	0.1099	142	123
1	1293.0000	2.0000	10	0	79.2257	155.5234	91.7879	0.3039	138	119
1	1294.0000	2.0000	10	0	79.9013	155.4785	92.3959	0.2384	139	120
1	1295.0000	2.0000	10	0	78.9495	155.6318	91.7108	0.4427	144	124
1	1296.0000	2.0000	10	0	79.3412	155.6211	91.9812	0.2422	140	122
1	1297.0000	2.0000	10	0	79.1956	155.5387	91.8518	0.3216	142	116
1	1298.0000	2.0000	10	0	79.0829	155.4597	91.6141	0.4091	146	117
1	1299.0000	2.0000	10	0	79.4827	155.4076	92.0395	0.4371	143	115
1	1300.0000	2.0000	10	0	79.1207	155.3722	91.6344	0.3597	138	109
1	1301.0000	2.0000	10	0	79.1139	155.5515	91.8211	0.2433	141	119
1	1302.0000	2.0000	10	0	79.5203	155.4351	92.0225	0.2295	140	124
1	1303.0000	2.0000	10	0	79.3084	155.4248	91.9288	0.2024	142	122
1	1304.0000	2.0000	10	0	79.4872	155.5588	92.0952	0.1436	151	123
1	1305.0000	2.0000	10	0	79.4652	155.4584	92.0358	0.2344	146	125
1	1306.0000	2.0000	10	0	79.4160	155.3753	92.0180	0.2202	145	127
1	1307.0000	2.0000	10	0	79.1991	155.3810	91.7484	0.2270	135	114
1	1308.0000	2.0000	9	0	78.8908	155.3122	91.5592	0.3493	122	99
1	1309.0000	2.0000	10	0	79.4932	155.3521	92.0759	0.1710	133	108
1	1310.0000	2.0000	10	0	79.4641	155.3764	91.9508	0.2278	142	122
1	1311.0000	2.0000	10	0	79.4885	155.3173	92.0520	0.2152	144	119
1	1312.0000	2.0000	10	0	79.2593	155.3796	91.8217	0.1734	141	119
1	1313.0000	2.0000	10	0	79.4029	155.3355	91.9592	0.1790	149	124
1	1314.0000	2.0000	10	0	79.3508	155.3978	91.9854	0.2045	139	119
1	1315.0000	2.0000	10	0	79.2262	155.2835	91.7735	0.1413	131	110
1	1316.0000	2.0000	10	0	79.5720	155.3645	92.1251	0.1411	134	114
1	1317.0000	2.0000	10	0	79.5020	155.2839	92.0437	0.1585	141	130
1	1318.0000	2.0000	10	0	79.4635	155.3664	92.0578	0.1172	148	131
1	1319.0000	2.0000	10	0	79.2976	155.4080	91.9681	0.1957	144	124
1	1320.0000	2.0000	10	0	79.5210	155.3211	91.9755	0.2245	141	122
1	1321.0000	2.0000	10	0	79.2118	155.3624	91.6883	0.3851	138	115
1	1322.0000	2.0000	10	0	79.3441	155.3152	91.8777	0.0935	140	122
1	1323.0000	2.0000	10	0	79.1709	155.1131	91.7648	0.2948	144	124
1	1324.0000	2.0000	10	0	79.4390	155.2395	92.0150	0.2091	141	123
1	1325.0000	2.0000	10	0	79.1390	155.2837	91.6480	0.2896	139	119
1	1326.0000	2.0000	10	0	79.2668	155.2061	91.8670	0.2763	145	122
1	1327.0000	2.0000	10	0	79.3707	155.2823	91.9128	0.1140	141	126
1	1328.0000	2.0000	10	0	79.3892	155.2749	91.9339	0.2633	146	126
1	1329.0000	2.0000	10	0	79.1590	155.4108	91.8093	0.2078	152	126
1	1330.0000	2.0000	10	0	79.3294	155.4006	91.9224	0.1797	140	124
1	1331.0000	2.0000	10	0	79.1155	155.2243	91.6241	0.3174	143	118
1	1332.0000	2.0000	10	0	79.2589	155.3128	91.7863	0.2183	138	122
1	1333.0000	2.0000	10	0	79.3118	155.3869	91.9007	0.1865	148	121
1	1334.0000	2.0000	10	0	79.4746	155.3038	91.9755	0.2030	151	132
1	1335.0000	2.0000	10	0	79.5168	155.2799	91.9476	0.1357	145	135
1	1336.0000	2.0000	10	0	79.4041	155.3312	91.8297	0.1421	146	127
1	1337.0000	2.0000	10	0	79.3171	155.1865	91.6975	0.3100	137	119
1	1338.0000	2.0000	10	0	79.2763	155.2216	91.7730	0.1403	138	118
1	1339.0000	2.0000	10	0	79.3051	155.1909	91.8278	0.2763	144	120
1	1340.0000	2.0000	10	0	79.3425	155.1715	91.8971	0.2309	147	124
1	1341.0000	2.0000	10	0	79.3565	155.1247	92.0029	0.2207	138	117
1	1342.0000	2.0000	10	0	79.0551	155.1127	91.8374	0.3306	135	118
1	1343.0000	2.0000	10	0	79.3489	155.1622	92.2198	0.2129	140	116
1	1344.0000	2.0000	10	0	79.2399	155.1006	92.0881	0.3044	142	124
1	1345.0000	2.0000	10	0	79.2526	155.1125	91.9250	0.2805	137	120
1	1346.0000	2.0000	10	0	79.4465	154.9339	92.2465	0.3663	136	116
1	1347.0000	2.0000	10	0	79.3801	155.0206	92.2332	0.3668	138	116
1	1348.0000	2.0000	10	0	79.1777	155.1201	92.0265	0.2921	140	115
1	1349.0000	2.0000	10	0	79.4666	155.0609	92.2038	0.2838	144	124
1	1350.0000	2.0000	10	0	79.4212	154.9615	92.2420	0.2481	144	118
1	1351.0000	2.0000	10	0	79.2938	155.0601	92.1161	0.2852	136	113
1	1352.0000	2.0000	9	0	79.4947	154.9022	92.1550	0.2717	139	116
1	1353.0000	2.0000	10	0	79.5124	154.8580	92.4459	0.3382	141	122
1	1354.0000	2.0000	9	0	79.5347	154.9014	92.5192	0.2134	143	124
1	1355.0000	2.0000	10	0	79.4580	154.8399	92.5117	0.2278	147	120
1	1356.0000	2.0000	10	0	79.3667	154.8850	92.3319	0.2989	142	118
1	1357.0000	2.0000	10	0	79.6264	154.7139	92.5927	0.2687	141	115
1	1358.0000	2.0000	10	0	79.3982	154.7975	92.4675	0.3073	152	122
1	1359.0000	2.0000	10	0	79.7237	154.6627	92.8091	0.1697	142	121
1	1360.0000	2.0000	10	0	79.6844	154.4686	92.9211	0.3182	146	119
1	1361.0000	2.0000	9	0	79.5676	154.6059	93.2527	0.3097	142	115
1	1362.0000	2.0000	10	0	79.3321	154.6956	93.0521	0.3029	130	108
1	1363.0000	2.0000	10	0	79.4268	154.6225	93.1199	0.3110	133	106
1	1364.0000	2.0000	10	0	79.5182	154.5944	93.3774	0.3361	133	106
1	1365.0000	2.0000	10	0	79.9338	154.5107	93.6560	0.1884	137	121
1	1366.0000	2.0000	10	0	79.8103	154.5335	93.6302	0.2133	145	120
1	1367.0000	2.0000	10	0	79.8749	154.4800	93.7072	0.2218	138	111
1	1368.0000	2.0000	10	0	79.8200	154.5123	93.6491	0.2825	142	114
1	1369.0000	2.0000	10	0	79.9057	154.5333	93.7969	0.1492	146	121
1	1370.0000	2.0000	10	0	79.8106	154.5994	93.5612	0.1487	141	121
1	1371.0000	2.0000	10	0	79.8865	154.6074	93.5978	0.2407	141	119
1	1372.0000	2.0000	10	0	79.8482	154.4515	93.5196	0.2434	141	119
1	1373.0000	2.0000	10	0	79.5860	154.6217	93.2151	0.3491	145	117
1	1374.0000	2.0000	10	0	79.6706	154.1301	93.6056	0.4204	142	110
1	1375.0000	2.0000	10	0	79.5024	154.0177	93.4303	0.5287	129	107
1	1376.0000	2.0000	9	0	80.0368	153.7513	93.8505	0.1988	121	94
1	1377.0000	2.0000	10	0	80.3008	153.6083	94.1500	0.2105	131	109
1	1378.0000	2.0000	10	0	80.3114	153.6652	94.1789	0.2161	132	123
1	1379.0000	2.0000	10	0	80.1705	153.7050	94.1103	0.1455	141	118
1	1380.0000	2.0000	10	0	80.4210	153.5961	94.3062	0.2601	135	122
1	1381.0000	2.0000	10	0	80.1413	153.5923	94.1299	0.1904	139	116
1	1382.0000	2.0000	10	0	79.8186	153.3198	94.2054	0.3296	136	113
1	1383.0000	2.0000	10	0	79.9935	153.2207	95.0813	0.3808	140	114
1	1384.0000	2.0000	10	0	80.4347	153.0899	95.2057	0.3581	143	115
1	1385.0000	2.0000	10	0	80.4034	153.0575	95.4529	0.2331	140	119
1	1386.0000	2.0000	10	0	80.4135	153.1141	95.5316	0.1614	141	119
1	1387.0000	2.0000	10	0	80.5212	152.9895	95.5874	0.1984	140	120
1	1388.0000	2.0000	10	0	80.1912	153.0440	95.2638	0.2698	139	116
1	1389.0000	2.0000	10	0	80.3286	153.0582	95.4264	0.1995	146	112
1	1390.0000	2.0000	10	0	80.3202	153.1153	95.4317	0.3056	141	114
1	1391.0000	2.0000	10	0	80.3843	153.1497	95.5724	0.1187	145	118
1	1392.0000	2.0000	10	0	80.5030	153.0842	95.6689	0.1590	144	122
1	1393.0000	2.0000	10	0	80.4452	153.0751	95.5846	0.1559	142	120
1	1394.0000	2.0000	10	0	80.5012	152.9782	95.5239	0.2243	140	119
1	1395.0000	2.0000	10	0	80.6604	153.1111	95.7083	0.1125	133	117
1	1396.0000	2.0000	10	0	80.2622	153.1916	95.5190	0.1921	142	122
1	1397.0000	2.0000	10	0	80.1308	153.1907	95.4242	0.4645	144	120
1	1398.0000	2.0000	10	0	80.4505	153.0833	95.7093	0.2103	139	117
1	1399.0000	2.0000	10	0	80.2700	153.2152	95.6129	0.2143	139	118
1	1400.0000	2.0000	10	0	80.5351	153.1611	95.8770	0.2283	132	119
1	1401.0000	2.0000	10	0	80.2947	153.1157	95.5746	0.2673	136	118
1	1402.0000	2.0000	10	0	80.2978	153.0622	95.5855	0.2184	137	128
1	1403.0000	2.0000	10	0	80.3002	153.1833	95.6436	0.1787	137	123
1	1404.0000	2.0000	10	0	80.1353	153.1435	95.4667	0.2840	134	115
1	1405.0000	2.0000	10	0	80.2912	153.2397	95.6939	0.1270	138	125
1	1406.0000	2.0000	10	0	80.5703	153.1609	95.9597	0.1422	136	123
1	1407.0000	2.0000	10	0	80.4444	153.1378	95.7958	0.2486	132	126
1	1408.0000	2.0000	10	0	80.4618	153.1604	95.9030	0.1883	135	124
1	1409.0000	2.0000	10	0	80.3717	153.1661	95.7966	0.2237	141	129
1	1410.0000	2.0000	10	0	80.3857	153.2053	95.8049	0.2335	134	123
1	1411.0000	2.0000	10	0	80.2975	153.1343	95.7494	0.3129	125	103
1	1412.0000	2.0000	10	0	80.4828	153.2427	95.9880	0.1606	135	120
1	1413.0000	2.0000	10	0	80.7633	153.1532	96.2228	0.1904	143	126
1	1414.0000	2.0000	10	0	80.6249	153.2458	96.1742	0.1544	141	128
1	1415.0000	2.0000	10	0	80.6299	153.2332	96.0965	0.1963	141	122
1	1416.0000	2.0000	10	0	80.6415	153.1448	96.1054	0.2518	140	126
1	1417.0000	2.0000	10	0	80.5517	153.1364	96.0236	0.2449	137	124
1	1418.0000	2.0000	10	0	80.5435	153.2346	96.0934	0.1917	143	132
1	1419.0000	2.0000	10	0	80.5858	153.1959	96.0864	0.2237	140	133
1	1420.0000	2.0000	10	0	80.5019	153.2346	96.1053	0.2454	148	137
1	1421.0000	2.0000	10	0	80.5129	153.1872	96.1509	0.1873	147	137
1	1422.0000	2.0000	10	0	80.6233	153.1420	96.2762	0.2167	145	134
1	1423.0000	2.0000	10	0	80.6827	153.1662	96.2706	0.2027	146	136
1	1424.0000	2.0000	10	0	80.6030	153.1708	96.2905	0.2048	143	131
1	1425.0000	2.0000	10	0	80.7615	152.9902	96.2804	0.2824	140	125
1	1426.0000	2.0000	10	0	80.2864	152.9193	95.9732	0.3695	145	128
1	1427.0000	2.0000	10	0	80.3124	153.2799	96.2258	0.3678	140	116
1	1428.0000	2.0000	10	0	80.3630	153.1713	96.1129	0.3153	139	117
1	1429.0000	2.0000	10	0	80.4734	153.1494	96.2027	0.2104	141	124
1	1430.0000	2.0000	10	0	80.7287	153.1439	96.4530	0.1896	140	131
1	1431.0000	2.0000	10	0	80.3954	153.2393	96.2186	0.3147	144	124
1	1432.0000	2.0000	10	0	80.6252	153.2289	96.3539	0.2926	141	124
1	1433.0000	2.0000	10	0	80.5132	153.1927	96.2231	0.2522	141	129
1	1434.0000	2.0000	10	0	80.7144	153.2383	96.4075	0.1603	147	128
1	1435.0000	2.0000	10	0	80.7579	153.2585	96.4700	0.2097	149	135
1	1436.0000	2.0000	10	0	80.7545	153.1876	96.4737	0.0886	144	131
1	1437.0000	2.0000	10	0	80.6364	153.1837	96.3904	0.1886	145	132
1	1438.0000	2.0000	10	0	80.6807	153.2276	96.4711	0.3067	142	121
1	1439.0000	2.0000	10	0	80.7381	153.1986	96.4623	0.1905	151	128
1	1440.0000	2.0000	10	0	80.8430	153.2303	96.6179	0.1601	146	134
1	1441.0000	2.0000	10	0	80.6870	153.2187	96.4355	0.2109	147	137
1	1442.0000	2.0000	10	0	80.7411	153.1483	96.4760	0.1898	147	132
1	1443.0000	2.0000	10	0	80.7397	153.1984	96.5157	0.1816	147	131
1	1444.0000	2.0000	10	0	80.5136	153.2323	96.2046	0.3165	133	115
1	1445.0000	2.0000	10	0	80.4331	153.2112	96.1686	0.3063	135	107
1	1446.0000	2.0000	10	0	80.6960	153.0757	96.4550	0.2302	137	118
1	1447.0000	2.0000	10	0	80.8232	153.1356	96.4997	0.2613	138	123
1	1448.0000	2.0000	10	0	80.3686	153.1515	96.2219	0.3310	147	124
1	1449.0000	2.0000	10	0	80.7639	153.1548	96.5963	0.1636	145	131
1	1450.0000	2.0000	10	0	80.6098	153.1416	96.3679	0.1981	145	118
1	1451.0000	2.0000	10	0	80.6552	153.0876	96.3991	0.2934	144	124
1	1452.0000	2.0000	10	0	80.8633	153.1820	96.6228	0.1696	139	134
1	1453.0000	2.0000	10	0	80.7313	153.1010	96.3919	0.1774	147	127
1	1454.0000	2.0000	10	0	80.6354	153.1311	96.3761	0.2494	141	128
1	1455.0000	2.0000	10	0	80.7558	153.1025	96.4770	0.1984	146	130
1	1456.0000	2.0000	10	0	80.8086	153.1122	96.4902	0.2349	145	125
1	1457.0000	2.0000	10	0	80.7817	153.1257	96.5031	0.2528	146	136
1	1458.0000	2.0000	10	0	80.6123	152.9612	96.2286	0.5109	143	123
1	1459.0000	2.0000	10	0	80.5808	153.1886	96.2204	0.2823	149	124
1	1460.0000	2.0000	10	0	80.7455	153.1499	96.4600	0.2406	143	130
1	1461.0000	2.0000	10	0	80.6897	153.1640	96.4753	0.1843	147	131
1	1462.0000	2.0000	10	0	80.7364	153.1759	96.5122	0.1683	146	135
1	1463.0000	2.0000	10	0	80.7395	153.2002	96.4657	0.2386	146	136
1	1464.0000	2.0000	10	0	80.6074	153.2363	96.4099	0.2335	143	129
1	1465.0000	2.0000	10	0	80.5255	153.1366	96.3049	0.2395	139	118
1	1466.0000	2.0000	10	0	80.2796	153.1726	96.1292	0.4877	143	116
1	1467.0000	2.0000	10	0	80.1464	153.1571	95.9217	0.3448	141	119
1	1468.0000	2.0000	10	0	80.6945	153.1886	96.3778	0.1822	142	122
1	1469.0000	2.0000	10	0	80.6086	153.0700	96.2429	0.3157	147	123
1	1470.0000	2.0000	10	0	80.6957	153.0882	96.4205	0.2370	141	127
1	1471.0000	2.0000	10	0	80.7028	153.2433	96.5380	0.2351	144	136
1	1472.0000	2.0000	10	0	80.7735	153.2655	96.5647	0.1602	146	132
1	1473.0000	2.0000	10	0	80.6271	153.2585	96.5001	0.2434	146	130
1	1474.0000	2.0000	10	0	80.7246	153.1435	96.4913	0.1920	143	129
1	1475.0000	2.0000	10	0	80.8114	153.2518	96.4789	0.2706	150	140
1	1476.0000	2.0000	10	0	80.8878	153.2467	96.6484	0.1617	142	137
1	1477.0000	2.0000	10	0	80.6553	153.3188	96.4650	0.1388	143	133
1	1478.0000	2.0000	10	0	80.6826	153.2207	96.5195	0.2162	140	135
1	1479.0000	2.0000	10	0	80.7304	153.2386	96.5134	0.2194	143	138
1	1480.0000	2.0000	10	0	80.7243	153.1831	96.4145	0.1851	140	132
1	1481.0000	2.0000	10	0	80.5889	153.1997	96.3099	0.1778	146	127
1	1482.0000	2.0000	10	0	80.6434	153.1212	96.3330	0.3090	153	130
1	1483.0000	2.0000	10	0	80.6739	153.2224	96.4235	0.1934	151	137
1	1484.0000	2.0000	10	0	80.7289	153.2140	96.3802	0.1511	145	136
1	1485.0000	2.0000	10	0	80.6575	153.1713	96.3288	0.1835	146	131
1	1486.0000	2.0000	10	0	80.7663	153.1504	96.3392	0.2501	141	133
1	1487.0000	2.0000	10	0	80.6035	153.2347	96.3350	0.1918	145	141
1	1488.0000	2.0000	10	0	80.7720	153.1537	96.4397	0.1707	153	137
1	1489.0000	2.0000	10	0	80.7694	153.1498	96.4688	0.1906	147	132
1	1490.0000	2.0000	10	0	80.5343	153.1263	96.3393	0.2239	150	136
1	1491.0000	2.0000	10	0	80.7627	153.0759	96.4222	0.1715	149	134
1	1492.0000	2.0000	10	0	80.5291	153.1230	96.3709	0.2553	147	118
1	1493.0000	2.0000	10	0	80.6184	153.0435	96.1635	0.4650	123	93
1	1494.0000	2.0000	9	0	79.4015	149.1637	96.3956	0.3140	121	90
1	1495.0000	2.0000	10	0	79.2940	149.1080	96.2712	0.1188	129	103
1	1496.0000	2.0000	10	0	79.0165	149.1110	96.0676	0.3064	133	104
1	1497.0000	2.0000	10	0	79.0544	149.1818	95.9714	0.1942	135	106
1	1498.0000	2.0000	10	0	78.9177	149.1218	95.9893	0.3692	127	98
1	1499.0000	2.0000	8	0	78.8549	149.0759	95.8548	0.3555	112	83
1	1500.0000	2.0000	7	0	78.3919	149.1034	95.5987	0.8866	109	77
1	1501.0000	2.0000	7	0	79.9072	149.2586	104.2558	0.2246	93	68
1	1502.0000	2.0000	9	0	79.9655	148.9326	104.1798	0.3777	115	79
1	1503.0000	2.0000	10	0	80.0134	149.0224	104.1889	0.2278	116	98
1	1504.0000	2.0000	10	0	79.9365	149.1128	104.0256	0.3905	122	100
1	1505.0000	2.0000	10	0	79.8404	149.0816	103.7498	0.2913	122	96
1	1506.0000	2.0000	10	0	80.3653	149.2082	103.9579	0.4293	146	107
1	1507.0000	2.0000	10	0	80.3727	149.7687	104.3065	0.1753	127	112
1	1508.0000	2.0000	10	0	80.3081	149.6260	104.2578	0.2723	125	117
1	1509.0000	2.0000	10	0	80.2331	149.7088	104.1227	0.2193	128	126
1	1510.0000	2.0000	10	0	80.3266	149.6799	104.2626	0.1912	134	121
1	1511.0000	2.0000	10	0	80.2999	149.6479	104.1584	0.1489	141	124
1	1512.0000	2.0000	10	0	80.3212	149.5742	104.1988	0.2225	141	126
1	1513.0000	2.0000	10	0	80.2775	149.6462	104.0302	0.2095	131	123
1	1514.0000	2.0000	10	0	80.2680	149.8686	104.0983	0.2115	131	125
1	1515.0000	2.0000	10	0	80.5039	149.9046	104.2521	0.2964	133	125
1	1516.0000	2.0000	10	0	80.5045	149.9020	104.2482	0.2386	128	122
1	1517.0000	2.0000	10	0	80.5879	149.8299	104.2047	0.1313	136	123
1	1518.0000	2.0000	10	0	80.4817	149.9244	104.1749	0.1873	130	128
1	1519.0000	2.0000	10	0	80.5184	149.9384	104.2045	0.2404	134	125
1	1520.0000	2.0000	10	0	80.5594	149.9719	104.1923	0.1297	134	126
1	1521.0000	2.0000	10	0	80.5652	149.9327	104.1773	0.1548	133	132
1	1522.0000	2.0000	10	0	80.5807	149.9411	104.1822	0.2511	137	134
1	1523.0000	2.0000	10	0	80.5058	149.9450	104.1581	0.1995	137	124
1	1524.0000	2.0000	10	0	80.5998	149.9667	104.0681	0.1540	133	123
1	1525.0000	2.0000	10	0	80.4033	149.9926	104.0154	0.1802	134	125
1	1526.0000	2.0000	10	0	80.5870	149.9284	104.0209	0.2094	129	117
1	1527.0000	2.0000	10	0	80.2374	150.0443	103.8376	0.2474	131	109
1	1528.0000	2.0000	10	0	80.3562	150.0489	103.7963	0.2885	122	100
1	1529.0000	2.0000	10	0	80.1949	150.0085	103.7211	0.3238	116	87
1	1530.0000	2.0000	7	0	80.4243	149.7164	103.6564	0.2775	81	66
2	1531.0000	2.0000	6	0	35.9786	123.8810	166.9988	0.2584	106	75
2	1532.0000	2.0000	6	0	36.1739	123.8141	167.1506	0.0991	107	83
2	1533.0000	2.0000	7	0	35.9597	123.9627	167.2060	0.1131	107	85
2	1534.0000	2.0000	7	0	35.9023	123.9905	167.0893	0.1197	110	91
0	1535.0000	2.0000	0	3	0.0000	0.0000	0.0000	0.0000	105	84
2	1536.0000	2.0000	7	0	36.0092	123.9096	167.1979	0.1033	114	90
2	1537.0000	2.0000	6	0	36.1920	123.9153	167.3054	0.0614	114	90
2	1538.0000	2.0000	7	0	36.0233	123.8878	167.2887	0.1089	122	89
2	1539.0000	2.0000	6	0	35.8824	123.8813	167.1936	0.1638	111	89
2	1540.0000	2.0000	6	0	36.0043	123.8099	167.2013	0.2545	114	87
2	1541.0000	2.0000	7	0	36.1083	123.7684	167.2660	0.2301	118	86
2	1542.0000	2.0000	7	0	35.9765	123.8212	167.1456	0.2797	111	94
2	1543.0000	2.0000	6	0	35.8127	123.7791	167.1947	0.2800	115	93
2	1544.0000	2.0000	6	0	35.7247	123.8545	167.0910	0.2956	118	98
2	1545.0000	2.0000	7	0	35.8242	123.8263	167.2383	0.2817	112	85
2	1546.0000	2.0000	7	0	35.9422	123.7927	167.1422	0.2010	114	91
2	1547.0000	2.0000	8	0	35.9814	123.7651	167.3152	0.1523	114	91
2	1548.0000	2.0000	7	0	35.9030	123.7437	167.2039	0.1850	111	90
2	1549.0000	2.0000	7	0	35.8703	123.8267	167.2113	0.0991	113	88
2	1550.0000	2.0000	8	0	35.9011	123.7516	167.2138	0.1190	109	94
2	1551.0000	2.0000	7	0	35.8180	123.8602	167.3232	0.3010	112	85
2	1552.0000	2.0000	7	0	35.7969	123.7802	167.1102	0.2374	111	92
2	1553.0000	2.0000	7	0	36.0084	123.7138	167.2546	0.2082	112	85
2	1554.0000	2.0000	6	0	35.7311	123.7678	167.0023	0.2977	111	85
2	1555.0000	2.0000	6	0	35.7678	123.7694	167.2930	0.0828	113	91
2	1556.0000	2.0000	6	0	36.0551	123.6291	167.5106	0.1017	123	91
2	1557.0000	2.0000	7	0	35.8031	123.7816	167.4218	0.1901	118	84
2	1558.0000	2.0000	7	0	35.8611	123.6579	167.4427	0.2083	116	95
2	1559.0000	2.0000	7	0	35.8317	123.6281	167.4426	0.2172	118	94
2	1560.0000	2.0000	6	0	35.9186	123.6014	167.2304	0.2293	111	91
2	1561.0000	2.0000	6	0	35.8277	123.6274	167.3400	0.2455	105	90
2	1562.0000	2.0000	7	0	35.9682	123.5785	167.5245	0.1034	114	92
2	1563.0000	2.0000	6	0	35.8641	123.6656	167.3434	0.1248	113	91
2	1564.0000	2.0000	7	0	35.7730	123.6724	167.3616	0.1413	117	95
2	1565.0000	2.0000	6	0	36.0129	123.4743	167.5038	0.3426	116	90
2	1566.0000	2.0000	7	0	35.5647	123.6024	167.1687	0.2404	122	94
2	1567.0000	2.0000	6	0	35.7306	123.6002	167.4367	0.1046	122	90
2	1568.0000	2.0000	7	0	35.7539	123.5980	167.3345	0.1129	118	92
2	1569.0000	2.0000	6	0	35.7870	123.5812	167.3298	0.1042	118	92
2	1570.0000	2.0000	6	0	35.6081	123.6657	167.1716	0.2511	115	93
2	1571.0000	2.0000	7	0	35.7093	123.5951	167.3189	0.0795	124	95
2	1572.0000	2.0000	7	0	35.5376	123.6051	167.2407	0.2996	118	96
2	1573.0000	2.0000	8	0	35.8087	123.4936	167.4231	0.2154	114	98
2	1574.0000	2.0000	7	0	35.7764	123.4651	167.4463	0.1594	124	90
2	1575.0000	2.0000	7	0	35.4705	123.6215	167.1389	0.2832	116	90
2	1576.0000	2.0000	7	0	35.6135	123.5201	167.3260	0.2017	114	91
2	1577.0000	2.0000	8	0	35.6047	123.4352	167.3403	0.2121	111	94
2	1578.0000	2.0000	7	0	35.6823	123.4835	167.3931	0.0981	108	86
2	1579.0000	2.0000	6	0	35.5897	123.5444	167.1923	0.1619	112	93
2	1580.0000	2.0000	7	0	35.8529	123.4384	167.2549	0.3444	106	94
2	1581.0000	2.0000	6	0	35.6840	123.4577	167.3587	0.1358	120	98
2	1582.0000	2.0000	7	0	35.6527	123.4336	167.3917	0.1950	118	93
2	1583.0000	2.0000	6	0	35.5602	123.4980	167.1502	0.1485	115	96
2	1584.0000	2.0000	7	0	35.7623	123.3865	167.3045	0.0867	115	96
2	1585.0000	2.0000	8	0	35.5058	123.4012	167.2943	0.1911	119	99
2	1586.0000	2.0000	6	0	35.5260	123.4589	167.2552	0.1333	116	92
2	1587.0000	2.0000	7	0	35.5992	123.4261	167.4016	0.1656	115	95
2	1588.0000	2.0000	6	0	35.7762	123.4113	167.5147	0.1552	114	97
2	1589.0000	2.0000	7	0	35.6587	123.3926	167.4507	0.1303	110	92
2	1590.0000	2.0000	7	0	35.4874	123.4687	167.3524	0.2516	112	95
2	1591.0000	2.0000	7	0	35.7631	123.4111	167.3044	0.3784	122	95
2	1592.0000	2.0000	7	0	35.5661	123.0541	167.2634	0.2699	118	88
2	1593.0000	2.0000	8	0	35.3609	123.3445	167.2803	0.3896	115	88
2	1594.0000	2.0000	7	0	35.3163	123.4151	167.1614	0.1412	113	88
2	1595.0000	2.0000	7	0	35.1989	123.3364	167.1755	0.2244	113	80
2	1596.0000	2.0000	6	0	35.3636	123.2630	167.2784	0.1216	122	87
2	1597.0000	2.0000	7	0	35.6903	123.2657	167.4965	0.1795	118	98
2	1598.0000	2.0000	7	0	35.4779	123.2526	167.4451	0.1428	111	91
2	1599.0000	2.0000	7	0	35.4888	123.2199	167.4857	0.1971	113	95
2	1600.0000	2.0000	7	0	35.4147	123.2583	167.3900	0.1712	113	93
2	1601.0000	2.0000	8	0	35.4419	123.2315	167.3681	0.1956	118	100
2	1602.0000	2.0000	7	0	35.5144	123.1920	167.5089	0.1662	111	98
2	1603.0000	2.0000	7	0	35.6678	123.2197	167.6527	0.2903	124	96
2	1604.0000	2.0000	7	0	35.1812	123.1578	167.3403	0.3772	120	94
2	1605.0000	2.0000	7	0	35.3562	123.2521	167.2882	0.1625	114	88
2	1606.0000	2.0000	7	0	35.4354	123.1412	167.4749	0.2997	111	94
2	1607.0000	2.0000	7	0	35.5928	123.1716	167.5192	0.1479	111	94
2	1608.0000	2.0000	7	0	35.1810	123.0960	167.3322	0.3251	107	92
2	1609.0000	2.0000	8	0	35.4460	123.2026	167.4818	0.2571	116	92
2	1610.0000	2.0000	7	0	35.0286	123.1111	167.1799	0.4374	117	92
2	1611.0000	2.0000	8	0	35.3534	123.1072	167.2917	0.2685	117	95
2	1612.0000	2.0000	7	0	35.4375	123.0720	167.2866	0.1988	109	95
2	1613.0000	2.0000	7	0	35.4416	123.1232	167.2344	0.3229	118	94
2	1614.0000	2.0000	8	0	35.3926	123.1465	167.3917	0.1705	114	97
1	0.0000	3.0000	10	0	17.9432	113.6307	24.9929	0.1689	150	129
1	1.0000	3.0000	10	0	18.1069	113.5486	25.1198	0.2011	149	143
1	2.0000	3.0000	10	0	18.0322	113.5700	25.0456	0.1778	149	140
1	3.0000	3.0000	10	0	18.1038	113.5524	25.0781	0.2043	146	138
1	4.0000	3.0000	10	0	18.1145	113.5592	25.1120	0.1732	148	137
1	5.0000	3.0000	9	0	18.0732	113.5312	25.0025	0.2092	151	133
1	6.0000	3.0000	10	0	18.0140	113.5875	25.1183	0.2035	151	144
1	7.0000	3.0000	10	0	18.0071	113.6199	25.0707	0.1932	148	135
1	8.0000	3.0000	9	0	17.9350	113.6040	25.1384	0.1576	151	140
1	9.0000	3.0000	10	0	17.8773	113.6538	25.0713	0.1757	152	138
1	10.0000	3.0000	10	0	18.0523	113.4577	25.1211	0.3363	152	136
1	11.0000	3.0000	10	0	17.8641	113.6738	25.1337	0.1412	148	140
1	12.0000	3.0000	10	0	17.9477	113.6377	25.1687	0.1748	180	135
1	13.0000	3.0000	10	0	18.0733	113.5470	25.2299	0.2187	145	142
1	14.0000	3.0000	10	0	18.0479	113.5625	25.1708	0.1639	151	140
1	15.0000	3.0000	10	0	17.9805	113.5768	25.1502	0.1306	184	152
1	16.0000	3.0000	10	0	17.8701	113.5628	25.0603	0.1760	138	146
1	17.0000	3.0000	10	0	18.1303	113.4819	25.1774	0.2057	146	132
1	18.0000	3.0000	10	0	17.9993	113.5464	25.3147	0.3818	149	134
1	19.0000	3.0000	10	0	17.9576	113.4756	25.3716	0.2853	139	133
1	20.0000	3.0000	10	0	17.7976	113.6088	25.5043	0.2855	181	136
1	21.0000	3.0000	10	0	18.0909	113.7065	25.7897	0.4206	183	135
1	22.0000	3.0000	10	0	17.9503	113.5674	25.6082	0.1576	185	132
1	23.0000	3.0000	10	0	17.9612	113.4382	25.5572	0.2152	144	127
1	24.0000	3.0000	10	0	18.0972	113.5322	25.7559	0.4267	147	135
1	25.0000	3.0000	10	0	18.1496	113.4351	25.4774	0.1410	151	136
1	26.0000	3.0000	10	0	18.1902	113.3979	25.5949	0.1281	150	136
1	27.0000	3.0000	10	0	18.0295	113.4064	25.5949	0.2592	153	137
1	28.0000	3.0000	10	0	18.2543	113.3752	25.6476	0.1948	157	137
1	29.0000	3.0000	10	0	18.1193	113.3982	25.4850	0.1351	149	141
1	30.0000	3.0000	9	0	18.1116	113.3991	25.6387	0.1700	144	141
1	31.0000	3.0000	9	0	18.1258	113.4101	25.6240	0.1285	148	139
1	32.0000	3.0000	10	0	18.0917	113.2486	25.5154	0.3409	148	138
1	33.0000	3.0000	10	0	18.0416	113.3969	25.5984	0.2240	148	132
1	34.0000	3.0000	10	0	18.2860	113.3353	25.5585	0.1508	154	141
1	35.0000	3.0000	10	0	18.3118	113.3420	25.6700	0.2020	151	137
1	36.0000	3.0000	10	0	18.1604	113.3053	25.6333	0.1842	153	135
1	37.0000	3.0000	10	0	18.1010	113.2623	25.5940	0.2172	151	137
1	38.0000	3.0000	10	0	18.1727	113.2572	25.6518	0.1832	146	126
1	39.0000	3.0000	10	0	18.2184	113.3118	25.6789	0.1870	149	134
1	40.0000	3.0000	10	0	18.2270	113.3016	25.6645	0.1868	151	130
1	41.0000	3.0000	10	0	18.1684	113.3806	25.6979	0.1755	149	130
1	42.0000	3.0000	10	0	18.1358	113.4117	25.7507	0.1556	150	135
1	43.0000	3.0000	10	0	18.0053	113.4980	25.7583	0.1961	155	140
1	44.0000	3.0000	10	0	17.9598	113.4948	25.6891	0.1941	146	135
1	45.0000	3.0000	10	0	18.0940	113.4468	25.6293	0.1925	151	135
1	46.0000	3.0000	10	0	17.9605	113.3838	25.6942	0.2261	150	132
1	47.0000	3.0000	10	0	17.8877	113.4788	25.6861	0.2256	151	143
1	48.0000	3.0000	10	0	18.0883	113.4992	25.8853	0.2256	150	138
1	49.0000	3.0000	10	0	17.9950	113.3995	25.7293	0.1843	147	142
1	50.0000	3.0000	10	0	18.0495	113.4493	25.7032	0.1485	147	142
1	51.0000	3.0000	10	0	17.9656	113.4321	25.7280	0.1777	150	142
1	52.0000	3.0000	10	0	17.9613	113.4401	25.6668	0.3084	151	141
1	53.0000	3.0000	10	0	17.9640	113.5075	25.7392	0.1851	150	134
1	54.0000	3.0000	10	0	17.9751	113.4205	25.8010	0.1687	156	136
1	55.0000	3.0000	10	0	17.8528	113.4341	25.7201	0.1696	156	139
1	56.0000	3.0000	10	0	17.9503	113.4440	25.8939	0.2141	150	136
1	57.0000	3.0000	9	0	17.9491	113.4427	25.7658	0.1573	148	135
1	58.0000	3.0000	10	0	17.8290	113.4212	25.7259	0.1903	152	140
1	59.0000	3.0000	10	0	17.8470	113.4067	25.7624	0.1803	155	137
1	60.0000	3.0000	10	0	17.7815	113.4756	25.7144	0.2103	156	136
1	61.0000	3.0000	10	0	17.8578	113.4213	25.7266	0.1631	159	140
1	62.0000	3.0000	10	0	17.9579	113.3679	25.7998	0.2179	147	138
1	63.0000	3.0000	10	0	17.9231	113.4176	25.9599	0.2310	151	136
1	64.0000	3.0000	10	0	17.9677	113.4185	25.9914	0.1475	153	137
1	65.0000	3.0000	10	0	17.9118	113.3802	25.9243	0.2060	152	134
1	66.0000	3.0000	10	0	17.9630	113.2378	25.9568	0.3548	149	134
1	67.0000	3.0000	10	0	17.9411	113.3488	25.9677	0.1587	150	131
1	68.0000	3.0000	10	0	18.0190	113.3422	26.0812	0.1545	151	135
1	69.0000	3.0000	10	0	17.8653	113.3786	26.1163	0.1800	144	121
1	70.0000	3.0000	10	0	17.8577	113.3559	26.0660	0.1831	151	129
1	71.0000	3.0000	10	0	17.7792	113.4004	26.0011	0.2189	146	125
1	72.0000	3.0000	10	0	17.9259	113.5614	26.0254	0.5478	147	131
1	73.0000	3.0000	10	0	17.8188	113.4112	26.0583	0.1994	153	132
1	74.0000	3.0000	9	0	17.8023	113.4419	26.1175	0.1646	155	133
1	75.0000	3.0000	10	0	17.5204	113.4567	26.0931	0.4287	160	135
1	76.0000	3.0000	10	0	17.7631	113.3653	26.1306	0.2507	154	133
1	77.0000	3.0000	10	0	18.0120	113.4684	26.0734	0.3854	149	134
1	78.0000	3.0000	10	0	17.9580	113.2555	26.0083	0.3055	156	132
1	79.0000	3.0000	10	0	17.8408	113.3543	26.0339	0.2096	153	131
1	80.0000	3.0000	10	0	18.0136	113.3415	26.1259	0.1698	153	135
1	81.0000	3.0000	10	0	17.9600	113.4157	26.0914	0.2306	152	137
1	82.0000	3.0000	10	0	17.9313	113.3532	26.0256	0.1837	152	139
1	83.0000	3.0000	10	0	17.9142	113.2628	25.9933	0.2002	152	132
1	84.0000	3.0000	10	0	17.9002	113.2901	26.0142	0.2252	151	138
1	85.0000	3.0000	10	0	17.8031	113.2195	25.9138	0.3473	157	133
1	86.0000	3.0000	10	0	17.6764	113.2657	25.9992	0.4360	150	133
1	87.0000	3.0000	10	0	18.0532	113.2581	26.3989	0.2031	148	130
1	88.0000	3.0000	10	0	18.1644	113.4065	26.6920	0.2758	153	124
1	89.0000	3.0000	10	0	17.9665	113.2794	26.4789	0.2218	155	131
1	90.0000	3.0000	10	0	17.9720	113.3393	26.5727	0.3235	146	126
1	91.0000	3.0000	10	0	17.9213	113.3761	26.5987	0.3044	151	138
1	92.0000	3.0000	10	0	18.1660	113.3696	26.3631	0.4822	150	130
1	93.0000	3.0000	10	0	18.2308	113.1756	26.2498	0.3874	152	129
1	94.0000	3.0000	10	0	18.1345	113.3070	26.3422	0.3041	152	135
1	95.0000	3.0000	10	0	18.1663	113.3149	26.3831	0.4067	149	137
1	96.0000	3.0000	10	0	18.3031	113.2127	26.3967	0.2001	150	132
1	97.0000	3.0000	10	0	18.1504	113.1671	26.2598	0.2100	154	130
1	98.0000	3.0000	10	0	18.1691	113.1964	26.3007	0.1575	153	137
1	99.0000	3.0000	9	0	18.1956	113.2950	26.4826	0.2941	157	132
1	100.0000	3.0000	10	0	17.9781	113.3424	26.4407	0.3001	154	140
1	101.0000	3.0000	10	0	18.0984	113.2259	26.3573	0.1487	152	140
1	102.0000	3.0000	10	0	18.3107	113.2817	26.5443	0.2774	152	140
1	103.0000	3.0000	10	0	18.0725	113.2668	26.4271	0.3173	151	136
1	104.0000	3.0000	9	0	18.1697	113.2340	26.5031	0.2402	154	138
1	105.0000	3.0000	10	0	18.1649	113.2608	26.4097	0.2319	148	131
1	106.0000	3.0000	10	0	18.1141	113.1990	26.3762	0.1668	150	132
1	107.0000	3.0000	10	0	17.9604	113.2287	26.4024	0.3068	158	139
1	108.0000	3.0000	10	0	17.9967	113.1404	26.2314	0.2480	156	133
1	109.0000	3.0000	10	0	18.1384	113.1916	26.3569	0.3363	151	132
1	110.0000	3.0000	10	0	18.1183	113.1896	26.3380	0.2045	143	123
1	111.0000	3.0000	10	0	17.9959	113.0726	26.2051	0.3162	144	116
1	112.0000	3.0000	10	0	18.2393	113.1655	26.4291	0.2669	153	125
1	113.0000	3.0000	10	0	18.2108	113.2857	26.4286	0.2358	149	130
1	114.0000	3.0000	10	0	18.2757	113.3137	26.4721	0.3649	153	138
1	115.0000	3.0000	10	0	18.3930	113.1021	26.2913	0.2224	155	144
1	116.0000	3.0000	10	0	18.4599	113.1218	26.3268	0.1935	154	132
1	117.0000	3.0000	10	0	18.3155	113.0999	26.1675	0.1929	154	134
1	118.0000	3.0000	10	0	18.5361	113.1191	26.4050	0.2206	157	137
1	119.0000	3.0000	10	0	18.4602	113.1558	26.3179	0.1675	158	131
1	120.0000	3.0000	10	0	18.5527	113.1163	26.4022	0.2749	148	127
1	121.0000	3.0000	10	0	18.4140	113.1281	26.4353	0.2977	148	132
1	122.0000	3.0000	10	0	18.5003	113.0778	26.4695	0.2264	154	128
1	123.0000	3.0000	10	0	18.3099	113.1349	26.4852	0.2841	156	137
1	124.0000	3.0000	10	0	18.4221	113.1709	26.5476	0.3456	151	131
1	125.0000	3.0000	10	0	18.5560	113.0980	26.5383	0.2938	157	134
1	126.0000	3.0000	10	0	18.5359	113.1056	26.4324	0.2924	159	141
1	127.0000	3.0000	10	0	18.3396	112.9841	26.3139	0.2955	156	143
1	128.0000	3.0000	10	0	18.6279	112.9684	26.5062	0.1897	159	136
1	129.0000	3.0000	10	0	18.7755	113.0585	26.6436	0.3694	154	132
1	130.0000	3.0000	10	0	18.6046	113.0464	26.6535	0.2659	157	135
1	131.0000	3.0000	10	0	18.4483	113.0117	26.5480	0.1887	151	137
1	132.0000	3.0000	10	0	18.5980	113.0189	26.6557	0.1423	159	145
1	133.0000	3.0000	10	0	18.7785	112.9870	26.7163	0.2641	152	125
1	134.0000	3.0000	9	0	18.5110	113.0932	26.6634	0.2263	158	146
1	135.0000	3.0000	10	0	18.5379	113.0338	26.5228	0.1983	161	134
1	136.0000	3.0000	10	0	18.5760	113.0312	26.6555	0.1840	152	142
1	137.0000	3.0000	10	0	18.5469	113.0845	26.6625	0.1640	153	139
1	138.0000	3.0000	10	0	18.4533	112.9900	26.5176	0.2143	158	138
1	139.0000	3.0000	10	0	18.5449	113.0645	26.6060	0.1951	156	135
1	140.0000	3.0000	10	0	18.4269	113.0603	26.5785	0.1701	153	136
1	141.0000	3.0000	10	0	18.5461	113.0563	26.6232	0.1591	152	141
1	142.0000	3.0000	10	0	18.5126	113.0680	26.5823	0.1513	157	136
1	143.0000	3.0000	10	0	18.5515	113.0797	26.6959	0.1658	156	146
1	144.0000	3.0000	10	0	18.5185	112.9863	26.5895	0.2321	154	136
1	145.0000	3.0000	10	0	18.5780	113.0011	26.6485	0.1618	154	144
1	146.0000	3.0000	10	0	18.5060	113.0635	26.5993	0.1314	153	140
1	147.0000	3.0000	10	0	18.5781	112.9776	26.6381	0.1835	149	137
1	148.0000	3.0000	10	0	18.7063	112.9391	26.6220	0.2272	153	134
1	149.0000	3.0000	10	0	18.6798	113.0408	26.7838	0.2529	153	136
1	150.0000	3.0000	10	0	18.5414	112.9927	26.6462	0.2530	148	137
1	151.0000	3.0000	9	0	18.6857	112.9949	26.7931	0.2154	156	142
1	152.0000	3.0000	10	0	18.6739	112.9673	26.8032	0.1749	150	144
1	153.0000	3.0000	10	0	18.6818	112.9424	26.8596	0.1940	152	140
1	154.0000	3.0000	10	0	18.4202	112.9515	26.7622	0.3236	153	139
1	155.0000	3.0000	10	0	18.5667	112.9816	26.8894	0.1728	153	140
1	156.0000	3.0000	10	0	18.6562	112.9599	26.8774	0.1833	159	146
1	157.0000	3.0000	10	0	18.6222	112.9769	26.7783	0.1630	150	139
1	158.0000	3.0000	10	0	18.7379	112.8842	26.8392	0.1819	154	140
1	159.0000	3.0000	10	0	18.8262	112.9919	26.8555	0.2903	158	135
1	160.0000	3.0000	10	0	18.5894	112.9439	26.8553	0.1605	162	142
1	161.0000	3.0000	10	0	18.6168	113.0106	26.9083	0.1703	151	142
1	162.0000	3.0000	10	0	18.4860	113.0262	26.8391	0.2305	152	143
1	163.0000	3.0000	10	0	18.6446	112.9560	26.9071	0.1842	152	132
1	164.0000	3.0000	10	0	18.6992	112.9426	26.9331	0.2414	154	137
1	165.0000	3.0000	9	0	18.5433	113.0074	26.8248	0.2034	153	136
1	166.0000	3.0000	10	0	18.5853	112.9269	26.8484	0.1587	156	134
1	167.0000	3.0000	10	0	18.5680	112.9392	26.8473	0.2063	149	139
1	168.0000	3.0000	10	0	18.5780	112.9417	26.7666	0.2132	150	142
1	169.0000	3.0000	10	0	18.5628	112.9973	26.8843	0.1724	151	139
1	170.0000	3.0000	10	0	18.6224	112.9699	26.8929	0.1657	165	145
1	171.0000	3.0000	10	0	18.5932	112.9765	26.8408	0.1504	154	137
1	172.0000	3.0000	9	0	18.5527	112.9885	26.8522	0.2316	153	145
1	173.0000	3.0000	10	0	18.5052	112.9860	26.9069	0.2975	151	141
1	174.0000	3.0000	10	0	18.7727	112.8099	26.9047	0.3642	154	131
1	175.0000	3.0000	10	0	18.6842	112.9264	26.9780	0.1832	155	140
1	176.0000	3.0000	10	0	18.5924	112.9094	26.8814	0.2074	147	138
1	177.0000	3.0000	10	0	18.5668	112.8973	26.8861	0.2036	161	135
1	178.0000	3.0000	10	0	18.5922	112.9916	26.9569	0.2377	153	139
1	179.0000	3.0000	10	0	18.6150	112.9927	27.0192	0.2868	164	135
1	180.0000	3.0000	10	0	18.6039	113.0286	27.0563	0.2961	145	136
1	181.0000	3.0000	10	0	18.6414	112.9327	27.1096	0.2862	149	138
1	182.0000	3.0000	10	0	18.7255	112.9152	27.3832	0.2358	151	140
1	183.0000	3.0000	10	0	18.7095	112.6109	27.0287	0.5457	151	134
1	184.0000	3.0000	10	0	18.6344	112.8657	27.4556	0.2401	146	137
1	185.0000	3.0000	10	0	18.8007	112.8247	27.5079	0.2549	145	135
1	186.0000	3.0000	10	0	18.9045	112.8535	27.5964	0.2919	151	135
1	187.0000	3.0000	10	0	18.6876	112.9110	27.6138	0.2920	150	134
1	188.0000	3.0000	10	0	18.7569	112.8686	27.6021	0.2107	159	136
1	189.0000	3.0000	10	0	18.4864	112.9842	27.6860	0.4202	146	139
1	190.0000	3.0000	10	0	18.6381	112.9163	27.4936	0.2330	149	135
1	191.0000	3.0000	10	0	18.6387	112.9664	27.5684	0.2655	147	139
1	192.0000	3.0000	10	0	18.8231	112.9183	27.5750	0.1450	150	146
1	193.0000	3.0000	10	0	18.8605	112.7502	27.5862	0.2700	146	134
1	194.0000	3.0000	10	0	18.7191	112.9479	27.5040	0.1448	152	140
1	195.0000	3.0000	10	0	18.6387	112.9671	27.5683	0.2582	149	146
1	196.0000	3.0000	10	0	18.5088	112.8973	27.3887	0.3215	152	138
1	197.0000	3.0000	10	0	18.6795	112.9034	27.4590	0.1303	154	137
1	198.0000	3.0000	10	0	18.9227	112.9086	27.6458	0.2284	152	137
1	199.0000	3.0000	10	0	18.5461	112.8953	27.4650	0.3013	148	135
1	200.0000	3.0000	10	0	18.6245	112.8189	27.3810	0.2747	149	122
1	201.0000	3.0000	10	0	18.9770	112.7862	27.6411	0.2922	131	102
1	202.0000	3.0000	10	0	18.7471	112.7143	27.5968	0.2375	140	102
1	203.0000	3.0000	10	0	18.7893	112.7792	27.6853	0.2287	141	113
1	204.0000	3.0000	9	0	18.7752	112.7977	27.7472	0.1596	152	129
1	205.0000	3.0000	10	0	18.7224	112.8225	27.6811	0.1599	150	137
1	206.0000	3.0000	10	0	18.7499	112.8845	27.7216	0.2084	151	138
1	207.0000	3.0000	10	0	18.7499	112.8447	27.7732	0.1895	148	131
1	208.0000	3.0000	9	0	18.7677	112.8727	27.7652	0.2020	148	124
1	209.0000	3.0000	10	0	18.8536	112.8560	27.8154	0.1215	147	145
1	210.0000	3.0000	10	0	18.8332	112.6946	27.6620	0.3651	156	140
1	211.0000	3.0000	10	0	18.6981	112.8933	27.7532	0.2393	149	134
1	212.0000	3.0000	10	0	18.7426	112.8522	27.7050	0.2634	153	136
1	213.0000	3.0000	10	0	18.6803	112.8228	27.6079	0.2191	155	143
1	214.0000	3.0000	10	0	18.9095	112.6761	27.7575	0.3209	146	135
1	215.0000	3.0000	10	0	18.7354	112.8754	27.7731	0.2141	149	135
1	216.0000	3.0000	10	0	18.8254	112.9096	27.8022	0.1318	150	140
1	217.0000	3.0000	10	0	18.6630	112.8957	27.7250	0.2059	154	141
1	218.0000	3.0000	9	0	18.7977	112.8738	27.7681	0.1668	148	138
1	219.0000	3.0000	10	0	18.7278	112.8517	27.7549	0.1946	148	139
1	220.0000	3.0000	10	0	18.7208	112.9222	27.8070	0.2207	153	139
1	221.0000	3.0000	10	0	18.7995	112.7744	27.7071	0.2516	150	133
1	222.0000	3.0000	10	0	18.7081	112.8840	27.6822	0.1905	151	134
1	223.0000	3.0000	10	0	18.7658	112.8595	27.8438	0.2078	157	140
1	224.0000	3.0000	10	0	18.7857	112.9216	27.8288	0.1798	156	139
1	225.0000	3.0000	10	0	18.8460	112.9125	27.8070	0.1874	155	142
1	226.0000	3.0000	10	0	18.8032	112.9308	27.9036	0.1804	151	139
1	227.0000	3.0000	10	0	18.7550	112.9005	27.8357	0.1633	156	137
1	228.0000	3.0000	10	0	18.6281	112.9094	27.7533	0.2012	149	132
1	229.0000	3.0000	10	0	18.6100	112.9174	27.7621	0.2464	148	131
1	230.0000	3.0000	10	0	18.6189	112.9350	27.8583	0.2009	148	131
1	231.0000	3.0000	10	0	18.5310	112.9783	27.8239	0.2972	153	137
1	232.0000	3.0000	10	0	18.4273	113.0141	27.8267	0.3256	158	133
1	233.0000	3.0000	10	0	18.6723	112.9166	27.8464	0.2977	149	138
1	234.0000	3.0000	10	0	18.6350	112.9261	27.8014	0.2133	152	129
1	235.0000	3.0000	10	0	18.5383	112.9273	27.7988	0.1932	154	134
1	236.0000	3.0000	10	0	18.6326	113.0545	27.9188	0.2163	152	144
1	237.0000	3.0000	10	0	18.6017	112.9120	27.7582	0.3051	152	128
1	238.0000	3.0000	9	0	18.5546	113.0298	27.7917	0.2222	153	139
1	239.0000	3.0000	10	0	18.6210	112.9956	27.8407	0.2067	153	131
1	240.0000	3.0000	10	0	18.6180	112.8751	27.7978	0.1649	149	126
1	241.0000	3.0000	10	0	18.6276	112.9177	27.8719	0.2144	152	133
1	242.0000	3.0000	10	0	18.5432	112.9106	27.7737	0.2776	151	132
1	243.0000	3.0000	10	0	18.5476	113.0572	27.9416	0.1861	155	137
1	244.0000	3.0000	9	0	18.3106	112.9010	27.7185	0.3940	153	130
1	245.0000	3.0000	10	0	18.6271	112.9969	27.9595	0.1792	148	136
1	246.0000	3.0000	10	0	18.3516	113.1466	28.0486	0.5799	151	134
1	247.0000	3.0000	10	0	18.6155	112.9947	27.9090	0.1977	153	136
1	248.0000	3.0000	10	0	18.5603	113.0005	27.8957	0.1753	149	134
1	249.0000	3.0000	10	0	18.5580	112.9602	27.8468	0.2813	152	133
1	250.0000	3.0000	10	0	18.4813	113.0832	27.8461	0.1824	151	135
1	251.0000	3.0000	10	0	18.5049	113.0262	27.8468	0.1674	153	132
1	252.0000	3.0000	10	0	18.5160	113.1157	27.9797	0.2201	153	130
1	253.0000	3.0000	10	0	18.5185	113.0273	27.9629	0.2095	147	127
1	254.0000	3.0000	10	0	18.4812	113.0457	27.8873	0.2249	153	131
1	255.0000	3.0000	10	0	18.3395	113.0815	27.8545	0.3474	145	127
1	256.0000	3.0000	10	0	18.5370	113.0864	27.9712	0.2003	153	123
1	257.0000	3.0000	10	0	18.5847	113.0264	28.0129	0.1288	152	122
1	258.0000	3.0000	10	0	18.6194	113.0627	27.8976	0.1778	145	127
1	259.0000	3.0000	10	0	18.5321	113.0579	27.8724	0.2705	151	135
1	260.0000	3.0000	10	0	18.4562	113.1543	27.8564	0.1874	151	130
1	261.0000	3.0000	10	0	18.3872	113.1819	27.9111	0.2236	164	133
1	262.0000	3.0000	10	0	18.3848	113.1500	27.8629	0.2354	153	130
1	263.0000	3.0000	10	0	18.4574	113.1950	27.9682	0.1414	151	129
1	264.0000	3.0000	10	0	18.4023	113.0942	27.9678	0.2333	145	127
1	265.0000	3.0000	10	0	18.4069	113.1689	27.9135	0.1889	153	123
1	266.0000	3.0000	10	0	18.2939	113.1726	27.9187	0.3093	152	131
1	267.0000	3.0000	10	0	18.4372	113.1551	27.9845	0.1704	147	121
1	268.0000	3.0000	10	0	18.2419	113.2203	27.9014	0.2587	154	133
1	269.0000	3.0000	10	0	18.3137	113.1653	27.9352	0.2081	153	133
1	270.0000	3.0000	10	0	18.4080	113.1709	27.9626	0.2470	152	128
1	271.0000	3.0000	9	0	18.4392	113.2432	28.0095	0.2038	149	123
1	272.0000	3.0000	10	0	18.4604	113.1553	27.9114	0.2574	148	125
1	273.0000	3.0000	10	0	18.4142	113.2337	27.8458	0.2270	148	127
1	274.0000	3.0000	10	0	18.2615	113.3407	27.8003	0.2352	150	132
1	275.0000	3.0000	10	0	18.2476	113.3700	27.8292	0.1674	146	127
1	276.0000	3.0000	10	0	18.2527	113.2932	27.8126	0.2095	146	126
1	277.0000	3.0000	10	0	18.1771	113.2645	27.7821	0.2404	146	123
1	278.0000	3.0000	10	0	18.2279	113.3126	27.9750	0.2513	161	128
1	279.0000	3.0000	10	0	18.2113	113.3857	27.8929	0.1274	144	134
1	280.0000	3.0000	10	0	18.2472	113.3967	27.8909	0.1732	150	130
1	281.0000	3.0000	10	0	18.1675	113.4246	27.9161	0.1489	151	133
1	282.0000	3.0000	9	0	18.2404	113.4070	27.9693	0.2150	154	126
1	283.0000	3.0000	10	0	18.1930	113.5237	27.8922	0.1758	152	136
1	284.0000	3.0000	10	0	18.2044	113.4680	27.9301	0.1360	151	130
1	285.0000	3.0000	10	0	18.1974	113.4664	27.9546	0.1732	151	130
1	286.0000	3.0000	10	0	18.2380	113.4817	27.9436	0.2451	143	122
1	287.0000	3.0000	9	0	18.2963	113.4065	27.9502	0.1533	150	126
1	288.0000	3.0000	10	0	18.2061	113.5326	27.8953	0.1750	147	135
1	289.0000	3.0000	10	0	18.1462	113.4843	27.8501	0.2491	146	135
1	290.0000	3.0000	10	0	18.1071	113.4151	27.6948	0.2636	146	131
1	291.0000	3.0000	10	0	18.3389	113.4700	27.9228	0.2048	149	130
1	292.0000	3.0000	10	0	18.3638	113.4714	27.9675	0.2851	145	131
1	293.0000	3.0000	10	0	18.2083	113.4628	27.8872	0.2218	152	129
1	294.0000	3.0000	10	0	18.0991	113.5147	27.8238	0.2657	147	129
1	295.0000	3.0000	10	0	18.1957	113.3939	27.7606	0.1751	143	125
1	296.0000	3.0000	10	0	18.5411	113.3460	28.1543	0.4786	150	123
1	297.0000	3.0000	10	0	18.1951	113.4629	27.7785	0.1661	158	129
1	298.0000	3.0000	10	0	18.1718	113.4897	27.7403	0.1496	144	133
1	299.0000	3.0000	10	0	18.2172	113.4535	27.7559	0.1495	150	130
1	300.0000	3.0000	10	0	18.0973	113.5802	27.8351	0.2931	152	130
1	301.0000	3.0000	10	0	18.2517	113.4775	27.8345	0.1612	155	132
1	302.0000	3.0000	10	0	18.2285	113.4686	27.8181	0.1884	149	133
1	303.0000	3.0000	10	0	18.1106	113.4596	27.8247	0.2378	145	132
1	304.0000	3.0000	10	0	18.2207	113.4839	27.8382	0.1607	143	129
1	305.0000	3.0000	10	0	18.0761	113.5230	27.8212	0.2492	150	132
1	306.0000	3.0000	10	0	18.1612	113.4519	27.8693	0.1902	143	129
1	307.0000	3.0000	10	0	18.2722	113.5171	27.8716	0.1148	154	131
1	308.0000	3.0000	10	0	18.1548	113.4780	27.8964	0.1840	148	129
1	309.0000	3.0000	10	0	18.2083	113.5451	27.8604	0.1859	152	132
1	310.0000	3.0000	10	0	18.2212	113.4952	27.9695	0.2312	151	128
1	311.0000	3.0000	10	0	18.1727	113.5179	28.0475	0.2968	149	123
1	312.0000	3.0000	10	0	18.1865	113.4565	27.9273	0.2988	144	125
1	313.0000	3.0000	10	0	18.2909	113.4909	28.0786	0.2113	144	124
1	314.0000	3.0000	10	0	18.4238	113.4352	28.1369	0.2572	149	129
1	315.0000	3.0000	10	0	18.3199	113.4342	28.0617	0.2024	153	125
1	316.0000	3.0000	10	0	18.1553	113.5488	27.9814	0.1825	146	122
1	317.0000	3.0000	10	0	18.0371	113.5378	27.9895	0.3436	153	130
1	318.0000	3.0000	10	0	18.0966	113.5117	27.9883	0.2474	144	130
1	319.0000	3.0000	10	0	18.0812	113.5614	28.0207	0.1971	146	134
1	320.0000	3.0000	10	0	18.2069	113.4454	27.9890	0.1536	161	135
1	321.0000	3.0000	10	0	18.4026	113.4031	28.0051	0.2268	154	127
1	322.0000	3.0000	10	0	18.0797	113.4107	27.7830	0.1933	153	120
1	323.0000	3.0000	10	0	17.9721	113.5429	27.7143	0.2494	146	118
1	324.0000	3.0000	10	0	18.0479	113.4647	27.6306	0.2021	151	130
1	325.0000	3.0000	10	0	17.8395	113.5793	27.6528	0.2783	154	130
1	326.0000	3.0000	10	0	18.1045	113.5776	27.8313	0.2500	151	136
1	327.0000	3.0000	10	0	17.9667	113.6040	27.6187	0.2540	159	133
1	328.0000	3.0000	10	0	18.0057	113.5789	27.7287	0.1483	156	135
1	329.0000	3.0000	10	0	17.9717	113.6159	27.7284	0.1632	152	132
1	330.0000	3.0000	10	0	17.9269	113.6154	27.6905	0.1800	154	131
1	331.0000	3.0000	9	0	17.9839	113.6590	27.7396	0.1468	153	134
1	332.0000	3.0000	10	0	17.9134	113.5252	27.5623	0.2277	156	133
1	333.0000	3.0000	10	0	17.8970	113.6335	27.4493	0.2003	148	137
1	334.0000	3.0000	10	0	17.8512	113.7120	27.3863	0.1409	150	141
1	335.0000	3.0000	10	0	17.7183	113.5853	27.3445	0.3001	155	132
1	336.0000	3.0000	10	0	17.8015	113.6616	27.5228	0.2200	149	129
1	337.0000	3.0000	10	0	17.8510	113.6042	27.4270	0.1950	159	135
1	338.0000	3.0000	10	0	17.8924	113.6375	27.4290	0.1534	149	124
1	339.0000	3.0000	10	0	17.8750	113.5165	27.4489	0.2261	146	124
1	340.0000	3.0000	10	0	17.8449	113.6255	27.4303	0.1522	145	128
1	341.0000	3.0000	10	0	17.8812	113.5409	27.3759	0.2014	140	128
1	342.0000	3.0000	10	0	17.8244	113.5944	27.3068	0.2602	142	127
1	343.0000	3.0000	10	0	17.7441	113.6226	27.2112	0.2804	141	134
1	344.0000	3.0000	10	0	17.8226	113.7417	27.3700	0.1937	145	129
1	345.0000	3.0000	10	0	17.6158	113.6257	27.1946	0.3639	150	129
1	346.0000	3.0000	10	0	17.8531	113.7199	27.3100	0.1700	147	130
1	347.0000	3.0000	10	0	17.5532	113.6903	27.0861	0.2856	151	133
1	348.0000	3.0000	10	0	17.6032	113.7864	27.1375	0.2129	152	131
1	349.0000	3.0000	10	0	17.6892	113.7898	27.1491	0.1418	151	129
1	350.0000	3.0000	10	0	17.6391	113.7363	27.1808	0.1845	145	128
1	351.0000	3.0000	10	0	17.5346	113.7619	27.1191	0.2637	150	134
1	352.0000	3.0000	10	0	17.8941	113.7897	27.2779	0.2726	145	132
1	353.0000	3.0000	10	0	17.6509	113.8144	27.1065	0.2072	151	134
1	354.0000	3.0000	10	0	17.6684	113.7175	27.0257	0.2032	154	124
1	355.0000	3.0000	10	0	17.7138	113.6886	27.0830	0.1766	155	129
1	356.0000	3.0000	10	0	17.6879	113.7788	27.0636	0.2119	154	133
1	357.0000	3.0000	10	0	17.7124	113.6799	27.0422	0.2088	149	126
1	358.0000	3.0000	10	0	17.7854	113.7928	27.0964	0.1300	151	126
1	359.0000	3.0000	10	0	17.6715	113.7083	27.0015	0.1765	151	131
1	360.0000	3.0000	10	0	17.7150	113.4758	26.6511	0.5181	149	133
1	361.0000	3.0000	10	0	17.6668	113.7212	26.9920	0.1689	144	131
1	362.0000	3.0000	10	0	17.4495	113.8320	26.9049	0.2446	147	128
1	363.0000	3.0000	10	0	17.4050	113.6766	26.7468	0.3332	146	125
1	364.0000	3.0000	10	0	17.5406	113.6956	26.8480	0.2679	151	128
1	365.0000	3.0000	10	0	17.4224	113.8795	26.9196	0.3283	149	132
1	366.0000	3.0000	10	0	17.2992	113.8140	26.8793	0.4446	155	128
1	367.0000	3.0000	10	0	17.6504	113.6937	26.9123	0.2889	144	124
1	368.0000	3.0000	10	0	17.3617	113.8294	26.8304	0.2047	143	124
1	369.0000	3.0000	10	0	17.6570	113.7623	27.0320	0.2535	143	127
1	370.0000	3.0000	10	0	17.5917	113.7768	26.9858	0.1700	145	126
1	371.0000	3.0000	10	0	17.4266	113.7167	26.7218	0.3027	154	124
1	372.0000	3.0000	10	0	17.4776	113.8201	26.8452	0.2550	148	130
1	373.0000	3.0000	10	0	17.3227	113.7814	26.7867	0.3160	149	131
1	374.0000	3.0000	10	0	17.4275	113.7429	26.8081	0.1949	146	128
1	375.0000	3.0000	9	0	17.1866	113.9003	26.7089	0.2161	146	140
1	376.0000	3.0000	10	0	17.2302	113.8118	26.7697	0.1908	147	125
1	377.0000	3.0000	10	0	17.1940	113.7958	26.6684	0.2161	148	134
1	378.0000	3.0000	10	0	17.2285	113.8713	26.6569	0.1374	146	131
1	379.0000	3.0000	10	0	17.0198	113.8211	26.5729	0.2535	144	131
1	380.0000	3.0000	10	0	17.2072	113.8309	26.6728	0.1654	144	128
1	381.0000	3.0000	10	0	17.1123	113.8735	26.6190	0.1926	147	138
1	382.0000	3.0000	10	0	17.0588	113.8336	26.6027	0.3263	149	132
1	383.0000	3.0000	10	0	17.0967	113.8377	26.6748	0.3275	149	132
1	384.0000	3.0000	10	0	17.1374	113.7457	26.5656	0.2149	144	134
1	385.0000	3.0000	10	0	17.1620	113.7401	26.4864	0.1876	152	128
1	386.0000	3.0000	10	0	17.2142	113.6991	26.3706	0.2546	151	131
1	387.0000	3.0000	10	0	17.1140	113.7864	26.4660	0.3134	147	130
1	388.0000	3.0000	10	0	17.1602	113.6748	26.3732	0.2611	144	124
1	389.0000	3.0000	10	0	17.0989	113.7165	26.3595	0.3374	142	130
1	390.0000	3.0000	10	0	17.2361	113.6935	26.4767	0.3381	151	133
1	391.0000	3.0000	10	0	17.1609	113.6294	26.3810	0.2782	146	122
1	392.0000	3.0000	9	0	17.2979	113.6422	26.4015	0.1660	151	133
1	393.0000	3.0000	10	0	17.1916	113.5705	26.4030	0.1429	146	130
1	394.0000	3.0000	10	0	17.3005	113.5594	26.4992	0.1697	142	133
1	395.0000	3.0000	10	0	17.3898	113.5251	26.5826	0.1301	153	128
1	396.0000	3.0000	10	0	17.5967	113.4501	26.9145	0.5312	149	128
1	397.0000	3.0000	10	0	17.1394	113.5283	26.5279	0.2462	151	129
1	398.0000	3.0000	10	0	17.2459	113.5441	26.6261	0.1937	155	132
1	399.0000	3.0000	10	0	17.3419	113.5657	26.6835	0.2318	146	119
1	400.0000	3.0000	10	0	17.3437	113.5833	26.6767	0.1639	150	119
1	401.0000	3.0000	10	0	17.1925	113.5201	26.6214	0.2530	141	117
0	402.0000	3.0000	0	3	0.0000	0.0000	0.0000	0.0000	144	120
1	403.0000	3.0000	10	0	17.2947	113.6449	26.2736	0.5487	140	117
1	404.0000	3.0000	10	0	17.1799	113.5302	26.5043	0.4042	133	110
1	405.0000	3.0000	10	0	17.4115	113.6592	26.6156	0.2742	141	126
1	406.0000	3.0000	10	0	17.1604	113.4909	26.4066	0.3992	136	117
1	407.0000	3.0000	10	0	17.3473	113.5658	26.5845	0.1857	134	117
1	408.0000	3.0000	10	0	17.2965	113.6320	26.5868	0.2043	137	108
1	409.0000	3.0000	10	0	17.4363	113.5950	26.6322	0.1300	144	119
1	410.0000	3.0000	10	0	17.3333	113.4346	26.6157	0.2523	132	115
1	411.0000	3.0000	10	0	17.3097	113.5870	26.6189	0.2630	135	115
1	412.0000	3.0000	10	0	17.3246	113.5985	26.7163	0.3346	135	110
1	413.0000	3.0000	10	0	17.1887	113.4941	26.5014	0.3250	137	117
1	414.0000	3.0000	10	0	16.5726	113.3527	26.4734	0.9436	133	109
1	415.0000	3.0000	10	0	17.1879	113.4259	26.4440	0.3747	133	111
1	416.0000	3.0000	10	0	17.2622	113.7056	26.7653	0.3347	137	115
1	417.0000	3.0000	10	0	17.1133	113.5661	26.4939	0.2703	137	109
1	418.0000	3.0000	10	0	17.1848	113.4383	26.5028	0.3484	131	106
1	419.0000	3.0000	10	0	17.7038	113.6734	27.1191	0.5209	134	102
1	420.0000	3.0000	10	0	17.2657	113.5242	26.7287	0.2905	130	106
1	421.0000	3.0000	10	0	17.2429	113.6401	26.8114	0.2006	143	123
1	422.0000	3.0000	10	0	17.1502	113.6932	26.7771	0.2542	163	127
1	423.0000	3.0000	10	0	17.1607	113.6665	26.7284	0.2271	158	129
1	424.0000	3.0000	10	0	17.2757	113.6825	26.8115	0.2170	145	127
1	425.0000	3.0000	10	0	17.1753	113.7305	26.8559	0.2158	146	124
1	426.0000	3.0000	10	0	17.3087	113.6850	26.8315	0.1776	148	124
1	427.0000	3.0000	10	0	17.1395	113.6626	26.7244	0.2370	144	120
1	428.0000	3.0000	10	0	17.0869	113.7110	26.7468	0.2612	151	124
1	429.0000	3.0000	10	0	17.3836	113.9010	26.8491	0.4972	145	126
1	430.0000	3.0000	10	0	16.9669	113.7531	26.7334	0.1936	146	118
1	431.0000	3.0000	10	0	16.9462	113.4492	26.6012	0.3711	136	124
1	432.0000	3.0000	10	0	17.1123	113.5648	26.4404	0.7153	135	110
1	433.0000	3.0000	10	0	16.9637	113.6195	26.9150	0.4844	124	97
1	434.0000	3.0000	10	0	16.3491	113.2244	26.6036	0.8814	113	79
1	435.0000	3.0000	8	0	16.6090	112.5520	26.1054	0.8239	97	65
1	436.0000	3.0000	8	0	15.6405	112.8489	25.7531	0.7369	91	74
1	437.0000	3.0000	9	0	16.6826	113.1049	26.1225	0.6428	111	79
1	438.0000	3.0000	9	0	16.7720	113.0373	26.1849	0.6242	110	83
1	439.0000	3.0000	9	0	16.6843	113.5259	26.0966	0.8220	117	104
1	440.0000	3.0000	10	0	16.9338	113.7588	26.4889	0.6902	131	112
1	441.0000	3.0000	10	0	16.6902	113.7894	26.4812	0.2547	128	117
1	442.0000	3.0000	10	0	16.4945	113.8647	26.4842	0.3569	135	119
1	443.0000	3.0000	10	0	16.7981	113.6986	26.6322	0.2194	137	120
1	444.0000	3.0000	10	0	16.6720	113.6669	26.6629	0.3812	131	114
1	445.0000	3.0000	10	0	16.6997	113.7257	26.6768	0.2746	133	121
1	446.0000	3.0000	10	0	16.8111	113.7312	26.8169	0.2485	136	120
1	447.0000	3.0000	10	0	16.7182	113.7434	26.6734	0.2624	153	117
1	448.0000	3.0000	10	0	16.8790	113.7119	26.9158	0.2424	138	115
1	449.0000	3.0000	10	0	16.7823	113.6293	26.8398	0.2613	137	124
1	450.0000	3.0000	10	0	16.8795	113.7996	26.9686	0.3040	139	118
1	451.0000	3.0000	10	0	16.6244	113.6663	26.7739	0.3566	138	122
1	452.0000	3.0000	10	0	16.7296	113.6294	26.7700	0.3391	143	119
1	453.0000	3.0000	10	0	16.7265	113.6637	26.7966	0.2843	145	112
1	454.0000	3.0000	9	0	16.8810	113.6654	26.9785	0.2064	138	119
1	455.0000	3.0000	10	0	16.9473	113.6145	27.0001	0.2294	138	119
1	456.0000	3.0000	10	0	16.8692	113.6812	27.0154	0.1735	140	125
1	457.0000	3.0000	10	0	16.7832	113.7163	26.8936	0.2973	145	119
1	458.0000	3.0000	10	0	16.7999	113.7701	27.0839	0.2584	146	122
0	459.0000	3.0000	0	3	0.0000	0.0000	0.0000	0.0000	148	122
1	460.0000	3.0000	10	0	16.8355	113.8672	27.0216	0.2557	151	128
1	461.0000	3.0000	10	0	16.9081	113.7531	27.0000	0.3390	143	122
1	462.0000	3.0000	10	0	16.8543	113.7319	26.8903	0.1780	142	123
1	463.0000	3.0000	10	0	16.8084	113.7064	26.9395	0.2054	142	128
1	464.0000	3.0000	10	0	16.8197	113.7420	27.0509	0.2769	146	128
1	465.0000	3.0000	10	0	16.7963	113.6850	26.9111	0.1951	147	123
1	466.0000	3.0000	10	0	16.8411	113.7229	26.9206	0.2296	147	122
1	467.0000	3.0000	10	0	16.6895	113.9040	27.1334	0.4824	143	133
1	468.0000	3.0000	10	0	16.9291	113.7271	26.8012	0.3290	149	119
1	469.0000	3.0000	10	0	16.7032	113.6870	26.8717	0.2334	140	128
1	470.0000	3.0000	10	0	16.7029	113.6845	26.8112	0.2566	143	120
1	471.0000	3.0000	10	0	16.7796	113.6498	26.8614	0.2129	138	123
1	472.0000	3.0000	10	0	16.6902	113.7503	26.8892	0.3069	147	127
1	473.0000	3.0000	10	0	16.9406	113.6885	26.8495	0.2726	147	131
1	474.0000	3.0000	10	0	16.8049	113.6666	26.7996	0.2087	140	116
1	475.0000	3.0000	10	0	16.5787	113.6511	26.6919	0.2743	140	118
1	476.0000	3.0000	10	0	16.7663	113.7490	26.8756	0.2208	149	129
1	477.0000	3.0000	10	0	16.7243	113.6922	26.7371	0.1936	140	119
1	478.0000	3.0000	10	0	16.6036	113.6583	26.6189	0.2263	139	121
1	479.0000	3.0000	10	0	16.6012	113.7838	26.7902	0.3787	146	121
1	480.0000	3.0000	10	0	16.6332	113.7345	26.6118	0.1427	157	125
1	481.0000	3.0000	10	0	16.8175	113.5592	26.5959	0.5172	140	127
1	482.0000	3.0000	10	0	16.4969	113.7464	26.5317	0.1464	144	130
1	483.0000	3.0000	10	0	16.4603	113.7738	26.4944	0.2135	145	124
1	484.0000	3.0000	10	0	16.3666	113.8667	26.5944	0.2909	143	129
1	485.0000	3.0000	10	0	16.4188	113.8340	26.6269	0.2609	137	126
1	486.0000	3.0000	10	0	16.4898	113.7236	26.5828	0.2280	141	123
1	487.0000	3.0000	9	0	16.4378	113.6991	26.4924	0.2437	148	128
1	488.0000	3.0000	10	0	16.3197	113.7029	26.4807	0.1999	141	129
1	489.0000	3.0000	10	0	16.1341	113.7622	26.4328	0.2245	143	123
1	490.0000	3.0000	10	0	16.1731	113.7480	26.4159	0.2018	145	129
1	491.0000	3.0000	10	0	16.1069	113.8188	26.3295	0.1813	148	132
1	492.0000	3.0000	10	0	16.1945	113.7547	26.3338	0.2034	143	126
1	493.0000	3.0000	10	0	16.0248	113.7751	26.2639	0.2779	144	129
1	494.0000	3.0000	10	0	15.7462	113.9342	26.4266	0.4370	146	122
1	495.0000	3.0000	10	0	16.0378	113.8806	26.3568	0.1925	149	126
1	496.0000	3.0000	10	0	15.8445	113.9174	26.2396	0.1937	149	130
1	497.0000	3.0000	9	0	15.4699	113.9188	26.1277	0.4319	146	128
1	498.0000	3.0000	10	0	15.4887	113.8895	26.0642	0.3075	148	127
1	499.0000	3.0000	10	0	15.6134	113.9740	26.1572	0.2244	144	129
1	500.0000	3.0000	10	0	15.4179	114.0869	26.2185	0.4231	154	130
1	501.0000	3.0000	10	0	15.3851	113.9823	26.0586	0.2097	159	128
1	502.0000	3.0000	10	0	15.2573	114.0471	26.0078	0.3106	145	124
1	503.0000	3.0000	10	0	15.3027	114.0596	25.9482	0.1836	144	122
1	504.0000	3.0000	10	0	15.3269	114.0318	26.0206	0.2563	145	124
1	505.0000	3.0000	10	0	15.1166	114.1859	26.0722	0.3609	151	125
1	506.0000	3.0000	10	0	14.9513	114.1345	25.8266	0.3207	149	130
1	507.0000	3.0000	10	0	15.0299	114.1922	25.8825	0.1808	148	124
1	508.0000	3.0000	10	0	15.2042	114.2271	25.9737	0.2290	148	134
1	509.0000	3.0000	10	0	15.0294	114.2363	25.7786	0.1488	148	128
1	510.0000	3.0000	10	0	15.0178	114.2068	25.7841	0.2198	146	129
1	511.0000	3.0000	10	0	15.0409	114.1831	25.8047	0.1330	145	125
1	512.0000	3.0000	10	0	14.9527	114.2311	25.8326	0.2156	151	124
1	513.0000	3.0000	10	0	14.9976	114.2353	25.8237	0.2101	156	123
1	514.0000	3.0000	10	0	14.8659	114.3221	25.8059	0.2389	152	132
1	515.0000	3.0000	10	0	14.7666	114.2107	25.6087	0.2840	150	124
1	516.0000	3.0000	10	0	14.9171	114.2315	25.7792	0.1752	154	131
1	517.0000	3.0000	10	0	14.8018	114.3448	25.7824	0.2309	143	127
1	518.0000	3.0000	10	0	14.7822	114.2608	25.6087	0.2184	147	122
1	519.0000	3.0000	9	0	14.8303	114.3073	25.7355	0.2047	153	133
1	520.0000	3.0000	10	0	14.7510	114.3143	25.6960	0.2088	149	130
1	521.0000	3.0000	10	0	14.7936	114.2528	25.6799	0.1743	147	129
1	522.0000	3.0000	10	0	14.7562	114.3347	25.6846	0.2171	154	137
1	523.0000	3.0000	10	0	14.6995	114.3123	25.7147	0.3246	154	136
1	524.0000	3.0000	10	0	14.6972	114.3688	25.6210	0.2769	153	129
1	525.0000	3.0000	10	0	14.7568	114.3904	25.7371	0.2094	142	125
1	526.0000	3.0000	9	0	14.8202	114.3691	25.6338	0.1473	149	130
1	527.0000	3.0000	10	0	14.8326	114.3415	25.6759	0.1852	147	127
1	528.0000	3.0000	9	0	14.7402	114.3941	25.6984	0.1564	154	129
1	529.0000	3.0000	10	0	14.8364	114.3429	25.6916	0.1543	147	128
1	530.0000	3.0000	10	0	14.9267	114.2609	25.7422	0.1663	150	122
1	531.0000	3.0000	10	0	14.7790	114.3406	25.7279	0.1618	147	123
1	532.0000	3.0000	9	0	14.7906	114.3347	25.6994	0.1547	144	122
1	533.0000	3.0000	10	0	14.9662	114.4041	25.9008	0.2713	145	129
1	534.0000	3.0000	10	0	14.9181	114.1739	25.6302	0.2199	144	118
1	535.0000	3.0000	10	0	14.8052	114.1733	25.6963	0.2809	138	123
1	536.0000	3.0000	10	0	15.0732	114.1919	25.8024	0.2387	140	116
1	537.0000	3.0000	9	0	15.4130	113.7182	25.7701	0.4726	130	111
1	538.0000	3.0000	10	0	15.3946	113.3419	25.8158	0.6455	120	107
1	539.0000	3.0000	9	0	15.7002	113.2602	26.1456	0.3826	117	85
1	540.0000	3.0000	10	0	16.0713	113.7320	26.7249	1.0287	114	88
1	541.0000	3.0000	9	0	15.9204	113.1008	25.9330	0.9085	92	65
0	542.0000	3.0000	0	3	0.0000	0.0000	0.0000	0.0000	57	47
0	543.0000	3.0000	0	3	0.0000	0.0000	0.0000	0.0000	63	51
2	544.0000	3.0000	7	0	61.2795	82.6626	143.0135	0.3177	86	75
2	545.0000	3.0000	8	0	61.0062	82.8491	143.0191	0.2245	90	89
2	546.0000	3.0000	9	0	61.0483	82.8385	143.0148	0.2310	105	93
2	547.0000	3.0000	9	0	61.0130	82.8428	142.9704	0.3573	95	90
2	548.0000	3.0000	10	0	61.0957	82.5360	142.7327	0.4453	97	89
2	549.0000	3.0000	8	0	61.1821	82.4264	142.6556	0.5456	97	93
2	550.0000	3.0000	9	0	61.0259	82.7092	142.8200	0.3997	98	94
2	551.0000	3.0000	9	0	60.9229	82.6951	142.9293	0.3737	94	93
2	552.0000	3.0000	8	0	61.0004	82.5805	142.9285	0.3925	97	91
2	553.0000	3.0000	8	0	61.0289	82.7000	142.8384	0.3934	96	94
2	554.0000	3.0000	8	0	61.0592	82.6025	142.8153	0.4718	103	97
2	555.0000	3.0000	10	0	61.0520	82.8955	142.8951	0.3208	99	97
2	556.0000	3.0000	10	0	61.1175	82.8158	143.0373	0.3682	90	93
2	557.0000	3.0000	9	0	61.0023	82.7566	143.2095	0.1926	100	92
2	558.0000	3.0000	10	0	60.9856	82.9124	143.1656	0.4319	101	97
0	559.0000	3.0000	0	3	0.0000	0.0000	0.0000	0.0000	96	98
2	560.0000	3.0000	10	0	60.9948	82.8289	143.1449	0.1858	103	101
2	561.0000	3.0000	9	0	61.1165	82.6083	142.9737	0.4741	105	104
2	562.0000	3.0000	10	0	61.0027	82.7545	143.1844	0.2361	98	100
2	563.0000	3.0000	9	0	60.8808	82.5240	142.7773	0.4807	100	102
2	564.0000	3.0000	9	0	61.3784	82.3389	142.8394	0.4896	103	100
2	565.0000	3.0000	8	0	61.1101	82.3828	142.8181	0.5104	101	107
2	566.0000	3.0000	10	0	61.0928	82.6215	143.0135	0.3419	100	99
2	567.0000	3.0000	10	0	61.2104	82.5919	142.9826	0.3922	100	96
2	568.0000	3.0000	9	0	60.9622	82.4204	142.7656	0.4604	97	96
2	569.0000	3.0000	9	0	61.1932	82.6369	142.7916	0.5212	99	95
2	570.0000	3.0000	10	0	61.1771	82.5733	142.8439	0.6039	100	97
2	571.0000	3.0000	10	0	60.9974	82.8039	143.2163	0.1999	97	100
2	572.0000	3.0000	10	0	61.2409	82.9037	142.9414	0.3304	101	99
2	573.0000	3.0000	9	0	60.9239	82.8819	142.8467	0.6543	92	95
2	574.0000	3.0000	10	0	61.0145	82.7099	143.3170	0.1595	101	93
2	575.0000	3.0000	9	0	61.1250	82.7124	143.2027	0.3000	99	99
2	576.0000	3.0000	10	0	61.2077	82.6128	142.8473	0.4204	101	100
2	577.0000	3.0000	10	0	60.9631	82.5853	143.1413	0.4502	101	99
2	578.0000	3.0000	10	0	60.9956	82.7564	142.9210	0.3473	102	103
3	579.0000	3.0000	7	0	61.0640	82.5875	322.9160	0.6125	102	96
2	580.0000	3.0000	9	0	60.8963	82.7378	143.2567	0.1997	105	97
2	581.0000	3.0000	9	0	61.1143	82.2906	142.9909	0.5043	99	101
2	582.0000	3.0000	10	0	61.0616	82.5583	143.1225	0.3173	104	101
2	583.0000	3.0000	10	0	61.0384	82.6472	143.0290	0.3357	94	94
2	584.0000	3.0000	9	0	61.0255	82.7568	143.2780	0.2900	102	104
2	585.0000	3.0000	9	0	61.0774	82.5143	143.1198	0.3434	104	102
2	586.0000	3.0000	10	0	60.9122	82.7136	143.2678	0.1896	97	98
2	587.0000	3.0000	9	0	61.0494	82.4621	142.7183	0.5430	100	97
2	588.0000	3.0000	9	0	61.0333	82.4829	142.9861	0.3877	98	96
2	589.0000	3.0000	10	0	61.0795	82.4401	142.7918	0.4391	96	95
2	590.0000	3.0000	9	0	61.0413	82.4871	143.0162	0.3543	105	97
2	591.0000	3.0000	10	0	60.8700	82.5808	143.0109	0.3170	103	100
2	592.0000	3.0000	10	0	61.4819	82.4741	142.9593	0.6417	99	97
2	593.0000	3.0000	9	0	61.3260	82.5187	142.9177	0.4596	104	103
2	594.0000	3.0000	9	0	61.0798	82.5611	142.9977	0.3788	100	99
2	595.0000	3.0000	10	0	61.1930	82.5864	142.9459	0.3623	104	94
2	596.0000	3.0000	8	0	61.0080	82.6431	142.9481	0.5203	101	96
2	597.0000	3.0000	9	0	61.1748	82.5834	142.5854	0.6150	104	94
2	598.0000	3.0000	9	0	61.0915	82.2953	142.7201	0.6004	103	93
2	599.0000	3.0000	10	0	60.8053	82.6904	142.8893	0.4257	100	91
2	600.0000	3.0000	9	0	60.9841	82.6223	142.8482	0.4931	100	94
2	601.0000	3.0000	10	0	61.2630	82.9425	142.8560	0.6260	108	103
2	602.0000	3.0000	10	0	60.9189	82.5955	143.0025	0.3792	100	96
2	603.0000	3.0000	9	0	61.0966	82.5785	142.6953	0.5580	107	95
2	604.0000	3.0000	9	0	60.8639	82.7915	143.3015	0.2209	106	94
2	605.0000	3.0000	10	0	60.9911	82.6934	142.9736	0.4020	101	99
2	606.0000	3.0000	10	0	61.0319	82.7404	143.0931	0.3097	100	101
2	607.0000	3.0000	10	0	60.9998	82.8553	143.1298	0.3517	104	102
2	608.0000	3.0000	10	0	60.8804	82.6882	142.9107	0.4456	103	98
2	609.0000	3.0000	10	0	61.0286	82.4161	142.8880	0.4452	104	97
2	610.0000	3.0000	10	0	60.8963	82.6950	143.2749	0.2250	106	103
2	611.0000	3.0000	9	0	61.1260	82.6012	142.9163	0.4091	105	97
2	612.0000	3.0000	10	0	61.0062	82.6486	143.2605	0.3317	104	101
2	613.0000	3.0000	9	0	60.9252	82.4616	142.9166	0.4546	96	100
2	614.0000	3.0000	10	0	61.2116	82.6070	142.9004	0.3911	96	96
2	615.0000	3.0000	9	0	61.1101	82.7843	143.1983	0.2056	106	98
2	616.0000	3.0000	8	0	61.2256	82.2794	142.8062	0.5776	105	103
2	617.0000	3.0000	10	0	61.0569	82.5325	142.8052	0.5588	97	102
2	618.0000	3.0000	9	0	60.9179	82.5202	143.1344	0.5605	103	100
2	619.0000	3.0000	9	0	61.0762	82.5296	142.5424	0.6239	109	101
2	620.0000	3.0000	9	0	61.0553	82.5293	143.1200	0.4885	103	102
2	621.0000	3.0000	9	0	61.0334	82.7773	143.2086	0.2115	103	102
2	622.0000	3.0000	9	0	60.9150	82.7906	143.1924	0.2392	106	101
2	623.0000	3.0000	10	0	60.9907	82.6699	143.4003	0.2121	103	105
2	624.0000	3.0000	9	0	61.2451	82.8207	142.9790	0.4240	100	99
2	625.0000	3.0000	9	0	60.9837	82.5723	143.0538	0.3474	101	103
2	626.0000	3.0000	10	0	61.0608	82.4712	142.8005	0.4522	96	102
2	627.0000	3.0000	9	0	61.0376	82.7417	142.9344	0.3144	100	95
2	628.0000	3.0000	9	0	61.0271	82.5479	142.7269	0.5518	105	101
2	629.0000	3.0000	10	0	60.9167	82.6667	142.9663	0.4120	102	104
2	630.0000	3.0000	10	0	61.0744	82.5829	142.6808	0.5070	110	96
2	631.0000	3.0000	10	0	61.0618	82.5130	143.0065	0.5422	105	104
2	632.0000	3.0000	9	0	60.8689	82.4041	142.8928	0.5249	111	101
2	633.0000	3.0000	9	0	60.7792	82.6938	143.0505	0.5577	106	101
2	634.0000	3.0000	9	0	60.9457	82.7141	143.2357	0.1081	106	103
2	635.0000	3.0000	10	0	60.9715	82.7954	143.2166	0.2376	102	99
2	636.0000	3.0000	9	0	60.9224	82.5632	142.9473	0.3973	102	95
2	637.0000	3.0000	10	0	61.0535	82.5709	143.1203	0.3568	101	101
2	638.0000	3.0000	10	0	61.2975	82.6734	142.9220	0.5585	99	99
2	639.0000	3.0000	9	0	61.0468	82.7635	143.2155	0.2707	104	96
2	640.0000	3.0000	9	0	61.0669	82.6030	143.0092	0.4784	99	96
2	641.0000	3.0000	10	0	61.1072	82.6153	142.9948	0.2979	106	102
2	642.0000	3.0000	9	0	61.1759	82.2835	142.8510	0.4901	97	96
2	643.0000	3.0000	9	0	61.1517	82.7075	143.1692	0.3444	99	102
2	644.0000	3.0000	10	0	60.9950	82.3501	142.9559	0.4826	107	99
2	645.0000	3.0000	9	0	61.1606	82.5591	142.9419	0.3862	106	96
2	646.0000	3.0000	9	0	61.1570	82.7207	143.2182	0.1479	102	97
2	647.0000	3.0000	10	0	60.9711	82.7503	143.3159	0.1119	106	101
2	648.0000	3.0000	10	0	60.9617	82.6907	142.9157	0.4084	105	98
2	649.0000	3.0000	10	0	60.8167	82.8335	143.2088	0.2817	105	103
0	650.0000	3.0000	0	3	0.0000	0.0000	0.0000	0.0000	104	94
2	651.0000	3.0000	9	0	60.9149	82.6052	142.9909	0.4324	108	99
2	652.0000	3.0000	10	0	60.9038	82.4801	143.0882	0.4818	107	99
2	653.0000	3.0000	9	0	60.9629	82.6325	143.4178	0.2219	106	103
2	654.0000	3.0000	9	0	61.1205	82.5604	142.9253	0.4137	107	98
2	655.0000	3.0000	10	0	61.0175	82.6448	143.3674	0.2188	101	97
2	656.0000	3.0000	10	0	61.0949	82.3421	142.8844	0.4807	107	102
2	657.0000	3.0000	10	0	61.0075	82.5751	143.0779	0.3358	103	98
2	658.0000	3.0000	10	0	61.0141	82.5647	142.8216	0.4991	114	100
2	659.0000	3.0000	9	0	61.1290	82.7187	142.8789	0.3553	107	100
2	660.0000	3.0000	9	0	60.9528	82.4597	143.1017	0.4447	106	100
2	661.0000	3.0000	10	0	60.9108	82.8683	143.1711	0.2716	107	96
2	662.0000	3.0000	9	0	61.0721	82.6486	142.8905	0.3986	103	103
0	663.0000	3.0000	0	3	0.0000	0.0000	0.0000	0.0000	110	97
0	664.0000	3.0000	0	3	0.0000	0.0000	0.0000	0.0000	99	96
2	665.0000	3.0000	9	0	61.0066	82.2406	142.7008	0.6101	107	98
2	666.0000	3.0000	10	0	61.0960	82.6707	142.7520	0.4908	100	101
2	667.0000	3.0000	10	0	61.0278	82.7507	143.1843	0.2179	110	97
2	668.0000	3.0000	10	0	60.9603	82.5937	143.0557	0.3551	102	95
2	669.0000	3.0000	10	0	60.9591	82.5178	142.7010	0.5843	106	96
2	670.0000	3.0000	10	0	61.2356	82.4692	142.7721	0.5480	100	89
2	671.0000	3.0000	10	0	61.3142	82.7157	142.7008	0.6979	97	95
2	672.0000	3.0000	9	0	61.1371	82.7779	142.7097	0.5609	108	100
2	673.0000	3.0000	10	0	61.2586	82.5524	142.8240	0.3574	104	95
2	674.0000	3.0000	9	0	61.2856	82.7591	143.1596	0.2984	109	106
2	675.0000	3.0000	10	0	61.0867	82.6270	143.0094	0.3724	106	100
2	676.0000	3.0000	10	0	60.9736	82.7371	143.1910	0.1351	101	98
2	677.0000	3.0000	10	0	60.9393	82.8398	142.7356	0.5417	104	96
2	678.0000	3.0000	10	0	61.0715	82.7210	143.2606	0.1392	98	103
2	679.0000	3.0000	9	0	61.0124	82.5978	142.9411	0.3694	109	96
2	680.0000	3.0000	8	0	61.0625	82.6516	142.7796	0.5932	111	97
2	681.0000	3.0000	9	0	61.0836	82.5726	143.0051	0.4222	112	100
2	682.0000	3.0000	9	0	61.0657	82.5787	143.0959	0.3278	106	99
2	683.0000	3.0000	9	0	60.9779	82.5967	142.8053	0.6404	104	98
2	684.0000	3.0000	9	0	61.2325	82.5898	143.2204	0.3904	108	101
2	685.0000	3.0000	10	0	61.1357	82.7302	143.1457	0.1928	113	100
2	686.0000	3.0000	9	0	60.9062	82.4186	142.7040	0.6178	105	99
2	687.0000	3.0000	9	0	61.2826	82.3318	142.6759	0.5274	103	98
2	688.0000	3.0000	9	0	61.1281	82.5934	142.5197	0.7797	105	98
2	689.0000	3.0000	10	0	61.0442	82.7478	142.8206	0.3687	105	97
2	690.0000	3.0000	9	0	61.1224	82.6983	142.8826	0.3675	110	106
2	691.0000	3.0000	8	0	61.0723	82.5890	142.9581	0.3888	108	96
2	692.0000	3.0000	9	0	61.0118	82.5850	143.1595	0.3957	110	104
2	693.0000	3.0000	9	0	61.1826	82.6848	143.1773	0.3194	114	98
2	694.0000	3.0000	9	0	61.0118	82.5941	143.0336	0.4179	113	94
2	695.0000	3.0000	10	0	61.0155	82.7477	143.2583	0.2211	103	104
2	696.0000	3.0000	9	0	61.1852	82.6744	143.2388	0.2464	110	101
2	697.0000	3.0000	10	0	61.0593	82.6025	143.0878	0.3804	108	101
2	698.0000	3.0000	9	0	61.0750	82.7161	143.2881	0.1482	105	98
2	699.0000	3.0000	9	0	61.0736	82.6045	142.6351	0.4990	92	97
2	700.0000	3.0000	10	0	61.2278	82.5988	142.9795	0.4183	108	97
2	701.0000	3.0000	9	0	61.2310	82.2946	142.8262	0.4817	107	99
2	702.0000	3.0000	10	0	61.2378	82.4379	142.7669	0.4647	95	103
2	703.0000	3.0000	10	0	61.0910	82.5797	142.9769	0.4239	106	97
2	704.0000	3.0000	9	0	61.0841	82.5068	143.0334	0.3855	113	102
2	705.0000	3.0000	9	0	61.0886	82.7061	143.2533	0.2224	102	98
2	706.0000	3.0000	9	0	61.4443	82.6452	142.8531	0.6232	103	99
2	707.0000	3.0000	9	0	61.4034	82.6557	143.0898	0.3434	109	99
2	708.0000	3.0000	10	0	61.2357	82.8465	143.0752	0.3614	109	98
2	709.0000	3.0000	10	0	61.1984	82.7517	142.8698	0.3797	114	102
2	710.0000	3.0000	10	0	61.1490	82.5905	142.9975	0.3113	109	100
2	711.0000	3.0000	9	0	61.0279	82.7229	143.1637	0.2559	112	102
2	712.0000	3.0000	9	0	61.1901	82.6137	143.3011	0.3269	111	101
2	713.0000	3.0000	10	0	61.1078	82.6895	143.2215	0.1755	100	100
2	714.0000	3.0000	9	0	61.0526	82.6332	143.0531	0.4649	107	104
2	715.0000	3.0000	10	0	61.2802	82.8554	143.0251	0.3438	107	95
2	716.0000	3.0000	10	0	61.0281	82.8115	143.2088	0.1865	117	100
2	717.0000	3.0000	9	0	61.0478	82.4863	143.0807	0.4676	101	100
2	718.0000	3.0000	9	0	61.2140	82.3202	142.8183	0.4470	105	96
2	719.0000	3.0000	10	0	61.1373	82.7472	142.9262	0.2450	108	105
2	720.0000	3.0000	9	0	61.0917	82.7044	142.9381	0.4659	102	95
2	721.0000	3.0000	10	0	61.1588	82.5849	143.0499	0.4314	111	99
2	722.0000	3.0000	10	0	61.1373	82.7864	143.1125	0.2617	100	98
0	723.0000	3.0000	0	3	0.0000	0.0000	0.0000	0.0000	104	96
2	724.0000	3.0000	9	0	61.1220	82.7258	143.2416	0.2249	108	102
2	725.0000	3.0000	10	0	61.1495	82.7817	143.0799	0.2339	108	100
2	726.0000	3.0000	10	0	61.5800	82.6125	142.8037	0.5683	105	99
2	727.0000	3.0000	9	0	61.1465	82.7833	143.0449	0.3297	112	98
2	728.0000	3.0000	9	0	61.1821	82.7178	143.0719	0.3779	100	88
2	729.0000	3.0000	9	0	61.2326	82.5959	142.7222	0.4480	90	77
2	730.0000	3.0000	8	0	60.9258	82.1795	143.0298	0.7234	69	64
0	731.0000	3.0000	0	3	0.0000	0.0000	0.0000	0.0000	56	52
1	732.0000	3.0000	8	0	17.4802	113.5546	25.0364	1.6154	72	54
1	733.0000	3.0000	9	0	17.5756	113.4303	25.7409	1.3030	73	56
1	734.0000	3.0000	9	0	17.4418	113.7302	26.3259	0.5331	103	78
1	735.0000	3.0000	8	0	17.5156	113.5120	26.4966	0.6899	111	87
1	736.0000	3.0000	10	0	17.9711	113.4891	26.4083	0.8591	114	93
1	737.0000	3.0000	10	0	17.5388	113.3856	25.9998	0.5430	124	95
1	738.0000	3.0000	9	0	17.9995	113.6653	26.5231	0.7568	121	97
1	739.0000	3.0000	10	0	17.8411	113.1634	26.5752	0.6763	123	93
1	740.0000	3.0000	10	0	18.1239	113.6201	26.3080	0.5462	127	101
1	741.0000	3.0000	10	0	17.8082	113.5914	26.2241	1.0159	130	102
1	742.0000	3.0000	10	0	17.8200	113.8401	26.1897	0.3844	131	103
1	743.0000	3.0000	10	0	17.7745	113.9012	26.2432	0.4203	127	103
1	744.0000	3.0000	10	0	17.8359	114.0569	26.4159	0.2569	132	113
1	745.0000	3.0000	10	0	18.1044	113.7598	26.5658	0.4130	142	107
1	746.0000	3.0000	10	0	17.6206	114.1358	26.3625	0.3532	130	107
1	747.0000	3.0000	10	0	17.6737	114.0314	26.4781	0.5759	132	109
1	748.0000	3.0000	9	0	17.9266	113.4395	26.1682	0.7269	130	101
0	749.0000	3.0000	0	3	0.0000	0.0000	0.0000	0.0000	134	103
1	750.0000	3.0000	10	0	18.0324	114.1025	26.5255	0.2075	129	108
1	751.0000	3.0000	10	0	18.0357	114.0307	26.6410	0.2490	132	115
1	752.0000	3.0000	10	0	17.7688	113.8554	26.3359	0.3075	136	106
1	753.0000	3.0000	10	0	17.9012	113.8925	26.4841	0.2245	133	110
1	754.0000	3.0000	10	0	17.9720	114.0781	26.5462	0.2321	133	111
1	755.0000	3.0000	10	0	17.9185	113.8879	26.4215	0.4279	139	114
1	756.0000	3.0000	10	0	18.2394	113.8593	26.4220	0.3008	132	110
1	757.0000	3.0000	10	0	18.2415	113.8007	26.7822	0.4043	135	106
1	758.0000	3.0000	10	0	18.0611	113.8231	26.3670	0.5373	135	112
1	759.0000	3.0000	10	0	18.3105	113.9581	26.5575	0.2021	137	120
1	760.0000	3.0000	10	0	17.6097	113.7836	26.2663	0.8231	138	113
1	761.0000	3.0000	10	0	18.1768	114.0430	26.4852	0.1903	135	113
1	762.0000	3.0000	10	0	18.2180	114.0457	26.5753	0.2961	133	113
1	763.0000	3.0000	10	0	17.9896	113.9090	26.3689	0.2838	134	116
1	764.0000	3.0000	10	0	18.0154	113.9549	26.4293	0.2491	132	112
1	765.0000	3.0000	10	0	17.8536	113.8838	26.3375	0.4148	128	113
1	766.0000	3.0000	10	0	18.0049	113.8144	26.1961	0.3821	140	114
1	767.0000	3.0000	10	0	18.0897	113.9807	26.4462	0.2616	139	112
1	768.0000	3.0000	10	0	18.1347	113.9868	26.5259	0.1790	139	115
1	769.0000	3.0000	10	0	18.0393	113.9657	26.4210	0.3062	139	115
1	770.0000	3.0000	10	0	18.0821	114.0171	26.3681	0.2404	141	123
1	771.0000	3.0000	10	0	18.1416	113.9222	26.5550	0.2455	137	112
1	772.0000	3.0000	9	0	18.0666	114.0454	26.4264	0.1957	139	123
1	773.0000	3.0000	9	0	18.1309	113.9866	26.4023	0.1265	148	121
1	774.0000	3.0000	10	0	18.0899	113.9150	26.5021	0.4147	138	120
1	775.0000	3.0000	10	0	18.1531	113.9195	26.4311	0.1697	140	113
1	776.0000	3.0000	10	0	17.8954	113.8571	26.3063	0.3987	141	122
1	777.0000	3.0000	10	0	17.9788	113.9534	26.3933	0.2207	137	115
1	778.0000	3.0000	10	0	18.0520	113.7431	26.3933	0.2797	136	116
1	779.0000	3.0000	10	0	18.1533	113.8624	26.4686	0.2916	138	121
1	780.0000	3.0000	10	0	18.2959	113.7762	26.5274	0.2423	134	114
1	781.0000	3.0000	10	0	18.2913	113.8719	26.6647	0.3704	136	118
1	782.0000	3.0000	10	0	18.2842	113.7476	26.4726	0.1981	139	118
1	783.0000	3.0000	10	0	18.0698	113.7877	26.6589	0.4247	147	118
1	784.0000	3.0000	10	0	18.2081	113.8125	26.6960	0.4062	136	117
1	785.0000	3.0000	10	0	18.5010	113.7478	26.8112	0.2608	137	121
1	786.0000	3.0000	10	0	18.4349	113.7548	26.7489	0.1930	141	126
1	787.0000	3.0000	10	0	18.5422	113.8432	26.8183	0.3221	143	128
1	788.0000	3.0000	10	0	18.5198	113.7865	26.8362	0.2782	138	118
1	789.0000	3.0000	10	0	18.3827	113.7360	26.8009	0.2651	142	120
1	790.0000	3.0000	10	0	18.2306	113.5778	26.6727	0.2909	137	117
1	791.0000	3.0000	10	0	18.3764	113.7583	26.7847	0.2166	136	122
1	792.0000	3.0000	10	0	18.3105	113.6982	26.7173	0.2345	139	118
1	793.0000	3.0000	10	0	18.3474	113.5955	26.6499	0.3081	135	115
1	794.0000	3.0000	10	0	18.2886	113.6803	26.6674	0.2183	135	107
1	795.0000	3.0000	8	0	18.2411	113.7517	26.6536	0.2209	126	96
1	796.0000	3.0000	10	0	18.1393	113.5533	26.6362	0.3444	139	102
1	797.0000	3.0000	10	0	18.4680	113.7035	26.8659	0.1636	137	123
1	798.0000	3.0000	10	0	18.0859	113.5143	26.4579	0.5797	138	126
1	799.0000	3.0000	10	0	18.3485	113.7283	26.7660	0.1562	143	128
1	800.0000	3.0000	10	0	18.4668	113.7023	26.8211	0.2168	145	122
1	801.0000	3.0000	10	0	18.3299	113.6474	26.7115	0.1413	137	118
1	802.0000	3.0000	10	0	18.4162	113.4305	26.6529	0.3997	140	119
1	803.0000	3.0000	10	0	18.3047	113.5186	26.7972	0.2547	133	115
1	804.0000	3.0000	10	0	18.3424	113.3476	26.7553	0.4068	131	111
1	805.0000	3.0000	9	0	18.2382	113.2407	26.7556	0.5266	122	93
1	806.0000	3.0000	9	0	18.4864	112.8420	26.6813	0.8374	95	66
1	807.0000	3.0000	6	0	17.6416	112.6091	25.6924	1.2352	46	40
1	808.0000	3.0000	9	0	79.2772	151.4112	86.5298	0.1476	82	62
1	809.0000	3.0000	10	0	79.2675	151.3855	86.6810	0.2062	116	89
1	810.0000	3.0000	10	0	79.5282	151.4095	86.9315	0.1654	124	109
1	811.0000	3.0000	10	0	79.6013	151.4407	86.9678	0.1548	131	113
1	812.0000	3.0000	10	0	79.5949	151.4599	87.0769	0.1521	134	124
1	813.0000	3.0000	10	0	79.7375	151.3147	87.1606	0.2082	137	116
1	814.0000	3.0000	10	0	79.6869	151.2848	87.1972	0.1869	147	117
1	815.0000	3.0000	10	0	79.8582	151.2057	87.4190	0.2382	141	117
1	816.0000	3.0000	10	0	79.8828	151.1200	87.3478	0.1746	142	120
1	817.0000	3.0000	10	0	79.8121	151.2377	87.3171	0.1460	145	120
1	818.0000	3.0000	10	0	79.7871	151.2872	87.3057	0.1399	146	116
1	819.0000	3.0000	10	0	79.9235	151.2828	87.3993	0.2471	141	119
1	820.0000	3.0000	10	0	79.7027	151.1485	87.2923	0.3858	143	118
1	821.0000	3.0000	10	0	79.8430	151.1053	87.5551	0.1676	140	113
1	822.0000	3.0000	10	0	79.9690	151.0091	87.5507	0.2734	144	118
1	823.0000	3.0000	10	0	79.9300	151.0069	87.6050	0.2535	147	116
1	824.0000	3.0000	10	0	79.8476	151.0393	87.6550	0.1512	148	121
1	825.0000	3.0000	10	0	79.7724	150.9984	87.5754	0.1253	145	124
1	826.0000	3.0000	10	0	79.8499	151.0527	87.6931	0.1721	151	124
1	827.0000	3.0000	10	0	79.9062	150.9929	87.7717	0.1534	142	122
1	828.0000	3.0000	10	0	80.0007	150.9638	88.0027	0.1835	142	122
1	829.0000	3.0000	10	0	79.9588	150.9931	87.9559	0.1367	141	125
1	830.0000	3.0000	10	0	79.8673	151.0060	87.9196	0.1565	140	127
1	831.0000	3.0000	10	0	79.7261	150.9794	87.7583	0.1849	139	120
1	832.0000	3.0000	10	0	79.6324	150.9564	87.7262	0.3188	138	121
1	833.0000	3.0000	10	0	79.8651	150.9728	88.3055	0.1022	144	120
1	834.0000	3.0000	10	0	79.9072	151.0443	88.3273	0.2196	142	122
1	835.0000	3.0000	10	0	79.9822	150.5978	88.7558	0.2808	143	116
1	836.0000	3.0000	10	0	79.7825	150.2293	88.5971	0.4112	150	122
1	837.0000	3.0000	10	0	79.9475	150.1212	88.8302	0.1849	136	115
1	838.0000	3.0000	10	0	80.0209	150.0400	88.9182	0.2041	144	121
1	839.0000	3.0000	10	0	80.2056	149.9072	89.1296	0.1423	143	119
1	840.0000	3.0000	10	0	79.9500	149.9399	88.8777	0.2152	143	123
1	841.0000	3.0000	10	0	80.1835	149.8278	89.1224	0.1705	141	120
1	842.0000	3.0000	10	0	80.1906	149.7133	89.0515	0.1966	142	119
1	843.0000	3.0000	10	0	80.1330	149.6105	89.0703	0.1772	147	130
1	844.0000	3.0000	10	0	80.3856	149.3419	89.1795	0.1523	143	125
1	845.0000	3.0000	10	0	80.4797	149.2215	89.2829	0.2111	145	123
1	846.0000	3.0000	10	0	80.5011	149.2574	89.2726	0.2024	141	111
1	847.0000	3.0000	10	0	80.4902	149.2940	89.2678	0.4044	143	110
1	848.0000	3.0000	10	0	80.8460	149.8694	89.6170	0.5318	136	107
1	849.0000	3.0000	10	0	80.6481	150.3602	89.4515	0.2790	138	109
1	850.0000	3.0000	10	0	80.4243	150.6235	89.4347	0.3331	140	115
1	851.0000	3.0000	10	0	80.7813	150.7330	89.8465	0.3390	140	107
1	852.0000	3.0000	10	0	80.8442	150.9641	89.8936	0.2567	144	110
1	853.0000	3.0000	9	0	80.4802	151.2937	89.6450	0.3800	132	99
1	854.0000	3.0000	9	0	81.0076	152.7182	90.0678	0.3712	124	99
1	855.0000	3.0000	9	0	81.0677	152.6324	90.1002	0.2185	137	111
1	856.0000	3.0000	10	0	80.9981	152.8126	90.0950	0.3250	141	114
1	857.0000	3.0000	10	0	81.2434	152.7930	90.2459	0.1176	137	113
1	858.0000	3.0000	10	0	80.7427	152.7610	89.8267	0.3627	143	113
1	859.0000	3.0000	9	0	80.9487	152.7657	89.9563	0.2541	139	111
1	860.0000	3.0000	9	0	81.0740	152.7727	90.0593	0.2525	122	99
1	861.0000	3.0000	9	0	81.2945	152.7726	90.2191	0.1628	125	99
1	862.0000	3.0000	10	0	81.2434	152.8356	90.2447	0.1770	137	117
1	863.0000	3.0000	9	0	81.2303	152.8040	90.3330	0.1724	139	117
1	864.0000	3.0000	9	0	81.3606	152.8039	90.4684	0.1366	144	117
1	865.0000	3.0000	10	0	81.2224	152.8520	90.4953	0.2807	137	110
1	866.0000	3.0000	10	0	81.0603	153.0727	90.4478	0.2678	137	107
1	867.0000	3.0000	10	0	81.0913	153.0482	90.3564	0.3226	128	100
1	868.0000	3.0000	8	0	80.7461	152.5993	89.9274	0.6402	89	61
2	869.0000	3.0000	7	0	102.9464	98.0606	165.8849	0.5589	62	59
2	870.0000	3.0000	9	0	102.5819	97.8631	166.0029	0.2638	92	82
2	871.0000	3.0000	9	0	102.5980	98.0325	166.0012	0.3267	100	90
3	872.0000	3.0000	6	0	102.7292	98.2967	165.8692	0.4140	100	88
2	873.0000	3.0000	10	0	102.7083	97.9638	166.0134	0.2532	99	88
2	874.0000	3.0000	9	0	102.7511	97.9713	166.0233	0.1743	100	105
3	875.0000	3.0000	6	0	102.7044	98.2415	345.8175	0.5177	98	92
2	876.0000	3.0000	8	0	102.7452	97.9226	166.0084	0.1727	94	89
2	877.0000	3.0000	10	0	102.9205	97.8814	165.9738	0.4289	100	94
2	878.0000	3.0000	9	0	102.8277	97.8039	166.1269	0.3851	104	101
2	879.0000	3.0000	9	0	102.7188	97.9191	165.9910	0.2506	101	89
2	880.0000	3.0000	10	0	102.7988	97.9402	165.9737	0.2979	105	96
2	881.0000	3.0000	10	0	102.7681	97.9169	165.9988	0.2783	109	96
2	882.0000	3.0000	10	0	102.5283	97.9983	165.9956	0.2215	99	94
2	883.0000	3.0000	9	0	102.6670	97.9881	166.0016	0.2676	101	98
2	884.0000	3.0000	9	0	102.7048	97.9138	166.0262	0.2525	100	95
2	885.0000	3.0000	9	0	102.7283	97.8988	166.0205	0.2348	102	100
2	886.0000	3.0000	10	0	102.7487	97.9380	166.0390	0.1656	101	90
0	887.0000	3.0000	0	3	0.0000	0.0000	0.0000	0.0000	101	98
2	888.0000	3.0000	8	0	102.8566	97.7964	165.9894	0.2253	105	100
2	889.0000	3.0000	10	0	102.8138	97.8181	166.0906	0.2233	103	97
2	890.0000	3.0000	9	0	102.6531	97.9794	166.0310	0.1818	101	96
2	891.0000	3.0000	9	0	102.7230	97.8785	166.0375	0.2145	106	103
2	892.0000	3.0000	8	0	102.6629	97.9361	166.0075	0.1925	105	95
2	893.0000	3.0000	10	0	102.6912	97.8233	166.0261	0.3108	111	101
2	894.0000	3.0000	9	0	102.8391	97.8390	166.0670	0.2821	115	93
2	895.0000	3.0000	9	0	102.7716	97.9509	166.0315	0.2566	107	99
2	896.0000	3.0000	8	0	102.8214	97.9356	166.1350	0.3127	118	101
2	897.0000	3.0000	10	0	102.5667	97.9070	166.0625	0.2587	110	92
2	898.0000	3.0000	9	0	102.7001	97.8944	166.0706	0.2310	106	105
2	899.0000	3.0000	9	0	102.8757	97.8893	166.0545	0.2973	106	103
2	900.0000	3.0000	9	0	102.7917	97.8205	166.0768	0.3485	113	104
2	901.0000	3.0000	10	0	102.8025	97.7712	166.0598	0.1820	111	99
2	902.0000	3.0000	9	0	102.7443	97.7076	166.0278	0.2950	108	99
2	903.0000	3.0000	10	0	102.6989	97.8576	166.0628	0.1942	107	97
2	904.0000	3.0000	9	0	102.6527	97.9505	166.0660	0.1864	110	100
2	905.0000	3.0000	8	0	102.7938	97.8301	166.1479	0.1652	103	99
2	906.0000	3.0000	10	0	102.6843	97.9612	166.1127	0.1970	106	99
2	907.0000	3.0000	9	0	102.7534	97.7439	166.0989	0.3399	102	101
2	908.0000	3.0000	9	0	102.9575	97.6665	166.0472	0.3740	110	99
2	909.0000	3.0000	9	0	102.7589	98.0186	166.0610	0.2308	106	97
2	910.0000	3.0000	8	0	102.8657	97.8141	166.0461	0.1327	105	95
2	911.0000	3.0000	9	0	102.7142	97.9196	166.0442	0.1820	109	100
2	912.0000	3.0000	9	0	102.6962	97.8944	166.0976	0.1879	109	92
2	913.0000	3.0000	9	0	102.6522	97.9053	166.1163	0.2246	107	95
2	914.0000	3.0000	9	0	102.6375	98.0142	166.1239	0.3704	94	90
2	915.0000	3.0000	9	0	102.5329	98.0198	166.0371	0.2632	105	93
2	916.0000	3.0000	9	0	102.6308	97.8720	166.1442	0.3593	94	91
2	917.0000	3.0000	8	0	102.8523	98.0026	166.0906	0.3840	86	77
2	918.0000	3.0000	7	0	102.4258	98.0400	165.7619	0.4249	70	63
2	919.0000	3.0000	7	0	102.9607	97.7481	166.0110	0.5736	60	53
2	920.0000	3.0000	7	0	102.5425	97.8606	165.9712	0.6550	59	52
2	921.0000	3.0000	7	0	102.7643	97.8289	166.1020	0.6876	44	49
2	922.0000	3.0000	8	0	103.0740	97.6640	165.9298	0.6156	48	48
2	923.0000	3.0000	8	0	102.8687	97.7789	165.4634	0.8221	37	41
0	924.0000	3.0000	0	3	0.0000	0.0000	0.0000	0.0000	55	43
2	925.0000	3.0000	7	0	102.6061	97.7958	165.6835	0.4244	64	48
2	926.0000	3.0000	7	0	103.4449	97.8582	165.7095	0.7036	52	51
2	927.0000	3.0000	8	0	102.6360	97.3975	165.6999	1.1269	61	50
0	928.0000	3.0000	0	3	0.0000	0.0000	0.0000	0.0000	58	51
2	929.0000	3.0000	6	0	102.4724	97.2083	165.7868	0.8509	80	54
2	930.0000	3.0000	6	0	102.9697	96.8685	165.8024	0.6369	80	61
2	931.0000	3.0000	7	0	102.8137	97.7007	165.8851	0.5247	88	61
2	932.0000	3.0000	6	0	102.7802	97.8224	165.8404	0.3584	83	61
2	933.0000	3.0000	8	0	102.9296	97.6856	165.9252	0.2392	71	65
2	934.0000	3.0000	8	0	102.5807	97.9099	165.8934	0.4208	85	67
2	935.0000	3.0000	9	0	102.7545	97.7992	166.0347	0.2989	89	77
2	936.0000	3.0000	8	0	102.7908	97.2285	165.8559	0.6441	93	74
2	937.0000	3.0000	9	0	102.7683	97.6762	165.9977	0.3154	90	81
2	938.0000	3.0000	9	0	102.4914	97.7635	165.8927	0.3429	85	75
2	939.0000	3.0000	10	0	102.6438	97.7832	165.9697	0.2301	91	82
2	940.0000	3.0000	9	0	102.7397	97.8193	166.0225	0.3169	99	81
2	941.0000	3.0000	9	0	102.6329	97.4565	165.9516	0.3700	96	83
2	942.0000	3.0000	9	0	102.6991	97.7863	166.0037	0.2579	96	84
2	943.0000	3.0000	8	0	102.7019	97.5097	166.0399	0.6483	97	82
2	944.0000	3.0000	8	0	102.6624	97.9010	166.0369	0.2111	93	84
2	945.0000	3.0000	8	0	102.6833	97.9745	166.0822	0.4057	97	84
2	946.0000	3.0000	8	0	102.6712	97.7899	166.0240	0.2299	99	79
2	947.0000	3.0000	9	0	102.7247	97.8976	166.0290	0.2427	88	76
2	948.0000	3.0000	8	0	102.7136	97.7803	165.9635	0.2454	84	75
2	949.0000	3.0000	9	0	103.0613	97.6870	165.8161	0.3501	91	74
2	950.0000	3.0000	9	0	103.0526	97.7815	166.0776	0.3708	103	72
2	951.0000	3.0000	8	0	102.7887	97.6437	165.9239	0.3795	80	68
2	952.0000	3.0000	8	0	102.6897	97.8647	166.0124	0.2902	77	70
2	953.0000	3.0000	9	0	102.7339	97.8520	165.7811	0.3954	91	75
2	954.0000	3.0000	8	0	102.1987	98.1323	165.8891	0.4148	90	73
2	955.0000	3.0000	9	0	102.8134	97.7475	166.0596	0.4826	102	79
2	956.0000	3.0000	8	0	102.2068	97.9020	165.8163	0.4418	86	73
2	957.0000	3.0000	8	0	102.6018	97.7851	166.1150	0.4319	81	62
2	958.0000	3.0000	8	0	103.2951	98.1440	165.7652	0.7264	75	61
2	959.0000	3.0000	6	0	102.6877	97.6040	165.9387	0.6478	65	53
0	960.0000	3.0000	0	3	0.0000	0.0000	0.0000	0.0000	67	56
0	961.0000	3.0000	0	3	0.0000	0.0000	0.0000	0.0000	64	55
2	962.0000	3.0000	7	0	102.4643	97.9071	165.3989	0.7319	70	59
2	963.0000	3.0000	9	0	102.4778	97.9908	166.0173	0.4899	70	65
0	964.0000	3.0000	0	3	0.0000	0.0000	0.0000	0.0000	78	68
2	965.0000	3.0000	8	0	102.6721	97.6170	165.8320	0.5127	79	65
2	966.0000	3.0000	8	0	102.7437	97.6791	165.8654	0.6734	89	68
2	967.0000	3.0000	9	0	102.6231	97.5112	165.6445	0.6018	79	70
2	968.0000	3.0000	9	0	102.6425	97.7182	165.6858	0.3630	85	75
2	969.0000	3.0000	8	0	102.5036	97.8443	165.7236	0.3853	83	74
2	970.0000	3.0000	8	0	102.6698	97.8053	165.6902	0.3892	79	74
2	971.0000	3.0000	8	0	102.7322	97.9011	165.8756	0.2070	90	80
2	972.0000	3.0000	8	0	102.6207	97.7590	165.8058	0.4020	91	84
2	973.0000	3.0000	8	0	102.6896	97.7109	165.9176	0.3032	106	98
2	974.0000	3.0000	8	0	102.6290	97.6826	165.9521	0.1886	105	94
2	975.0000	3.0000	9	0	102.5264	97.8126	165.9928	0.2605	105	97
2	976.0000	3.0000	9	0	102.4790	97.7292	165.9370	0.3738	109	94
2	977.0000	3.0000	9	0	102.7164	97.6176	165.9786	0.1258	105	95
2	978.0000	3.0000	8	0	102.5389	97.3959	166.0133	0.3372	102	94
2	979.0000	3.0000	10	0	102.6277	97.7145	166.0479	0.1647	97	92
2	980.0000	3.0000	8	0	102.6312	97.6674	165.9827	0.1803	105	91
2	981.0000	3.0000	7	0	102.5080	97.4093	165.9677	0.3675	93	80
0	982.0000	3.0000	0	3	0.0000	0.0000	0.0000	0.0000	85	75
2	983.0000	3.0000	7	0	102.7663	97.4873	165.8207	0.5032	81	70
3	984.0000	3.0000	6	0	122.8371	68.3425	182.3600	1.2271	68	56
2	985.0000	3.0000	7	0	102.6028	97.3470	164.9274	1.1889	64	53
1	986.0000	3.0000	6	0	159.4000	128.1197	48.3615	0.7839	59	48
2	987.0000	3.0000	7	0	103.1019	97.2328	165.8686	0.6475	61	62
2	988.0000	3.0000	8	0	102.5711	97.5479	166.0562	0.4103	78	68
2	989.0000	3.0000	9	0	102.7853	97.6647	166.2218	0.2136	97	80
2	990.0000	3.0000	10	0	102.4844	97.7457	166.3011	0.2141	109	89
2	991.0000	3.0000	8	0	102.5223	97.6328	166.3935	0.3601	109	87
2	992.0000	3.0000	8	0	102.4497	97.8016	166.2886	0.2450	109	96
2	993.0000	3.0000	9	0	102.6385	97.6353	166.2790	0.2334	111	98
2	994.0000	3.0000	8	0	102.4995	97.8157	166.3116	0.1501	112	99
2	995.0000	3.0000	10	0	102.4293	97.7556	166.2864	0.2846	109	98
2	996.0000	3.0000	10	0	102.6702	97.5822	166.3613	0.2362	108	95
2	997.0000	3.0000	8	0	102.5608	97.7347	166.3633	0.1891	108	93
2	998.0000	3.0000	9	0	102.3917	97.4849	166.2876	0.3393	109	96
2	999.0000	3.0000	9	0	102.4708	97.6956	166.3128	0.1891	110	90
2	1000.0000	3.0000	8	0	102.6597	97.6506	166.2590	0.1643	116	97
2	1001.0000	3.0000	9	0	102.7065	97.5590	166.3365	0.2371	116	98
2	1002.0000	3.0000	10	0	102.5898	97.8001	166.3380	0.1319	117	98
2	1003.0000	3.0000	8	0	102.4089	97.6570	166.2336	0.4464	115	101
2	1004.0000	3.0000	10	0	102.6788	97.6701	166.2754	0.1729	113	100
2	1005.0000	3.0000	10	0	102.7589	97.6016	166.2732	0.2220	116	101
2	1006.0000	3.0000	10	0	102.5955	97.6915	166.3428	0.2851	116	97
2	1007.0000	3.0000	9	0	102.6041	97.7579	166.3025	0.2481	112	96
2	1008.0000	3.0000	10	0	102.6958	97.7799	166.3191	0.2101	117	93
2	1009.0000	3.0000	9	0	102.7114	97.7609	166.3847	0.1955	116	98
2	1010.0000	3.0000	9	0	102.5132	97.7615	166.3307	0.2743	108	94
2	1011.0000	3.0000	8	0	102.7144	97.7447	166.2613	0.3464	112	92
2	1012.0000	3.0000	9	0	102.6543	97.8257	166.2395	0.1960	109	88
2	1013.0000	3.0000	8	0	102.5110	97.8834	166.1529	0.2295	107	91
2	1014.0000	3.0000	10	0	102.4653	97.8724	166.1588	0.2428	107	88
2	1015.0000	3.0000	10	0	102.5941	97.9193	166.1960	0.1883	111	97
2	1016.0000	3.0000	9	0	102.5079	97.8037	166.2478	0.1466	121	101
2	1017.0000	3.0000	9	0	102.5962	97.6926	166.2268	0.2994	116	100
2	1018.0000	3.0000	8	0	102.5703	97.6527	166.1667	0.2134	114	97
2	1019.0000	3.0000	10	0	102.6846	97.6216	166.1275	0.3189	119	101
2	1020.0000	3.0000	8	0	102.6248	97.6677	166.1616	0.3378	111	102
2	1021.0000	3.0000	9	0	102.5749	97.7313	166.2316	0.3464	114	105
2	1022.0000	3.0000	10	0	102.5588	97.7224	166.1758	0.2269	121	104
2	1023.0000	3.0000	10	0	102.3677	97.7858	166.1765	0.3017	110	95
2	1024.0000	3.0000	9	0	102.5192	97.7155	166.1995	0.1982	115	101
2	1025.0000	3.0000	10	0	102.6137	97.7158	166.2246	0.3220	118	99
2	1026.0000	3.0000	8	0	102.4253	97.7442	166.1910	0.1750	106	91
2	1027.0000	3.0000	10	0	102.6483	97.7372	166.1323	0.1615	112	99
2	1028.0000	3.0000	9	0	102.5944	97.7754	166.2560	0.2257	118	100
2	1029.0000	3.0000	9	0	102.7716	97.5548	166.2522	0.1349	111	93
2	1030.0000	3.0000	9	0	102.4498	97.7026	166.2124	0.2277	112	95
2	1031.0000	3.0000	8	0	102.4491	97.8531	166.2275	0.1803	101	93
2	1032.0000	3.0000	10	0	102.5730	97.7292	166.3392	0.1756	120	94
2	1033.0000	3.0000	9	0	102.8090	97.5963	166.0160	0.3649	110	96
2	1034.0000	3.0000	9	0	102.4824	97.6465	166.0597	0.3508	113	94
2	1035.0000	3.0000	9	0	102.5465	97.7829	166.2450	0.1926	116	97
2	1036.0000	3.0000	9	0	102.6457	97.7109	166.3306	0.2847	113	94
2	1037.0000	3.0000	8	0	102.8113	97.4268	166.3450	0.6269	111	91
2	1038.0000	3.0000	9	0	102.5315	97.6897	166.3455	0.2159	103	94
2	1039.0000	3.0000	9	0	102.5028	97.8320	166.3648	0.2150	111	95
2	1040.0000	3.0000	9	0	102.7842	97.5458	166.2801	0.3015	108	94
2	1041.0000	3.0000	9	0	102.7155	97.7551	166.2898	0.1283	114	112
2	1042.0000	3.0000	10	0	102.6135	97.7054	166.2926	0.2743	117	98
2	1043.0000	3.0000	9	0	102.6191	97.6713	166.3007	0.2117	113	98
2	1044.0000	3.0000	9	0	102.7865	97.7449	166.2855	0.1792	111	98
2	1045.0000	3.0000	9	0	102.7870	97.6563	166.1985	0.2075	120	103
2	1046.0000	3.0000	9	0	102.6530	97.7612	166.2791	0.2140	118	101
2	1047.0000	3.0000	10	0	102.7322	97.5598	166.1587	0.2989	112	96
2	1048.0000	3.0000	8	0	102.6308	97.7962	166.1710	0.2149	114	96
2	1049.0000	3.0000	9	0	102.7045	97.4929	166.1433	0.4502	120	99
2	1050.0000	3.0000	10	0	102.5711	97.7605	166.2640	0.2521	116	102
2	1051.0000	3.0000	10	0	102.6408	97.7512	166.2985	0.1360	114	100
2	1052.0000	3.0000	9	0	102.6879	97.6928	166.1789	0.2284	120	103
2	1053.0000	3.0000	9	0	102.7239	97.6972	166.2021	0.2546	117	98
2	1054.0000	3.0000	10	0	102.8291	97.6719	166.2471	0.1502	120	103
2	1055.0000	3.0000	10	0	102.6841	97.7071	166.2518	0.2324	113	97
2	1056.0000	3.0000	10	0	102.7015	97.7030	166.2280	0.1596	116	103
2	1057.0000	3.0000	9	0	102.6482	97.8079	166.1654	0.2485	119	103
2	1058.0000	3.0000	9	0	102.6226	97.6755	166.2490	0.2926	114	99
2	1059.0000	3.0000	9	0	102.5860	97.8485	166.2180	0.2397	119	101
2	1060.0000	3.0000	9	0	102.6337	97.7632	166.1731	0.2271	103	98
2	1061.0000	3.0000	10	0	102.6335	97.8413	166.2256	0.2787	103	95
2	1062.0000	3.0000	10	0	102.5475	97.8546	166.2362	0.1991	114	102
2	1063.0000	3.0000	8	0	102.7064	97.7763	166.2494	0.2076	113	103
2	1064.0000	3.0000	10	0	102.6198	97.7435	166.2282	0.2580	113	99
2	1065.0000	3.0000	10	0	102.6881	97.7196	166.2076	0.2922	113	104
2	1066.0000	3.0000	9	0	102.6259	97.7747	166.1799	0.2596	108	100
2	1067.0000	3.0000	8	0	102.3468	97.9379	166.2276	0.3358	104	94
2	1068.0000	3.0000	10	0	102.5184	97.8300	166.2151	0.3782	106	101
2	1069.0000	3.0000	10	0	102.6362	97.8625	166.2356	0.1638	105	96
2	1070.0000	3.0000	8	0	102.5470	97.8194	166.2558	0.1609	113	97
2	1071.0000	3.0000	9	0	102.6017	97.7220	166.2004	0.2439	118	97
2	1072.0000	3.0000	9	0	102.7135	97.7384	166.2098	0.2561	103	97
2	1073.0000	3.0000	8	0	102.6143	97.8475	166.1562	0.1626	97	89
2	1074.0000	3.0000	9	0	102.6326	97.9251	166.2192	0.1965	117	106
2	1075.0000	3.0000	8	0	102.7586	97.7872	166.2315	0.0901	116	104
2	1076.0000	3.0000	10	0	102.5449	97.9271	166.2483	0.1993	114	97
2	1077.0000	3.0000	9	0	102.6977	97.8370	166.1761	0.2894	107	97
2	1078.0000	3.0000	9	0	102.6903	97.7329	166.1718	0.3807	106	99
2	1079.0000	3.0000	10	0	102.5687	97.7859	166.1886	0.2931	102	97
2	1080.0000	3.0000	9	0	102.5639	97.9080	166.2100	0.2127	114	99
2	1081.0000	3.0000	10	0	102.6651	97.8757	166.2293	0.2133	114	99
2	1082.0000	3.0000	10	0	102.6165	97.8355	166.2676	0.2046	101	94
2	1083.0000	3.0000	8	0	102.7380	97.5608	166.2768	0.4490	120	97
2	1084.0000	3.0000	10	0	102.6696	97.9911	166.2599	0.1827	107	93
2	1085.0000	3.0000	9	0	102.6450	97.9804	166.1341	0.3001	104	98
2	1086.0000	3.0000	9	0	102.6388	97.8084	166.2300	0.2341	103	92
0	1087.0000	3.0000	0	3	0.0000	0.0000	0.0000	0.0000	109	98
2	1088.0000	3.0000	9	0	102.6361	97.8777	166.1925	0.1809	110	90
2	1089.0000	3.0000	9	0	102.6653	97.9366	166.0601	0.4257	89	77
0	1090.0000	3.0000	0	3	0.0000	0.0000	0.0000	0.0000	62	57
1	1091.0000	3.0000	8	0	78.8531	155.5040	88.4375	0.6384	75	59
1	1092.0000	3.0000	10	0	79.6447	155.4725	88.8233	0.5884	103	81
1	1093.0000	3.0000	10	0	78.8558	155.7862	88.1840	0.3053	115	89
1	1094.0000	3.0000	10	0	78.6171	155.8769	88.0603	0.2835	132	104
1	1095.0000	3.0000	10	0	78.8682	155.8770	88.1765	0.2749	135	115
1	1096.0000	3.0000	10	0	79.0896	155.9909	88.2462	0.1714	138	114
1	1097.0000	3.0000	10	0	79.0876	156.1029	88.3046	0.1783	132	114
1	1098.0000	3.0000	10	0	78.9374	156.1999	88.1655	0.2135	137	115
1	1099.0000	3.0000	10	0	78.9475	156.3081	88.1314	0.1418	136	115
1	1100.0000	3.0000	10	0	79.2052	156.2039	88.2134	0.2690	135	108
1	1101.0000	3.0000	10	0	79.0246	156.2243	88.1895	0.2578	132	111
1	1102.0000	3.0000	10	0	79.0061	156.4615	88.2354	0.2180	134	109
1	1103.0000	3.0000	10	0	79.2755	156.4058	88.5211	0.2210	139	110
1	1104.0000	3.0000	10	0	79.7781	156.5843	89.0702	0.1671	143	109
1	1105.0000	3.0000	10	0	79.8656	156.6277	88.8384	0.4384	138	105
1	1106.0000	3.0000	10	0	81.1550	157.4745	89.9454	0.3206	140	112
1	1107.0000	3.0000	10	0	80.9949	157.5311	89.7188	0.2239	132	114
1	1108.0000	3.0000	10	0	81.1814	157.6254	89.9346	0.1535	131	113
1	1109.0000	3.0000	10	0	81.2963	157.5590	90.0017	0.1503	133	115
1	1110.0000	3.0000	10	0	81.2313	157.5425	89.9173	0.2039	131	123
1	1111.0000	3.0000	10	0	81.1285	157.5317	89.7946	0.2455	134	122
1	1112.0000	3.0000	10	0	81.2619	157.4867	89.9533	0.1782	132	122
1	1113.0000	3.0000	10	0	81.3294	157.4045	89.9229	0.1727	137	116
1	1114.0000	3.0000	10	0	81.3319	157.4055	89.9267	0.1750	139	122
1	1115.0000	3.0000	10	0	81.4737	157.2950	90.0614	0.1507	135	124
1	1116.0000	3.0000	9	0	81.4371	157.3350	90.0725	0.1183	141	124
1	1117.0000	3.0000	10	0	81.4165	157.2900	90.0697	0.1842	138	128
1	1118.0000	3.0000	10	0	81.3337	157.2619	89.9288	0.2142	142	128
1	1119.0000	3.0000	10	0	81.5195	157.2757	90.1079	0.1989	139	127
1	1120.0000	3.0000	10	0	81.4651	157.3103	90.0416	0.2846	140	125
1	1121.0000	3.0000	10	0	81.5293	157.3595	89.9416	0.2497	127	116
1	1122.0000	3.0000	10	0	81.5038	157.3381	89.9657	0.3202	141	125
1	1123.0000	3.0000	10	0	81.6398	157.3789	90.1438	0.1675	137	127
1	1124.0000	3.0000	10	0	81.6856	157.3123	90.1995	0.1852	137	124
1	1125.0000	3.0000	10	0	81.6760	157.3391	90.2714	0.1885	134	127
1	1126.0000	3.0000	10	0	81.7551	157.3920	90.2934	0.1411	137	118
1	1127.0000	3.0000	10	0	81.7385	157.2632	90.2477	0.1667	132	126
1	1128.0000	3.0000	10	0	81.6779	157.2799	90.2349	0.2065	138	120
1	1129.0000	3.0000	10	0	81.5569	157.3557	90.1097	0.1964	137	126
1	1130.0000	3.0000	10	0	81.5238	157.2732	90.0263	0.1884	137	125
1	1131.0000	3.0000	10	0	81.7003	157.3283	90.2431	0.1623	137	124
1	1132.0000	3.0000	10	0	81.5037	157.3105	90.1021	0.1641	144	128
1	1133.0000	3.0000	10	0	81.7018	157.2297	90.2231	0.1343	141	127
1	1134.0000	3.0000	10	0	81.5552	157.2381	90.0478	0.2126	144	127
1	1135.0000	3.0000	10	0	81.5326	157.2564	90.0785	0.2304	137	128
1	1136.0000	3.0000	10	0	81.3422	157.2435	89.9606	0.1993	126	119
1	1137.0000	3.0000	10	0	81.4906	157.2481	90.0563	0.2118	133	111
1	1138.0000	3.0000	10	0	81.5739	157.3458	90.2149	0.2160	129	114
1	1139.0000	3.0000	10	0	81.9884	157.2586	90.4377	0.2090	137	119
1	1140.0000	3.0000	10	0	82.0960	157.2959	90.5691	0.2228	138	122
1	1141.0000	3.0000	10	0	82.2779	157.0772	90.6395	0.2135	135	129
1	1142.0000	3.0000	10	0	82.1874	157.0696	90.5540	0.1753	145	129
1	1143.0000	3.0000	10	0	82.0308	157.1513	90.4036	0.2153	142	130
1	1144.0000	3.0000	10	0	82.1249	157.1320	90.5187	0.1854	157	130
1	1145.0000	3.0000	10	0	82.1904	157.1105	90.6018	0.1428	143	123
1	1146.0000	3.0000	10	0	82.0900	157.0770	90.4239	0.2485	151	126
1	1147.0000	3.0000	10	0	82.0403	157.0695	90.4270	0.1697	140	127
1	1148.0000	3.0000	10	0	81.9668	157.0936	90.3522	0.2368	135	121
1	1149.0000	3.0000	10	0	82.0582	157.0756	90.3980	0.1449	141	128
1	1150.0000	3.0000	10	0	81.7477	157.1369	90.1803	0.2381	137	128
1	1151.0000	3.0000	10	0	81.8075	157.1418	90.2332	0.2379	142	128
1	1152.0000	3.0000	10	0	81.9764	157.1507	90.3445	0.1523	143	127
1	1153.0000	3.0000	10	0	82.0344	157.1048	90.3930	0.2122	141	127
1	1154.0000	3.0000	9	0	81.8425	157.2211	90.2811	0.2374	136	123
1	1155.0000	3.0000	10	0	81.8155	157.2297	90.2166	0.2588	136	128
1	1156.0000	3.0000	10	0	82.0309	157.2044	90.3190	0.2683	140	127
1	1157.0000	3.0000	10	0	82.2435	156.9504	90.4477	0.4860	139	125
1	1158.0000	3.0000	10	0	81.6166	157.2064	90.0276	0.2623	132	129
1	1159.0000	3.0000	10	0	82.0720	157.1943	90.4765	0.2090	139	124
1	1160.0000	3.0000	10	0	81.8723	157.1176	90.2195	0.2530	136	129
1	1161.0000	3.0000	10	0	81.9793	157.2655	90.4075	0.2327	138	126
1	1162.0000	3.0000	10	0	81.7463	157.3188	90.1857	0.1485	143	130
1	1163.0000	3.0000	10	0	81.6142	157.3365	90.1252	0.1759	141	130
1	1164.0000	3.0000	10	0	81.6901	157.2274	90.0918	0.2415	144	129
1	1165.0000	3.0000	10	0	81.5977	157.2826	90.0172	0.1620	142	124
1	1166.0000	3.0000	10	0	81.7440	157.3097	90.1747	0.1597	143	117
1	1167.0000	3.0000	10	0	81.7402	157.2681	90.1997	0.1515	140	120
1	1168.0000	3.0000	10	0	81.7440	157.2798	90.2066	0.1969	135	127
1	1169.0000	3.0000	10	0	81.6568	156.9805	89.9280	0.4779	142	134
1	1170.0000	3.0000	10	0	81.4128	157.2535	89.9352	0.3527	137	129
1	1171.0000	3.0000	9	0	81.6504	157.2645	90.1375	0.1621	141	131
1	1172.0000	3.0000	10	0	81.5983	157.1785	90.0096	0.2399	144	127
1	1173.0000	3.0000	10	0	81.6937	157.2109	90.1948	0.1153	142	128
1	1174.0000	3.0000	10	0	81.5612	157.2672	90.0767	0.2159	140	130
1	1175.0000	3.0000	9	0	81.4048	157.2286	89.9794	0.1648	147	130
1	1176.0000	3.0000	10	0	81.5408	157.2638	90.0973	0.2062	140	126
1	1177.0000	3.0000	9	0	81.5171	157.1093	89.9075	0.2545	136	126
1	1178.0000	3.0000	10	0	81.2912	157.2175	89.8024	0.2915	137	128
1	1179.0000	3.0000	10	0	81.3551	157.0874	89.9215	0.1433	136	133
1	1180.0000	3.0000	10	0	81.2578	157.0968	89.9066	0.2764	138	123
1	1181.0000	3.0000	10	0	81.0082	157.1432	89.6640	0.1934	142	129
1	1182.0000	3.0000	10	0	81.3765	157.0490	89.9804	0.1412	135	122
1	1183.0000	3.0000	10	0	81.3250	157.0444	89.9056	0.2058	143	123
1	1184.0000	3.0000	10	0	81.2582	156.9549	89.8390	0.2200	127	124
1	1185.0000	3.0000	10	0	81.2473	156.8289	89.8185	0.1991	124	115
1	1186.0000	3.0000	10	0	80.8644	156.9637	89.5226	0.1848	125	115
1	1187.0000	3.0000	10	0	80.7216	156.9735	89.4639	0.2746	133	125
1	1188.0000	3.0000	10	0	80.7593	156.8648	89.3768	0.2658	133	119
1	1189.0000	3.0000	10	0	80.8192	156.9761	89.5456	0.1517	125	119
1	1190.0000	3.0000	10	0	80.6222	156.7080	89.2531	0.4837	137	128
1	1191.0000	3.0000	10	0	80.5220	156.9093	89.1889	0.2919	131	119
1	1192.0000	3.0000	10	0	80.8973	156.8549	89.5254	0.1372	133	117
1	1193.0000	3.0000	10	0	80.3871	156.7596	89.1469	0.3656	130	113
1	1194.0000	3.0000	9	0	80.8073	156.8261	89.5918	0.1260	130	121
1	1195.0000	3.0000	10	0	80.9493	156.7845	89.6079	0.2070	126	121
1	1196.0000	3.0000	10	0	81.0783	156.4516	89.5919	0.5244	130	118
1	1197.0000	3.0000	10	0	80.6096	156.7815	89.4108	0.2016	138	127
1	1198.0000	3.0000	10	0	80.6488	156.7143	89.4106	0.2095	137	126
1	1199.0000	3.0000	10	0	80.6219	156.6270	89.3266	0.1588	138	128
1	1200.0000	3.0000	10	0	80.4610	156.8442	89.2029	0.1691	133	126
1	1201.0000	3.0000	10	0	79.9715	156.7882	88.7227	0.5214	127	113
1	1202.0000	3.0000	10	0	80.8167	156.3491	89.9009	0.3084	129	120
1	1203.0000	3.0000	10	0	80.6182	156.3244	89.7516	0.3803	141	120
1	1204.0000	3.0000	9	0	80.2691	156.5289	89.6544	0.2493	127	113
1	1205.0000	3.0000	9	0	80.3575	156.5376	89.8331	0.2511	131	112
1	1206.0000	3.0000	10	0	80.5409	156.5580	89.9447	0.1352	132	118
1	1207.0000	3.0000	10	0	80.6333	156.4337	90.0756	0.1861	138	127
1	1208.0000	3.0000	10	0	80.3638	156.4534	89.8737	0.1991	139	124
1	1209.0000	3.0000	10	0	80.5320	156.4567	90.0393	0.1985	139	121
1	1210.0000	3.0000	10	0	80.2305	156.4334	89.7670	0.1991	145	125
1	1211.0000	3.0000	10	0	80.1580	156.1651	89.7801	0.2391	137	114
1	1212.0000	3.0000	10	0	80.3120	156.0952	89.8033	0.2907	137	117
1	1213.0000	3.0000	10	0	80.0521	156.1825	89.7707	0.1387	135	121
1	1214.0000	3.0000	10	0	79.8421	156.0467	89.3967	0.1709	136	118
1	1215.0000	3.0000	10	0	79.7728	156.0513	89.4347	0.1411	137	121
1	1216.0000	3.0000	10	0	79.7385	156.0010	89.3680	0.2312	138	123
1	1217.0000	3.0000	10	0	79.6822	155.9842	89.3062	0.1767	160	124
1	1218.0000	3.0000	10	0	79.5911	156.1077	89.3051	0.1388	138	121
1	1219.0000	3.0000	10	0	79.7371	156.0251	89.4045	0.1581	139	124
1	1220.0000	3.0000	10	0	79.3689	156.0434	89.1000	0.2891	146	132
1	1221.0000	3.0000	10	0	79.7197	155.9298	89.3038	0.1499	157	126
1	1222.0000	3.0000	10	0	79.5914	155.9940	89.1377	0.1420	141	121
1	1223.0000	3.0000	10	0	79.6035	155.9961	89.2164	0.1088	140	121
1	1224.0000	3.0000	10	0	79.4570	155.9343	89.0755	0.2324	138	123
1	1225.0000	3.0000	10	0	79.3053	156.0467	89.0005	0.2417	138	124
1	1226.0000	3.0000	10	0	79.2841	156.0126	88.9080	0.2911	153	122
1	1227.0000	3.0000	10	0	79.4190	155.9328	89.0552	0.2330	143	121
1	1228.0000	3.0000	10	0	79.3653	155.8338	88.8746	0.2029	144	127
1	1229.0000	3.0000	10	0	79.5562	155.8098	89.0713	0.1678	144	123
1	1230.0000	3.0000	10	0	79.5144	155.7670	89.0076	0.2054	142	116
1	1231.0000	3.0000	10	0	79.6691	155.7288	89.1078	0.1593	145	133
1	1232.0000	3.0000	10	0	79.5191	155.7396	89.0194	0.1400	144	130
1	1233.0000	3.0000	10	0	79.3556	155.7481	88.9081	0.1678	141	129
1	1234.0000	3.0000	10	0	79.3873	155.6810	88.9349	0.1866	150	126
1	1235.0000	3.0000	10	0	79.2338	155.6874	88.7191	0.2628	149	129
1	1236.0000	3.0000	10	0	79.4496	155.6101	88.9447	0.2091	146	126
1	1237.0000	3.0000	10	0	79.4351	155.6111	88.8574	0.2088	146	131
1	1238.0000	3.0000	10	0	79.3483	155.6901	88.8498	0.1334	148	127
1	1239.0000	3.0000	10	0	79.1073	155.6829	88.6802	0.1915	148	128
1	1240.0000	3.0000	10	0	79.0957	155.7007	88.6034	0.1124	145	124
1	1241.0000	3.0000	10	0	78.9683	155.6712	88.4409	0.1925	140	123
1	1242.0000	3.0000	10	0	78.8102	155.6736	88.2313	0.2194	142	120
1	1243.0000	3.0000	10	0	78.9464	155.5973	88.3343	0.2251	139	123
1	1244.0000	3.0000	10	0	78.9517	155.7425	88.4097	0.1343	146	129
1	1245.0000	3.0000	10	0	78.9653	155.5684	88.3312	0.2323	141	124
1	1246.0000	3.0000	9	0	78.6000	155.5199	88.0677	0.3039	137	118
1	1247.0000	3.0000	10	0	78.6889	155.4264	88.0729	0.2258	133	119
1	1248.0000	3.0000	10	0	78.7940	155.3522	88.1906	0.1334	141	119
1	1249.0000	3.0000	10	0	78.8842	155.3666	88.2189	0.1838	133	116
1	1250.0000	3.0000	8	0	77.8170	155.1275	87.7640	0.9670	116	84
1	1251.0000	3.0000	9	0	78.7456	155.8564	91.8863	0.5095	120	97
1	1252.0000	3.0000	9	0	79.4151	155.6477	92.4348	0.1305	134	113
1	1253.0000	3.0000	10	0	79.2753	155.6964	92.3430	0.1247	137	117
1	1254.0000	3.0000	10	0	79.0792	155.6317	92.1821	0.2241	132	113
1	1255.0000	3.0000	10	0	79.1515	155.6380	92.3151	0.3143	135	118
1	1256.0000	3.0000	10	0	79.2601	155.5605	92.1620	0.0949	139	114
1	1257.0000	3.0000	9	0	78.9333	155.7592	91.8106	0.2857	133	110
1	1258.0000	3.0000	10	0	79.5061	155.5866	92.0305	0.2930	140	115
1	1259.0000	3.0000	10	0	79.4206	155.7994	92.0421	0.2647	143	121
1	1260.0000	3.0000	10	0	79.3339	155.9257	91.9309	0.1668	136	120
1	1261.0000	3.0000	10	0	79.1493	156.0688	91.7790	0.1805	136	121
1	1262.0000	3.0000	10	0	79.3427	156.0765	91.7186	0.1668	138	112
1	1263.0000	3.0000	10	0	79.6548	155.9426	91.9299	0.2226	134	120
1	1264.0000	3.0000	10	0	78.9521	156.1597	91.2049	0.3400	134	112
1	1265.0000	3.0000	10	0	79.4754	156.0011	91.6596	0.2816	134	115
1	1266.0000	3.0000	10	0	79.1988	156.1495	91.3430	0.2873	133	114
1	1267.0000	3.0000	10	0	79.5300	155.8748	91.6436	0.2468	139	117
1	1268.0000	3.0000	9	0	79.3653	155.9069	91.4528	0.2788	136	116
1	1269.0000	3.0000	10	0	79.2700	155.8066	91.4128	0.2772	138	114
1	1270.0000	3.0000	10	0	78.5635	155.7052	90.5180	0.7385	117	88
1	1271.0000	3.0000	10	0	79.5615	156.0024	91.4215	0.2918	122	89
1	1272.0000	3.0000	10	0	79.3214	156.0271	91.1998	0.1903	135	110
1	1273.0000	3.0000	10	0	79.2751	156.1050	91.1839	0.1757	133	118
1	1274.0000	3.0000	10	0	79.3306	156.1564	91.2135	0.1444	135	111
1	1275.0000	3.0000	10	0	79.3644	155.9555	91.2932	0.2793	138	123
1	1276.0000	3.0000	10	0	79.7090	155.5226	91.9465	0.3539	137	115
1	1277.0000	3.0000	10	0	79.5090	155.2150	91.9373	0.6012	145	110
1	1278.0000	3.0000	10	0	79.6388	155.3301	92.1582	0.2153	137	116
1	1279.0000	3.0000	9	0	79.6502	155.4014	92.2027	0.1670	138	115
1	1280.0000	3.0000	10	0	79.7607	155.4799	92.2576	0.1573	144	121
1	1281.0000	3.0000	10	0	79.8285	155.4710	92.3506	0.2708	153	126
1	1282.0000	3.0000	10	0	79.8517	155.5222	92.3473	0.1409	143	125
1	1283.0000	3.0000	10	0	79.8730	155.5971	92.3462	0.0915	147	124
1	1284.0000	3.0000	10	0	79.6615	155.5293	92.0428	0.2700	146	118
1	1285.0000	3.0000	10	0	79.6495	155.5003	92.1346	0.2605	142	121
1	1286.0000	3.0000	10	0	79.8148	155.4983	92.2962	0.2029	139	122
1	1287.0000	3.0000	10	0	79.3873	155.6473	92.0353	0.2095	146	120
1	1288.0000	3.0000	10	0	79.4638	155.5252	92.0757	0.1984	145	124
1	1289.0000	3.0000	10	0	79.4705	155.5299	92.0949	0.3155	142	129
1	1290.0000	3.0000	10	0	79.7622	155.4781	92.3522	0.2230	141	119
1	1291.0000	3.0000	10	0	79.6568	155.5688	92.2635	0.2517	143	118
1	1292.0000	3.0000	10	0	79.3646	155.6001	92.0515	0.2495	145	123
1	1293.0000	3.0000	10	0	79.6026	155.6391	92.1904	0.1466	139	121
1	1294.0000	3.0000	10	0	79.5692	155.5874	92.1848	0.1872	152	122
1	1295.0000	3.0000	10	0	79.4755	155.5692	92.0272	0.2029	139	123
1	1296.0000	3.0000	10	0	79.4573	155.4389	92.1167	0.3738	135	122
1	1297.0000	3.0000	10	0	79.4818	155.5217	92.1249	0.2542	141	115
1	1298.0000	3.0000	10	0	79.1343	155.5295	91.7742	0.2642	142	112
1	1299.0000	3.0000	10	0	79.1480	155.4613	91.8152	0.3405	137	114
1	1300.0000	3.0000	10	0	78.2156	155.3267	91.0117	0.7273	138	112
1	1301.0000	3.0000	9	0	79.4437	155.4708	92.0509	0.1873	141	117
1	1302.0000	3.0000	10	0	79.5311	155.4239	92.0806	0.3486	147	122
1	1303.0000	3.0000	10	0	79.2753	155.5275	91.9455	0.2850	147	116
1	1304.0000	3.0000	10	0	79.6106	155.4033	92.1722	0.1662	146	125
1	1305.0000	3.0000	10	0	79.4571	155.4978	92.0093	0.1980	148	124
1	1306.0000	3.0000	10	0	79.2807	155.5381	91.9177	0.2297	143	126
1	1307.0000	3.0000	10	0	79.2970	155.3808	91.8531	0.2471	145	123
1	1308.0000	3.0000	10	0	79.5765	155.4166	92.2200	0.3884	127	104
1	1309.0000	3.0000	9	0	79.3143	155.3683	91.9052	0.1988	125	103
1	1310.0000	3.0000	10	0	79.6168	155.2824	92.1248	0.1242	142	123
1	1311.0000	3.0000	10	0	79.3246	155.4356	91.9224	0.1331	137	121
1	1312.0000	3.0000	10	0	79.0354	155.4248	91.6437	0.2597	140	116
1	1313.0000	3.0000	10	0	79.3804	155.3750	91.9673	0.1930	139	118
1	1314.0000	3.0000	10	0	79.0792	155.4180	91.7561	0.3160	143	120
1	1315.0000	3.0000	10	0	79.2395	155.3353	91.8357	0.2072	131	107
1	1316.0000	3.0000	10	0	79.2668	155.3827	91.8882	0.1692	134	114
1	1317.0000	3.0000	10	0	79.4511	155.3981	92.0525	0.1689	143	131
1	1318.0000	3.0000	10	0	79.2087	155.4323	91.8599	0.1828	144	125
1	1319.0000	3.0000	10	0	79.3021	155.2994	92.0053	0.1917	146	125
1	1320.0000	3.0000	10	0	79.2385	155.2280	91.8340	0.2923	133	122
1	1321.0000	3.0000	10	0	79.3051	155.2684	91.8955	0.2492	140	115
1	1322.0000	3.0000	10	0	79.0742	155.3491	91.7471	0.2300	141	121
1	1323.0000	3.0000	10	0	79.3095	155.3166	91.8336	0.1819	138	121
1	1324.0000	3.0000	10	0	79.2756	155.2867	91.8872	0.2472	141	130
1	1325.0000	3.0000	10	0	78.9566	155.1811	91.4910	0.2794	140	122
1	1326.0000	3.0000	10	0	78.6584	155.2518	91.3097	0.3894	136	123
1	1327.0000	3.0000	10	0	79.1361	155.2572	91.7615	0.2924	145	129
1	1328.0000	3.0000	10	0	79.3298	155.2833	91.8926	0.1750	149	133
1	1329.0000	3.0000	10	0	79.4273	155.3310	91.9748	0.1573	146	131
1	1330.0000	3.0000	10	0	79.3927	155.2624	91.9829	0.2612	144	119
1	1331.0000	3.0000	10	0	79.1412	155.2167	91.6798	0.2198	135	123
1	1332.0000	3.0000	9	0	79.2200	155.2707	91.7143	0.3001	142	113
1	1333.0000	3.0000	10	0	79.2954	155.3232	91.7909	0.1480	140	123
1	1334.0000	3.0000	10	0	79.4165	155.3305	91.9683	0.1393	148	132
1	1335.0000	3.0000	10	0	79.2686	155.3163	91.8464	0.2037	150	126
1	1336.0000	3.0000	10	0	79.4482	155.1748	91.8797	0.1985	144	120
1	1337.0000	3.0000	10	0	79.3225	155.2671	91.8192	0.3411	146	119
1	1338.0000	3.0000	10	0	79.4309	155.3028	91.9830	0.2082	143	124
1	1339.0000	3.0000	10	0	79.3799	155.2700	91.8654	0.1751	149	124
1	1340.0000	3.0000	10	0	79.4879	155.1559	91.9764	0.1012	146	126
1	1341.0000	3.0000	10	0	79.4342	155.0687	92.0102	0.1599	149	126
1	1342.0000	3.0000	10	0	78.6980	155.2965	91.6639	0.5439	141	120
1	1343.0000	3.0000	10	0	79.1441	155.1107	92.0175	0.2328	142	118
1	1344.0000	3.0000	10	0	79.3070	155.0586	92.1139	0.3432	143	121
1	1345.0000	3.0000	10	0	79.1769	155.0249	92.0146	0.2768	144	116
1	1346.0000	3.0000	10	0	79.1565	154.9414	92.0443	0.3429	136	113
1	1347.0000	3.0000	10	0	79.3968	154.9675	92.1647	0.3314	139	114
1	1348.0000	3.0000	10	0	79.6362	154.9399	92.3938	0.1604	141	127
1	1349.0000	3.0000	10	0	79.6051	154.9375	92.4485	0.1799	144	123
1	1350.0000	3.0000	10	0	79.4722	155.0790	92.3083	0.2644	146	118
1	1351.0000	3.0000	10	0	79.7698	154.8296	92.3055	0.2647	143	118
1	1352.0000	3.0000	10	0	79.3109	155.0721	92.1434	0.2946	146	119
1	1353.0000	3.0000	10	0	79.7911	154.8612	92.7221	0.2916	148	122
1	1354.0000	3.0000	10	0	79.2371	154.8834	92.3274	0.2908	149	126
1	1355.0000	3.0000	10	0	79.5477	154.8290	92.5490	0.1749	146	123
1	1356.0000	3.0000	10	0	79.5736	154.8578	92.5444	0.1472	141	119
1	1357.0000	3.0000	10	0	79.7960	154.6793	92.6900	0.2717	141	121
1	1358.0000	3.0000	10	0	79.6436	154.8311	92.7020	0.1562	153	124
1	1359.0000	3.0000	10	0	79.5974	154.7063	92.6715	0.2438	141	123
1	1360.0000	3.0000	10	0	79.4106	154.5896	92.8351	0.4537	136	123
1	1361.0000	3.0000	10	0	79.7286	154.5279	93.2807	0.2523	143	120
1	1362.0000	3.0000	10	0	79.6652	154.4568	93.4624	0.3350	136	112
1	1363.0000	3.0000	10	0	79.5543	154.5742	93.1103	0.4404	137	107
1	1364.0000	3.0000	9	0	79.7129	154.5414	93.4847	0.3102	133	109
1	1365.0000	3.0000	10	0	79.8347	154.5598	93.7319	0.1988	139	118
1	1366.0000	3.0000	10	0	79.8865	154.5024	93.7191	0.1885	144	115
1	1367.0000	3.0000	10	0	79.4528	154.7181	93.3703	0.3455	140	112
1	1368.0000	3.0000	10	0	80.0023	154.4577	93.8061	0.1404	146	123
1	1369.0000	3.0000	10	0	79.8784	154.5132	93.7105	0.1851	149	128
1	1370.0000	3.0000	10	0	79.6450	154.6143	93.4808	0.2995	141	120
1	1371.0000	3.0000	10	0	79.7846	154.7029	93.6020	0.3108	144	113
1	1372.0000	3.0000	10	0	79.8579	154.6313	93.5853	0.1631	139	117
1	1373.0000	3.0000	10	0	79.8648	154.2311	93.5913	0.4148	138	115
1	1374.0000	3.0000	10	0	79.7798	153.8999	93.6146	0.3937	139	113
1	1375.0000	3.0000	10	0	79.7729	153.7741	93.7253	0.4498	132	103
1	1376.0000	3.0000	10	0	80.4043	153.6338	93.9011	0.6060	133	105
1	1377.0000	3.0000	10	0	79.8871	153.7071	93.8691	0.4613	135	110
1	1378.0000	3.0000	10	0	80.2358	153.4872	94.1163	0.4753	134	112
1	1379.0000	3.0000	10	0	80.0884	153.6904	93.9974	0.2344	140	123
1	1380.0000	3.0000	10	0	80.0853	153.6712	94.0931	0.2431	140	118
1	1381.0000	3.0000	10	0	80.1046	153.5818	94.1538	0.1967	141	115
1	1382.0000	3.0000	10	0	80.1094	153.1914	94.4164	0.4680	136	111
1	1383.0000	3.0000	10	0	80.2989	153.0804	95.2590	0.2992	140	119
1	1384.0000	3.0000	10	0	80.4577	153.0847	95.4928	0.1476	140	115
1	1385.0000	3.0000	10	0	80.3369	153.1174	95.4704	0.2179	140	111
1	1386.0000	3.0000	10	0	80.5309	153.0837	95.6381	0.1331	145	120
1	1387.0000	3.0000	10	0	80.4907	153.0463	95.5428	0.0950	149	122
1	1388.0000	3.0000	10	0	80.4154	153.0002	95.4627	0.2914	140	115
1	1389.0000	3.0000	10	0	80.5204	153.0343	95.7054	0.2640	139	113
1	1390.0000	3.0000	10	0	80.2970	153.0226	95.3934	0.3884	139	111
1	1391.0000	3.0000	10	0	80.5803	153.0508	95.6713	0.2388	148	125
1	1392.0000	3.0000	10	0	80.5120	153.0778	95.6188	0.2238	146	130
1	1393.0000	3.0000	10	0	80.4517	153.0883	95.5778	0.1915	150	124
1	1394.0000	3.0000	10	0	80.3688	153.0601	95.4792	0.2038	142	122
1	1395.0000	3.0000	10	0	80.1230	153.0767	95.3384	0.2717	139	114
1	1396.0000	3.0000	10	0	80.1612	153.1316	95.3548	0.2029	142	119
1	1397.0000	3.0000	10	0	80.3773	153.1562	95.6147	0.1030	145	122
1	1398.0000	3.0000	10	0	80.4250	153.0911	95.6687	0.1639	143	116
1	1399.0000	3.0000	10	0	80.3709	153.1695	95.6680	0.1605	140	122
1	1400.0000	3.0000	10	0	80.0245	153.0136	95.4632	0.3823	139	119
1	1401.0000	3.0000	10	0	80.1604	153.1500	95.5153	0.2605	138	118
1	1402.0000	3.0000	10	0	80.2492	153.2405	95.5747	0.1617	135	114
1	1403.0000	3.0000	10	0	80.5757	153.1163	95.8235	0.2074	140	123
1	1404.0000	3.0000	10	0	80.3025	153.1447	95.6489	0.2419	132	114
1	1405.0000	3.0000	10	0	80.3398	153.2312	95.6950	0.1701	134	118
1	1406.0000	3.0000	10	0	80.4863	153.1456	95.8051	0.1919	135	123
1	1407.0000	3.0000	10	0	80.4938	153.1639	95.7835	0.1318	139	120
1	1408.0000	3.0000	10	0	80.4222	153.2022	95.8751	0.2741	135	122
1	1409.0000	3.0000	10	0	80.4967	153.1937	95.9080	0.1922	133	119
1	1410.0000	3.0000	10	0	80.5135	153.0799	95.8894	0.3919	128	115
1	1411.0000	3.0000	10	0	80.4568	153.2440	95.9534	0.2301	127	108
1	1412.0000	3.0000	10	0	80.3908	153.2271	96.0328	0.2232	129	114
1	1413.0000	3.0000	10	0	80.5734	153.2228	96.0502	0.1548	134	126
1	1414.0000	3.0000	10	0	80.5841	153.2423	96.0874	0.2046	137	124
1	1415.0000	3.0000	10	0	80.4428	153.1504	95.9859	0.2254	138	128
1	1416.0000	3.0000	10	0	80.3854	153.2795	95.9236	0.1729	139	126
1	1417.0000	3.0000	10	0	80.6240	153.2182	96.1595	0.1375	142	125
1	1418.0000	3.0000	10	0	80.5734	153.2557	96.1517	0.1520	142	129
1	1419.0000	3.0000	10	0	80.4751	153.2259	96.1216	0.1876	147	131
1	1420.0000	3.0000	10	0	80.5944	153.1776	96.1512	0.2403	147	134
1	1421.0000	3.0000	10	0	80.5940	153.1754	96.2276	0.2046	142	132
1	1422.0000	3.0000	10	0	80.5838	153.2236	96.2197	0.1967	147	132
1	1423.0000	3.0000	10	0	80.4452	153.2601	96.1207	0.2393	145	130
1	1424.0000	3.0000	10	0	80.4589	153.1904	96.1515	0.2607	144	129
1	1425.0000	3.0000	10	0	80.6707	153.0457	96.2995	0.2302	144	129
1	1426.0000	3.0000	10	0	80.3502	153.1674	96.0541	0.3785	145	123
1	1427.0000	3.0000	10	0	80.4346	153.2030	96.1611	0.2919	143	122
1	1428.0000	3.0000	10	0	80.6289	153.2416	96.2850	0.2540	143	125
1	1429.0000	3.0000	10	0	80.4836	153.2025	96.2471	0.1559	149	120
1	1430.0000	3.0000	10	0	80.6055	153.1080	96.2646	0.1249	140	121
1	1431.0000	3.0000	10	0	80.7181	153.1021	96.4174	0.2740	141	126
1	1432.0000	3.0000	10	0	80.6937	153.2403	96.4036	0.2027	149	130
1	1433.0000	3.0000	10	0	80.6684	153.2499	96.4078	0.1813	149	129
1	1434.0000	3.0000	10	0	80.6956	153.2715	96.5199	0.1876	144	133
1	1435.0000	3.0000	10	0	80.6739	153.2229	96.4459	0.1750	142	121
1	1436.0000	3.0000	10	0	80.7185	153.1889	96.4691	0.1827	145	136
1	1437.0000	3.0000	10	0	80.5082	153.2824	96.3474	0.2567	145	132
1	1438.0000	3.0000	10	0	80.7055	153.0753	96.3990	0.2086	143	125
1	1439.0000	3.0000	10	0	80.7502	153.2117	96.5075	0.2777	145	130
1	1440.0000	3.0000	10	0	80.7874	153.1421	96.4881	0.1973	140	130
1	1441.0000	3.0000	10	0	80.7566	153.1468	96.5117	0.1808	146	132
1	1442.0000	3.0000	10	0	80.6205	153.1989	96.3409	0.1926	144	133
1	1443.0000	3.0000	10	0	80.6483	153.1574	96.2892	0.2628	147	132
1	1444.0000	3.0000	10	0	80.4264	153.1192	96.1614	0.3929	136	116
1	1445.0000	3.0000	10	0	80.7946	153.1560	96.3990	0.3745	132	108
1	1446.0000	3.0000	10	0	80.6538	153.1985	96.3477	0.2783	139	117
1	1447.0000	3.0000	10	0	80.6727	153.1620	96.4236	0.1772	144	124
1	1448.0000	3.0000	10	0	80.7564	153.1770	96.5083	0.2531	140	125
1	1449.0000	3.0000	10	0	80.6735	153.1753	96.4002	0.1805	146	134
1	1450.0000	3.0000	10	0	80.6083	153.1551	96.3404	0.4257	142	117
1	1451.0000	3.0000	10	0	80.5398	153.1302	96.3187	0.2390	144	131
1	1452.0000	3.0000	10	0	80.7842	153.2263	96.5297	0.1985	145	125
1	1453.0000	3.0000	10	0	80.6677	153.1439	96.4148	0.2089	141	129
1	1454.0000	3.0000	10	0	80.7238	153.1749	96.4859	0.1513	137	125
1	1455.0000	3.0000	10	0	80.8990	153.0974	96.6089	0.2298	144	127
1	1456.0000	3.0000	10	0	80.7501	152.9677	96.4074	0.3127	149	128
1	1457.0000	3.0000	10	0	80.7637	153.1306	96.5247	0.2103	140	128
1	1458.0000	3.0000	10	0	80.7597	153.1636	96.5047	0.1463	149	129
1	1459.0000	3.0000	10	0	80.7003	153.0895	96.4635	0.1750	146	126
1	1460.0000	3.0000	10	0	80.6954	153.1579	96.3952	0.3015	145	123
1	1461.0000	3.0000	10	0	80.5405	153.1915	96.3476	0.2124	150	134
1	1462.0000	3.0000	10	0	80.6170	153.2021	96.3500	0.2407	151	130
1	1463.0000	3.0000	10	0	80.7678	153.1653	96.5083	0.1670	149	132
1	1464.0000	3.0000	10	0	80.7627	153.1300	96.5198	0.2034	148	127
1	1465.0000	3.0000	10	0	80.4430	153.1256	96.2173	0.2360	142	119
1	1466.0000	3.0000	10	0	80.4503	153.1471	96.2373	0.2977	135	112
1	1467.0000	3.0000	10	0	79.4811	153.1098	95.3773	0.5187	143	112
1	1468.0000	3.0000	10	0	80.4641	153.0752	96.2306	0.2607	136	111
1	1469.0000	3.0000	10	0	80.5224	153.1151	96.3084	0.2517	145	119
1	1470.0000	3.0000	10	0	80.5257	153.1916	96.3246	0.2598	144	124
1	1471.0000	3.0000	10	0	80.4865	153.2678	96.3162	0.1553	140	126
1	1472.0000	3.0000	10	0	80.7995	153.1710	96.5032	0.2835	144	132
1	1473.0000	3.0000	10	0	80.7553	153.1865	96.4878	0.1685	149	131
1	1474.0000	3.0000	10	0	80.7114	153.2199	96.4547	0.2063	146	132
1	1475.0000	3.0000	10	0	80.7168	153.2228	96.4692	0.1263	144	134
1	1476.0000	3.0000	10	0	80.7059	153.2711	96.5320	0.1364	148	136
1	1477.0000	3.0000	10	0	80.7989	153.2286	96.5477	0.1424	151	139
1	1478.0000	3.0000	10	0	80.5914	153.1224	96.4228	0.3059	151	130
1	1479.0000	3.0000	10	0	80.7125	153.2102	96.4457	0.1897	140	132
1	1480.0000	3.0000	10	0	80.5903	153.2249	96.3894	0.1951	143	127
1	1481.0000	3.0000	10	0	80.5993	153.2132	96.3300	0.2271	146	138
1	1482.0000	3.0000	10	0	80.5152	153.2162	96.2476	0.1850	138	129
1	1483.0000	3.0000	10	0	80.6572	153.3032	96.3263	0.2283	150	136
1	1484.0000	3.0000	10	0	80.6016	153.1559	96.2875	0.1307	145	136
1	1485.0000	3.0000	10	0	80.7087	153.1786	96.4070	0.2067	149	132
1	1486.0000	3.0000	10	0	80.7325	153.2285	96.4775	0.2038	148	131
1	1487.0000	3.0000	10	0	80.7831	153.1063	96.4868	0.1462	146	135
1	1488.0000	3.0000	10	0	80.8027	153.1555	96.4956	0.1926	146	133
1	1489.0000	3.0000	10	0	80.6550	153.1408	96.3349	0.2293	147	133
1	1490.0000	3.0000	10	0	80.6689	153.1738	96.4195	0.1476	144	139
1	1491.0000	3.0000	10	0	80.7102	153.1527	96.4161	0.1576	143	126
1	1492.0000	3.0000	10	0	80.3822	153.1897	96.2015	0.1885	137	108
1	1493.0000	3.0000	8	0	79.4377	152.9340	95.0024	0.7952	119	89
1	1494.0000	3.0000	9	0	79.0356	149.0521	96.1942	0.2268	130	96
1	1495.0000	3.0000	9	0	79.1170	149.0268	96.1754	0.2308	136	111
1	1496.0000	3.0000	10	0	79.1487	149.1063	96.2004	0.1387	143	113
1	1497.0000	3.0000	10	0	79.1778	149.0556	96.1579	0.2746	138	98
1	1498.0000	3.0000	9	0	79.1633	149.1861	96.1334	0.2945	110	80
1	1499.0000	3.0000	7	0	79.9485	149.9547	97.3521	1.0835	104	69
1	1500.0000	3.0000	9	0	80.0635	149.1370	104.2246	0.1871	98	79
[truncated: 33,226,577 more chars]
