# Supplementary material for: Intracrystalline deformation microstructures in natural olivine with implications for stress estimation
Source: Sci Rep. 2022 Nov 22;12:20069. doi: 10.1038/s41598-022-24538-2 (PMC9681765; doi:10.1038/s41598-022-24538-2)
Supplement: Supplementary file 4 — Supplementary Information 4. [file 41598_2022_24538_MOESM4_ESM.zip › grain-19.ctf]

Channel Text File
Prj	grain-19
Author	
JobMode	Grid
XCells	912
YCells	1074
XStep	1.0000
YStep	1.0000
AcqE1	0.0000
AcqE2	0.0000
AcqE3	0.0000
Euler angles refer to Sample Coordinate system (CS0)!	Mag	70.0000	Coverage	100	Device	0	KV	20.0000	TiltAngle	70.0000	TiltAxis	0	DetectorOrientationE1	359.9495	DetectorOrientationE2	94.1671	DetectorOrientationE3	0.0421	WorkingDistance	13.9289	InsertionDistance	192.0
Phases	7
4.756;10.207;5.980	90.000;90.000;90.000	Forsterite	3	0			[Forsteri.cry]
18.241;8.830;5.185	90.000;90.000;90.000	Enstatite  Opx AV77	3	0			[Enstatit.cry]
9.746;8.990;5.251	90.000;105.630;90.000	Diopside   CaMgSi2O6	2	0			[Diopside.cry]
8.206;8.206;8.206	90.000;90.000;90.000	Spinel - (Mg,Fe)2SiO4	11	227			American Mineralogist, (1993), vol. 78, 页面 1320-1323
9.922;18.219;5.360	90.000;104.810;90.000	Amphibole	2	12			American Mineralogist, (1993), vol. 78, 页面 746-752
11.507;11.507;11.507	90.000;90.000;90.000	Pyrope	11	230			American Mineralogist, (1975), vol. 60, 页面 218-228
8.194;12.897;14.190	92.980;115.820;91.150	Anorthite	1	2			American Mineralogist, (1973), vol. 58, 页面 665-675
Phase	X	Y	Bands	Error	Euler1	Euler2	Euler3	MAD	BC	BS
0	0.0000	0.0000	0	5	0.0000	0.0000	0.0000	0.0000	0	0
0	1.0000	0.0000	0	5	0.0000	0.0000	0.0000	0.0000	0	0
0	2.0000	0.0000	0	5	0.0000	0.0000	0.0000	0.0000	0	0
0	3.0000	0.0000	0	5	0.0000	0.0000	0.0000	0.0000	0	0
0	4.0000	0.0000	0	5	0.0000	0.0000	0.0000	0.0000	0	0
0	5.0000	0.0000	0	5	0.0000	0.0000	0.0000	0.0000	0	0
0	6.0000	0.0000	0	5	0.0000	0.0000	0.0000	0.0000	0	0
0	7.0000	0.0000	0	5	0.0000	0.0000	0.0000	0.0000	0	0
0	8.0000	0.0000	0	5	0.0000	0.0000	0.0000	0.0000	0	0
0	9.0000	0.0000	0	5	0.0000	0.0000	0.0000	0.0000	0	0
0	10.0000	0.0000	0	5	0.0000	0.0000	0.0000	0.0000	0	0
0	11.0000	0.0000	0	5	0.0000	0.0000	0.0000	0.0000	0	0
0	12.0000	0.0000	0	5	0.0000	0.0000	0.0000	0.0000	0	0
0	13.0000	0.0000	0	5	0.0000	0.0000	0.0000	0.0000	0	0
0	14.0000	0.0000	0	5	0.0000	0.0000	0.0000	0.0000	0	0
0	15.0000	0.0000	0	5	0.0000	0.0000	0.0000	0.0000	0	0
0	16.0000	0.0000	0	5	0.0000	0.0000	0.0000	0.0000	0	0
0	17.0000	0.0000	0	5	0.0000	0.0000	0.0000	0.0000	0	0
0	18.0000	0.0000	0	5	0.0000	0.0000	0.0000	0.0000	0	0
0	19.0000	0.0000	0	5	0.0000	0.0000	0.0000	0.0000	0	0
0	20.0000	0.0000	0	5	0.0000	0.0000	0.0000	0.0000	0	0
0	21.0000	0.0000	0	5	0.0000	0.0000	0.0000	0.0000	0	0
0	22.0000	0.0000	0	5	0.0000	0.0000	0.0000	0.0000	0	0
0	23.0000	0.0000	0	5	0.0000	0.0000	0.0000	0.0000	0	0
0	24.0000	0.0000	0	5	0.0000	0.0000	0.0000	0.0000	0	0
0	25.0000	0.0000	0	5	0.0000	0.0000	0.0000	0.0000	0	0
0	26.0000	0.0000	0	5	0.0000	0.0000	0.0000	0.0000	0	0
0	27.0000	0.0000	0	5	0.0000	0.0000	0.0000	0.0000	0	0
0	28.0000	0.0000	0	5	0.0000	0.0000	0.0000	0.0000	0	0
0	29.0000	0.0000	0	5	0.0000	0.0000	0.0000	0.0000	0	0
0	30.0000	0.0000	0	5	0.0000	0.0000	0.0000	0.0000	0	0
0	31.0000	0.0000	0	5	0.0000	0.0000	0.0000	0.0000	0	0
0	32.0000	0.0000	0	5	0.0000	0.0000	0.0000	0.0000	0	0
0	33.0000	0.0000	0	5	0.0000	0.0000	0.0000	0.0000	0	0
0	34.0000	0.0000	0	5	0.0000	0.0000	0.0000	0.0000	0	0
0	35.0000	0.0000	0	5	0.0000	0.0000	0.0000	0.0000	0	0
0	36.0000	0.0000	0	5	0.0000	0.0000	0.0000	0.0000	0	0
0	37.0000	0.0000	0	5	0.0000	0.0000	0.0000	0.0000	0	0
0	38.0000	0.0000	0	5	0.0000	0.0000	0.0000	0.0000	0	0
0	39.0000	0.0000	0	5	0.0000	0.0000	0.0000	0.0000	0	0
0	40.0000	0.0000	0	5	0.0000	0.0000	0.0000	0.0000	0	0
0	41.0000	0.0000	0	5	0.0000	0.0000	0.0000	0.0000	0	0
0	42.0000	0.0000	0	5	0.0000	0.0000	0.0000	0.0000	0	0
0	43.0000	0.0000	0	5	0.0000	0.0000	0.0000	0.0000	0	0
0	44.0000	0.0000	0	5	0.0000	0.0000	0.0000	0.0000	0	0
0	45.0000	0.0000	0	5	0.0000	0.0000	0.0000	0.0000	0	0
0	46.0000	0.0000	0	5	0.0000	0.0000	0.0000	0.0000	0	0
0	47.0000	0.0000	0	5	0.0000	0.0000	0.0000	0.0000	0	0
0	48.0000	0.0000	0	5	0.0000	0.0000	0.0000	0.0000	0	0
0	49.0000	0.0000	0	5	0.0000	0.0000	0.0000	0.0000	0	0
0	50.0000	0.0000	0	5	0.0000	0.0000	0.0000	0.0000	0	0
0	51.0000	0.0000	0	5	0.0000	0.0000	0.0000	0.0000	0	0
0	52.0000	0.0000	0	5	0.0000	0.0000	0.0000	0.0000	0	0
0	53.0000	0.0000	0	5	0.0000	0.0000	0.0000	0.0000	0	0
0	54.0000	0.0000	0	5	0.0000	0.0000	0.0000	0.0000	0	0
0	55.0000	0.0000	0	5	0.0000	0.0000	0.0000	0.0000	0	0
0	56.0000	0.0000	0	5	0.0000	0.0000	0.0000	0.0000	0	0
0	57.0000	0.0000	0	5	0.0000	0.0000	0.0000	0.0000	0	0
0	58.0000	0.0000	0	5	0.0000	0.0000	0.0000	0.0000	0	0
0	59.0000	0.0000	0	5	0.0000	0.0000	0.0000	0.0000	0	0
0	60.0000	0.0000	0	5	0.0000	0.0000	0.0000	0.0000	0	0
0	61.0000	0.0000	0	5	0.0000	0.0000	0.0000	0.0000	0	0
0	62.0000	0.0000	0	5	0.0000	0.0000	0.0000	0.0000	0	0
0	63.0000	0.0000	0	5	0.0000	0.0000	0.0000	0.0000	0	0
0	64.0000	0.0000	0	5	0.0000	0.0000	0.0000	0.0000	0	0
0	65.0000	0.0000	0	5	0.0000	0.0000	0.0000	0.0000	0	0
0	66.0000	0.0000	0	5	0.0000	0.0000	0.0000	0.0000	0	0
0	67.0000	0.0000	0	5	0.0000	0.0000	0.0000	0.0000	0	0
0	68.0000	0.0000	0	5	0.0000	0.0000	0.0000	0.0000	0	0
0	69.0000	0.0000	0	5	0.0000	0.0000	0.0000	0.0000	0	0
0	70.0000	0.0000	0	5	0.0000	0.0000	0.0000	0.0000	0	0
0	71.0000	0.0000	0	5	0.0000	0.0000	0.0000	0.0000	0	0
0	72.0000	0.0000	0	5	0.0000	0.0000	0.0000	0.0000	0	0
0	73.0000	0.0000	0	5	0.0000	0.0000	0.0000	0.0000	0	0
0	74.0000	0.0000	0	5	0.0000	0.0000	0.0000	0.0000	0	0
0	75.0000	0.0000	0	5	0.0000	0.0000	0.0000	0.0000	0	0
0	76.0000	0.0000	0	5	0.0000	0.0000	0.0000	0.0000	0	0
0	77.0000	0.0000	0	5	0.0000	0.0000	0.0000	0.0000	0	0
0	78.0000	0.0000	0	5	0.0000	0.0000	0.0000	0.0000	0	0
0	79.0000	0.0000	0	5	0.0000	0.0000	0.0000	0.0000	0	0
0	80.0000	0.0000	0	5	0.0000	0.0000	0.0000	0.0000	0	0
0	81.0000	0.0000	0	5	0.0000	0.0000	0.0000	0.0000	0	0
0	82.0000	0.0000	0	5	0.0000	0.0000	0.0000	0.0000	0	0
0	83.0000	0.0000	0	5	0.0000	0.0000	0.0000	0.0000	0	0
0	84.0000	0.0000	0	5	0.0000	0.0000	0.0000	0.0000	0	0
0	85.0000	0.0000	0	5	0.0000	0.0000	0.0000	0.0000	0	0
0	86.0000	0.0000	0	5	0.0000	0.0000	0.0000	0.0000	0	0
0	87.0000	0.0000	0	5	0.0000	0.0000	0.0000	0.0000	0	0
0	88.0000	0.0000	0	5	0.0000	0.0000	0.0000	0.0000	0	0
0	89.0000	0.0000	0	5	0.0000	0.0000	0.0000	0.0000	0	0
0	90.0000	0.0000	0	5	0.0000	0.0000	0.0000	0.0000	0	0
0	91.0000	0.0000	0	5	0.0000	0.0000	0.0000	0.0000	0	0
0	92.0000	0.0000	0	5	0.0000	0.0000	0.0000	0.0000	0	0
0	93.0000	0.0000	0	5	0.0000	0.0000	0.0000	0.0000	0	0
0	94.0000	0.0000	0	5	0.0000	0.0000	0.0000	0.0000	0	0
0	95.0000	0.0000	0	5	0.0000	0.0000	0.0000	0.0000	0	0
0	96.0000	0.0000	0	5	0.0000	0.0000	0.0000	0.0000	0	0
0	97.0000	0.0000	0	5	0.0000	0.0000	0.0000	0.0000	0	0
0	98.0000	0.0000	0	5	0.0000	0.0000	0.0000	0.0000	0	0
0	99.0000	0.0000	0	5	0.0000	0.0000	0.0000	0.0000	0	0
0	100.0000	0.0000	0	5	0.0000	0.0000	0.0000	0.0000	0	0
0	101.0000	0.0000	0	5	0.0000	0.0000	0.0000	0.0000	0	0
0	102.0000	0.0000	0	5	0.0000	0.0000	0.0000	0.0000	0	0
0	103.0000	0.0000	0	5	0.0000	0.0000	0.0000	0.0000	0	0
0	104.0000	0.0000	0	5	0.0000	0.0000	0.0000	0.0000	0	0
0	105.0000	0.0000	0	5	0.0000	0.0000	0.0000	0.0000	0	0
0	106.0000	0.0000	0	5	0.0000	0.0000	0.0000	0.0000	0	0
0	107.0000	0.0000	0	5	0.0000	0.0000	0.0000	0.0000	0	0
0	108.0000	0.0000	0	5	0.0000	0.0000	0.0000	0.0000	0	0
0	109.0000	0.0000	0	5	0.0000	0.0000	0.0000	0.0000	0	0
0	110.0000	0.0000	0	5	0.0000	0.0000	0.0000	0.0000	0	0
0	111.0000	0.0000	0	5	0.0000	0.0000	0.0000	0.0000	0	0
0	112.0000	0.0000	0	5	0.0000	0.0000	0.0000	0.0000	0	0
0	113.0000	0.0000	0	5	0.0000	0.0000	0.0000	0.0000	0	0
0	114.0000	0.0000	0	5	0.0000	0.0000	0.0000	0.0000	0	0
0	115.0000	0.0000	0	5	0.0000	0.0000	0.0000	0.0000	0	0
0	116.0000	0.0000	0	5	0.0000	0.0000	0.0000	0.0000	0	0
0	117.0000	0.0000	0	5	0.0000	0.0000	0.0000	0.0000	0	0
0	118.0000	0.0000	0	5	0.0000	0.0000	0.0000	0.0000	0	0
0	119.0000	0.0000	0	5	0.0000	0.0000	0.0000	0.0000	0	0
0	120.0000	0.0000	0	5	0.0000	0.0000	0.0000	0.0000	0	0
0	121.0000	0.0000	0	5	0.0000	0.0000	0.0000	0.0000	0	0
0	122.0000	0.0000	0	5	0.0000	0.0000	0.0000	0.0000	0	0
0	123.0000	0.0000	0	5	0.0000	0.0000	0.0000	0.0000	0	0
0	124.0000	0.0000	0	5	0.0000	0.0000	0.0000	0.0000	0	0
0	125.0000	0.0000	0	5	0.0000	0.0000	0.0000	0.0000	0	0
0	126.0000	0.0000	0	5	0.0000	0.0000	0.0000	0.0000	0	0
0	127.0000	0.0000	0	5	0.0000	0.0000	0.0000	0.0000	0	0
0	128.0000	0.0000	0	5	0.0000	0.0000	0.0000	0.0000	0	0
0	129.0000	0.0000	0	5	0.0000	0.0000	0.0000	0.0000	0	0
0	130.0000	0.0000	0	5	0.0000	0.0000	0.0000	0.0000	0	0
0	131.0000	0.0000	0	5	0.0000	0.0000	0.0000	0.0000	0	0
0	132.0000	0.0000	0	5	0.0000	0.0000	0.0000	0.0000	0	0
0	133.0000	0.0000	0	5	0.0000	0.0000	0.0000	0.0000	0	0
0	134.0000	0.0000	0	5	0.0000	0.0000	0.0000	0.0000	0	0
0	135.0000	0.0000	0	5	0.0000	0.0000	0.0000	0.0000	0	0
0	136.0000	0.0000	0	5	0.0000	0.0000	0.0000	0.0000	0	0
0	137.0000	0.0000	0	5	0.0000	0.0000	0.0000	0.0000	0	0
0	138.0000	0.0000	0	5	0.0000	0.0000	0.0000	0.0000	0	0
0	139.0000	0.0000	0	5	0.0000	0.0000	0.0000	0.0000	0	0
0	140.0000	0.0000	0	5	0.0000	0.0000	0.0000	0.0000	0	0
0	141.0000	0.0000	0	5	0.0000	0.0000	0.0000	0.0000	0	0
0	142.0000	0.0000	0	5	0.0000	0.0000	0.0000	0.0000	0	0
0	143.0000	0.0000	0	5	0.0000	0.0000	0.0000	0.0000	0	0
0	144.0000	0.0000	0	5	0.0000	0.0000	0.0000	0.0000	0	0
0	145.0000	0.0000	0	5	0.0000	0.0000	0.0000	0.0000	0	0
0	146.0000	0.0000	0	5	0.0000	0.0000	0.0000	0.0000	0	0
0	147.0000	0.0000	0	5	0.0000	0.0000	0.0000	0.0000	0	0
0	148.0000	0.0000	0	5	0.0000	0.0000	0.0000	0.0000	0	0
0	149.0000	0.0000	0	5	0.0000	0.0000	0.0000	0.0000	0	0
0	150.0000	0.0000	0	5	0.0000	0.0000	0.0000	0.0000	0	0
0	151.0000	0.0000	0	5	0.0000	0.0000	0.0000	0.0000	0	0
0	152.0000	0.0000	0	5	0.0000	0.0000	0.0000	0.0000	0	0
0	153.0000	0.0000	0	5	0.0000	0.0000	0.0000	0.0000	0	0
0	154.0000	0.0000	0	5	0.0000	0.0000	0.0000	0.0000	0	0
0	155.0000	0.0000	0	5	0.0000	0.0000	0.0000	0.0000	0	0
0	156.0000	0.0000	0	5	0.0000	0.0000	0.0000	0.0000	0	0
0	157.0000	0.0000	0	5	0.0000	0.0000	0.0000	0.0000	0	0
0	158.0000	0.0000	0	5	0.0000	0.0000	0.0000	0.0000	0	0
0	159.0000	0.0000	0	5	0.0000	0.0000	0.0000	0.0000	0	0
0	160.0000	0.0000	0	5	0.0000	0.0000	0.0000	0.0000	0	0
0	161.0000	0.0000	0	5	0.0000	0.0000	0.0000	0.0000	0	0
0	162.0000	0.0000	0	5	0.0000	0.0000	0.0000	0.0000	0	0
0	163.0000	0.0000	0	5	0.0000	0.0000	0.0000	0.0000	0	0
0	164.0000	0.0000	0	5	0.0000	0.0000	0.0000	0.0000	0	0
0	165.0000	0.0000	0	5	0.0000	0.0000	0.0000	0.0000	0	0
0	166.0000	0.0000	0	5	0.0000	0.0000	0.0000	0.0000	0	0
0	167.0000	0.0000	0	5	0.0000	0.0000	0.0000	0.0000	0	0
0	168.0000	0.0000	0	5	0.0000	0.0000	0.0000	0.0000	0	0
0	169.0000	0.0000	0	5	0.0000	0.0000	0.0000	0.0000	0	0
0	170.0000	0.0000	0	5	0.0000	0.0000	0.0000	0.0000	0	0
0	171.0000	0.0000	0	5	0.0000	0.0000	0.0000	0.0000	0	0
0	172.0000	0.0000	0	5	0.0000	0.0000	0.0000	0.0000	0	0
0	173.0000	0.0000	0	5	0.0000	0.0000	0.0000	0.0000	0	0
0	174.0000	0.0000	0	5	0.0000	0.0000	0.0000	0.0000	0	0
0	175.0000	0.0000	0	5	0.0000	0.0000	0.0000	0.0000	0	0
0	176.0000	0.0000	0	5	0.0000	0.0000	0.0000	0.0000	0	0
0	177.0000	0.0000	0	5	0.0000	0.0000	0.0000	0.0000	0	0
0	178.0000	0.0000	0	5	0.0000	0.0000	0.0000	0.0000	0	0
0	179.0000	0.0000	0	5	0.0000	0.0000	0.0000	0.0000	0	0
0	180.0000	0.0000	0	5	0.0000	0.0000	0.0000	0.0000	0	0
0	181.0000	0.0000	0	5	0.0000	0.0000	0.0000	0.0000	0	0
0	182.0000	0.0000	0	5	0.0000	0.0000	0.0000	0.0000	0	0
0	183.0000	0.0000	0	5	0.0000	0.0000	0.0000	0.0000	0	0
0	184.0000	0.0000	0	5	0.0000	0.0000	0.0000	0.0000	0	0
0	185.0000	0.0000	0	5	0.0000	0.0000	0.0000	0.0000	0	0
0	186.0000	0.0000	0	5	0.0000	0.0000	0.0000	0.0000	0	0
0	187.0000	0.0000	0	5	0.0000	0.0000	0.0000	0.0000	0	0
0	188.0000	0.0000	0	5	0.0000	0.0000	0.0000	0.0000	0	0
0	189.0000	0.0000	0	5	0.0000	0.0000	0.0000	0.0000	0	0
0	190.0000	0.0000	0	5	0.0000	0.0000	0.0000	0.0000	0	0
0	191.0000	0.0000	0	5	0.0000	0.0000	0.0000	0.0000	0	0
0	192.0000	0.0000	0	5	0.0000	0.0000	0.0000	0.0000	0	0
0	193.0000	0.0000	0	5	0.0000	0.0000	0.0000	0.0000	0	0
0	194.0000	0.0000	0	5	0.0000	0.0000	0.0000	0.0000	0	0
0	195.0000	0.0000	0	5	0.0000	0.0000	0.0000	0.0000	0	0
0	196.0000	0.0000	0	5	0.0000	0.0000	0.0000	0.0000	0	0
0	197.0000	0.0000	0	5	0.0000	0.0000	0.0000	0.0000	0	0
0	198.0000	0.0000	0	5	0.0000	0.0000	0.0000	0.0000	0	0
0	199.0000	0.0000	0	5	0.0000	0.0000	0.0000	0.0000	0	0
0	200.0000	0.0000	0	5	0.0000	0.0000	0.0000	0.0000	0	0
0	201.0000	0.0000	0	5	0.0000	0.0000	0.0000	0.0000	0	0
0	202.0000	0.0000	0	5	0.0000	0.0000	0.0000	0.0000	0	0
0	203.0000	0.0000	0	5	0.0000	0.0000	0.0000	0.0000	0	0
0	204.0000	0.0000	0	5	0.0000	0.0000	0.0000	0.0000	0	0
0	205.0000	0.0000	0	5	0.0000	0.0000	0.0000	0.0000	0	0
0	206.0000	0.0000	0	5	0.0000	0.0000	0.0000	0.0000	0	0
0	207.0000	0.0000	0	5	0.0000	0.0000	0.0000	0.0000	0	0
0	208.0000	0.0000	0	5	0.0000	0.0000	0.0000	0.0000	0	0
0	209.0000	0.0000	0	5	0.0000	0.0000	0.0000	0.0000	0	0
0	210.0000	0.0000	0	5	0.0000	0.0000	0.0000	0.0000	0	0
0	211.0000	0.0000	0	5	0.0000	0.0000	0.0000	0.0000	0	0
0	212.0000	0.0000	0	5	0.0000	0.0000	0.0000	0.0000	0	0
0	213.0000	0.0000	0	5	0.0000	0.0000	0.0000	0.0000	0	0
0	214.0000	0.0000	0	5	0.0000	0.0000	0.0000	0.0000	0	0
0	215.0000	0.0000	0	5	0.0000	0.0000	0.0000	0.0000	0	0
0	216.0000	0.0000	0	5	0.0000	0.0000	0.0000	0.0000	0	0
0	217.0000	0.0000	0	5	0.0000	0.0000	0.0000	0.0000	0	0
0	218.0000	0.0000	0	5	0.0000	0.0000	0.0000	0.0000	0	0
0	219.0000	0.0000	0	5	0.0000	0.0000	0.0000	0.0000	0	0
0	220.0000	0.0000	0	5	0.0000	0.0000	0.0000	0.0000	0	0
0	221.0000	0.0000	0	5	0.0000	0.0000	0.0000	0.0000	0	0
0	222.0000	0.0000	0	5	0.0000	0.0000	0.0000	0.0000	0	0
0	223.0000	0.0000	0	5	0.0000	0.0000	0.0000	0.0000	0	0
0	224.0000	0.0000	0	5	0.0000	0.0000	0.0000	0.0000	0	0
0	225.0000	0.0000	0	5	0.0000	0.0000	0.0000	0.0000	0	0
0	226.0000	0.0000	0	5	0.0000	0.0000	0.0000	0.0000	0	0
0	227.0000	0.0000	0	5	0.0000	0.0000	0.0000	0.0000	0	0
0	228.0000	0.0000	0	5	0.0000	0.0000	0.0000	0.0000	0	0
0	229.0000	0.0000	0	5	0.0000	0.0000	0.0000	0.0000	0	0
0	230.0000	0.0000	0	5	0.0000	0.0000	0.0000	0.0000	0	0
0	231.0000	0.0000	0	5	0.0000	0.0000	0.0000	0.0000	0	0
0	232.0000	0.0000	0	5	0.0000	0.0000	0.0000	0.0000	0	0
0	233.0000	0.0000	0	5	0.0000	0.0000	0.0000	0.0000	0	0
0	234.0000	0.0000	0	5	0.0000	0.0000	0.0000	0.0000	0	0
0	235.0000	0.0000	0	5	0.0000	0.0000	0.0000	0.0000	0	0
0	236.0000	0.0000	0	5	0.0000	0.0000	0.0000	0.0000	0	0
0	237.0000	0.0000	0	5	0.0000	0.0000	0.0000	0.0000	0	0
0	238.0000	0.0000	0	5	0.0000	0.0000	0.0000	0.0000	0	0
0	239.0000	0.0000	0	5	0.0000	0.0000	0.0000	0.0000	0	0
0	240.0000	0.0000	0	5	0.0000	0.0000	0.0000	0.0000	0	0
0	241.0000	0.0000	0	5	0.0000	0.0000	0.0000	0.0000	0	0
0	242.0000	0.0000	0	5	0.0000	0.0000	0.0000	0.0000	0	0
0	243.0000	0.0000	0	5	0.0000	0.0000	0.0000	0.0000	0	0
0	244.0000	0.0000	0	5	0.0000	0.0000	0.0000	0.0000	0	0
0	245.0000	0.0000	0	5	0.0000	0.0000	0.0000	0.0000	0	0
0	246.0000	0.0000	0	5	0.0000	0.0000	0.0000	0.0000	0	0
0	247.0000	0.0000	0	5	0.0000	0.0000	0.0000	0.0000	0	0
0	248.0000	0.0000	0	5	0.0000	0.0000	0.0000	0.0000	0	0
0	249.0000	0.0000	0	5	0.0000	0.0000	0.0000	0.0000	0	0
0	250.0000	0.0000	0	5	0.0000	0.0000	0.0000	0.0000	0	0
0	251.0000	0.0000	0	5	0.0000	0.0000	0.0000	0.0000	0	0
0	252.0000	0.0000	0	5	0.0000	0.0000	0.0000	0.0000	0	0
0	253.0000	0.0000	0	5	0.0000	0.0000	0.0000	0.0000	0	0
0	254.0000	0.0000	0	5	0.0000	0.0000	0.0000	0.0000	0	0
0	255.0000	0.0000	0	5	0.0000	0.0000	0.0000	0.0000	0	0
0	256.0000	0.0000	0	5	0.0000	0.0000	0.0000	0.0000	0	0
0	257.0000	0.0000	0	5	0.0000	0.0000	0.0000	0.0000	0	0
0	258.0000	0.0000	0	5	0.0000	0.0000	0.0000	0.0000	0	0
0	259.0000	0.0000	0	5	0.0000	0.0000	0.0000	0.0000	0	0
0	260.0000	0.0000	0	5	0.0000	0.0000	0.0000	0.0000	0	0
0	261.0000	0.0000	0	5	0.0000	0.0000	0.0000	0.0000	0	0
0	262.0000	0.0000	0	5	0.0000	0.0000	0.0000	0.0000	0	0
0	263.0000	0.0000	0	5	0.0000	0.0000	0.0000	0.0000	0	0
0	264.0000	0.0000	0	5	0.0000	0.0000	0.0000	0.0000	0	0
0	265.0000	0.0000	0	5	0.0000	0.0000	0.0000	0.0000	0	0
0	266.0000	0.0000	0	5	0.0000	0.0000	0.0000	0.0000	0	0
0	267.0000	0.0000	0	5	0.0000	0.0000	0.0000	0.0000	0	0
0	268.0000	0.0000	0	5	0.0000	0.0000	0.0000	0.0000	0	0
0	269.0000	0.0000	0	5	0.0000	0.0000	0.0000	0.0000	0	0
0	270.0000	0.0000	0	5	0.0000	0.0000	0.0000	0.0000	0	0
0	271.0000	0.0000	0	5	0.0000	0.0000	0.0000	0.0000	0	0
0	272.0000	0.0000	0	5	0.0000	0.0000	0.0000	0.0000	0	0
0	273.0000	0.0000	0	5	0.0000	0.0000	0.0000	0.0000	0	0
0	274.0000	0.0000	0	5	0.0000	0.0000	0.0000	0.0000	0	0
0	275.0000	0.0000	0	5	0.0000	0.0000	0.0000	0.0000	0	0
0	276.0000	0.0000	0	5	0.0000	0.0000	0.0000	0.0000	0	0
0	277.0000	0.0000	0	5	0.0000	0.0000	0.0000	0.0000	0	0
0	278.0000	0.0000	0	5	0.0000	0.0000	0.0000	0.0000	0	0
0	279.0000	0.0000	0	5	0.0000	0.0000	0.0000	0.0000	0	0
0	280.0000	0.0000	0	5	0.0000	0.0000	0.0000	0.0000	0	0
0	281.0000	0.0000	0	5	0.0000	0.0000	0.0000	0.0000	0	0
0	282.0000	0.0000	0	5	0.0000	0.0000	0.0000	0.0000	0	0
0	283.0000	0.0000	0	5	0.0000	0.0000	0.0000	0.0000	0	0
0	284.0000	0.0000	0	5	0.0000	0.0000	0.0000	0.0000	0	0
0	285.0000	0.0000	0	5	0.0000	0.0000	0.0000	0.0000	0	0
0	286.0000	0.0000	0	5	0.0000	0.0000	0.0000	0.0000	0	0
0	287.0000	0.0000	0	5	0.0000	0.0000	0.0000	0.0000	0	0
0	288.0000	0.0000	0	5	0.0000	0.0000	0.0000	0.0000	0	0
0	289.0000	0.0000	0	5	0.0000	0.0000	0.0000	0.0000	0	0
0	290.0000	0.0000	0	5	0.0000	0.0000	0.0000	0.0000	0	0
0	291.0000	0.0000	0	5	0.0000	0.0000	0.0000	0.0000	0	0
0	292.0000	0.0000	0	5	0.0000	0.0000	0.0000	0.0000	0	0
0	293.0000	0.0000	0	5	0.0000	0.0000	0.0000	0.0000	0	0
0	294.0000	0.0000	0	5	0.0000	0.0000	0.0000	0.0000	0	0
0	295.0000	0.0000	0	5	0.0000	0.0000	0.0000	0.0000	0	0
0	296.0000	0.0000	0	5	0.0000	0.0000	0.0000	0.0000	0	0
0	297.0000	0.0000	0	5	0.0000	0.0000	0.0000	0.0000	0	0
0	298.0000	0.0000	0	5	0.0000	0.0000	0.0000	0.0000	0	0
0	299.0000	0.0000	0	5	0.0000	0.0000	0.0000	0.0000	0	0
0	300.0000	0.0000	0	5	0.0000	0.0000	0.0000	0.0000	0	0
0	301.0000	0.0000	0	5	0.0000	0.0000	0.0000	0.0000	0	0
0	302.0000	0.0000	0	5	0.0000	0.0000	0.0000	0.0000	0	0
0	303.0000	0.0000	0	5	0.0000	0.0000	0.0000	0.0000	0	0
0	304.0000	0.0000	0	5	0.0000	0.0000	0.0000	0.0000	0	0
0	305.0000	0.0000	0	5	0.0000	0.0000	0.0000	0.0000	0	0
0	306.0000	0.0000	0	5	0.0000	0.0000	0.0000	0.0000	0	0
0	307.0000	0.0000	0	5	0.0000	0.0000	0.0000	0.0000	0	0
0	308.0000	0.0000	0	5	0.0000	0.0000	0.0000	0.0000	0	0
0	309.0000	0.0000	0	5	0.0000	0.0000	0.0000	0.0000	0	0
0	310.0000	0.0000	0	5	0.0000	0.0000	0.0000	0.0000	0	0
0	311.0000	0.0000	0	5	0.0000	0.0000	0.0000	0.0000	0	0
0	312.0000	0.0000	0	5	0.0000	0.0000	0.0000	0.0000	0	0
0	313.0000	0.0000	0	5	0.0000	0.0000	0.0000	0.0000	0	0
0	314.0000	0.0000	0	5	0.0000	0.0000	0.0000	0.0000	0	0
0	315.0000	0.0000	0	5	0.0000	0.0000	0.0000	0.0000	0	0
0	316.0000	0.0000	0	5	0.0000	0.0000	0.0000	0.0000	0	0
0	317.0000	0.0000	0	5	0.0000	0.0000	0.0000	0.0000	0	0
0	318.0000	0.0000	0	5	0.0000	0.0000	0.0000	0.0000	0	0
0	319.0000	0.0000	0	5	0.0000	0.0000	0.0000	0.0000	0	0
0	320.0000	0.0000	0	5	0.0000	0.0000	0.0000	0.0000	0	0
0	321.0000	0.0000	0	5	0.0000	0.0000	0.0000	0.0000	0	0
0	322.0000	0.0000	0	5	0.0000	0.0000	0.0000	0.0000	0	0
0	323.0000	0.0000	0	5	0.0000	0.0000	0.0000	0.0000	0	0
0	324.0000	0.0000	0	5	0.0000	0.0000	0.0000	0.0000	0	0
0	325.0000	0.0000	0	5	0.0000	0.0000	0.0000	0.0000	0	0
0	326.0000	0.0000	0	5	0.0000	0.0000	0.0000	0.0000	0	0
0	327.0000	0.0000	0	5	0.0000	0.0000	0.0000	0.0000	0	0
0	328.0000	0.0000	0	5	0.0000	0.0000	0.0000	0.0000	0	0
0	329.0000	0.0000	0	5	0.0000	0.0000	0.0000	0.0000	0	0
0	330.0000	0.0000	0	5	0.0000	0.0000	0.0000	0.0000	0	0
0	331.0000	0.0000	0	5	0.0000	0.0000	0.0000	0.0000	0	0
0	332.0000	0.0000	0	5	0.0000	0.0000	0.0000	0.0000	0	0
0	333.0000	0.0000	0	5	0.0000	0.0000	0.0000	0.0000	0	0
0	334.0000	0.0000	0	5	0.0000	0.0000	0.0000	0.0000	0	0
0	335.0000	0.0000	0	5	0.0000	0.0000	0.0000	0.0000	0	0
0	336.0000	0.0000	0	5	0.0000	0.0000	0.0000	0.0000	0	0
0	337.0000	0.0000	0	5	0.0000	0.0000	0.0000	0.0000	0	0
0	338.0000	0.0000	0	5	0.0000	0.0000	0.0000	0.0000	0	0
0	339.0000	0.0000	0	5	0.0000	0.0000	0.0000	0.0000	0	0
0	340.0000	0.0000	0	5	0.0000	0.0000	0.0000	0.0000	0	0
0	341.0000	0.0000	0	5	0.0000	0.0000	0.0000	0.0000	0	0
0	342.0000	0.0000	0	5	0.0000	0.0000	0.0000	0.0000	0	0
0	343.0000	0.0000	0	5	0.0000	0.0000	0.0000	0.0000	0	0
0	344.0000	0.0000	0	5	0.0000	0.0000	0.0000	0.0000	0	0
0	345.0000	0.0000	0	5	0.0000	0.0000	0.0000	0.0000	0	0
0	346.0000	0.0000	0	5	0.0000	0.0000	0.0000	0.0000	0	0
0	347.0000	0.0000	0	5	0.0000	0.0000	0.0000	0.0000	0	0
0	348.0000	0.0000	0	5	0.0000	0.0000	0.0000	0.0000	0	0
0	349.0000	0.0000	0	5	0.0000	0.0000	0.0000	0.0000	0	0
0	350.0000	0.0000	0	5	0.0000	0.0000	0.0000	0.0000	0	0
0	351.0000	0.0000	0	5	0.0000	0.0000	0.0000	0.0000	0	0
0	352.0000	0.0000	0	5	0.0000	0.0000	0.0000	0.0000	0	0
0	353.0000	0.0000	0	5	0.0000	0.0000	0.0000	0.0000	0	0
0	354.0000	0.0000	0	5	0.0000	0.0000	0.0000	0.0000	0	0
0	355.0000	0.0000	0	5	0.0000	0.0000	0.0000	0.0000	0	0
0	356.0000	0.0000	0	5	0.0000	0.0000	0.0000	0.0000	0	0
0	357.0000	0.0000	0	5	0.0000	0.0000	0.0000	0.0000	0	0
0	358.0000	0.0000	0	5	0.0000	0.0000	0.0000	0.0000	0	0
0	359.0000	0.0000	0	5	0.0000	0.0000	0.0000	0.0000	0	0
0	360.0000	0.0000	0	5	0.0000	0.0000	0.0000	0.0000	0	0
0	361.0000	0.0000	0	5	0.0000	0.0000	0.0000	0.0000	0	0
0	362.0000	0.0000	0	5	0.0000	0.0000	0.0000	0.0000	0	0
0	363.0000	0.0000	0	5	0.0000	0.0000	0.0000	0.0000	0	0
0	364.0000	0.0000	0	5	0.0000	0.0000	0.0000	0.0000	0	0
0	365.0000	0.0000	0	5	0.0000	0.0000	0.0000	0.0000	0	0
0	366.0000	0.0000	0	5	0.0000	0.0000	0.0000	0.0000	0	0
0	367.0000	0.0000	0	5	0.0000	0.0000	0.0000	0.0000	0	0
0	368.0000	0.0000	0	5	0.0000	0.0000	0.0000	0.0000	0	0
0	369.0000	0.0000	0	5	0.0000	0.0000	0.0000	0.0000	0	0
0	370.0000	0.0000	0	5	0.0000	0.0000	0.0000	0.0000	0	0
0	371.0000	0.0000	0	5	0.0000	0.0000	0.0000	0.0000	0	0
0	372.0000	0.0000	0	5	0.0000	0.0000	0.0000	0.0000	0	0
0	373.0000	0.0000	0	5	0.0000	0.0000	0.0000	0.0000	0	0
0	374.0000	0.0000	0	5	0.0000	0.0000	0.0000	0.0000	0	0
0	375.0000	0.0000	0	5	0.0000	0.0000	0.0000	0.0000	0	0
0	376.0000	0.0000	0	5	0.0000	0.0000	0.0000	0.0000	0	0
0	377.0000	0.0000	0	5	0.0000	0.0000	0.0000	0.0000	0	0
0	378.0000	0.0000	0	5	0.0000	0.0000	0.0000	0.0000	0	0
0	379.0000	0.0000	0	5	0.0000	0.0000	0.0000	0.0000	0	0
0	380.0000	0.0000	0	5	0.0000	0.0000	0.0000	0.0000	0	0
0	381.0000	0.0000	0	5	0.0000	0.0000	0.0000	0.0000	0	0
0	382.0000	0.0000	0	5	0.0000	0.0000	0.0000	0.0000	0	0
0	383.0000	0.0000	0	5	0.0000	0.0000	0.0000	0.0000	0	0
0	384.0000	0.0000	0	5	0.0000	0.0000	0.0000	0.0000	0	0
0	385.0000	0.0000	0	5	0.0000	0.0000	0.0000	0.0000	0	0
0	386.0000	0.0000	0	5	0.0000	0.0000	0.0000	0.0000	0	0
0	387.0000	0.0000	0	5	0.0000	0.0000	0.0000	0.0000	0	0
0	388.0000	0.0000	0	5	0.0000	0.0000	0.0000	0.0000	0	0
0	389.0000	0.0000	0	5	0.0000	0.0000	0.0000	0.0000	0	0
0	390.0000	0.0000	0	5	0.0000	0.0000	0.0000	0.0000	0	0
0	391.0000	0.0000	0	5	0.0000	0.0000	0.0000	0.0000	0	0
0	392.0000	0.0000	0	5	0.0000	0.0000	0.0000	0.0000	0	0
0	393.0000	0.0000	0	5	0.0000	0.0000	0.0000	0.0000	0	0
0	394.0000	0.0000	0	5	0.0000	0.0000	0.0000	0.0000	0	0
0	395.0000	0.0000	0	5	0.0000	0.0000	0.0000	0.0000	0	0
0	396.0000	0.0000	0	5	0.0000	0.0000	0.0000	0.0000	0	0
0	397.0000	0.0000	0	5	0.0000	0.0000	0.0000	0.0000	0	0
0	398.0000	0.0000	0	5	0.0000	0.0000	0.0000	0.0000	0	0
0	399.0000	0.0000	0	5	0.0000	0.0000	0.0000	0.0000	0	0
0	400.0000	0.0000	0	5	0.0000	0.0000	0.0000	0.0000	0	0
0	401.0000	0.0000	0	5	0.0000	0.0000	0.0000	0.0000	0	0
0	402.0000	0.0000	0	5	0.0000	0.0000	0.0000	0.0000	0	0
0	403.0000	0.0000	0	5	0.0000	0.0000	0.0000	0.0000	0	0
0	404.0000	0.0000	0	5	0.0000	0.0000	0.0000	0.0000	0	0
0	405.0000	0.0000	0	5	0.0000	0.0000	0.0000	0.0000	0	0
0	406.0000	0.0000	0	5	0.0000	0.0000	0.0000	0.0000	0	0
0	407.0000	0.0000	0	5	0.0000	0.0000	0.0000	0.0000	0	0
0	408.0000	0.0000	0	5	0.0000	0.0000	0.0000	0.0000	0	0
0	409.0000	0.0000	0	5	0.0000	0.0000	0.0000	0.0000	0	0
0	410.0000	0.0000	0	5	0.0000	0.0000	0.0000	0.0000	0	0
0	411.0000	0.0000	0	5	0.0000	0.0000	0.0000	0.0000	0	0
0	412.0000	0.0000	0	5	0.0000	0.0000	0.0000	0.0000	0	0
0	413.0000	0.0000	0	5	0.0000	0.0000	0.0000	0.0000	0	0
0	414.0000	0.0000	0	5	0.0000	0.0000	0.0000	0.0000	0	0
0	415.0000	0.0000	0	5	0.0000	0.0000	0.0000	0.0000	0	0
0	416.0000	0.0000	0	5	0.0000	0.0000	0.0000	0.0000	0	0
0	417.0000	0.0000	0	5	0.0000	0.0000	0.0000	0.0000	0	0
0	418.0000	0.0000	0	5	0.0000	0.0000	0.0000	0.0000	0	0
0	419.0000	0.0000	0	5	0.0000	0.0000	0.0000	0.0000	0	0
0	420.0000	0.0000	0	5	0.0000	0.0000	0.0000	0.0000	0	0
0	421.0000	0.0000	0	5	0.0000	0.0000	0.0000	0.0000	0	0
0	422.0000	0.0000	0	5	0.0000	0.0000	0.0000	0.0000	0	0
0	423.0000	0.0000	0	5	0.0000	0.0000	0.0000	0.0000	0	0
0	424.0000	0.0000	0	5	0.0000	0.0000	0.0000	0.0000	0	0
0	425.0000	0.0000	0	5	0.0000	0.0000	0.0000	0.0000	0	0
0	426.0000	0.0000	0	5	0.0000	0.0000	0.0000	0.0000	0	0
0	427.0000	0.0000	0	5	0.0000	0.0000	0.0000	0.0000	0	0
0	428.0000	0.0000	0	5	0.0000	0.0000	0.0000	0.0000	0	0
0	429.0000	0.0000	0	5	0.0000	0.0000	0.0000	0.0000	0	0
0	430.0000	0.0000	0	5	0.0000	0.0000	0.0000	0.0000	0	0
0	431.0000	0.0000	0	5	0.0000	0.0000	0.0000	0.0000	0	0
0	432.0000	0.0000	0	5	0.0000	0.0000	0.0000	0.0000	0	0
0	433.0000	0.0000	0	5	0.0000	0.0000	0.0000	0.0000	0	0
0	434.0000	0.0000	0	5	0.0000	0.0000	0.0000	0.0000	0	0
0	435.0000	0.0000	0	5	0.0000	0.0000	0.0000	0.0000	0	0
0	436.0000	0.0000	0	5	0.0000	0.0000	0.0000	0.0000	0	0
0	437.0000	0.0000	0	5	0.0000	0.0000	0.0000	0.0000	0	0
0	438.0000	0.0000	0	5	0.0000	0.0000	0.0000	0.0000	0	0
0	439.0000	0.0000	0	5	0.0000	0.0000	0.0000	0.0000	0	0
0	440.0000	0.0000	0	5	0.0000	0.0000	0.0000	0.0000	0	0
0	441.0000	0.0000	0	5	0.0000	0.0000	0.0000	0.0000	0	0
0	442.0000	0.0000	0	5	0.0000	0.0000	0.0000	0.0000	0	0
0	443.0000	0.0000	0	5	0.0000	0.0000	0.0000	0.0000	0	0
0	444.0000	0.0000	0	5	0.0000	0.0000	0.0000	0.0000	0	0
0	445.0000	0.0000	0	5	0.0000	0.0000	0.0000	0.0000	0	0
0	446.0000	0.0000	0	5	0.0000	0.0000	0.0000	0.0000	0	0
0	447.0000	0.0000	0	5	0.0000	0.0000	0.0000	0.0000	0	0
0	448.0000	0.0000	0	5	0.0000	0.0000	0.0000	0.0000	0	0
0	449.0000	0.0000	0	5	0.0000	0.0000	0.0000	0.0000	0	0
0	450.0000	0.0000	0	5	0.0000	0.0000	0.0000	0.0000	0	0
0	451.0000	0.0000	0	5	0.0000	0.0000	0.0000	0.0000	0	0
0	452.0000	0.0000	0	5	0.0000	0.0000	0.0000	0.0000	0	0
0	453.0000	0.0000	0	5	0.0000	0.0000	0.0000	0.0000	0	0
0	454.0000	0.0000	0	5	0.0000	0.0000	0.0000	0.0000	0	0
0	455.0000	0.0000	0	5	0.0000	0.0000	0.0000	0.0000	0	0
0	456.0000	0.0000	0	5	0.0000	0.0000	0.0000	0.0000	0	0
0	457.0000	0.0000	0	5	0.0000	0.0000	0.0000	0.0000	0	0
0	458.0000	0.0000	0	5	0.0000	0.0000	0.0000	0.0000	0	0
0	459.0000	0.0000	0	5	0.0000	0.0000	0.0000	0.0000	0	0
0	460.0000	0.0000	0	5	0.0000	0.0000	0.0000	0.0000	0	0
0	461.0000	0.0000	0	5	0.0000	0.0000	0.0000	0.0000	0	0
0	462.0000	0.0000	0	5	0.0000	0.0000	0.0000	0.0000	0	0
0	463.0000	0.0000	0	5	0.0000	0.0000	0.0000	0.0000	0	0
0	464.0000	0.0000	0	5	0.0000	0.0000	0.0000	0.0000	0	0
0	465.0000	0.0000	0	5	0.0000	0.0000	0.0000	0.0000	0	0
0	466.0000	0.0000	0	5	0.0000	0.0000	0.0000	0.0000	0	0
0	467.0000	0.0000	0	5	0.0000	0.0000	0.0000	0.0000	0	0
0	468.0000	0.0000	0	5	0.0000	0.0000	0.0000	0.0000	0	0
0	469.0000	0.0000	0	5	0.0000	0.0000	0.0000	0.0000	0	0
0	470.0000	0.0000	0	5	0.0000	0.0000	0.0000	0.0000	0	0
0	471.0000	0.0000	0	5	0.0000	0.0000	0.0000	0.0000	0	0
0	472.0000	0.0000	0	5	0.0000	0.0000	0.0000	0.0000	0	0
0	473.0000	0.0000	0	5	0.0000	0.0000	0.0000	0.0000	0	0
0	474.0000	0.0000	0	5	0.0000	0.0000	0.0000	0.0000	0	0
0	475.0000	0.0000	0	5	0.0000	0.0000	0.0000	0.0000	0	0
0	476.0000	0.0000	0	5	0.0000	0.0000	0.0000	0.0000	0	0
0	477.0000	0.0000	0	5	0.0000	0.0000	0.0000	0.0000	0	0
0	478.0000	0.0000	0	5	0.0000	0.0000	0.0000	0.0000	0	0
0	479.0000	0.0000	0	5	0.0000	0.0000	0.0000	0.0000	0	0
0	480.0000	0.0000	0	5	0.0000	0.0000	0.0000	0.0000	0	0
0	481.0000	0.0000	0	5	0.0000	0.0000	0.0000	0.0000	0	0
0	482.0000	0.0000	0	5	0.0000	0.0000	0.0000	0.0000	0	0
0	483.0000	0.0000	0	5	0.0000	0.0000	0.0000	0.0000	0	0
0	484.0000	0.0000	0	5	0.0000	0.0000	0.0000	0.0000	0	0
0	485.0000	0.0000	0	5	0.0000	0.0000	0.0000	0.0000	0	0
0	486.0000	0.0000	0	5	0.0000	0.0000	0.0000	0.0000	0	0
0	487.0000	0.0000	0	5	0.0000	0.0000	0.0000	0.0000	0	0
0	488.0000	0.0000	0	5	0.0000	0.0000	0.0000	0.0000	0	0
0	489.0000	0.0000	0	5	0.0000	0.0000	0.0000	0.0000	0	0
0	490.0000	0.0000	0	5	0.0000	0.0000	0.0000	0.0000	0	0
0	491.0000	0.0000	0	5	0.0000	0.0000	0.0000	0.0000	0	0
0	492.0000	0.0000	0	5	0.0000	0.0000	0.0000	0.0000	0	0
0	493.0000	0.0000	0	5	0.0000	0.0000	0.0000	0.0000	0	0
0	494.0000	0.0000	0	5	0.0000	0.0000	0.0000	0.0000	0	0
0	495.0000	0.0000	0	5	0.0000	0.0000	0.0000	0.0000	0	0
0	496.0000	0.0000	0	5	0.0000	0.0000	0.0000	0.0000	0	0
0	497.0000	0.0000	0	5	0.0000	0.0000	0.0000	0.0000	0	0
0	498.0000	0.0000	0	5	0.0000	0.0000	0.0000	0.0000	0	0
0	499.0000	0.0000	0	5	0.0000	0.0000	0.0000	0.0000	0	0
0	500.0000	0.0000	0	5	0.0000	0.0000	0.0000	0.0000	0	0
0	501.0000	0.0000	0	5	0.0000	0.0000	0.0000	0.0000	0	0
0	502.0000	0.0000	0	5	0.0000	0.0000	0.0000	0.0000	0	0
0	503.0000	0.0000	0	5	0.0000	0.0000	0.0000	0.0000	0	0
0	504.0000	0.0000	0	5	0.0000	0.0000	0.0000	0.0000	0	0
0	505.0000	0.0000	0	5	0.0000	0.0000	0.0000	0.0000	0	0
0	506.0000	0.0000	0	5	0.0000	0.0000	0.0000	0.0000	0	0
0	507.0000	0.0000	0	5	0.0000	0.0000	0.0000	0.0000	0	0
0	508.0000	0.0000	0	5	0.0000	0.0000	0.0000	0.0000	0	0
0	509.0000	0.0000	0	5	0.0000	0.0000	0.0000	0.0000	0	0
0	510.0000	0.0000	0	5	0.0000	0.0000	0.0000	0.0000	0	0
0	511.0000	0.0000	0	5	0.0000	0.0000	0.0000	0.0000	0	0
0	512.0000	0.0000	0	5	0.0000	0.0000	0.0000	0.0000	0	0
0	513.0000	0.0000	0	5	0.0000	0.0000	0.0000	0.0000	0	0
0	514.0000	0.0000	0	5	0.0000	0.0000	0.0000	0.0000	0	0
0	515.0000	0.0000	0	5	0.0000	0.0000	0.0000	0.0000	0	0
0	516.0000	0.0000	0	5	0.0000	0.0000	0.0000	0.0000	0	0
0	517.0000	0.0000	0	5	0.0000	0.0000	0.0000	0.0000	0	0
0	518.0000	0.0000	0	5	0.0000	0.0000	0.0000	0.0000	0	0
0	519.0000	0.0000	0	5	0.0000	0.0000	0.0000	0.0000	0	0
0	520.0000	0.0000	0	5	0.0000	0.0000	0.0000	0.0000	0	0
0	521.0000	0.0000	0	5	0.0000	0.0000	0.0000	0.0000	0	0
0	522.0000	0.0000	0	5	0.0000	0.0000	0.0000	0.0000	0	0
0	523.0000	0.0000	0	5	0.0000	0.0000	0.0000	0.0000	0	0
0	524.0000	0.0000	0	5	0.0000	0.0000	0.0000	0.0000	0	0
0	525.0000	0.0000	0	5	0.0000	0.0000	0.0000	0.0000	0	0
0	526.0000	0.0000	0	5	0.0000	0.0000	0.0000	0.0000	0	0
0	527.0000	0.0000	0	5	0.0000	0.0000	0.0000	0.0000	0	0
0	528.0000	0.0000	0	5	0.0000	0.0000	0.0000	0.0000	0	0
0	529.0000	0.0000	0	5	0.0000	0.0000	0.0000	0.0000	0	0
0	530.0000	0.0000	0	5	0.0000	0.0000	0.0000	0.0000	0	0
0	531.0000	0.0000	0	5	0.0000	0.0000	0.0000	0.0000	0	0
0	532.0000	0.0000	0	5	0.0000	0.0000	0.0000	0.0000	0	0
0	533.0000	0.0000	0	5	0.0000	0.0000	0.0000	0.0000	0	0
0	534.0000	0.0000	0	5	0.0000	0.0000	0.0000	0.0000	0	0
0	535.0000	0.0000	0	5	0.0000	0.0000	0.0000	0.0000	0	0
0	536.0000	0.0000	0	5	0.0000	0.0000	0.0000	0.0000	0	0
0	537.0000	0.0000	0	5	0.0000	0.0000	0.0000	0.0000	0	0
0	538.0000	0.0000	0	5	0.0000	0.0000	0.0000	0.0000	0	0
0	539.0000	0.0000	0	5	0.0000	0.0000	0.0000	0.0000	0	0
0	540.0000	0.0000	0	5	0.0000	0.0000	0.0000	0.0000	0	0
0	541.0000	0.0000	0	5	0.0000	0.0000	0.0000	0.0000	0	0
0	542.0000	0.0000	0	5	0.0000	0.0000	0.0000	0.0000	0	0
0	543.0000	0.0000	0	5	0.0000	0.0000	0.0000	0.0000	0	0
0	544.0000	0.0000	0	5	0.0000	0.0000	0.0000	0.0000	0	0
0	545.0000	0.0000	0	5	0.0000	0.0000	0.0000	0.0000	0	0
0	546.0000	0.0000	0	5	0.0000	0.0000	0.0000	0.0000	0	0
0	547.0000	0.0000	0	5	0.0000	0.0000	0.0000	0.0000	0	0
0	548.0000	0.0000	0	5	0.0000	0.0000	0.0000	0.0000	0	0
0	549.0000	0.0000	0	5	0.0000	0.0000	0.0000	0.0000	0	0
0	550.0000	0.0000	0	5	0.0000	0.0000	0.0000	0.0000	0	0
0	551.0000	0.0000	0	5	0.0000	0.0000	0.0000	0.0000	0	0
0	552.0000	0.0000	0	5	0.0000	0.0000	0.0000	0.0000	0	0
0	553.0000	0.0000	0	5	0.0000	0.0000	0.0000	0.0000	0	0
0	554.0000	0.0000	0	5	0.0000	0.0000	0.0000	0.0000	0	0
0	555.0000	0.0000	0	5	0.0000	0.0000	0.0000	0.0000	0	0
0	556.0000	0.0000	0	5	0.0000	0.0000	0.0000	0.0000	0	0
0	557.0000	0.0000	0	5	0.0000	0.0000	0.0000	0.0000	0	0
0	558.0000	0.0000	0	5	0.0000	0.0000	0.0000	0.0000	0	0
0	559.0000	0.0000	0	5	0.0000	0.0000	0.0000	0.0000	0	0
0	560.0000	0.0000	0	5	0.0000	0.0000	0.0000	0.0000	0	0
0	561.0000	0.0000	0	5	0.0000	0.0000	0.0000	0.0000	0	0
0	562.0000	0.0000	0	5	0.0000	0.0000	0.0000	0.0000	0	0
0	563.0000	0.0000	0	5	0.0000	0.0000	0.0000	0.0000	0	0
0	564.0000	0.0000	0	5	0.0000	0.0000	0.0000	0.0000	0	0
0	565.0000	0.0000	0	5	0.0000	0.0000	0.0000	0.0000	0	0
0	566.0000	0.0000	0	5	0.0000	0.0000	0.0000	0.0000	0	0
0	567.0000	0.0000	0	5	0.0000	0.0000	0.0000	0.0000	0	0
0	568.0000	0.0000	0	5	0.0000	0.0000	0.0000	0.0000	0	0
0	569.0000	0.0000	0	5	0.0000	0.0000	0.0000	0.0000	0	0
0	570.0000	0.0000	0	5	0.0000	0.0000	0.0000	0.0000	0	0
0	571.0000	0.0000	0	5	0.0000	0.0000	0.0000	0.0000	0	0
0	572.0000	0.0000	0	5	0.0000	0.0000	0.0000	0.0000	0	0
0	573.0000	0.0000	0	5	0.0000	0.0000	0.0000	0.0000	0	0
0	574.0000	0.0000	0	5	0.0000	0.0000	0.0000	0.0000	0	0
0	575.0000	0.0000	0	5	0.0000	0.0000	0.0000	0.0000	0	0
0	576.0000	0.0000	0	5	0.0000	0.0000	0.0000	0.0000	0	0
0	577.0000	0.0000	0	5	0.0000	0.0000	0.0000	0.0000	0	0
0	578.0000	0.0000	0	5	0.0000	0.0000	0.0000	0.0000	0	0
0	579.0000	0.0000	0	5	0.0000	0.0000	0.0000	0.0000	0	0
0	580.0000	0.0000	0	5	0.0000	0.0000	0.0000	0.0000	0	0
0	581.0000	0.0000	0	5	0.0000	0.0000	0.0000	0.0000	0	0
0	582.0000	0.0000	0	5	0.0000	0.0000	0.0000	0.0000	0	0
0	583.0000	0.0000	0	5	0.0000	0.0000	0.0000	0.0000	0	0
0	584.0000	0.0000	0	5	0.0000	0.0000	0.0000	0.0000	0	0
0	585.0000	0.0000	0	5	0.0000	0.0000	0.0000	0.0000	0	0
0	586.0000	0.0000	0	5	0.0000	0.0000	0.0000	0.0000	0	0
0	587.0000	0.0000	0	5	0.0000	0.0000	0.0000	0.0000	0	0
0	588.0000	0.0000	0	5	0.0000	0.0000	0.0000	0.0000	0	0
0	589.0000	0.0000	0	5	0.0000	0.0000	0.0000	0.0000	0	0
0	590.0000	0.0000	0	5	0.0000	0.0000	0.0000	0.0000	0	0
0	591.0000	0.0000	0	5	0.0000	0.0000	0.0000	0.0000	0	0
0	592.0000	0.0000	0	5	0.0000	0.0000	0.0000	0.0000	0	0
0	593.0000	0.0000	0	5	0.0000	0.0000	0.0000	0.0000	0	0
0	594.0000	0.0000	0	5	0.0000	0.0000	0.0000	0.0000	0	0
0	595.0000	0.0000	0	5	0.0000	0.0000	0.0000	0.0000	0	0
0	596.0000	0.0000	0	5	0.0000	0.0000	0.0000	0.0000	0	0
0	597.0000	0.0000	0	5	0.0000	0.0000	0.0000	0.0000	0	0
0	598.0000	0.0000	0	5	0.0000	0.0000	0.0000	0.0000	0	0
0	599.0000	0.0000	0	5	0.0000	0.0000	0.0000	0.0000	0	0
0	600.0000	0.0000	0	5	0.0000	0.0000	0.0000	0.0000	0	0
0	601.0000	0.0000	0	5	0.0000	0.0000	0.0000	0.0000	0	0
0	602.0000	0.0000	0	5	0.0000	0.0000	0.0000	0.0000	0	0
0	603.0000	0.0000	0	5	0.0000	0.0000	0.0000	0.0000	0	0
0	604.0000	0.0000	0	5	0.0000	0.0000	0.0000	0.0000	0	0
0	605.0000	0.0000	0	5	0.0000	0.0000	0.0000	0.0000	0	0
0	606.0000	0.0000	0	5	0.0000	0.0000	0.0000	0.0000	0	0
0	607.0000	0.0000	0	5	0.0000	0.0000	0.0000	0.0000	0	0
0	608.0000	0.0000	0	5	0.0000	0.0000	0.0000	0.0000	0	0
0	609.0000	0.0000	0	5	0.0000	0.0000	0.0000	0.0000	0	0
0	610.0000	0.0000	0	5	0.0000	0.0000	0.0000	0.0000	0	0
0	611.0000	0.0000	0	5	0.0000	0.0000	0.0000	0.0000	0	0
0	612.0000	0.0000	0	5	0.0000	0.0000	0.0000	0.0000	0	0
0	613.0000	0.0000	0	5	0.0000	0.0000	0.0000	0.0000	0	0
0	614.0000	0.0000	0	5	0.0000	0.0000	0.0000	0.0000	0	0
0	615.0000	0.0000	0	5	0.0000	0.0000	0.0000	0.0000	0	0
0	616.0000	0.0000	0	5	0.0000	0.0000	0.0000	0.0000	0	0
0	617.0000	0.0000	0	5	0.0000	0.0000	0.0000	0.0000	0	0
0	618.0000	0.0000	0	5	0.0000	0.0000	0.0000	0.0000	0	0
0	619.0000	0.0000	0	5	0.0000	0.0000	0.0000	0.0000	0	0
0	620.0000	0.0000	0	5	0.0000	0.0000	0.0000	0.0000	0	0
0	621.0000	0.0000	0	5	0.0000	0.0000	0.0000	0.0000	0	0
0	622.0000	0.0000	0	5	0.0000	0.0000	0.0000	0.0000	0	0
0	623.0000	0.0000	0	5	0.0000	0.0000	0.0000	0.0000	0	0
0	624.0000	0.0000	0	5	0.0000	0.0000	0.0000	0.0000	0	0
0	625.0000	0.0000	0	5	0.0000	0.0000	0.0000	0.0000	0	0
0	626.0000	0.0000	0	5	0.0000	0.0000	0.0000	0.0000	0	0
0	627.0000	0.0000	0	5	0.0000	0.0000	0.0000	0.0000	0	0
0	628.0000	0.0000	0	5	0.0000	0.0000	0.0000	0.0000	0	0
0	629.0000	0.0000	0	5	0.0000	0.0000	0.0000	0.0000	0	0
0	630.0000	0.0000	0	5	0.0000	0.0000	0.0000	0.0000	0	0
0	631.0000	0.0000	0	5	0.0000	0.0000	0.0000	0.0000	0	0
0	632.0000	0.0000	0	5	0.0000	0.0000	0.0000	0.0000	0	0
0	633.0000	0.0000	0	5	0.0000	0.0000	0.0000	0.0000	0	0
0	634.0000	0.0000	0	5	0.0000	0.0000	0.0000	0.0000	0	0
0	635.0000	0.0000	0	5	0.0000	0.0000	0.0000	0.0000	0	0
0	636.0000	0.0000	0	5	0.0000	0.0000	0.0000	0.0000	0	0
0	637.0000	0.0000	0	5	0.0000	0.0000	0.0000	0.0000	0	0
0	638.0000	0.0000	0	5	0.0000	0.0000	0.0000	0.0000	0	0
0	639.0000	0.0000	0	5	0.0000	0.0000	0.0000	0.0000	0	0
0	640.0000	0.0000	0	5	0.0000	0.0000	0.0000	0.0000	0	0
0	641.0000	0.0000	0	5	0.0000	0.0000	0.0000	0.0000	0	0
0	642.0000	0.0000	0	5	0.0000	0.0000	0.0000	0.0000	0	0
0	643.0000	0.0000	0	5	0.0000	0.0000	0.0000	0.0000	0	0
0	644.0000	0.0000	0	5	0.0000	0.0000	0.0000	0.0000	0	0
0	645.0000	0.0000	0	5	0.0000	0.0000	0.0000	0.0000	0	0
0	646.0000	0.0000	0	5	0.0000	0.0000	0.0000	0.0000	0	0
0	647.0000	0.0000	0	5	0.0000	0.0000	0.0000	0.0000	0	0
0	648.0000	0.0000	0	5	0.0000	0.0000	0.0000	0.0000	0	0
0	649.0000	0.0000	0	5	0.0000	0.0000	0.0000	0.0000	0	0
0	650.0000	0.0000	0	5	0.0000	0.0000	0.0000	0.0000	0	0
0	651.0000	0.0000	0	5	0.0000	0.0000	0.0000	0.0000	0	0
0	652.0000	0.0000	0	5	0.0000	0.0000	0.0000	0.0000	0	0
0	653.0000	0.0000	0	5	0.0000	0.0000	0.0000	0.0000	0	0
0	654.0000	0.0000	0	5	0.0000	0.0000	0.0000	0.0000	0	0
0	655.0000	0.0000	0	5	0.0000	0.0000	0.0000	0.0000	0	0
0	656.0000	0.0000	0	5	0.0000	0.0000	0.0000	0.0000	0	0
0	657.0000	0.0000	0	5	0.0000	0.0000	0.0000	0.0000	0	0
0	658.0000	0.0000	0	5	0.0000	0.0000	0.0000	0.0000	0	0
0	659.0000	0.0000	0	5	0.0000	0.0000	0.0000	0.0000	0	0
0	660.0000	0.0000	0	5	0.0000	0.0000	0.0000	0.0000	0	0
0	661.0000	0.0000	0	5	0.0000	0.0000	0.0000	0.0000	0	0
0	662.0000	0.0000	0	5	0.0000	0.0000	0.0000	0.0000	0	0
0	663.0000	0.0000	0	5	0.0000	0.0000	0.0000	0.0000	0	0
0	664.0000	0.0000	0	5	0.0000	0.0000	0.0000	0.0000	0	0
0	665.0000	0.0000	0	5	0.0000	0.0000	0.0000	0.0000	0	0
0	666.0000	0.0000	0	5	0.0000	0.0000	0.0000	0.0000	0	0
0	667.0000	0.0000	0	5	0.0000	0.0000	0.0000	0.0000	0	0
0	668.0000	0.0000	0	5	0.0000	0.0000	0.0000	0.0000	0	0
0	669.0000	0.0000	0	5	0.0000	0.0000	0.0000	0.0000	0	0
0	670.0000	0.0000	0	5	0.0000	0.0000	0.0000	0.0000	0	0
0	671.0000	0.0000	0	5	0.0000	0.0000	0.0000	0.0000	0	0
0	672.0000	0.0000	0	5	0.0000	0.0000	0.0000	0.0000	0	0
0	673.0000	0.0000	0	5	0.0000	0.0000	0.0000	0.0000	0	0
0	674.0000	0.0000	0	5	0.0000	0.0000	0.0000	0.0000	0	0
0	675.0000	0.0000	0	5	0.0000	0.0000	0.0000	0.0000	0	0
0	676.0000	0.0000	0	5	0.0000	0.0000	0.0000	0.0000	0	0
0	677.0000	0.0000	0	5	0.0000	0.0000	0.0000	0.0000	0	0
0	678.0000	0.0000	0	5	0.0000	0.0000	0.0000	0.0000	0	0
0	679.0000	0.0000	0	5	0.0000	0.0000	0.0000	0.0000	0	0
0	680.0000	0.0000	0	5	0.0000	0.0000	0.0000	0.0000	0	0
0	681.0000	0.0000	0	5	0.0000	0.0000	0.0000	0.0000	0	0
0	682.0000	0.0000	0	5	0.0000	0.0000	0.0000	0.0000	0	0
0	683.0000	0.0000	0	5	0.0000	0.0000	0.0000	0.0000	0	0
0	684.0000	0.0000	0	5	0.0000	0.0000	0.0000	0.0000	0	0
0	685.0000	0.0000	0	5	0.0000	0.0000	0.0000	0.0000	0	0
0	686.0000	0.0000	0	5	0.0000	0.0000	0.0000	0.0000	0	0
0	687.0000	0.0000	0	5	0.0000	0.0000	0.0000	0.0000	0	0
0	688.0000	0.0000	0	5	0.0000	0.0000	0.0000	0.0000	0	0
0	689.0000	0.0000	0	5	0.0000	0.0000	0.0000	0.0000	0	0
0	690.0000	0.0000	0	5	0.0000	0.0000	0.0000	0.0000	0	0
0	691.0000	0.0000	0	5	0.0000	0.0000	0.0000	0.0000	0	0
0	692.0000	0.0000	0	5	0.0000	0.0000	0.0000	0.0000	0	0
0	693.0000	0.0000	0	5	0.0000	0.0000	0.0000	0.0000	0	0
0	694.0000	0.0000	0	5	0.0000	0.0000	0.0000	0.0000	0	0
0	695.0000	0.0000	0	5	0.0000	0.0000	0.0000	0.0000	0	0
0	696.0000	0.0000	0	5	0.0000	0.0000	0.0000	0.0000	0	0
0	697.0000	0.0000	0	5	0.0000	0.0000	0.0000	0.0000	0	0
0	698.0000	0.0000	0	5	0.0000	0.0000	0.0000	0.0000	0	0
0	699.0000	0.0000	0	5	0.0000	0.0000	0.0000	0.0000	0	0
0	700.0000	0.0000	0	5	0.0000	0.0000	0.0000	0.0000	0	0
0	701.0000	0.0000	0	5	0.0000	0.0000	0.0000	0.0000	0	0
1	702.0000	0.0000	9	0	72.5813	99.6807	31.4018	0.3349	140	126
1	703.0000	0.0000	9	0	72.6368	99.6867	31.2385	0.3151	146	127
1	704.0000	0.0000	9	0	72.3302	99.9765	30.9481	0.2746	143	128
1	705.0000	0.0000	9	0	72.2845	99.9702	30.8406	0.2710	146	125
0	706.0000	0.0000	0	5	0.0000	0.0000	0.0000	0.0000	0	0
0	707.0000	0.0000	0	5	0.0000	0.0000	0.0000	0.0000	0	0
0	708.0000	0.0000	0	5	0.0000	0.0000	0.0000	0.0000	0	0
0	709.0000	0.0000	0	5	0.0000	0.0000	0.0000	0.0000	0	0
0	710.0000	0.0000	0	5	0.0000	0.0000	0.0000	0.0000	0	0
0	711.0000	0.0000	0	5	0.0000	0.0000	0.0000	0.0000	0	0
0	712.0000	0.0000	0	5	0.0000	0.0000	0.0000	0.0000	0	0
0	713.0000	0.0000	0	5	0.0000	0.0000	0.0000	0.0000	0	0
0	714.0000	0.0000	0	5	0.0000	0.0000	0.0000	0.0000	0	0
0	715.0000	0.0000	0	5	0.0000	0.0000	0.0000	0.0000	0	0
0	716.0000	0.0000	0	5	0.0000	0.0000	0.0000	0.0000	0	0
0	717.0000	0.0000	0	5	0.0000	0.0000	0.0000	0.0000	0	0
0	718.0000	0.0000	0	5	0.0000	0.0000	0.0000	0.0000	0	0
0	719.0000	0.0000	0	5	0.0000	0.0000	0.0000	0.0000	0	0
0	720.0000	0.0000	0	5	0.0000	0.0000	0.0000	0.0000	0	0
0	721.0000	0.0000	0	5	0.0000	0.0000	0.0000	0.0000	0	0
0	722.0000	0.0000	0	5	0.0000	0.0000	0.0000	0.0000	0	0
0	723.0000	0.0000	0	5	0.0000	0.0000	0.0000	0.0000	0	0
0	724.0000	0.0000	0	5	0.0000	0.0000	0.0000	0.0000	0	0
0	725.0000	0.0000	0	5	0.0000	0.0000	0.0000	0.0000	0	0
0	726.0000	0.0000	0	5	0.0000	0.0000	0.0000	0.0000	0	0
0	727.0000	0.0000	0	5	0.0000	0.0000	0.0000	0.0000	0	0
0	728.0000	0.0000	0	5	0.0000	0.0000	0.0000	0.0000	0	0
0	729.0000	0.0000	0	5	0.0000	0.0000	0.0000	0.0000	0	0
0	730.0000	0.0000	0	5	0.0000	0.0000	0.0000	0.0000	0	0
0	731.0000	0.0000	0	5	0.0000	0.0000	0.0000	0.0000	0	0
0	732.0000	0.0000	0	5	0.0000	0.0000	0.0000	0.0000	0	0
0	733.0000	0.0000	0	5	0.0000	0.0000	0.0000	0.0000	0	0
0	734.0000	0.0000	0	5	0.0000	0.0000	0.0000	0.0000	0	0
0	735.0000	0.0000	0	5	0.0000	0.0000	0.0000	0.0000	0	0
0	736.0000	0.0000	0	5	0.0000	0.0000	0.0000	0.0000	0	0
0	737.0000	0.0000	0	5	0.0000	0.0000	0.0000	0.0000	0	0
0	738.0000	0.0000	0	5	0.0000	0.0000	0.0000	0.0000	0	0
0	739.0000	0.0000	0	5	0.0000	0.0000	0.0000	0.0000	0	0
0	740.0000	0.0000	0	5	0.0000	0.0000	0.0000	0.0000	0	0
0	741.0000	0.0000	0	5	0.0000	0.0000	0.0000	0.0000	0	0
0	742.0000	0.0000	0	5	0.0000	0.0000	0.0000	0.0000	0	0
0	743.0000	0.0000	0	5	0.0000	0.0000	0.0000	0.0000	0	0
0	744.0000	0.0000	0	5	0.0000	0.0000	0.0000	0.0000	0	0
0	745.0000	0.0000	0	5	0.0000	0.0000	0.0000	0.0000	0	0
0	746.0000	0.0000	0	5	0.0000	0.0000	0.0000	0.0000	0	0
0	747.0000	0.0000	0	5	0.0000	0.0000	0.0000	0.0000	0	0
0	748.0000	0.0000	0	5	0.0000	0.0000	0.0000	0.0000	0	0
0	749.0000	0.0000	0	5	0.0000	0.0000	0.0000	0.0000	0	0
0	750.0000	0.0000	0	5	0.0000	0.0000	0.0000	0.0000	0	0
0	751.0000	0.0000	0	5	0.0000	0.0000	0.0000	0.0000	0	0
0	752.0000	0.0000	0	5	0.0000	0.0000	0.0000	0.0000	0	0
0	753.0000	0.0000	0	5	0.0000	0.0000	0.0000	0.0000	0	0
0	754.0000	0.0000	0	5	0.0000	0.0000	0.0000	0.0000	0	0
0	755.0000	0.0000	0	5	0.0000	0.0000	0.0000	0.0000	0	0
0	756.0000	0.0000	0	5	0.0000	0.0000	0.0000	0.0000	0	0
0	757.0000	0.0000	0	5	0.0000	0.0000	0.0000	0.0000	0	0
0	758.0000	0.0000	0	5	0.0000	0.0000	0.0000	0.0000	0	0
0	759.0000	0.0000	0	5	0.0000	0.0000	0.0000	0.0000	0	0
0	760.0000	0.0000	0	5	0.0000	0.0000	0.0000	0.0000	0	0
0	761.0000	0.0000	0	5	0.0000	0.0000	0.0000	0.0000	0	0
0	762.0000	0.0000	0	5	0.0000	0.0000	0.0000	0.0000	0	0
0	763.0000	0.0000	0	5	0.0000	0.0000	0.0000	0.0000	0	0
0	764.0000	0.0000	0	5	0.0000	0.0000	0.0000	0.0000	0	0
0	765.0000	0.0000	0	5	0.0000	0.0000	0.0000	0.0000	0	0
0	766.0000	0.0000	0	5	0.0000	0.0000	0.0000	0.0000	0	0
0	767.0000	0.0000	0	5	0.0000	0.0000	0.0000	0.0000	0	0
0	768.0000	0.0000	0	5	0.0000	0.0000	0.0000	0.0000	0	0
0	769.0000	0.0000	0	5	0.0000	0.0000	0.0000	0.0000	0	0
0	770.0000	0.0000	0	5	0.0000	0.0000	0.0000	0.0000	0	0
0	771.0000	0.0000	0	5	0.0000	0.0000	0.0000	0.0000	0	0
0	772.0000	0.0000	0	5	0.0000	0.0000	0.0000	0.0000	0	0
0	773.0000	0.0000	0	5	0.0000	0.0000	0.0000	0.0000	0	0
0	774.0000	0.0000	0	5	0.0000	0.0000	0.0000	0.0000	0	0
0	775.0000	0.0000	0	5	0.0000	0.0000	0.0000	0.0000	0	0
0	776.0000	0.0000	0	5	0.0000	0.0000	0.0000	0.0000	0	0
0	777.0000	0.0000	0	5	0.0000	0.0000	0.0000	0.0000	0	0
0	778.0000	0.0000	0	5	0.0000	0.0000	0.0000	0.0000	0	0
0	779.0000	0.0000	0	5	0.0000	0.0000	0.0000	0.0000	0	0
0	780.0000	0.0000	0	5	0.0000	0.0000	0.0000	0.0000	0	0
0	781.0000	0.0000	0	5	0.0000	0.0000	0.0000	0.0000	0	0
0	782.0000	0.0000	0	5	0.0000	0.0000	0.0000	0.0000	0	0
0	783.0000	0.0000	0	5	0.0000	0.0000	0.0000	0.0000	0	0
0	784.0000	0.0000	0	5	0.0000	0.0000	0.0000	0.0000	0	0
0	785.0000	0.0000	0	5	0.0000	0.0000	0.0000	0.0000	0	0
0	786.0000	0.0000	0	5	0.0000	0.0000	0.0000	0.0000	0	0
0	787.0000	0.0000	0	5	0.0000	0.0000	0.0000	0.0000	0	0
0	788.0000	0.0000	0	5	0.0000	0.0000	0.0000	0.0000	0	0
0	789.0000	0.0000	0	5	0.0000	0.0000	0.0000	0.0000	0	0
0	790.0000	0.0000	0	5	0.0000	0.0000	0.0000	0.0000	0	0
0	791.0000	0.0000	0	5	0.0000	0.0000	0.0000	0.0000	0	0
0	792.0000	0.0000	0	5	0.0000	0.0000	0.0000	0.0000	0	0
0	793.0000	0.0000	0	5	0.0000	0.0000	0.0000	0.0000	0	0
0	794.0000	0.0000	0	5	0.0000	0.0000	0.0000	0.0000	0	0
0	795.0000	0.0000	0	5	0.0000	0.0000	0.0000	0.0000	0	0
0	796.0000	0.0000	0	5	0.0000	0.0000	0.0000	0.0000	0	0
0	797.0000	0.0000	0	5	0.0000	0.0000	0.0000	0.0000	0	0
0	798.0000	0.0000	0	5	0.0000	0.0000	0.0000	0.0000	0	0
0	799.0000	0.0000	0	5	0.0000	0.0000	0.0000	0.0000	0	0
0	800.0000	0.0000	0	5	0.0000	0.0000	0.0000	0.0000	0	0
0	801.0000	0.0000	0	5	0.0000	0.0000	0.0000	0.0000	0	0
0	802.0000	0.0000	0	5	0.0000	0.0000	0.0000	0.0000	0	0
0	803.0000	0.0000	0	5	0.0000	0.0000	0.0000	0.0000	0	0
0	804.0000	0.0000	0	5	0.0000	0.0000	0.0000	0.0000	0	0
0	805.0000	0.0000	0	5	0.0000	0.0000	0.0000	0.0000	0	0
0	806.0000	0.0000	0	5	0.0000	0.0000	0.0000	0.0000	0	0
0	807.0000	0.0000	0	5	0.0000	0.0000	0.0000	0.0000	0	0
0	808.0000	0.0000	0	5	0.0000	0.0000	0.0000	0.0000	0	0
0	809.0000	0.0000	0	5	0.0000	0.0000	0.0000	0.0000	0	0
0	810.0000	0.0000	0	5	0.0000	0.0000	0.0000	0.0000	0	0
0	811.0000	0.0000	0	5	0.0000	0.0000	0.0000	0.0000	0	0
0	812.0000	0.0000	0	5	0.0000	0.0000	0.0000	0.0000	0	0
0	813.0000	0.0000	0	5	0.0000	0.0000	0.0000	0.0000	0	0
0	814.0000	0.0000	0	5	0.0000	0.0000	0.0000	0.0000	0	0
0	815.0000	0.0000	0	5	0.0000	0.0000	0.0000	0.0000	0	0
0	816.0000	0.0000	0	5	0.0000	0.0000	0.0000	0.0000	0	0
0	817.0000	0.0000	0	5	0.0000	0.0000	0.0000	0.0000	0	0
0	818.0000	0.0000	0	5	0.0000	0.0000	0.0000	0.0000	0	0
0	819.0000	0.0000	0	5	0.0000	0.0000	0.0000	0.0000	0	0
0	820.0000	0.0000	0	5	0.0000	0.0000	0.0000	0.0000	0	0
0	821.0000	0.0000	0	5	0.0000	0.0000	0.0000	0.0000	0	0
0	822.0000	0.0000	0	5	0.0000	0.0000	0.0000	0.0000	0	0
0	823.0000	0.0000	0	5	0.0000	0.0000	0.0000	0.0000	0	0
0	824.0000	0.0000	0	5	0.0000	0.0000	0.0000	0.0000	0	0
0	825.0000	0.0000	0	5	0.0000	0.0000	0.0000	0.0000	0	0
0	826.0000	0.0000	0	5	0.0000	0.0000	0.0000	0.0000	0	0
0	827.0000	0.0000	0	5	0.0000	0.0000	0.0000	0.0000	0	0
0	828.0000	0.0000	0	5	0.0000	0.0000	0.0000	0.0000	0	0
0	829.0000	0.0000	0	5	0.0000	0.0000	0.0000	0.0000	0	0
0	830.0000	0.0000	0	5	0.0000	0.0000	0.0000	0.0000	0	0
0	831.0000	0.0000	0	5	0.0000	0.0000	0.0000	0.0000	0	0
0	832.0000	0.0000	0	5	0.0000	0.0000	0.0000	0.0000	0	0
0	833.0000	0.0000	0	5	0.0000	0.0000	0.0000	0.0000	0	0
0	834.0000	0.0000	0	5	0.0000	0.0000	0.0000	0.0000	0	0
0	835.0000	0.0000	0	5	0.0000	0.0000	0.0000	0.0000	0	0
0	836.0000	0.0000	0	5	0.0000	0.0000	0.0000	0.0000	0	0
0	837.0000	0.0000	0	5	0.0000	0.0000	0.0000	0.0000	0	0
0	838.0000	0.0000	0	5	0.0000	0.0000	0.0000	0.0000	0	0
0	839.0000	0.0000	0	5	0.0000	0.0000	0.0000	0.0000	0	0
0	840.0000	0.0000	0	5	0.0000	0.0000	0.0000	0.0000	0	0
0	841.0000	0.0000	0	5	0.0000	0.0000	0.0000	0.0000	0	0
0	842.0000	0.0000	0	5	0.0000	0.0000	0.0000	0.0000	0	0
0	843.0000	0.0000	0	5	0.0000	0.0000	0.0000	0.0000	0	0
0	844.0000	0.0000	0	5	0.0000	0.0000	0.0000	0.0000	0	0
0	845.0000	0.0000	0	5	0.0000	0.0000	0.0000	0.0000	0	0
0	846.0000	0.0000	0	5	0.0000	0.0000	0.0000	0.0000	0	0
0	847.0000	0.0000	0	5	0.0000	0.0000	0.0000	0.0000	0	0
0	848.0000	0.0000	0	5	0.0000	0.0000	0.0000	0.0000	0	0
0	849.0000	0.0000	0	5	0.0000	0.0000	0.0000	0.0000	0	0
0	850.0000	0.0000	0	5	0.0000	0.0000	0.0000	0.0000	0	0
0	851.0000	0.0000	0	5	0.0000	0.0000	0.0000	0.0000	0	0
0	852.0000	0.0000	0	5	0.0000	0.0000	0.0000	0.0000	0	0
0	853.0000	0.0000	0	5	0.0000	0.0000	0.0000	0.0000	0	0
0	854.0000	0.0000	0	5	0.0000	0.0000	0.0000	0.0000	0	0
0	855.0000	0.0000	0	5	0.0000	0.0000	0.0000	0.0000	0	0
0	856.0000	0.0000	0	5	0.0000	0.0000	0.0000	0.0000	0	0
0	857.0000	0.0000	0	5	0.0000	0.0000	0.0000	0.0000	0	0
0	858.0000	0.0000	0	5	0.0000	0.0000	0.0000	0.0000	0	0
0	859.0000	0.0000	0	5	0.0000	0.0000	0.0000	0.0000	0	0
0	860.0000	0.0000	0	5	0.0000	0.0000	0.0000	0.0000	0	0
0	861.0000	0.0000	0	5	0.0000	0.0000	0.0000	0.0000	0	0
0	862.0000	0.0000	0	5	0.0000	0.0000	0.0000	0.0000	0	0
0	863.0000	0.0000	0	5	0.0000	0.0000	0.0000	0.0000	0	0
0	864.0000	0.0000	0	5	0.0000	0.0000	0.0000	0.0000	0	0
0	865.0000	0.0000	0	5	0.0000	0.0000	0.0000	0.0000	0	0
0	866.0000	0.0000	0	5	0.0000	0.0000	0.0000	0.0000	0	0
0	867.0000	0.0000	0	5	0.0000	0.0000	0.0000	0.0000	0	0
0	868.0000	0.0000	0	5	0.0000	0.0000	0.0000	0.0000	0	0
0	869.0000	0.0000	0	5	0.0000	0.0000	0.0000	0.0000	0	0
0	870.0000	0.0000	0	5	0.0000	0.0000	0.0000	0.0000	0	0
0	871.0000	0.0000	0	5	0.0000	0.0000	0.0000	0.0000	0	0
0	872.0000	0.0000	0	5	0.0000	0.0000	0.0000	0.0000	0	0
0	873.0000	0.0000	0	5	0.0000	0.0000	0.0000	0.0000	0	0
0	874.0000	0.0000	0	5	0.0000	0.0000	0.0000	0.0000	0	0
0	875.0000	0.0000	0	5	0.0000	0.0000	0.0000	0.0000	0	0
0	876.0000	0.0000	0	5	0.0000	0.0000	0.0000	0.0000	0	0
0	877.0000	0.0000	0	5	0.0000	0.0000	0.0000	0.0000	0	0
0	878.0000	0.0000	0	5	0.0000	0.0000	0.0000	0.0000	0	0
0	879.0000	0.0000	0	5	0.0000	0.0000	0.0000	0.0000	0	0
0	880.0000	0.0000	0	5	0.0000	0.0000	0.0000	0.0000	0	0
0	881.0000	0.0000	0	5	0.0000	0.0000	0.0000	0.0000	0	0
0	882.0000	0.0000	0	5	0.0000	0.0000	0.0000	0.0000	0	0
0	883.0000	0.0000	0	5	0.0000	0.0000	0.0000	0.0000	0	0
0	884.0000	0.0000	0	5	0.0000	0.0000	0.0000	0.0000	0	0
0	885.0000	0.0000	0	5	0.0000	0.0000	0.0000	0.0000	0	0
0	886.0000	0.0000	0	5	0.0000	0.0000	0.0000	0.0000	0	0
0	887.0000	0.0000	0	5	0.0000	0.0000	0.0000	0.0000	0	0
0	888.0000	0.0000	0	5	0.0000	0.0000	0.0000	0.0000	0	0
0	889.0000	0.0000	0	5	0.0000	0.0000	0.0000	0.0000	0	0
0	890.0000	0.0000	0	5	0.0000	0.0000	0.0000	0.0000	0	0
0	891.0000	0.0000	0	5	0.0000	0.0000	0.0000	0.0000	0	0
0	892.0000	0.0000	0	5	0.0000	0.0000	0.0000	0.0000	0	0
0	893.0000	0.0000	0	5	0.0000	0.0000	0.0000	0.0000	0	0
0	894.0000	0.0000	0	5	0.0000	0.0000	0.0000	0.0000	0	0
0	895.0000	0.0000	0	5	0.0000	0.0000	0.0000	0.0000	0	0
0	896.0000	0.0000	0	5	0.0000	0.0000	0.0000	0.0000	0	0
0	897.0000	0.0000	0	5	0.0000	0.0000	0.0000	0.0000	0	0
0	898.0000	0.0000	0	5	0.0000	0.0000	0.0000	0.0000	0	0
0	899.0000	0.0000	0	5	0.0000	0.0000	0.0000	0.0000	0	0
0	900.0000	0.0000	0	5	0.0000	0.0000	0.0000	0.0000	0	0
0	901.0000	0.0000	0	5	0.0000	0.0000	0.0000	0.0000	0	0
0	902.0000	0.0000	0	5	0.0000	0.0000	0.0000	0.0000	0	0
0	903.0000	0.0000	0	5	0.0000	0.0000	0.0000	0.0000	0	0
0	904.0000	0.0000	0	5	0.0000	0.0000	0.0000	0.0000	0	0
0	905.0000	0.0000	0	5	0.0000	0.0000	0.0000	0.0000	0	0
0	906.0000	0.0000	0	5	0.0000	0.0000	0.0000	0.0000	0	0
0	907.0000	0.0000	0	5	0.0000	0.0000	0.0000	0.0000	0	0
0	908.0000	0.0000	0	5	0.0000	0.0000	0.0000	0.0000	0	0
0	909.0000	0.0000	0	5	0.0000	0.0000	0.0000	0.0000	0	0
0	910.0000	0.0000	0	5	0.0000	0.0000	0.0000	0.0000	0	0
0	911.0000	0.0000	0	5	0.0000	0.0000	0.0000	0.0000	0	0
0	0.0000	1.0000	0	5	0.0000	0.0000	0.0000	0.0000	0	0
0	1.0000	1.0000	0	5	0.0000	0.0000	0.0000	0.0000	0	0
0	2.0000	1.0000	0	5	0.0000	0.0000	0.0000	0.0000	0	0
0	3.0000	1.0000	0	5	0.0000	0.0000	0.0000	0.0000	0	0
0	4.0000	1.0000	0	5	0.0000	0.0000	0.0000	0.0000	0	0
0	5.0000	1.0000	0	5	0.0000	0.0000	0.0000	0.0000	0	0
0	6.0000	1.0000	0	5	0.0000	0.0000	0.0000	0.0000	0	0
0	7.0000	1.0000	0	5	0.0000	0.0000	0.0000	0.0000	0	0
0	8.0000	1.0000	0	5	0.0000	0.0000	0.0000	0.0000	0	0
0	9.0000	1.0000	0	5	0.0000	0.0000	0.0000	0.0000	0	0
0	10.0000	1.0000	0	5	0.0000	0.0000	0.0000	0.0000	0	0
0	11.0000	1.0000	0	5	0.0000	0.0000	0.0000	0.0000	0	0
0	12.0000	1.0000	0	5	0.0000	0.0000	0.0000	0.0000	0	0
0	13.0000	1.0000	0	5	0.0000	0.0000	0.0000	0.0000	0	0
0	14.0000	1.0000	0	5	0.0000	0.0000	0.0000	0.0000	0	0
0	15.0000	1.0000	0	5	0.0000	0.0000	0.0000	0.0000	0	0
0	16.0000	1.0000	0	5	0.0000	0.0000	0.0000	0.0000	0	0
0	17.0000	1.0000	0	5	0.0000	0.0000	0.0000	0.0000	0	0
0	18.0000	1.0000	0	5	0.0000	0.0000	0.0000	0.0000	0	0
0	19.0000	1.0000	0	5	0.0000	0.0000	0.0000	0.0000	0	0
0	20.0000	1.0000	0	5	0.0000	0.0000	0.0000	0.0000	0	0
0	21.0000	1.0000	0	5	0.0000	0.0000	0.0000	0.0000	0	0
0	22.0000	1.0000	0	5	0.0000	0.0000	0.0000	0.0000	0	0
0	23.0000	1.0000	0	5	0.0000	0.0000	0.0000	0.0000	0	0
0	24.0000	1.0000	0	5	0.0000	0.0000	0.0000	0.0000	0	0
0	25.0000	1.0000	0	5	0.0000	0.0000	0.0000	0.0000	0	0
0	26.0000	1.0000	0	5	0.0000	0.0000	0.0000	0.0000	0	0
0	27.0000	1.0000	0	5	0.0000	0.0000	0.0000	0.0000	0	0
0	28.0000	1.0000	0	5	0.0000	0.0000	0.0000	0.0000	0	0
0	29.0000	1.0000	0	5	0.0000	0.0000	0.0000	0.0000	0	0
0	30.0000	1.0000	0	5	0.0000	0.0000	0.0000	0.0000	0	0
0	31.0000	1.0000	0	5	0.0000	0.0000	0.0000	0.0000	0	0
0	32.0000	1.0000	0	5	0.0000	0.0000	0.0000	0.0000	0	0
0	33.0000	1.0000	0	5	0.0000	0.0000	0.0000	0.0000	0	0
0	34.0000	1.0000	0	5	0.0000	0.0000	0.0000	0.0000	0	0
0	35.0000	1.0000	0	5	0.0000	0.0000	0.0000	0.0000	0	0
0	36.0000	1.0000	0	5	0.0000	0.0000	0.0000	0.0000	0	0
0	37.0000	1.0000	0	5	0.0000	0.0000	0.0000	0.0000	0	0
0	38.0000	1.0000	0	5	0.0000	0.0000	0.0000	0.0000	0	0
0	39.0000	1.0000	0	5	0.0000	0.0000	0.0000	0.0000	0	0
0	40.0000	1.0000	0	5	0.0000	0.0000	0.0000	0.0000	0	0
0	41.0000	1.0000	0	5	0.0000	0.0000	0.0000	0.0000	0	0
0	42.0000	1.0000	0	5	0.0000	0.0000	0.0000	0.0000	0	0
0	43.0000	1.0000	0	5	0.0000	0.0000	0.0000	0.0000	0	0
0	44.0000	1.0000	0	5	0.0000	0.0000	0.0000	0.0000	0	0
0	45.0000	1.0000	0	5	0.0000	0.0000	0.0000	0.0000	0	0
0	46.0000	1.0000	0	5	0.0000	0.0000	0.0000	0.0000	0	0
0	47.0000	1.0000	0	5	0.0000	0.0000	0.0000	0.0000	0	0
0	48.0000	1.0000	0	5	0.0000	0.0000	0.0000	0.0000	0	0
0	49.0000	1.0000	0	5	0.0000	0.0000	0.0000	0.0000	0	0
0	50.0000	1.0000	0	5	0.0000	0.0000	0.0000	0.0000	0	0
0	51.0000	1.0000	0	5	0.0000	0.0000	0.0000	0.0000	0	0
0	52.0000	1.0000	0	5	0.0000	0.0000	0.0000	0.0000	0	0
0	53.0000	1.0000	0	5	0.0000	0.0000	0.0000	0.0000	0	0
0	54.0000	1.0000	0	5	0.0000	0.0000	0.0000	0.0000	0	0
0	55.0000	1.0000	0	5	0.0000	0.0000	0.0000	0.0000	0	0
0	56.0000	1.0000	0	5	0.0000	0.0000	0.0000	0.0000	0	0
0	57.0000	1.0000	0	5	0.0000	0.0000	0.0000	0.0000	0	0
0	58.0000	1.0000	0	5	0.0000	0.0000	0.0000	0.0000	0	0
0	59.0000	1.0000	0	5	0.0000	0.0000	0.0000	0.0000	0	0
0	60.0000	1.0000	0	5	0.0000	0.0000	0.0000	0.0000	0	0
0	61.0000	1.0000	0	5	0.0000	0.0000	0.0000	0.0000	0	0
0	62.0000	1.0000	0	5	0.0000	0.0000	0.0000	0.0000	0	0
0	63.0000	1.0000	0	5	0.0000	0.0000	0.0000	0.0000	0	0
0	64.0000	1.0000	0	5	0.0000	0.0000	0.0000	0.0000	0	0
0	65.0000	1.0000	0	5	0.0000	0.0000	0.0000	0.0000	0	0
0	66.0000	1.0000	0	5	0.0000	0.0000	0.0000	0.0000	0	0
0	67.0000	1.0000	0	5	0.0000	0.0000	0.0000	0.0000	0	0
0	68.0000	1.0000	0	5	0.0000	0.0000	0.0000	0.0000	0	0
0	69.0000	1.0000	0	5	0.0000	0.0000	0.0000	0.0000	0	0
0	70.0000	1.0000	0	5	0.0000	0.0000	0.0000	0.0000	0	0
0	71.0000	1.0000	0	5	0.0000	0.0000	0.0000	0.0000	0	0
0	72.0000	1.0000	0	5	0.0000	0.0000	0.0000	0.0000	0	0
0	73.0000	1.0000	0	5	0.0000	0.0000	0.0000	0.0000	0	0
0	74.0000	1.0000	0	5	0.0000	0.0000	0.0000	0.0000	0	0
0	75.0000	1.0000	0	5	0.0000	0.0000	0.0000	0.0000	0	0
0	76.0000	1.0000	0	5	0.0000	0.0000	0.0000	0.0000	0	0
0	77.0000	1.0000	0	5	0.0000	0.0000	0.0000	0.0000	0	0
0	78.0000	1.0000	0	5	0.0000	0.0000	0.0000	0.0000	0	0
0	79.0000	1.0000	0	5	0.0000	0.0000	0.0000	0.0000	0	0
0	80.0000	1.0000	0	5	0.0000	0.0000	0.0000	0.0000	0	0
0	81.0000	1.0000	0	5	0.0000	0.0000	0.0000	0.0000	0	0
0	82.0000	1.0000	0	5	0.0000	0.0000	0.0000	0.0000	0	0
0	83.0000	1.0000	0	5	0.0000	0.0000	0.0000	0.0000	0	0
0	84.0000	1.0000	0	5	0.0000	0.0000	0.0000	0.0000	0	0
0	85.0000	1.0000	0	5	0.0000	0.0000	0.0000	0.0000	0	0
0	86.0000	1.0000	0	5	0.0000	0.0000	0.0000	0.0000	0	0
0	87.0000	1.0000	0	5	0.0000	0.0000	0.0000	0.0000	0	0
0	88.0000	1.0000	0	5	0.0000	0.0000	0.0000	0.0000	0	0
0	89.0000	1.0000	0	5	0.0000	0.0000	0.0000	0.0000	0	0
0	90.0000	1.0000	0	5	0.0000	0.0000	0.0000	0.0000	0	0
0	91.0000	1.0000	0	5	0.0000	0.0000	0.0000	0.0000	0	0
0	92.0000	1.0000	0	5	0.0000	0.0000	0.0000	0.0000	0	0
0	93.0000	1.0000	0	5	0.0000	0.0000	0.0000	0.0000	0	0
0	94.0000	1.0000	0	5	0.0000	0.0000	0.0000	0.0000	0	0
0	95.0000	1.0000	0	5	0.0000	0.0000	0.0000	0.0000	0	0
0	96.0000	1.0000	0	5	0.0000	0.0000	0.0000	0.0000	0	0
0	97.0000	1.0000	0	5	0.0000	0.0000	0.0000	0.0000	0	0
0	98.0000	1.0000	0	5	0.0000	0.0000	0.0000	0.0000	0	0
0	99.0000	1.0000	0	5	0.0000	0.0000	0.0000	0.0000	0	0
0	100.0000	1.0000	0	5	0.0000	0.0000	0.0000	0.0000	0	0
0	101.0000	1.0000	0	5	0.0000	0.0000	0.0000	0.0000	0	0
0	102.0000	1.0000	0	5	0.0000	0.0000	0.0000	0.0000	0	0
0	103.0000	1.0000	0	5	0.0000	0.0000	0.0000	0.0000	0	0
0	104.0000	1.0000	0	5	0.0000	0.0000	0.0000	0.0000	0	0
0	105.0000	1.0000	0	5	0.0000	0.0000	0.0000	0.0000	0	0
0	106.0000	1.0000	0	5	0.0000	0.0000	0.0000	0.0000	0	0
0	107.0000	1.0000	0	5	0.0000	0.0000	0.0000	0.0000	0	0
0	108.0000	1.0000	0	5	0.0000	0.0000	0.0000	0.0000	0	0
0	109.0000	1.0000	0	5	0.0000	0.0000	0.0000	0.0000	0	0
0	110.0000	1.0000	0	5	0.0000	0.0000	0.0000	0.0000	0	0
0	111.0000	1.0000	0	5	0.0000	0.0000	0.0000	0.0000	0	0
0	112.0000	1.0000	0	5	0.0000	0.0000	0.0000	0.0000	0	0
0	113.0000	1.0000	0	5	0.0000	0.0000	0.0000	0.0000	0	0
0	114.0000	1.0000	0	5	0.0000	0.0000	0.0000	0.0000	0	0
0	115.0000	1.0000	0	5	0.0000	0.0000	0.0000	0.0000	0	0
0	116.0000	1.0000	0	5	0.0000	0.0000	0.0000	0.0000	0	0
0	117.0000	1.0000	0	5	0.0000	0.0000	0.0000	0.0000	0	0
0	118.0000	1.0000	0	5	0.0000	0.0000	0.0000	0.0000	0	0
0	119.0000	1.0000	0	5	0.0000	0.0000	0.0000	0.0000	0	0
0	120.0000	1.0000	0	5	0.0000	0.0000	0.0000	0.0000	0	0
0	121.0000	1.0000	0	5	0.0000	0.0000	0.0000	0.0000	0	0
0	122.0000	1.0000	0	5	0.0000	0.0000	0.0000	0.0000	0	0
0	123.0000	1.0000	0	5	0.0000	0.0000	0.0000	0.0000	0	0
0	124.0000	1.0000	0	5	0.0000	0.0000	0.0000	0.0000	0	0
0	125.0000	1.0000	0	5	0.0000	0.0000	0.0000	0.0000	0	0
0	126.0000	1.0000	0	5	0.0000	0.0000	0.0000	0.0000	0	0
0	127.0000	1.0000	0	5	0.0000	0.0000	0.0000	0.0000	0	0
0	128.0000	1.0000	0	5	0.0000	0.0000	0.0000	0.0000	0	0
0	129.0000	1.0000	0	5	0.0000	0.0000	0.0000	0.0000	0	0
0	130.0000	1.0000	0	5	0.0000	0.0000	0.0000	0.0000	0	0
0	131.0000	1.0000	0	5	0.0000	0.0000	0.0000	0.0000	0	0
0	132.0000	1.0000	0	5	0.0000	0.0000	0.0000	0.0000	0	0
0	133.0000	1.0000	0	5	0.0000	0.0000	0.0000	0.0000	0	0
0	134.0000	1.0000	0	5	0.0000	0.0000	0.0000	0.0000	0	0
0	135.0000	1.0000	0	5	0.0000	0.0000	0.0000	0.0000	0	0
0	136.0000	1.0000	0	5	0.0000	0.0000	0.0000	0.0000	0	0
0	137.0000	1.0000	0	5	0.0000	0.0000	0.0000	0.0000	0	0
0	138.0000	1.0000	0	5	0.0000	0.0000	0.0000	0.0000	0	0
0	139.0000	1.0000	0	5	0.0000	0.0000	0.0000	0.0000	0	0
0	140.0000	1.0000	0	5	0.0000	0.0000	0.0000	0.0000	0	0
0	141.0000	1.0000	0	5	0.0000	0.0000	0.0000	0.0000	0	0
0	142.0000	1.0000	0	5	0.0000	0.0000	0.0000	0.0000	0	0
0	143.0000	1.0000	0	5	0.0000	0.0000	0.0000	0.0000	0	0
0	144.0000	1.0000	0	5	0.0000	0.0000	0.0000	0.0000	0	0
0	145.0000	1.0000	0	5	0.0000	0.0000	0.0000	0.0000	0	0
0	146.0000	1.0000	0	5	0.0000	0.0000	0.0000	0.0000	0	0
0	147.0000	1.0000	0	5	0.0000	0.0000	0.0000	0.0000	0	0
0	148.0000	1.0000	0	5	0.0000	0.0000	0.0000	0.0000	0	0
0	149.0000	1.0000	0	5	0.0000	0.0000	0.0000	0.0000	0	0
0	150.0000	1.0000	0	5	0.0000	0.0000	0.0000	0.0000	0	0
0	151.0000	1.0000	0	5	0.0000	0.0000	0.0000	0.0000	0	0
0	152.0000	1.0000	0	5	0.0000	0.0000	0.0000	0.0000	0	0
0	153.0000	1.0000	0	5	0.0000	0.0000	0.0000	0.0000	0	0
0	154.0000	1.0000	0	5	0.0000	0.0000	0.0000	0.0000	0	0
0	155.0000	1.0000	0	5	0.0000	0.0000	0.0000	0.0000	0	0
0	156.0000	1.0000	0	5	0.0000	0.0000	0.0000	0.0000	0	0
0	157.0000	1.0000	0	5	0.0000	0.0000	0.0000	0.0000	0	0
0	158.0000	1.0000	0	5	0.0000	0.0000	0.0000	0.0000	0	0
0	159.0000	1.0000	0	5	0.0000	0.0000	0.0000	0.0000	0	0
0	160.0000	1.0000	0	5	0.0000	0.0000	0.0000	0.0000	0	0
0	161.0000	1.0000	0	5	0.0000	0.0000	0.0000	0.0000	0	0
0	162.0000	1.0000	0	5	0.0000	0.0000	0.0000	0.0000	0	0
0	163.0000	1.0000	0	5	0.0000	0.0000	0.0000	0.0000	0	0
0	164.0000	1.0000	0	5	0.0000	0.0000	0.0000	0.0000	0	0
0	165.0000	1.0000	0	5	0.0000	0.0000	0.0000	0.0000	0	0
0	166.0000	1.0000	0	5	0.0000	0.0000	0.0000	0.0000	0	0
0	167.0000	1.0000	0	5	0.0000	0.0000	0.0000	0.0000	0	0
0	168.0000	1.0000	0	5	0.0000	0.0000	0.0000	0.0000	0	0
0	169.0000	1.0000	0	5	0.0000	0.0000	0.0000	0.0000	0	0
0	170.0000	1.0000	0	5	0.0000	0.0000	0.0000	0.0000	0	0
0	171.0000	1.0000	0	5	0.0000	0.0000	0.0000	0.0000	0	0
0	172.0000	1.0000	0	5	0.0000	0.0000	0.0000	0.0000	0	0
0	173.0000	1.0000	0	5	0.0000	0.0000	0.0000	0.0000	0	0
0	174.0000	1.0000	0	5	0.0000	0.0000	0.0000	0.0000	0	0
0	175.0000	1.0000	0	5	0.0000	0.0000	0.0000	0.0000	0	0
0	176.0000	1.0000	0	5	0.0000	0.0000	0.0000	0.0000	0	0
0	177.0000	1.0000	0	5	0.0000	0.0000	0.0000	0.0000	0	0
0	178.0000	1.0000	0	5	0.0000	0.0000	0.0000	0.0000	0	0
0	179.0000	1.0000	0	5	0.0000	0.0000	0.0000	0.0000	0	0
0	180.0000	1.0000	0	5	0.0000	0.0000	0.0000	0.0000	0	0
0	181.0000	1.0000	0	5	0.0000	0.0000	0.0000	0.0000	0	0
0	182.0000	1.0000	0	5	0.0000	0.0000	0.0000	0.0000	0	0
0	183.0000	1.0000	0	5	0.0000	0.0000	0.0000	0.0000	0	0
0	184.0000	1.0000	0	5	0.0000	0.0000	0.0000	0.0000	0	0
0	185.0000	1.0000	0	5	0.0000	0.0000	0.0000	0.0000	0	0
0	186.0000	1.0000	0	5	0.0000	0.0000	0.0000	0.0000	0	0
0	187.0000	1.0000	0	5	0.0000	0.0000	0.0000	0.0000	0	0
0	188.0000	1.0000	0	5	0.0000	0.0000	0.0000	0.0000	0	0
0	189.0000	1.0000	0	5	0.0000	0.0000	0.0000	0.0000	0	0
0	190.0000	1.0000	0	5	0.0000	0.0000	0.0000	0.0000	0	0
0	191.0000	1.0000	0	5	0.0000	0.0000	0.0000	0.0000	0	0
0	192.0000	1.0000	0	5	0.0000	0.0000	0.0000	0.0000	0	0
0	193.0000	1.0000	0	5	0.0000	0.0000	0.0000	0.0000	0	0
0	194.0000	1.0000	0	5	0.0000	0.0000	0.0000	0.0000	0	0
0	195.0000	1.0000	0	5	0.0000	0.0000	0.0000	0.0000	0	0
0	196.0000	1.0000	0	5	0.0000	0.0000	0.0000	0.0000	0	0
0	197.0000	1.0000	0	5	0.0000	0.0000	0.0000	0.0000	0	0
0	198.0000	1.0000	0	5	0.0000	0.0000	0.0000	0.0000	0	0
0	199.0000	1.0000	0	5	0.0000	0.0000	0.0000	0.0000	0	0
0	200.0000	1.0000	0	5	0.0000	0.0000	0.0000	0.0000	0	0
0	201.0000	1.0000	0	5	0.0000	0.0000	0.0000	0.0000	0	0
0	202.0000	1.0000	0	5	0.0000	0.0000	0.0000	0.0000	0	0
0	203.0000	1.0000	0	5	0.0000	0.0000	0.0000	0.0000	0	0
0	204.0000	1.0000	0	5	0.0000	0.0000	0.0000	0.0000	0	0
0	205.0000	1.0000	0	5	0.0000	0.0000	0.0000	0.0000	0	0
0	206.0000	1.0000	0	5	0.0000	0.0000	0.0000	0.0000	0	0
0	207.0000	1.0000	0	5	0.0000	0.0000	0.0000	0.0000	0	0
0	208.0000	1.0000	0	5	0.0000	0.0000	0.0000	0.0000	0	0
0	209.0000	1.0000	0	5	0.0000	0.0000	0.0000	0.0000	0	0
0	210.0000	1.0000	0	5	0.0000	0.0000	0.0000	0.0000	0	0
0	211.0000	1.0000	0	5	0.0000	0.0000	0.0000	0.0000	0	0
0	212.0000	1.0000	0	5	0.0000	0.0000	0.0000	0.0000	0	0
0	213.0000	1.0000	0	5	0.0000	0.0000	0.0000	0.0000	0	0
0	214.0000	1.0000	0	5	0.0000	0.0000	0.0000	0.0000	0	0
0	215.0000	1.0000	0	5	0.0000	0.0000	0.0000	0.0000	0	0
0	216.0000	1.0000	0	5	0.0000	0.0000	0.0000	0.0000	0	0
0	217.0000	1.0000	0	5	0.0000	0.0000	0.0000	0.0000	0	0
0	218.0000	1.0000	0	5	0.0000	0.0000	0.0000	0.0000	0	0
0	219.0000	1.0000	0	5	0.0000	0.0000	0.0000	0.0000	0	0
0	220.0000	1.0000	0	5	0.0000	0.0000	0.0000	0.0000	0	0
0	221.0000	1.0000	0	5	0.0000	0.0000	0.0000	0.0000	0	0
0	222.0000	1.0000	0	5	0.0000	0.0000	0.0000	0.0000	0	0
0	223.0000	1.0000	0	5	0.0000	0.0000	0.0000	0.0000	0	0
0	224.0000	1.0000	0	5	0.0000	0.0000	0.0000	0.0000	0	0
0	225.0000	1.0000	0	5	0.0000	0.0000	0.0000	0.0000	0	0
0	226.0000	1.0000	0	5	0.0000	0.0000	0.0000	0.0000	0	0
0	227.0000	1.0000	0	5	0.0000	0.0000	0.0000	0.0000	0	0
0	228.0000	1.0000	0	5	0.0000	0.0000	0.0000	0.0000	0	0
0	229.0000	1.0000	0	5	0.0000	0.0000	0.0000	0.0000	0	0
0	230.0000	1.0000	0	5	0.0000	0.0000	0.0000	0.0000	0	0
0	231.0000	1.0000	0	5	0.0000	0.0000	0.0000	0.0000	0	0
0	232.0000	1.0000	0	5	0.0000	0.0000	0.0000	0.0000	0	0
0	233.0000	1.0000	0	5	0.0000	0.0000	0.0000	0.0000	0	0
0	234.0000	1.0000	0	5	0.0000	0.0000	0.0000	0.0000	0	0
0	235.0000	1.0000	0	5	0.0000	0.0000	0.0000	0.0000	0	0
0	236.0000	1.0000	0	5	0.0000	0.0000	0.0000	0.0000	0	0
0	237.0000	1.0000	0	5	0.0000	0.0000	0.0000	0.0000	0	0
0	238.0000	1.0000	0	5	0.0000	0.0000	0.0000	0.0000	0	0
0	239.0000	1.0000	0	5	0.0000	0.0000	0.0000	0.0000	0	0
0	240.0000	1.0000	0	5	0.0000	0.0000	0.0000	0.0000	0	0
0	241.0000	1.0000	0	5	0.0000	0.0000	0.0000	0.0000	0	0
0	242.0000	1.0000	0	5	0.0000	0.0000	0.0000	0.0000	0	0
0	243.0000	1.0000	0	5	0.0000	0.0000	0.0000	0.0000	0	0
0	244.0000	1.0000	0	5	0.0000	0.0000	0.0000	0.0000	0	0
0	245.0000	1.0000	0	5	0.0000	0.0000	0.0000	0.0000	0	0
0	246.0000	1.0000	0	5	0.0000	0.0000	0.0000	0.0000	0	0
0	247.0000	1.0000	0	5	0.0000	0.0000	0.0000	0.0000	0	0
0	248.0000	1.0000	0	5	0.0000	0.0000	0.0000	0.0000	0	0
0	249.0000	1.0000	0	5	0.0000	0.0000	0.0000	0.0000	0	0
0	250.0000	1.0000	0	5	0.0000	0.0000	0.0000	0.0000	0	0
0	251.0000	1.0000	0	5	0.0000	0.0000	0.0000	0.0000	0	0
0	252.0000	1.0000	0	5	0.0000	0.0000	0.0000	0.0000	0	0
0	253.0000	1.0000	0	5	0.0000	0.0000	0.0000	0.0000	0	0
0	254.0000	1.0000	0	5	0.0000	0.0000	0.0000	0.0000	0	0
0	255.0000	1.0000	0	5	0.0000	0.0000	0.0000	0.0000	0	0
0	256.0000	1.0000	0	5	0.0000	0.0000	0.0000	0.0000	0	0
0	257.0000	1.0000	0	5	0.0000	0.0000	0.0000	0.0000	0	0
0	258.0000	1.0000	0	5	0.0000	0.0000	0.0000	0.0000	0	0
0	259.0000	1.0000	0	5	0.0000	0.0000	0.0000	0.0000	0	0
0	260.0000	1.0000	0	5	0.0000	0.0000	0.0000	0.0000	0	0
0	261.0000	1.0000	0	5	0.0000	0.0000	0.0000	0.0000	0	0
0	262.0000	1.0000	0	5	0.0000	0.0000	0.0000	0.0000	0	0
0	263.0000	1.0000	0	5	0.0000	0.0000	0.0000	0.0000	0	0
0	264.0000	1.0000	0	5	0.0000	0.0000	0.0000	0.0000	0	0
0	265.0000	1.0000	0	5	0.0000	0.0000	0.0000	0.0000	0	0
0	266.0000	1.0000	0	5	0.0000	0.0000	0.0000	0.0000	0	0
0	267.0000	1.0000	0	5	0.0000	0.0000	0.0000	0.0000	0	0
0	268.0000	1.0000	0	5	0.0000	0.0000	0.0000	0.0000	0	0
0	269.0000	1.0000	0	5	0.0000	0.0000	0.0000	0.0000	0	0
0	270.0000	1.0000	0	5	0.0000	0.0000	0.0000	0.0000	0	0
0	271.0000	1.0000	0	5	0.0000	0.0000	0.0000	0.0000	0	0
0	272.0000	1.0000	0	5	0.0000	0.0000	0.0000	0.0000	0	0
0	273.0000	1.0000	0	5	0.0000	0.0000	0.0000	0.0000	0	0
0	274.0000	1.0000	0	5	0.0000	0.0000	0.0000	0.0000	0	0
0	275.0000	1.0000	0	5	0.0000	0.0000	0.0000	0.0000	0	0
0	276.0000	1.0000	0	5	0.0000	0.0000	0.0000	0.0000	0	0
0	277.0000	1.0000	0	5	0.0000	0.0000	0.0000	0.0000	0	0
0	278.0000	1.0000	0	5	0.0000	0.0000	0.0000	0.0000	0	0
0	279.0000	1.0000	0	5	0.0000	0.0000	0.0000	0.0000	0	0
0	280.0000	1.0000	0	5	0.0000	0.0000	0.0000	0.0000	0	0
0	281.0000	1.0000	0	5	0.0000	0.0000	0.0000	0.0000	0	0
0	282.0000	1.0000	0	5	0.0000	0.0000	0.0000	0.0000	0	0
0	283.0000	1.0000	0	5	0.0000	0.0000	0.0000	0.0000	0	0
0	284.0000	1.0000	0	5	0.0000	0.0000	0.0000	0.0000	0	0
0	285.0000	1.0000	0	5	0.0000	0.0000	0.0000	0.0000	0	0
0	286.0000	1.0000	0	5	0.0000	0.0000	0.0000	0.0000	0	0
0	287.0000	1.0000	0	5	0.0000	0.0000	0.0000	0.0000	0	0
0	288.0000	1.0000	0	5	0.0000	0.0000	0.0000	0.0000	0	0
0	289.0000	1.0000	0	5	0.0000	0.0000	0.0000	0.0000	0	0
0	290.0000	1.0000	0	5	0.0000	0.0000	0.0000	0.0000	0	0
0	291.0000	1.0000	0	5	0.0000	0.0000	0.0000	0.0000	0	0
0	292.0000	1.0000	0	5	0.0000	0.0000	0.0000	0.0000	0	0
0	293.0000	1.0000	0	5	0.0000	0.0000	0.0000	0.0000	0	0
0	294.0000	1.0000	0	5	0.0000	0.0000	0.0000	0.0000	0	0
0	295.0000	1.0000	0	5	0.0000	0.0000	0.0000	0.0000	0	0
0	296.0000	1.0000	0	5	0.0000	0.0000	0.0000	0.0000	0	0
0	297.0000	1.0000	0	5	0.0000	0.0000	0.0000	0.0000	0	0
0	298.0000	1.0000	0	5	0.0000	0.0000	0.0000	0.0000	0	0
0	299.0000	1.0000	0	5	0.0000	0.0000	0.0000	0.0000	0	0
0	300.0000	1.0000	0	5	0.0000	0.0000	0.0000	0.0000	0	0
0	301.0000	1.0000	0	5	0.0000	0.0000	0.0000	0.0000	0	0
0	302.0000	1.0000	0	5	0.0000	0.0000	0.0000	0.0000	0	0
0	303.0000	1.0000	0	5	0.0000	0.0000	0.0000	0.0000	0	0
0	304.0000	1.0000	0	5	0.0000	0.0000	0.0000	0.0000	0	0
0	305.0000	1.0000	0	5	0.0000	0.0000	0.0000	0.0000	0	0
0	306.0000	1.0000	0	5	0.0000	0.0000	0.0000	0.0000	0	0
0	307.0000	1.0000	0	5	0.0000	0.0000	0.0000	0.0000	0	0
0	308.0000	1.0000	0	5	0.0000	0.0000	0.0000	0.0000	0	0
0	309.0000	1.0000	0	5	0.0000	0.0000	0.0000	0.0000	0	0
0	310.0000	1.0000	0	5	0.0000	0.0000	0.0000	0.0000	0	0
0	311.0000	1.0000	0	5	0.0000	0.0000	0.0000	0.0000	0	0
0	312.0000	1.0000	0	5	0.0000	0.0000	0.0000	0.0000	0	0
0	313.0000	1.0000	0	5	0.0000	0.0000	0.0000	0.0000	0	0
0	314.0000	1.0000	0	5	0.0000	0.0000	0.0000	0.0000	0	0
0	315.0000	1.0000	0	5	0.0000	0.0000	0.0000	0.0000	0	0
0	316.0000	1.0000	0	5	0.0000	0.0000	0.0000	0.0000	0	0
0	317.0000	1.0000	0	5	0.0000	0.0000	0.0000	0.0000	0	0
0	318.0000	1.0000	0	5	0.0000	0.0000	0.0000	0.0000	0	0
0	319.0000	1.0000	0	5	0.0000	0.0000	0.0000	0.0000	0	0
0	320.0000	1.0000	0	5	0.0000	0.0000	0.0000	0.0000	0	0
0	321.0000	1.0000	0	5	0.0000	0.0000	0.0000	0.0000	0	0
0	322.0000	1.0000	0	5	0.0000	0.0000	0.0000	0.0000	0	0
0	323.0000	1.0000	0	5	0.0000	0.0000	0.0000	0.0000	0	0
0	324.0000	1.0000	0	5	0.0000	0.0000	0.0000	0.0000	0	0
0	325.0000	1.0000	0	5	0.0000	0.0000	0.0000	0.0000	0	0
0	326.0000	1.0000	0	5	0.0000	0.0000	0.0000	0.0000	0	0
0	327.0000	1.0000	0	5	0.0000	0.0000	0.0000	0.0000	0	0
0	328.0000	1.0000	0	5	0.0000	0.0000	0.0000	0.0000	0	0
0	329.0000	1.0000	0	5	0.0000	0.0000	0.0000	0.0000	0	0
0	330.0000	1.0000	0	5	0.0000	0.0000	0.0000	0.0000	0	0
0	331.0000	1.0000	0	5	0.0000	0.0000	0.0000	0.0000	0	0
0	332.0000	1.0000	0	5	0.0000	0.0000	0.0000	0.0000	0	0
0	333.0000	1.0000	0	5	0.0000	0.0000	0.0000	0.0000	0	0
0	334.0000	1.0000	0	5	0.0000	0.0000	0.0000	0.0000	0	0
0	335.0000	1.0000	0	5	0.0000	0.0000	0.0000	0.0000	0	0
0	336.0000	1.0000	0	5	0.0000	0.0000	0.0000	0.0000	0	0
0	337.0000	1.0000	0	5	0.0000	0.0000	0.0000	0.0000	0	0
0	338.0000	1.0000	0	5	0.0000	0.0000	0.0000	0.0000	0	0
0	339.0000	1.0000	0	5	0.0000	0.0000	0.0000	0.0000	0	0
0	340.0000	1.0000	0	5	0.0000	0.0000	0.0000	0.0000	0	0
0	341.0000	1.0000	0	5	0.0000	0.0000	0.0000	0.0000	0	0
0	342.0000	1.0000	0	5	0.0000	0.0000	0.0000	0.0000	0	0
0	343.0000	1.0000	0	5	0.0000	0.0000	0.0000	0.0000	0	0
0	344.0000	1.0000	0	5	0.0000	0.0000	0.0000	0.0000	0	0
0	345.0000	1.0000	0	5	0.0000	0.0000	0.0000	0.0000	0	0
0	346.0000	1.0000	0	5	0.0000	0.0000	0.0000	0.0000	0	0
0	347.0000	1.0000	0	5	0.0000	0.0000	0.0000	0.0000	0	0
0	348.0000	1.0000	0	5	0.0000	0.0000	0.0000	0.0000	0	0
0	349.0000	1.0000	0	5	0.0000	0.0000	0.0000	0.0000	0	0
0	350.0000	1.0000	0	5	0.0000	0.0000	0.0000	0.0000	0	0
0	351.0000	1.0000	0	5	0.0000	0.0000	0.0000	0.0000	0	0
0	352.0000	1.0000	0	5	0.0000	0.0000	0.0000	0.0000	0	0
0	353.0000	1.0000	0	5	0.0000	0.0000	0.0000	0.0000	0	0
0	354.0000	1.0000	0	5	0.0000	0.0000	0.0000	0.0000	0	0
0	355.0000	1.0000	0	5	0.0000	0.0000	0.0000	0.0000	0	0
0	356.0000	1.0000	0	5	0.0000	0.0000	0.0000	0.0000	0	0
0	357.0000	1.0000	0	5	0.0000	0.0000	0.0000	0.0000	0	0
0	358.0000	1.0000	0	5	0.0000	0.0000	0.0000	0.0000	0	0
0	359.0000	1.0000	0	5	0.0000	0.0000	0.0000	0.0000	0	0
0	360.0000	1.0000	0	5	0.0000	0.0000	0.0000	0.0000	0	0
0	361.0000	1.0000	0	5	0.0000	0.0000	0.0000	0.0000	0	0
0	362.0000	1.0000	0	5	0.0000	0.0000	0.0000	0.0000	0	0
0	363.0000	1.0000	0	5	0.0000	0.0000	0.0000	0.0000	0	0
0	364.0000	1.0000	0	5	0.0000	0.0000	0.0000	0.0000	0	0
0	365.0000	1.0000	0	5	0.0000	0.0000	0.0000	0.0000	0	0
0	366.0000	1.0000	0	5	0.0000	0.0000	0.0000	0.0000	0	0
0	367.0000	1.0000	0	5	0.0000	0.0000	0.0000	0.0000	0	0
0	368.0000	1.0000	0	5	0.0000	0.0000	0.0000	0.0000	0	0
0	369.0000	1.0000	0	5	0.0000	0.0000	0.0000	0.0000	0	0
0	370.0000	1.0000	0	5	0.0000	0.0000	0.0000	0.0000	0	0
0	371.0000	1.0000	0	5	0.0000	0.0000	0.0000	0.0000	0	0
0	372.0000	1.0000	0	5	0.0000	0.0000	0.0000	0.0000	0	0
0	373.0000	1.0000	0	5	0.0000	0.0000	0.0000	0.0000	0	0
0	374.0000	1.0000	0	5	0.0000	0.0000	0.0000	0.0000	0	0
0	375.0000	1.0000	0	5	0.0000	0.0000	0.0000	0.0000	0	0
0	376.0000	1.0000	0	5	0.0000	0.0000	0.0000	0.0000	0	0
0	377.0000	1.0000	0	5	0.0000	0.0000	0.0000	0.0000	0	0
0	378.0000	1.0000	0	5	0.0000	0.0000	0.0000	0.0000	0	0
0	379.0000	1.0000	0	5	0.0000	0.0000	0.0000	0.0000	0	0
0	380.0000	1.0000	0	5	0.0000	0.0000	0.0000	0.0000	0	0
0	381.0000	1.0000	0	5	0.0000	0.0000	0.0000	0.0000	0	0
0	382.0000	1.0000	0	5	0.0000	0.0000	0.0000	0.0000	0	0
0	383.0000	1.0000	0	5	0.0000	0.0000	0.0000	0.0000	0	0
0	384.0000	1.0000	0	5	0.0000	0.0000	0.0000	0.0000	0	0
0	385.0000	1.0000	0	5	0.0000	0.0000	0.0000	0.0000	0	0
0	386.0000	1.0000	0	5	0.0000	0.0000	0.0000	0.0000	0	0
0	387.0000	1.0000	0	5	0.0000	0.0000	0.0000	0.0000	0	0
0	388.0000	1.0000	0	5	0.0000	0.0000	0.0000	0.0000	0	0
0	389.0000	1.0000	0	5	0.0000	0.0000	0.0000	0.0000	0	0
0	390.0000	1.0000	0	5	0.0000	0.0000	0.0000	0.0000	0	0
0	391.0000	1.0000	0	5	0.0000	0.0000	0.0000	0.0000	0	0
0	392.0000	1.0000	0	5	0.0000	0.0000	0.0000	0.0000	0	0
0	393.0000	1.0000	0	5	0.0000	0.0000	0.0000	0.0000	0	0
0	394.0000	1.0000	0	5	0.0000	0.0000	0.0000	0.0000	0	0
0	395.0000	1.0000	0	5	0.0000	0.0000	0.0000	0.0000	0	0
0	396.0000	1.0000	0	5	0.0000	0.0000	0.0000	0.0000	0	0
0	397.0000	1.0000	0	5	0.0000	0.0000	0.0000	0.0000	0	0
0	398.0000	1.0000	0	5	0.0000	0.0000	0.0000	0.0000	0	0
0	399.0000	1.0000	0	5	0.0000	0.0000	0.0000	0.0000	0	0
0	400.0000	1.0000	0	5	0.0000	0.0000	0.0000	0.0000	0	0
0	401.0000	1.0000	0	5	0.0000	0.0000	0.0000	0.0000	0	0
0	402.0000	1.0000	0	5	0.0000	0.0000	0.0000	0.0000	0	0
0	403.0000	1.0000	0	5	0.0000	0.0000	0.0000	0.0000	0	0
0	404.0000	1.0000	0	5	0.0000	0.0000	0.0000	0.0000	0	0
0	405.0000	1.0000	0	5	0.0000	0.0000	0.0000	0.0000	0	0
0	406.0000	1.0000	0	5	0.0000	0.0000	0.0000	0.0000	0	0
0	407.0000	1.0000	0	5	0.0000	0.0000	0.0000	0.0000	0	0
0	408.0000	1.0000	0	5	0.0000	0.0000	0.0000	0.0000	0	0
0	409.0000	1.0000	0	5	0.0000	0.0000	0.0000	0.0000	0	0
0	410.0000	1.0000	0	5	0.0000	0.0000	0.0000	0.0000	0	0
0	411.0000	1.0000	0	5	0.0000	0.0000	0.0000	0.0000	0	0
0	412.0000	1.0000	0	5	0.0000	0.0000	0.0000	0.0000	0	0
0	413.0000	1.0000	0	5	0.0000	0.0000	0.0000	0.0000	0	0
0	414.0000	1.0000	0	5	0.0000	0.0000	0.0000	0.0000	0	0
0	415.0000	1.0000	0	5	0.0000	0.0000	0.0000	0.0000	0	0
0	416.0000	1.0000	0	5	0.0000	0.0000	0.0000	0.0000	0	0
0	417.0000	1.0000	0	5	0.0000	0.0000	0.0000	0.0000	0	0
0	418.0000	1.0000	0	5	0.0000	0.0000	0.0000	0.0000	0	0
0	419.0000	1.0000	0	5	0.0000	0.0000	0.0000	0.0000	0	0
0	420.0000	1.0000	0	5	0.0000	0.0000	0.0000	0.0000	0	0
0	421.0000	1.0000	0	5	0.0000	0.0000	0.0000	0.0000	0	0
0	422.0000	1.0000	0	5	0.0000	0.0000	0.0000	0.0000	0	0
0	423.0000	1.0000	0	5	0.0000	0.0000	0.0000	0.0000	0	0
0	424.0000	1.0000	0	5	0.0000	0.0000	0.0000	0.0000	0	0
0	425.0000	1.0000	0	5	0.0000	0.0000	0.0000	0.0000	0	0
0	426.0000	1.0000	0	5	0.0000	0.0000	0.0000	0.0000	0	0
0	427.0000	1.0000	0	5	0.0000	0.0000	0.0000	0.0000	0	0
0	428.0000	1.0000	0	5	0.0000	0.0000	0.0000	0.0000	0	0
0	429.0000	1.0000	0	5	0.0000	0.0000	0.0000	0.0000	0	0
0	430.0000	1.0000	0	5	0.0000	0.0000	0.0000	0.0000	0	0
0	431.0000	1.0000	0	5	0.0000	0.0000	0.0000	0.0000	0	0
0	432.0000	1.0000	0	5	0.0000	0.0000	0.0000	0.0000	0	0
0	433.0000	1.0000	0	5	0.0000	0.0000	0.0000	0.0000	0	0
0	434.0000	1.0000	0	5	0.0000	0.0000	0.0000	0.0000	0	0
0	435.0000	1.0000	0	5	0.0000	0.0000	0.0000	0.0000	0	0
0	436.0000	1.0000	0	5	0.0000	0.0000	0.0000	0.0000	0	0
0	437.0000	1.0000	0	5	0.0000	0.0000	0.0000	0.0000	0	0
0	438.0000	1.0000	0	5	0.0000	0.0000	0.0000	0.0000	0	0
0	439.0000	1.0000	0	5	0.0000	0.0000	0.0000	0.0000	0	0
0	440.0000	1.0000	0	5	0.0000	0.0000	0.0000	0.0000	0	0
0	441.0000	1.0000	0	5	0.0000	0.0000	0.0000	0.0000	0	0
0	442.0000	1.0000	0	5	0.0000	0.0000	0.0000	0.0000	0	0
0	443.0000	1.0000	0	5	0.0000	0.0000	0.0000	0.0000	0	0
0	444.0000	1.0000	0	5	0.0000	0.0000	0.0000	0.0000	0	0
0	445.0000	1.0000	0	5	0.0000	0.0000	0.0000	0.0000	0	0
0	446.0000	1.0000	0	5	0.0000	0.0000	0.0000	0.0000	0	0
0	447.0000	1.0000	0	5	0.0000	0.0000	0.0000	0.0000	0	0
0	448.0000	1.0000	0	5	0.0000	0.0000	0.0000	0.0000	0	0
0	449.0000	1.0000	0	5	0.0000	0.0000	0.0000	0.0000	0	0
0	450.0000	1.0000	0	5	0.0000	0.0000	0.0000	0.0000	0	0
0	451.0000	1.0000	0	5	0.0000	0.0000	0.0000	0.0000	0	0
0	452.0000	1.0000	0	5	0.0000	0.0000	0.0000	0.0000	0	0
0	453.0000	1.0000	0	5	0.0000	0.0000	0.0000	0.0000	0	0
0	454.0000	1.0000	0	5	0.0000	0.0000	0.0000	0.0000	0	0
0	455.0000	1.0000	0	5	0.0000	0.0000	0.0000	0.0000	0	0
0	456.0000	1.0000	0	5	0.0000	0.0000	0.0000	0.0000	0	0
0	457.0000	1.0000	0	5	0.0000	0.0000	0.0000	0.0000	0	0
0	458.0000	1.0000	0	5	0.0000	0.0000	0.0000	0.0000	0	0
0	459.0000	1.0000	0	5	0.0000	0.0000	0.0000	0.0000	0	0
0	460.0000	1.0000	0	5	0.0000	0.0000	0.0000	0.0000	0	0
0	461.0000	1.0000	0	5	0.0000	0.0000	0.0000	0.0000	0	0
0	462.0000	1.0000	0	5	0.0000	0.0000	0.0000	0.0000	0	0
0	463.0000	1.0000	0	5	0.0000	0.0000	0.0000	0.0000	0	0
0	464.0000	1.0000	0	5	0.0000	0.0000	0.0000	0.0000	0	0
0	465.0000	1.0000	0	5	0.0000	0.0000	0.0000	0.0000	0	0
0	466.0000	1.0000	0	5	0.0000	0.0000	0.0000	0.0000	0	0
0	467.0000	1.0000	0	5	0.0000	0.0000	0.0000	0.0000	0	0
0	468.0000	1.0000	0	5	0.0000	0.0000	0.0000	0.0000	0	0
0	469.0000	1.0000	0	5	0.0000	0.0000	0.0000	0.0000	0	0
0	470.0000	1.0000	0	5	0.0000	0.0000	0.0000	0.0000	0	0
0	471.0000	1.0000	0	5	0.0000	0.0000	0.0000	0.0000	0	0
0	472.0000	1.0000	0	5	0.0000	0.0000	0.0000	0.0000	0	0
0	473.0000	1.0000	0	5	0.0000	0.0000	0.0000	0.0000	0	0
0	474.0000	1.0000	0	5	0.0000	0.0000	0.0000	0.0000	0	0
0	475.0000	1.0000	0	5	0.0000	0.0000	0.0000	0.0000	0	0
0	476.0000	1.0000	0	5	0.0000	0.0000	0.0000	0.0000	0	0
0	477.0000	1.0000	0	5	0.0000	0.0000	0.0000	0.0000	0	0
0	478.0000	1.0000	0	5	0.0000	0.0000	0.0000	0.0000	0	0
0	479.0000	1.0000	0	5	0.0000	0.0000	0.0000	0.0000	0	0
0	480.0000	1.0000	0	5	0.0000	0.0000	0.0000	0.0000	0	0
0	481.0000	1.0000	0	5	0.0000	0.0000	0.0000	0.0000	0	0
0	482.0000	1.0000	0	5	0.0000	0.0000	0.0000	0.0000	0	0
0	483.0000	1.0000	0	5	0.0000	0.0000	0.0000	0.0000	0	0
0	484.0000	1.0000	0	5	0.0000	0.0000	0.0000	0.0000	0	0
0	485.0000	1.0000	0	5	0.0000	0.0000	0.0000	0.0000	0	0
0	486.0000	1.0000	0	5	0.0000	0.0000	0.0000	0.0000	0	0
0	487.0000	1.0000	0	5	0.0000	0.0000	0.0000	0.0000	0	0
0	488.0000	1.0000	0	5	0.0000	0.0000	0.0000	0.0000	0	0
0	489.0000	1.0000	0	5	0.0000	0.0000	0.0000	0.0000	0	0
0	490.0000	1.0000	0	5	0.0000	0.0000	0.0000	0.0000	0	0
0	491.0000	1.0000	0	5	0.0000	0.0000	0.0000	0.0000	0	0
0	492.0000	1.0000	0	5	0.0000	0.0000	0.0000	0.0000	0	0
0	493.0000	1.0000	0	5	0.0000	0.0000	0.0000	0.0000	0	0
0	494.0000	1.0000	0	5	0.0000	0.0000	0.0000	0.0000	0	0
0	495.0000	1.0000	0	5	0.0000	0.0000	0.0000	0.0000	0	0
0	496.0000	1.0000	0	5	0.0000	0.0000	0.0000	0.0000	0	0
0	497.0000	1.0000	0	5	0.0000	0.0000	0.0000	0.0000	0	0
0	498.0000	1.0000	0	5	0.0000	0.0000	0.0000	0.0000	0	0
0	499.0000	1.0000	0	5	0.0000	0.0000	0.0000	0.0000	0	0
0	500.0000	1.0000	0	5	0.0000	0.0000	0.0000	0.0000	0	0
0	501.0000	1.0000	0	5	0.0000	0.0000	0.0000	0.0000	0	0
0	502.0000	1.0000	0	5	0.0000	0.0000	0.0000	0.0000	0	0
0	503.0000	1.0000	0	5	0.0000	0.0000	0.0000	0.0000	0	0
0	504.0000	1.0000	0	5	0.0000	0.0000	0.0000	0.0000	0	0
0	505.0000	1.0000	0	5	0.0000	0.0000	0.0000	0.0000	0	0
0	506.0000	1.0000	0	5	0.0000	0.0000	0.0000	0.0000	0	0
0	507.0000	1.0000	0	5	0.0000	0.0000	0.0000	0.0000	0	0
0	508.0000	1.0000	0	5	0.0000	0.0000	0.0000	0.0000	0	0
0	509.0000	1.0000	0	5	0.0000	0.0000	0.0000	0.0000	0	0
0	510.0000	1.0000	0	5	0.0000	0.0000	0.0000	0.0000	0	0
0	511.0000	1.0000	0	5	0.0000	0.0000	0.0000	0.0000	0	0
0	512.0000	1.0000	0	5	0.0000	0.0000	0.0000	0.0000	0	0
0	513.0000	1.0000	0	5	0.0000	0.0000	0.0000	0.0000	0	0
0	514.0000	1.0000	0	5	0.0000	0.0000	0.0000	0.0000	0	0
0	515.0000	1.0000	0	5	0.0000	0.0000	0.0000	0.0000	0	0
0	516.0000	1.0000	0	5	0.0000	0.0000	0.0000	0.0000	0	0
0	517.0000	1.0000	0	5	0.0000	0.0000	0.0000	0.0000	0	0
0	518.0000	1.0000	0	5	0.0000	0.0000	0.0000	0.0000	0	0
0	519.0000	1.0000	0	5	0.0000	0.0000	0.0000	0.0000	0	0
0	520.0000	1.0000	0	5	0.0000	0.0000	0.0000	0.0000	0	0
0	521.0000	1.0000	0	5	0.0000	0.0000	0.0000	0.0000	0	0
0	522.0000	1.0000	0	5	0.0000	0.0000	0.0000	0.0000	0	0
0	523.0000	1.0000	0	5	0.0000	0.0000	0.0000	0.0000	0	0
0	524.0000	1.0000	0	5	0.0000	0.0000	0.0000	0.0000	0	0
0	525.0000	1.0000	0	5	0.0000	0.0000	0.0000	0.0000	0	0
0	526.0000	1.0000	0	5	0.0000	0.0000	0.0000	0.0000	0	0
0	527.0000	1.0000	0	5	0.0000	0.0000	0.0000	0.0000	0	0
0	528.0000	1.0000	0	5	0.0000	0.0000	0.0000	0.0000	0	0
0	529.0000	1.0000	0	5	0.0000	0.0000	0.0000	0.0000	0	0
0	530.0000	1.0000	0	5	0.0000	0.0000	0.0000	0.0000	0	0
0	531.0000	1.0000	0	5	0.0000	0.0000	0.0000	0.0000	0	0
0	532.0000	1.0000	0	5	0.0000	0.0000	0.0000	0.0000	0	0
0	533.0000	1.0000	0	5	0.0000	0.0000	0.0000	0.0000	0	0
0	534.0000	1.0000	0	5	0.0000	0.0000	0.0000	0.0000	0	0
0	535.0000	1.0000	0	5	0.0000	0.0000	0.0000	0.0000	0	0
0	536.0000	1.0000	0	5	0.0000	0.0000	0.0000	0.0000	0	0
0	537.0000	1.0000	0	5	0.0000	0.0000	0.0000	0.0000	0	0
0	538.0000	1.0000	0	5	0.0000	0.0000	0.0000	0.0000	0	0
0	539.0000	1.0000	0	5	0.0000	0.0000	0.0000	0.0000	0	0
0	540.0000	1.0000	0	5	0.0000	0.0000	0.0000	0.0000	0	0
0	541.0000	1.0000	0	5	0.0000	0.0000	0.0000	0.0000	0	0
0	542.0000	1.0000	0	5	0.0000	0.0000	0.0000	0.0000	0	0
0	543.0000	1.0000	0	5	0.0000	0.0000	0.0000	0.0000	0	0
0	544.0000	1.0000	0	5	0.0000	0.0000	0.0000	0.0000	0	0
0	545.0000	1.0000	0	5	0.0000	0.0000	0.0000	0.0000	0	0
0	546.0000	1.0000	0	5	0.0000	0.0000	0.0000	0.0000	0	0
0	547.0000	1.0000	0	5	0.0000	0.0000	0.0000	0.0000	0	0
0	548.0000	1.0000	0	5	0.0000	0.0000	0.0000	0.0000	0	0
0	549.0000	1.0000	0	5	0.0000	0.0000	0.0000	0.0000	0	0
0	550.0000	1.0000	0	5	0.0000	0.0000	0.0000	0.0000	0	0
0	551.0000	1.0000	0	5	0.0000	0.0000	0.0000	0.0000	0	0
0	552.0000	1.0000	0	5	0.0000	0.0000	0.0000	0.0000	0	0
0	553.0000	1.0000	0	5	0.0000	0.0000	0.0000	0.0000	0	0
0	554.0000	1.0000	0	5	0.0000	0.0000	0.0000	0.0000	0	0
0	555.0000	1.0000	0	5	0.0000	0.0000	0.0000	0.0000	0	0
0	556.0000	1.0000	0	5	0.0000	0.0000	0.0000	0.0000	0	0
0	557.0000	1.0000	0	5	0.0000	0.0000	0.0000	0.0000	0	0
0	558.0000	1.0000	0	5	0.0000	0.0000	0.0000	0.0000	0	0
0	559.0000	1.0000	0	5	0.0000	0.0000	0.0000	0.0000	0	0
0	560.0000	1.0000	0	5	0.0000	0.0000	0.0000	0.0000	0	0
0	561.0000	1.0000	0	5	0.0000	0.0000	0.0000	0.0000	0	0
0	562.0000	1.0000	0	5	0.0000	0.0000	0.0000	0.0000	0	0
0	563.0000	1.0000	0	5	0.0000	0.0000	0.0000	0.0000	0	0
0	564.0000	1.0000	0	5	0.0000	0.0000	0.0000	0.0000	0	0
0	565.0000	1.0000	0	5	0.0000	0.0000	0.0000	0.0000	0	0
0	566.0000	1.0000	0	5	0.0000	0.0000	0.0000	0.0000	0	0
0	567.0000	1.0000	0	5	0.0000	0.0000	0.0000	0.0000	0	0
0	568.0000	1.0000	0	5	0.0000	0.0000	0.0000	0.0000	0	0
0	569.0000	1.0000	0	5	0.0000	0.0000	0.0000	0.0000	0	0
0	570.0000	1.0000	0	5	0.0000	0.0000	0.0000	0.0000	0	0
0	571.0000	1.0000	0	5	0.0000	0.0000	0.0000	0.0000	0	0
0	572.0000	1.0000	0	5	0.0000	0.0000	0.0000	0.0000	0	0
0	573.0000	1.0000	0	5	0.0000	0.0000	0.0000	0.0000	0	0
0	574.0000	1.0000	0	5	0.0000	0.0000	0.0000	0.0000	0	0
0	575.0000	1.0000	0	5	0.0000	0.0000	0.0000	0.0000	0	0
0	576.0000	1.0000	0	5	0.0000	0.0000	0.0000	0.0000	0	0
0	577.0000	1.0000	0	5	0.0000	0.0000	0.0000	0.0000	0	0
0	578.0000	1.0000	0	5	0.0000	0.0000	0.0000	0.0000	0	0
0	579.0000	1.0000	0	5	0.0000	0.0000	0.0000	0.0000	0	0
0	580.0000	1.0000	0	5	0.0000	0.0000	0.0000	0.0000	0	0
0	581.0000	1.0000	0	5	0.0000	0.0000	0.0000	0.0000	0	0
0	582.0000	1.0000	0	5	0.0000	0.0000	0.0000	0.0000	0	0
0	583.0000	1.0000	0	5	0.0000	0.0000	0.0000	0.0000	0	0
0	584.0000	1.0000	0	5	0.0000	0.0000	0.0000	0.0000	0	0
0	585.0000	1.0000	0	5	0.0000	0.0000	0.0000	0.0000	0	0
0	586.0000	1.0000	0	5	0.0000	0.0000	0.0000	0.0000	0	0
0	587.0000	1.0000	0	5	0.0000	0.0000	0.0000	0.0000	0	0
0	588.0000	1.0000	0	5	0.0000	0.0000	0.0000	0.0000	0	0
0	589.0000	1.0000	0	5	0.0000	0.0000	0.0000	0.0000	0	0
0	590.0000	1.0000	0	5	0.0000	0.0000	0.0000	0.0000	0	0
0	591.0000	1.0000	0	5	0.0000	0.0000	0.0000	0.0000	0	0
0	592.0000	1.0000	0	5	0.0000	0.0000	0.0000	0.0000	0	0
0	593.0000	1.0000	0	5	0.0000	0.0000	0.0000	0.0000	0	0
0	594.0000	1.0000	0	5	0.0000	0.0000	0.0000	0.0000	0	0
0	595.0000	1.0000	0	5	0.0000	0.0000	0.0000	0.0000	0	0
0	596.0000	1.0000	0	5	0.0000	0.0000	0.0000	0.0000	0	0
0	597.0000	1.0000	0	5	0.0000	0.0000	0.0000	0.0000	0	0
0	598.0000	1.0000	0	5	0.0000	0.0000	0.0000	0.0000	0	0
0	599.0000	1.0000	0	5	0.0000	0.0000	0.0000	0.0000	0	0
0	600.0000	1.0000	0	5	0.0000	0.0000	0.0000	0.0000	0	0
0	601.0000	1.0000	0	5	0.0000	0.0000	0.0000	0.0000	0	0
0	602.0000	1.0000	0	5	0.0000	0.0000	0.0000	0.0000	0	0
0	603.0000	1.0000	0	5	0.0000	0.0000	0.0000	0.0000	0	0
0	604.0000	1.0000	0	5	0.0000	0.0000	0.0000	0.0000	0	0
0	605.0000	1.0000	0	5	0.0000	0.0000	0.0000	0.0000	0	0
0	606.0000	1.0000	0	5	0.0000	0.0000	0.0000	0.0000	0	0
0	607.0000	1.0000	0	5	0.0000	0.0000	0.0000	0.0000	0	0
0	608.0000	1.0000	0	5	0.0000	0.0000	0.0000	0.0000	0	0
0	609.0000	1.0000	0	5	0.0000	0.0000	0.0000	0.0000	0	0
0	610.0000	1.0000	0	5	0.0000	0.0000	0.0000	0.0000	0	0
0	611.0000	1.0000	0	5	0.0000	0.0000	0.0000	0.0000	0	0
0	612.0000	1.0000	0	5	0.0000	0.0000	0.0000	0.0000	0	0
0	613.0000	1.0000	0	5	0.0000	0.0000	0.0000	0.0000	0	0
0	614.0000	1.0000	0	5	0.0000	0.0000	0.0000	0.0000	0	0
0	615.0000	1.0000	0	5	0.0000	0.0000	0.0000	0.0000	0	0
0	616.0000	1.0000	0	5	0.0000	0.0000	0.0000	0.0000	0	0
0	617.0000	1.0000	0	5	0.0000	0.0000	0.0000	0.0000	0	0
0	618.0000	1.0000	0	5	0.0000	0.0000	0.0000	0.0000	0	0
0	619.0000	1.0000	0	5	0.0000	0.0000	0.0000	0.0000	0	0
0	620.0000	1.0000	0	5	0.0000	0.0000	0.0000	0.0000	0	0
0	621.0000	1.0000	0	5	0.0000	0.0000	0.0000	0.0000	0	0
0	622.0000	1.0000	0	5	0.0000	0.0000	0.0000	0.0000	0	0
0	623.0000	1.0000	0	5	0.0000	0.0000	0.0000	0.0000	0	0
0	624.0000	1.0000	0	5	0.0000	0.0000	0.0000	0.0000	0	0
0	625.0000	1.0000	0	5	0.0000	0.0000	0.0000	0.0000	0	0
0	626.0000	1.0000	0	5	0.0000	0.0000	0.0000	0.0000	0	0
0	627.0000	1.0000	0	5	0.0000	0.0000	0.0000	0.0000	0	0
0	628.0000	1.0000	0	5	0.0000	0.0000	0.0000	0.0000	0	0
0	629.0000	1.0000	0	5	0.0000	0.0000	0.0000	0.0000	0	0
0	630.0000	1.0000	0	5	0.0000	0.0000	0.0000	0.0000	0	0
0	631.0000	1.0000	0	5	0.0000	0.0000	0.0000	0.0000	0	0
0	632.0000	1.0000	0	5	0.0000	0.0000	0.0000	0.0000	0	0
0	633.0000	1.0000	0	5	0.0000	0.0000	0.0000	0.0000	0	0
0	634.0000	1.0000	0	5	0.0000	0.0000	0.0000	0.0000	0	0
0	635.0000	1.0000	0	5	0.0000	0.0000	0.0000	0.0000	0	0
0	636.0000	1.0000	0	5	0.0000	0.0000	0.0000	0.0000	0	0
0	637.0000	1.0000	0	5	0.0000	0.0000	0.0000	0.0000	0	0
0	638.0000	1.0000	0	5	0.0000	0.0000	0.0000	0.0000	0	0
0	639.0000	1.0000	0	5	0.0000	0.0000	0.0000	0.0000	0	0
0	640.0000	1.0000	0	5	0.0000	0.0000	0.0000	0.0000	0	0
0	641.0000	1.0000	0	5	0.0000	0.0000	0.0000	0.0000	0	0
0	642.0000	1.0000	0	5	0.0000	0.0000	0.0000	0.0000	0	0
0	643.0000	1.0000	0	5	0.0000	0.0000	0.0000	0.0000	0	0
0	644.0000	1.0000	0	5	0.0000	0.0000	0.0000	0.0000	0	0
0	645.0000	1.0000	0	5	0.0000	0.0000	0.0000	0.0000	0	0
0	646.0000	1.0000	0	5	0.0000	0.0000	0.0000	0.0000	0	0
0	647.0000	1.0000	0	5	0.0000	0.0000	0.0000	0.0000	0	0
0	648.0000	1.0000	0	5	0.0000	0.0000	0.0000	0.0000	0	0
0	649.0000	1.0000	0	5	0.0000	0.0000	0.0000	0.0000	0	0
0	650.0000	1.0000	0	5	0.0000	0.0000	0.0000	0.0000	0	0
0	651.0000	1.0000	0	5	0.0000	0.0000	0.0000	0.0000	0	0
0	652.0000	1.0000	0	5	0.0000	0.0000	0.0000	0.0000	0	0
0	653.0000	1.0000	0	5	0.0000	0.0000	0.0000	0.0000	0	0
0	654.0000	1.0000	0	5	0.0000	0.0000	0.0000	0.0000	0	0
0	655.0000	1.0000	0	5	0.0000	0.0000	0.0000	0.0000	0	0
0	656.0000	1.0000	0	5	0.0000	0.0000	0.0000	0.0000	0	0
0	657.0000	1.0000	0	5	0.0000	0.0000	0.0000	0.0000	0	0
0	658.0000	1.0000	0	5	0.0000	0.0000	0.0000	0.0000	0	0
0	659.0000	1.0000	0	5	0.0000	0.0000	0.0000	0.0000	0	0
0	660.0000	1.0000	0	5	0.0000	0.0000	0.0000	0.0000	0	0
0	661.0000	1.0000	0	5	0.0000	0.0000	0.0000	0.0000	0	0
0	662.0000	1.0000	0	5	0.0000	0.0000	0.0000	0.0000	0	0
0	663.0000	1.0000	0	5	0.0000	0.0000	0.0000	0.0000	0	0
0	664.0000	1.0000	0	5	0.0000	0.0000	0.0000	0.0000	0	0
0	665.0000	1.0000	0	5	0.0000	0.0000	0.0000	0.0000	0	0
0	666.0000	1.0000	0	5	0.0000	0.0000	0.0000	0.0000	0	0
0	667.0000	1.0000	0	5	0.0000	0.0000	0.0000	0.0000	0	0
0	668.0000	1.0000	0	5	0.0000	0.0000	0.0000	0.0000	0	0
0	669.0000	1.0000	0	5	0.0000	0.0000	0.0000	0.0000	0	0
0	670.0000	1.0000	0	5	0.0000	0.0000	0.0000	0.0000	0	0
0	671.0000	1.0000	0	5	0.0000	0.0000	0.0000	0.0000	0	0
0	672.0000	1.0000	0	5	0.0000	0.0000	0.0000	0.0000	0	0
0	673.0000	1.0000	0	5	0.0000	0.0000	0.0000	0.0000	0	0
0	674.0000	1.0000	0	5	0.0000	0.0000	0.0000	0.0000	0	0
0	675.0000	1.0000	0	5	0.0000	0.0000	0.0000	0.0000	0	0
0	676.0000	1.0000	0	5	0.0000	0.0000	0.0000	0.0000	0	0
0	677.0000	1.0000	0	5	0.0000	0.0000	0.0000	0.0000	0	0
0	678.0000	1.0000	0	5	0.0000	0.0000	0.0000	0.0000	0	0
0	679.0000	1.0000	0	5	0.0000	0.0000	0.0000	0.0000	0	0
0	680.0000	1.0000	0	5	0.0000	0.0000	0.0000	0.0000	0	0
0	681.0000	1.0000	0	5	0.0000	0.0000	0.0000	0.0000	0	0
0	682.0000	1.0000	0	5	0.0000	0.0000	0.0000	0.0000	0	0
0	683.0000	1.0000	0	5	0.0000	0.0000	0.0000	0.0000	0	0
0	684.0000	1.0000	0	5	0.0000	0.0000	0.0000	0.0000	0	0
0	685.0000	1.0000	0	5	0.0000	0.0000	0.0000	0.0000	0	0
0	686.0000	1.0000	0	5	0.0000	0.0000	0.0000	0.0000	0	0
0	687.0000	1.0000	0	5	0.0000	0.0000	0.0000	0.0000	0	0
0	688.0000	1.0000	0	5	0.0000	0.0000	0.0000	0.0000	0	0
0	689.0000	1.0000	0	5	0.0000	0.0000	0.0000	0.0000	0	0
0	690.0000	1.0000	0	5	0.0000	0.0000	0.0000	0.0000	0	0
0	691.0000	1.0000	0	5	0.0000	0.0000	0.0000	0.0000	0	0
0	692.0000	1.0000	0	5	0.0000	0.0000	0.0000	0.0000	0	0
0	693.0000	1.0000	0	5	0.0000	0.0000	0.0000	0.0000	0	0
0	694.0000	1.0000	0	5	0.0000	0.0000	0.0000	0.0000	0	0
0	695.0000	1.0000	0	5	0.0000	0.0000	0.0000	0.0000	0	0
0	696.0000	1.0000	0	5	0.0000	0.0000	0.0000	0.0000	0	0
0	697.0000	1.0000	0	5	0.0000	0.0000	0.0000	0.0000	0	0
0	698.0000	1.0000	0	5	0.0000	0.0000	0.0000	0.0000	0	0
0	699.0000	1.0000	0	5	0.0000	0.0000	0.0000	0.0000	0	0
1	700.0000	1.0000	9	0	72.5738	99.7331	31.3558	0.4125	149	134
1	701.0000	1.0000	9	0	72.5984	99.7989	31.3869	0.2614	149	138
1	702.0000	1.0000	9	0	72.5655	99.7062	31.4646	0.2665	154	136
1	703.0000	1.0000	9	0	72.6328	99.7162	31.3128	0.2237	146	130
1	704.0000	1.0000	9	0	72.6338	99.7649	31.1034	0.2051	145	127
1	705.0000	1.0000	9	0	72.4746	99.7026	31.0636	0.2689	145	131
1	706.0000	1.0000	9	0	72.5148	99.6750	30.9879	0.3689	142	129
1	707.0000	1.0000	9	0	72.5425	99.7537	30.8318	0.3249	142	128
1	708.0000	1.0000	9	0	72.5202	99.7399	31.0289	0.3236	152	133
1	709.0000	1.0000	9	0	72.4436	99.9353	30.7709	0.2133	146	127
1	710.0000	1.0000	9	0	72.2220	99.9678	30.7143	0.2569	142	128
1	711.0000	1.0000	9	0	72.0655	99.7911	30.7131	0.3535	138	124
1	712.0000	1.0000	9	0	72.2974	99.7842	30.7193	0.2536	134	117
0	713.0000	1.0000	0	5	0.0000	0.0000	0.0000	0.0000	0	0
0	714.0000	1.0000	0	5	0.0000	0.0000	0.0000	0.0000	0	0
0	715.0000	1.0000	0	5	0.0000	0.0000	0.0000	0.0000	0	0
0	716.0000	1.0000	0	5	0.0000	0.0000	0.0000	0.0000	0	0
0	717.0000	1.0000	0	5	0.0000	0.0000	0.0000	0.0000	0	0
0	718.0000	1.0000	0	5	0.0000	0.0000	0.0000	0.0000	0	0
0	719.0000	1.0000	0	5	0.0000	0.0000	0.0000	0.0000	0	0
0	720.0000	1.0000	0	5	0.0000	0.0000	0.0000	0.0000	0	0
0	721.0000	1.0000	0	5	0.0000	0.0000	0.0000	0.0000	0	0
0	722.0000	1.0000	0	5	0.0000	0.0000	0.0000	0.0000	0	0
0	723.0000	1.0000	0	5	0.0000	0.0000	0.0000	0.0000	0	0
0	724.0000	1.0000	0	5	0.0000	0.0000	0.0000	0.0000	0	0
0	725.0000	1.0000	0	5	0.0000	0.0000	0.0000	0.0000	0	0
0	726.0000	1.0000	0	5	0.0000	0.0000	0.0000	0.0000	0	0
0	727.0000	1.0000	0	5	0.0000	0.0000	0.0000	0.0000	0	0
0	728.0000	1.0000	0	5	0.0000	0.0000	0.0000	0.0000	0	0
0	729.0000	1.0000	0	5	0.0000	0.0000	0.0000	0.0000	0	0
0	730.0000	1.0000	0	5	0.0000	0.0000	0.0000	0.0000	0	0
0	731.0000	1.0000	0	5	0.0000	0.0000	0.0000	0.0000	0	0
0	732.0000	1.0000	0	5	0.0000	0.0000	0.0000	0.0000	0	0
0	733.0000	1.0000	0	5	0.0000	0.0000	0.0000	0.0000	0	0
0	734.0000	1.0000	0	5	0.0000	0.0000	0.0000	0.0000	0	0
0	735.0000	1.0000	0	5	0.0000	0.0000	0.0000	0.0000	0	0
0	736.0000	1.0000	0	5	0.0000	0.0000	0.0000	0.0000	0	0
0	737.0000	1.0000	0	5	0.0000	0.0000	0.0000	0.0000	0	0
0	738.0000	1.0000	0	5	0.0000	0.0000	0.0000	0.0000	0	0
0	739.0000	1.0000	0	5	0.0000	0.0000	0.0000	0.0000	0	0
0	740.0000	1.0000	0	5	0.0000	0.0000	0.0000	0.0000	0	0
0	741.0000	1.0000	0	5	0.0000	0.0000	0.0000	0.0000	0	0
0	742.0000	1.0000	0	5	0.0000	0.0000	0.0000	0.0000	0	0
0	743.0000	1.0000	0	5	0.0000	0.0000	0.0000	0.0000	0	0
0	744.0000	1.0000	0	5	0.0000	0.0000	0.0000	0.0000	0	0
0	745.0000	1.0000	0	5	0.0000	0.0000	0.0000	0.0000	0	0
0	746.0000	1.0000	0	5	0.0000	0.0000	0.0000	0.0000	0	0
0	747.0000	1.0000	0	5	0.0000	0.0000	0.0000	0.0000	0	0
0	748.0000	1.0000	0	5	0.0000	0.0000	0.0000	0.0000	0	0
0	749.0000	1.0000	0	5	0.0000	0.0000	0.0000	0.0000	0	0
0	750.0000	1.0000	0	5	0.0000	0.0000	0.0000	0.0000	0	0
0	751.0000	1.0000	0	5	0.0000	0.0000	0.0000	0.0000	0	0
0	752.0000	1.0000	0	5	0.0000	0.0000	0.0000	0.0000	0	0
0	753.0000	1.0000	0	5	0.0000	0.0000	0.0000	0.0000	0	0
0	754.0000	1.0000	0	5	0.0000	0.0000	0.0000	0.0000	0	0
0	755.0000	1.0000	0	5	0.0000	0.0000	0.0000	0.0000	0	0
0	756.0000	1.0000	0	5	0.0000	0.0000	0.0000	0.0000	0	0
0	757.0000	1.0000	0	5	0.0000	0.0000	0.0000	0.0000	0	0
0	758.0000	1.0000	0	5	0.0000	0.0000	0.0000	0.0000	0	0
0	759.0000	1.0000	0	5	0.0000	0.0000	0.0000	0.0000	0	0
0	760.0000	1.0000	0	5	0.0000	0.0000	0.0000	0.0000	0	0
0	761.0000	1.0000	0	5	0.0000	0.0000	0.0000	0.0000	0	0
0	762.0000	1.0000	0	5	0.0000	0.0000	0.0000	0.0000	0	0
0	763.0000	1.0000	0	5	0.0000	0.0000	0.0000	0.0000	0	0
0	764.0000	1.0000	0	5	0.0000	0.0000	0.0000	0.0000	0	0
0	765.0000	1.0000	0	5	0.0000	0.0000	0.0000	0.0000	0	0
0	766.0000	1.0000	0	5	0.0000	0.0000	0.0000	0.0000	0	0
0	767.0000	1.0000	0	5	0.0000	0.0000	0.0000	0.0000	0	0
0	768.0000	1.0000	0	5	0.0000	0.0000	0.0000	0.0000	0	0
0	769.0000	1.0000	0	5	0.0000	0.0000	0.0000	0.0000	0	0
0	770.0000	1.0000	0	5	0.0000	0.0000	0.0000	0.0000	0	0
0	771.0000	1.0000	0	5	0.0000	0.0000	0.0000	0.0000	0	0
0	772.0000	1.0000	0	5	0.0000	0.0000	0.0000	0.0000	0	0
0	773.0000	1.0000	0	5	0.0000	0.0000	0.0000	0.0000	0	0
0	774.0000	1.0000	0	5	0.0000	0.0000	0.0000	0.0000	0	0
0	775.0000	1.0000	0	5	0.0000	0.0000	0.0000	0.0000	0	0
0	776.0000	1.0000	0	5	0.0000	0.0000	0.0000	0.0000	0	0
0	777.0000	1.0000	0	5	0.0000	0.0000	0.0000	0.0000	0	0
0	778.0000	1.0000	0	5	0.0000	0.0000	0.0000	0.0000	0	0
0	779.0000	1.0000	0	5	0.0000	0.0000	0.0000	0.0000	0	0
0	780.0000	1.0000	0	5	0.0000	0.0000	0.0000	0.0000	0	0
0	781.0000	1.0000	0	5	0.0000	0.0000	0.0000	0.0000	0	0
0	782.0000	1.0000	0	5	0.0000	0.0000	0.0000	0.0000	0	0
0	783.0000	1.0000	0	5	0.0000	0.0000	0.0000	0.0000	0	0
0	784.0000	1.0000	0	5	0.0000	0.0000	0.0000	0.0000	0	0
0	785.0000	1.0000	0	5	0.0000	0.0000	0.0000	0.0000	0	0
0	786.0000	1.0000	0	5	0.0000	0.0000	0.0000	0.0000	0	0
0	787.0000	1.0000	0	5	0.0000	0.0000	0.0000	0.0000	0	0
0	788.0000	1.0000	0	5	0.0000	0.0000	0.0000	0.0000	0	0
0	789.0000	1.0000	0	5	0.0000	0.0000	0.0000	0.0000	0	0
0	790.0000	1.0000	0	5	0.0000	0.0000	0.0000	0.0000	0	0
0	791.0000	1.0000	0	5	0.0000	0.0000	0.0000	0.0000	0	0
0	792.0000	1.0000	0	5	0.0000	0.0000	0.0000	0.0000	0	0
0	793.0000	1.0000	0	5	0.0000	0.0000	0.0000	0.0000	0	0
0	794.0000	1.0000	0	5	0.0000	0.0000	0.0000	0.0000	0	0
0	795.0000	1.0000	0	5	0.0000	0.0000	0.0000	0.0000	0	0
0	796.0000	1.0000	0	5	0.0000	0.0000	0.0000	0.0000	0	0
0	797.0000	1.0000	0	5	0.0000	0.0000	0.0000	0.0000	0	0
0	798.0000	1.0000	0	5	0.0000	0.0000	0.0000	0.0000	0	0
0	799.0000	1.0000	0	5	0.0000	0.0000	0.0000	0.0000	0	0
0	800.0000	1.0000	0	5	0.0000	0.0000	0.0000	0.0000	0	0
0	801.0000	1.0000	0	5	0.0000	0.0000	0.0000	0.0000	0	0
0	802.0000	1.0000	0	5	0.0000	0.0000	0.0000	0.0000	0	0
0	803.0000	1.0000	0	5	0.0000	0.0000	0.0000	0.0000	0	0
0	804.0000	1.0000	0	5	0.0000	0.0000	0.0000	0.0000	0	0
0	805.0000	1.0000	0	5	0.0000	0.0000	0.0000	0.0000	0	0
0	806.0000	1.0000	0	5	0.0000	0.0000	0.0000	0.0000	0	0
0	807.0000	1.0000	0	5	0.0000	0.0000	0.0000	0.0000	0	0
0	808.0000	1.0000	0	5	0.0000	0.0000	0.0000	0.0000	0	0
0	809.0000	1.0000	0	5	0.0000	0.0000	0.0000	0.0000	0	0
0	810.0000	1.0000	0	5	0.0000	0.0000	0.0000	0.0000	0	0
0	811.0000	1.0000	0	5	0.0000	0.0000	0.0000	0.0000	0	0
0	812.0000	1.0000	0	5	0.0000	0.0000	0.0000	0.0000	0	0
0	813.0000	1.0000	0	5	0.0000	0.0000	0.0000	0.0000	0	0
0	814.0000	1.0000	0	5	0.0000	0.0000	0.0000	0.0000	0	0
0	815.0000	1.0000	0	5	0.0000	0.0000	0.0000	0.0000	0	0
0	816.0000	1.0000	0	5	0.0000	0.0000	0.0000	0.0000	0	0
0	817.0000	1.0000	0	5	0.0000	0.0000	0.0000	0.0000	0	0
0	818.0000	1.0000	0	5	0.0000	0.0000	0.0000	0.0000	0	0
0	819.0000	1.0000	0	5	0.0000	0.0000	0.0000	0.0000	0	0
0	820.0000	1.0000	0	5	0.0000	0.0000	0.0000	0.0000	0	0
0	821.0000	1.0000	0	5	0.0000	0.0000	0.0000	0.0000	0	0
0	822.0000	1.0000	0	5	0.0000	0.0000	0.0000	0.0000	0	0
0	823.0000	1.0000	0	5	0.0000	0.0000	0.0000	0.0000	0	0
0	824.0000	1.0000	0	5	0.0000	0.0000	0.0000	0.0000	0	0
0	825.0000	1.0000	0	5	0.0000	0.0000	0.0000	0.0000	0	0
0	826.0000	1.0000	0	5	0.0000	0.0000	0.0000	0.0000	0	0
0	827.0000	1.0000	0	5	0.0000	0.0000	0.0000	0.0000	0	0
0	828.0000	1.0000	0	5	0.0000	0.0000	0.0000	0.0000	0	0
0	829.0000	1.0000	0	5	0.0000	0.0000	0.0000	0.0000	0	0
0	830.0000	1.0000	0	5	0.0000	0.0000	0.0000	0.0000	0	0
0	831.0000	1.0000	0	5	0.0000	0.0000	0.0000	0.0000	0	0
0	832.0000	1.0000	0	5	0.0000	0.0000	0.0000	0.0000	0	0
0	833.0000	1.0000	0	5	0.0000	0.0000	0.0000	0.0000	0	0
0	834.0000	1.0000	0	5	0.0000	0.0000	0.0000	0.0000	0	0
0	835.0000	1.0000	0	5	0.0000	0.0000	0.0000	0.0000	0	0
0	836.0000	1.0000	0	5	0.0000	0.0000	0.0000	0.0000	0	0
0	837.0000	1.0000	0	5	0.0000	0.0000	0.0000	0.0000	0	0
0	838.0000	1.0000	0	5	0.0000	0.0000	0.0000	0.0000	0	0
0	839.0000	1.0000	0	5	0.0000	0.0000	0.0000	0.0000	0	0
0	840.0000	1.0000	0	5	0.0000	0.0000	0.0000	0.0000	0	0
0	841.0000	1.0000	0	5	0.0000	0.0000	0.0000	0.0000	0	0
0	842.0000	1.0000	0	5	0.0000	0.0000	0.0000	0.0000	0	0
0	843.0000	1.0000	0	5	0.0000	0.0000	0.0000	0.0000	0	0
0	844.0000	1.0000	0	5	0.0000	0.0000	0.0000	0.0000	0	0
0	845.0000	1.0000	0	5	0.0000	0.0000	0.0000	0.0000	0	0
0	846.0000	1.0000	0	5	0.0000	0.0000	0.0000	0.0000	0	0
0	847.0000	1.0000	0	5	0.0000	0.0000	0.0000	0.0000	0	0
0	848.0000	1.0000	0	5	0.0000	0.0000	0.0000	0.0000	0	0
0	849.0000	1.0000	0	5	0.0000	0.0000	0.0000	0.0000	0	0
0	850.0000	1.0000	0	5	0.0000	0.0000	0.0000	0.0000	0	0
0	851.0000	1.0000	0	5	0.0000	0.0000	0.0000	0.0000	0	0
0	852.0000	1.0000	0	5	0.0000	0.0000	0.0000	0.0000	0	0
0	853.0000	1.0000	0	5	0.0000	0.0000	0.0000	0.0000	0	0
0	854.0000	1.0000	0	5	0.0000	0.0000	0.0000	0.0000	0	0
0	855.0000	1.0000	0	5	0.0000	0.0000	0.0000	0.0000	0	0
0	856.0000	1.0000	0	5	0.0000	0.0000	0.0000	0.0000	0	0
0	857.0000	1.0000	0	5	0.0000	0.0000	0.0000	0.0000	0	0
0	858.0000	1.0000	0	5	0.0000	0.0000	0.0000	0.0000	0	0
0	859.0000	1.0000	0	5	0.0000	0.0000	0.0000	0.0000	0	0
0	860.0000	1.0000	0	5	0.0000	0.0000	0.0000	0.0000	0	0
0	861.0000	1.0000	0	5	0.0000	0.0000	0.0000	0.0000	0	0
0	862.0000	1.0000	0	5	0.0000	0.0000	0.0000	0.0000	0	0
0	863.0000	1.0000	0	5	0.0000	0.0000	0.0000	0.0000	0	0
0	864.0000	1.0000	0	5	0.0000	0.0000	0.0000	0.0000	0	0
0	865.0000	1.0000	0	5	0.0000	0.0000	0.0000	0.0000	0	0
0	866.0000	1.0000	0	5	0.0000	0.0000	0.0000	0.0000	0	0
0	867.0000	1.0000	0	5	0.0000	0.0000	0.0000	0.0000	0	0
0	868.0000	1.0000	0	5	0.0000	0.0000	0.0000	0.0000	0	0
0	869.0000	1.0000	0	5	0.0000	0.0000	0.0000	0.0000	0	0
0	870.0000	1.0000	0	5	0.0000	0.0000	0.0000	0.0000	0	0
0	871.0000	1.0000	0	5	0.0000	0.0000	0.0000	0.0000	0	0
0	872.0000	1.0000	0	5	0.0000	0.0000	0.0000	0.0000	0	0
0	873.0000	1.0000	0	5	0.0000	0.0000	0.0000	0.0000	0	0
0	874.0000	1.0000	0	5	0.0000	0.0000	0.0000	0.0000	0	0
0	875.0000	1.0000	0	5	0.0000	0.0000	0.0000	0.0000	0	0
0	876.0000	1.0000	0	5	0.0000	0.0000	0.0000	0.0000	0	0
0	877.0000	1.0000	0	5	0.0000	0.0000	0.0000	0.0000	0	0
0	878.0000	1.0000	0	5	0.0000	0.0000	0.0000	0.0000	0	0
0	879.0000	1.0000	0	5	0.0000	0.0000	0.0000	0.0000	0	0
0	880.0000	1.0000	0	5	0.0000	0.0000	0.0000	0.0000	0	0
0	881.0000	1.0000	0	5	0.0000	0.0000	0.0000	0.0000	0	0
0	882.0000	1.0000	0	5	0.0000	0.0000	0.0000	0.0000	0	0
0	883.0000	1.0000	0	5	0.0000	0.0000	0.0000	0.0000	0	0
0	884.0000	1.0000	0	5	0.0000	0.0000	0.0000	0.0000	0	0
0	885.0000	1.0000	0	5	0.0000	0.0000	0.0000	0.0000	0	0
0	886.0000	1.0000	0	5	0.0000	0.0000	0.0000	0.0000	0	0
0	887.0000	1.0000	0	5	0.0000	0.0000	0.0000	0.0000	0	0
0	888.0000	1.0000	0	5	0.0000	0.0000	0.0000	0.0000	0	0
0	889.0000	1.0000	0	5	0.0000	0.0000	0.0000	0.0000	0	0
0	890.0000	1.0000	0	5	0.0000	0.0000	0.0000	0.0000	0	0
0	891.0000	1.0000	0	5	0.0000	0.0000	0.0000	0.0000	0	0
0	892.0000	1.0000	0	5	0.0000	0.0000	0.0000	0.0000	0	0
0	893.0000	1.0000	0	5	0.0000	0.0000	0.0000	0.0000	0	0
0	894.0000	1.0000	0	5	0.0000	0.0000	0.0000	0.0000	0	0
0	895.0000	1.0000	0	5	0.0000	0.0000	0.0000	0.0000	0	0
0	896.0000	1.0000	0	5	0.0000	0.0000	0.0000	0.0000	0	0
0	897.0000	1.0000	0	5	0.0000	0.0000	0.0000	0.0000	0	0
0	898.0000	1.0000	0	5	0.0000	0.0000	0.0000	0.0000	0	0
0	899.0000	1.0000	0	5	0.0000	0.0000	0.0000	0.0000	0	0
0	900.0000	1.0000	0	5	0.0000	0.0000	0.0000	0.0000	0	0
0	901.0000	1.0000	0	5	0.0000	0.0000	0.0000	0.0000	0	0
0	902.0000	1.0000	0	5	0.0000	0.0000	0.0000	0.0000	0	0
0	903.0000	1.0000	0	5	0.0000	0.0000	0.0000	0.0000	0	0
0	904.0000	1.0000	0	5	0.0000	0.0000	0.0000	0.0000	0	0
0	905.0000	1.0000	0	5	0.0000	0.0000	0.0000	0.0000	0	0
0	906.0000	1.0000	0	5	0.0000	0.0000	0.0000	0.0000	0	0
0	907.0000	1.0000	0	5	0.0000	0.0000	0.0000	0.0000	0	0
0	908.0000	1.0000	0	5	0.0000	0.0000	0.0000	0.0000	0	0
0	909.0000	1.0000	0	5	0.0000	0.0000	0.0000	0.0000	0	0
0	910.0000	1.0000	0	5	0.0000	0.0000	0.0000	0.0000	0	0
0	911.0000	1.0000	0	5	0.0000	0.0000	0.0000	0.0000	0	0
0	0.0000	2.0000	0	5	0.0000	0.0000	0.0000	0.0000	0	0
0	1.0000	2.0000	0	5	0.0000	0.0000	0.0000	0.0000	0	0
0	2.0000	2.0000	0	5	0.0000	0.0000	0.0000	0.0000	0	0
0	3.0000	2.0000	0	5	0.0000	0.0000	0.0000	0.0000	0	0
0	4.0000	2.0000	0	5	0.0000	0.0000	0.0000	0.0000	0	0
0	5.0000	2.0000	0	5	0.0000	0.0000	0.0000	0.0000	0	0
0	6.0000	2.0000	0	5	0.0000	0.0000	0.0000	0.0000	0	0
0	7.0000	2.0000	0	5	0.0000	0.0000	0.0000	0.0000	0	0
0	8.0000	2.0000	0	5	0.0000	0.0000	0.0000	0.0000	0	0
0	9.0000	2.0000	0	5	0.0000	0.0000	0.0000	0.0000	0	0
0	10.0000	2.0000	0	5	0.0000	0.0000	0.0000	0.0000	0	0
0	11.0000	2.0000	0	5	0.0000	0.0000	0.0000	0.0000	0	0
0	12.0000	2.0000	0	5	0.0000	0.0000	0.0000	0.0000	0	0
0	13.0000	2.0000	0	5	0.0000	0.0000	0.0000	0.0000	0	0
0	14.0000	2.0000	0	5	0.0000	0.0000	0.0000	0.0000	0	0
0	15.0000	2.0000	0	5	0.0000	0.0000	0.0000	0.0000	0	0
0	16.0000	2.0000	0	5	0.0000	0.0000	0.0000	0.0000	0	0
0	17.0000	2.0000	0	5	0.0000	0.0000	0.0000	0.0000	0	0
0	18.0000	2.0000	0	5	0.0000	0.0000	0.0000	0.0000	0	0
0	19.0000	2.0000	0	5	0.0000	0.0000	0.0000	0.0000	0	0
0	20.0000	2.0000	0	5	0.0000	0.0000	0.0000	0.0000	0	0
0	21.0000	2.0000	0	5	0.0000	0.0000	0.0000	0.0000	0	0
0	22.0000	2.0000	0	5	0.0000	0.0000	0.0000	0.0000	0	0
0	23.0000	2.0000	0	5	0.0000	0.0000	0.0000	0.0000	0	0
0	24.0000	2.0000	0	5	0.0000	0.0000	0.0000	0.0000	0	0
0	25.0000	2.0000	0	5	0.0000	0.0000	0.0000	0.0000	0	0
0	26.0000	2.0000	0	5	0.0000	0.0000	0.0000	0.0000	0	0
0	27.0000	2.0000	0	5	0.0000	0.0000	0.0000	0.0000	0	0
0	28.0000	2.0000	0	5	0.0000	0.0000	0.0000	0.0000	0	0
0	29.0000	2.0000	0	5	0.0000	0.0000	0.0000	0.0000	0	0
0	30.0000	2.0000	0	5	0.0000	0.0000	0.0000	0.0000	0	0
0	31.0000	2.0000	0	5	0.0000	0.0000	0.0000	0.0000	0	0
0	32.0000	2.0000	0	5	0.0000	0.0000	0.0000	0.0000	0	0
0	33.0000	2.0000	0	5	0.0000	0.0000	0.0000	0.0000	0	0
0	34.0000	2.0000	0	5	0.0000	0.0000	0.0000	0.0000	0	0
0	35.0000	2.0000	0	5	0.0000	0.0000	0.0000	0.0000	0	0
0	36.0000	2.0000	0	5	0.0000	0.0000	0.0000	0.0000	0	0
0	37.0000	2.0000	0	5	0.0000	0.0000	0.0000	0.0000	0	0
0	38.0000	2.0000	0	5	0.0000	0.0000	0.0000	0.0000	0	0
0	39.0000	2.0000	0	5	0.0000	0.0000	0.0000	0.0000	0	0
0	40.0000	2.0000	0	5	0.0000	0.0000	0.0000	0.0000	0	0
0	41.0000	2.0000	0	5	0.0000	0.0000	0.0000	0.0000	0	0
0	42.0000	2.0000	0	5	0.0000	0.0000	0.0000	0.0000	0	0
0	43.0000	2.0000	0	5	0.0000	0.0000	0.0000	0.0000	0	0
0	44.0000	2.0000	0	5	0.0000	0.0000	0.0000	0.0000	0	0
0	45.0000	2.0000	0	5	0.0000	0.0000	0.0000	0.0000	0	0
0	46.0000	2.0000	0	5	0.0000	0.0000	0.0000	0.0000	0	0
0	47.0000	2.0000	0	5	0.0000	0.0000	0.0000	0.0000	0	0
0	48.0000	2.0000	0	5	0.0000	0.0000	0.0000	0.0000	0	0
0	49.0000	2.0000	0	5	0.0000	0.0000	0.0000	0.0000	0	0
0	50.0000	2.0000	0	5	0.0000	0.0000	0.0000	0.0000	0	0
0	51.0000	2.0000	0	5	0.0000	0.0000	0.0000	0.0000	0	0
0	52.0000	2.0000	0	5	0.0000	0.0000	0.0000	0.0000	0	0
0	53.0000	2.0000	0	5	0.0000	0.0000	0.0000	0.0000	0	0
0	54.0000	2.0000	0	5	0.0000	0.0000	0.0000	0.0000	0	0
0	55.0000	2.0000	0	5	0.0000	0.0000	0.0000	0.0000	0	0
0	56.0000	2.0000	0	5	0.0000	0.0000	0.0000	0.0000	0	0
0	57.0000	2.0000	0	5	0.0000	0.0000	0.0000	0.0000	0	0
0	58.0000	2.0000	0	5	0.0000	0.0000	0.0000	0.0000	0	0
0	59.0000	2.0000	0	5	0.0000	0.0000	0.0000	0.0000	0	0
0	60.0000	2.0000	0	5	0.0000	0.0000	0.0000	0.0000	0	0
0	61.0000	2.0000	0	5	0.0000	0.0000	0.0000	0.0000	0	0
0	62.0000	2.0000	0	5	0.0000	0.0000	0.0000	0.0000	0	0
0	63.0000	2.0000	0	5	0.0000	0.0000	0.0000	0.0000	0	0
0	64.0000	2.0000	0	5	0.0000	0.0000	0.0000	0.0000	0	0
0	65.0000	2.0000	0	5	0.0000	0.0000	0.0000	0.0000	0	0
0	66.0000	2.0000	0	5	0.0000	0.0000	0.0000	0.0000	0	0
0	67.0000	2.0000	0	5	0.0000	0.0000	0.0000	0.0000	0	0
0	68.0000	2.0000	0	5	0.0000	0.0000	0.0000	0.0000	0	0
0	69.0000	2.0000	0	5	0.0000	0.0000	0.0000	0.0000	0	0
0	70.0000	2.0000	0	5	0.0000	0.0000	0.0000	0.0000	0	0
0	71.0000	2.0000	0	5	0.0000	0.0000	0.0000	0.0000	0	0
0	72.0000	2.0000	0	5	0.0000	0.0000	0.0000	0.0000	0	0
0	73.0000	2.0000	0	5	0.0000	0.0000	0.0000	0.0000	0	0
0	74.0000	2.0000	0	5	0.0000	0.0000	0.0000	0.0000	0	0
0	75.0000	2.0000	0	5	0.0000	0.0000	0.0000	0.0000	0	0
0	76.0000	2.0000	0	5	0.0000	0.0000	0.0000	0.0000	0	0
0	77.0000	2.0000	0	5	0.0000	0.0000	0.0000	0.0000	0	0
0	78.0000	2.0000	0	5	0.0000	0.0000	0.0000	0.0000	0	0
0	79.0000	2.0000	0	5	0.0000	0.0000	0.0000	0.0000	0	0
0	80.0000	2.0000	0	5	0.0000	0.0000	0.0000	0.0000	0	0
0	81.0000	2.0000	0	5	0.0000	0.0000	0.0000	0.0000	0	0
0	82.0000	2.0000	0	5	0.0000	0.0000	0.0000	0.0000	0	0
0	83.0000	2.0000	0	5	0.0000	0.0000	0.0000	0.0000	0	0
0	84.0000	2.0000	0	5	0.0000	0.0000	0.0000	0.0000	0	0
0	85.0000	2.0000	0	5	0.0000	0.0000	0.0000	0.0000	0	0
0	86.0000	2.0000	0	5	0.0000	0.0000	0.0000	0.0000	0	0
0	87.0000	2.0000	0	5	0.0000	0.0000	0.0000	0.0000	0	0
0	88.0000	2.0000	0	5	0.0000	0.0000	0.0000	0.0000	0	0
0	89.0000	2.0000	0	5	0.0000	0.0000	0.0000	0.0000	0	0
0	90.0000	2.0000	0	5	0.0000	0.0000	0.0000	0.0000	0	0
0	91.0000	2.0000	0	5	0.0000	0.0000	0.0000	0.0000	0	0
0	92.0000	2.0000	0	5	0.0000	0.0000	0.0000	0.0000	0	0
0	93.0000	2.0000	0	5	0.0000	0.0000	0.0000	0.0000	0	0
0	94.0000	2.0000	0	5	0.0000	0.0000	0.0000	0.0000	0	0
0	95.0000	2.0000	0	5	0.0000	0.0000	0.0000	0.0000	0	0
0	96.0000	2.0000	0	5	0.0000	0.0000	0.0000	0.0000	0	0
0	97.0000	2.0000	0	5	0.0000	0.0000	0.0000	0.0000	0	0
0	98.0000	2.0000	0	5	0.0000	0.0000	0.0000	0.0000	0	0
0	99.0000	2.0000	0	5	0.0000	0.0000	0.0000	0.0000	0	0
0	100.0000	2.0000	0	5	0.0000	0.0000	0.0000	0.0000	0	0
0	101.0000	2.0000	0	5	0.0000	0.0000	0.0000	0.0000	0	0
0	102.0000	2.0000	0	5	0.0000	0.0000	0.0000	0.0000	0	0
0	103.0000	2.0000	0	5	0.0000	0.0000	0.0000	0.0000	0	0
0	104.0000	2.0000	0	5	0.0000	0.0000	0.0000	0.0000	0	0
0	105.0000	2.0000	0	5	0.0000	0.0000	0.0000	0.0000	0	0
0	106.0000	2.0000	0	5	0.0000	0.0000	0.0000	0.0000	0	0
0	107.0000	2.0000	0	5	0.0000	0.0000	0.0000	0.0000	0	0
0	108.0000	2.0000	0	5	0.0000	0.0000	0.0000	0.0000	0	0
0	109.0000	2.0000	0	5	0.0000	0.0000	0.0000	0.0000	0	0
0	110.0000	2.0000	0	5	0.0000	0.0000	0.0000	0.0000	0	0
0	111.0000	2.0000	0	5	0.0000	0.0000	0.0000	0.0000	0	0
0	112.0000	2.0000	0	5	0.0000	0.0000	0.0000	0.0000	0	0
0	113.0000	2.0000	0	5	0.0000	0.0000	0.0000	0.0000	0	0
0	114.0000	2.0000	0	5	0.0000	0.0000	0.0000	0.0000	0	0
0	115.0000	2.0000	0	5	0.0000	0.0000	0.0000	0.0000	0	0
0	116.0000	2.0000	0	5	0.0000	0.0000	0.0000	0.0000	0	0
0	117.0000	2.0000	0	5	0.0000	0.0000	0.0000	0.0000	0	0
0	118.0000	2.0000	0	5	0.0000	0.0000	0.0000	0.0000	0	0
0	119.0000	2.0000	0	5	0.0000	0.0000	0.0000	0.0000	0	0
0	120.0000	2.0000	0	5	0.0000	0.0000	0.0000	0.0000	0	0
0	121.0000	2.0000	0	5	0.0000	0.0000	0.0000	0.0000	0	0
0	122.0000	2.0000	0	5	0.0000	0.0000	0.0000	0.0000	0	0
0	123.0000	2.0000	0	5	0.0000	0.0000	0.0000	0.0000	0	0
0	124.0000	2.0000	0	5	0.0000	0.0000	0.0000	0.0000	0	0
0	125.0000	2.0000	0	5	0.0000	0.0000	0.0000	0.0000	0	0
0	126.0000	2.0000	0	5	0.0000	0.0000	0.0000	0.0000	0	0
0	127.0000	2.0000	0	5	0.0000	0.0000	0.0000	0.0000	0	0
0	128.0000	2.0000	0	5	0.0000	0.0000	0.0000	0.0000	0	0
0	129.0000	2.0000	0	5	0.0000	0.0000	0.0000	0.0000	0	0
0	130.0000	2.0000	0	5	0.0000	0.0000	0.0000	0.0000	0	0
0	131.0000	2.0000	0	5	0.0000	0.0000	0.0000	0.0000	0	0
0	132.0000	2.0000	0	5	0.0000	0.0000	0.0000	0.0000	0	0
0	133.0000	2.0000	0	5	0.0000	0.0000	0.0000	0.0000	0	0
0	134.0000	2.0000	0	5	0.0000	0.0000	0.0000	0.0000	0	0
0	135.0000	2.0000	0	5	0.0000	0.0000	0.0000	0.0000	0	0
0	136.0000	2.0000	0	5	0.0000	0.0000	0.0000	0.0000	0	0
0	137.0000	2.0000	0	5	0.0000	0.0000	0.0000	0.0000	0	0
0	138.0000	2.0000	0	5	0.0000	0.0000	0.0000	0.0000	0	0
0	139.0000	2.0000	0	5	0.0000	0.0000	0.0000	0.0000	0	0
0	140.0000	2.0000	0	5	0.0000	0.0000	0.0000	0.0000	0	0
0	141.0000	2.0000	0	5	0.0000	0.0000	0.0000	0.0000	0	0
0	142.0000	2.0000	0	5	0.0000	0.0000	0.0000	0.0000	0	0
0	143.0000	2.0000	0	5	0.0000	0.0000	0.0000	0.0000	0	0
0	144.0000	2.0000	0	5	0.0000	0.0000	0.0000	0.0000	0	0
0	145.0000	2.0000	0	5	0.0000	0.0000	0.0000	0.0000	0	0
0	146.0000	2.0000	0	5	0.0000	0.0000	0.0000	0.0000	0	0
0	147.0000	2.0000	0	5	0.0000	0.0000	0.0000	0.0000	0	0
0	148.0000	2.0000	0	5	0.0000	0.0000	0.0000	0.0000	0	0
0	149.0000	2.0000	0	5	0.0000	0.0000	0.0000	0.0000	0	0
0	150.0000	2.0000	0	5	0.0000	0.0000	0.0000	0.0000	0	0
0	151.0000	2.0000	0	5	0.0000	0.0000	0.0000	0.0000	0	0
0	152.0000	2.0000	0	5	0.0000	0.0000	0.0000	0.0000	0	0
0	153.0000	2.0000	0	5	0.0000	0.0000	0.0000	0.0000	0	0
0	154.0000	2.0000	0	5	0.0000	0.0000	0.0000	0.0000	0	0
0	155.0000	2.0000	0	5	0.0000	0.0000	0.0000	0.0000	0	0
0	156.0000	2.0000	0	5	0.0000	0.0000	0.0000	0.0000	0	0
0	157.0000	2.0000	0	5	0.0000	0.0000	0.0000	0.0000	0	0
0	158.0000	2.0000	0	5	0.0000	0.0000	0.0000	0.0000	0	0
0	159.0000	2.0000	0	5	0.0000	0.0000	0.0000	0.0000	0	0
0	160.0000	2.0000	0	5	0.0000	0.0000	0.0000	0.0000	0	0
0	161.0000	2.0000	0	5	0.0000	0.0000	0.0000	0.0000	0	0
0	162.0000	2.0000	0	5	0.0000	0.0000	0.0000	0.0000	0	0
0	163.0000	2.0000	0	5	0.0000	0.0000	0.0000	0.0000	0	0
0	164.0000	2.0000	0	5	0.0000	0.0000	0.0000	0.0000	0	0
0	165.0000	2.0000	0	5	0.0000	0.0000	0.0000	0.0000	0	0
0	166.0000	2.0000	0	5	0.0000	0.0000	0.0000	0.0000	0	0
0	167.0000	2.0000	0	5	0.0000	0.0000	0.0000	0.0000	0	0
0	168.0000	2.0000	0	5	0.0000	0.0000	0.0000	0.0000	0	0
0	169.0000	2.0000	0	5	0.0000	0.0000	0.0000	0.0000	0	0
0	170.0000	2.0000	0	5	0.0000	0.0000	0.0000	0.0000	0	0
0	171.0000	2.0000	0	5	0.0000	0.0000	0.0000	0.0000	0	0
0	172.0000	2.0000	0	5	0.0000	0.0000	0.0000	0.0000	0	0
0	173.0000	2.0000	0	5	0.0000	0.0000	0.0000	0.0000	0	0
0	174.0000	2.0000	0	5	0.0000	0.0000	0.0000	0.0000	0	0
0	175.0000	2.0000	0	5	0.0000	0.0000	0.0000	0.0000	0	0
0	176.0000	2.0000	0	5	0.0000	0.0000	0.0000	0.0000	0	0
0	177.0000	2.0000	0	5	0.0000	0.0000	0.0000	0.0000	0	0
0	178.0000	2.0000	0	5	0.0000	0.0000	0.0000	0.0000	0	0
0	179.0000	2.0000	0	5	0.0000	0.0000	0.0000	0.0000	0	0
0	180.0000	2.0000	0	5	0.0000	0.0000	0.0000	0.0000	0	0
0	181.0000	2.0000	0	5	0.0000	0.0000	0.0000	0.0000	0	0
0	182.0000	2.0000	0	5	0.0000	0.0000	0.0000	0.0000	0	0
0	183.0000	2.0000	0	5	0.0000	0.0000	0.0000	0.0000	0	0
0	184.0000	2.0000	0	5	0.0000	0.0000	0.0000	0.0000	0	0
0	185.0000	2.0000	0	5	0.0000	0.0000	0.0000	0.0000	0	0
0	186.0000	2.0000	0	5	0.0000	0.0000	0.0000	0.0000	0	0
0	187.0000	2.0000	0	5	0.0000	0.0000	0.0000	0.0000	0	0
0	188.0000	2.0000	0	5	0.0000	0.0000	0.0000	0.0000	0	0
0	189.0000	2.0000	0	5	0.0000	0.0000	0.0000	0.0000	0	0
0	190.0000	2.0000	0	5	0.0000	0.0000	0.0000	0.0000	0	0
0	191.0000	2.0000	0	5	0.0000	0.0000	0.0000	0.0000	0	0
0	192.0000	2.0000	0	5	0.0000	0.0000	0.0000	0.0000	0	0
0	193.0000	2.0000	0	5	0.0000	0.0000	0.0000	0.0000	0	0
0	194.0000	2.0000	0	5	0.0000	0.0000	0.0000	0.0000	0	0
0	195.0000	2.0000	0	5	0.0000	0.0000	0.0000	0.0000	0	0
0	196.0000	2.0000	0	5	0.0000	0.0000	0.0000	0.0000	0	0
0	197.0000	2.0000	0	5	0.0000	0.0000	0.0000	0.0000	0	0
0	198.0000	2.0000	0	5	0.0000	0.0000	0.0000	0.0000	0	0
0	199.0000	2.0000	0	5	0.0000	0.0000	0.0000	0.0000	0	0
0	200.0000	2.0000	0	5	0.0000	0.0000	0.0000	0.0000	0	0
0	201.0000	2.0000	0	5	0.0000	0.0000	0.0000	0.0000	0	0
0	202.0000	2.0000	0	5	0.0000	0.0000	0.0000	0.0000	0	0
0	203.0000	2.0000	0	5	0.0000	0.0000	0.0000	0.0000	0	0
0	204.0000	2.0000	0	5	0.0000	0.0000	0.0000	0.0000	0	0
0	205.0000	2.0000	0	5	0.0000	0.0000	0.0000	0.0000	0	0
0	206.0000	2.0000	0	5	0.0000	0.0000	0.0000	0.0000	0	0
0	207.0000	2.0000	0	5	0.0000	0.0000	0.0000	0.0000	0	0
0	208.0000	2.0000	0	5	0.0000	0.0000	0.0000	0.0000	0	0
0	209.0000	2.0000	0	5	0.0000	0.0000	0.0000	0.0000	0	0
0	210.0000	2.0000	0	5	0.0000	0.0000	0.0000	0.0000	0	0
0	211.0000	2.0000	0	5	0.0000	0.0000	0.0000	0.0000	0	0
0	212.0000	2.0000	0	5	0.0000	0.0000	0.0000	0.0000	0	0
0	213.0000	2.0000	0	5	0.0000	0.0000	0.0000	0.0000	0	0
0	214.0000	2.0000	0	5	0.0000	0.0000	0.0000	0.0000	0	0
0	215.0000	2.0000	0	5	0.0000	0.0000	0.0000	0.0000	0	0
0	216.0000	2.0000	0	5	0.0000	0.0000	0.0000	0.0000	0	0
0	217.0000	2.0000	0	5	0.0000	0.0000	0.0000	0.0000	0	0
0	218.0000	2.0000	0	5	0.0000	0.0000	0.0000	0.0000	0	0
0	219.0000	2.0000	0	5	0.0000	0.0000	0.0000	0.0000	0	0
0	220.0000	2.0000	0	5	0.0000	0.0000	0.0000	0.0000	0	0
0	221.0000	2.0000	0	5	0.0000	0.0000	0.0000	0.0000	0	0
0	222.0000	2.0000	0	5	0.0000	0.0000	0.0000	0.0000	0	0
0	223.0000	2.0000	0	5	0.0000	0.0000	0.0000	0.0000	0	0
0	224.0000	2.0000	0	5	0.0000	0.0000	0.0000	0.0000	0	0
0	225.0000	2.0000	0	5	0.0000	0.0000	0.0000	0.0000	0	0
0	226.0000	2.0000	0	5	0.0000	0.0000	0.0000	0.0000	0	0
0	227.0000	2.0000	0	5	0.0000	0.0000	0.0000	0.0000	0	0
0	228.0000	2.0000	0	5	0.0000	0.0000	0.0000	0.0000	0	0
0	229.0000	2.0000	0	5	0.0000	0.0000	0.0000	0.0000	0	0
0	230.0000	2.0000	0	5	0.0000	0.0000	0.0000	0.0000	0	0
0	231.0000	2.0000	0	5	0.0000	0.0000	0.0000	0.0000	0	0
0	232.0000	2.0000	0	5	0.0000	0.0000	0.0000	0.0000	0	0
0	233.0000	2.0000	0	5	0.0000	0.0000	0.0000	0.0000	0	0
0	234.0000	2.0000	0	5	0.0000	0.0000	0.0000	0.0000	0	0
0	235.0000	2.0000	0	5	0.0000	0.0000	0.0000	0.0000	0	0
0	236.0000	2.0000	0	5	0.0000	0.0000	0.0000	0.0000	0	0
0	237.0000	2.0000	0	5	0.0000	0.0000	0.0000	0.0000	0	0
0	238.0000	2.0000	0	5	0.0000	0.0000	0.0000	0.0000	0	0
0	239.0000	2.0000	0	5	0.0000	0.0000	0.0000	0.0000	0	0
0	240.0000	2.0000	0	5	0.0000	0.0000	0.0000	0.0000	0	0
0	241.0000	2.0000	0	5	0.0000	0.0000	0.0000	0.0000	0	0
0	242.0000	2.0000	0	5	0.0000	0.0000	0.0000	0.0000	0	0
0	243.0000	2.0000	0	5	0.0000	0.0000	0.0000	0.0000	0	0
0	244.0000	2.0000	0	5	0.0000	0.0000	0.0000	0.0000	0	0
0	245.0000	2.0000	0	5	0.0000	0.0000	0.0000	0.0000	0	0
0	246.0000	2.0000	0	5	0.0000	0.0000	0.0000	0.0000	0	0
0	247.0000	2.0000	0	5	0.0000	0.0000	0.0000	0.0000	0	0
0	248.0000	2.0000	0	5	0.0000	0.0000	0.0000	0.0000	0	0
0	249.0000	2.0000	0	5	0.0000	0.0000	0.0000	0.0000	0	0
0	250.0000	2.0000	0	5	0.0000	0.0000	0.0000	0.0000	0	0
0	251.0000	2.0000	0	5	0.0000	0.0000	0.0000	0.0000	0	0
0	252.0000	2.0000	0	5	0.0000	0.0000	0.0000	0.0000	0	0
0	253.0000	2.0000	0	5	0.0000	0.0000	0.0000	0.0000	0	0
0	254.0000	2.0000	0	5	0.0000	0.0000	0.0000	0.0000	0	0
0	255.0000	2.0000	0	5	0.0000	0.0000	0.0000	0.0000	0	0
0	256.0000	2.0000	0	5	0.0000	0.0000	0.0000	0.0000	0	0
0	257.0000	2.0000	0	5	0.0000	0.0000	0.0000	0.0000	0	0
0	258.0000	2.0000	0	5	0.0000	0.0000	0.0000	0.0000	0	0
0	259.0000	2.0000	0	5	0.0000	0.0000	0.0000	0.0000	0	0
0	260.0000	2.0000	0	5	0.0000	0.0000	0.0000	0.0000	0	0
0	261.0000	2.0000	0	5	0.0000	0.0000	0.0000	0.0000	0	0
0	262.0000	2.0000	0	5	0.0000	0.0000	0.0000	0.0000	0	0
0	263.0000	2.0000	0	5	0.0000	0.0000	0.0000	0.0000	0	0
0	264.0000	2.0000	0	5	0.0000	0.0000	0.0000	0.0000	0	0
0	265.0000	2.0000	0	5	0.0000	0.0000	0.0000	0.0000	0	0
0	266.0000	2.0000	0	5	0.0000	0.0000	0.0000	0.0000	0	0
0	267.0000	2.0000	0	5	0.0000	0.0000	0.0000	0.0000	0	0
0	268.0000	2.0000	0	5	0.0000	0.0000	0.0000	0.0000	0	0
0	269.0000	2.0000	0	5	0.0000	0.0000	0.0000	0.0000	0	0
0	270.0000	2.0000	0	5	0.0000	0.0000	0.0000	0.0000	0	0
0	271.0000	2.0000	0	5	0.0000	0.0000	0.0000	0.0000	0	0
0	272.0000	2.0000	0	5	0.0000	0.0000	0.0000	0.0000	0	0
0	273.0000	2.0000	0	5	0.0000	0.0000	0.0000	0.0000	0	0
0	274.0000	2.0000	0	5	0.0000	0.0000	0.0000	0.0000	0	0
0	275.0000	2.0000	0	5	0.0000	0.0000	0.0000	0.0000	0	0
0	276.0000	2.0000	0	5	0.0000	0.0000	0.0000	0.0000	0	0
0	277.0000	2.0000	0	5	0.0000	0.0000	0.0000	0.0000	0	0
0	278.0000	2.0000	0	5	0.0000	0.0000	0.0000	0.0000	0	0
0	279.0000	2.0000	0	5	0.0000	0.0000	0.0000	0.0000	0	0
0	280.0000	2.0000	0	5	0.0000	0.0000	0.0000	0.0000	0	0
0	281.0000	2.0000	0	5	0.0000	0.0000	0.0000	0.0000	0	0
0	282.0000	2.0000	0	5	0.0000	0.0000	0.0000	0.0000	0	0
0	283.0000	2.0000	0	5	0.0000	0.0000	0.0000	0.0000	0	0
0	284.0000	2.0000	0	5	0.0000	0.0000	0.0000	0.0000	0	0
0	285.0000	2.0000	0	5	0.0000	0.0000	0.0000	0.0000	0	0
0	286.0000	2.0000	0	5	0.0000	0.0000	0.0000	0.0000	0	0
0	287.0000	2.0000	0	5	0.0000	0.0000	0.0000	0.0000	0	0
0	288.0000	2.0000	0	5	0.0000	0.0000	0.0000	0.0000	0	0
0	289.0000	2.0000	0	5	0.0000	0.0000	0.0000	0.0000	0	0
0	290.0000	2.0000	0	5	0.0000	0.0000	0.0000	0.0000	0	0
0	291.0000	2.0000	0	5	0.0000	0.0000	0.0000	0.0000	0	0
0	292.0000	2.0000	0	5	0.0000	0.0000	0.0000	0.0000	0	0
0	293.0000	2.0000	0	5	0.0000	0.0000	0.0000	0.0000	0	0
0	294.0000	2.0000	0	5	0.0000	0.0000	0.0000	0.0000	0	0
0	295.0000	2.0000	0	5	0.0000	0.0000	0.0000	0.0000	0	0
0	296.0000	2.0000	0	5	0.0000	0.0000	0.0000	0.0000	0	0
0	297.0000	2.0000	0	5	0.0000	0.0000	0.0000	0.0000	0	0
0	298.0000	2.0000	0	5	0.0000	0.0000	0.0000	0.0000	0	0
0	299.0000	2.0000	0	5	0.0000	0.0000	0.0000	0.0000	0	0
0	300.0000	2.0000	0	5	0.0000	0.0000	0.0000	0.0000	0	0
0	301.0000	2.0000	0	5	0.0000	0.0000	0.0000	0.0000	0	0
0	302.0000	2.0000	0	5	0.0000	0.0000	0.0000	0.0000	0	0
0	303.0000	2.0000	0	5	0.0000	0.0000	0.0000	0.0000	0	0
0	304.0000	2.0000	0	5	0.0000	0.0000	0.0000	0.0000	0	0
0	305.0000	2.0000	0	5	0.0000	0.0000	0.0000	0.0000	0	0
0	306.0000	2.0000	0	5	0.0000	0.0000	0.0000	0.0000	0	0
0	307.0000	2.0000	0	5	0.0000	0.0000	0.0000	0.0000	0	0
0	308.0000	2.0000	0	5	0.0000	0.0000	0.0000	0.0000	0	0
0	309.0000	2.0000	0	5	0.0000	0.0000	0.0000	0.0000	0	0
0	310.0000	2.0000	0	5	0.0000	0.0000	0.0000	0.0000	0	0
0	311.0000	2.0000	0	5	0.0000	0.0000	0.0000	0.0000	0	0
0	312.0000	2.0000	0	5	0.0000	0.0000	0.0000	0.0000	0	0
0	313.0000	2.0000	0	5	0.0000	0.0000	0.0000	0.0000	0	0
0	314.0000	2.0000	0	5	0.0000	0.0000	0.0000	0.0000	0	0
0	315.0000	2.0000	0	5	0.0000	0.0000	0.0000	0.0000	0	0
0	316.0000	2.0000	0	5	0.0000	0.0000	0.0000	0.0000	0	0
0	317.0000	2.0000	0	5	0.0000	0.0000	0.0000	0.0000	0	0
0	318.0000	2.0000	0	5	0.0000	0.0000	0.0000	0.0000	0	0
0	319.0000	2.0000	0	5	0.0000	0.0000	0.0000	0.0000	0	0
0	320.0000	2.0000	0	5	0.0000	0.0000	0.0000	0.0000	0	0
0	321.0000	2.0000	0	5	0.0000	0.0000	0.0000	0.0000	0	0
0	322.0000	2.0000	0	5	0.0000	0.0000	0.0000	0.0000	0	0
0	323.0000	2.0000	0	5	0.0000	0.0000	0.0000	0.0000	0	0
0	324.0000	2.0000	0	5	0.0000	0.0000	0.0000	0.0000	0	0
0	325.0000	2.0000	0	5	0.0000	0.0000	0.0000	0.0000	0	0
0	326.0000	2.0000	0	5	0.0000	0.0000	0.0000	0.0000	0	0
0	327.0000	2.0000	0	5	0.0000	0.0000	0.0000	0.0000	0	0
0	328.0000	2.0000	0	5	0.0000	0.0000	0.0000	0.0000	0	0
0	329.0000	2.0000	0	5	0.0000	0.0000	0.0000	0.0000	0	0
0	330.0000	2.0000	0	5	0.0000	0.0000	0.0000	0.0000	0	0
0	331.0000	2.0000	0	5	0.0000	0.0000	0.0000	0.0000	0	0
0	332.0000	2.0000	0	5	0.0000	0.0000	0.0000	0.0000	0	0
0	333.0000	2.0000	0	5	0.0000	0.0000	0.0000	0.0000	0	0
0	334.0000	2.0000	0	5	0.0000	0.0000	0.0000	0.0000	0	0
0	335.0000	2.0000	0	5	0.0000	0.0000	0.0000	0.0000	0	0
0	336.0000	2.0000	0	5	0.0000	0.0000	0.0000	0.0000	0	0
0	337.0000	2.0000	0	5	0.0000	0.0000	0.0000	0.0000	0	0
0	338.0000	2.0000	0	5	0.0000	0.0000	0.0000	0.0000	0	0
0	339.0000	2.0000	0	5	0.0000	0.0000	0.0000	0.0000	0	0
0	340.0000	2.0000	0	5	0.0000	0.0000	0.0000	0.0000	0	0
0	341.0000	2.0000	0	5	0.0000	0.0000	0.0000	0.0000	0	0
0	342.0000	2.0000	0	5	0.0000	0.0000	0.0000	0.0000	0	0
0	343.0000	2.0000	0	5	0.0000	0.0000	0.0000	0.0000	0	0
0	344.0000	2.0000	0	5	0.0000	0.0000	0.0000	0.0000	0	0
0	345.0000	2.0000	0	5	0.0000	0.0000	0.0000	0.0000	0	0
0	346.0000	2.0000	0	5	0.0000	0.0000	0.0000	0.0000	0	0
0	347.0000	2.0000	0	5	0.0000	0.0000	0.0000	0.0000	0	0
0	348.0000	2.0000	0	5	0.0000	0.0000	0.0000	0.0000	0	0
0	349.0000	2.0000	0	5	0.0000	0.0000	0.0000	0.0000	0	0
0	350.0000	2.0000	0	5	0.0000	0.0000	0.0000	0.0000	0	0
0	351.0000	2.0000	0	5	0.0000	0.0000	0.0000	0.0000	0	0
0	352.0000	2.0000	0	5	0.0000	0.0000	0.0000	0.0000	0	0
0	353.0000	2.0000	0	5	0.0000	0.0000	0.0000	0.0000	0	0
0	354.0000	2.0000	0	5	0.0000	0.0000	0.0000	0.0000	0	0
0	355.0000	2.0000	0	5	0.0000	0.0000	0.0000	0.0000	0	0
0	356.0000	2.0000	0	5	0.0000	0.0000	0.0000	0.0000	0	0
0	357.0000	2.0000	0	5	0.0000	0.0000	0.0000	0.0000	0	0
0	358.0000	2.0000	0	5	0.0000	0.0000	0.0000	0.0000	0	0
0	359.0000	2.0000	0	5	0.0000	0.0000	0.0000	0.0000	0	0
0	360.0000	2.0000	0	5	0.0000	0.0000	0.0000	0.0000	0	0
0	361.0000	2.0000	0	5	0.0000	0.0000	0.0000	0.0000	0	0
0	362.0000	2.0000	0	5	0.0000	0.0000	0.0000	0.0000	0	0
0	363.0000	2.0000	0	5	0.0000	0.0000	0.0000	0.0000	0	0
0	364.0000	2.0000	0	5	0.0000	0.0000	0.0000	0.0000	0	0
0	365.0000	2.0000	0	5	0.0000	0.0000	0.0000	0.0000	0	0
0	366.0000	2.0000	0	5	0.0000	0.0000	0.0000	0.0000	0	0
0	367.0000	2.0000	0	5	0.0000	0.0000	0.0000	0.0000	0	0
0	368.0000	2.0000	0	5	0.0000	0.0000	0.0000	0.0000	0	0
0	369.0000	2.0000	0	5	0.0000	0.0000	0.0000	0.0000	0	0
0	370.0000	2.0000	0	5	0.0000	0.0000	0.0000	0.0000	0	0
0	371.0000	2.0000	0	5	0.0000	0.0000	0.0000	0.0000	0	0
0	372.0000	2.0000	0	5	0.0000	0.0000	0.0000	0.0000	0	0
0	373.0000	2.0000	0	5	0.0000	0.0000	0.0000	0.0000	0	0
0	374.0000	2.0000	0	5	0.0000	0.0000	0.0000	0.0000	0	0
0	375.0000	2.0000	0	5	0.0000	0.0000	0.0000	0.0000	0	0
0	376.0000	2.0000	0	5	0.0000	0.0000	0.0000	0.0000	0	0
0	377.0000	2.0000	0	5	0.0000	0.0000	0.0000	0.0000	0	0
0	378.0000	2.0000	0	5	0.0000	0.0000	0.0000	0.0000	0	0
0	379.0000	2.0000	0	5	0.0000	0.0000	0.0000	0.0000	0	0
0	380.0000	2.0000	0	5	0.0000	0.0000	0.0000	0.0000	0	0
0	381.0000	2.0000	0	5	0.0000	0.0000	0.0000	0.0000	0	0
0	382.0000	2.0000	0	5	0.0000	0.0000	0.0000	0.0000	0	0
0	383.0000	2.0000	0	5	0.0000	0.0000	0.0000	0.0000	0	0
0	384.0000	2.0000	0	5	0.0000	0.0000	0.0000	0.0000	0	0
0	385.0000	2.0000	0	5	0.0000	0.0000	0.0000	0.0000	0	0
0	386.0000	2.0000	0	5	0.0000	0.0000	0.0000	0.0000	0	0
0	387.0000	2.0000	0	5	0.0000	0.0000	0.0000	0.0000	0	0
0	388.0000	2.0000	0	5	0.0000	0.0000	0.0000	0.0000	0	0
0	389.0000	2.0000	0	5	0.0000	0.0000	0.0000	0.0000	0	0
0	390.0000	2.0000	0	5	0.0000	0.0000	0.0000	0.0000	0	0
0	391.0000	2.0000	0	5	0.0000	0.0000	0.0000	0.0000	0	0
0	392.0000	2.0000	0	5	0.0000	0.0000	0.0000	0.0000	0	0
0	393.0000	2.0000	0	5	0.0000	0.0000	0.0000	0.0000	0	0
0	394.0000	2.0000	0	5	0.0000	0.0000	0.0000	0.0000	0	0
0	395.0000	2.0000	0	5	0.0000	0.0000	0.0000	0.0000	0	0
0	396.0000	2.0000	0	5	0.0000	0.0000	0.0000	0.0000	0	0
0	397.0000	2.0000	0	5	0.0000	0.0000	0.0000	0.0000	0	0
0	398.0000	2.0000	0	5	0.0000	0.0000	0.0000	0.0000	0	0
0	399.0000	2.0000	0	5	0.0000	0.0000	0.0000	0.0000	0	0
0	400.0000	2.0000	0	5	0.0000	0.0000	0.0000	0.0000	0	0
0	401.0000	2.0000	0	5	0.0000	0.0000	0.0000	0.0000	0	0
0	402.0000	2.0000	0	5	0.0000	0.0000	0.0000	0.0000	0	0
0	403.0000	2.0000	0	5	0.0000	0.0000	0.0000	0.0000	0	0
0	404.0000	2.0000	0	5	0.0000	0.0000	0.0000	0.0000	0	0
0	405.0000	2.0000	0	5	0.0000	0.0000	0.0000	0.0000	0	0
0	406.0000	2.0000	0	5	0.0000	0.0000	0.0000	0.0000	0	0
0	407.0000	2.0000	0	5	0.0000	0.0000	0.0000	0.0000	0	0
0	408.0000	2.0000	0	5	0.0000	0.0000	0.0000	0.0000	0	0
0	409.0000	2.0000	0	5	0.0000	0.0000	0.0000	0.0000	0	0
0	410.0000	2.0000	0	5	0.0000	0.0000	0.0000	0.0000	0	0
0	411.0000	2.0000	0	5	0.0000	0.0000	0.0000	0.0000	0	0
0	412.0000	2.0000	0	5	0.0000	0.0000	0.0000	0.0000	0	0
0	413.0000	2.0000	0	5	0.0000	0.0000	0.0000	0.0000	0	0
0	414.0000	2.0000	0	5	0.0000	0.0000	0.0000	0.0000	0	0
0	415.0000	2.0000	0	5	0.0000	0.0000	0.0000	0.0000	0	0
0	416.0000	2.0000	0	5	0.0000	0.0000	0.0000	0.0000	0	0
0	417.0000	2.0000	0	5	0.0000	0.0000	0.0000	0.0000	0	0
0	418.0000	2.0000	0	5	0.0000	0.0000	0.0000	0.0000	0	0
0	419.0000	2.0000	0	5	0.0000	0.0000	0.0000	0.0000	0	0
0	420.0000	2.0000	0	5	0.0000	0.0000	0.0000	0.0000	0	0
0	421.0000	2.0000	0	5	0.0000	0.0000	0.0000	0.0000	0	0
0	422.0000	2.0000	0	5	0.0000	0.0000	0.0000	0.0000	0	0
0	423.0000	2.0000	0	5	0.0000	0.0000	0.0000	0.0000	0	0
0	424.0000	2.0000	0	5	0.0000	0.0000	0.0000	0.0000	0	0
0	425.0000	2.0000	0	5	0.0000	0.0000	0.0000	0.0000	0	0
0	426.0000	2.0000	0	5	0.0000	0.0000	0.0000	0.0000	0	0
0	427.0000	2.0000	0	5	0.0000	0.0000	0.0000	0.0000	0	0
0	428.0000	2.0000	0	5	0.0000	0.0000	0.0000	0.0000	0	0
0	429.0000	2.0000	0	5	0.0000	0.0000	0.0000	0.0000	0	0
0	430.0000	2.0000	0	5	0.0000	0.0000	0.0000	0.0000	0	0
0	431.0000	2.0000	0	5	0.0000	0.0000	0.0000	0.0000	0	0
0	432.0000	2.0000	0	5	0.0000	0.0000	0.0000	0.0000	0	0
0	433.0000	2.0000	0	5	0.0000	0.0000	0.0000	0.0000	0	0
0	434.0000	2.0000	0	5	0.0000	0.0000	0.0000	0.0000	0	0
0	435.0000	2.0000	0	5	0.0000	0.0000	0.0000	0.0000	0	0
0	436.0000	2.0000	0	5	0.0000	0.0000	0.0000	0.0000	0	0
0	437.0000	2.0000	0	5	0.0000	0.0000	0.0000	0.0000	0	0
0	438.0000	2.0000	0	5	0.0000	0.0000	0.0000	0.0000	0	0
0	439.0000	2.0000	0	5	0.0000	0.0000	0.0000	0.0000	0	0
0	440.0000	2.0000	0	5	0.0000	0.0000	0.0000	0.0000	0	0
0	441.0000	2.0000	0	5	0.0000	0.0000	0.0000	0.0000	0	0
0	442.0000	2.0000	0	5	0.0000	0.0000	0.0000	0.0000	0	0
0	443.0000	2.0000	0	5	0.0000	0.0000	0.0000	0.0000	0	0
0	444.0000	2.0000	0	5	0.0000	0.0000	0.0000	0.0000	0	0
0	445.0000	2.0000	0	5	0.0000	0.0000	0.0000	0.0000	0	0
0	446.0000	2.0000	0	5	0.0000	0.0000	0.0000	0.0000	0	0
0	447.0000	2.0000	0	5	0.0000	0.0000	0.0000	0.0000	0	0
0	448.0000	2.0000	0	5	0.0000	0.0000	0.0000	0.0000	0	0
0	449.0000	2.0000	0	5	0.0000	0.0000	0.0000	0.0000	0	0
0	450.0000	2.0000	0	5	0.0000	0.0000	0.0000	0.0000	0	0
0	451.0000	2.0000	0	5	0.0000	0.0000	0.0000	0.0000	0	0
0	452.0000	2.0000	0	5	0.0000	0.0000	0.0000	0.0000	0	0
0	453.0000	2.0000	0	5	0.0000	0.0000	0.0000	0.0000	0	0
0	454.0000	2.0000	0	5	0.0000	0.0000	0.0000	0.0000	0	0
0	455.0000	2.0000	0	5	0.0000	0.0000	0.0000	0.0000	0	0
0	456.0000	2.0000	0	5	0.0000	0.0000	0.0000	0.0000	0	0
0	457.0000	2.0000	0	5	0.0000	0.0000	0.0000	0.0000	0	0
0	458.0000	2.0000	0	5	0.0000	0.0000	0.0000	0.0000	0	0
0	459.0000	2.0000	0	5	0.0000	0.0000	0.0000	0.0000	0	0
0	460.0000	2.0000	0	5	0.0000	0.0000	0.0000	0.0000	0	0
0	461.0000	2.0000	0	5	0.0000	0.0000	0.0000	0.0000	0	0
0	462.0000	2.0000	0	5	0.0000	0.0000	0.0000	0.0000	0	0
0	463.0000	2.0000	0	5	0.0000	0.0000	0.0000	0.0000	0	0
0	464.0000	2.0000	0	5	0.0000	0.0000	0.0000	0.0000	0	0
0	465.0000	2.0000	0	5	0.0000	0.0000	0.0000	0.0000	0	0
0	466.0000	2.0000	0	5	0.0000	0.0000	0.0000	0.0000	0	0
0	467.0000	2.0000	0	5	0.0000	0.0000	0.0000	0.0000	0	0
0	468.0000	2.0000	0	5	0.0000	0.0000	0.0000	0.0000	0	0
0	469.0000	2.0000	0	5	0.0000	0.0000	0.0000	0.0000	0	0
0	470.0000	2.0000	0	5	0.0000	0.0000	0.0000	0.0000	0	0
0	471.0000	2.0000	0	5	0.0000	0.0000	0.0000	0.0000	0	0
0	472.0000	2.0000	0	5	0.0000	0.0000	0.0000	0.0000	0	0
0	473.0000	2.0000	0	5	0.0000	0.0000	0.0000	0.0000	0	0
0	474.0000	2.0000	0	5	0.0000	0.0000	0.0000	0.0000	0	0
0	475.0000	2.0000	0	5	0.0000	0.0000	0.0000	0.0000	0	0
0	476.0000	2.0000	0	5	0.0000	0.0000	0.0000	0.0000	0	0
0	477.0000	2.0000	0	5	0.0000	0.0000	0.0000	0.0000	0	0
0	478.0000	2.0000	0	5	0.0000	0.0000	0.0000	0.0000	0	0
0	479.0000	2.0000	0	5	0.0000	0.0000	0.0000	0.0000	0	0
0	480.0000	2.0000	0	5	0.0000	0.0000	0.0000	0.0000	0	0
0	481.0000	2.0000	0	5	0.0000	0.0000	0.0000	0.0000	0	0
0	482.0000	2.0000	0	5	0.0000	0.0000	0.0000	0.0000	0	0
0	483.0000	2.0000	0	5	0.0000	0.0000	0.0000	0.0000	0	0
0	484.0000	2.0000	0	5	0.0000	0.0000	0.0000	0.0000	0	0
0	485.0000	2.0000	0	5	0.0000	0.0000	0.0000	0.0000	0	0
0	486.0000	2.0000	0	5	0.0000	0.0000	0.0000	0.0000	0	0
0	487.0000	2.0000	0	5	0.0000	0.0000	0.0000	0.0000	0	0
0	488.0000	2.0000	0	5	0.0000	0.0000	0.0000	0.0000	0	0
0	489.0000	2.0000	0	5	0.0000	0.0000	0.0000	0.0000	0	0
0	490.0000	2.0000	0	5	0.0000	0.0000	0.0000	0.0000	0	0
0	491.0000	2.0000	0	5	0.0000	0.0000	0.0000	0.0000	0	0
0	492.0000	2.0000	0	5	0.0000	0.0000	0.0000	0.0000	0	0
0	493.0000	2.0000	0	5	0.0000	0.0000	0.0000	0.0000	0	0
0	494.0000	2.0000	0	5	0.0000	0.0000	0.0000	0.0000	0	0
0	495.0000	2.0000	0	5	0.0000	0.0000	0.0000	0.0000	0	0
0	496.0000	2.0000	0	5	0.0000	0.0000	0.0000	0.0000	0	0
0	497.0000	2.0000	0	5	0.0000	0.0000	0.0000	0.0000	0	0
0	498.0000	2.0000	0	5	0.0000	0.0000	0.0000	0.0000	0	0
0	499.0000	2.0000	0	5	0.0000	0.0000	0.0000	0.0000	0	0
0	500.0000	2.0000	0	5	0.0000	0.0000	0.0000	0.0000	0	0
0	501.0000	2.0000	0	5	0.0000	0.0000	0.0000	0.0000	0	0
0	502.0000	2.0000	0	5	0.0000	0.0000	0.0000	0.0000	0	0
0	503.0000	2.0000	0	5	0.0000	0.0000	0.0000	0.0000	0	0
0	504.0000	2.0000	0	5	0.0000	0.0000	0.0000	0.0000	0	0
0	505.0000	2.0000	0	5	0.0000	0.0000	0.0000	0.0000	0	0
0	506.0000	2.0000	0	5	0.0000	0.0000	0.0000	0.0000	0	0
0	507.0000	2.0000	0	5	0.0000	0.0000	0.0000	0.0000	0	0
0	508.0000	2.0000	0	5	0.0000	0.0000	0.0000	0.0000	0	0
0	509.0000	2.0000	0	5	0.0000	0.0000	0.0000	0.0000	0	0
0	510.0000	2.0000	0	5	0.0000	0.0000	0.0000	0.0000	0	0
0	511.0000	2.0000	0	5	0.0000	0.0000	0.0000	0.0000	0	0
0	512.0000	2.0000	0	5	0.0000	0.0000	0.0000	0.0000	0	0
0	513.0000	2.0000	0	5	0.0000	0.0000	0.0000	0.0000	0	0
0	514.0000	2.0000	0	5	0.0000	0.0000	0.0000	0.0000	0	0
0	515.0000	2.0000	0	5	0.0000	0.0000	0.0000	0.0000	0	0
0	516.0000	2.0000	0	5	0.0000	0.0000	0.0000	0.0000	0	0
0	517.0000	2.0000	0	5	0.0000	0.0000	0.0000	0.0000	0	0
0	518.0000	2.0000	0	5	0.0000	0.0000	0.0000	0.0000	0	0
0	519.0000	2.0000	0	5	0.0000	0.0000	0.0000	0.0000	0	0
0	520.0000	2.0000	0	5	0.0000	0.0000	0.0000	0.0000	0	0
0	521.0000	2.0000	0	5	0.0000	0.0000	0.0000	0.0000	0	0
0	522.0000	2.0000	0	5	0.0000	0.0000	0.0000	0.0000	0	0
0	523.0000	2.0000	0	5	0.0000	0.0000	0.0000	0.0000	0	0
0	524.0000	2.0000	0	5	0.0000	0.0000	0.0000	0.0000	0	0
0	525.0000	2.0000	0	5	0.0000	0.0000	0.0000	0.0000	0	0
0	526.0000	2.0000	0	5	0.0000	0.0000	0.0000	0.0000	0	0
0	527.0000	2.0000	0	5	0.0000	0.0000	0.0000	0.0000	0	0
0	528.0000	2.0000	0	5	0.0000	0.0000	0.0000	0.0000	0	0
0	529.0000	2.0000	0	5	0.0000	0.0000	0.0000	0.0000	0	0
0	530.0000	2.0000	0	5	0.0000	0.0000	0.0000	0.0000	0	0
0	531.0000	2.0000	0	5	0.0000	0.0000	0.0000	0.0000	0	0
0	532.0000	2.0000	0	5	0.0000	0.0000	0.0000	0.0000	0	0
0	533.0000	2.0000	0	5	0.0000	0.0000	0.0000	0.0000	0	0
0	534.0000	2.0000	0	5	0.0000	0.0000	0.0000	0.0000	0	0
0	535.0000	2.0000	0	5	0.0000	0.0000	0.0000	0.0000	0	0
0	536.0000	2.0000	0	5	0.0000	0.0000	0.0000	0.0000	0	0
0	537.0000	2.0000	0	5	0.0000	0.0000	0.0000	0.0000	0	0
0	538.0000	2.0000	0	5	0.0000	0.0000	0.0000	0.0000	0	0
0	539.0000	2.0000	0	5	0.0000	0.0000	0.0000	0.0000	0	0
0	540.0000	2.0000	0	5	0.0000	0.0000	0.0000	0.0000	0	0
0	541.0000	2.0000	0	5	0.0000	0.0000	0.0000	0.0000	0	0
0	542.0000	2.0000	0	5	0.0000	0.0000	0.0000	0.0000	0	0
0	543.0000	2.0000	0	5	0.0000	0.0000	0.0000	0.0000	0	0
0	544.0000	2.0000	0	5	0.0000	0.0000	0.0000	0.0000	0	0
0	545.0000	2.0000	0	5	0.0000	0.0000	0.0000	0.0000	0	0
0	546.0000	2.0000	0	5	0.0000	0.0000	0.0000	0.0000	0	0
0	547.0000	2.0000	0	5	0.0000	0.0000	0.0000	0.0000	0	0
0	548.0000	2.0000	0	5	0.0000	0.0000	0.0000	0.0000	0	0
0	549.0000	2.0000	0	5	0.0000	0.0000	0.0000	0.0000	0	0
0	550.0000	2.0000	0	5	0.0000	0.0000	0.0000	0.0000	0	0
0	551.0000	2.0000	0	5	0.0000	0.0000	0.0000	0.0000	0	0
0	552.0000	2.0000	0	5	0.0000	0.0000	0.0000	0.0000	0	0
0	553.0000	2.0000	0	5	0.0000	0.0000	0.0000	0.0000	0	0
0	554.0000	2.0000	0	5	0.0000	0.0000	0.0000	0.0000	0	0
0	555.0000	2.0000	0	5	0.0000	0.0000	0.0000	0.0000	0	0
0	556.0000	2.0000	0	5	0.0000	0.0000	0.0000	0.0000	0	0
0	557.0000	2.0000	0	5	0.0000	0.0000	0.0000	0.0000	0	0
0	558.0000	2.0000	0	5	0.0000	0.0000	0.0000	0.0000	0	0
0	559.0000	2.0000	0	5	0.0000	0.0000	0.0000	0.0000	0	0
0	560.0000	2.0000	0	5	0.0000	0.0000	0.0000	0.0000	0	0
0	561.0000	2.0000	0	5	0.0000	0.0000	0.0000	0.0000	0	0
0	562.0000	2.0000	0	5	0.0000	0.0000	0.0000	0.0000	0	0
0	563.0000	2.0000	0	5	0.0000	0.0000	0.0000	0.0000	0	0
0	564.0000	2.0000	0	5	0.0000	0.0000	0.0000	0.0000	0	0
0	565.0000	2.0000	0	5	0.0000	0.0000	0.0000	0.0000	0	0
0	566.0000	2.0000	0	5	0.0000	0.0000	0.0000	0.0000	0	0
0	567.0000	2.0000	0	5	0.0000	0.0000	0.0000	0.0000	0	0
0	568.0000	2.0000	0	5	0.0000	0.0000	0.0000	0.0000	0	0
0	569.0000	2.0000	0	5	0.0000	0.0000	0.0000	0.0000	0	0
0	570.0000	2.0000	0	5	0.0000	0.0000	0.0000	0.0000	0	0
0	571.0000	2.0000	0	5	0.0000	0.0000	0.0000	0.0000	0	0
0	572.0000	2.0000	0	5	0.0000	0.0000	0.0000	0.0000	0	0
0	573.0000	2.0000	0	5	0.0000	0.0000	0.0000	0.0000	0	0
0	574.0000	2.0000	0	5	0.0000	0.0000	0.0000	0.0000	0	0
0	575.0000	2.0000	0	5	0.0000	0.0000	0.0000	0.0000	0	0
0	576.0000	2.0000	0	5	0.0000	0.0000	0.0000	0.0000	0	0
0	577.0000	2.0000	0	5	0.0000	0.0000	0.0000	0.0000	0	0
0	578.0000	2.0000	0	5	0.0000	0.0000	0.0000	0.0000	0	0
0	579.0000	2.0000	0	5	0.0000	0.0000	0.0000	0.0000	0	0
0	580.0000	2.0000	0	5	0.0000	0.0000	0.0000	0.0000	0	0
0	581.0000	2.0000	0	5	0.0000	0.0000	0.0000	0.0000	0	0
0	582.0000	2.0000	0	5	0.0000	0.0000	0.0000	0.0000	0	0
0	583.0000	2.0000	0	5	0.0000	0.0000	0.0000	0.0000	0	0
0	584.0000	2.0000	0	5	0.0000	0.0000	0.0000	0.0000	0	0
0	585.0000	2.0000	0	5	0.0000	0.0000	0.0000	0.0000	0	0
0	586.0000	2.0000	0	5	0.0000	0.0000	0.0000	0.0000	0	0
0	587.0000	2.0000	0	5	0.0000	0.0000	0.0000	0.0000	0	0
0	588.0000	2.0000	0	5	0.0000	0.0000	0.0000	0.0000	0	0
0	589.0000	2.0000	0	5	0.0000	0.0000	0.0000	0.0000	0	0
0	590.0000	2.0000	0	5	0.0000	0.0000	0.0000	0.0000	0	0
0	591.0000	2.0000	0	5	0.0000	0.0000	0.0000	0.0000	0	0
0	592.0000	2.0000	0	5	0.0000	0.0000	0.0000	0.0000	0	0
0	593.0000	2.0000	0	5	0.0000	0.0000	0.0000	0.0000	0	0
0	594.0000	2.0000	0	5	0.0000	0.0000	0.0000	0.0000	0	0
0	595.0000	2.0000	0	5	0.0000	0.0000	0.0000	0.0000	0	0
0	596.0000	2.0000	0	5	0.0000	0.0000	0.0000	0.0000	0	0
0	597.0000	2.0000	0	5	0.0000	0.0000	0.0000	0.0000	0	0
0	598.0000	2.0000	0	5	0.0000	0.0000	0.0000	0.0000	0	0
0	599.0000	2.0000	0	5	0.0000	0.0000	0.0000	0.0000	0	0
0	600.0000	2.0000	0	5	0.0000	0.0000	0.0000	0.0000	0	0
0	601.0000	2.0000	0	5	0.0000	0.0000	0.0000	0.0000	0	0
0	602.0000	2.0000	0	5	0.0000	0.0000	0.0000	0.0000	0	0
0	603.0000	2.0000	0	5	0.0000	0.0000	0.0000	0.0000	0	0
0	604.0000	2.0000	0	5	0.0000	0.0000	0.0000	0.0000	0	0
0	605.0000	2.0000	0	5	0.0000	0.0000	0.0000	0.0000	0	0
0	606.0000	2.0000	0	5	0.0000	0.0000	0.0000	0.0000	0	0
0	607.0000	2.0000	0	5	0.0000	0.0000	0.0000	0.0000	0	0
0	608.0000	2.0000	0	5	0.0000	0.0000	0.0000	0.0000	0	0
0	609.0000	2.0000	0	5	0.0000	0.0000	0.0000	0.0000	0	0
0	610.0000	2.0000	0	5	0.0000	0.0000	0.0000	0.0000	0	0
0	611.0000	2.0000	0	5	0.0000	0.0000	0.0000	0.0000	0	0
0	612.0000	2.0000	0	5	0.0000	0.0000	0.0000	0.0000	0	0
0	613.0000	2.0000	0	5	0.0000	0.0000	0.0000	0.0000	0	0
0	614.0000	2.0000	0	5	0.0000	0.0000	0.0000	0.0000	0	0
0	615.0000	2.0000	0	5	0.0000	0.0000	0.0000	0.0000	0	0
0	616.0000	2.0000	0	5	0.0000	0.0000	0.0000	0.0000	0	0
0	617.0000	2.0000	0	5	0.0000	0.0000	0.0000	0.0000	0	0
0	618.0000	2.0000	0	5	0.0000	0.0000	0.0000	0.0000	0	0
0	619.0000	2.0000	0	5	0.0000	0.0000	0.0000	0.0000	0	0
0	620.0000	2.0000	0	5	0.0000	0.0000	0.0000	0.0000	0	0
0	621.0000	2.0000	0	5	0.0000	0.0000	0.0000	0.0000	0	0
0	622.0000	2.0000	0	5	0.0000	0.0000	0.0000	0.0000	0	0
0	623.0000	2.0000	0	5	0.0000	0.0000	0.0000	0.0000	0	0
0	624.0000	2.0000	0	5	0.0000	0.0000	0.0000	0.0000	0	0
0	625.0000	2.0000	0	5	0.0000	0.0000	0.0000	0.0000	0	0
0	626.0000	2.0000	0	5	0.0000	0.0000	0.0000	0.0000	0	0
0	627.0000	2.0000	0	5	0.0000	0.0000	0.0000	0.0000	0	0
0	628.0000	2.0000	0	5	0.0000	0.0000	0.0000	0.0000	0	0
0	629.0000	2.0000	0	5	0.0000	0.0000	0.0000	0.0000	0	0
0	630.0000	2.0000	0	5	0.0000	0.0000	0.0000	0.0000	0	0
0	631.0000	2.0000	0	5	0.0000	0.0000	0.0000	0.0000	0	0
0	632.0000	2.0000	0	5	0.0000	0.0000	0.0000	0.0000	0	0
0	633.0000	2.0000	0	5	0.0000	0.0000	0.0000	0.0000	0	0
0	634.0000	2.0000	0	5	0.0000	0.0000	0.0000	0.0000	0	0
0	635.0000	2.0000	0	5	0.0000	0.0000	0.0000	0.0000	0	0
0	636.0000	2.0000	0	5	0.0000	0.0000	0.0000	0.0000	0	0
0	637.0000	2.0000	0	5	0.0000	0.0000	0.0000	0.0000	0	0
0	638.0000	2.0000	0	5	0.0000	0.0000	0.0000	0.0000	0	0
0	639.0000	2.0000	0	5	0.0000	0.0000	0.0000	0.0000	0	0
0	640.0000	2.0000	0	5	0.0000	0.0000	0.0000	0.0000	0	0
0	641.0000	2.0000	0	5	0.0000	0.0000	0.0000	0.0000	0	0
0	642.0000	2.0000	0	5	0.0000	0.0000	0.0000	0.0000	0	0
0	643.0000	2.0000	0	5	0.0000	0.0000	0.0000	0.0000	0	0
0	644.0000	2.0000	0	5	0.0000	0.0000	0.0000	0.0000	0	0
0	645.0000	2.0000	0	5	0.0000	0.0000	0.0000	0.0000	0	0
0	646.0000	2.0000	0	5	0.0000	0.0000	0.0000	0.0000	0	0
0	647.0000	2.0000	0	5	0.0000	0.0000	0.0000	0.0000	0	0
0	648.0000	2.0000	0	5	0.0000	0.0000	0.0000	0.0000	0	0
0	649.0000	2.0000	0	5	0.0000	0.0000	0.0000	0.0000	0	0
0	650.0000	2.0000	0	5	0.0000	0.0000	0.0000	0.0000	0	0
0	651.0000	2.0000	0	5	0.0000	0.0000	0.0000	0.0000	0	0
0	652.0000	2.0000	0	5	0.0000	0.0000	0.0000	0.0000	0	0
0	653.0000	2.0000	0	5	0.0000	0.0000	0.0000	0.0000	0	0
0	654.0000	2.0000	0	5	0.0000	0.0000	0.0000	0.0000	0	0
0	655.0000	2.0000	0	5	0.0000	0.0000	0.0000	0.0000	0	0
0	656.0000	2.0000	0	5	0.0000	0.0000	0.0000	0.0000	0	0
0	657.0000	2.0000	0	5	0.0000	0.0000	0.0000	0.0000	0	0
0	658.0000	2.0000	0	5	0.0000	0.0000	0.0000	0.0000	0	0
0	659.0000	2.0000	0	5	0.0000	0.0000	0.0000	0.0000	0	0
0	660.0000	2.0000	0	5	0.0000	0.0000	0.0000	0.0000	0	0
0	661.0000	2.0000	0	5	0.0000	0.0000	0.0000	0.0000	0	0
0	662.0000	2.0000	0	5	0.0000	0.0000	0.0000	0.0000	0	0
0	663.0000	2.0000	0	5	0.0000	0.0000	0.0000	0.0000	0	0
0	664.0000	2.0000	0	5	0.0000	0.0000	0.0000	0.0000	0	0
0	665.0000	2.0000	0	5	0.0000	0.0000	0.0000	0.0000	0	0
0	666.0000	2.0000	0	5	0.0000	0.0000	0.0000	0.0000	0	0
0	667.0000	2.0000	0	5	0.0000	0.0000	0.0000	0.0000	0	0
0	668.0000	2.0000	0	5	0.0000	0.0000	0.0000	0.0000	0	0
0	669.0000	2.0000	0	5	0.0000	0.0000	0.0000	0.0000	0	0
0	670.0000	2.0000	0	5	0.0000	0.0000	0.0000	0.0000	0	0
0	671.0000	2.0000	0	5	0.0000	0.0000	0.0000	0.0000	0	0
0	672.0000	2.0000	0	5	0.0000	0.0000	0.0000	0.0000	0	0
0	673.0000	2.0000	0	5	0.0000	0.0000	0.0000	0.0000	0	0
0	674.0000	2.0000	0	5	0.0000	0.0000	0.0000	0.0000	0	0
0	675.0000	2.0000	0	5	0.0000	0.0000	0.0000	0.0000	0	0
0	676.0000	2.0000	0	5	0.0000	0.0000	0.0000	0.0000	0	0
0	677.0000	2.0000	0	5	0.0000	0.0000	0.0000	0.0000	0	0
0	678.0000	2.0000	0	5	0.0000	0.0000	0.0000	0.0000	0	0
0	679.0000	2.0000	0	5	0.0000	0.0000	0.0000	0.0000	0	0
0	680.0000	2.0000	0	5	0.0000	0.0000	0.0000	0.0000	0	0
0	681.0000	2.0000	0	5	0.0000	0.0000	0.0000	0.0000	0	0
0	682.0000	2.0000	0	5	0.0000	0.0000	0.0000	0.0000	0	0
0	683.0000	2.0000	0	5	0.0000	0.0000	0.0000	0.0000	0	0
0	684.0000	2.0000	0	5	0.0000	0.0000	0.0000	0.0000	0	0
0	685.0000	2.0000	0	5	0.0000	0.0000	0.0000	0.0000	0	0
0	686.0000	2.0000	0	5	0.0000	0.0000	0.0000	0.0000	0	0
0	687.0000	2.0000	0	5	0.0000	0.0000	0.0000	0.0000	0	0
0	688.0000	2.0000	0	5	0.0000	0.0000	0.0000	0.0000	0	0
0	689.0000	2.0000	0	5	0.0000	0.0000	0.0000	0.0000	0	0
0	690.0000	2.0000	0	5	0.0000	0.0000	0.0000	0.0000	0	0
0	691.0000	2.0000	0	5	0.0000	0.0000	0.0000	0.0000	0	0
0	692.0000	2.0000	0	5	0.0000	0.0000	0.0000	0.0000	0	0
0	693.0000	2.0000	0	5	0.0000	0.0000	0.0000	0.0000	0	0
0	694.0000	2.0000	0	5	0.0000	0.0000	0.0000	0.0000	0	0
0	695.0000	2.0000	0	5	0.0000	0.0000	0.0000	0.0000	0	0
0	696.0000	2.0000	0	5	0.0000	0.0000	0.0000	0.0000	0	0
0	697.0000	2.0000	0	5	0.0000	0.0000	0.0000	0.0000	0	0
0	698.0000	2.0000	0	5	0.0000	0.0000	0.0000	0.0000	0	0
1	699.0000	2.0000	9	0	72.4448	99.8617	31.4360	0.1914	150	138
1	700.0000	2.0000	9	0	72.4563	99.8100	31.4440	0.2403	152	138
1	701.0000	2.0000	9	0	72.4237	99.8282	31.4272	0.1992	152	134
1	702.0000	2.0000	10	0	72.4159	99.8017	31.4084	0.2808	150	137
1	703.0000	2.0000	9	0	72.5804	99.7386	31.3995	0.1850	146	137
1	704.0000	2.0000	9	0	72.5393	99.6683	31.4012	0.2677	140	132
1	705.0000	2.0000	9	0	72.7087	99.5319	31.2707	0.4488	145	132
1	706.0000	2.0000	9	0	72.4326	99.6949	31.0955	0.3286	161	132
1	707.0000	2.0000	9	0	72.6558	99.7195	30.9829	0.3881	143	129
1	708.0000	2.0000	9	0	72.1429	99.8548	30.8088	0.2534	154	129
1	709.0000	2.0000	9	0	72.2769	99.7895	30.8379	0.2168	143	126
1	710.0000	2.0000	9	0	72.4996	99.7715	30.7793	0.3168	142	126
1	711.0000	2.0000	9	0	72.2846	99.8185	30.6743	0.3616	140	122
1	712.0000	2.0000	9	0	72.2641	99.8275	30.7655	0.2025	132	115
1	713.0000	2.0000	9	0	72.3777	99.8483	30.6601	0.2144	127	112
1	714.0000	2.0000	9	0	72.2936	99.7584	30.7654	0.4172	133	105
1	715.0000	2.0000	9	0	72.7320	100.0040	30.6495	0.4515	139	110
1	716.0000	2.0000	9	0	72.7001	99.9271	30.5326	0.3154	132	115
1	717.0000	2.0000	9	0	72.4914	100.0311	30.5223	0.2807	137	113
1	718.0000	2.0000	9	0	72.5817	99.8866	30.6407	0.2582	141	116
1	719.0000	2.0000	9	0	72.7367	99.9377	30.4962	0.2723	148	126
0	720.0000	2.0000	0	5	0.0000	0.0000	0.0000	0.0000	0	0
0	721.0000	2.0000	0	5	0.0000	0.0000	0.0000	0.0000	0	0
0	722.0000	2.0000	0	5	0.0000	0.0000	0.0000	0.0000	0	0
0	723.0000	2.0000	0	5	0.0000	0.0000	0.0000	0.0000	0	0
0	724.0000	2.0000	0	5	0.0000	0.0000	0.0000	0.0000	0	0
0	725.0000	2.0000	0	5	0.0000	0.0000	0.0000	0.0000	0	0
0	726.0000	2.0000	0	5	0.0000	0.0000	0.0000	0.0000	0	0
0	727.0000	2.0000	0	5	0.0000	0.0000	0.0000	0.0000	0	0
0	728.0000	2.0000	0	5	0.0000	0.0000	0.0000	0.0000	0	0
0	729.0000	2.0000	0	5	0.0000	0.0000	0.0000	0.0000	0	0
0	730.0000	2.0000	0	5	0.0000	0.0000	0.0000	0.0000	0	0
0	731.0000	2.0000	0	5	0.0000	0.0000	0.0000	0.0000	0	0
0	732.0000	2.0000	0	5	0.0000	0.0000	0.0000	0.0000	0	0
0	733.0000	2.0000	0	5	0.0000	0.0000	0.0000	0.0000	0	0
0	734.0000	2.0000	0	5	0.0000	0.0000	0.0000	0.0000	0	0
0	735.0000	2.0000	0	5	0.0000	0.0000	0.0000	0.0000	0	0
0	736.0000	2.0000	0	5	0.0000	0.0000	0.0000	0.0000	0	0
0	737.0000	2.0000	0	5	0.0000	0.0000	0.0000	0.0000	0	0
0	738.0000	2.0000	0	5	0.0000	0.0000	0.0000	0.0000	0	0
0	739.0000	2.0000	0	5	0.0000	0.0000	0.0000	0.0000	0	0
0	740.0000	2.0000	0	5	0.0000	0.0000	0.0000	0.0000	0	0
0	741.0000	2.0000	0	5	0.0000	0.0000	0.0000	0.0000	0	0
0	742.0000	2.0000	0	5	0.0000	0.0000	0.0000	0.0000	0	0
0	743.0000	2.0000	0	5	0.0000	0.0000	0.0000	0.0000	0	0
0	744.0000	2.0000	0	5	0.0000	0.0000	0.0000	0.0000	0	0
0	745.0000	2.0000	0	5	0.0000	0.0000	0.0000	0.0000	0	0
0	746.0000	2.0000	0	5	0.0000	0.0000	0.0000	0.0000	0	0
0	747.0000	2.0000	0	5	0.0000	0.0000	0.0000	0.0000	0	0
0	748.0000	2.0000	0	5	0.0000	0.0000	0.0000	0.0000	0	0
0	749.0000	2.0000	0	5	0.0000	0.0000	0.0000	0.0000	0	0
0	750.0000	2.0000	0	5	0.0000	0.0000	0.0000	0.0000	0	0
0	751.0000	2.0000	0	5	0.0000	0.0000	0.0000	0.0000	0	0
0	752.0000	2.0000	0	5	0.0000	0.0000	0.0000	0.0000	0	0
0	753.0000	2.0000	0	5	0.0000	0.0000	0.0000	0.0000	0	0
0	754.0000	2.0000	0	5	0.0000	0.0000	0.0000	0.0000	0	0
0	755.0000	2.0000	0	5	0.0000	0.0000	0.0000	0.0000	0	0
0	756.0000	2.0000	0	5	0.0000	0.0000	0.0000	0.0000	0	0
0	757.0000	2.0000	0	5	0.0000	0.0000	0.0000	0.0000	0	0
0	758.0000	2.0000	0	5	0.0000	0.0000	0.0000	0.0000	0	0
0	759.0000	2.0000	0	5	0.0000	0.0000	0.0000	0.0000	0	0
0	760.0000	2.0000	0	5	0.0000	0.0000	0.0000	0.0000	0	0
0	761.0000	2.0000	0	5	0.0000	0.0000	0.0000	0.0000	0	0
0	762.0000	2.0000	0	5	0.0000	0.0000	0.0000	0.0000	0	0
0	763.0000	2.0000	0	5	0.0000	0.0000	0.0000	0.0000	0	0
0	764.0000	2.0000	0	5	0.0000	0.0000	0.0000	0.0000	0	0
0	765.0000	2.0000	0	5	0.0000	0.0000	0.0000	0.0000	0	0
0	766.0000	2.0000	0	5	0.0000	0.0000	0.0000	0.0000	0	0
0	767.0000	2.0000	0	5	0.0000	0.0000	0.0000	0.0000	0	0
0	768.0000	2.0000	0	5	0.0000	0.0000	0.0000	0.0000	0	0
0	769.0000	2.0000	0	5	0.0000	0.0000	0.0000	0.0000	0	0
0	770.0000	2.0000	0	5	0.0000	0.0000	0.0000	0.0000	0	0
0	771.0000	2.0000	0	5	0.0000	0.0000	0.0000	0.0000	0	0
0	772.0000	2.0000	0	5	0.0000	0.0000	0.0000	0.0000	0	0
0	773.0000	2.0000	0	5	0.0000	0.0000	0.0000	0.0000	0	0
0	774.0000	2.0000	0	5	0.0000	0.0000	0.0000	0.0000	0	0
0	775.0000	2.0000	0	5	0.0000	0.0000	0.0000	0.0000	0	0
0	776.0000	2.0000	0	5	0.0000	0.0000	0.0000	0.0000	0	0
0	777.0000	2.0000	0	5	0.0000	0.0000	0.0000	0.0000	0	0
0	778.0000	2.0000	0	5	0.0000	0.0000	0.0000	0.0000	0	0
0	779.0000	2.0000	0	5	0.0000	0.0000	0.0000	0.0000	0	0
0	780.0000	2.0000	0	5	0.0000	0.0000	0.0000	0.0000	0	0
0	781.0000	2.0000	0	5	0.0000	0.0000	0.0000	0.0000	0	0
0	782.0000	2.0000	0	5	0.0000	0.0000	0.0000	0.0000	0	0
0	783.0000	2.0000	0	5	0.0000	0.0000	0.0000	0.0000	0	0
0	784.0000	2.0000	0	5	0.0000	0.0000	0.0000	0.0000	0	0
0	785.0000	2.0000	0	5	0.0000	0.0000	0.0000	0.0000	0	0
0	786.0000	2.0000	0	5	0.0000	0.0000	0.0000	0.0000	0	0
0	787.0000	2.0000	0	5	0.0000	0.0000	0.0000	0.0000	0	0
0	788.0000	2.0000	0	5	0.0000	0.0000	0.0000	0.0000	0	0
0	789.0000	2.0000	0	5	0.0000	0.0000	0.0000	0.0000	0	0
0	790.0000	2.0000	0	5	0.0000	0.0000	0.0000	0.0000	0	0
0	791.0000	2.0000	0	5	0.0000	0.0000	0.0000	0.0000	0	0
0	792.0000	2.0000	0	5	0.0000	0.0000	0.0000	0.0000	0	0
0	793.0000	2.0000	0	5	0.0000	0.0000	0.0000	0.0000	0	0
0	794.0000	2.0000	0	5	0.0000	0.0000	0.0000	0.0000	0	0
0	795.0000	2.0000	0	5	0.0000	0.0000	0.0000	0.0000	0	0
0	796.0000	2.0000	0	5	0.0000	0.0000	0.0000	0.0000	0	0
0	797.0000	2.0000	0	5	0.0000	0.0000	0.0000	0.0000	0	0
0	798.0000	2.0000	0	5	0.0000	0.0000	0.0000	0.0000	0	0
0	799.0000	2.0000	0	5	0.0000	0.0000	0.0000	0.0000	0	0
0	800.0000	2.0000	0	5	0.0000	0.0000	0.0000	0.0000	0	0
0	801.0000	2.0000	0	5	0.0000	0.0000	0.0000	0.0000	0	0
0	802.0000	2.0000	0	5	0.0000	0.0000	0.0000	0.0000	0	0
0	803.0000	2.0000	0	5	0.0000	0.0000	0.0000	0.0000	0	0
0	804.0000	2.0000	0	5	0.0000	0.0000	0.0000	0.0000	0	0
0	805.0000	2.0000	0	5	0.0000	0.0000	0.0000	0.0000	0	0
0	806.0000	2.0000	0	5	0.0000	0.0000	0.0000	0.0000	0	0
0	807.0000	2.0000	0	5	0.0000	0.0000	0.0000	0.0000	0	0
0	808.0000	2.0000	0	5	0.0000	0.0000	0.0000	0.0000	0	0
0	809.0000	2.0000	0	5	0.0000	0.0000	0.0000	0.0000	0	0
0	810.0000	2.0000	0	5	0.0000	0.0000	0.0000	0.0000	0	0
0	811.0000	2.0000	0	5	0.0000	0.0000	0.0000	0.0000	0	0
0	812.0000	2.0000	0	5	0.0000	0.0000	0.0000	0.0000	0	0
0	813.0000	2.0000	0	5	0.0000	0.0000	0.0000	0.0000	0	0
0	814.0000	2.0000	0	5	0.0000	0.0000	0.0000	0.0000	0	0
0	815.0000	2.0000	0	5	0.0000	0.0000	0.0000	0.0000	0	0
0	816.0000	2.0000	0	5	0.0000	0.0000	0.0000	0.0000	0	0
0	817.0000	2.0000	0	5	0.0000	0.0000	0.0000	0.0000	0	0
0	818.0000	2.0000	0	5	0.0000	0.0000	0.0000	0.0000	0	0
0	819.0000	2.0000	0	5	0.0000	0.0000	0.0000	0.0000	0	0
0	820.0000	2.0000	0	5	0.0000	0.0000	0.0000	0.0000	0	0
0	821.0000	2.0000	0	5	0.0000	0.0000	0.0000	0.0000	0	0
0	822.0000	2.0000	0	5	0.0000	0.0000	0.0000	0.0000	0	0
0	823.0000	2.0000	0	5	0.0000	0.0000	0.0000	0.0000	0	0
0	824.0000	2.0000	0	5	0.0000	0.0000	0.0000	0.0000	0	0
0	825.0000	2.0000	0	5	0.0000	0.0000	0.0000	0.0000	0	0
0	826.0000	2.0000	0	5	0.0000	0.0000	0.0000	0.0000	0	0
0	827.0000	2.0000	0	5	0.0000	0.0000	0.0000	0.0000	0	0
0	828.0000	2.0000	0	5	0.0000	0.0000	0.0000	0.0000	0	0
0	829.0000	2.0000	0	5	0.0000	0.0000	0.0000	0.0000	0	0
0	830.0000	2.0000	0	5	0.0000	0.0000	0.0000	0.0000	0	0
0	831.0000	2.0000	0	5	0.0000	0.0000	0.0000	0.0000	0	0
0	832.0000	2.0000	0	5	0.0000	0.0000	0.0000	0.0000	0	0
0	833.0000	2.0000	0	5	0.0000	0.0000	0.0000	0.0000	0	0
0	834.0000	2.0000	0	5	0.0000	0.0000	0.0000	0.0000	0	0
0	835.0000	2.0000	0	5	0.0000	0.0000	0.0000	0.0000	0	0
0	836.0000	2.0000	0	5	0.0000	0.0000	0.0000	0.0000	0	0
0	837.0000	2.0000	0	5	0.0000	0.0000	0.0000	0.0000	0	0
0	838.0000	2.0000	0	5	0.0000	0.0000	0.0000	0.0000	0	0
0	839.0000	2.0000	0	5	0.0000	0.0000	0.0000	0.0000	0	0
0	840.0000	2.0000	0	5	0.0000	0.0000	0.0000	0.0000	0	0
0	841.0000	2.0000	0	5	0.0000	0.0000	0.0000	0.0000	0	0
0	842.0000	2.0000	0	5	0.0000	0.0000	0.0000	0.0000	0	0
0	843.0000	2.0000	0	5	0.0000	0.0000	0.0000	0.0000	0	0
0	844.0000	2.0000	0	5	0.0000	0.0000	0.0000	0.0000	0	0
0	845.0000	2.0000	0	5	0.0000	0.0000	0.0000	0.0000	0	0
0	846.0000	2.0000	0	5	0.0000	0.0000	0.0000	0.0000	0	0
0	847.0000	2.0000	0	5	0.0000	0.0000	0.0000	0.0000	0	0
0	848.0000	2.0000	0	5	0.0000	0.0000	0.0000	0.0000	0	0
0	849.0000	2.0000	0	5	0.0000	0.0000	0.0000	0.0000	0	0
0	850.0000	2.0000	0	5	0.0000	0.0000	0.0000	0.0000	0	0
0	851.0000	2.0000	0	5	0.0000	0.0000	0.0000	0.0000	0	0
0	852.0000	2.0000	0	5	0.0000	0.0000	0.0000	0.0000	0	0
0	853.0000	2.0000	0	5	0.0000	0.0000	0.0000	0.0000	0	0
0	854.0000	2.0000	0	5	0.0000	0.0000	0.0000	0.0000	0	0
0	855.0000	2.0000	0	5	0.0000	0.0000	0.0000	0.0000	0	0
0	856.0000	2.0000	0	5	0.0000	0.0000	0.0000	0.0000	0	0
0	857.0000	2.0000	0	5	0.0000	0.0000	0.0000	0.0000	0	0
0	858.0000	2.0000	0	5	0.0000	0.0000	0.0000	0.0000	0	0
0	859.0000	2.0000	0	5	0.0000	0.0000	0.0000	0.0000	0	0
0	860.0000	2.0000	0	5	0.0000	0.0000	0.0000	0.0000	0	0
0	861.0000	2.0000	0	5	0.0000	0.0000	0.0000	0.0000	0	0
0	862.0000	2.0000	0	5	0.0000	0.0000	0.0000	0.0000	0	0
0	863.0000	2.0000	0	5	0.0000	0.0000	0.0000	0.0000	0	0
0	864.0000	2.0000	0	5	0.0000	0.0000	0.0000	0.0000	0	0
0	865.0000	2.0000	0	5	0.0000	0.0000	0.0000	0.0000	0	0
0	866.0000	2.0000	0	5	0.0000	0.0000	0.0000	0.0000	0	0
0	867.0000	2.0000	0	5	0.0000	0.0000	0.0000	0.0000	0	0
0	868.0000	2.0000	0	5	0.0000	0.0000	0.0000	0.0000	0	0
0	869.0000	2.0000	0	5	0.0000	0.0000	0.0000	0.0000	0	0
0	870.0000	2.0000	0	5	0.0000	0.0000	0.0000	0.0000	0	0
0	871.0000	2.0000	0	5	0.0000	0.0000	0.0000	0.0000	0	0
0	872.0000	2.0000	0	5	0.0000	0.0000	0.0000	0.0000	0	0
0	873.0000	2.0000	0	5	0.0000	0.0000	0.0000	0.0000	0	0
0	874.0000	2.0000	0	5	0.0000	0.0000	0.0000	0.0000	0	0
0	875.0000	2.0000	0	5	0.0000	0.0000	0.0000	0.0000	0	0
0	876.0000	2.0000	0	5	0.0000	0.0000	0.0000	0.0000	0	0
0	877.0000	2.0000	0	5	0.0000	0.0000	0.0000	0.0000	0	0
0	878.0000	2.0000	0	5	0.0000	0.0000	0.0000	0.0000	0	0
0	879.0000	2.0000	0	5	0.0000	0.0000	0.0000	0.0000	0	0
0	880.0000	2.0000	0	5	0.0000	0.0000	0.0000	0.0000	0	0
0	881.0000	2.0000	0	5	0.0000	0.0000	0.0000	0.0000	0	0
0	882.0000	2.0000	0	5	0.0000	0.0000	0.0000	0.0000	0	0
0	883.0000	2.0000	0	5	0.0000	0.0000	0.0000	0.0000	0	0
0	884.0000	2.0000	0	5	0.0000	0.0000	0.0000	0.0000	0	0
0	885.0000	2.0000	0	5	0.0000	0.0000	0.0000	0.0000	0	0
0	886.0000	2.0000	0	5	0.0000	0.0000	0.0000	0.0000	0	0
0	887.0000	2.0000	0	5	0.0000	0.0000	0.0000	0.0000	0	0
0	888.0000	2.0000	0	5	0.0000	0.0000	0.0000	0.0000	0	0
0	889.0000	2.0000	0	5	0.0000	0.0000	0.0000	0.0000	0	0
0	890.0000	2.0000	0	5	0.0000	0.0000	0.0000	0.0000	0	0
0	891.0000	2.0000	0	5	0.0000	0.0000	0.0000	0.0000	0	0
0	892.0000	2.0000	0	5	0.0000	0.0000	0.0000	0.0000	0	0
0	893.0000	2.0000	0	5	0.0000	0.0000	0.0000	0.0000	0	0
0	894.0000	2.0000	0	5	0.0000	0.0000	0.0000	0.0000	0	0
0	895.0000	2.0000	0	5	0.0000	0.0000	0.0000	0.0000	0	0
0	896.0000	2.0000	0	5	0.0000	0.0000	0.0000	0.0000	0	0
0	897.0000	2.0000	0	5	0.0000	0.0000	0.0000	0.0000	0	0
0	898.0000	2.0000	0	5	0.0000	0.0000	0.0000	0.0000	0	0
0	899.0000	2.0000	0	5	0.0000	0.0000	0.0000	0.0000	0	0
0	900.0000	2.0000	0	5	0.0000	0.0000	0.0000	0.0000	0	0
0	901.0000	2.0000	0	5	0.0000	0.0000	0.0000	0.0000	0	0
0	902.0000	2.0000	0	5	0.0000	0.0000	0.0000	0.0000	0	0
0	903.0000	2.0000	0	5	0.0000	0.0000	0.0000	0.0000	0	0
0	904.0000	2.0000	0	5	0.0000	0.0000	0.0000	0.0000	0	0
0	905.0000	2.0000	0	5	0.0000	0.0000	0.0000	0.0000	0	0
0	906.0000	2.0000	0	5	0.0000	0.0000	0.0000	0.0000	0	0
0	907.0000	2.0000	0	5	0.0000	0.0000	0.0000	0.0000	0	0
0	908.0000	2.0000	0	5	0.0000	0.0000	0.0000	0.0000	0	0
0	909.0000	2.0000	0	5	0.0000	0.0000	0.0000	0.0000	0	0
0	910.0000	2.0000	0	5	0.0000	0.0000	0.0000	0.0000	0	0
0	911.0000	2.0000	0	5	0.0000	0.0000	0.0000	0.0000	0	0
0	0.0000	3.0000	0	5	0.0000	0.0000	0.0000	0.0000	0	0
0	1.0000	3.0000	0	5	0.0000	0.0000	0.0000	0.0000	0	0
0	2.0000	3.0000	0	5	0.0000	0.0000	0.0000	0.0000	0	0
0	3.0000	3.0000	0	5	0.0000	0.0000	0.0000	0.0000	0	0
0	4.0000	3.0000	0	5	0.0000	0.0000	0.0000	0.0000	0	0
0	5.0000	3.0000	0	5	0.0000	0.0000	0.0000	0.0000	0	0
0	6.0000	3.0000	0	5	0.0000	0.0000	0.0000	0.0000	0	0
0	7.0000	3.0000	0	5	0.0000	0.0000	0.0000	0.0000	0	0
0	8.0000	3.0000	0	5	0.0000	0.0000	0.0000	0.0000	0	0
0	9.0000	3.0000	0	5	0.0000	0.0000	0.0000	0.0000	0	0
0	10.0000	3.0000	0	5	0.0000	0.0000	0.0000	0.0000	0	0
0	11.0000	3.0000	0	5	0.0000	0.0000	0.0000	0.0000	0	0
0	12.0000	3.0000	0	5	0.0000	0.0000	0.0000	0.0000	0	0
0	13.0000	3.0000	0	5	0.0000	0.0000	0.0000	0.0000	0	0
0	14.0000	3.0000	0	5	0.0000	0.0000	0.0000	0.0000	0	0
0	15.0000	3.0000	0	5	0.0000	0.0000	0.0000	0.0000	0	0
0	16.0000	3.0000	0	5	0.0000	0.0000	0.0000	0.0000	0	0
0	17.0000	3.0000	0	5	0.0000	0.0000	0.0000	0.0000	0	0
0	18.0000	3.0000	0	5	0.0000	0.0000	0.0000	0.0000	0	0
0	19.0000	3.0000	0	5	0.0000	0.0000	0.0000	0.0000	0	0
0	20.0000	3.0000	0	5	0.0000	0.0000	0.0000	0.0000	0	0
0	21.0000	3.0000	0	5	0.0000	0.0000	0.0000	0.0000	0	0
0	22.0000	3.0000	0	5	0.0000	0.0000	0.0000	0.0000	0	0
0	23.0000	3.0000	0	5	0.0000	0.0000	0.0000	0.0000	0	0
0	24.0000	3.0000	0	5	0.0000	0.0000	0.0000	0.0000	0	0
0	25.0000	3.0000	0	5	0.0000	0.0000	0.0000	0.0000	0	0
0	26.0000	3.0000	0	5	0.0000	0.0000	0.0000	0.0000	0	0
0	27.0000	3.0000	0	5	0.0000	0.0000	0.0000	0.0000	0	0
0	28.0000	3.0000	0	5	0.0000	0.0000	0.0000	0.0000	0	0
0	29.0000	3.0000	0	5	0.0000	0.0000	0.0000	0.0000	0	0
0	30.0000	3.0000	0	5	0.0000	0.0000	0.0000	0.0000	0	0
0	31.0000	3.0000	0	5	0.0000	0.0000	0.0000	0.0000	0	0
0	32.0000	3.0000	0	5	0.0000	0.0000	0.0000	0.0000	0	0
0	33.0000	3.0000	0	5	0.0000	0.0000	0.0000	0.0000	0	0
0	34.0000	3.0000	0	5	0.0000	0.0000	0.0000	0.0000	0	0
0	35.0000	3.0000	0	5	0.0000	0.0000	0.0000	0.0000	0	0
0	36.0000	3.0000	0	5	0.0000	0.0000	0.0000	0.0000	0	0
0	37.0000	3.0000	0	5	0.0000	0.0000	0.0000	0.0000	0	0
0	38.0000	3.0000	0	5	0.0000	0.0000	0.0000	0.0000	0	0
0	39.0000	3.0000	0	5	0.0000	0.0000	0.0000	0.0000	0	0
0	40.0000	3.0000	0	5	0.0000	0.0000	0.0000	0.0000	0	0
0	41.0000	3.0000	0	5	0.0000	0.0000	0.0000	0.0000	0	0
0	42.0000	3.0000	0	5	0.0000	0.0000	0.0000	0.0000	0	0
0	43.0000	3.0000	0	5	0.0000	0.0000	0.0000	0.0000	0	0
0	44.0000	3.0000	0	5	0.0000	0.0000	0.0000	0.0000	0	0
0	45.0000	3.0000	0	5	0.0000	0.0000	0.0000	0.0000	0	0
0	46.0000	3.0000	0	5	0.0000	0.0000	0.0000	0.0000	0	0
0	47.0000	3.0000	0	5	0.0000	0.0000	0.0000	0.0000	0	0
0	48.0000	3.0000	0	5	0.0000	0.0000	0.0000	0.0000	0	0
0	49.0000	3.0000	0	5	0.0000	0.0000	0.0000	0.0000	0	0
0	50.0000	3.0000	0	5	0.0000	0.0000	0.0000	0.0000	0	0
0	51.0000	3.0000	0	5	0.0000	0.0000	0.0000	0.0000	0	0
0	52.0000	3.0000	0	5	0.0000	0.0000	0.0000	0.0000	0	0
0	53.0000	3.0000	0	5	0.0000	0.0000	0.0000	0.0000	0	0
0	54.0000	3.0000	0	5	0.0000	0.0000	0.0000	0.0000	0	0
0	55.0000	3.0000	0	5	0.0000	0.0000	0.0000	0.0000	0	0
0	56.0000	3.0000	0	5	0.0000	0.0000	0.0000	0.0000	0	0
0	57.0000	3.0000	0	5	0.0000	0.0000	0.0000	0.0000	0	0
0	58.0000	3.0000	0	5	0.0000	0.0000	0.0000	0.0000	0	0
0	59.0000	3.0000	0	5	0.0000	0.0000	0.0000	0.0000	0	0
0	60.0000	3.0000	0	5	0.0000	0.0000	0.0000	0.0000	0	0
0	61.0000	3.0000	0	5	0.0000	0.0000	0.0000	0.0000	0	0
0	62.0000	3.0000	0	5	0.0000	0.0000	0.0000	0.0000	0	0
0	63.0000	3.0000	0	5	0.0000	0.0000	0.0000	0.0000	0	0
0	64.0000	3.0000	0	5	0.0000	0.0000	0.0000	0.0000	0	0
0	65.0000	3.0000	0	5	0.0000	0.0000	0.0000	0.0000	0	0
0	66.0000	3.0000	0	5	0.0000	0.0000	0.0000	0.0000	0	0
0	67.0000	3.0000	0	5	0.0000	0.0000	0.0000	0.0000	0	0
0	68.0000	3.0000	0	5	0.0000	0.0000	0.0000	0.0000	0	0
0	69.0000	3.0000	0	5	0.0000	0.0000	0.0000	0.0000	0	0
0	70.0000	3.0000	0	5	0.0000	0.0000	0.0000	0.0000	0	0
0	71.0000	3.0000	0	5	0.0000	0.0000	0.0000	0.0000	0	0
0	72.0000	3.0000	0	5	0.0000	0.0000	0.0000	0.0000	0	0
0	73.0000	3.0000	0	5	0.0000	0.0000	0.0000	0.0000	0	0
0	74.0000	3.0000	0	5	0.0000	0.0000	0.0000	0.0000	0	0
0	75.0000	3.0000	0	5	0.0000	0.0000	0.0000	0.0000	0	0
0	76.0000	3.0000	0	5	0.0000	0.0000	0.0000	0.0000	0	0
0	77.0000	3.0000	0	5	0.0000	0.0000	0.0000	0.0000	0	0
0	78.0000	3.0000	0	5	0.0000	0.0000	0.0000	0.0000	0	0
0	79.0000	3.0000	0	5	0.0000	0.0000	0.0000	0.0000	0	0
0	80.0000	3.0000	0	5	0.0000	0.0000	0.0000	0.0000	0	0
0	81.0000	3.0000	0	5	0.0000	0.0000	0.0000	0.0000	0	0
0	82.0000	3.0000	0	5	0.0000	0.0000	0.0000	0.0000	0	0
0	83.0000	3.0000	0	5	0.0000	0.0000	0.0000	0.0000	0	0
0	84.0000	3.0000	0	5	0.0000	0.0000	0.0000	0.0000	0	0
0	85.0000	3.0000	0	5	0.0000	0.0000	0.0000	0.0000	0	0
0	86.0000	3.0000	0	5	0.0000	0.0000	0.0000	0.0000	0	0
0	87.0000	3.0000	0	5	0.0000	0.0000	0.0000	0.0000	0	0
0	88.0000	3.0000	0	5	0.0000	0.0000	0.0000	0.0000	0	0
0	89.0000	3.0000	0	5	0.0000	0.0000	0.0000	0.0000	0	0
0	90.0000	3.0000	0	5	0.0000	0.0000	0.0000	0.0000	0	0
0	91.0000	3.0000	0	5	0.0000	0.0000	0.0000	0.0000	0	0
0	92.0000	3.0000	0	5	0.0000	0.0000	0.0000	0.0000	0	0
0	93.0000	3.0000	0	5	0.0000	0.0000	0.0000	0.0000	0	0
0	94.0000	3.0000	0	5	0.0000	0.0000	0.0000	0.0000	0	0
0	95.0000	3.0000	0	5	0.0000	0.0000	0.0000	0.0000	0	0
0	96.0000	3.0000	0	5	0.0000	0.0000	0.0000	0.0000	0	0
0	97.0000	3.0000	0	5	0.0000	0.0000	0.0000	0.0000	0	0
0	98.0000	3.0000	0	5	0.0000	0.0000	0.0000	0.0000	0	0
0	99.0000	3.0000	0	5	0.0000	0.0000	0.0000	0.0000	0	0
0	100.0000	3.0000	0	5	0.0000	0.0000	0.0000	0.0000	0	0
0	101.0000	3.0000	0	5	0.0000	0.0000	0.0000	0.0000	0	0
0	102.0000	3.0000	0	5	0.0000	0.0000	0.0000	0.0000	0	0
0	103.0000	3.0000	0	5	0.0000	0.0000	0.0000	0.0000	0	0
0	104.0000	3.0000	0	5	0.0000	0.0000	0.0000	0.0000	0	0
0	105.0000	3.0000	0	5	0.0000	0.0000	0.0000	0.0000	0	0
0	106.0000	3.0000	0	5	0.0000	0.0000	0.0000	0.0000	0	0
0	107.0000	3.0000	0	5	0.0000	0.0000	0.0000	0.0000	0	0
0	108.0000	3.0000	0	5	0.0000	0.0000	0.0000	0.0000	0	0
0	109.0000	3.0000	0	5	0.0000	0.0000	0.0000	0.0000	0	0
0	110.0000	3.0000	0	5	0.0000	0.0000	0.0000	0.0000	0	0
0	111.0000	3.0000	0	5	0.0000	0.0000	0.0000	0.0000	0	0
0	112.0000	3.0000	0	5	0.0000	0.0000	0.0000	0.0000	0	0
0	113.0000	3.0000	0	5	0.0000	0.0000	0.0000	0.0000	0	0
0	114.0000	3.0000	0	5	0.0000	0.0000	0.0000	0.0000	0	0
0	115.0000	3.0000	0	5	0.0000	0.0000	0.0000	0.0000	0	0
0	116.0000	3.0000	0	5	0.0000	0.0000	0.0000	0.0000	0	0
0	117.0000	3.0000	0	5	0.0000	0.0000	0.0000	0.0000	0	0
0	118.0000	3.0000	0	5	0.0000	0.0000	0.0000	0.0000	0	0
0	119.0000	3.0000	0	5	0.0000	0.0000	0.0000	0.0000	0	0
0	120.0000	3.0000	0	5	0.0000	0.0000	0.0000	0.0000	0	0
0	121.0000	3.0000	0	5	0.0000	0.0000	0.0000	0.0000	0	0
0	122.0000	3.0000	0	5	0.0000	0.0000	0.0000	0.0000	0	0
0	123.0000	3.0000	0	5	0.0000	0.0000	0.0000	0.0000	0	0
0	124.0000	3.0000	0	5	0.0000	0.0000	0.0000	0.0000	0	0
0	125.0000	3.0000	0	5	0.0000	0.0000	0.0000	0.0000	0	0
0	126.0000	3.0000	0	5	0.0000	0.0000	0.0000	0.0000	0	0
0	127.0000	3.0000	0	5	0.0000	0.0000	0.0000	0.0000	0	0
0	128.0000	3.0000	0	5	0.0000	0.0000	0.0000	0.0000	0	0
0	129.0000	3.0000	0	5	0.0000	0.0000	0.0000	0.0000	0	0
0	130.0000	3.0000	0	5	0.0000	0.0000	0.0000	0.0000	0	0
0	131.0000	3.0000	0	5	0.0000	0.0000	0.0000	0.0000	0	0
0	132.0000	3.0000	0	5	0.0000	0.0000	0.0000	0.0000	0	0
0	133.0000	3.0000	0	5	0.0000	0.0000	0.0000	0.0000	0	0
0	134.0000	3.0000	0	5	0.0000	0.0000	0.0000	0.0000	0	0
0	135.0000	3.0000	0	5	0.0000	0.0000	0.0000	0.0000	0	0
0	136.0000	3.0000	0	5	0.0000	0.0000	0.0000	0.0000	0	0
0	137.0000	3.0000	0	5	0.0000	0.0000	0.0000	0.0000	0	0
0	138.0000	3.0000	0	5	0.0000	0.0000	0.0000	0.0000	0	0
0	139.0000	3.0000	0	5	0.0000	0.0000	0.0000	0.0000	0	0
0	140.0000	3.0000	0	5	0.0000	0.0000	0.0000	0.0000	0	0
0	141.0000	3.0000	0	5	0.0000	0.0000	0.0000	0.0000	0	0
0	142.0000	3.0000	0	5	0.0000	0.0000	0.0000	0.0000	0	0
0	143.0000	3.0000	0	5	0.0000	0.0000	0.0000	0.0000	0	0
0	144.0000	3.0000	0	5	0.0000	0.0000	0.0000	0.0000	0	0
0	145.0000	3.0000	0	5	0.0000	0.0000	0.0000	0.0000	0	0
0	146.0000	3.0000	0	5	0.0000	0.0000	0.0000	0.0000	0	0
0	147.0000	3.0000	0	5	0.0000	0.0000	0.0000	0.0000	0	0
0	148.0000	3.0000	0	5	0.0000	0.0000	0.0000	0.0000	0	0
0	149.0000	3.0000	0	5	0.0000	0.0000	0.0000	0.0000	0	0
0	150.0000	3.0000	0	5	0.0000	0.0000	0.0000	0.0000	0	0
0	151.0000	3.0000	0	5	0.0000	0.0000	0.0000	0.0000	0	0
0	152.0000	3.0000	0	5	0.0000	0.0000	0.0000	0.0000	0	0
0	153.0000	3.0000	0	5	0.0000	0.0000	0.0000	0.0000	0	0
0	154.0000	3.0000	0	5	0.0000	0.0000	0.0000	0.0000	0	0
0	155.0000	3.0000	0	5	0.0000	0.0000	0.0000	0.0000	0	0
0	156.0000	3.0000	0	5	0.0000	0.0000	0.0000	0.0000	0	0
0	157.0000	3.0000	0	5	0.0000	0.0000	0.0000	0.0000	0	0
0	158.0000	3.0000	0	5	0.0000	0.0000	0.0000	0.0000	0	0
0	159.0000	3.0000	0	5	0.0000	0.0000	0.0000	0.0000	0	0
0	160.0000	3.0000	0	5	0.0000	0.0000	0.0000	0.0000	0	0
0	161.0000	3.0000	0	5	0.0000	0.0000	0.0000	0.0000	0	0
0	162.0000	3.0000	0	5	0.0000	0.0000	0.0000	0.0000	0	0
0	163.0000	3.0000	0	5	0.0000	0.0000	0.0000	0.0000	0	0
0	164.0000	3.0000	0	5	0.0000	0.0000	0.0000	0.0000	0	0
0	165.0000	3.0000	0	5	0.0000	0.0000	0.0000	0.0000	0	0
0	166.0000	3.0000	0	5	0.0000	0.0000	0.0000	0.0000	0	0
0	167.0000	3.0000	0	5	0.0000	0.0000	0.0000	0.0000	0	0
0	168.0000	3.0000	0	5	0.0000	0.0000	0.0000	0.0000	0	0
0	169.0000	3.0000	0	5	0.0000	0.0000	0.0000	0.0000	0	0
0	170.0000	3.0000	0	5	0.0000	0.0000	0.0000	0.0000	0	0
0	171.0000	3.0000	0	5	0.0000	0.0000	0.0000	0.0000	0	0
0	172.0000	3.0000	0	5	0.0000	0.0000	0.0000	0.0000	0	0
0	173.0000	3.0000	0	5	0.0000	0.0000	0.0000	0.0000	0	0
0	174.0000	3.0000	0	5	0.0000	0.0000	0.0000	0.0000	0	0
0	175.0000	3.0000	0	5	0.0000	0.0000	0.0000	0.0000	0	0
0	176.0000	3.0000	0	5	0.0000	0.0000	0.0000	0.0000	0	0
0	177.0000	3.0000	0	5	0.0000	0.0000	0.0000	0.0000	0	0
0	178.0000	3.0000	0	5	0.0000	0.0000	0.0000	0.0000	0	0
0	179.0000	3.0000	0	5	0.0000	0.0000	0.0000	0.0000	0	0
0	180.0000	3.0000	0	5	0.0000	0.0000	0.0000	0.0000	0	0
0	181.0000	3.0000	0	5	0.0000	0.0000	0.0000	0.0000	0	0
0	182.0000	3.0000	0	5	0.0000	0.0000	0.0000	0.0000	0	0
0	183.0000	3.0000	0	5	0.0000	0.0000	0.0000	0.0000	0	0
0	184.0000	3.0000	0	5	0.0000	0.0000	0.0000	0.0000	0	0
0	185.0000	3.0000	0	5	0.0000	0.0000	0.0000	0.0000	0	0
0	186.0000	3.0000	0	5	0.0000	0.0000	0.0000	0.0000	0	0
0	187.0000	3.0000	0	5	0.0000	0.0000	0.0000	0.0000	0	0
0	188.0000	3.0000	0	5	0.0000	0.0000	0.0000	0.0000	0	0
0	189.0000	3.0000	0	5	0.0000	0.0000	0.0000	0.0000	0	0
0	190.0000	3.0000	0	5	0.0000	0.0000	0.0000	0.0000	0	0
0	191.0000	3.0000	0	5	0.0000	0.0000	0.0000	0.0000	0	0
0	192.0000	3.0000	0	5	0.0000	0.0000	0.0000	0.0000	0	0
0	193.0000	3.0000	0	5	0.0000	0.0000	0.0000	0.0000	0	0
0	194.0000	3.0000	0	5	0.0000	0.0000	0.0000	0.0000	0	0
0	195.0000	3.0000	0	5	0.0000	0.0000	0.0000	0.0000	0	0
0	196.0000	3.0000	0	5	0.0000	0.0000	0.0000	0.0000	0	0
0	197.0000	3.0000	0	5	0.0000	0.0000	0.0000	0.0000	0	0
0	198.0000	3.0000	0	5	0.0000	0.0000	0.0000	0.0000	0	0
0	199.0000	3.0000	0	5	0.0000	0.0000	0.0000	0.0000	0	0
0	200.0000	3.0000	0	5	0.0000	0.0000	0.0000	0.0000	0	0
0	201.0000	3.0000	0	5	0.0000	0.0000	0.0000	0.0000	0	0
0	202.0000	3.0000	0	5	0.0000	0.0000	0.0000	0.0000	0	0
0	203.0000	3.0000	0	5	0.0000	0.0000	0.0000	0.0000	0	0
0	204.0000	3.0000	0	5	0.0000	0.0000	0.0000	0.0000	0	0
0	205.0000	3.0000	0	5	0.0000	0.0000	0.0000	0.0000	0	0
0	206.0000	3.0000	0	5	0.0000	0.0000	0.0000	0.0000	0	0
0	207.0000	3.0000	0	5	0.0000	0.0000	0.0000	0.0000	0	0
0	208.0000	3.0000	0	5	0.0000	0.0000	0.0000	0.0000	0	0
0	209.0000	3.0000	0	5	0.0000	0.0000	0.0000	0.0000	0	0
0	210.0000	3.0000	0	5	0.0000	0.0000	0.0000	0.0000	0	0
0	211.0000	3.0000	0	5	0.0000	0.0000	0.0000	0.0000	0	0
0	212.0000	3.0000	0	5	0.0000	0.0000	0.0000	0.0000	0	0
0	213.0000	3.0000	0	5	0.0000	0.0000	0.0000	0.0000	0	0
0	214.0000	3.0000	0	5	0.0000	0.0000	0.0000	0.0000	0	0
0	215.0000	3.0000	0	5	0.0000	0.0000	0.0000	0.0000	0	0
0	216.0000	3.0000	0	5	0.0000	0.0000	0.0000	0.0000	0	0
0	217.0000	3.0000	0	5	0.0000	0.0000	0.0000	0.0000	0	0
0	218.0000	3.0000	0	5	0.0000	0.0000	0.0000	0.0000	0	0
0	219.0000	3.0000	0	5	0.0000	0.0000	0.0000	0.0000	0	0
0	220.0000	3.0000	0	5	0.0000	0.0000	0.0000	0.0000	0	0
0	221.0000	3.0000	0	5	0.0000	0.0000	0.0000	0.0000	0	0
0	222.0000	3.0000	0	5	0.0000	0.0000	0.0000	0.0000	0	0
0	223.0000	3.0000	0	5	0.0000	0.0000	0.0000	0.0000	0	0
0	224.0000	3.0000	0	5	0.0000	0.0000	0.0000	0.0000	0	0
0	225.0000	3.0000	0	5	0.0000	0.0000	0.0000	0.0000	0	0
0	226.0000	3.0000	0	5	0.0000	0.0000	0.0000	0.0000	0	0
0	227.0000	3.0000	0	5	0.0000	0.0000	0.0000	0.0000	0	0
0	228.0000	3.0000	0	5	0.0000	0.0000	0.0000	0.0000	0	0
0	229.0000	3.0000	0	5	0.0000	0.0000	0.0000	0.0000	0	0
0	230.0000	3.0000	0	5	0.0000	0.0000	0.0000	0.0000	0	0
0	231.0000	3.0000	0	5	0.0000	0.0000	0.0000	0.0000	0	0
0	232.0000	3.0000	0	5	0.0000	0.0000	0.0000	0.0000	0	0
0	233.0000	3.0000	0	5	0.0000	0.0000	0.0000	0.0000	0	0
0	234.0000	3.0000	0	5	0.0000	0.0000	0.0000	0.0000	0	0
0	235.0000	3.0000	0	5	0.0000	0.0000	0.0000	0.0000	0	0
0	236.0000	3.0000	0	5	0.0000	0.0000	0.0000	0.0000	0	0
0	237.0000	3.0000	0	5	0.0000	0.0000	0.0000	0.0000	0	0
0	238.0000	3.0000	0	5	0.0000	0.0000	0.0000	0.0000	0	0
0	239.0000	3.0000	0	5	0.0000	0.0000	0.0000	0.0000	0	0
0	240.0000	3.0000	0	5	0.0000	0.0000	0.0000	0.0000	0	0
0	241.0000	3.0000	0	5	0.0000	0.0000	0.0000	0.0000	0	0
0	242.0000	3.0000	0	5	0.0000	0.0000	0.0000	0.0000	0	0
0	243.0000	3.0000	0	5	0.0000	0.0000	0.0000	0.0000	0	0
0	244.0000	3.0000	0	5	0.0000	0.0000	0.0000	0.0000	0	0
0	245.0000	3.0000	0	5	0.0000	0.0000	0.0000	0.0000	0	0
0	246.0000	3.0000	0	5	0.0000	0.0000	0.0000	0.0000	0	0
0	247.0000	3.0000	0	5	0.0000	0.0000	0.0000	0.0000	0	0
0	248.0000	3.0000	0	5	0.0000	0.0000	0.0000	0.0000	0	0
0	249.0000	3.0000	0	5	0.0000	0.0000	0.0000	0.0000	0	0
0	250.0000	3.0000	0	5	0.0000	0.0000	0.0000	0.0000	0	0
0	251.0000	3.0000	0	5	0.0000	0.0000	0.0000	0.0000	0	0
0	252.0000	3.0000	0	5	0.0000	0.0000	0.0000	0.0000	0	0
0	253.0000	3.0000	0	5	0.0000	0.0000	0.0000	0.0000	0	0
0	254.0000	3.0000	0	5	0.0000	0.0000	0.0000	0.0000	0	0
0	255.0000	3.0000	0	5	0.0000	0.0000	0.0000	0.0000	0	0
0	256.0000	3.0000	0	5	0.0000	0.0000	0.0000	0.0000	0	0
0	257.0000	3.0000	0	5	0.0000	0.0000	0.0000	0.0000	0	0
0	258.0000	3.0000	0	5	0.0000	0.0000	0.0000	0.0000	0	0
0	259.0000	3.0000	0	5	0.0000	0.0000	0.0000	0.0000	0	0
0	260.0000	3.0000	0	5	0.0000	0.0000	0.0000	0.0000	0	0
0	261.0000	3.0000	0	5	0.0000	0.0000	0.0000	0.0000	0	0
0	262.0000	3.0000	0	5	0.0000	0.0000	0.0000	0.0000	0	0
0	263.0000	3.0000	0	5	0.0000	0.0000	0.0000	0.0000	0	0
0	264.0000	3.0000	0	5	0.0000	0.0000	0.0000	0.0000	0	0
0	265.0000	3.0000	0	5	0.0000	0.0000	0.0000	0.0000	0	0
0	266.0000	3.0000	0	5	0.0000	0.0000	0.0000	0.0000	0	0
0	267.0000	3.0000	0	5	0.0000	0.0000	0.0000	0.0000	0	0
0	268.0000	3.0000	0	5	0.0000	0.0000	0.0000	0.0000	0	0
0	269.0000	3.0000	0	5	0.0000	0.0000	0.0000	0.0000	0	0
0	270.0000	3.0000	0	5	0.0000	0.0000	0.0000	0.0000	0	0
0	271.0000	3.0000	0	5	0.0000	0.0000	0.0000	0.0000	0	0
0	272.0000	3.0000	0	5	0.0000	0.0000	0.0000	0.0000	0	0
0	273.0000	3.0000	0	5	0.0000	0.0000	0.0000	0.0000	0	0
0	274.0000	3.0000	0	5	0.0000	0.0000	0.0000	0.0000	0	0
0	275.0000	3.0000	0	5	0.0000	0.0000	0.0000	0.0000	0	0
0	276.0000	3.0000	0	5	0.0000	0.0000	0.0000	0.0000	0	0
0	277.0000	3.0000	0	5	0.0000	0.0000	0.0000	0.0000	0	0
0	278.0000	3.0000	0	5	0.0000	0.0000	0.0000	0.0000	0	0
0	279.0000	3.0000	0	5	0.0000	0.0000	0.0000	0.0000	0	0
0	280.0000	3.0000	0	5	0.0000	0.0000	0.0000	0.0000	0	0
0	281.0000	3.0000	0	5	0.0000	0.0000	0.0000	0.0000	0	0
0	282.0000	3.0000	0	5	0.0000	0.0000	0.0000	0.0000	0	0
0	283.0000	3.0000	0	5	0.0000	0.0000	0.0000	0.0000	0	0
0	284.0000	3.0000	0	5	0.0000	0.0000	0.0000	0.0000	0	0
0	285.0000	3.0000	0	5	0.0000	0.0000	0.0000	0.0000	0	0
0	286.0000	3.0000	0	5	0.0000	0.0000	0.0000	0.0000	0	0
0	287.0000	3.0000	0	5	0.0000	0.0000	0.0000	0.0000	0	0
0	288.0000	3.0000	0	5	0.0000	0.0000	0.0000	0.0000	0	0
0	289.0000	3.0000	0	5	0.0000	0.0000	0.0000	0.0000	0	0
0	290.0000	3.0000	0	5	0.0000	0.0000	0.0000	0.0000	0	0
0	291.0000	3.0000	0	5	0.0000	0.0000	0.0000	0.0000	0	0
0	292.0000	3.0000	0	5	0.0000	0.0000	0.0000	0.0000	0	0
0	293.0000	3.0000	0	5	0.0000	0.0000	0.0000	0.0000	0	0
0	294.0000	3.0000	0	5	0.0000	0.0000	0.0000	0.0000	0	0
0	295.0000	3.0000	0	5	0.0000	0.0000	0.0000	0.0000	0	0
0	296.0000	3.0000	0	5	0.0000	0.0000	0.0000	0.0000	0	0
0	297.0000	3.0000	0	5	0.0000	0.0000	0.0000	0.0000	0	0
0	298.0000	3.0000	0	5	0.0000	0.0000	0.0000	0.0000	0	0
0	299.0000	3.0000	0	5	0.0000	0.0000	0.0000	0.0000	0	0
0	300.0000	3.0000	0	5	0.0000	0.0000	0.0000	0.0000	0	0
0	301.0000	3.0000	0	5	0.0000	0.0000	0.0000	0.0000	0	0
0	302.0000	3.0000	0	5	0.0000	0.0000	0.0000	0.0000	0	0
0	303.0000	3.0000	0	5	0.0000	0.0000	0.0000	0.0000	0	0
0	304.0000	3.0000	0	5	0.0000	0.0000	0.0000	0.0000	0	0
0	305.0000	3.0000	0	5	0.0000	0.0000	0.0000	0.0000	0	0
0	306.0000	3.0000	0	5	0.0000	0.0000	0.0000	0.0000	0	0
0	307.0000	3.0000	0	5	0.0000	0.0000	0.0000	0.0000	0	0
0	308.0000	3.0000	0	5	0.0000	0.0000	0.0000	0.0000	0	0
0	309.0000	3.0000	0	5	0.0000	0.0000	0.0000	0.0000	0	0
0	310.0000	3.0000	0	5	0.0000	0.0000	0.0000	0.0000	0	0
0	311.0000	3.0000	0	5	0.0000	0.0000	0.0000	0.0000	0	0
0	312.0000	3.0000	0	5	0.0000	0.0000	0.0000	0.0000	0	0
0	313.0000	3.0000	0	5	0.0000	0.0000	0.0000	0.0000	0	0
0	314.0000	3.0000	0	5	0.0000	0.0000	0.0000	0.0000	0	0
0	315.0000	3.0000	0	5	0.0000	0.0000	0.0000	0.0000	0	0
0	316.0000	3.0000	0	5	0.0000	0.0000	0.0000	0.0000	0	0
0	317.0000	3.0000	0	5	0.0000	0.0000	0.0000	0.0000	0	0
0	318.0000	3.0000	0	5	0.0000	0.0000	0.0000	0.0000	0	0
0	319.0000	3.0000	0	5	0.0000	0.0000	0.0000	0.0000	0	0
0	320.0000	3.0000	0	5	0.0000	0.0000	0.0000	0.0000	0	0
0	321.0000	3.0000	0	5	0.0000	0.0000	0.0000	0.0000	0	0
0	322.0000	3.0000	0	5	0.0000	0.0000	0.0000	0.0000	0	0
0	323.0000	3.0000	0	5	0.0000	0.0000	0.0000	0.0000	0	0
0	324.0000	3.0000	0	5	0.0000	0.0000	0.0000	0.0000	0	0
0	325.0000	3.0000	0	5	0.0000	0.0000	0.0000	0.0000	0	0
0	326.0000	3.0000	0	5	0.0000	0.0000	0.0000	0.0000	0	0
0	327.0000	3.0000	0	5	0.0000	0.0000	0.0000	0.0000	0	0
0	328.0000	3.0000	0	5	0.0000	0.0000	0.0000	0.0000	0	0
0	329.0000	3.0000	0	5	0.0000	0.0000	0.0000	0.0000	0	0
0	330.0000	3.0000	0	5	0.0000	0.0000	0.0000	0.0000	0	0
0	331.0000	3.0000	0	5	0.0000	0.0000	0.0000	0.0000	0	0
0	332.0000	3.0000	0	5	0.0000	0.0000	0.0000	0.0000	0	0
0	333.0000	3.0000	0	5	0.0000	0.0000	0.0000	0.0000	0	0
0	334.0000	3.0000	0	5	0.0000	0.0000	0.0000	0.0000	0	0
0	335.0000	3.0000	0	5	0.0000	0.0000	0.0000	0.0000	0	0
0	336.0000	3.0000	0	5	0.0000	0.0000	0.0000	0.0000	0	0
0	337.0000	3.0000	0	5	0.0000	0.0000	0.0000	0.0000	0	0
0	338.0000	3.0000	0	5	0.0000	0.0000	0.0000	0.0000	0	0
0	339.0000	3.0000	0	5	0.0000	0.0000	0.0000	0.0000	0	0
0	340.0000	3.0000	0	5	0.0000	0.0000	0.0000	0.0000	0	0
0	341.0000	3.0000	0	5	0.0000	0.0000	0.0000	0.0000	0	0
0	342.0000	3.0000	0	5	0.0000	0.0000	0.0000	0.0000	0	0
0	343.0000	3.0000	0	5	0.0000	0.0000	0.0000	0.0000	0	0
0	344.0000	3.0000	0	5	0.0000	0.0000	0.0000	0.0000	0	0
0	345.0000	3.0000	0	5	0.0000	0.0000	0.0000	0.0000	0	0
0	346.0000	3.0000	0	5	0.0000	0.0000	0.0000	0.0000	0	0
0	347.0000	3.0000	0	5	0.0000	0.0000	0.0000	0.0000	0	0
0	348.0000	3.0000	0	5	0.0000	0.0000	0.0000	0.0000	0	0
0	349.0000	3.0000	0	5	0.0000	0.0000	0.0000	0.0000	0	0
0	350.0000	3.0000	0	5	0.0000	0.0000	0.0000	0.0000	0	0
0	351.0000	3.0000	0	5	0.0000	0.0000	0.0000	0.0000	0	0
0	352.0000	3.0000	0	5	0.0000	0.0000	0.0000	0.0000	0	0
0	353.0000	3.0000	0	5	0.0000	0.0000	0.0000	0.0000	0	0
0	354.0000	3.0000	0	5	0.0000	0.0000	0.0000	0.0000	0	0
0	355.0000	3.0000	0	5	0.0000	0.0000	0.0000	0.0000	0	0
0	356.0000	3.0000	0	5	0.0000	0.0000	0.0000	0.0000	0	0
0	357.0000	3.0000	0	5	0.0000	0.0000	0.0000	0.0000	0	0
0	358.0000	3.0000	0	5	0.0000	0.0000	0.0000	0.0000	0	0
0	359.0000	3.0000	0	5	0.0000	0.0000	0.0000	0.0000	0	0
0	360.0000	3.0000	0	5	0.0000	0.0000	0.0000	0.0000	0	0
0	361.0000	3.0000	0	5	0.0000	0.0000	0.0000	0.0000	0	0
0	362.0000	3.0000	0	5	0.0000	0.0000	0.0000	0.0000	0	0
0	363.0000	3.0000	0	5	0.0000	0.0000	0.0000	0.0000	0	0
0	364.0000	3.0000	0	5	0.0000	0.0000	0.0000	0.0000	0	0
0	365.0000	3.0000	0	5	0.0000	0.0000	0.0000	0.0000	0	0
0	366.0000	3.0000	0	5	0.0000	0.0000	0.0000	0.0000	0	0
0	367.0000	3.0000	0	5	0.0000	0.0000	0.0000	0.0000	0	0
0	368.0000	3.0000	0	5	0.0000	0.0000	0.0000	0.0000	0	0
0	369.0000	3.0000	0	5	0.0000	0.0000	0.0000	0.0000	0	0
0	370.0000	3.0000	0	5	0.0000	0.0000	0.0000	0.0000	0	0
0	371.0000	3.0000	0	5	0.0000	0.0000	0.0000	0.0000	0	0
0	372.0000	3.0000	0	5	0.0000	0.0000	0.0000	0.0000	0	0
0	373.0000	3.0000	0	5	0.0000	0.0000	0.0000	0.0000	0	0
0	374.0000	3.0000	0	5	0.0000	0.0000	0.0000	0.0000	0	0
0	375.0000	3.0000	0	5	0.0000	0.0000	0.0000	0.0000	0	0
0	376.0000	3.0000	0	5	0.0000	0.0000	0.0000	0.0000	0	0
0	377.0000	3.0000	0	5	0.0000	0.0000	0.0000	0.0000	0	0
0	378.0000	3.0000	0	5	0.0000	0.0000	0.0000	0.0000	0	0
0	379.0000	3.0000	0	5	0.0000	0.0000	0.0000	0.0000	0	0
0	380.0000	3.0000	0	5	0.0000	0.0000	0.0000	0.0000	0	0
0	381.0000	3.0000	0	5	0.0000	0.0000	0.0000	0.0000	0	0
0	382.0000	3.0000	0	5	0.0000	0.0000	0.0000	0.0000	0	0
0	383.0000	3.0000	0	5	0.0000	0.0000	0.0000	0.0000	0	0
0	384.0000	3.0000	0	5	0.0000	0.0000	0.0000	0.0000	0	0
0	385.0000	3.0000	0	5	0.0000	0.0000	0.0000	0.0000	0	0
0	386.0000	3.0000	0	5	0.0000	0.0000	0.0000	0.0000	0	0
0	387.0000	3.0000	0	5	0.0000	0.0000	0.0000	0.0000	0	0
0	388.0000	3.0000	0	5	0.0000	0.0000	0.0000	0.0000	0	0
0	389.0000	3.0000	0	5	0.0000	0.0000	0.0000	0.0000	0	0
0	390.0000	3.0000	0	5	0.0000	0.0000	0.0000	0.0000	0	0
0	391.0000	3.0000	0	5	0.0000	0.0000	0.0000	0.0000	0	0
0	392.0000	3.0000	0	5	0.0000	0.0000	0.0000	0.0000	0	0
0	393.0000	3.0000	0	5	0.0000	0.0000	0.0000	0.0000	0	0
0	394.0000	3.0000	0	5	0.0000	0.0000	0.0000	0.0000	0	0
0	395.0000	3.0000	0	5	0.0000	0.0000	0.0000	0.0000	0	0
0	396.0000	3.0000	0	5	0.0000	0.0000	0.0000	0.0000	0	0
0	397.0000	3.0000	0	5	0.0000	0.0000	0.0000	0.0000	0	0
0	398.0000	3.0000	0	5	0.0000	0.0000	0.0000	0.0000	0	0
0	399.0000	3.0000	0	5	0.0000	0.0000	0.0000	0.0000	0	0
0	400.0000	3.0000	0	5	0.0000	0.0000	0.0000	0.0000	0	0
0	401.0000	3.0000	0	5	0.0000	0.0000	0.0000	0.0000	0	0
0	402.0000	3.0000	0	5	0.0000	0.0000	0.0000	0.0000	0	0
0	403.0000	3.0000	0	5	0.0000	0.0000	0.0000	0.0000	0	0
0	404.0000	3.0000	0	5	0.0000	0.0000	0.0000	0.0000	0	0
0	405.0000	3.0000	0	5	0.0000	0.0000	0.0000	0.0000	0	0
0	406.0000	3.0000	0	5	0.0000	0.0000	0.0000	0.0000	0	0
0	407.0000	3.0000	0	5	0.0000	0.0000	0.0000	0.0000	0	0
0	408.0000	3.0000	0	5	0.0000	0.0000	0.0000	0.0000	0	0
0	409.0000	3.0000	0	5	0.0000	0.0000	0.0000	0.0000	0	0
0	410.0000	3.0000	0	5	0.0000	0.0000	0.0000	0.0000	0	0
0	411.0000	3.0000	0	5	0.0000	0.0000	0.0000	0.0000	0	0
0	412.0000	3.0000	0	5	0.0000	0.0000	0.0000	0.0000	0	0
0	413.0000	3.0000	0	5	0.0000	0.0000	0.0000	0.0000	0	0
0	414.0000	3.0000	0	5	0.0000	0.0000	0.0000	0.0000	0	0
0	415.0000	3.0000	0	5	0.0000	0.0000	0.0000	0.0000	0	0
0	416.0000	3.0000	0	5	0.0000	0.0000	0.0000	0.0000	0	0
0	417.0000	3.0000	0	5	0.0000	0.0000	0.0000	0.0000	0	0
0	418.0000	3.0000	0	5	0.0000	0.0000	0.0000	0.0000	0	0
0	419.0000	3.0000	0	5	0.0000	0.0000	0.0000	0.0000	0	0
0	420.0000	3.0000	0	5	0.0000	0.0000	0.0000	0.0000	0	0
0	421.0000	3.0000	0	5	0.0000	0.0000	0.0000	0.0000	0	0
0	422.0000	3.0000	0	5	0.0000	0.0000	0.0000	0.0000	0	0
0	423.0000	3.0000	0	5	0.0000	0.0000	0.0000	0.0000	0	0
0	424.0000	3.0000	0	5	0.0000	0.0000	0.0000	0.0000	0	0
0	425.0000	3.0000	0	5	0.0000	0.0000	0.0000	0.0000	0	0
0	426.0000	3.0000	0	5	0.0000	0.0000	0.0000	0.0000	0	0
0	427.0000	3.0000	0	5	0.0000	0.0000	0.0000	0.0000	0	0
0	428.0000	3.0000	0	5	0.0000	0.0000	0.0000	0.0000	0	0
0	429.0000	3.0000	0	5	0.0000	0.0000	0.0000	0.0000	0	0
0	430.0000	3.0000	0	5	0.0000	0.0000	0.0000	0.0000	0	0
0	431.0000	3.0000	0	5	0.0000	0.0000	0.0000	0.0000	0	0
0	432.0000	3.0000	0	5	0.0000	0.0000	0.0000	0.0000	0	0
0	433.0000	3.0000	0	5	0.0000	0.0000	0.0000	0.0000	0	0
0	434.0000	3.0000	0	5	0.0000	0.0000	0.0000	0.0000	0	0
0	435.0000	3.0000	0	5	0.0000	0.0000	0.0000	0.0000	0	0
0	436.0000	3.0000	0	5	0.0000	0.0000	0.0000	0.0000	0	0
0	437.0000	3.0000	0	5	0.0000	0.0000	0.0000	0.0000	0	0
0	438.0000	3.0000	0	5	0.0000	0.0000	0.0000	0.0000	0	0
0	439.0000	3.0000	0	5	0.0000	0.0000	0.0000	0.0000	0	0
0	440.0000	3.0000	0	5	0.0000	0.0000	0.0000	0.0000	0	0
0	441.0000	3.0000	0	5	0.0000	0.0000	0.0000	0.0000	0	0
0	442.0000	3.0000	0	5	0.0000	0.0000	0.0000	0.0000	0	0
0	443.0000	3.0000	0	5	0.0000	0.0000	0.0000	0.0000	0	0
0	444.0000	3.0000	0	5	0.0000	0.0000	0.0000	0.0000	0	0
0	445.0000	3.0000	0	5	0.0000	0.0000	0.0000	0.0000	0	0
0	446.0000	3.0000	0	5	0.0000	0.0000	0.0000	0.0000	0	0
0	447.0000	3.0000	0	5	0.0000	0.0000	0.0000	0.0000	0	0
0	448.0000	3.0000	0	5	0.0000	0.0000	0.0000	0.0000	0	0
0	449.0000	3.0000	0	5	0.0000	0.0000	0.0000	0.0000	0	0
0	450.0000	3.0000	0	5	0.0000	0.0000	0.0000	0.0000	0	0
0	451.0000	3.0000	0	5	0.0000	0.0000	0.0000	0.0000	0	0
0	452.0000	3.0000	0	5	0.0000	0.0000	0.0000	0.0000	0	0
0	453.0000	3.0000	0	5	0.0000	0.0000	0.0000	0.0000	0	0
0	454.0000	3.0000	0	5	0.0000	0.0000	0.0000	0.0000	0	0
0	455.0000	3.0000	0	5	0.0000	0.0000	0.0000	0.0000	0	0
0	456.0000	3.0000	0	5	0.0000	0.0000	0.0000	0.0000	0	0
0	457.0000	3.0000	0	5	0.0000	0.0000	0.0000	0.0000	0	0
0	458.0000	3.0000	0	5	0.0000	0.0000	0.0000	0.0000	0	0
0	459.0000	3.0000	0	5	0.0000	0.0000	0.0000	0.0000	0	0
0	460.0000	3.0000	0	5	0.0000	0.0000	0.0000	0.0000	0	0
0	461.0000	3.0000	0	5	0.0000	0.0000	0.0000	0.0000	0	0
0	462.0000	3.0000	0	5	0.0000	0.0000	0.0000	0.0000	0	0
0	463.0000	3.0000	0	5	0.0000	0.0000	0.0000	0.0000	0	0
0	464.0000	3.0000	0	5	0.0000	0.0000	0.0000	0.0000	0	0
0	465.0000	3.0000	0	5	0.0000	0.0000	0.0000	0.0000	0	0
0	466.0000	3.0000	0	5	0.0000	0.0000	0.0000	0.0000	0	0
0	467.0000	3.0000	0	5	0.0000	0.0000	0.0000	0.0000	0	0
0	468.0000	3.0000	0	5	0.0000	0.0000	0.0000	0.0000	0	0
0	469.0000	3.0000	0	5	0.0000	0.0000	0.0000	0.0000	0	0
0	470.0000	3.0000	0	5	0.0000	0.0000	0.0000	0.0000	0	0
0	471.0000	3.0000	0	5	0.0000	0.0000	0.0000	0.0000	0	0
0	472.0000	3.0000	0	5	0.0000	0.0000	0.0000	0.0000	0	0
0	473.0000	3.0000	0	5	0.0000	0.0000	0.0000	0.0000	0	0
0	474.0000	3.0000	0	5	0.0000	0.0000	0.0000	0.0000	0	0
0	475.0000	3.0000	0	5	0.0000	0.0000	0.0000	0.0000	0	0
0	476.0000	3.0000	0	5	0.0000	0.0000	0.0000	0.0000	0	0
0	477.0000	3.0000	0	5	0.0000	0.0000	0.0000	0.0000	0	0
0	478.0000	3.0000	0	5	0.0000	0.0000	0.0000	0.0000	0	0
0	479.0000	3.0000	0	5	0.0000	0.0000	0.0000	0.0000	0	0
0	480.0000	3.0000	0	5	0.0000	0.0000	0.0000	0.0000	0	0
0	481.0000	3.0000	0	5	0.0000	0.0000	0.0000	0.0000	0	0
0	482.0000	3.0000	0	5	0.0000	0.0000	0.0000	0.0000	0	0
0	483.0000	3.0000	0	5	0.0000	0.0000	0.0000	0.0000	0	0
0	484.0000	3.0000	0	5	0.0000	0.0000	0.0000	0.0000	0	0
0	485.0000	3.0000	0	5	0.0000	0.0000	0.0000	0.0000	0	0
0	486.0000	3.0000	0	5	0.0000	0.0000	0.0000	0.0000	0	0
0	487.0000	3.0000	0	5	0.0000	0.0000	0.0000	0.0000	0	0
0	488.0000	3.0000	0	5	0.0000	0.0000	0.0000	0.0000	0	0
0	489.0000	3.0000	0	5	0.0000	0.0000	0.0000	0.0000	0	0
0	490.0000	3.0000	0	5	0.0000	0.0000	0.0000	0.0000	0	0
0	491.0000	3.0000	0	5	0.0000	0.0000	0.0000	0.0000	0	0
0	492.0000	3.0000	0	5	0.0000	0.0000	0.0000	0.0000	0	0
0	493.0000	3.0000	0	5	0.0000	0.0000	0.0000	0.0000	0	0
0	494.0000	3.0000	0	5	0.0000	0.0000	0.0000	0.0000	0	0
0	495.0000	3.0000	0	5	0.0000	0.0000	0.0000	0.0000	0	0
0	496.0000	3.0000	0	5	0.0000	0.0000	0.0000	0.0000	0	0
0	497.0000	3.0000	0	5	0.0000	0.0000	0.0000	0.0000	0	0
0	498.0000	3.0000	0	5	0.0000	0.0000	0.0000	0.0000	0	0
0	499.0000	3.0000	0	5	0.0000	0.0000	0.0000	0.0000	0	0
0	500.0000	3.0000	0	5	0.0000	0.0000	0.0000	0.0000	0	0
0	501.0000	3.0000	0	5	0.0000	0.0000	0.0000	0.0000	0	0
0	502.0000	3.0000	0	5	0.0000	0.0000	0.0000	0.0000	0	0
0	503.0000	3.0000	0	5	0.0000	0.0000	0.0000	0.0000	0	0
0	504.0000	3.0000	0	5	0.0000	0.0000	0.0000	0.0000	0	0
0	505.0000	3.0000	0	5	0.0000	0.0000	0.0000	0.0000	0	0
0	506.0000	3.0000	0	5	0.0000	0.0000	0.0000	0.0000	0	0
0	507.0000	3.0000	0	5	0.0000	0.0000	0.0000	0.0000	0	0
0	508.0000	3.0000	0	5	0.0000	0.0000	0.0000	0.0000	0	0
0	509.0000	3.0000	0	5	0.0000	0.0000	0.0000	0.0000	0	0
0	510.0000	3.0000	0	5	0.0000	0.0000	0.0000	0.0000	0	0
0	511.0000	3.0000	0	5	0.0000	0.0000	0.0000	0.0000	0	0
0	512.0000	3.0000	0	5	0.0000	0.0000	0.0000	0.0000	0	0
0	513.0000	3.0000	0	5	0.0000	0.0000	0.0000	0.0000	0	0
0	514.0000	3.0000	0	5	0.0000	0.0000	0.0000	0.0000	0	0
0	515.0000	3.0000	0	5	0.0000	0.0000	0.0000	0.0000	0	0
0	516.0000	3.0000	0	5	0.0000	0.0000	0.0000	0.0000	0	0
0	517.0000	3.0000	0	5	0.0000	0.0000	0.0000	0.0000	0	0
0	518.0000	3.0000	0	5	0.0000	0.0000	0.0000	0.0000	0	0
0	519.0000	3.0000	0	5	0.0000	0.0000	0.0000	0.0000	0	0
0	520.0000	3.0000	0	5	0.0000	0.0000	0.0000	0.0000	0	0
0	521.0000	3.0000	0	5	0.0000	0.0000	0.0000	0.0000	0	0
0	522.0000	3.0000	0	5	0.0000	0.0000	0.0000	0.0000	0	0
0	523.0000	3.0000	0	5	0.0000	0.0000	0.0000	0.0000	0	0
0	524.0000	3.0000	0	5	0.0000	0.0000	0.0000	0.0000	0	0
0	525.0000	3.0000	0	5	0.0000	0.0000	0.0000	0.0000	0	0
0	526.0000	3.0000	0	5	0.0000	0.0000	0.0000	0.0000	0	0
0	527.0000	3.0000	0	5	0.0000	0.0000	0.0000	0.0000	0	0
0	528.0000	3.0000	0	5	0.0000	0.0000	0.0000	0.0000	0	0
0	529.0000	3.0000	0	5	0.0000	0.0000	0.0000	0.0000	0	0
0	530.0000	3.0000	0	5	0.0000	0.0000	0.0000	0.0000	0	0
0	531.0000	3.0000	0	5	0.0000	0.0000	0.0000	0.0000	0	0
0	532.0000	3.0000	0	5	0.0000	0.0000	0.0000	0.0000	0	0
0	533.0000	3.0000	0	5	0.0000	0.0000	0.0000	0.0000	0	0
0	534.0000	3.0000	0	5	0.0000	0.0000	0.0000	0.0000	0	0
0	535.0000	3.0000	0	5	0.0000	0.0000	0.0000	0.0000	0	0
0	536.0000	3.0000	0	5	0.0000	0.0000	0.0000	0.0000	0	0
0	537.0000	3.0000	0	5	0.0000	0.0000	0.0000	0.0000	0	0
0	538.0000	3.0000	0	5	0.0000	0.0000	0.0000	0.0000	0	0
0	539.0000	3.0000	0	5	0.0000	0.0000	0.0000	0.0000	0	0
0	540.0000	3.0000	0	5	0.0000	0.0000	0.0000	0.0000	0	0
0	541.0000	3.0000	0	5	0.0000	0.0000	0.0000	0.0000	0	0
0	542.0000	3.0000	0	5	0.0000	0.0000	0.0000	0.0000	0	0
0	543.0000	3.0000	0	5	0.0000	0.0000	0.0000	0.0000	0	0
0	544.0000	3.0000	0	5	0.0000	0.0000	0.0000	0.0000	0	0
0	545.0000	3.0000	0	5	0.0000	0.0000	0.0000	0.0000	0	0
0	546.0000	3.0000	0	5	0.0000	0.0000	0.0000	0.0000	0	0
0	547.0000	3.0000	0	5	0.0000	0.0000	0.0000	0.0000	0	0
0	548.0000	3.0000	0	5	0.0000	0.0000	0.0000	0.0000	0	0
0	549.0000	3.0000	0	5	0.0000	0.0000	0.0000	0.0000	0	0
0	550.0000	3.0000	0	5	0.0000	0.0000	0.0000	0.0000	0	0
0	551.0000	3.0000	0	5	0.0000	0.0000	0.0000	0.0000	0	0
0	552.0000	3.0000	0	5	0.0000	0.0000	0.0000	0.0000	0	0
0	553.0000	3.0000	0	5	0.0000	0.0000	0.0000	0.0000	0	0
0	554.0000	3.0000	0	5	0.0000	0.0000	0.0000	0.0000	0	0
0	555.0000	3.0000	0	5	0.0000	0.0000	0.0000	0.0000	0	0
0	556.0000	3.0000	0	5	0.0000	0.0000	0.0000	0.0000	0	0
0	557.0000	3.0000	0	5	0.0000	0.0000	0.0000	0.0000	0	0
0	558.0000	3.0000	0	5	0.0000	0.0000	0.0000	0.0000	0	0
0	559.0000	3.0000	0	5	0.0000	0.0000	0.0000	0.0000	0	0
0	560.0000	3.0000	0	5	0.0000	0.0000	0.0000	0.0000	0	0
0	561.0000	3.0000	0	5	0.0000	0.0000	0.0000	0.0000	0	0
0	562.0000	3.0000	0	5	0.0000	0.0000	0.0000	0.0000	0	0
0	563.0000	3.0000	0	5	0.0000	0.0000	0.0000	0.0000	0	0
0	564.0000	3.0000	0	5	0.0000	0.0000	0.0000	0.0000	0	0
0	565.0000	3.0000	0	5	0.0000	0.0000	0.0000	0.0000	0	0
0	566.0000	3.0000	0	5	0.0000	0.0000	0.0000	0.0000	0	0
0	567.0000	3.0000	0	5	0.0000	0.0000	0.0000	0.0000	0	0
0	568.0000	3.0000	0	5	0.0000	0.0000	0.0000	0.0000	0	0
0	569.0000	3.0000	0	5	0.0000	0.0000	0.0000	0.0000	0	0
0	570.0000	3.0000	0	5	0.0000	0.0000	0.0000	0.0000	0	0
0	571.0000	3.0000	0	5	0.0000	0.0000	0.0000	0.0000	0	0
0	572.0000	3.0000	0	5	0.0000	0.0000	0.0000	0.0000	0	0
0	573.0000	3.0000	0	5	0.0000	0.0000	0.0000	0.0000	0	0
0	574.0000	3.0000	0	5	0.0000	0.0000	0.0000	0.0000	0	0
0	575.0000	3.0000	0	5	0.0000	0.0000	0.0000	0.0000	0	0
0	576.0000	3.0000	0	5	0.0000	0.0000	0.0000	0.0000	0	0
0	577.0000	3.0000	0	5	0.0000	0.0000	0.0000	0.0000	0	0
0	578.0000	3.0000	0	5	0.0000	0.0000	0.0000	0.0000	0	0
0	579.0000	3.0000	0	5	0.0000	0.0000	0.0000	0.0000	0	0
0	580.0000	3.0000	0	5	0.0000	0.0000	0.0000	0.0000	0	0
0	581.0000	3.0000	0	5	0.0000	0.0000	0.0000	0.0000	0	0
0	582.0000	3.0000	0	5	0.0000	0.0000	0.0000	0.0000	0	0
0	583.0000	3.0000	0	5	0.0000	0.0000	0.0000	0.0000	0	0
0	584.0000	3.0000	0	5	0.0000	0.0000	0.0000	0.0000	0	0
0	585.0000	3.0000	0	5	0.0000	0.0000	0.0000	0.0000	0	0
0	586.0000	3.0000	0	5	0.0000	0.0000	0.0000	0.0000	0	0
0	587.0000	3.0000	0	5	0.0000	0.0000	0.0000	0.0000	0	0
0	588.0000	3.0000	0	5	0.0000	0.0000	0.0000	0.0000	0	0
0	589.0000	3.0000	0	5	0.0000	0.0000	0.0000	0.0000	0	0
0	590.0000	3.0000	0	5	0.0000	0.0000	0.0000	0.0000	0	0
0	591.0000	3.0000	0	5	0.0000	0.0000	0.0000	0.0000	0	0
0	592.0000	3.0000	0	5	0.0000	0.0000	0.0000	0.0000	0	0
0	593.0000	3.0000	0	5	0.0000	0.0000	0.0000	0.0000	0	0
0	594.0000	3.0000	0	5	0.0000	0.0000	0.0000	0.0000	0	0
0	595.0000	3.0000	0	5	0.0000	0.0000	0.0000	0.0000	0	0
0	596.0000	3.0000	0	5	0.0000	0.0000	0.0000	0.0000	0	0
0	597.0000	3.0000	0	5	0.0000	0.0000	0.0000	0.0000	0	0
0	598.0000	3.0000	0	5	0.0000	0.0000	0.0000	0.0000	0	0
0	599.0000	3.0000	0	5	0.0000	0.0000	0.0000	0.0000	0	0
0	600.0000	3.0000	0	5	0.0000	0.0000	0.0000	0.0000	0	0
0	601.0000	3.0000	0	5	0.0000	0.0000	0.0000	0.0000	0	0
0	602.0000	3.0000	0	5	0.0000	0.0000	0.0000	0.0000	0	0
0	603.0000	3.0000	0	5	0.0000	0.0000	0.0000	0.0000	0	0
0	604.0000	3.0000	0	5	0.0000	0.0000	0.0000	0.0000	0	0
0	605.0000	3.0000	0	5	0.0000	0.0000	0.0000	0.0000	0	0
0	606.0000	3.0000	0	5	0.0000	0.0000	0.0000	0.0000	0	0
0	607.0000	3.0000	0	5	0.0000	0.0000	0.0000	0.0000	0	0
0	608.0000	3.0000	0	5	0.0000	0.0000	0.0000	0.0000	0	0
0	609.0000	3.0000	0	5	0.0000	0.0000	0.0000	0.0000	0	0
0	610.0000	3.0000	0	5	0.0000	0.0000	0.0000	0.0000	0	0
0	611.0000	3.0000	0	5	0.0000	0.0000	0.0000	0.0000	0	0
0	612.0000	3.0000	0	5	0.0000	0.0000	0.0000	0.0000	0	0
0	613.0000	3.0000	0	5	0.0000	0.0000	0.0000	0.0000	0	0
0	614.0000	3.0000	0	5	0.0000	0.0000	0.0000	0.0000	0	0
0	615.0000	3.0000	0	5	0.0000	0.0000	0.0000	0.0000	0	0
0	616.0000	3.0000	0	5	0.0000	0.0000	0.0000	0.0000	0	0
0	617.0000	3.0000	0	5	0.0000	0.0000	0.0000	0.0000	0	0
0	618.0000	3.0000	0	5	0.0000	0.0000	0.0000	0.0000	0	0
0	619.0000	3.0000	0	5	0.0000	0.0000	0.0000	0.0000	0	0
0	620.0000	3.0000	0	5	0.0000	0.0000	0.0000	0.0000	0	0
0	621.0000	3.0000	0	5	0.0000	0.0000	0.0000	0.0000	0	0
0	622.0000	3.0000	0	5	0.0000	0.0000	0.0000	0.0000	0	0
0	623.0000	3.0000	0	5	0.0000	0.0000	0.0000	0.0000	0	0
0	624.0000	3.0000	0	5	0.0000	0.0000	0.0000	0.0000	0	0
0	625.0000	3.0000	0	5	0.0000	0.0000	0.0000	0.0000	0	0
0	626.0000	3.0000	0	5	0.0000	0.0000	0.0000	0.0000	0	0
0	627.0000	3.0000	0	5	0.0000	0.0000	0.0000	0.0000	0	0
0	628.0000	3.0000	0	5	0.0000	0.0000	0.0000	0.0000	0	0
0	629.0000	3.0000	0	5	0.0000	0.0000	0.0000	0.0000	0	0
0	630.0000	3.0000	0	5	0.0000	0.0000	0.0000	0.0000	0	0
0	631.0000	3.0000	0	5	0.0000	0.0000	0.0000	0.0000	0	0
0	632.0000	3.0000	0	5	0.0000	0.0000	0.0000	0.0000	0	0
0	633.0000	3.0000	0	5	0.0000	0.0000	0.0000	0.0000	0	0
0	634.0000	3.0000	0	5	0.0000	0.0000	0.0000	0.0000	0	0
0	635.0000	3.0000	0	5	0.0000	0.0000	0.0000	0.0000	0	0
0	636.0000	3.0000	0	5	0.0000	0.0000	0.0000	0.0000	0	0
0	637.0000	3.0000	0	5	0.0000	0.0000	0.0000	0.0000	0	0
0	638.0000	3.0000	0	5	0.0000	0.0000	0.0000	0.0000	0	0
0	639.0000	3.0000	0	5	0.0000	0.0000	0.0000	0.0000	0	0
0	640.0000	3.0000	0	5	0.0000	0.0000	0.0000	0.0000	0	0
0	641.0000	3.0000	0	5	0.0000	0.0000	0.0000	0.0000	0	0
0	642.0000	3.0000	0	5	0.0000	0.0000	0.0000	0.0000	0	0
0	643.0000	3.0000	0	5	0.0000	0.0000	0.0000	0.0000	0	0
0	644.0000	3.0000	0	5	0.0000	0.0000	0.0000	0.0000	0	0
0	645.0000	3.0000	0	5	0.0000	0.0000	0.0000	0.0000	0	0
0	646.0000	3.0000	0	5	0.0000	0.0000	0.0000	0.0000	0	0
0	647.0000	3.0000	0	5	0.0000	0.0000	0.0000	0.0000	0	0
0	648.0000	3.0000	0	5	0.0000	0.0000	0.0000	0.0000	0	0
0	649.0000	3.0000	0	5	0.0000	0.0000	0.0000	0.0000	0	0
0	650.0000	3.0000	0	5	0.0000	0.0000	0.0000	0.0000	0	0
0	651.0000	3.0000	0	5	0.0000	0.0000	0.0000	0.0000	0	0
0	652.0000	3.0000	0	5	0.0000	0.0000	0.0000	0.0000	0	0
0	653.0000	3.0000	0	5	0.0000	0.0000	0.0000	0.0000	0	0
0	654.0000	3.0000	0	5	0.0000	0.0000	0.0000	0.0000	0	0
0	655.0000	3.0000	0	5	0.0000	0.0000	0.0000	0.0000	0	0
0	656.0000	3.0000	0	5	0.0000	0.0000	0.0000	0.0000	0	0
0	657.0000	3.0000	0	5	0.0000	0.0000	0.0000	0.0000	0	0
0	658.0000	3.0000	0	5	0.0000	0.0000	0.0000	0.0000	0	0
0	659.0000	3.0000	0	5	0.0000	0.0000	0.0000	0.0000	0	0
0	660.0000	3.0000	0	5	0.0000	0.0000	0.0000	0.0000	0	0
0	661.0000	3.0000	0	5	0.0000	0.0000	0.0000	0.0000	0	0
0	662.0000	3.0000	0	5	0.0000	0.0000	0.0000	0.0000	0	0
0	663.0000	3.0000	0	5	0.0000	0.0000	0.0000	0.0000	0	0
0	664.0000	3.0000	0	5	0.0000	0.0000	0.0000	0.0000	0	0
0	665.0000	3.0000	0	5	0.0000	0.0000	0.0000	0.0000	0	0
0	666.0000	3.0000	0	5	0.0000	0.0000	0.0000	0.0000	0	0
0	667.0000	3.0000	0	5	0.0000	0.0000	0.0000	0.0000	0	0
0	668.0000	3.0000	0	5	0.0000	0.0000	0.0000	0.0000	0	0
0	669.0000	3.0000	0	5	0.0000	0.0000	0.0000	0.0000	0	0
0	670.0000	3.0000	0	5	0.0000	0.0000	0.0000	0.0000	0	0
0	671.0000	3.0000	0	5	0.0000	0.0000	0.0000	0.0000	0	0
0	672.0000	3.0000	0	5	0.0000	0.0000	0.0000	0.0000	0	0
0	673.0000	3.0000	0	5	0.0000	0.0000	0.0000	0.0000	0	0
0	674.0000	3.0000	0	5	0.0000	0.0000	0.0000	0.0000	0	0
0	675.0000	3.0000	0	5	0.0000	0.0000	0.0000	0.0000	0	0
0	676.0000	3.0000	0	5	0.0000	0.0000	0.0000	0.0000	0	0
0	677.0000	3.0000	0	5	0.0000	0.0000	0.0000	0.0000	0	0
0	678.0000	3.0000	0	5	0.0000	0.0000	0.0000	0.0000	0	0
0	679.0000	3.0000	0	5	0.0000	0.0000	0.0000	0.0000	0	0
0	680.0000	3.0000	0	5	0.0000	0.0000	0.0000	0.0000	0	0
0	681.0000	3.0000	0	5	0.0000	0.0000	0.0000	0.0000	0	0
0	682.0000	3.0000	0	5	0.0000	0.0000	0.0000	0.0000	0	0
0	683.0000	3.0000	0	5	0.0000	0.0000	0.0000	0.0000	0	0
0	684.0000	3.0000	0	5	0.0000	0.0000	0.0000	0.0000	0	0
0	685.0000	3.0000	0	5	0.0000	0.0000	0.0000	0.0000	0	0
0	686.0000	3.0000	0	5	0.0000	0.0000	0.0000	0.0000	0	0
0	687.0000	3.0000	0	5	0.0000	0.0000	0.0000	0.0000	0	0
0	688.0000	3.0000	0	5	0.0000	0.0000	0.0000	0.0000	0	0
0	689.0000	3.0000	0	5	0.0000	0.0000	0.0000	0.0000	0	0
0	690.0000	3.0000	0	5	0.0000	0.0000	0.0000	0.0000	0	0
0	691.0000	3.0000	0	5	0.0000	0.0000	0.0000	0.0000	0	0
0	692.0000	3.0000	0	5	0.0000	0.0000	0.0000	0.0000	0	0
0	693.0000	3.0000	0	5	0.0000	0.0000	0.0000	0.0000	0	0
0	694.0000	3.0000	0	5	0.0000	0.0000	0.0000	0.0000	0	0
0	695.0000	3.0000	0	5	0.0000	0.0000	0.0000	0.0000	0	0
0	696.0000	3.0000	0	5	0.0000	0.0000	0.0000	0.0000	0	0
0	697.0000	3.0000	0	5	0.0000	0.0000	0.0000	0.0000	0	0
1	698.0000	3.0000	9	0	72.0706	100.1066	31.2013	0.2361	152	130
1	699.0000	3.0000	9	0	72.3225	99.9826	31.1391	0.2241	149	137
1	700.0000	3.0000	9	0	72.3532	99.8802	31.3014	0.3493	149	130
1	701.0000	3.0000	9	0	72.5406	99.6818	31.3562	0.2905	151	135
1	702.0000	3.0000	9	0	72.4961	99.7247	31.5081	0.2656	149	131
1	703.0000	3.0000	9	0	72.4467	99.7496	31.5179	0.2979	149	139
1	704.0000	3.0000	10	0	72.4536	99.7545	31.2859	0.3307	149	135
1	705.0000	3.0000	9	0	72.4888	99.7893	31.2937	0.2448	147	131
1	706.0000	3.0000	9	0	72.4975	99.7864	31.3011	0.2978	144	131
1	707.0000	3.0000	10	0	72.5045	99.7226	31.2614	0.3256	149	130
1	708.0000	3.0000	9	0	72.4341	99.7085	31.1731	0.3456	141	123
1	709.0000	3.0000	9	0	72.3070	99.7882	30.9822	0.2583	144	125
1	710.0000	3.0000	9	0	72.2353	99.9991	30.7200	0.3191	141	121
1	711.0000	3.0000	9	0	72.4582	99.8155	30.8458	0.3641	135	117
1	712.0000	3.0000	9	0	72.3587	99.7487	30.7994	0.2793	129	111
1	713.0000	3.0000	9	0	72.7361	99.6779	30.7739	0.4406	134	112
1	714.0000	3.0000	9	0	72.2692	99.9997	30.5751	0.3939	130	111
1	715.0000	3.0000	9	0	72.7351	99.7823	30.6680	0.2749	140	114
1	716.0000	3.0000	9	0	72.5620	99.9545	30.6627	0.1674	143	109
1	717.0000	3.0000	9	0	72.7801	99.8232	30.6532	0.1796	143	116
1	718.0000	3.0000	9	0	72.5676	100.0862	30.5445	0.3284	145	122
1	719.0000	3.0000	9	0	72.5841	100.0072	30.4403	0.4128	152	130
1	720.0000	3.0000	9	0	72.5959	99.9719	30.5291	0.1805	148	130
1	721.0000	3.0000	9	0	72.7218	99.9836	30.5120	0.2673	144	134
1	722.0000	3.0000	9	0	72.6341	100.0173	30.5005	0.2754	152	135
1	723.0000	3.0000	9	0	72.6791	99.9292	30.4913	0.2723	149	134
1	724.0000	3.0000	9	0	72.7755	99.9690	30.4253	0.1602	148	132
1	725.0000	3.0000	9	0	72.7045	100.0425	30.4227	0.1649	150	135
0	726.0000	3.0000	0	5	0.0000	0.0000	0.0000	0.0000	0	0
0	727.0000	3.0000	0	5	0.0000	0.0000	0.0000	0.0000	0	0
0	728.0000	3.0000	0	5	0.0000	0.0000	0.0000	0.0000	0	0
0	729.0000	3.0000	0	5	0.0000	0.0000	0.0000	0.0000	0	0
0	730.0000	3.0000	0	5	0.0000	0.0000	0.0000	0.0000	0	0
0	731.0000	3.0000	0	5	0.0000	0.0000	0.0000	0.0000	0	0
0	732.0000	3.0000	0	5	0.0000	0.0000	0.0000	0.0000	0	0
0	733.0000	3.0000	0	5	0.0000	0.0000	0.0000	0.0000	0	0
0	734.0000	3.0000	0	5	0.0000	0.0000	0.0000	0.0000	0	0
0	735.0000	3.0000	0	5	0.0000	0.0000	0.0000	0.0000	0	0
0	736.0000	3.0000	0	5	0.0000	0.0000	0.0000	0.0000	0	0
0	737.0000	3.0000	0	5	0.0000	0.0000	0.0000	0.0000	0	0
0	738.0000	3.0000	0	5	0.0000	0.0000	0.0000	0.0000	0	0
0	739.0000	3.0000	0	5	0.0000	0.0000	0.0000	0.0000	0	0
0	740.0000	3.0000	0	5	0.0000	0.0000	0.0000	0.0000	0	0
0	741.0000	3.0000	0	5	0.0000	0.0000	0.0000	0.0000	0	0
0	742.0000	3.0000	0	5	0.0000	0.0000	0.0000	0.0000	0	0
0	743.0000	3.0000	0	5	0.0000	0.0000	0.0000	0.0000	0	0
0	744.0000	3.0000	0	5	0.0000	0.0000	0.0000	0.0000	0	0
0	745.0000	3.0000	0	5	0.0000	0.0000	0.0000	0.0000	0	0
0	746.0000	3.0000	0	5	0.0000	0.0000	0.0000	0.0000	0	0
0	747.0000	3.0000	0	5	0.0000	0.0000	0.0000	0.0000	0	0
0	748.0000	3.0000	0	5	0.0000	0.0000	0.0000	0.0000	0	0
0	749.0000	3.0000	0	5	0.0000	0.0000	0.0000	0.0000	0	0
0	750.0000	3.0000	0	5	0.0000	0.0000	0.0000	0.0000	0	0
0	751.0000	3.0000	0	5	0.0000	0.0000	0.0000	0.0000	0	0
0	752.0000	3.0000	0	5	0.0000	0.0000	0.0000	0.0000	0	0
0	753.0000	3.0000	0	5	0.0000	0.0000	0.0000	0.0000	0	0
0	754.0000	3.0000	0	5	0.0000	0.0000	0.0000	0.0000	0	0
0	755.0000	3.0000	0	5	0.0000	0.0000	0.0000	0.0000	0	0
0	756.0000	3.0000	0	5	0.0000	0.0000	0.0000	0.0000	0	0
0	757.0000	3.0000	0	5	0.0000	0.0000	0.0000	0.0000	0	0
0	758.0000	3.0000	0	5	0.0000	0.0000	0.0000	0.0000	0	0
0	759.0000	3.0000	0	5	0.0000	0.0000	0.0000	0.0000	0	0
0	760.0000	3.0000	0	5	0.0000	0.0000	0.0000	0.0000	0	0
0	761.0000	3.0000	0	5	0.0000	0.0000	0.0000	0.0000	0	0
0	762.0000	3.0000	0	5	0.0000	0.0000	0.0000	0.0000	0	0
0	763.0000	3.0000	0	5	0.0000	0.0000	0.0000	0.0000	0	0
0	764.0000	3.0000	0	5	0.0000	0.0000	0.0000	0.0000	0	0
0	765.0000	3.0000	0	5	0.0000	0.0000	0.0000	0.0000	0	0
0	766.0000	3.0000	0	5	0.0000	0.0000	0.0000	0.0000	0	0
0	767.0000	3.0000	0	5	0.0000	0.0000	0.0000	0.0000	0	0
0	768.0000	3.0000	0	5	0.0000	0.0000	0.0000	0.0000	0	0
0	769.0000	3.0000	0	5	0.0000	0.0000	0.0000	0.0000	0	0
0	770.0000	3.0000	0	5	0.0000	0.0000	0.0000	0.0000	0	0
0	771.0000	3.0000	0	5	0.0000	0.0000	0.0000	0.0000	0	0
0	772.0000	3.0000	0	5	0.0000	0.0000	0.0000	0.0000	0	0
0	773.0000	3.0000	0	5	0.0000	0.0000	0.0000	0.0000	0	0
0	774.0000	3.0000	0	5	0.0000	0.0000	0.0000	0.0000	0	0
0	775.0000	3.0000	0	5	0.0000	0.0000	0.0000	0.0000	0	0
0	776.0000	3.0000	0	5	0.0000	0.0000	0.0000	0.0000	0	0
0	777.0000	3.0000	0	5	0.0000	0.0000	0.0000	0.0000	0	0
0	778.0000	3.0000	0	5	0.0000	0.0000	0.0000	0.0000	0	0
0	779.0000	3.0000	0	5	0.0000	0.0000	0.0000	0.0000	0	0
0	780.0000	3.0000	0	5	0.0000	0.0000	0.0000	0.0000	0	0
0	781.0000	3.0000	0	5	0.0000	0.0000	0.0000	0.0000	0	0
0	782.0000	3.0000	0	5	0.0000	0.0000	0.0000	0.0000	0	0
0	783.0000	3.0000	0	5	0.0000	0.0000	0.0000	0.0000	0	0
0	784.0000	3.0000	0	5	0.0000	0.0000	0.0000	0.0000	0	0
0	785.0000	3.0000	0	5	0.0000	0.0000	0.0000	0.0000	0	0
0	786.0000	3.0000	0	5	0.0000	0.0000	0.0000	0.0000	0	0
0	787.0000	3.0000	0	5	0.0000	0.0000	0.0000	0.0000	0	0
0	788.0000	3.0000	0	5	0.0000	0.0000	0.0000	0.0000	0	0
0	789.0000	3.0000	0	5	0.0000	0.0000	0.0000	0.0000	0	0
0	790.0000	3.0000	0	5	0.0000	0.0000	0.0000	0.0000	0	0
0	791.0000	3.0000	0	5	0.0000	0.0000	0.0000	0.0000	0	0
0	792.0000	3.0000	0	5	0.0000	0.0000	0.0000	0.0000	0	0
0	793.0000	3.0000	0	5	0.0000	0.0000	0.0000	0.0000	0	0
0	794.0000	3.0000	0	5	0.0000	0.0000	0.0000	0.0000	0	0
0	795.0000	3.0000	0	5	0.0000	0.0000	0.0000	0.0000	0	0
0	796.0000	3.0000	0	5	0.0000	0.0000	0.0000	0.0000	0	0
0	797.0000	3.0000	0	5	0.0000	0.0000	0.0000	0.0000	0	0
0	798.0000	3.0000	0	5	0.0000	0.0000	0.0000	0.0000	0	0
0	799.0000	3.0000	0	5	0.0000	0.0000	0.0000	0.0000	0	0
0	800.0000	3.0000	0	5	0.0000	0.0000	0.0000	0.0000	0	0
0	801.0000	3.0000	0	5	0.0000	0.0000	0.0000	0.0000	0	0
0	802.0000	3.0000	0	5	0.0000	0.0000	0.0000	0.0000	0	0
0	803.0000	3.0000	0	5	0.0000	0.0000	0.0000	0.0000	0	0
0	804.0000	3.0000	0	5	0.0000	0.0000	0.0000	0.0000	0	0
0	805.0000	3.0000	0	5	0.0000	0.0000	0.0000	0.0000	0	0
0	806.0000	3.0000	0	5	0.0000	0.0000	0.0000	0.0000	0	0
0	807.0000	3.0000	0	5	0.0000	0.0000	0.0000	0.0000	0	0
0	808.0000	3.0000	0	5	0.0000	0.0000	0.0000	0.0000	0	0
0	809.0000	3.0000	0	5	0.0000	0.0000	0.0000	0.0000	0	0
0	810.0000	3.0000	0	5	0.0000	0.0000	0.0000	0.0000	0	0
0	811.0000	3.0000	0	5	0.0000	0.0000	0.0000	0.0000	0	0
0	812.0000	3.0000	0	5	0.0000	0.0000	0.0000	0.0000	0	0
0	813.0000	3.0000	0	5	0.0000	0.0000	0.0000	0.0000	0	0
0	814.0000	3.0000	0	5	0.0000	0.0000	0.0000	0.0000	0	0
0	815.0000	3.0000	0	5	0.0000	0.0000	0.0000	0.0000	0	0
0	816.0000	3.0000	0	5	0.0000	0.0000	0.0000	0.0000	0	0
0	817.0000	3.0000	0	5	0.0000	0.0000	0.0000	0.0000	0	0
0	818.0000	3.0000	0	5	0.0000	0.0000	0.0000	0.0000	0	0
0	819.0000	3.0000	0	5	0.0000	0.0000	0.0000	0.0000	0	0
0	820.0000	3.0000	0	5	0.0000	0.0000	0.0000	0.0000	0	0
0	821.0000	3.0000	0	5	0.0000	0.0000	0.0000	0.0000	0	0
0	822.0000	3.0000	0	5	0.0000	0.0000	0.0000	0.0000	0	0
0	823.0000	3.0000	0	5	0.0000	0.0000	0.0000	0.0000	0	0
0	824.0000	3.0000	0	5	0.0000	0.0000	0.0000	0.0000	0	0
0	825.0000	3.0000	0	5	0.0000	0.0000	0.0000	0.0000	0	0
0	826.0000	3.0000	0	5	0.0000	0.0000	0.0000	0.0000	0	0
0	827.0000	3.0000	0	5	0.0000	0.0000	0.0000	0.0000	0	0
0	828.0000	3.0000	0	5	0.0000	0.0000	0.0000	0.0000	0	0
0	829.0000	3.0000	0	5	0.0000	0.0000	0.0000	0.0000	0	0
0	830.0000	3.0000	0	5	0.0000	0.0000	0.0000	0.0000	0	0
0	831.0000	3.0000	0	5	0.0000	0.0000	0.0000	0.0000	0	0
0	832.0000	3.0000	0	5	0.0000	0.0000	0.0000	0.0000	0	0
0	833.0000	3.0000	0	5	0.0000	0.0000	0.0000	0.0000	0	0
0	834.0000	3.0000	0	5	0.0000	0.0000	0.0000	0.0000	0	0
0	835.0000	3.0000	0	5	0.0000	0.0000	0.0000	0.0000	0	0
0	836.0000	3.0000	0	5	0.0000	0.0000	0.0000	0.0000	0	0
0	837.0000	3.0000	0	5	0.0000	0.0000	0.0000	0.0000	0	0
0	838.0000	3.0000	0	5	0.0000	0.0000	0.0000	0.0000	0	0
0	839.0000	3.0000	0	5	0.0000	0.0000	0.0000	0.0000	0	0
0	840.0000	3.0000	0	5	0.0000	0.0000	0.0000	0.0000	0	0
0	841.0000	3.0000	0	5	0.0000	0.0000	0.0000	0.0000	0	0
0	842.0000	3.0000	0	5	0.0000	0.0000	0.0000	0.0000	0	0
0	843.0000	3.0000	0	5	0.0000	0.0000	0.0000	0.0000	0	0
0	844.0000	3.0000	0	5	0.0000	0.0000	0.0000	0.0000	0	0
0	845.0000	3.0000	0	5	0.0000	0.0000	0.0000	0.0000	0	0
0	846.0000	3.0000	0	5	0.0000	0.0000	0.0000	0.0000	0	0
0	847.0000	3.0000	0	5	0.0000	0.0000	0.0000	0.0000	0	0
0	848.0000	3.0000	0	5	0.0000	0.0000	0.0000	0.0000	0	0
0	849.0000	3.0000	0	5	0.0000	0.0000	0.0000	0.0000	0	0
0	850.0000	3.0000	0	5	0.0000	0.0000	0.0000	0.0000	0	0
0	851.0000	3.0000	0	5	0.0000	0.0000	0.0000	0.0000	0	0
0	852.0000	3.0000	0	5	0.0000	0.0000	0.0000	0.0000	0	0
0	853.0000	3.0000	0	5	0.0000	0.0000	0.0000	0.0000	0	0
0	854.0000	3.0000	0	5	0.0000	0.0000	0.0000	0.0000	0	0
0	855.0000	3.0000	0	5	0.0000	0.0000	0.0000	0.0000	0	0
0	856.0000	3.0000	0	5	0.0000	0.0000	0.0000	0.0000	0	0
0	857.0000	3.0000	0	5	0.0000	0.0000	0.0000	0.0000	0	0
0	858.0000	3.0000	0	5	0.0000	0.0000	0.0000	0.0000	0	0
0	859.0000	3.0000	0	5	0.0000	0.0000	0.0000	0.0000	0	0
0	860.0000	3.0000	0	5	0.0000	0.0000	0.0000	0.0000	0	0
0	861.0000	3.0000	0	5	0.0000	0.0000	0.0000	0.0000	0	0
0	862.0000	3.0000	0	5	0.0000	0.0000	0.0000	0.0000	0	0
0	863.0000	3.0000	0	5	0.0000	0.0000	0.0000	0.0000	0	0
0	864.0000	3.0000	0	5	0.0000	0.0000	0.0000	0.0000	0	0
0	865.0000	3.0000	0	5	0.0000	0.0000	0.0000	0.0000	0	0
0	866.0000	3.0000	0	5	0.0000	0.0000	0.0000	0.0000	0	0
0	867.0000	3.0000	0	5	0.0000	0.0000	0.0000	0.0000	0	0
0	868.0000	3.0000	0	5	0.0000	0.0000	0.0000	0.0000	0	0
0	869.0000	3.0000	0	5	0.0000	0.0000	0.0000	0.0000	0	0
0	870.0000	3.0000	0	5	0.0000	0.0000	0.0000	0.0000	0	0
0	871.0000	3.0000	0	5	0.0000	0.0000	0.0000	0.0000	0	0
0	872.0000	3.0000	0	5	0.0000	0.0000	0.0000	0.0000	0	0
0	873.0000	3.0000	0	5	0.0000	0.0000	0.0000	0.0000	0	0
0	874.0000	3.0000	0	5	0.0000	0.0000	0.0000	0.0000	0	0
0	875.0000	3.0000	0	5	0.0000	0.0000	0.0000	0.0000	0	0
0	876.0000	3.0000	0	5	0.0000	0.0000	0.0000	0.0000	0	0
0	877.0000	3.0000	0	5	0.0000	0.0000	0.0000	0.0000	0	0
0	878.0000	3.0000	0	5	0.0000	0.0000	0.0000	0.0000	0	0
0	879.0000	3.0000	0	5	0.0000	0.0000	0.0000	0.0000	0	0
0	880.0000	3.0000	0	5	0.0000	0.0000	0.0000	0.0000	0	0
0	881.0000	3.0000	0	5	0.0000	0.0000	0.0000	0.0000	0	0
0	882.0000	3.0000	0	5	0.0000	0.0000	0.0000	0.0000	0	0
0	883.0000	3.0000	0	5	0.0000	0.0000	0.0000	0.0000	0	0
0	884.0000	3.0000	0	5	0.0000	0.0000	0.0000	0.0000	0	0
0	885.0000	3.0000	0	5	0.0000	0.0000	0.0000	0.0000	0	0
0	886.0000	3.0000	0	5	0.0000	0.0000	0.0000	0.0000	0	0
0	887.0000	3.0000	0	5	0.0000	0.0000	0.0000	0.0000	0	0
0	888.0000	3.0000	0	5	0.0000	0.0000	0.0000	0.0000	0	0
0	889.0000	3.0000	0	5	0.0000	0.0000	0.0000	0.0000	0	0
0	890.0000	3.0000	0	5	0.0000	0.0000	0.0000	0.0000	0	0
0	891.0000	3.0000	0	5	0.0000	0.0000	0.0000	0.0000	0	0
0	892.0000	3.0000	0	5	0.0000	0.0000	0.0000	0.0000	0	0
0	893.0000	3.0000	0	5	0.0000	0.0000	0.0000	0.0000	0	0
0	894.0000	3.0000	0	5	0.0000	0.0000	0.0000	0.0000	0	0
0	895.0000	3.0000	0	5	0.0000	0.0000	0.0000	0.0000	0	0
0	896.0000	3.0000	0	5	0.0000	0.0000	0.0000	0.0000	0	0
0	897.0000	3.0000	0	5	0.0000	0.0000	0.0000	0.0000	0	0
0	898.0000	3.0000	0	5	0.0000	0.0000	0.0000	0.0000	0	0
0	899.0000	3.0000	0	5	0.0000	0.0000	0.0000	0.0000	0	0
0	900.0000	3.0000	0	5	0.0000	0.0000	0.0000	0.0000	0	0
0	901.0000	3.0000	0	5	0.0000	0.0000	0.0000	0.0000	0	0
0	902.0000	3.0000	0	5	0.0000	0.0000	0.0000	0.0000	0	0
0	903.0000	3.0000	0	5	0.0000	0.0000	0.0000	0.0000	0	0
0	904.0000	3.0000	0	5	0.0000	0.0000	0.0000	0.0000	0	0
0	905.0000	3.0000	0	5	0.0000	0.0000	0.0000	0.0000	0	0
0	906.0000	3.0000	0	5	0.0000	0.0000	0.0000	0.0000	0	0
0	907.0000	3.0000	0	5	0.0000	0.0000	0.0000	0.0000	0	0
0	908.0000	3.0000	0	5	0.0000	0.0000	0.0000	0.0000	0	0
0	909.0000	3.0000	0	5	0.0000	0.0000	0.0000	0.0000	0	0
0	910.0000	3.0000	0	5	0.0000	0.0000	0.0000	0.0000	0	0
0	911.0000	3.0000	0	5	0.0000	0.0000	0.0000	0.0000	0	0
0	0.0000	4.0000	0	5	0.0000	0.0000	0.0000	0.0000	0	0
0	1.0000	4.0000	0	5	0.0000	0.0000	0.0000	0.0000	0	0
0	2.0000	4.0000	0	5	0.0000	0.0000	0.0000	0.0000	0	0
0	3.0000	4.0000	0	5	0.0000	0.0000	0.0000	0.0000	0	0
0	4.0000	4.0000	0	5	0.0000	0.0000	0.0000	0.0000	0	0
0	5.0000	4.0000	0	5	0.0000	0.0000	0.0000	0.0000	0	0
0	6.0000	4.0000	0	5	0.0000	0.0000	0.0000	0.0000	0	0
0	7.0000	4.0000	0	5	0.0000	0.0000	0.0000	0.0000	0	0
0	8.0000	4.0000	0	5	0.0000	0.0000	0.0000	0.0000	0	0
0	9.0000	4.0000	0	5	0.0000	0.0000	0.0000	0.0000	0	0
0	10.0000	4.0000	0	5	0.0000	0.0000	0.0000	0.0000	0	0
0	11.0000	4.0000	0	5	0.0000	0.0000	0.0000	0.0000	0	0
0	12.0000	4.0000	0	5	0.0000	0.0000	0.0000	0.0000	0	0
0	13.0000	4.0000	0	5	0.0000	0.0000	0.0000	0.0000	0	0
0	14.0000	4.0000	0	5	0.0000	0.0000	0.0000	0.0000	0	0
0	15.0000	4.0000	0	5	0.0000	0.0000	0.0000	0.0000	0	0
0	16.0000	4.0000	0	5	0.0000	0.0000	0.0000	0.0000	0	0
0	17.0000	4.0000	0	5	0.0000	0.0000	0.0000	0.0000	0	0
0	18.0000	4.0000	0	5	0.0000	0.0000	0.0000	0.0000	0	0
0	19.0000	4.0000	0	5	0.0000	0.0000	0.0000	0.0000	0	0
0	20.0000	4.0000	0	5	0.0000	0.0000	0.0000	0.0000	0	0
0	21.0000	4.0000	0	5	0.0000	0.0000	0.0000	0.0000	0	0
0	22.0000	4.0000	0	5	0.0000	0.0000	0.0000	0.0000	0	0
0	23.0000	4.0000	0	5	0.0000	0.0000	0.0000	0.0000	0	0
0	24.0000	4.0000	0	5	0.0000	0.0000	0.0000	0.0000	0	0
0	25.0000	4.0000	0	5	0.0000	0.0000	0.0000	0.0000	0	0
0	26.0000	4.0000	0	5	0.0000	0.0000	0.0000	0.0000	0	0
0	27.0000	4.0000	0	5	0.0000	0.0000	0.0000	0.0000	0	0
0	28.0000	4.0000	0	5	0.0000	0.0000	0.0000	0.0000	0	0
0	29.0000	4.0000	0	5	0.0000	0.0000	0.0000	0.0000	0	0
0	30.0000	4.0000	0	5	0.0000	0.0000	0.0000	0.0000	0	0
0	31.0000	4.0000	0	5	0.0000	0.0000	0.0000	0.0000	0	0
0	32.0000	4.0000	0	5	0.0000	0.0000	0.0000	0.0000	0	0
0	33.0000	4.0000	0	5	0.0000	0.0000	0.0000	0.0000	0	0
0	34.0000	4.0000	0	5	0.0000	0.0000	0.0000	0.0000	0	0
0	35.0000	4.0000	0	5	0.0000	0.0000	0.0000	0.0000	0	0
0	36.0000	4.0000	0	5	0.0000	0.0000	0.0000	0.0000	0	0
0	37.0000	4.0000	0	5	0.0000	0.0000	0.0000	0.0000	0	0
0	38.0000	4.0000	0	5	0.0000	0.0000	0.0000	0.0000	0	0
0	39.0000	4.0000	0	5	0.0000	0.0000	0.0000	0.0000	0	0
0	40.0000	4.0000	0	5	0.0000	0.0000	0.0000	0.0000	0	0
0	41.0000	4.0000	0	5	0.0000	0.0000	0.0000	0.0000	0	0
0	42.0000	4.0000	0	5	0.0000	0.0000	0.0000	0.0000	0	0
0	43.0000	4.0000	0	5	0.0000	0.0000	0.0000	0.0000	0	0
0	44.0000	4.0000	0	5	0.0000	0.0000	0.0000	0.0000	0	0
0	45.0000	4.0000	0	5	0.0000	0.0000	0.0000	0.0000	0	0
0	46.0000	4.0000	0	5	0.0000	0.0000	0.0000	0.0000	0	0
0	47.0000	4.0000	0	5	0.0000	0.0000	0.0000	0.0000	0	0
0	48.0000	4.0000	0	5	0.0000	0.0000	0.0000	0.0000	0	0
0	49.0000	4.0000	0	5	0.0000	0.0000	0.0000	0.0000	0	0
0	50.0000	4.0000	0	5	0.0000	0.0000	0.0000	0.0000	0	0
0	51.0000	4.0000	0	5	0.0000	0.0000	0.0000	0.0000	0	0
0	52.0000	4.0000	0	5	0.0000	0.0000	0.0000	0.0000	0	0
0	53.0000	4.0000	0	5	0.0000	0.0000	0.0000	0.0000	0	0
0	54.0000	4.0000	0	5	0.0000	0.0000	0.0000	0.0000	0	0
0	55.0000	4.0000	0	5	0.0000	0.0000	0.0000	0.0000	0	0
0	56.0000	4.0000	0	5	0.0000	0.0000	0.0000	0.0000	0	0
0	57.0000	4.0000	0	5	0.0000	0.0000	0.0000	0.0000	0	0
0	58.0000	4.0000	0	5	0.0000	0.0000	0.0000	0.0000	0	0
0	59.0000	4.0000	0	5	0.0000	0.0000	0.0000	0.0000	0	0
0	60.0000	4.0000	0	5	0.0000	0.0000	0.0000	0.0000	0	0
0	61.0000	4.0000	0	5	0.0000	0.0000	0.0000	0.0000	0	0
0	62.0000	4.0000	0	5	0.0000	0.0000	0.0000	0.0000	0	0
0	63.0000	4.0000	0	5	0.0000	0.0000	0.0000	0.0000	0	0
0	64.0000	4.0000	0	5	0.0000	0.0000	0.0000	0.0000	0	0
0	65.0000	4.0000	0	5	0.0000	0.0000	0.0000	0.0000	0	0
0	66.0000	4.0000	0	5	0.0000	0.0000	0.0000	0.0000	0	0
0	67.0000	4.0000	0	5	0.0000	0.0000	0.0000	0.0000	0	0
0	68.0000	4.0000	0	5	0.0000	0.0000	0.0000	0.0000	0	0
0	69.0000	4.0000	0	5	0.0000	0.0000	0.0000	0.0000	0	0
0	70.0000	4.0000	0	5	0.0000	0.0000	0.0000	0.0000	0	0
0	71.0000	4.0000	0	5	0.0000	0.0000	0.0000	0.0000	0	0
0	72.0000	4.0000	0	5	0.0000	0.0000	0.0000	0.0000	0	0
0	73.0000	4.0000	0	5	0.0000	0.0000	0.0000	0.0000	0	0
0	74.0000	4.0000	0	5	0.0000	0.0000	0.0000	0.0000	0	0
0	75.0000	4.0000	0	5	0.0000	0.0000	0.0000	0.0000	0	0
0	76.0000	4.0000	0	5	0.0000	0.0000	0.0000	0.0000	0	0
0	77.0000	4.0000	0	5	0.0000	0.0000	0.0000	0.0000	0	0
0	78.0000	4.0000	0	5	0.0000	0.0000	0.0000	0.0000	0	0
0	79.0000	4.0000	0	5	0.0000	0.0000	0.0000	0.0000	0	0
0	80.0000	4.0000	0	5	0.0000	0.0000	0.0000	0.0000	0	0
0	81.0000	4.0000	0	5	0.0000	0.0000	0.0000	0.0000	0	0
0	82.0000	4.0000	0	5	0.0000	0.0000	0.0000	0.0000	0	0
0	83.0000	4.0000	0	5	0.0000	0.0000	0.0000	0.0000	0	0
0	84.0000	4.0000	0	5	0.0000	0.0000	0.0000	0.0000	0	0
0	85.0000	4.0000	0	5	0.0000	0.0000	0.0000	0.0000	0	0
0	86.0000	4.0000	0	5	0.0000	0.0000	0.0000	0.0000	0	0
0	87.0000	4.0000	0	5	0.0000	0.0000	0.0000	0.0000	0	0
0	88.0000	4.0000	0	5	0.0000	0.0000	0.0000	0.0000	0	0
0	89.0000	4.0000	0	5	0.0000	0.0000	0.0000	0.0000	0	0
0	90.0000	4.0000	0	5	0.0000	0.0000	0.0000	0.0000	0	0
0	91.0000	4.0000	0	5	0.0000	0.0000	0.0000	0.0000	0	0
0	92.0000	4.0000	0	5	0.0000	0.0000	0.0000	0.0000	0	0
0	93.0000	4.0000	0	5	0.0000	0.0000	0.0000	0.0000	0	0
0	94.0000	4.0000	0	5	0.0000	0.0000	0.0000	0.0000	0	0
0	95.0000	4.0000	0	5	0.0000	0.0000	0.0000	0.0000	0	0
0	96.0000	4.0000	0	5	0.0000	0.0000	0.0000	0.0000	0	0
0	97.0000	4.0000	0	5	0.0000	0.0000	0.0000	0.0000	0	0
0	98.0000	4.0000	0	5	0.0000	0.0000	0.0000	0.0000	0	0
0	99.0000	4.0000	0	5	0.0000	0.0000	0.0000	0.0000	0	0
0	100.0000	4.0000	0	5	0.0000	0.0000	0.0000	0.0000	0	0
0	101.0000	4.0000	0	5	0.0000	0.0000	0.0000	0.0000	0	0
0	102.0000	4.0000	0	5	0.0000	0.0000	0.0000	0.0000	0	0
0	103.0000	4.0000	0	5	0.0000	0.0000	0.0000	0.0000	0	0
0	104.0000	4.0000	0	5	0.0000	0.0000	0.0000	0.0000	0	0
0	105.0000	4.0000	0	5	0.0000	0.0000	0.0000	0.0000	0	0
0	106.0000	4.0000	0	5	0.0000	0.0000	0.0000	0.0000	0	0
0	107.0000	4.0000	0	5	0.0000	0.0000	0.0000	0.0000	0	0
0	108.0000	4.0000	0	5	0.0000	0.0000	0.0000	0.0000	0	0
0	109.0000	4.0000	0	5	0.0000	0.0000	0.0000	0.0000	0	0
0	110.0000	4.0000	0	5	0.0000	0.0000	0.0000	0.0000	0	0
0	111.0000	4.0000	0	5	0.0000	0.0000	0.0000	0.0000	0	0
0	112.0000	4.0000	0	5	0.0000	0.0000	0.0000	0.0000	0	0
0	113.0000	4.0000	0	5	0.0000	0.0000	0.0000	0.0000	0	0
0	114.0000	4.0000	0	5	0.0000	0.0000	0.0000	0.0000	0	0
0	115.0000	4.0000	0	5	0.0000	0.0000	0.0000	0.0000	0	0
0	116.0000	4.0000	0	5	0.0000	0.0000	0.0000	0.0000	0	0
0	117.0000	4.0000	0	5	0.0000	0.0000	0.0000	0.0000	0	0
0	118.0000	4.0000	0	5	0.0000	0.0000	0.0000	0.0000	0	0
0	119.0000	4.0000	0	5	0.0000	0.0000	0.0000	0.0000	0	0
0	120.0000	4.0000	0	5	0.0000	0.0000	0.0000	0.0000	0	0
0	121.0000	4.0000	0	5	0.0000	0.0000	0.0000	0.0000	0	0
0	122.0000	4.0000	0	5	0.0000	0.0000	0.0000	0.0000	0	0
0	123.0000	4.0000	0	5	0.0000	0.0000	0.0000	0.0000	0	0
0	124.0000	4.0000	0	5	0.0000	0.0000	0.0000	0.0000	0	0
0	125.0000	4.0000	0	5	0.0000	0.0000	0.0000	0.0000	0	0
0	126.0000	4.0000	0	5	0.0000	0.0000	0.0000	0.0000	0	0
0	127.0000	4.0000	0	5	0.0000	0.0000	0.0000	0.0000	0	0
0	128.0000	4.0000	0	5	0.0000	0.0000	0.0000	0.0000	0	0
0	129.0000	4.0000	0	5	0.0000	0.0000	0.0000	0.0000	0	0
0	130.0000	4.0000	0	5	0.0000	0.0000	0.0000	0.0000	0	0
0	131.0000	4.0000	0	5	0.0000	0.0000	0.0000	0.0000	0	0
0	132.0000	4.0000	0	5	0.0000	0.0000	0.0000	0.0000	0	0
0	133.0000	4.0000	0	5	0.0000	0.0000	0.0000	0.0000	0	0
0	134.0000	4.0000	0	5	0.0000	0.0000	0.0000	0.0000	0	0
0	135.0000	4.0000	0	5	0.0000	0.0000	0.0000	0.0000	0	0
0	136.0000	4.0000	0	5	0.0000	0.0000	0.0000	0.0000	0	0
0	137.0000	4.0000	0	5	0.0000	0.0000	0.0000	0.0000	0	0
0	138.0000	4.0000	0	5	0.0000	0.0000	0.0000	0.0000	0	0
0	139.0000	4.0000	0	5	0.0000	0.0000	0.0000	0.0000	0	0
0	140.0000	4.0000	0	5	0.0000	0.0000	0.0000	0.0000	0	0
0	141.0000	4.0000	0	5	0.0000	0.0000	0.0000	0.0000	0	0
0	142.0000	4.0000	0	5	0.0000	0.0000	0.0000	0.0000	0	0
0	143.0000	4.0000	0	5	0.0000	0.0000	0.0000	0.0000	0	0
0	144.0000	4.0000	0	5	0.0000	0.0000	0.0000	0.0000	0	0
0	145.0000	4.0000	0	5	0.0000	0.0000	0.0000	0.0000	0	0
0	146.0000	4.0000	0	5	0.0000	0.0000	0.0000	0.0000	0	0
0	147.0000	4.0000	0	5	0.0000	0.0000	0.0000	0.0000	0	0
0	148.0000	4.0000	0	5	0.0000	0.0000	0.0000	0.0000	0	0
0	149.0000	4.0000	0	5	0.0000	0.0000	0.0000	0.0000	0	0
0	150.0000	4.0000	0	5	0.0000	0.0000	0.0000	0.0000	0	0
0	151.0000	4.0000	0	5	0.0000	0.0000	0.0000	0.0000	0	0
0	152.0000	4.0000	0	5	0.0000	0.0000	0.0000	0.0000	0	0
0	153.0000	4.0000	0	5	0.0000	0.0000	0.0000	0.0000	0	0
0	154.0000	4.0000	0	5	0.0000	0.0000	0.0000	0.0000	0	0
0	155.0000	4.0000	0	5	0.0000	0.0000	0.0000	0.0000	0	0
0	156.0000	4.0000	0	5	0.0000	0.0000	0.0000	0.0000	0	0
0	157.0000	4.0000	0	5	0.0000	0.0000	0.0000	0.0000	0	0
0	158.0000	4.0000	0	5	0.0000	0.0000	0.0000	0.0000	0	0
0	159.0000	4.0000	0	5	0.0000	0.0000	0.0000	0.0000	0	0
0	160.0000	4.0000	0	5	0.0000	0.0000	0.0000	0.0000	0	0
0	161.0000	4.0000	0	5	0.0000	0.0000	0.0000	0.0000	0	0
0	162.0000	4.0000	0	5	0.0000	0.0000	0.0000	0.0000	0	0
0	163.0000	4.0000	0	5	0.0000	0.0000	0.0000	0.0000	0	0
0	164.0000	4.0000	0	5	0.0000	0.0000	0.0000	0.0000	0	0
0	165.0000	4.0000	0	5	0.0000	0.0000	0.0000	0.0000	0	0
0	166.0000	4.0000	0	5	0.0000	0.0000	0.0000	0.0000	0	0
0	167.0000	4.0000	0	5	0.0000	0.0000	0.0000	0.0000	0	0
0	168.0000	4.0000	0	5	0.0000	0.0000	0.0000	0.0000	0	0
0	169.0000	4.0000	0	5	0.0000	0.0000	0.0000	0.0000	0	0
0	170.0000	4.0000	0	5	0.0000	0.0000	0.0000	0.0000	0	0
0	171.0000	4.0000	0	5	0.0000	0.0000	0.0000	0.0000	0	0
0	172.0000	4.0000	0	5	0.0000	0.0000	0.0000	0.0000	0	0
0	173.0000	4.0000	0	5	0.0000	0.0000	0.0000	0.0000	0	0
0	174.0000	4.0000	0	5	0.0000	0.0000	0.0000	0.0000	0	0
0	175.0000	4.0000	0	5	0.0000	0.0000	0.0000	0.0000	0	0
0	176.0000	4.0000	0	5	0.0000	0.0000	0.0000	0.0000	0	0
0	177.0000	4.0000	0	5	0.0000	0.0000	0.0000	0.0000	0	0
0	178.0000	4.0000	0	5	0.0000	0.0000	0.0000	0.0000	0	0
0	179.0000	4.0000	0	5	0.0000	0.0000	0.0000	0.0000	0	0
0	180.0000	4.0000	0	5	0.0000	0.0000	0.0000	0.0000	0	0
0	181.0000	4.0000	0	5	0.0000	0.0000	0.0000	0.0000	0	0
0	182.0000	4.0000	0	5	0.0000	0.0000	0.0000	0.0000	0	0
0	183.0000	4.0000	0	5	0.0000	0.0000	0.0000	0.0000	0	0
0	184.0000	4.0000	0	5	0.0000	0.0000	0.0000	0.0000	0	0
0	185.0000	4.0000	0	5	0.0000	0.0000	0.0000	0.0000	0	0
0	186.0000	4.0000	0	5	0.0000	0.0000	0.0000	0.0000	0	0
0	187.0000	4.0000	0	5	0.0000	0.0000	0.0000	0.0000	0	0
0	188.0000	4.0000	0	5	0.0000	0.0000	0.0000	0.0000	0	0
0	189.0000	4.0000	0	5	0.0000	0.0000	0.0000	0.0000	0	0
0	190.0000	4.0000	0	5	0.0000	0.0000	0.0000	0.0000	0	0
0	191.0000	4.0000	0	5	0.0000	0.0000	0.0000	0.0000	0	0
0	192.0000	4.0000	0	5	0.0000	0.0000	0.0000	0.0000	0	0
0	193.0000	4.0000	0	5	0.0000	0.0000	0.0000	0.0000	0	0
0	194.0000	4.0000	0	5	0.0000	0.0000	0.0000	0.0000	0	0
0	195.0000	4.0000	0	5	0.0000	0.0000	0.0000	0.0000	0	0
0	196.0000	4.0000	0	5	0.0000	0.0000	0.0000	0.0000	0	0
0	197.0000	4.0000	0	5	0.0000	0.0000	0.0000	0.0000	0	0
0	198.0000	4.0000	0	5	0.0000	0.0000	0.0000	0.0000	0	0
0	199.0000	4.0000	0	5	0.0000	0.0000	0.0000	0.0000	0	0
0	200.0000	4.0000	0	5	0.0000	0.0000	0.0000	0.0000	0	0
0	201.0000	4.0000	0	5	0.0000	0.0000	0.0000	0.0000	0	0
0	202.0000	4.0000	0	5	0.0000	0.0000	0.0000	0.0000	0	0
0	203.0000	4.0000	0	5	0.0000	0.0000	0.0000	0.0000	0	0
0	204.0000	4.0000	0	5	0.0000	0.0000	0.0000	0.0000	0	0
0	205.0000	4.0000	0	5	0.0000	0.0000	0.0000	0.0000	0	0
0	206.0000	4.0000	0	5	0.0000	0.0000	0.0000	0.0000	0	0
0	207.0000	4.0000	0	5	0.0000	0.0000	0.0000	0.0000	0	0
0	208.0000	4.0000	0	5	0.0000	0.0000	0.0000	0.0000	0	0
0	209.0000	4.0000	0	5	0.0000	0.0000	0.0000	0.0000	0	0
0	210.0000	4.0000	0	5	0.0000	0.0000	0.0000	0.0000	0	0
0	211.0000	4.0000	0	5	0.0000	0.0000	0.0000	0.0000	0	0
0	212.0000	4.0000	0	5	0.0000	0.0000	0.0000	0.0000	0	0
0	213.0000	4.0000	0	5	0.0000	0.0000	0.0000	0.0000	0	0
0	214.0000	4.0000	0	5	0.0000	0.0000	0.0000	0.0000	0	0
0	215.0000	4.0000	0	5	0.0000	0.0000	0.0000	0.0000	0	0
0	216.0000	4.0000	0	5	0.0000	0.0000	0.0000	0.0000	0	0
0	217.0000	4.0000	0	5	0.0000	0.0000	0.0000	0.0000	0	0
0	218.0000	4.0000	0	5	0.0000	0.0000	0.0000	0.0000	0	0
0	219.0000	4.0000	0	5	0.0000	0.0000	0.0000	0.0000	0	0
0	220.0000	4.0000	0	5	0.0000	0.0000	0.0000	0.0000	0	0
0	221.0000	4.0000	0	5	0.0000	0.0000	0.0000	0.0000	0	0
0	222.0000	4.0000	0	5	0.0000	0.0000	0.0000	0.0000	0	0
0	223.0000	4.0000	0	5	0.0000	0.0000	0.0000	0.0000	0	0
0	224.0000	4.0000	0	5	0.0000	0.0000	0.0000	0.0000	0	0
0	225.0000	4.0000	0	5	0.0000	0.0000	0.0000	0.0000	0	0
0	226.0000	4.0000	0	5	0.0000	0.0000	0.0000	0.0000	0	0
0	227.0000	4.0000	0	5	0.0000	0.0000	0.0000	0.0000	0	0
0	228.0000	4.0000	0	5	0.0000	0.0000	0.0000	0.0000	0	0
0	229.0000	4.0000	0	5	0.0000	0.0000	0.0000	0.0000	0	0
0	230.0000	4.0000	0	5	0.0000	0.0000	0.0000	0.0000	0	0
0	231.0000	4.0000	0	5	0.0000	0.0000	0.0000	0.0000	0	0
0	232.0000	4.0000	0	5	0.0000	0.0000	0.0000	0.0000	0	0
0	233.0000	4.0000	0	5	0.0000	0.0000	0.0000	0.0000	0	0
0	234.0000	4.0000	0	5	0.0000	0.0000	0.0000	0.0000	0	0
0	235.0000	4.0000	0	5	0.0000	0.0000	0.0000	0.0000	0	0
0	236.0000	4.0000	0	5	0.0000	0.0000	0.0000	0.0000	0	0
0	237.0000	4.0000	0	5	0.0000	0.0000	0.0000	0.0000	0	0
0	238.0000	4.0000	0	5	0.0000	0.0000	0.0000	0.0000	0	0
0	239.0000	4.0000	0	5	0.0000	0.0000	0.0000	0.0000	0	0
0	240.0000	4.0000	0	5	0.0000	0.0000	0.0000	0.0000	0	0
0	241.0000	4.0000	0	5	0.0000	0.0000	0.0000	0.0000	0	0
0	242.0000	4.0000	0	5	0.0000	0.0000	0.0000	0.0000	0	0
0	243.0000	4.0000	0	5	0.0000	0.0000	0.0000	0.0000	0	0
0	244.0000	4.0000	0	5	0.0000	0.0000	0.0000	0.0000	0	0
0	245.0000	4.0000	0	5	0.0000	0.0000	0.0000	0.0000	0	0
0	246.0000	4.0000	0	5	0.0000	0.0000	0.0000	0.0000	0	0
0	247.0000	4.0000	0	5	0.0000	0.0000	0.0000	0.0000	0	0
0	248.0000	4.0000	0	5	0.0000	0.0000	0.0000	0.0000	0	0
0	249.0000	4.0000	0	5	0.0000	0.0000	0.0000	0.0000	0	0
0	250.0000	4.0000	0	5	0.0000	0.0000	0.0000	0.0000	0	0
0	251.0000	4.0000	0	5	0.0000	0.0000	0.0000	0.0000	0	0
0	252.0000	4.0000	0	5	0.0000	0.0000	0.0000	0.0000	0	0
0	253.0000	4.0000	0	5	0.0000	0.0000	0.0000	0.0000	0	0
0	254.0000	4.0000	0	5	0.0000	0.0000	0.0000	0.0000	0	0
0	255.0000	4.0000	0	5	0.0000	0.0000	0.0000	0.0000	0	0
0	256.0000	4.0000	0	5	0.0000	0.0000	0.0000	0.0000	0	0
0	257.0000	4.0000	0	5	0.0000	0.0000	0.0000	0.0000	0	0
0	258.0000	4.0000	0	5	0.0000	0.0000	0.0000	0.0000	0	0
0	259.0000	4.0000	0	5	0.0000	0.0000	0.0000	0.0000	0	0
0	260.0000	4.0000	0	5	0.0000	0.0000	0.0000	0.0000	0	0
0	261.0000	4.0000	0	5	0.0000	0.0000	0.0000	0.0000	0	0
0	262.0000	4.0000	0	5	0.0000	0.0000	0.0000	0.0000	0	0
0	263.0000	4.0000	0	5	0.0000	0.0000	0.0000	0.0000	0	0
0	264.0000	4.0000	0	5	0.0000	0.0000	0.0000	0.0000	0	0
0	265.0000	4.0000	0	5	0.0000	0.0000	0.0000	0.0000	0	0
0	266.0000	4.0000	0	5	0.0000	0.0000	0.0000	0.0000	0	0
0	267.0000	4.0000	0	5	0.0000	0.0000	0.0000	0.0000	0	0
0	268.0000	4.0000	0	5	0.0000	0.0000	0.0000	0.0000	0	0
0	269.0000	4.0000	0	5	0.0000	0.0000	0.0000	0.0000	0	0
0	270.0000	4.0000	0	5	0.0000	0.0000	0.0000	0.0000	0	0
0	271.0000	4.0000	0	5	0.0000	0.0000	0.0000	0.0000	0	0
0	272.0000	4.0000	0	5	0.0000	0.0000	0.0000	0.0000	0	0
0	273.0000	4.0000	0	5	0.0000	0.0000	0.0000	0.0000	0	0
0	274.0000	4.0000	0	5	0.0000	0.0000	0.0000	0.0000	0	0
0	275.0000	4.0000	0	5	0.0000	0.0000	0.0000	0.0000	0	0
0	276.0000	4.0000	0	5	0.0000	0.0000	0.0000	0.0000	0	0
0	277.0000	4.0000	0	5	0.0000	0.0000	0.0000	0.0000	0	0
0	278.0000	4.0000	0	5	0.0000	0.0000	0.0000	0.0000	0	0
0	279.0000	4.0000	0	5	0.0000	0.0000	0.0000	0.0000	0	0
0	280.0000	4.0000	0	5	0.0000	0.0000	0.0000	0.0000	0	0
0	281.0000	4.0000	0	5	0.0000	0.0000	0.0000	0.0000	0	0
0	282.0000	4.0000	0	5	0.0000	0.0000	0.0000	0.0000	0	0
0	283.0000	4.0000	0	5	0.0000	0.0000	0.0000	0.0000	0	0
0	284.0000	4.0000	0	5	0.0000	0.0000	0.0000	0.0000	0	0
0	285.0000	4.0000	0	5	0.0000	0.0000	0.0000	0.0000	0	0
0	286.0000	4.0000	0	5	0.0000	0.0000	0.0000	0.0000	0	0
0	287.0000	4.0000	0	5	0.0000	0.0000	0.0000	0.0000	0	0
0	288.0000	4.0000	0	5	0.0000	0.0000	0.0000	0.0000	0	0
0	289.0000	4.0000	0	5	0.0000	0.0000	0.0000	0.0000	0	0
0	290.0000	4.0000	0	5	0.0000	0.0000	0.0000	0.0000	0	0
0	291.0000	4.0000	0	5	0.0000	0.0000	0.0000	0.0000	0	0
0	292.0000	4.0000	0	5	0.0000	0.0000	0.0000	0.0000	0	0
0	293.0000	4.0000	0	5	0.0000	0.0000	0.0000	0.0000	0	0
0	294.0000	4.0000	0	5	0.0000	0.0000	0.0000	0.0000	0	0
0	295.0000	4.0000	0	5	0.0000	0.0000	0.0000	0.0000	0	0
0	296.0000	4.0000	0	5	0.0000	0.0000	0.0000	0.0000	0	0
0	297.0000	4.0000	0	5	0.0000	0.0000	0.0000	0.0000	0	0
0	298.0000	4.0000	0	5	0.0000	0.0000	0.0000	0.0000	0	0
0	299.0000	4.0000	0	5	0.0000	0.0000	0.0000	0.0000	0	0
0	300.0000	4.0000	0	5	0.0000	0.0000	0.0000	0.0000	0	0
0	301.0000	4.0000	0	5	0.0000	0.0000	0.0000	0.0000	0	0
0	302.0000	4.0000	0	5	0.0000	0.0000	0.0000	0.0000	0	0
0	303.0000	4.0000	0	5	0.0000	0.0000	0.0000	0.0000	0	0
0	304.0000	4.0000	0	5	0.0000	0.0000	0.0000	0.0000	0	0
0	305.0000	4.0000	0	5	0.0000	0.0000	0.0000	0.0000	0	0
0	306.0000	4.0000	0	5	0.0000	0.0000	0.0000	0.0000	0	0
0	307.0000	4.0000	0	5	0.0000	0.0000	0.0000	0.0000	0	0
0	308.0000	4.0000	0	5	0.0000	0.0000	0.0000	0.0000	0	0
0	309.0000	4.0000	0	5	0.0000	0.0000	0.0000	0.0000	0	0
0	310.0000	4.0000	0	5	0.0000	0.0000	0.0000	0.0000	0	0
0	311.0000	4.0000	0	5	0.0000	0.0000	0.0000	0.0000	0	0
0	312.0000	4.0000	0	5	0.0000	0.0000	0.0000	0.0000	0	0
0	313.0000	4.0000	0	5	0.0000	0.0000	0.0000	0.0000	0	0
0	314.0000	4.0000	0	5	0.0000	0.0000	0.0000	0.0000	0	0
0	315.0000	4.0000	0	5	0.0000	0.0000	0.0000	0.0000	0	0
0	316.0000	4.0000	0	5	0.0000	0.0000	0.0000	0.0000	0	0
0	317.0000	4.0000	0	5	0.0000	0.0000	0.0000	0.0000	0	0
0	318.0000	4.0000	0	5	0.0000	0.0000	0.0000	0.0000	0	0
0	319.0000	4.0000	0	5	0.0000	0.0000	0.0000	0.0000	0	0
0	320.0000	4.0000	0	5	0.0000	0.0000	0.0000	0.0000	0	0
0	321.0000	4.0000	0	5	0.0000	0.0000	0.0000	0.0000	0	0
0	322.0000	4.0000	0	5	0.0000	0.0000	0.0000	0.0000	0	0
0	323.0000	4.0000	0	5	0.0000	0.0000	0.0000	0.0000	0	0
0	324.0000	4.0000	0	5	0.0000	0.0000	0.0000	0.0000	0	0
0	325.0000	4.0000	0	5	0.0000	0.0000	0.0000	0.0000	0	0
0	326.0000	4.0000	0	5	0.0000	0.0000	0.0000	0.0000	0	0
0	327.0000	4.0000	0	5	0.0000	0.0000	0.0000	0.0000	0	0
0	328.0000	4.0000	0	5	0.0000	0.0000	0.0000	0.0000	0	0
0	329.0000	4.0000	0	5	0.0000	0.0000	0.0000	0.0000	0	0
0	330.0000	4.0000	0	5	0.0000	0.0000	0.0000	0.0000	0	0
0	331.0000	4.0000	0	5	0.0000	0.0000	0.0000	0.0000	0	0
0	332.0000	4.0000	0	5	0.0000	0.0000	0.0000	0.0000	0	0
0	333.0000	4.0000	0	5	0.0000	0.0000	0.0000	0.0000	0	0
0	334.0000	4.0000	0	5	0.0000	0.0000	0.0000	0.0000	0	0
0	335.0000	4.0000	0	5	0.0000	0.0000	0.0000	0.0000	0	0
0	336.0000	4.0000	0	5	0.0000	0.0000	0.0000	0.0000	0	0
0	337.0000	4.0000	0	5	0.0000	0.0000	0.0000	0.0000	0	0
0	338.0000	4.0000	0	5	0.0000	0.0000	0.0000	0.0000	0	0
0	339.0000	4.0000	0	5	0.0000	0.0000	0.0000	0.0000	0	0
0	340.0000	4.0000	0	5	0.0000	0.0000	0.0000	0.0000	0	0
0	341.0000	4.0000	0	5	0.0000	0.0000	0.0000	0.0000	0	0
0	342.0000	4.0000	0	5	0.0000	0.0000	0.0000	0.0000	0	0
0	343.0000	4.0000	0	5	0.0000	0.0000	0.0000	0.0000	0	0
0	344.0000	4.0000	0	5	0.0000	0.0000	0.0000	0.0000	0	0
0	345.0000	4.0000	0	5	0.0000	0.0000	0.0000	0.0000	0	0
0	346.0000	4.0000	0	5	0.0000	0.0000	0.0000	0.0000	0	0
0	347.0000	4.0000	0	5	0.0000	0.0000	0.0000	0.0000	0	0
0	348.0000	4.0000	0	5	0.0000	0.0000	0.0000	0.0000	0	0
0	349.0000	4.0000	0	5	0.0000	0.0000	0.0000	0.0000	0	0
0	350.0000	4.0000	0	5	0.0000	0.0000	0.0000	0.0000	0	0
0	351.0000	4.0000	0	5	0.0000	0.0000	0.0000	0.0000	0	0
0	352.0000	4.0000	0	5	0.0000	0.0000	0.0000	0.0000	0	0
0	353.0000	4.0000	0	5	0.0000	0.0000	0.0000	0.0000	0	0
0	354.0000	4.0000	0	5	0.0000	0.0000	0.0000	0.0000	0	0
0	355.0000	4.0000	0	5	0.0000	0.0000	0.0000	0.0000	0	0
0	356.0000	4.0000	0	5	0.0000	0.0000	0.0000	0.0000	0	0
0	357.0000	4.0000	0	5	0.0000	0.0000	0.0000	0.0000	0	0
0	358.0000	4.0000	0	5	0.0000	0.0000	0.0000	0.0000	0	0
0	359.0000	4.0000	0	5	0.0000	0.0000	0.0000	0.0000	0	0
0	360.0000	4.0000	0	5	0.0000	0.0000	0.0000	0.0000	0	0
0	361.0000	4.0000	0	5	0.0000	0.0000	0.0000	0.0000	0	0
0	362.0000	4.0000	0	5	0.0000	0.0000	0.0000	0.0000	0	0
0	363.0000	4.0000	0	5	0.0000	0.0000	0.0000	0.0000	0	0
0	364.0000	4.0000	0	5	0.0000	0.0000	0.0000	0.0000	0	0
0	365.0000	4.0000	0	5	0.0000	0.0000	0.0000	0.0000	0	0
0	366.0000	4.0000	0	5	0.0000	0.0000	0.0000	0.0000	0	0
0	367.0000	4.0000	0	5	0.0000	0.0000	0.0000	0.0000	0	0
0	368.0000	4.0000	0	5	0.0000	0.0000	0.0000	0.0000	0	0
0	369.0000	4.0000	0	5	0.0000	0.0000	0.0000	0.0000	0	0
0	370.0000	4.0000	0	5	0.0000	0.0000	0.0000	0.0000	0	0
0	371.0000	4.0000	0	5	0.0000	0.0000	0.0000	0.0000	0	0
0	372.0000	4.0000	0	5	0.0000	0.0000	0.0000	0.0000	0	0
0	373.0000	4.0000	0	5	0.0000	0.0000	0.0000	0.0000	0	0
0	374.0000	4.0000	0	5	0.0000	0.0000	0.0000	0.0000	0	0
0	375.0000	4.0000	0	5	0.0000	0.0000	0.0000	0.0000	0	0
0	376.0000	4.0000	0	5	0.0000	0.0000	0.0000	0.0000	0	0
0	377.0000	4.0000	0	5	0.0000	0.0000	0.0000	0.0000	0	0
0	378.0000	4.0000	0	5	0.0000	0.0000	0.0000	0.0000	0	0
0	379.0000	4.0000	0	5	0.0000	0.0000	0.0000	0.0000	0	0
0	380.0000	4.0000	0	5	0.0000	0.0000	0.0000	0.0000	0	0
0	381.0000	4.0000	0	5	0.0000	0.0000	0.0000	0.0000	0	0
0	382.0000	4.0000	0	5	0.0000	0.0000	0.0000	0.0000	0	0
0	383.0000	4.0000	0	5	0.0000	0.0000	0.0000	0.0000	0	0
0	384.0000	4.0000	0	5	0.0000	0.0000	0.0000	0.0000	0	0
0	385.0000	4.0000	0	5	0.0000	0.0000	0.0000	0.0000	0	0
0	386.0000	4.0000	0	5	0.0000	0.0000	0.0000	0.0000	0	0
0	387.0000	4.0000	0	5	0.0000	0.0000	0.0000	0.0000	0	0
0	388.0000	4.0000	0	5	0.0000	0.0000	0.0000	0.0000	0	0
0	389.0000	4.0000	0	5	0.0000	0.0000	0.0000	0.0000	0	0
0	390.0000	4.0000	0	5	0.0000	0.0000	0.0000	0.0000	0	0
0	391.0000	4.0000	0	5	0.0000	0.0000	0.0000	0.0000	0	0
0	392.0000	4.0000	0	5	0.0000	0.0000	0.0000	0.0000	0	0
0	393.0000	4.0000	0	5	0.0000	0.0000	0.0000	0.0000	0	0
0	394.0000	4.0000	0	5	0.0000	0.0000	0.0000	0.0000	0	0
0	395.0000	4.0000	0	5	0.0000	0.0000	0.0000	0.0000	0	0
0	396.0000	4.0000	0	5	0.0000	0.0000	0.0000	0.0000	0	0
0	397.0000	4.0000	0	5	0.0000	0.0000	0.0000	0.0000	0	0
0	398.0000	4.0000	0	5	0.0000	0.0000	0.0000	0.0000	0	0
0	399.0000	4.0000	0	5	0.0000	0.0000	0.0000	0.0000	0	0
0	400.0000	4.0000	0	5	0.0000	0.0000	0.0000	0.0000	0	0
0	401.0000	4.0000	0	5	0.0000	0.0000	0.0000	0.0000	0	0
0	402.0000	4.0000	0	5	0.0000	0.0000	0.0000	0.0000	0	0
0	403.0000	4.0000	0	5	0.0000	0.0000	0.0000	0.0000	0	0
0	404.0000	4.0000	0	5	0.0000	0.0000	0.0000	0.0000	0	0
0	405.0000	4.0000	0	5	0.0000	0.0000	0.0000	0.0000	0	0
0	406.0000	4.0000	0	5	0.0000	0.0000	0.0000	0.0000	0	0
0	407.0000	4.0000	0	5	0.0000	0.0000	0.0000	0.0000	0	0
0	408.0000	4.0000	0	5	0.0000	0.0000	0.0000	0.0000	0	0
0	409.0000	4.0000	0	5	0.0000	0.0000	0.0000	0.0000	0	0
0	410.0000	4.0000	0	5	0.0000	0.0000	0.0000	0.0000	0	0
0	411.0000	4.0000	0	5	0.0000	0.0000	0.0000	0.0000	0	0
0	412.0000	4.0000	0	5	0.0000	0.0000	0.0000	0.0000	0	0
0	413.0000	4.0000	0	5	0.0000	0.0000	0.0000	0.0000	0	0
0	414.0000	4.0000	0	5	0.0000	0.0000	0.0000	0.0000	0	0
0	415.0000	4.0000	0	5	0.0000	0.0000	0.0000	0.0000	0	0
0	416.0000	4.0000	0	5	0.0000	0.0000	0.0000	0.0000	0	0
0	417.0000	4.0000	0	5	0.0000	0.0000	0.0000	0.0000	0	0
0	418.0000	4.0000	0	5	0.0000	0.0000	0.0000	0.0000	0	0
0	419.0000	4.0000	0	5	0.0000	0.0000	0.0000	0.0000	0	0
0	420.0000	4.0000	0	5	0.0000	0.0000	0.0000	0.0000	0	0
0	421.0000	4.0000	0	5	0.0000	0.0000	0.0000	0.0000	0	0
0	422.0000	4.0000	0	5	0.0000	0.0000	0.0000	0.0000	0	0
0	423.0000	4.0000	0	5	0.0000	0.0000	0.0000	0.0000	0	0
0	424.0000	4.0000	0	5	0.0000	0.0000	0.0000	0.0000	0	0
0	425.0000	4.0000	0	5	0.0000	0.0000	0.0000	0.0000	0	0
0	426.0000	4.0000	0	5	0.0000	0.0000	0.0000	0.0000	0	0
0	427.0000	4.0000	0	5	0.0000	0.0000	0.0000	0.0000	0	0
0	428.0000	4.0000	0	5	0.0000	0.0000	0.0000	0.0000	0	0
0	429.0000	4.0000	0	5	0.0000	0.0000	0.0000	0.0000	0	0
0	430.0000	4.0000	0	5	0.0000	0.0000	0.0000	0.0000	0	0
0	431.0000	4.0000	0	5	0.0000	0.0000	0.0000	0.0000	0	0
0	432.0000	4.0000	0	5	0.0000	0.0000	0.0000	0.0000	0	0
0	433.0000	4.0000	0	5	0.0000	0.0000	0.0000	0.0000	0	0
0	434.0000	4.0000	0	5	0.0000	0.0000	0.0000	0.0000	0	0
0	435.0000	4.0000	0	5	0.0000	0.0000	0.0000	0.0000	0	0
0	436.0000	4.0000	0	5	0.0000	0.0000	0.0000	0.0000	0	0
0	437.0000	4.0000	0	5	0.0000	0.0000	0.0000	0.0000	0	0
0	438.0000	4.0000	0	5	0.0000	0.0000	0.0000	0.0000	0	0
0	439.0000	4.0000	0	5	0.0000	0.0000	0.0000	0.0000	0	0
0	440.0000	4.0000	0	5	0.0000	0.0000	0.0000	0.0000	0	0
0	441.0000	4.0000	0	5	0.0000	0.0000	0.0000	0.0000	0	0
0	442.0000	4.0000	0	5	0.0000	0.0000	0.0000	0.0000	0	0
0	443.0000	4.0000	0	5	0.0000	0.0000	0.0000	0.0000	0	0
0	444.0000	4.0000	0	5	0.0000	0.0000	0.0000	0.0000	0	0
0	445.0000	4.0000	0	5	0.0000	0.0000	0.0000	0.0000	0	0
0	446.0000	4.0000	0	5	0.0000	0.0000	0.0000	0.0000	0	0
0	447.0000	4.0000	0	5	0.0000	0.0000	0.0000	0.0000	0	0
0	448.0000	4.0000	0	5	0.0000	0.0000	0.0000	0.0000	0	0
0	449.0000	4.0000	0	5	0.0000	0.0000	0.0000	0.0000	0	0
0	450.0000	4.0000	0	5	0.0000	0.0000	0.0000	0.0000	0	0
0	451.0000	4.0000	0	5	0.0000	0.0000	0.0000	0.0000	0	0
0	452.0000	4.0000	0	5	0.0000	0.0000	0.0000	0.0000	0	0
0	453.0000	4.0000	0	5	0.0000	0.0000	0.0000	0.0000	0	0
0	454.0000	4.0000	0	5	0.0000	0.0000	0.0000	0.0000	0	0
0	455.0000	4.0000	0	5	0.0000	0.0000	0.0000	0.0000	0	0
0	456.0000	4.0000	0	5	0.0000	0.0000	0.0000	0.0000	0	0
0	457.0000	4.0000	0	5	0.0000	0.0000	0.0000	0.0000	0	0
0	458.0000	4.0000	0	5	0.0000	0.0000	0.0000	0.0000	0	0
0	459.0000	4.0000	0	5	0.0000	0.0000	0.0000	0.0000	0	0
0	460.0000	4.0000	0	5	0.0000	0.0000	0.0000	0.0000	0	0
0	461.0000	4.0000	0	5	0.0000	0.0000	0.0000	0.0000	0	0
0	462.0000	4.0000	0	5	0.0000	0.0000	0.0000	0.0000	0	0
0	463.0000	4.0000	0	5	0.0000	0.0000	0.0000	0.0000	0	0
0	464.0000	4.0000	0	5	0.0000	0.0000	0.0000	0.0000	0	0
0	465.0000	4.0000	0	5	0.0000	0.0000	0.0000	0.0000	0	0
0	466.0000	4.0000	0	5	0.0000	0.0000	0.0000	0.0000	0	0
0	467.0000	4.0000	0	5	0.0000	0.0000	0.0000	0.0000	0	0
0	468.0000	4.0000	0	5	0.0000	0.0000	0.0000	0.0000	0	0
0	469.0000	4.0000	0	5	0.0000	0.0000	0.0000	0.0000	0	0
0	470.0000	4.0000	0	5	0.0000	0.0000	0.0000	0.0000	0	0
0	471.0000	4.0000	0	5	0.0000	0.0000	0.0000	0.0000	0	0
0	472.0000	4.0000	0	5	0.0000	0.0000	0.0000	0.0000	0	0
0	473.0000	4.0000	0	5	0.0000	0.0000	0.0000	0.0000	0	0
0	474.0000	4.0000	0	5	0.0000	0.0000	0.0000	0.0000	0	0
0	475.0000	4.0000	0	5	0.0000	0.0000	0.0000	0.0000	0	0
0	476.0000	4.0000	0	5	0.0000	0.0000	0.0000	0.0000	0	0
0	477.0000	4.0000	0	5	0.0000	0.0000	0.0000	0.0000	0	0
0	478.0000	4.0000	0	5	0.0000	0.0000	0.0000	0.0000	0	0
0	479.0000	4.0000	0	5	0.0000	0.0000	0.0000	0.0000	0	0
0	480.0000	4.0000	0	5	0.0000	0.0000	0.0000	0.0000	0	0
0	481.0000	4.0000	0	5	0.0000	0.0000	0.0000	0.0000	0	0
0	482.0000	4.0000	0	5	0.0000	0.0000	0.0000	0.0000	0	0
0	483.0000	4.0000	0	5	0.0000	0.0000	0.0000	0.0000	0	0
0	484.0000	4.0000	0	5	0.0000	0.0000	0.0000	0.0000	0	0
0	485.0000	4.0000	0	5	0.0000	0.0000	0.0000	0.0000	0	0
0	486.0000	4.0000	0	5	0.0000	0.0000	0.0000	0.0000	0	0
0	487.0000	4.0000	0	5	0.0000	0.0000	0.0000	0.0000	0	0
0	488.0000	4.0000	0	5	0.0000	0.0000	0.0000	0.0000	0	0
0	489.0000	4.0000	0	5	0.0000	0.0000	0.0000	0.0000	0	0
0	490.0000	4.0000	0	5	0.0000	0.0000	0.0000	0.0000	0	0
0	491.0000	4.0000	0	5	0.0000	0.0000	0.0000	0.0000	0	0
0	492.0000	4.0000	0	5	0.0000	0.0000	0.0000	0.0000	0	0
0	493.0000	4.0000	0	5	0.0000	0.0000	0.0000	0.0000	0	0
0	494.0000	4.0000	0	5	0.0000	0.0000	0.0000	0.0000	0	0
0	495.0000	4.0000	0	5	0.0000	0.0000	0.0000	0.0000	0	0
0	496.0000	4.0000	0	5	0.0000	0.0000	0.0000	0.0000	0	0
0	497.0000	4.0000	0	5	0.0000	0.0000	0.0000	0.0000	0	0
0	498.0000	4.0000	0	5	0.0000	0.0000	0.0000	0.0000	0	0
0	499.0000	4.0000	0	5	0.0000	0.0000	0.0000	0.0000	0	0
0	500.0000	4.0000	0	5	0.0000	0.0000	0.0000	0.0000	0	0
0	501.0000	4.0000	0	5	0.0000	0.0000	0.0000	0.0000	0	0
0	502.0000	4.0000	0	5	0.0000	0.0000	0.0000	0.0000	0	0
0	503.0000	4.0000	0	5	0.0000	0.0000	0.0000	0.0000	0	0
0	504.0000	4.0000	0	5	0.0000	0.0000	0.0000	0.0000	0	0
0	505.0000	4.0000	0	5	0.0000	0.0000	0.0000	0.0000	0	0
0	506.0000	4.0000	0	5	0.0000	0.0000	0.0000	0.0000	0	0
0	507.0000	4.0000	0	5	0.0000	0.0000	0.0000	0.0000	0	0
0	508.0000	4.0000	0	5	0.0000	0.0000	0.0000	0.0000	0	0
0	509.0000	4.0000	0	5	0.0000	0.0000	0.0000	0.0000	0	0
0	510.0000	4.0000	0	5	0.0000	0.0000	0.0000	0.0000	0	0
0	511.0000	4.0000	0	5	0.0000	0.0000	0.0000	0.0000	0	0
0	512.0000	4.0000	0	5	0.0000	0.0000	0.0000	0.0000	0	0
0	513.0000	4.0000	0	5	0.0000	0.0000	0.0000	0.0000	0	0
0	514.0000	4.0000	0	5	0.0000	0.0000	0.0000	0.0000	0	0
0	515.0000	4.0000	0	5	0.0000	0.0000	0.0000	0.0000	0	0
0	516.0000	4.0000	0	5	0.0000	0.0000	0.0000	0.0000	0	0
0	517.0000	4.0000	0	5	0.0000	0.0000	0.0000	0.0000	0	0
0	518.0000	4.0000	0	5	0.0000	0.0000	0.0000	0.0000	0	0
0	519.0000	4.0000	0	5	0.0000	0.0000	0.0000	0.0000	0	0
0	520.0000	4.0000	0	5	0.0000	0.0000	0.0000	0.0000	0	0
0	521.0000	4.0000	0	5	0.0000	0.0000	0.0000	0.0000	0	0
0	522.0000	4.0000	0	5	0.0000	0.0000	0.0000	0.0000	0	0
0	523.0000	4.0000	0	5	0.0000	0.0000	0.0000	0.0000	0	0
0	524.0000	4.0000	0	5	0.0000	0.0000	0.0000	0.0000	0	0
0	525.0000	4.0000	0	5	0.0000	0.0000	0.0000	0.0000	0	0
0	526.0000	4.0000	0	5	0.0000	0.0000	0.0000	0.0000	0	0
0	527.0000	4.0000	0	5	0.0000	0.0000	0.0000	0.0000	0	0
0	528.0000	4.0000	0	5	0.0000	0.0000	0.0000	0.0000	0	0
0	529.0000	4.0000	0	5	0.0000	0.0000	0.0000	0.0000	0	0
0	530.0000	4.0000	0	5	0.0000	0.0000	0.0000	0.0000	0	0
0	531.0000	4.0000	0	5	0.0000	0.0000	0.0000	0.0000	0	0
0	532.0000	4.0000	0	5	0.0000	0.0000	0.0000	0.0000	0	0
0	533.0000	4.0000	0	5	0.0000	0.0000	0.0000	0.0000	0	0
0	534.0000	4.0000	0	5	0.0000	0.0000	0.0000	0.0000	0	0
0	535.0000	4.0000	0	5	0.0000	0.0000	0.0000	0.0000	0	0
0	536.0000	4.0000	0	5	0.0000	0.0000	0.0000	0.0000	0	0
0	537.0000	4.0000	0	5	0.0000	0.0000	0.0000	0.0000	0	0
0	538.0000	4.0000	0	5	0.0000	0.0000	0.0000	0.0000	0	0
0	539.0000	4.0000	0	5	0.0000	0.0000	0.0000	0.0000	0	0
0	540.0000	4.0000	0	5	0.0000	0.0000	0.0000	0.0000	0	0
0	541.0000	4.0000	0	5	0.0000	0.0000	0.0000	0.0000	0	0
0	542.0000	4.0000	0	5	0.0000	0.0000	0.0000	0.0000	0	0
0	543.0000	4.0000	0	5	0.0000	0.0000	0.0000	0.0000	0	0
0	544.0000	4.0000	0	5	0.0000	0.0000	0.0000	0.0000	0	0
0	545.0000	4.0000	0	5	0.0000	0.0000	0.0000	0.0000	0	0
0	546.0000	4.0000	0	5	0.0000	0.0000	0.0000	0.0000	0	0
0	547.0000	4.0000	0	5	0.0000	0.0000	0.0000	0.0000	0	0
0	548.0000	4.0000	0	5	0.0000	0.0000	0.0000	0.0000	0	0
0	549.0000	4.0000	0	5	0.0000	0.0000	0.0000	0.0000	0	0
0	550.0000	4.0000	0	5	0.0000	0.0000	0.0000	0.0000	0	0
0	551.0000	4.0000	0	5	0.0000	0.0000	0.0000	0.0000	0	0
0	552.0000	4.0000	0	5	0.0000	0.0000	0.0000	0.0000	0	0
0	553.0000	4.0000	0	5	0.0000	0.0000	0.0000	0.0000	0	0
0	554.0000	4.0000	0	5	0.0000	0.0000	0.0000	0.0000	0	0
0	555.0000	4.0000	0	5	0.0000	0.0000	0.0000	0.0000	0	0
0	556.0000	4.0000	0	5	0.0000	0.0000	0.0000	0.0000	0	0
0	557.0000	4.0000	0	5	0.0000	0.0000	0.0000	0.0000	0	0
0	558.0000	4.0000	0	5	0.0000	0.0000	0.0000	0.0000	0	0
0	559.0000	4.0000	0	5	0.0000	0.0000	0.0000	0.0000	0	0
0	560.0000	4.0000	0	5	0.0000	0.0000	0.0000	0.0000	0	0
0	561.0000	4.0000	0	5	0.0000	0.0000	0.0000	0.0000	0	0
0	562.0000	4.0000	0	5	0.0000	0.0000	0.0000	0.0000	0	0
0	563.0000	4.0000	0	5	0.0000	0.0000	0.0000	0.0000	0	0
0	564.0000	4.0000	0	5	0.0000	0.0000	0.0000	0.0000	0	0
0	565.0000	4.0000	0	5	0.0000	0.0000	0.0000	0.0000	0	0
0	566.0000	4.0000	0	5	0.0000	0.0000	0.0000	0.0000	0	0
0	567.0000	4.0000	0	5	0.0000	0.0000	0.0000	0.0000	0	0
0	568.0000	4.0000	0	5	0.0000	0.0000	0.0000	0.0000	0	0
0	569.0000	4.0000	0	5	0.0000	0.0000	0.0000	0.0000	0	0
0	570.0000	4.0000	0	5	0.0000	0.0000	0.0000	0.0000	0	0
0	571.0000	4.0000	0	5	0.0000	0.0000	0.0000	0.0000	0	0
0	572.0000	4.0000	0	5	0.0000	0.0000	0.0000	0.0000	0	0
0	573.0000	4.0000	0	5	0.0000	0.0000	0.0000	0.0000	0	0
0	574.0000	4.0000	0	5	0.0000	0.0000	0.0000	0.0000	0	0
0	575.0000	4.0000	0	5	0.0000	0.0000	0.0000	0.0000	0	0
0	576.0000	4.0000	0	5	0.0000	0.0000	0.0000	0.0000	0	0
0	577.0000	4.0000	0	5	0.0000	0.0000	0.0000	0.0000	0	0
0	578.0000	4.0000	0	5	0.0000	0.0000	0.0000	0.0000	0	0
0	579.0000	4.0000	0	5	0.0000	0.0000	0.0000	0.0000	0	0
0	580.0000	4.0000	0	5	0.0000	0.0000	0.0000	0.0000	0	0
0	581.0000	4.0000	0	5	0.0000	0.0000	0.0000	0.0000	0	0
0	582.0000	4.0000	0	5	0.0000	0.0000	0.0000	0.0000	0	0
0	583.0000	4.0000	0	5	0.0000	0.0000	0.0000	0.0000	0	0
0	584.0000	4.0000	0	5	0.0000	0.0000	0.0000	0.0000	0	0
0	585.0000	4.0000	0	5	0.0000	0.0000	0.0000	0.0000	0	0
0	586.0000	4.0000	0	5	0.0000	0.0000	0.0000	0.0000	0	0
0	587.0000	4.0000	0	5	0.0000	0.0000	0.0000	0.0000	0	0
0	588.0000	4.0000	0	5	0.0000	0.0000	0.0000	0.0000	0	0
0	589.0000	4.0000	0	5	0.0000	0.0000	0.0000	0.0000	0	0
0	590.0000	4.0000	0	5	0.0000	0.0000	0.0000	0.0000	0	0
0	591.0000	4.0000	0	5	0.0000	0.0000	0.0000	0.0000	0	0
0	592.0000	4.0000	0	5	0.0000	0.0000	0.0000	0.0000	0	0
0	593.0000	4.0000	0	5	0.0000	0.0000	0.0000	0.0000	0	0
0	594.0000	4.0000	0	5	0.0000	0.0000	0.0000	0.0000	0	0
0	595.0000	4.0000	0	5	0.0000	0.0000	0.0000	0.0000	0	0
0	596.0000	4.0000	0	5	0.0000	0.0000	0.0000	0.0000	0	0
0	597.0000	4.0000	0	5	0.0000	0.0000	0.0000	0.0000	0	0
0	598.0000	4.0000	0	5	0.0000	0.0000	0.0000	0.0000	0	0
0	599.0000	4.0000	0	5	0.0000	0.0000	0.0000	0.0000	0	0
0	600.0000	4.0000	0	5	0.0000	0.0000	0.0000	0.0000	0	0
0	601.0000	4.0000	0	5	0.0000	0.0000	0.0000	0.0000	0	0
0	602.0000	4.0000	0	5	0.0000	0.0000	0.0000	0.0000	0	0
0	603.0000	4.0000	0	5	0.0000	0.0000	0.0000	0.0000	0	0
0	604.0000	4.0000	0	5	0.0000	0.0000	0.0000	0.0000	0	0
0	605.0000	4.0000	0	5	0.0000	0.0000	0.0000	0.0000	0	0
0	606.0000	4.0000	0	5	0.0000	0.0000	0.0000	0.0000	0	0
0	607.0000	4.0000	0	5	0.0000	0.0000	0.0000	0.0000	0	0
0	608.0000	4.0000	0	5	0.0000	0.0000	0.0000	0.0000	0	0
0	609.0000	4.0000	0	5	0.0000	0.0000	0.0000	0.0000	0	0
0	610.0000	4.0000	0	5	0.0000	0.0000	0.0000	0.0000	0	0
0	611.0000	4.0000	0	5	0.0000	0.0000	0.0000	0.0000	0	0
0	612.0000	4.0000	0	5	0.0000	0.0000	0.0000	0.0000	0	0
0	613.0000	4.0000	0	5	0.0000	0.0000	0.0000	0.0000	0	0
0	614.0000	4.0000	0	5	0.0000	0.0000	0.0000	0.0000	0	0
0	615.0000	4.0000	0	5	0.0000	0.0000	0.0000	0.0000	0	0
0	616.0000	4.0000	0	5	0.0000	0.0000	0.0000	0.0000	0	0
0	617.0000	4.0000	0	5	0.0000	0.0000	0.0000	0.0000	0	0
0	618.0000	4.0000	0	5	0.0000	0.0000	0.0000	0.0000	0	0
0	619.0000	4.0000	0	5	0.0000	0.0000	0.0000	0.0000	0	0
0	620.0000	4.0000	0	5	0.0000	0.0000	0.0000	0.0000	0	0
0	621.0000	4.0000	0	5	0.0000	0.0000	0.0000	0.0000	0	0
0	622.0000	4.0000	0	5	0.0000	0.0000	0.0000	0.0000	0	0
0	623.0000	4.0000	0	5	0.0000	0.0000	0.0000	0.0000	0	0
0	624.0000	4.0000	0	5	0.0000	0.0000	0.0000	0.0000	0	0
0	625.0000	4.0000	0	5	0.0000	0.0000	0.0000	0.0000	0	0
0	626.0000	4.0000	0	5	0.0000	0.0000	0.0000	0.0000	0	0
0	627.0000	4.0000	0	5	0.0000	0.0000	0.0000	0.0000	0	0
0	628.0000	4.0000	0	5	0.0000	0.0000	0.0000	0.0000	0	0
0	629.0000	4.0000	0	5	0.0000	0.0000	0.0000	0.0000	0	0
0	630.0000	4.0000	0	5	0.0000	0.0000	0.0000	0.0000	0	0
0	631.0000	4.0000	0	5	0.0000	0.0000	0.0000	0.0000	0	0
0	632.0000	4.0000	0	5	0.0000	0.0000	0.0000	0.0000	0	0
0	633.0000	4.0000	0	5	0.0000	0.0000	0.0000	0.0000	0	0
0	634.0000	4.0000	0	5	0.0000	0.0000	0.0000	0.0000	0	0
0	635.0000	4.0000	0	5	0.0000	0.0000	0.0000	0.0000	0	0
0	636.0000	4.0000	0	5	0.0000	0.0000	0.0000	0.0000	0	0
0	637.0000	4.0000	0	5	0.0000	0.0000	0.0000	0.0000	0	0
0	638.0000	4.0000	0	5	0.0000	0.0000	0.0000	0.0000	0	0
0	639.0000	4.0000	0	5	0.0000	0.0000	0.0000	0.0000	0	0
0	640.0000	4.0000	0	5	0.0000	0.0000	0.0000	0.0000	0	0
0	641.0000	4.0000	0	5	0.0000	0.0000	0.0000	0.0000	0	0
0	642.0000	4.0000	0	5	0.0000	0.0000	0.0000	0.0000	0	0
0	643.0000	4.0000	0	5	0.0000	0.0000	0.0000	0.0000	0	0
0	644.0000	4.0000	0	5	0.0000	0.0000	0.0000	0.0000	0	0
0	645.0000	4.0000	0	5	0.0000	0.0000	0.0000	0.0000	0	0
0	646.0000	4.0000	0	5	0.0000	0.0000	0.0000	0.0000	0	0
0	647.0000	4.0000	0	5	0.0000	0.0000	0.0000	0.0000	0	0
0	648.0000	4.0000	0	5	0.0000	0.0000	0.0000	0.0000	0	0
0	649.0000	4.0000	0	5	0.0000	0.0000	0.0000	0.0000	0	0
0	650.0000	4.0000	0	5	0.0000	0.0000	0.0000	0.0000	0	0
0	651.0000	4.0000	0	5	0.0000	0.0000	0.0000	0.0000	0	0
0	652.0000	4.0000	0	5	0.0000	0.0000	0.0000	0.0000	0	0
0	653.0000	4.0000	0	5	0.0000	0.0000	0.0000	0.0000	0	0
0	654.0000	4.0000	0	5	0.0000	0.0000	0.0000	0.0000	0	0
0	655.0000	4.0000	0	5	0.0000	0.0000	0.0000	0.0000	0	0
0	656.0000	4.0000	0	5	0.0000	0.0000	0.0000	0.0000	0	0
0	657.0000	4.0000	0	5	0.0000	0.0000	0.0000	0.0000	0	0
0	658.0000	4.0000	0	5	0.0000	0.0000	0.0000	0.0000	0	0
0	659.0000	4.0000	0	5	0.0000	0.0000	0.0000	0.0000	0	0
0	660.0000	4.0000	0	5	0.0000	0.0000	0.0000	0.0000	0	0
0	661.0000	4.0000	0	5	0.0000	0.0000	0.0000	0.0000	0	0
0	662.0000	4.0000	0	5	0.0000	0.0000	0.0000	0.0000	0	0
0	663.0000	4.0000	0	5	0.0000	0.0000	0.0000	0.0000	0	0
0	664.0000	4.0000	0	5	0.0000	0.0000	0.0000	0.0000	0	0
0	665.0000	4.0000	0	5	0.0000	0.0000	0.0000	0.0000	0	0
0	666.0000	4.0000	0	5	0.0000	0.0000	0.0000	0.0000	0	0
0	667.0000	4.0000	0	5	0.0000	0.0000	0.0000	0.0000	0	0
0	668.0000	4.0000	0	5	0.0000	0.0000	0.0000	0.0000	0	0
0	669.0000	4.0000	0	5	0.0000	0.0000	0.0000	0.0000	0	0
0	670.0000	4.0000	0	5	0.0000	0.0000	0.0000	0.0000	0	0
0	671.0000	4.0000	0	5	0.0000	0.0000	0.0000	0.0000	0	0
0	672.0000	4.0000	0	5	0.0000	0.0000	0.0000	0.0000	0	0
0	673.0000	4.0000	0	5	0.0000	0.0000	0.0000	0.0000	0	0
0	674.0000	4.0000	0	5	0.0000	0.0000	0.0000	0.0000	0	0
0	675.0000	4.0000	0	5	0.0000	0.0000	0.0000	0.0000	0	0
0	676.0000	4.0000	0	5	0.0000	0.0000	0.0000	0.0000	0	0
0	677.0000	4.0000	0	5	0.0000	0.0000	0.0000	0.0000	0	0
0	678.0000	4.0000	0	5	0.0000	0.0000	0.0000	0.0000	0	0
0	679.0000	4.0000	0	5	0.0000	0.0000	0.0000	0.0000	0	0
0	680.0000	4.0000	0	5	0.0000	0.0000	0.0000	0.0000	0	0
0	681.0000	4.0000	0	5	0.0000	0.0000	0.0000	0.0000	0	0
0	682.0000	4.0000	0	5	0.0000	0.0000	0.0000	0.0000	0	0
0	683.0000	4.0000	0	5	0.0000	0.0000	0.0000	0.0000	0	0
0	684.0000	4.0000	0	5	0.0000	0.0000	0.0000	0.0000	0	0
0	685.0000	4.0000	0	5	0.0000	0.0000	0.0000	0.0000	0	0
0	686.0000	4.0000	0	5	0.0000	0.0000	0.0000	0.0000	0	0
0	687.0000	4.0000	0	5	0.0000	0.0000	0.0000	0.0000	0	0
0	688.0000	4.0000	0	5	0.0000	0.0000	0.0000	0.0000	0	0
0	689.0000	4.0000	0	5	0.0000	0.0000	0.0000	0.0000	0	0
0	690.0000	4.0000	0	5	0.0000	0.0000	0.0000	0.0000	0	0
0	691.0000	4.0000	0	5	0.0000	0.0000	0.0000	0.0000	0	0
0	692.0000	4.0000	0	5	0.0000	0.0000	0.0000	0.0000	0	0
0	693.0000	4.0000	0	5	0.0000	0.0000	0.0000	0.0000	0	0
0	694.0000	4.0000	0	5	0.0000	0.0000	0.0000	0.0000	0	0
0	695.0000	4.0000	0	5	0.0000	0.0000	0.0000	0.0000	0	0
0	696.0000	4.0000	0	5	0.0000	0.0000	0.0000	0.0000	0	0
1	697.0000	4.0000	9	0	72.0579	100.1118	31.0782	0.2459	163	133
1	698.0000	4.0000	9	0	72.1320	100.0830	31.0786	0.2363	149	141
1	699.0000	4.0000	9	0	72.3006	99.9577	31.1400	0.1743	142	137
1	700.0000	4.0000	9	0	72.3184	99.8980	31.1610	0.2176	146	136
1	701.0000	4.0000	9	0	72.3346	99.9227	31.1211	0.2292	149	131
1	702.0000	4.0000	9	0	72.2172	100.1293	31.0959	0.4209	150	129
1	703.0000	4.0000	9	0	72.4028	99.8159	31.2281	0.2591	145	132
1	704.0000	4.0000	10	0	72.5646	99.7771	31.1854	0.5340	145	132
1	705.0000	4.0000	9	0	72.4005	99.7249	31.2736	0.2549	144	135
1	706.0000	4.0000	9	0	72.5833	99.6330	31.2579	0.2574	146	134
1	707.0000	4.0000	9	0	72.5636	99.6452	31.3273	0.2581	145	129
1	708.0000	4.0000	9	0	72.6635	99.6905	31.2814	0.1895	143	131
1	709.0000	4.0000	9	0	72.7732	99.6017	31.1195	0.4125	138	122
1	710.0000	4.0000	9	0	72.4276	99.7533	31.0336	0.2421	138	118
1	711.0000	4.0000	9	0	72.5891	99.6266	30.8777	0.2457	138	112
1	712.0000	4.0000	9	0	72.4060	99.8523	30.7867	0.2127	130	113
1	713.0000	4.0000	10	0	72.1998	99.9293	30.6764	0.5213	133	107
1	714.0000	4.0000	10	0	72.7968	99.5665	30.6716	0.4879	125	106
1	715.0000	4.0000	9	0	72.2561	99.9126	30.6257	0.8152	135	115
1	716.0000	4.0000	9	0	72.5718	99.8633	30.6167	0.2108	132	114
1	717.0000	4.0000	9	0	72.5386	99.9431	30.7045	0.2288	145	127
1	718.0000	4.0000	9	0	72.6170	99.9625	30.7548	0.2526	149	129
1	719.0000	4.0000	9	0	72.5692	100.0000	30.6658	0.2707	150	134
1	720.0000	4.0000	9	0	72.7616	99.8948	30.5380	0.1828	147	126
1	721.0000	4.0000	9	0	72.6189	99.9109	30.6930	0.3299	155	129
1	722.0000	4.0000	9	0	72.7520	99.9676	30.5169	0.1868	150	139
1	723.0000	4.0000	9	0	72.7660	99.9356	30.5426	0.1594	151	130
1	724.0000	4.0000	9	0	72.6944	99.9608	30.4206	0.1964	142	131
1	725.0000	4.0000	9	0	72.7485	99.9778	30.4143	0.1671	139	129
1	726.0000	4.0000	9	0	72.7623	100.0056	30.4315	0.1654	139	130
1	727.0000	4.0000	9	0	72.6802	100.0507	30.4054	0.1992	142	135
0	728.0000	4.0000	0	5	0.0000	0.0000	0.0000	0.0000	0	0
0	729.0000	4.0000	0	5	0.0000	0.0000	0.0000	0.0000	0	0
0	730.0000	4.0000	0	5	0.0000	0.0000	0.0000	0.0000	0	0
0	731.0000	4.0000	0	5	0.0000	0.0000	0.0000	0.0000	0	0
0	732.0000	4.0000	0	5	0.0000	0.0000	0.0000	0.0000	0	0
0	733.0000	4.0000	0	5	0.0000	0.0000	0.0000	0.0000	0	0
0	734.0000	4.0000	0	5	0.0000	0.0000	0.0000	0.0000	0	0
0	735.0000	4.0000	0	5	0.0000	0.0000	0.0000	0.0000	0	0
0	736.0000	4.0000	0	5	0.0000	0.0000	0.0000	0.0000	0	0
0	737.0000	4.0000	0	5	0.0000	0.0000	0.0000	0.0000	0	0
0	738.0000	4.0000	0	5	0.0000	0.0000	0.0000	0.0000	0	0
0	739.0000	4.0000	0	5	0.0000	0.0000	0.0000	0.0000	0	0
0	740.0000	4.0000	0	5	0.0000	0.0000	0.0000	0.0000	0	0
0	741.0000	4.0000	0	5	0.0000	0.0000	0.0000	0.0000	0	0
0	742.0000	4.0000	0	5	0.0000	0.0000	0.0000	0.0000	0	0
0	743.0000	4.0000	0	5	0.0000	0.0000	0.0000	0.0000	0	0
0	744.0000	4.0000	0	5	0.0000	0.0000	0.0000	0.0000	0	0
0	745.0000	4.0000	0	5	0.0000	0.0000	0.0000	0.0000	0	0
0	746.0000	4.0000	0	5	0.0000	0.0000	0.0000	0.0000	0	0
0	747.0000	4.0000	0	5	0.0000	0.0000	0.0000	0.0000	0	0
0	748.0000	4.0000	0	5	0.0000	0.0000	0.0000	0.0000	0	0
0	749.0000	4.0000	0	5	0.0000	0.0000	0.0000	0.0000	0	0
0	750.0000	4.0000	0	5	0.0000	0.0000	0.0000	0.0000	0	0
0	751.0000	4.0000	0	5	0.0000	0.0000	0.0000	0.0000	0	0
0	752.0000	4.0000	0	5	0.0000	0.0000	0.0000	0.0000	0	0
0	753.0000	4.0000	0	5	0.0000	0.0000	0.0000	0.0000	0	0
0	754.0000	4.0000	0	5	0.0000	0.0000	0.0000	0.0000	0	0
0	755.0000	4.0000	0	5	0.0000	0.0000	0.0000	0.0000	0	0
0	756.0000	4.0000	0	5	0.0000	0.0000	0.0000	0.0000	0	0
0	757.0000	4.0000	0	5	0.0000	0.0000	0.0000	0.0000	0	0
0	758.0000	4.0000	0	5	0.0000	0.0000	0.0000	0.0000	0	0
0	759.0000	4.0000	0	5	0.0000	0.0000	0.0000	0.0000	0	0
0	760.0000	4.0000	0	5	0.0000	0.0000	0.0000	0.0000	0	0
0	761.0000	4.0000	0	5	0.0000	0.0000	0.0000	0.0000	0	0
0	762.0000	4.0000	0	5	0.0000	0.0000	0.0000	0.0000	0	0
0	763.0000	4.0000	0	5	0.0000	0.0000	0.0000	0.0000	0	0
0	764.0000	4.0000	0	5	0.0000	0.0000	0.0000	0.0000	0	0
0	765.0000	4.0000	0	5	0.0000	0.0000	0.0000	0.0000	0	0
0	766.0000	4.0000	0	5	0.0000	0.0000	0.0000	0.0000	0	0
0	767.0000	4.0000	0	5	0.0000	0.0000	0.0000	0.0000	0	0
0	768.0000	4.0000	0	5	0.0000	0.0000	0.0000	0.0000	0	0
0	769.0000	4.0000	0	5	0.0000	0.0000	0.0000	0.0000	0	0
0	770.0000	4.0000	0	5	0.0000	0.0000	0.0000	0.0000	0	0
0	771.0000	4.0000	0	5	0.0000	0.0000	0.0000	0.0000	0	0
0	772.0000	4.0000	0	5	0.0000	0.0000	0.0000	0.0000	0	0
0	773.0000	4.0000	0	5	0.0000	0.0000	0.0000	0.0000	0	0
0	774.0000	4.0000	0	5	0.0000	0.0000	0.0000	0.0000	0	0
0	775.0000	4.0000	0	5	0.0000	0.0000	0.0000	0.0000	0	0
0	776.0000	4.0000	0	5	0.0000	0.0000	0.0000	0.0000	0	0
0	777.0000	4.0000	0	5	0.0000	0.0000	0.0000	0.0000	0	0
0	778.0000	4.0000	0	5	0.0000	0.0000	0.0000	0.0000	0	0
0	779.0000	4.0000	0	5	0.0000	0.0000	0.0000	0.0000	0	0
0	780.0000	4.0000	0	5	0.0000	0.0000	0.0000	0.0000	0	0
0	781.0000	4.0000	0	5	0.0000	0.0000	0.0000	0.0000	0	0
0	782.0000	4.0000	0	5	0.0000	0.0000	0.0000	0.0000	0	0
0	783.0000	4.0000	0	5	0.0000	0.0000	0.0000	0.0000	0	0
0	784.0000	4.0000	0	5	0.0000	0.0000	0.0000	0.0000	0	0
0	785.0000	4.0000	0	5	0.0000	0.0000	0.0000	0.0000	0	0
0	786.0000	4.0000	0	5	0.0000	0.0000	0.0000	0.0000	0	0
0	787.0000	4.0000	0	5	0.0000	0.0000	0.0000	0.0000	0	0
0	788.0000	4.0000	0	5	0.0000	0.0000	0.0000	0.0000	0	0
0	789.0000	4.0000	0	5	0.0000	0.0000	0.0000	0.0000	0	0
0	790.0000	4.0000	0	5	0.0000	0.0000	0.0000	0.0000	0	0
0	791.0000	4.0000	0	5	0.0000	0.0000	0.0000	0.0000	0	0
0	792.0000	4.0000	0	5	0.0000	0.0000	0.0000	0.0000	0	0
0	793.0000	4.0000	0	5	0.0000	0.0000	0.0000	0.0000	0	0
0	794.0000	4.0000	0	5	0.0000	0.0000	0.0000	0.0000	0	0
0	795.0000	4.0000	0	5	0.0000	0.0000	0.0000	0.0000	0	0
0	796.0000	4.0000	0	5	0.0000	0.0000	0.0000	0.0000	0	0
0	797.0000	4.0000	0	5	0.0000	0.0000	0.0000	0.0000	0	0
0	798.0000	4.0000	0	5	0.0000	0.0000	0.0000	0.0000	0	0
0	799.0000	4.0000	0	5	0.0000	0.0000	0.0000	0.0000	0	0
0	800.0000	4.0000	0	5	0.0000	0.0000	0.0000	0.0000	0	0
0	801.0000	4.0000	0	5	0.0000	0.0000	0.0000	0.0000	0	0
0	802.0000	4.0000	0	5	0.0000	0.0000	0.0000	0.0000	0	0
0	803.0000	4.0000	0	5	0.0000	0.0000	0.0000	0.0000	0	0
0	804.0000	4.0000	0	5	0.0000	0.0000	0.0000	0.0000	0	0
0	805.0000	4.0000	0	5	0.0000	0.0000	0.0000	0.0000	0	0
0	806.0000	4.0000	0	5	0.0000	0.0000	0.0000	0.0000	0	0
0	807.0000	4.0000	0	5	0.0000	0.0000	0.0000	0.0000	0	0
0	808.0000	4.0000	0	5	0.0000	0.0000	0.0000	0.0000	0	0
0	809.0000	4.0000	0	5	0.0000	0.0000	0.0000	0.0000	0	0
0	810.0000	4.0000	0	5	0.0000	0.0000	0.0000	0.0000	0	0
0	811.0000	4.0000	0	5	0.0000	0.0000	0.0000	0.0000	0	0
0	812.0000	4.0000	0	5	0.0000	0.0000	0.0000	0.0000	0	0
0	813.0000	4.0000	0	5	0.0000	0.0000	0.0000	0.0000	0	0
0	814.0000	4.0000	0	5	0.0000	0.0000	0.0000	0.0000	0	0
0	815.0000	4.0000	0	5	0.0000	0.0000	0.0000	0.0000	0	0
0	816.0000	4.0000	0	5	0.0000	0.0000	0.0000	0.0000	0	0
0	817.0000	4.0000	0	5	0.0000	0.0000	0.0000	0.0000	0	0
0	818.0000	4.0000	0	5	0.0000	0.0000	0.0000	0.0000	0	0
0	819.0000	4.0000	0	5	0.0000	0.0000	0.0000	0.0000	0	0
0	820.0000	4.0000	0	5	0.0000	0.0000	0.0000	0.0000	0	0
0	821.0000	4.0000	0	5	0.0000	0.0000	0.0000	0.0000	0	0
0	822.0000	4.0000	0	5	0.0000	0.0000	0.0000	0.0000	0	0
0	823.0000	4.0000	0	5	0.0000	0.0000	0.0000	0.0000	0	0
0	824.0000	4.0000	0	5	0.0000	0.0000	0.0000	0.0000	0	0
0	825.0000	4.0000	0	5	0.0000	0.0000	0.0000	0.0000	0	0
0	826.0000	4.0000	0	5	0.0000	0.0000	0.0000	0.0000	0	0
0	827.0000	4.0000	0	5	0.0000	0.0000	0.0000	0.0000	0	0
0	828.0000	4.0000	0	5	0.0000	0.0000	0.0000	0.0000	0	0
0	829.0000	4.0000	0	5	0.0000	0.0000	0.0000	0.0000	0	0
0	830.0000	4.0000	0	5	0.0000	0.0000	0.0000	0.0000	0	0
0	831.0000	4.0000	0	5	0.0000	0.0000	0.0000	0.0000	0	0
0	832.0000	4.0000	0	5	0.0000	0.0000	0.0000	0.0000	0	0
0	833.0000	4.0000	0	5	0.0000	0.0000	0.0000	0.0000	0	0
0	834.0000	4.0000	0	5	0.0000	0.0000	0.0000	0.0000	0	0
0	835.0000	4.0000	0	5	0.0000	0.0000	0.0000	0.0000	0	0
0	836.0000	4.0000	0	5	0.0000	0.0000	0.0000	0.0000	0	0
0	837.0000	4.0000	0	5	0.0000	0.0000	0.0000	0.0000	0	0
0	838.0000	4.0000	0	5	0.0000	0.0000	0.0000	0.0000	0	0
0	839.0000	4.0000	0	5	0.0000	0.0000	0.0000	0.0000	0	0
0	840.0000	4.0000	0	5	0.0000	0.0000	0.0000	0.0000	0	0
0	841.0000	4.0000	0	5	0.0000	0.0000	0.0000	0.0000	0	0
0	842.0000	4.0000	0	5	0.0000	0.0000	0.0000	0.0000	0	0
0	843.0000	4.0000	0	5	0.0000	0.0000	0.0000	0.0000	0	0
0	844.0000	4.0000	0	5	0.0000	0.0000	0.0000	0.0000	0	0
0	845.0000	4.0000	0	5	0.0000	0.0000	0.0000	0.0000	0	0
0	846.0000	4.0000	0	5	0.0000	0.0000	0.0000	0.0000	0	0
0	847.0000	4.0000	0	5	0.0000	0.0000	0.0000	0.0000	0	0
0	848.0000	4.0000	0	5	0.0000	0.0000	0.0000	0.0000	0	0
0	849.0000	4.0000	0	5	0.0000	0.0000	0.0000	0.0000	0	0
0	850.0000	4.0000	0	5	0.0000	0.0000	0.0000	0.0000	0	0
0	851.0000	4.0000	0	5	0.0000	0.0000	0.0000	0.0000	0	0
0	852.0000	4.0000	0	5	0.0000	0.0000	0.0000	0.0000	0	0
0	853.0000	4.0000	0	5	0.0000	0.0000	0.0000	0.0000	0	0
0	854.0000	4.0000	0	5	0.0000	0.0000	0.0000	0.0000	0	0
0	855.0000	4.0000	0	5	0.0000	0.0000	0.0000	0.0000	0	0
0	856.0000	4.0000	0	5	0.0000	0.0000	0.0000	0.0000	0	0
0	857.0000	4.0000	0	5	0.0000	0.0000	0.0000	0.0000	0	0
0	858.0000	4.0000	0	5	0.0000	0.0000	0.0000	0.0000	0	0
0	859.0000	4.0000	0	5	0.0000	0.0000	0.0000	0.0000	0	0
0	860.0000	4.0000	0	5	0.0000	0.0000	0.0000	0.0000	0	0
0	861.0000	4.0000	0	5	0.0000	0.0000	0.0000	0.0000	0	0
0	862.0000	4.0000	0	5	0.0000	0.0000	0.0000	0.0000	0	0
0	863.0000	4.0000	0	5	0.0000	0.0000	0.0000	0.0000	0	0
0	864.0000	4.0000	0	5	0.0000	0.0000	0.0000	0.0000	0	0
0	865.0000	4.0000	0	5	0.0000	0.0000	0.0000	0.0000	0	0
0	866.0000	4.0000	0	5	0.0000	0.0000	0.0000	0.0000	0	0
0	867.0000	4.0000	0	5	0.0000	0.0000	0.0000	0.0000	0	0
0	868.0000	4.0000	0	5	0.0000	0.0000	0.0000	0.0000	0	0
0	869.0000	4.0000	0	5	0.0000	0.0000	0.0000	0.0000	0	0
0	870.0000	4.0000	0	5	0.0000	0.0000	0.0000	0.0000	0	0
0	871.0000	4.0000	0	5	0.0000	0.0000	0.0000	0.0000	0	0
0	872.0000	4.0000	0	5	0.0000	0.0000	0.0000	0.0000	0	0
0	873.0000	4.0000	0	5	0.0000	0.0000	0.0000	0.0000	0	0
0	874.0000	4.0000	0	5	0.0000	0.0000	0.0000	0.0000	0	0
0	875.0000	4.0000	0	5	0.0000	0.0000	0.0000	0.0000	0	0
0	876.0000	4.0000	0	5	0.0000	0.0000	0.0000	0.0000	0	0
0	877.0000	4.0000	0	5	0.0000	0.0000	0.0000	0.0000	0	0
0	878.0000	4.0000	0	5	0.0000	0.0000	0.0000	0.0000	0	0
0	879.0000	4.0000	0	5	0.0000	0.0000	0.0000	0.0000	0	0
0	880.0000	4.0000	0	5	0.0000	0.0000	0.0000	0.0000	0	0
0	881.0000	4.0000	0	5	0.0000	0.0000	0.0000	0.0000	0	0
0	882.0000	4.0000	0	5	0.0000	0.0000	0.0000	0.0000	0	0
0	883.0000	4.0000	0	5	0.0000	0.0000	0.0000	0.0000	0	0
0	884.0000	4.0000	0	5	0.0000	0.0000	0.0000	0.0000	0	0
0	885.0000	4.0000	0	5	0.0000	0.0000	0.0000	0.0000	0	0
0	886.0000	4.0000	0	5	0.0000	0.0000	0.0000	0.0000	0	0
0	887.0000	4.0000	0	5	0.0000	0.0000	0.0000	0.0000	0	0
0	888.0000	4.0000	0	5	0.0000	0.0000	0.0000	0.0000	0	0
0	889.0000	4.0000	0	5	0.0000	0.0000	0.0000	0.0000	0	0
0	890.0000	4.0000	0	5	0.0000	0.0000	0.0000	0.0000	0	0
0	891.0000	4.0000	0	5	0.0000	0.0000	0.0000	0.0000	0	0
0	892.0000	4.0000	0	5	0.0000	0.0000	0.0000	0.0000	0	0
0	893.0000	4.0000	0	5	0.0000	0.0000	0.0000	0.0000	0	0
0	894.0000	4.0000	0	5	0.0000	0.0000	0.0000	0.0000	0	0
0	895.0000	4.0000	0	5	0.0000	0.0000	0.0000	0.0000	0	0
0	896.0000	4.0000	0	5	0.0000	0.0000	0.0000	0.0000	0	0
0	897.0000	4.0000	0	5	0.0000	0.0000	0.0000	0.0000	0	0
0	898.0000	4.0000	0	5	0.0000	0.0000	0.0000	0.0000	0	0
0	899.0000	4.0000	0	5	0.0000	0.0000	0.0000	0.0000	0	0
0	900.0000	4.0000	0	5	0.0000	0.0000	0.0000	0.0000	0	0
0	901.0000	4.0000	0	5	0.0000	0.0000	0.0000	0.0000	0	0
0	902.0000	4.0000	0	5	0.0000	0.0000	0.0000	0.0000	0	0
0	903.0000	4.0000	0	5	0.0000	0.0000	0.0000	0.0000	0	0
0	904.0000	4.0000	0	5	0.0000	0.0000	0.0000	0.0000	0	0
0	905.0000	4.0000	0	5	0.0000	0.0000	0.0000	0.0000	0	0
0	906.0000	4.0000	0	5	0.0000	0.0000	0.0000	0.0000	0	0
0	907.0000	4.0000	0	5	0.0000	0.0000	0.0000	0.0000	0	0
0	908.0000	4.0000	0	5	0.0000	0.0000	0.0000	0.0000	0	0
0	909.0000	4.0000	0	5	0.0000	0.0000	0.0000	0.0000	0	0
0	910.0000	4.0000	0	5	0.0000	0.0000	0.0000	0.0000	0	0
0	911.0000	4.0000	0	5	0.0000	0.0000	0.0000	0.0000	0	0
0	0.0000	5.0000	0	5	0.0000	0.0000	0.0000	0.0000	0	0
0	1.0000	5.0000	0	5	0.0000	0.0000	0.0000	0.0000	0	0
0	2.0000	5.0000	0	5	0.0000	0.0000	0.0000	0.0000	0	0
0	3.0000	5.0000	0	5	0.0000	0.0000	0.0000	0.0000	0	0
0	4.0000	5.0000	0	5	0.0000	0.0000	0.0000	0.0000	0	0
0	5.0000	5.0000	0	5	0.0000	0.0000	0.0000	0.0000	0	0
0	6.0000	5.0000	0	5	0.0000	0.0000	0.0000	0.0000	0	0
0	7.0000	5.0000	0	5	0.0000	0.0000	0.0000	0.0000	0	0
0	8.0000	5.0000	0	5	0.0000	0.0000	0.0000	0.0000	0	0
0	9.0000	5.0000	0	5	0.0000	0.0000	0.0000	0.0000	0	0
0	10.0000	5.0000	0	5	0.0000	0.0000	0.0000	0.0000	0	0
0	11.0000	5.0000	0	5	0.0000	0.0000	0.0000	0.0000	0	0
0	12.0000	5.0000	0	5	0.0000	0.0000	0.0000	0.0000	0	0
0	13.0000	5.0000	0	5	0.0000	0.0000	0.0000	0.0000	0	0
0	14.0000	5.0000	0	5	0.0000	0.0000	0.0000	0.0000	0	0
0	15.0000	5.0000	0	5	0.0000	0.0000	0.0000	0.0000	0	0
0	16.0000	5.0000	0	5	0.0000	0.0000	0.0000	0.0000	0	0
0	17.0000	5.0000	0	5	0.0000	0.0000	0.0000	0.0000	0	0
0	18.0000	5.0000	0	5	0.0000	0.0000	0.0000	0.0000	0	0
0	19.0000	5.0000	0	5	0.0000	0.0000	0.0000	0.0000	0	0
0	20.0000	5.0000	0	5	0.0000	0.0000	0.0000	0.0000	0	0
0	21.0000	5.0000	0	5	0.0000	0.0000	0.0000	0.0000	0	0
0	22.0000	5.0000	0	5	0.0000	0.0000	0.0000	0.0000	0	0
0	23.0000	5.0000	0	5	0.0000	0.0000	0.0000	0.0000	0	0
0	24.0000	5.0000	0	5	0.0000	0.0000	0.0000	0.0000	0	0
0	25.0000	5.0000	0	5	0.0000	0.0000	0.0000	0.0000	0	0
0	26.0000	5.0000	0	5	0.0000	0.0000	0.0000	0.0000	0	0
0	27.0000	5.0000	0	5	0.0000	0.0000	0.0000	0.0000	0	0
0	28.0000	5.0000	0	5	0.0000	0.0000	0.0000	0.0000	0	0
0	29.0000	5.0000	0	5	0.0000	0.0000	0.0000	0.0000	0	0
0	30.0000	5.0000	0	5	0.0000	0.0000	0.0000	0.0000	0	0
0	31.0000	5.0000	0	5	0.0000	0.0000	0.0000	0.0000	0	0
0	32.0000	5.0000	0	5	0.0000	0.0000	0.0000	0.0000	0	0
0	33.0000	5.0000	0	5	0.0000	0.0000	0.0000	0.0000	0	0
0	34.0000	5.0000	0	5	0.0000	0.0000	0.0000	0.0000	0	0
0	35.0000	5.0000	0	5	0.0000	0.0000	0.0000	0.0000	0	0
0	36.0000	5.0000	0	5	0.0000	0.0000	0.0000	0.0000	0	0
0	37.0000	5.0000	0	5	0.0000	0.0000	0.0000	0.0000	0	0
0	38.0000	5.0000	0	5	0.0000	0.0000	0.0000	0.0000	0	0
0	39.0000	5.0000	0	5	0.0000	0.0000	0.0000	0.0000	0	0
0	40.0000	5.0000	0	5	0.0000	0.0000	0.0000	0.0000	0	0
0	41.0000	5.0000	0	5	0.0000	0.0000	0.0000	0.0000	0	0
0	42.0000	5.0000	0	5	0.0000	0.0000	0.0000	0.0000	0	0
0	43.0000	5.0000	0	5	0.0000	0.0000	0.0000	0.0000	0	0
0	44.0000	5.0000	0	5	0.0000	0.0000	0.0000	0.0000	0	0
0	45.0000	5.0000	0	5	0.0000	0.0000	0.0000	0.0000	0	0
0	46.0000	5.0000	0	5	0.0000	0.0000	0.0000	0.0000	0	0
0	47.0000	5.0000	0	5	0.0000	0.0000	0.0000	0.0000	0	0
0	48.0000	5.0000	0	5	0.0000	0.0000	0.0000	0.0000	0	0
0	49.0000	5.0000	0	5	0.0000	0.0000	0.0000	0.0000	0	0
0	50.0000	5.0000	0	5	0.0000	0.0000	0.0000	0.0000	0	0
0	51.0000	5.0000	0	5	0.0000	0.0000	0.0000	0.0000	0	0
0	52.0000	5.0000	0	5	0.0000	0.0000	0.0000	0.0000	0	0
0	53.0000	5.0000	0	5	0.0000	0.0000	0.0000	0.0000	0	0
0	54.0000	5.0000	0	5	0.0000	0.0000	0.0000	0.0000	0	0
0	55.0000	5.0000	0	5	0.0000	0.0000	0.0000	0.0000	0	0
0	56.0000	5.0000	0	5	0.0000	0.0000	0.0000	0.0000	0	0
0	57.0000	5.0000	0	5	0.0000	0.0000	0.0000	0.0000	0	0
0	58.0000	5.0000	0	5	0.0000	0.0000	0.0000	0.0000	0	0
0	59.0000	5.0000	0	5	0.0000	0.0000	0.0000	0.0000	0	0
0	60.0000	5.0000	0	5	0.0000	0.0000	0.0000	0.0000	0	0
0	61.0000	5.0000	0	5	0.0000	0.0000	0.0000	0.0000	0	0
0	62.0000	5.0000	0	5	0.0000	0.0000	0.0000	0.0000	0	0
0	63.0000	5.0000	0	5	0.0000	0.0000	0.0000	0.0000	0	0
0	64.0000	5.0000	0	5	0.0000	0.0000	0.0000	0.0000	0	0
0	65.0000	5.0000	0	5	0.0000	0.0000	0.0000	0.0000	0	0
0	66.0000	5.0000	0	5	0.0000	0.0000	0.0000	0.0000	0	0
0	67.0000	5.0000	0	5	0.0000	0.0000	0.0000	0.0000	0	0
0	68.0000	5.0000	0	5	0.0000	0.0000	0.0000	0.0000	0	0
0	69.0000	5.0000	0	5	0.0000	0.0000	0.0000	0.0000	0	0
0	70.0000	5.0000	0	5	0.0000	0.0000	0.0000	0.0000	0	0
0	71.0000	5.0000	0	5	0.0000	0.0000	0.0000	0.0000	0	0
0	72.0000	5.0000	0	5	0.0000	0.0000	0.0000	0.0000	0	0
0	73.0000	5.0000	0	5	0.0000	0.0000	0.0000	0.0000	0	0
0	74.0000	5.0000	0	5	0.0000	0.0000	0.0000	0.0000	0	0
0	75.0000	5.0000	0	5	0.0000	0.0000	0.0000	0.0000	0	0
0	76.0000	5.0000	0	5	0.0000	0.0000	0.0000	0.0000	0	0
0	77.0000	5.0000	0	5	0.0000	0.0000	0.0000	0.0000	0	0
0	78.0000	5.0000	0	5	0.0000	0.0000	0.0000	0.0000	0	0
0	79.0000	5.0000	0	5	0.0000	0.0000	0.0000	0.0000	0	0
0	80.0000	5.0000	0	5	0.0000	0.0000	0.0000	0.0000	0	0
0	81.0000	5.0000	0	5	0.0000	0.0000	0.0000	0.0000	0	0
0	82.0000	5.0000	0	5	0.0000	0.0000	0.0000	0.0000	0	0
0	83.0000	5.0000	0	5	0.0000	0.0000	0.0000	0.0000	0	0
0	84.0000	5.0000	0	5	0.0000	0.0000	0.0000	0.0000	0	0
0	85.0000	5.0000	0	5	0.0000	0.0000	0.0000	0.0000	0	0
0	86.0000	5.0000	0	5	0.0000	0.0000	0.0000	0.0000	0	0
0	87.0000	5.0000	0	5	0.0000	0.0000	0.0000	0.0000	0	0
0	88.0000	5.0000	0	5	0.0000	0.0000	0.0000	0.0000	0	0
0	89.0000	5.0000	0	5	0.0000	0.0000	0.0000	0.0000	0	0
0	90.0000	5.0000	0	5	0.0000	0.0000	0.0000	0.0000	0	0
0	91.0000	5.0000	0	5	0.0000	0.0000	0.0000	0.0000	0	0
0	92.0000	5.0000	0	5	0.0000	0.0000	0.0000	0.0000	0	0
0	93.0000	5.0000	0	5	0.0000	0.0000	0.0000	0.0000	0	0
0	94.0000	5.0000	0	5	0.0000	0.0000	0.0000	0.0000	0	0
0	95.0000	5.0000	0	5	0.0000	0.0000	0.0000	0.0000	0	0
0	96.0000	5.0000	0	5	0.0000	0.0000	0.0000	0.0000	0	0
0	97.0000	5.0000	0	5	0.0000	0.0000	0.0000	0.0000	0	0
0	98.0000	5.0000	0	5	0.0000	0.0000	0.0000	0.0000	0	0
0	99.0000	5.0000	0	5	0.0000	0.0000	0.0000	0.0000	0	0
0	100.0000	5.0000	0	5	0.0000	0.0000	0.0000	0.0000	0	0
0	101.0000	5.0000	0	5	0.0000	0.0000	0.0000	0.0000	0	0
0	102.0000	5.0000	0	5	0.0000	0.0000	0.0000	0.0000	0	0
0	103.0000	5.0000	0	5	0.0000	0.0000	0.0000	0.0000	0	0
0	104.0000	5.0000	0	5	0.0000	0.0000	0.0000	0.0000	0	0
0	105.0000	5.0000	0	5	0.0000	0.0000	0.0000	0.0000	0	0
0	106.0000	5.0000	0	5	0.0000	0.0000	0.0000	0.0000	0	0
0	107.0000	5.0000	0	5	0.0000	0.0000	0.0000	0.0000	0	0
0	108.0000	5.0000	0	5	0.0000	0.0000	0.0000	0.0000	0	0
0	109.0000	5.0000	0	5	0.0000	0.0000	0.0000	0.0000	0	0
0	110.0000	5.0000	0	5	0.0000	0.0000	0.0000	0.0000	0	0
0	111.0000	5.0000	0	5	0.0000	0.0000	0.0000	0.0000	0	0
0	112.0000	5.0000	0	5	0.0000	0.0000	0.0000	0.0000	0	0
0	113.0000	5.0000	0	5	0.0000	0.0000	0.0000	0.0000	0	0
0	114.0000	5.0000	0	5	0.0000	0.0000	0.0000	0.0000	0	0
0	115.0000	5.0000	0	5	0.0000	0.0000	0.0000	0.0000	0	0
0	116.0000	5.0000	0	5	0.0000	0.0000	0.0000	0.0000	0	0
0	117.0000	5.0000	0	5	0.0000	0.0000	0.0000	0.0000	0	0
0	118.0000	5.0000	0	5	0.0000	0.0000	0.0000	0.0000	0	0
0	119.0000	5.0000	0	5	0.0000	0.0000	0.0000	0.0000	0	0
0	120.0000	5.0000	0	5	0.0000	0.0000	0.0000	0.0000	0	0
0	121.0000	5.0000	0	5	0.0000	0.0000	0.0000	0.0000	0	0
0	122.0000	5.0000	0	5	0.0000	0.0000	0.0000	0.0000	0	0
0	123.0000	5.0000	0	5	0.0000	0.0000	0.0000	0.0000	0	0
0	124.0000	5.0000	0	5	0.0000	0.0000	0.0000	0.0000	0	0
0	125.0000	5.0000	0	5	0.0000	0.0000	0.0000	0.0000	0	0
0	126.0000	5.0000	0	5	0.0000	0.0000	0.0000	0.0000	0	0
0	127.0000	5.0000	0	5	0.0000	0.0000	0.0000	0.0000	0	0
0	128.0000	5.0000	0	5	0.0000	0.0000	0.0000	0.0000	0	0
0	129.0000	5.0000	0	5	0.0000	0.0000	0.0000	0.0000	0	0
0	130.0000	5.0000	0	5	0.0000	0.0000	0.0000	0.0000	0	0
0	131.0000	5.0000	0	5	0.0000	0.0000	0.0000	0.0000	0	0
0	132.0000	5.0000	0	5	0.0000	0.0000	0.0000	0.0000	0	0
0	133.0000	5.0000	0	5	0.0000	0.0000	0.0000	0.0000	0	0
0	134.0000	5.0000	0	5	0.0000	0.0000	0.0000	0.0000	0	0
0	135.0000	5.0000	0	5	0.0000	0.0000	0.0000	0.0000	0	0
0	136.0000	5.0000	0	5	0.0000	0.0000	0.0000	0.0000	0	0
0	137.0000	5.0000	0	5	0.0000	0.0000	0.0000	0.0000	0	0
0	138.0000	5.0000	0	5	0.0000	0.0000	0.0000	0.0000	0	0
0	139.0000	5.0000	0	5	0.0000	0.0000	0.0000	0.0000	0	0
0	140.0000	5.0000	0	5	0.0000	0.0000	0.0000	0.0000	0	0
0	141.0000	5.0000	0	5	0.0000	0.0000	0.0000	0.0000	0	0
0	142.0000	5.0000	0	5	0.0000	0.0000	0.0000	0.0000	0	0
0	143.0000	5.0000	0	5	0.0000	0.0000	0.0000	0.0000	0	0
0	144.0000	5.0000	0	5	0.0000	0.0000	0.0000	0.0000	0	0
0	145.0000	5.0000	0	5	0.0000	0.0000	0.0000	0.0000	0	0
0	146.0000	5.0000	0	5	0.0000	0.0000	0.0000	0.0000	0	0
0	147.0000	5.0000	0	5	0.0000	0.0000	0.0000	0.0000	0	0
0	148.0000	5.0000	0	5	0.0000	0.0000	0.0000	0.0000	0	0
0	149.0000	5.0000	0	5	0.0000	0.0000	0.0000	0.0000	0	0
0	150.0000	5.0000	0	5	0.0000	0.0000	0.0000	0.0000	0	0
0	151.0000	5.0000	0	5	0.0000	0.0000	0.0000	0.0000	0	0
0	152.0000	5.0000	0	5	0.0000	0.0000	0.0000	0.0000	0	0
0	153.0000	5.0000	0	5	0.0000	0.0000	0.0000	0.0000	0	0
0	154.0000	5.0000	0	5	0.0000	0.0000	0.0000	0.0000	0	0
0	155.0000	5.0000	0	5	0.0000	0.0000	0.0000	0.0000	0	0
0	156.0000	5.0000	0	5	0.0000	0.0000	0.0000	0.0000	0	0
0	157.0000	5.0000	0	5	0.0000	0.0000	0.0000	0.0000	0	0
0	158.0000	5.0000	0	5	0.0000	0.0000	0.0000	0.0000	0	0
0	159.0000	5.0000	0	5	0.0000	0.0000	0.0000	0.0000	0	0
0	160.0000	5.0000	0	5	0.0000	0.0000	0.0000	0.0000	0	0
0	161.0000	5.0000	0	5	0.0000	0.0000	0.0000	0.0000	0	0
0	162.0000	5.0000	0	5	0.0000	0.0000	0.0000	0.0000	0	0
0	163.0000	5.0000	0	5	0.0000	0.0000	0.0000	0.0000	0	0
0	164.0000	5.0000	0	5	0.0000	0.0000	0.0000	0.0000	0	0
0	165.0000	5.0000	0	5	0.0000	0.0000	0.0000	0.0000	0	0
0	166.0000	5.0000	0	5	0.0000	0.0000	0.0000	0.0000	0	0
0	167.0000	5.0000	0	5	0.0000	0.0000	0.0000	0.0000	0	0
0	168.0000	5.0000	0	5	0.0000	0.0000	0.0000	0.0000	0	0
0	169.0000	5.0000	0	5	0.0000	0.0000	0.0000	0.0000	0	0
0	170.0000	5.0000	0	5	0.0000	0.0000	0.0000	0.0000	0	0
0	171.0000	5.0000	0	5	0.0000	0.0000	0.0000	0.0000	0	0
0	172.0000	5.0000	0	5	0.0000	0.0000	0.0000	0.0000	0	0
0	173.0000	5.0000	0	5	0.0000	0.0000	0.0000	0.0000	0	0
0	174.0000	5.0000	0	5	0.0000	0.0000	0.0000	0.0000	0	0
0	175.0000	5.0000	0	5	0.0000	0.0000	0.0000	0.0000	0	0
0	176.0000	5.0000	0	5	0.0000	0.0000	0.0000	0.0000	0	0
0	177.0000	5.0000	0	5	0.0000	0.0000	0.0000	0.0000	0	0
0	178.0000	5.0000	0	5	0.0000	0.0000	0.0000	0.0000	0	0
0	179.0000	5.0000	0	5	0.0000	0.0000	0.0000	0.0000	0	0
0	180.0000	5.0000	0	5	0.0000	0.0000	0.0000	0.0000	0	0
0	181.0000	5.0000	0	5	0.0000	0.0000	0.0000	0.0000	0	0
0	182.0000	5.0000	0	5	0.0000	0.0000	0.0000	0.0000	0	0
0	183.0000	5.0000	0	5	0.0000	0.0000	0.0000	0.0000	0	0
0	184.0000	5.0000	0	5	0.0000	0.0000	0.0000	0.0000	0	0
0	185.0000	5.0000	0	5	0.0000	0.0000	0.0000	0.0000	0	0
0	186.0000	5.0000	0	5	0.0000	0.0000	0.0000	0.0000	0	0
0	187.0000	5.0000	0	5	0.0000	0.0000	0.0000	0.0000	0	0
0	188.0000	5.0000	0	5	0.0000	0.0000	0.0000	0.0000	0	0
0	189.0000	5.0000	0	5	0.0000	0.0000	0.0000	0.0000	0	0
0	190.0000	5.0000	0	5	0.0000	0.0000	0.0000	0.0000	0	0
0	191.0000	5.0000	0	5	0.0000	0.0000	0.0000	0.0000	0	0
0	192.0000	5.0000	0	5	0.0000	0.0000	0.0000	0.0000	0	0
0	193.0000	5.0000	0	5	0.0000	0.0000	0.0000	0.0000	0	0
0	194.0000	5.0000	0	5	0.0000	0.0000	0.0000	0.0000	0	0
0	195.0000	5.0000	0	5	0.0000	0.0000	0.0000	0.0000	0	0
0	196.0000	5.0000	0	5	0.0000	0.0000	0.0000	0.0000	0	0
0	197.0000	5.0000	0	5	0.0000	0.0000	0.0000	0.0000	0	0
0	198.0000	5.0000	0	5	0.0000	0.0000	0.0000	0.0000	0	0
0	199.0000	5.0000	0	5	0.0000	0.0000	0.0000	0.0000	0	0
0	200.0000	5.0000	0	5	0.0000	0.0000	0.0000	0.0000	0	0
0	201.0000	5.0000	0	5	0.0000	0.0000	0.0000	0.0000	0	0
0	202.0000	5.0000	0	5	0.0000	0.0000	0.0000	0.0000	0	0
0	203.0000	5.0000	0	5	0.0000	0.0000	0.0000	0.0000	0	0
0	204.0000	5.0000	0	5	0.0000	0.0000	0.0000	0.0000	0	0
0	205.0000	5.0000	0	5	0.0000	0.0000	0.0000	0.0000	0	0
0	206.0000	5.0000	0	5	0.0000	0.0000	0.0000	0.0000	0	0
0	207.0000	5.0000	0	5	0.0000	0.0000	0.0000	0.0000	0	0
0	208.0000	5.0000	0	5	0.0000	0.0000	0.0000	0.0000	0	0
0	209.0000	5.0000	0	5	0.0000	0.0000	0.0000	0.0000	0	0
0	210.0000	5.0000	0	5	0.0000	0.0000	0.0000	0.0000	0	0
0	211.0000	5.0000	0	5	0.0000	0.0000	0.0000	0.0000	0	0
0	212.0000	5.0000	0	5	0.0000	0.0000	0.0000	0.0000	0	0
0	213.0000	5.0000	0	5	0.0000	0.0000	0.0000	0.0000	0	0
0	214.0000	5.0000	0	5	0.0000	0.0000	0.0000	0.0000	0	0
0	215.0000	5.0000	0	5	0.0000	0.0000	0.0000	0.0000	0	0
0	216.0000	5.0000	0	5	0.0000	0.0000	0.0000	0.0000	0	0
0	217.0000	5.0000	0	5	0.0000	0.0000	0.0000	0.0000	0	0
0	218.0000	5.0000	0	5	0.0000	0.0000	0.0000	0.0000	0	0
0	219.0000	5.0000	0	5	0.0000	0.0000	0.0000	0.0000	0	0
0	220.0000	5.0000	0	5	0.0000	0.0000	0.0000	0.0000	0	0
0	221.0000	5.0000	0	5	0.0000	0.0000	0.0000	0.0000	0	0
0	222.0000	5.0000	0	5	0.0000	0.0000	0.0000	0.0000	0	0
0	223.0000	5.0000	0	5	0.0000	0.0000	0.0000	0.0000	0	0
0	224.0000	5.0000	0	5	0.0000	0.0000	0.0000	0.0000	0	0
0	225.0000	5.0000	0	5	0.0000	0.0000	0.0000	0.0000	0	0
0	226.0000	5.0000	0	5	0.0000	0.0000	0.0000	0.0000	0	0
0	227.0000	5.0000	0	5	0.0000	0.0000	0.0000	0.0000	0	0
0	228.0000	5.0000	0	5	0.0000	0.0000	0.0000	0.0000	0	0
0	229.0000	5.0000	0	5	0.0000	0.0000	0.0000	0.0000	0	0
0	230.0000	5.0000	0	5	0.0000	0.0000	0.0000	0.0000	0	0
0	231.0000	5.0000	0	5	0.0000	0.0000	0.0000	0.0000	0	0
0	232.0000	5.0000	0	5	0.0000	0.0000	0.0000	0.0000	0	0
0	233.0000	5.0000	0	5	0.0000	0.0000	0.0000	0.0000	0	0
0	234.0000	5.0000	0	5	0.0000	0.0000	0.0000	0.0000	0	0
0	235.0000	5.0000	0	5	0.0000	0.0000	0.0000	0.0000	0	0
0	236.0000	5.0000	0	5	0.0000	0.0000	0.0000	0.0000	0	0
0	237.0000	5.0000	0	5	0.0000	0.0000	0.0000	0.0000	0	0
0	238.0000	5.0000	0	5	0.0000	0.0000	0.0000	0.0000	0	0
0	239.0000	5.0000	0	5	0.0000	0.0000	0.0000	0.0000	0	0
0	240.0000	5.0000	0	5	0.0000	0.0000	0.0000	0.0000	0	0
0	241.0000	5.0000	0	5	0.0000	0.0000	0.0000	0.0000	0	0
0	242.0000	5.0000	0	5	0.0000	0.0000	0.0000	0.0000	0	0
0	243.0000	5.0000	0	5	0.0000	0.0000	0.0000	0.0000	0	0
0	244.0000	5.0000	0	5	0.0000	0.0000	0.0000	0.0000	0	0
0	245.0000	5.0000	0	5	0.0000	0.0000	0.0000	0.0000	0	0
0	246.0000	5.0000	0	5	0.0000	0.0000	0.0000	0.0000	0	0
0	247.0000	5.0000	0	5	0.0000	0.0000	0.0000	0.0000	0	0
0	248.0000	5.0000	0	5	0.0000	0.0000	0.0000	0.0000	0	0
0	249.0000	5.0000	0	5	0.0000	0.0000	0.0000	0.0000	0	0
0	250.0000	5.0000	0	5	0.0000	0.0000	0.0000	0.0000	0	0
0	251.0000	5.0000	0	5	0.0000	0.0000	0.0000	0.0000	0	0
0	252.0000	5.0000	0	5	0.0000	0.0000	0.0000	0.0000	0	0
0	253.0000	5.0000	0	5	0.0000	0.0000	0.0000	0.0000	0	0
0	254.0000	5.0000	0	5	0.0000	0.0000	0.0000	0.0000	0	0
0	255.0000	5.0000	0	5	0.0000	0.0000	0.0000	0.0000	0	0
0	256.0000	5.0000	0	5	0.0000	0.0000	0.0000	0.0000	0	0
0	257.0000	5.0000	0	5	0.0000	0.0000	0.0000	0.0000	0	0
0	258.0000	5.0000	0	5	0.0000	0.0000	0.0000	0.0000	0	0
0	259.0000	5.0000	0	5	0.0000	0.0000	0.0000	0.0000	0	0
0	260.0000	5.0000	0	5	0.0000	0.0000	0.0000	0.0000	0	0
0	261.0000	5.0000	0	5	0.0000	0.0000	0.0000	0.0000	0	0
0	262.0000	5.0000	0	5	0.0000	0.0000	0.0000	0.0000	0	0
0	263.0000	5.0000	0	5	0.0000	0.0000	0.0000	0.0000	0	0
0	264.0000	5.0000	0	5	0.0000	0.0000	0.0000	0.0000	0	0
0	265.0000	5.0000	0	5	0.0000	0.0000	0.0000	0.0000	0	0
0	266.0000	5.0000	0	5	0.0000	0.0000	0.0000	0.0000	0	0
0	267.0000	5.0000	0	5	0.0000	0.0000	0.0000	0.0000	0	0
0	268.0000	5.0000	0	5	0.0000	0.0000	0.0000	0.0000	0	0
0	269.0000	5.0000	0	5	0.0000	0.0000	0.0000	0.0000	0	0
0	270.0000	5.0000	0	5	0.0000	0.0000	0.0000	0.0000	0	0
0	271.0000	5.0000	0	5	0.0000	0.0000	0.0000	0.0000	0	0
0	272.0000	5.0000	0	5	0.0000	0.0000	0.0000	0.0000	0	0
0	273.0000	5.0000	0	5	0.0000	0.0000	0.0000	0.0000	0	0
0	274.0000	5.0000	0	5	0.0000	0.0000	0.0000	0.0000	0	0
0	275.0000	5.0000	0	5	0.0000	0.0000	0.0000	0.0000	0	0
0	276.0000	5.0000	0	5	0.0000	0.0000	0.0000	0.0000	0	0
0	277.0000	5.0000	0	5	0.0000	0.0000	0.0000	0.0000	0	0
0	278.0000	5.0000	0	5	0.0000	0.0000	0.0000	0.0000	0	0
0	279.0000	5.0000	0	5	0.0000	0.0000	0.0000	0.0000	0	0
0	280.0000	5.0000	0	5	0.0000	0.0000	0.0000	0.0000	0	0
0	281.0000	5.0000	0	5	0.0000	0.0000	0.0000	0.0000	0	0
0	282.0000	5.0000	0	5	0.0000	0.0000	0.0000	0.0000	0	0
0	283.0000	5.0000	0	5	0.0000	0.0000	0.0000	0.0000	0	0
0	284.0000	5.0000	0	5	0.0000	0.0000	0.0000	0.0000	0	0
0	285.0000	5.0000	0	5	0.0000	0.0000	0.0000	0.0000	0	0
0	286.0000	5.0000	0	5	0.0000	0.0000	0.0000	0.0000	0	0
0	287.0000	5.0000	0	5	0.0000	0.0000	0.0000	0.0000	0	0
0	288.0000	5.0000	0	5	0.0000	0.0000	0.0000	0.0000	0	0
0	289.0000	5.0000	0	5	0.0000	0.0000	0.0000	0.0000	0	0
0	290.0000	5.0000	0	5	0.0000	0.0000	0.0000	0.0000	0	0
0	291.0000	5.0000	0	5	0.0000	0.0000	0.0000	0.0000	0	0
0	292.0000	5.0000	0	5	0.0000	0.0000	0.0000	0.0000	0	0
0	293.0000	5.0000	0	5	0.0000	0.0000	0.0000	0.0000	0	0
0	294.0000	5.0000	0	5	0.0000	0.0000	0.0000	0.0000	0	0
0	295.0000	5.0000	0	5	0.0000	0.0000	0.0000	0.0000	0	0
0	296.0000	5.0000	0	5	0.0000	0.0000	0.0000	0.0000	0	0
0	297.0000	5.0000	0	5	0.0000	0.0000	0.0000	0.0000	0	0
0	298.0000	5.0000	0	5	0.0000	0.0000	0.0000	0.0000	0	0
0	299.0000	5.0000	0	5	0.0000	0.0000	0.0000	0.0000	0	0
0	300.0000	5.0000	0	5	0.0000	0.0000	0.0000	0.0000	0	0
0	301.0000	5.0000	0	5	0.0000	0.0000	0.0000	0.0000	0	0
0	302.0000	5.0000	0	5	0.0000	0.0000	0.0000	0.0000	0	0
0	303.0000	5.0000	0	5	0.0000	0.0000	0.0000	0.0000	0	0
0	304.0000	5.0000	0	5	0.0000	0.0000	0.0000	0.0000	0	0
0	305.0000	5.0000	0	5	0.0000	0.0000	0.0000	0.0000	0	0
0	306.0000	5.0000	0	5	0.0000	0.0000	0.0000	0.0000	0	0
0	307.0000	5.0000	0	5	0.0000	0.0000	0.0000	0.0000	0	0
0	308.0000	5.0000	0	5	0.0000	0.0000	0.0000	0.0000	0	0
0	309.0000	5.0000	0	5	0.0000	0.0000	0.0000	0.0000	0	0
0	310.0000	5.0000	0	5	0.0000	0.0000	0.0000	0.0000	0	0
0	311.0000	5.0000	0	5	0.0000	0.0000	0.0000	0.0000	0	0
0	312.0000	5.0000	0	5	0.0000	0.0000	0.0000	0.0000	0	0
0	313.0000	5.0000	0	5	0.0000	0.0000	0.0000	0.0000	0	0
0	314.0000	5.0000	0	5	0.0000	0.0000	0.0000	0.0000	0	0
0	315.0000	5.0000	0	5	0.0000	0.0000	0.0000	0.0000	0	0
0	316.0000	5.0000	0	5	0.0000	0.0000	0.0000	0.0000	0	0
0	317.0000	5.0000	0	5	0.0000	0.0000	0.0000	0.0000	0	0
0	318.0000	5.0000	0	5	0.0000	0.0000	0.0000	0.0000	0	0
0	319.0000	5.0000	0	5	0.0000	0.0000	0.0000	0.0000	0	0
0	320.0000	5.0000	0	5	0.0000	0.0000	0.0000	0.0000	0	0
0	321.0000	5.0000	0	5	0.0000	0.0000	0.0000	0.0000	0	0
0	322.0000	5.0000	0	5	0.0000	0.0000	0.0000	0.0000	0	0
0	323.0000	5.0000	0	5	0.0000	0.0000	0.0000	0.0000	0	0
0	324.0000	5.0000	0	5	0.0000	0.0000	0.0000	0.0000	0	0
0	325.0000	5.0000	0	5	0.0000	0.0000	0.0000	0.0000	0	0
0	326.0000	5.0000	0	5	0.0000	0.0000	0.0000	0.0000	0	0
0	327.0000	5.0000	0	5	0.0000	0.0000	0.0000	0.0000	0	0
0	328.0000	5.0000	0	5	0.0000	0.0000	0.0000	0.0000	0	0
0	329.0000	5.0000	0	5	0.0000	0.0000	0.0000	0.0000	0	0
0	330.0000	5.0000	0	5	0.0000	0.0000	0.0000	0.0000	0	0
0	331.0000	5.0000	0	5	0.0000	0.0000	0.0000	0.0000	0	0
0	332.0000	5.0000	0	5	0.0000	0.0000	0.0000	0.0000	0	0
0	333.0000	5.0000	0	5	0.0000	0.0000	0.0000	0.0000	0	0
0	334.0000	5.0000	0	5	0.0000	0.0000	0.0000	0.0000	0	0
0	335.0000	5.0000	0	5	0.0000	0.0000	0.0000	0.0000	0	0
0	336.0000	5.0000	0	5	0.0000	0.0000	0.0000	0.0000	0	0
0	337.0000	5.0000	0	5	0.0000	0.0000	0.0000	0.0000	0	0
0	338.0000	5.0000	0	5	0.0000	0.0000	0.0000	0.0000	0	0
0	339.0000	5.0000	0	5	0.0000	0.0000	0.0000	0.0000	0	0
0	340.0000	5.0000	0	5	0.0000	0.0000	0.0000	0.0000	0	0
0	341.0000	5.0000	0	5	0.0000	0.0000	0.0000	0.0000	0	0
0	342.0000	5.0000	0	5	0.0000	0.0000	0.0000	0.0000	0	0
0	343.0000	5.0000	0	5	0.0000	0.0000	0.0000	0.0000	0	0
0	344.0000	5.0000	0	5	0.0000	0.0000	0.0000	0.0000	0	0
0	345.0000	5.0000	0	5	0.0000	0.0000	0.0000	0.0000	0	0
0	346.0000	5.0000	0	5	0.0000	0.0000	0.0000	0.0000	0	0
0	347.0000	5.0000	0	5	0.0000	0.0000	0.0000	0.0000	0	0
0	348.0000	5.0000	0	5	0.0000	0.0000	0.0000	0.0000	0	0
0	349.0000	5.0000	0	5	0.0000	0.0000	0.0000	0.0000	0	0
0	350.0000	5.0000	0	5	0.0000	0.0000	0.0000	0.0000	0	0
0	351.0000	5.0000	0	5	0.0000	0.0000	0.0000	0.0000	0	0
0	352.0000	5.0000	0	5	0.0000	0.0000	0.0000	0.0000	0	0
0	353.0000	5.0000	0	5	0.0000	0.0000	0.0000	0.0000	0	0
0	354.0000	5.0000	0	5	0.0000	0.0000	0.0000	0.0000	0	0
0	355.0000	5.0000	0	5	0.0000	0.0000	0.0000	0.0000	0	0
0	356.0000	5.0000	0	5	0.0000	0.0000	0.0000	0.0000	0	0
0	357.0000	5.0000	0	5	0.0000	0.0000	0.0000	0.0000	0	0
0	358.0000	5.0000	0	5	0.0000	0.0000	0.0000	0.0000	0	0
0	359.0000	5.0000	0	5	0.0000	0.0000	0.0000	0.0000	0	0
0	360.0000	5.0000	0	5	0.0000	0.0000	0.0000	0.0000	0	0
0	361.0000	5.0000	0	5	0.0000	0.0000	0.0000	0.0000	0	0
0	362.0000	5.0000	0	5	0.0000	0.0000	0.0000	0.0000	0	0
0	363.0000	5.0000	0	5	0.0000	0.0000	0.0000	0.0000	0	0
0	364.0000	5.0000	0	5	0.0000	0.0000	0.0000	0.0000	0	0
0	365.0000	5.0000	0	5	0.0000	0.0000	0.0000	0.0000	0	0
0	366.0000	5.0000	0	5	0.0000	0.0000	0.0000	0.0000	0	0
0	367.0000	5.0000	0	5	0.0000	0.0000	0.0000	0.0000	0	0
0	368.0000	5.0000	0	5	0.0000	0.0000	0.0000	0.0000	0	0
0	369.0000	5.0000	0	5	0.0000	0.0000	0.0000	0.0000	0	0
0	370.0000	5.0000	0	5	0.0000	0.0000	0.0000	0.0000	0	0
0	371.0000	5.0000	0	5	0.0000	0.0000	0.0000	0.0000	0	0
0	372.0000	5.0000	0	5	0.0000	0.0000	0.0000	0.0000	0	0
0	373.0000	5.0000	0	5	0.0000	0.0000	0.0000	0.0000	0	0
0	374.0000	5.0000	0	5	0.0000	0.0000	0.0000	0.0000	0	0
0	375.0000	5.0000	0	5	0.0000	0.0000	0.0000	0.0000	0	0
0	376.0000	5.0000	0	5	0.0000	0.0000	0.0000	0.0000	0	0
0	377.0000	5.0000	0	5	0.0000	0.0000	0.0000	0.0000	0	0
0	378.0000	5.0000	0	5	0.0000	0.0000	0.0000	0.0000	0	0
0	379.0000	5.0000	0	5	0.0000	0.0000	0.0000	0.0000	0	0
0	380.0000	5.0000	0	5	0.0000	0.0000	0.0000	0.0000	0	0
0	381.0000	5.0000	0	5	0.0000	0.0000	0.0000	0.0000	0	0
0	382.0000	5.0000	0	5	0.0000	0.0000	0.0000	0.0000	0	0
0	383.0000	5.0000	0	5	0.0000	0.0000	0.0000	0.0000	0	0
0	384.0000	5.0000	0	5	0.0000	0.0000	0.0000	0.0000	0	0
0	385.0000	5.0000	0	5	0.0000	0.0000	0.0000	0.0000	0	0
0	386.0000	5.0000	0	5	0.0000	0.0000	0.0000	0.0000	0	0
0	387.0000	5.0000	0	5	0.0000	0.0000	0.0000	0.0000	0	0
0	388.0000	5.0000	0	5	0.0000	0.0000	0.0000	0.0000	0	0
0	389.0000	5.0000	0	5	0.0000	0.0000	0.0000	0.0000	0	0
0	390.0000	5.0000	0	5	0.0000	0.0000	0.0000	0.0000	0	0
0	391.0000	5.0000	0	5	0.0000	0.0000	0.0000	0.0000	0	0
0	392.0000	5.0000	0	5	0.0000	0.0000	0.0000	0.0000	0	0
0	393.0000	5.0000	0	5	0.0000	0.0000	0.0000	0.0000	0	0
0	394.0000	5.0000	0	5	0.0000	0.0000	0.0000	0.0000	0	0
0	395.0000	5.0000	0	5	0.0000	0.0000	0.0000	0.0000	0	0
0	396.0000	5.0000	0	5	0.0000	0.0000	0.0000	0.0000	0	0
0	397.0000	5.0000	0	5	0.0000	0.0000	0.0000	0.0000	0	0
0	398.0000	5.0000	0	5	0.0000	0.0000	0.0000	0.0000	0	0
0	399.0000	5.0000	0	5	0.0000	0.0000	0.0000	0.0000	0	0
0	400.0000	5.0000	0	5	0.0000	0.0000	0.0000	0.0000	0	0
0	401.0000	5.0000	0	5	0.0000	0.0000	0.0000	0.0000	0	0
0	402.0000	5.0000	0	5	0.0000	0.0000	0.0000	0.0000	0	0
0	403.0000	5.0000	0	5	0.0000	0.0000	0.0000	0.0000	0	0
0	404.0000	5.0000	0	5	0.0000	0.0000	0.0000	0.0000	0	0
0	405.0000	5.0000	0	5	0.0000	0.0000	0.0000	0.0000	0	0
0	406.0000	5.0000	0	5	0.0000	0.0000	0.0000	0.0000	0	0
0	407.0000	5.0000	0	5	0.0000	0.0000	0.0000	0.0000	0	0
0	408.0000	5.0000	0	5	0.0000	0.0000	0.0000	0.0000	0	0
0	409.0000	5.0000	0	5	0.0000	0.0000	0.0000	0.0000	0	0
0	410.0000	5.0000	0	5	0.0000	0.0000	0.0000	0.0000	0	0
0	411.0000	5.0000	0	5	0.0000	0.0000	0.0000	0.0000	0	0
0	412.0000	5.0000	0	5	0.0000	0.0000	0.0000	0.0000	0	0
0	413.0000	5.0000	0	5	0.0000	0.0000	0.0000	0.0000	0	0
0	414.0000	5.0000	0	5	0.0000	0.0000	0.0000	0.0000	0	0
0	415.0000	5.0000	0	5	0.0000	0.0000	0.0000	0.0000	0	0
0	416.0000	5.0000	0	5	0.0000	0.0000	0.0000	0.0000	0	0
0	417.0000	5.0000	0	5	0.0000	0.0000	0.0000	0.0000	0	0
0	418.0000	5.0000	0	5	0.0000	0.0000	0.0000	0.0000	0	0
0	419.0000	5.0000	0	5	0.0000	0.0000	0.0000	0.0000	0	0
0	420.0000	5.0000	0	5	0.0000	0.0000	0.0000	0.0000	0	0
0	421.0000	5.0000	0	5	0.0000	0.0000	0.0000	0.0000	0	0
0	422.0000	5.0000	0	5	0.0000	0.0000	0.0000	0.0000	0	0
0	423.0000	5.0000	0	5	0.0000	0.0000	0.0000	0.0000	0	0
0	424.0000	5.0000	0	5	0.0000	0.0000	0.0000	0.0000	0	0
0	425.0000	5.0000	0	5	0.0000	0.0000	0.0000	0.0000	0	0
0	426.0000	5.0000	0	5	0.0000	0.0000	0.0000	0.0000	0	0
0	427.0000	5.0000	0	5	0.0000	0.0000	0.0000	0.0000	0	0
0	428.0000	5.0000	0	5	0.0000	0.0000	0.0000	0.0000	0	0
0	429.0000	5.0000	0	5	0.0000	0.0000	0.0000	0.0000	0	0
0	430.0000	5.0000	0	5	0.0000	0.0000	0.0000	0.0000	0	0
0	431.0000	5.0000	0	5	0.0000	0.0000	0.0000	0.0000	0	0
0	432.0000	5.0000	0	5	0.0000	0.0000	0.0000	0.0000	0	0
0	433.0000	5.0000	0	5	0.0000	0.0000	0.0000	0.0000	0	0
0	434.0000	5.0000	0	5	0.0000	0.0000	0.0000	0.0000	0	0
0	435.0000	5.0000	0	5	0.0000	0.0000	0.0000	0.0000	0	0
0	436.0000	5.0000	0	5	0.0000	0.0000	0.0000	0.0000	0	0
0	437.0000	5.0000	0	5	0.0000	0.0000	0.0000	0.0000	0	0
0	438.0000	5.0000	0	5	0.0000	0.0000	0.0000	0.0000	0	0
0	439.0000	5.0000	0	5	0.0000	0.0000	0.0000	0.0000	0	0
0	440.0000	5.0000	0	5	0.0000	0.0000	0.0000	0.0000	0	0
0	441.0000	5.0000	0	5	0.0000	0.0000	0.0000	0.0000	0	0
0	442.0000	5.0000	0	5	0.0000	0.0000	0.0000	0.0000	0	0
0	443.0000	5.0000	0	5	0.0000	0.0000	0.0000	0.0000	0	0
0	444.0000	5.0000	0	5	0.0000	0.0000	0.0000	0.0000	0	0
0	445.0000	5.0000	0	5	0.0000	0.0000	0.0000	0.0000	0	0
0	446.0000	5.0000	0	5	0.0000	0.0000	0.0000	0.0000	0	0
0	447.0000	5.0000	0	5	0.0000	0.0000	0.0000	0.0000	0	0
0	448.0000	5.0000	0	5	0.0000	0.0000	0.0000	0.0000	0	0
0	449.0000	5.0000	0	5	0.0000	0.0000	0.0000	0.0000	0	0
0	450.0000	5.0000	0	5	0.0000	0.0000	0.0000	0.0000	0	0
0	451.0000	5.0000	0	5	0.0000	0.0000	0.0000	0.0000	0	0
0	452.0000	5.0000	0	5	0.0000	0.0000	0.0000	0.0000	0	0
0	453.0000	5.0000	0	5	0.0000	0.0000	0.0000	0.0000	0	0
0	454.0000	5.0000	0	5	0.0000	0.0000	0.0000	0.0000	0	0
0	455.0000	5.0000	0	5	0.0000	0.0000	0.0000	0.0000	0	0
0	456.0000	5.0000	0	5	0.0000	0.0000	0.0000	0.0000	0	0
0	457.0000	5.0000	0	5	0.0000	0.0000	0.0000	0.0000	0	0
0	458.0000	5.0000	0	5	0.0000	0.0000	0.0000	0.0000	0	0
0	459.0000	5.0000	0	5	0.0000	0.0000	0.0000	0.0000	0	0
0	460.0000	5.0000	0	5	0.0000	0.0000	0.0000	0.0000	0	0
0	461.0000	5.0000	0	5	0.0000	0.0000	0.0000	0.0000	0	0
0	462.0000	5.0000	0	5	0.0000	0.0000	0.0000	0.0000	0	0
0	463.0000	5.0000	0	5	0.0000	0.0000	0.0000	0.0000	0	0
0	464.0000	5.0000	0	5	0.0000	0.0000	0.0000	0.0000	0	0
0	465.0000	5.0000	0	5	0.0000	0.0000	0.0000	0.0000	0	0
0	466.0000	5.0000	0	5	0.0000	0.0000	0.0000	0.0000	0	0
0	467.0000	5.0000	0	5	0.0000	0.0000	0.0000	0.0000	0	0
0	468.0000	5.0000	0	5	0.0000	0.0000	0.0000	0.0000	0	0
0	469.0000	5.0000	0	5	0.0000	0.0000	0.0000	0.0000	0	0
0	470.0000	5.0000	0	5	0.0000	0.0000	0.0000	0.0000	0	0
0	471.0000	5.0000	0	5	0.0000	0.0000	0.0000	0.0000	0	0
0	472.0000	5.0000	0	5	0.0000	0.0000	0.0000	0.0000	0	0
0	473.0000	5.0000	0	5	0.0000	0.0000	0.0000	0.0000	0	0
0	474.0000	5.0000	0	5	0.0000	0.0000	0.0000	0.0000	0	0
0	475.0000	5.0000	0	5	0.0000	0.0000	0.0000	0.0000	0	0
0	476.0000	5.0000	0	5	0.0000	0.0000	0.0000	0.0000	0	0
0	477.0000	5.0000	0	5	0.0000	0.0000	0.0000	0.0000	0	0
0	478.0000	5.0000	0	5	0.0000	0.0000	0.0000	0.0000	0	0
0	479.0000	5.0000	0	5	0.0000	0.0000	0.0000	0.0000	0	0
0	480.0000	5.0000	0	5	0.0000	0.0000	0.0000	0.0000	0	0
0	481.0000	5.0000	0	5	0.0000	0.0000	0.0000	0.0000	0	0
0	482.0000	5.0000	0	5	0.0000	0.0000	0.0000	0.0000	0	0
0	483.0000	5.0000	0	5	0.0000	0.0000	0.0000	0.0000	0	0
0	484.0000	5.0000	0	5	0.0000	0.0000	0.0000	0.0000	0	0
0	485.0000	5.0000	0	5	0.0000	0.0000	0.0000	0.0000	0	0
0	486.0000	5.0000	0	5	0.0000	0.0000	0.0000	0.0000	0	0
0	487.0000	5.0000	0	5	0.0000	0.0000	0.0000	0.0000	0	0
0	488.0000	5.0000	0	5	0.0000	0.0000	0.0000	0.0000	0	0
0	489.0000	5.0000	0	5	0.0000	0.0000	0.0000	0.0000	0	0
0	490.0000	5.0000	0	5	0.0000	0.0000	0.0000	0.0000	0	0
0	491.0000	5.0000	0	5	0.0000	0.0000	0.0000	0.0000	0	0
0	492.0000	5.0000	0	5	0.0000	0.0000	0.0000	0.0000	0	0
0	493.0000	5.0000	0	5	0.0000	0.0000	0.0000	0.0000	0	0
0	494.0000	5.0000	0	5	0.0000	0.0000	0.0000	0.0000	0	0
0	495.0000	5.0000	0	5	0.0000	0.0000	0.0000	0.0000	0	0
0	496.0000	5.0000	0	5	0.0000	0.0000	0.0000	0.0000	0	0
0	497.0000	5.0000	0	5	0.0000	0.0000	0.0000	0.0000	0	0
0	498.0000	5.0000	0	5	0.0000	0.0000	0.0000	0.0000	0	0
0	499.0000	5.0000	0	5	0.0000	0.0000	0.0000	0.0000	0	0
0	500.0000	5.0000	0	5	0.0000	0.0000	0.0000	0.0000	0	0
0	501.0000	5.0000	0	5	0.0000	0.0000	0.0000	0.0000	0	0
0	502.0000	5.0000	0	5	0.0000	0.0000	0.0000	0.0000	0	0
0	503.0000	5.0000	0	5	0.0000	0.0000	0.0000	0.0000	0	0
0	504.0000	5.0000	0	5	0.0000	0.0000	0.0000	0.0000	0	0
0	505.0000	5.0000	0	5	0.0000	0.0000	0.0000	0.0000	0	0
0	506.0000	5.0000	0	5	0.0000	0.0000	0.0000	0.0000	0	0
0	507.0000	5.0000	0	5	0.0000	0.0000	0.0000	0.0000	0	0
0	508.0000	5.0000	0	5	0.0000	0.0000	0.0000	0.0000	0	0
0	509.0000	5.0000	0	5	0.0000	0.0000	0.0000	0.0000	0	0
0	510.0000	5.0000	0	5	0.0000	0.0000	0.0000	0.0000	0	0
0	511.0000	5.0000	0	5	0.0000	0.0000	0.0000	0.0000	0	0
0	512.0000	5.0000	0	5	0.0000	0.0000	0.0000	0.0000	0	0
0	513.0000	5.0000	0	5	0.0000	0.0000	0.0000	0.0000	0	0
0	514.0000	5.0000	0	5	0.0000	0.0000	0.0000	0.0000	0	0
0	515.0000	5.0000	0	5	0.0000	0.0000	0.0000	0.0000	0	0
0	516.0000	5.0000	0	5	0.0000	0.0000	0.0000	0.0000	0	0
0	517.0000	5.0000	0	5	0.0000	0.0000	0.0000	0.0000	0	0
0	518.0000	5.0000	0	5	0.0000	0.0000	0.0000	0.0000	0	0
0	519.0000	5.0000	0	5	0.0000	0.0000	0.0000	0.0000	0	0
0	520.0000	5.0000	0	5	0.0000	0.0000	0.0000	0.0000	0	0
0	521.0000	5.0000	0	5	0.0000	0.0000	0.0000	0.0000	0	0
0	522.0000	5.0000	0	5	0.0000	0.0000	0.0000	0.0000	0	0
0	523.0000	5.0000	0	5	0.0000	0.0000	0.0000	0.0000	0	0
0	524.0000	5.0000	0	5	0.0000	0.0000	0.0000	0.0000	0	0
0	525.0000	5.0000	0	5	0.0000	0.0000	0.0000	0.0000	0	0
0	526.0000	5.0000	0	5	0.0000	0.0000	0.0000	0.0000	0	0
0	527.0000	5.0000	0	5	0.0000	0.0000	0.0000	0.0000	0	0
0	528.0000	5.0000	0	5	0.0000	0.0000	0.0000	0.0000	0	0
0	529.0000	5.0000	0	5	0.0000	0.0000	0.0000	0.0000	0	0
0	530.0000	5.0000	0	5	0.0000	0.0000	0.0000	0.0000	0	0
0	531.0000	5.0000	0	5	0.0000	0.0000	0.0000	0.0000	0	0
0	532.0000	5.0000	0	5	0.0000	0.0000	0.0000	0.0000	0	0
0	533.0000	5.0000	0	5	0.0000	0.0000	0.0000	0.0000	0	0
0	534.0000	5.0000	0	5	0.0000	0.0000	0.0000	0.0000	0	0
0	535.0000	5.0000	0	5	0.0000	0.0000	0.0000	0.0000	0	0
0	536.0000	5.0000	0	5	0.0000	0.0000	0.0000	0.0000	0	0
0	537.0000	5.0000	0	5	0.0000	0.0000	0.0000	0.0000	0	0
0	538.0000	5.0000	0	5	0.0000	0.0000	0.0000	0.0000	0	0
0	539.0000	5.0000	0	5	0.0000	0.0000	0.0000	0.0000	0	0
0	540.0000	5.0000	0	5	0.0000	0.0000	0.0000	0.0000	0	0
0	541.0000	5.0000	0	5	0.0000	0.0000	0.0000	0.0000	0	0
0	542.0000	5.0000	0	5	0.0000	0.0000	0.0000	0.0000	0	0
0	543.0000	5.0000	0	5	0.0000	0.0000	0.0000	0.0000	0	0
0	544.0000	5.0000	0	5	0.0000	0.0000	0.0000	0.0000	0	0
0	545.0000	5.0000	0	5	0.0000	0.0000	0.0000	0.0000	0	0
0	546.0000	5.0000	0	5	0.0000	0.0000	0.0000	0.0000	0	0
0	547.0000	5.0000	0	5	0.0000	0.0000	0.0000	0.0000	0	0
0	548.0000	5.0000	0	5	0.0000	0.0000	0.0000	0.0000	0	0
0	549.0000	5.0000	0	5	0.0000	0.0000	0.0000	0.0000	0	0
0	550.0000	5.0000	0	5	0.0000	0.0000	0.0000	0.0000	0	0
0	551.0000	5.0000	0	5	0.0000	0.0000	0.0000	0.0000	0	0
0	552.0000	5.0000	0	5	0.0000	0.0000	0.0000	0.0000	0	0
0	553.0000	5.0000	0	5	0.0000	0.0000	0.0000	0.0000	0	0
0	554.0000	5.0000	0	5	0.0000	0.0000	0.0000	0.0000	0	0
0	555.0000	5.0000	0	5	0.0000	0.0000	0.0000	0.0000	0	0
0	556.0000	5.0000	0	5	0.0000	0.0000	0.0000	0.0000	0	0
0	557.0000	5.0000	0	5	0.0000	0.0000	0.0000	0.0000	0	0
0	558.0000	5.0000	0	5	0.0000	0.0000	0.0000	0.0000	0	0
0	559.0000	5.0000	0	5	0.0000	0.0000	0.0000	0.0000	0	0
0	560.0000	5.0000	0	5	0.0000	0.0000	0.0000	0.0000	0	0
0	561.0000	5.0000	0	5	0.0000	0.0000	0.0000	0.0000	0	0
0	562.0000	5.0000	0	5	0.0000	0.0000	0.0000	0.0000	0	0
0	563.0000	5.0000	0	5	0.0000	0.0000	0.0000	0.0000	0	0
0	564.0000	5.0000	0	5	0.0000	0.0000	0.0000	0.0000	0	0
0	565.0000	5.0000	0	5	0.0000	0.0000	0.0000	0.0000	0	0
0	566.0000	5.0000	0	5	0.0000	0.0000	0.0000	0.0000	0	0
0	567.0000	5.0000	0	5	0.0000	0.0000	0.0000	0.0000	0	0
0	568.0000	5.0000	0	5	0.0000	0.0000	0.0000	0.0000	0	0
0	569.0000	5.0000	0	5	0.0000	0.0000	0.0000	0.0000	0	0
0	570.0000	5.0000	0	5	0.0000	0.0000	0.0000	0.0000	0	0
0	571.0000	5.0000	0	5	0.0000	0.0000	0.0000	0.0000	0	0
0	572.0000	5.0000	0	5	0.0000	0.0000	0.0000	0.0000	0	0
0	573.0000	5.0000	0	5	0.0000	0.0000	0.0000	0.0000	0	0
0	574.0000	5.0000	0	5	0.0000	0.0000	0.0000	0.0000	0	0
0	575.0000	5.0000	0	5	0.0000	0.0000	0.0000	0.0000	0	0
0	576.0000	5.0000	0	5	0.0000	0.0000	0.0000	0.0000	0	0
0	577.0000	5.0000	0	5	0.0000	0.0000	0.0000	0.0000	0	0
0	578.0000	5.0000	0	5	0.0000	0.0000	0.0000	0.0000	0	0
0	579.0000	5.0000	0	5	0.0000	0.0000	0.0000	0.0000	0	0
0	580.0000	5.0000	0	5	0.0000	0.0000	0.0000	0.0000	0	0
0	581.0000	5.0000	0	5	0.0000	0.0000	0.0000	0.0000	0	0
0	582.0000	5.0000	0	5	0.0000	0.0000	0.0000	0.0000	0	0
0	583.0000	5.0000	0	5	0.0000	0.0000	0.0000	0.0000	0	0
0	584.0000	5.0000	0	5	0.0000	0.0000	0.0000	0.0000	0	0
0	585.0000	5.0000	0	5	0.0000	0.0000	0.0000	0.0000	0	0
0	586.0000	5.0000	0	5	0.0000	0.0000	0.0000	0.0000	0	0
0	587.0000	5.0000	0	5	0.0000	0.0000	0.0000	0.0000	0	0
0	588.0000	5.0000	0	5	0.0000	0.0000	0.0000	0.0000	0	0
0	589.0000	5.0000	0	5	0.0000	0.0000	0.0000	0.0000	0	0
0	590.0000	5.0000	0	5	0.0000	0.0000	0.0000	0.0000	0	0
0	591.0000	5.0000	0	5	0.0000	0.0000	0.0000	0.0000	0	0
0	592.0000	5.0000	0	5	0.0000	0.0000	0.0000	0.0000	0	0
0	593.0000	5.0000	0	5	0.0000	0.0000	0.0000	0.0000	0	0
0	594.0000	5.0000	0	5	0.0000	0.0000	0.0000	0.0000	0	0
0	595.0000	5.0000	0	5	0.0000	0.0000	0.0000	0.0000	0	0
0	596.0000	5.0000	0	5	0.0000	0.0000	0.0000	0.0000	0	0
0	597.0000	5.0000	0	5	0.0000	0.0000	0.0000	0.0000	0	0
0	598.0000	5.0000	0	5	0.0000	0.0000	0.0000	0.0000	0	0
0	599.0000	5.0000	0	5	0.0000	0.0000	0.0000	0.0000	0	0
0	600.0000	5.0000	0	5	0.0000	0.0000	0.0000	0.0000	0	0
0	601.0000	5.0000	0	5	0.0000	0.0000	0.0000	0.0000	0	0
0	602.0000	5.0000	0	5	0.0000	0.0000	0.0000	0.0000	0	0
0	603.0000	5.0000	0	5	0.0000	0.0000	0.0000	0.0000	0	0
0	604.0000	5.0000	0	5	0.0000	0.0000	0.0000	0.0000	0	0
0	605.0000	5.0000	0	5	0.0000	0.0000	0.0000	0.0000	0	0
0	606.0000	5.0000	0	5	0.0000	0.0000	0.0000	0.0000	0	0
0	607.0000	5.0000	0	5	0.0000	0.0000	0.0000	0.0000	0	0
0	608.0000	5.0000	0	5	0.0000	0.0000	0.0000	0.0000	0	0
0	609.0000	5.0000	0	5	0.0000	0.0000	0.0000	0.0000	0	0
0	610.0000	5.0000	0	5	0.0000	0.0000	0.0000	0.0000	0	0
0	611.0000	5.0000	0	5	0.0000	0.0000	0.0000	0.0000	0	0
0	612.0000	5.0000	0	5	0.0000	0.0000	0.0000	0.0000	0	0
0	613.0000	5.0000	0	5	0.0000	0.0000	0.0000	0.0000	0	0
0	614.0000	5.0000	0	5	0.0000	0.0000	0.0000	0.0000	0	0
0	615.0000	5.0000	0	5	0.0000	0.0000	0.0000	0.0000	0	0
0	616.0000	5.0000	0	5	0.0000	0.0000	0.0000	0.0000	0	0
0	617.0000	5.0000	0	5	0.0000	0.0000	0.0000	0.0000	0	0
0	618.0000	5.0000	0	5	0.0000	0.0000	0.0000	0.0000	0	0
0	619.0000	5.0000	0	5	0.0000	0.0000	0.0000	0.0000	0	0
0	620.0000	5.0000	0	5	0.0000	0.0000	0.0000	0.0000	0	0
0	621.0000	5.0000	0	5	0.0000	0.0000	0.0000	0.0000	0	0
0	622.0000	5.0000	0	5	0.0000	0.0000	0.0000	0.0000	0	0
0	623.0000	5.0000	0	5	0.0000	0.0000	0.0000	0.0000	0	0
0	624.0000	5.0000	0	5	0.0000	0.0000	0.0000	0.0000	0	0
0	625.0000	5.0000	0	5	0.0000	0.0000	0.0000	0.0000	0	0
0	626.0000	5.0000	0	5	0.0000	0.0000	0.0000	0.0000	0	0
0	627.0000	5.0000	0	5	0.0000	0.0000	0.0000	0.0000	0	0
0	628.0000	5.0000	0	5	0.0000	0.0000	0.0000	0.0000	0	0
0	629.0000	5.0000	0	5	0.0000	0.0000	0.0000	0.0000	0	0
0	630.0000	5.0000	0	5	0.0000	0.0000	0.0000	0.0000	0	0
0	631.0000	5.0000	0	5	0.0000	0.0000	0.0000	0.0000	0	0
0	632.0000	5.0000	0	5	0.0000	0.0000	0.0000	0.0000	0	0
0	633.0000	5.0000	0	5	0.0000	0.0000	0.0000	0.0000	0	0
0	634.0000	5.0000	0	5	0.0000	0.0000	0.0000	0.0000	0	0
0	635.0000	5.0000	0	5	0.0000	0.0000	0.0000	0.0000	0	0
0	636.0000	5.0000	0	5	0.0000	0.0000	0.0000	0.0000	0	0
0	637.0000	5.0000	0	5	0.0000	0.0000	0.0000	0.0000	0	0
0	638.0000	5.0000	0	5	0.0000	0.0000	0.0000	0.0000	0	0
0	639.0000	5.0000	0	5	0.0000	0.0000	0.0000	0.0000	0	0
0	640.0000	5.0000	0	5	0.0000	0.0000	0.0000	0.0000	0	0
0	641.0000	5.0000	0	5	0.0000	0.0000	0.0000	0.0000	0	0
0	642.0000	5.0000	0	5	0.0000	0.0000	0.0000	0.0000	0	0
0	643.0000	5.0000	0	5	0.0000	0.0000	0.0000	0.0000	0	0
0	644.0000	5.0000	0	5	0.0000	0.0000	0.0000	0.0000	0	0
0	645.0000	5.0000	0	5	0.0000	0.0000	0.0000	0.0000	0	0
0	646.0000	5.0000	0	5	0.0000	0.0000	0.0000	0.0000	0	0
0	647.0000	5.0000	0	5	0.0000	0.0000	0.0000	0.0000	0	0
0	648.0000	5.0000	0	5	0.0000	0.0000	0.0000	0.0000	0	0
0	649.0000	5.0000	0	5	0.0000	0.0000	0.0000	0.0000	0	0
0	650.0000	5.0000	0	5	0.0000	0.0000	0.0000	0.0000	0	0
0	651.0000	5.0000	0	5	0.0000	0.0000	0.0000	0.0000	0	0
0	652.0000	5.0000	0	5	0.0000	0.0000	0.0000	0.0000	0	0
0	653.0000	5.0000	0	5	0.0000	0.0000	0.0000	0.0000	0	0
0	654.0000	5.0000	0	5	0.0000	0.0000	0.0000	0.0000	0	0
0	655.0000	5.0000	0	5	0.0000	0.0000	0.0000	0.0000	0	0
0	656.0000	5.0000	0	5	0.0000	0.0000	0.0000	0.0000	0	0
0	657.0000	5.0000	0	5	0.0000	0.0000	0.0000	0.0000	0	0
0	658.0000	5.0000	0	5	0.0000	0.0000	0.0000	0.0000	0	0
0	659.0000	5.0000	0	5	0.0000	0.0000	0.0000	0.0000	0	0
0	660.0000	5.0000	0	5	0.0000	0.0000	0.0000	0.0000	0	0
0	661.0000	5.0000	0	5	0.0000	0.0000	0.0000	0.0000	0	0
0	662.0000	5.0000	0	5	0.0000	0.0000	0.0000	0.0000	0	0
0	663.0000	5.0000	0	5	0.0000	0.0000	0.0000	0.0000	0	0
0	664.0000	5.0000	0	5	0.0000	0.0000	0.0000	0.0000	0	0
0	665.0000	5.0000	0	5	0.0000	0.0000	0.0000	0.0000	0	0
0	666.0000	5.0000	0	5	0.0000	0.0000	0.0000	0.0000	0	0
0	667.0000	5.0000	0	5	0.0000	0.0000	0.0000	0.0000	0	0
0	668.0000	5.0000	0	5	0.0000	0.0000	0.0000	0.0000	0	0
0	669.0000	5.0000	0	5	0.0000	0.0000	0.0000	0.0000	0	0
0	670.0000	5.0000	0	5	0.0000	0.0000	0.0000	0.0000	0	0
0	671.0000	5.0000	0	5	0.0000	0.0000	0.0000	0.0000	0	0
0	672.0000	5.0000	0	5	0.0000	0.0000	0.0000	0.0000	0	0
0	673.0000	5.0000	0	5	0.0000	0.0000	0.0000	0.0000	0	0
0	674.0000	5.0000	0	5	0.0000	0.0000	0.0000	0.0000	0	0
0	675.0000	5.0000	0	5	0.0000	0.0000	0.0000	0.0000	0	0
0	676.0000	5.0000	0	5	0.0000	0.0000	0.0000	0.0000	0	0
0	677.0000	5.0000	0	5	0.0000	0.0000	0.0000	0.0000	0	0
0	678.0000	5.0000	0	5	0.0000	0.0000	0.0000	0.0000	0	0
0	679.0000	5.0000	0	5	0.0000	0.0000	0.0000	0.0000	0	0
0	680.0000	5.0000	0	5	0.0000	0.0000	0.0000	0.0000	0	0
0	681.0000	5.0000	0	5	0.0000	0.0000	0.0000	0.0000	0	0
0	682.0000	5.0000	0	5	0.0000	0.0000	0.0000	0.0000	0	0
0	683.0000	5.0000	0	5	0.0000	0.0000	0.0000	0.0000	0	0
0	684.0000	5.0000	0	5	0.0000	0.0000	0.0000	0.0000	0	0
0	685.0000	5.0000	0	5	0.0000	0.0000	0.0000	0.0000	0	0
0	686.0000	5.0000	0	5	0.0000	0.0000	0.0000	0.0000	0	0
0	687.0000	5.0000	0	5	0.0000	0.0000	0.0000	0.0000	0	0
0	688.0000	5.0000	0	5	0.0000	0.0000	0.0000	0.0000	0	0
0	689.0000	5.0000	0	5	0.0000	0.0000	0.0000	0.0000	0	0
0	690.0000	5.0000	0	5	0.0000	0.0000	0.0000	0.0000	0	0
0	691.0000	5.0000	0	5	0.0000	0.0000	0.0000	0.0000	0	0
0	692.0000	5.0000	0	5	0.0000	0.0000	0.0000	0.0000	0	0
0	693.0000	5.0000	0	5	0.0000	0.0000	0.0000	0.0000	0	0
0	694.0000	5.0000	0	5	0.0000	0.0000	0.0000	0.0000	0	0
0	695.0000	5.0000	0	5	0.0000	0.0000	0.0000	0.0000	0	0
1	696.0000	5.0000	9	0	72.0318	100.1481	30.9558	0.2038	155	132
1	697.0000	5.0000	9	0	72.0199	100.1207	30.9848	0.1416	148	131
1	698.0000	5.0000	9	0	71.9485	100.0880	30.9194	0.3054	146	130
1	699.0000	5.0000	9	0	72.0445	100.0508	31.0231	0.2050	156	133
1	700.0000	5.0000	9	0	72.1415	99.9682	31.1504	0.2814	147	132
1	701.0000	5.0000	9	0	72.2201	100.1037	30.9400	0.2821	150	131
1	702.0000	5.0000	9	0	72.0882	100.0113	30.9968	0.2019	145	133
1	703.0000	5.0000	9	0	72.1239	100.0601	31.0616	0.2623	148	133
1	704.0000	5.0000	9	0	72.3132	99.8414	31.2224	0.3342	143	129
1	705.0000	5.0000	9	0	72.2772	99.8116	31.0026	0.3997	146	133
1	706.0000	5.0000	9	0	72.5385	99.6667	31.4929	0.1932	146	131
1	707.0000	5.0000	9	0	72.4474	99.6754	31.2431	0.3878	157	128
1	708.0000	5.0000	9	0	72.3608	99.9552	31.2934	0.4031	140	135
1	709.0000	5.0000	9	0	72.2569	99.6743	31.2732	0.3762	135	125
1	710.0000	5.0000	9	0	72.9841	99.7118	31.1446	0.3436	132	118
1	711.0000	5.0000	9	0	72.2319	99.8470	30.9483	0.4120	131	112
1	712.0000	5.0000	9	0	72.4656	99.6470	30.8004	0.3502	131	113
1	713.0000	5.0000	9	0	72.5163	99.8782	30.9562	0.5182	131	108
1	714.0000	5.0000	8	0	72.5486	99.8158	30.7132	0.2331	132	107
1	715.0000	5.0000	9	0	72.4537	99.9571	30.5609	0.6649	138	117
1	716.0000	5.0000	9	0	72.5063	100.0545	30.8164	0.2932	144	120
1	717.0000	5.0000	9	0	72.6292	99.9305	30.7927	0.2097	149	128
1	718.0000	5.0000	9	0	72.6715	99.9735	30.7410	0.1949	155	126
1	719.0000	5.0000	9	0	72.6221	99.9724	30.6755	0.1889	152	131
1	720.0000	5.0000	9	0	72.6797	100.0360	30.4933	0.1687	155	132
1	721.0000	5.0000	10	0	72.7207	99.9676	30.6319	0.3511	152	126
1	722.0000	5.0000	9	0	72.5921	99.9878	30.5947	0.2970	150	126
1	723.0000	5.0000	9	0	72.7866	99.9971	30.5064	0.1919	146	130
1	724.0000	5.0000	9	0	72.8104	99.9818	30.4768	0.2026	150	129
1	725.0000	5.0000	9	0	72.7455	99.9801	30.4913	0.1995	146	134
1	726.0000	5.0000	9	0	72.7845	99.9838	30.4448	0.1475	145	132
1	727.0000	5.0000	9	0	72.8188	99.9788	30.4280	0.2354	146	135
1	728.0000	5.0000	9	0	72.8337	100.0527	30.4184	0.1625	146	129
1	729.0000	5.0000	9	0	72.7444	100.0370	30.3702	0.2162	141	124
1	730.0000	5.0000	9	0	72.7453	100.0970	30.3054	0.2752	151	130
0	731.0000	5.0000	0	5	0.0000	0.0000	0.0000	0.0000	0	0
0	732.0000	5.0000	0	5	0.0000	0.0000	0.0000	0.0000	0	0
0	733.0000	5.0000	0	5	0.0000	0.0000	0.0000	0.0000	0	0
0	734.0000	5.0000	0	5	0.0000	0.0000	0.0000	0.0000	0	0
0	735.0000	5.0000	0	5	0.0000	0.0000	0.0000	0.0000	0	0
0	736.0000	5.0000	0	5	0.0000	0.0000	0.0000	0.0000	0	0
0	737.0000	5.0000	0	5	0.0000	0.0000	0.0000	0.0000	0	0
0	738.0000	5.0000	0	5	0.0000	0.0000	0.0000	0.0000	0	0
0	739.0000	5.0000	0	5	0.0000	0.0000	0.0000	0.0000	0	0
0	740.0000	5.0000	0	5	0.0000	0.0000	0.0000	0.0000	0	0
0	741.0000	5.0000	0	5	0.0000	0.0000	0.0000	0.0000	0	0
0	742.0000	5.0000	0	5	0.0000	0.0000	0.0000	0.0000	0	0
0	743.0000	5.0000	0	5	0.0000	0.0000	0.0000	0.0000	0	0
0	744.0000	5.0000	0	5	0.0000	0.0000	0.0000	0.0000	0	0
0	745.0000	5.0000	0	5	0.0000	0.0000	0.0000	0.0000	0	0
0	746.0000	5.0000	0	5	0.0000	0.0000	0.0000	0.0000	0	0
0	747.0000	5.0000	0	5	0.0000	0.0000	0.0000	0.0000	0	0
0	748.0000	5.0000	0	5	0.0000	0.0000	0.0000	0.0000	0	0
0	749.0000	5.0000	0	5	0.0000	0.0000	0.0000	0.0000	0	0
0	750.0000	5.0000	0	5	0.0000	0.0000	0.0000	0.0000	0	0
0	751.0000	5.0000	0	5	0.0000	0.0000	0.0000	0.0000	0	0
0	752.0000	5.0000	0	5	0.0000	0.0000	0.0000	0.0000	0	0
0	753.0000	5.0000	0	5	0.0000	0.0000	0.0000	0.0000	0	0
0	754.0000	5.0000	0	5	0.0000	0.0000	0.0000	0.0000	0	0
0	755.0000	5.0000	0	5	0.0000	0.0000	0.0000	0.0000	0	0
0	756.0000	5.0000	0	5	0.0000	0.0000	0.0000	0.0000	0	0
0	757.0000	5.0000	0	5	0.0000	0.0000	0.0000	0.0000	0	0
0	758.0000	5.0000	0	5	0.0000	0.0000	0.0000	0.0000	0	0
0	759.0000	5.0000	0	5	0.0000	0.0000	0.0000	0.0000	0	0
0	760.0000	5.0000	0	5	0.0000	0.0000	0.0000	0.0000	0	0
0	761.0000	5.0000	0	5	0.0000	0.0000	0.0000	0.0000	0	0
0	762.0000	5.0000	0	5	0.0000	0.0000	0.0000	0.0000	0	0
0	763.0000	5.0000	0	5	0.0000	0.0000	0.0000	0.0000	0	0
0	764.0000	5.0000	0	5	0.0000	0.0000	0.0000	0.0000	0	0
0	765.0000	5.0000	0	5	0.0000	0.0000	0.0000	0.0000	0	0
0	766.0000	5.0000	0	5	0.0000	0.0000	0.0000	0.0000	0	0
0	767.0000	5.0000	0	5	0.0000	0.0000	0.0000	0.0000	0	0
0	768.0000	5.0000	0	5	0.0000	0.0000	0.0000	0.0000	0	0
0	769.0000	5.0000	0	5	0.0000	0.0000	0.0000	0.0000	0	0
0	770.0000	5.0000	0	5	0.0000	0.0000	0.0000	0.0000	0	0
0	771.0000	5.0000	0	5	0.0000	0.0000	0.0000	0.0000	0	0
0	772.0000	5.0000	0	5	0.0000	0.0000	0.0000	0.0000	0	0
0	773.0000	5.0000	0	5	0.0000	0.0000	0.0000	0.0000	0	0
0	774.0000	5.0000	0	5	0.0000	0.0000	0.0000	0.0000	0	0
0	775.0000	5.0000	0	5	0.0000	0.0000	0.0000	0.0000	0	0
0	776.0000	5.0000	0	5	0.0000	0.0000	0.0000	0.0000	0	0
0	777.0000	5.0000	0	5	0.0000	0.0000	0.0000	0.0000	0	0
0	778.0000	5.0000	0	5	0.0000	0.0000	0.0000	0.0000	0	0
0	779.0000	5.0000	0	5	0.0000	0.0000	0.0000	0.0000	0	0
0	780.0000	5.0000	0	5	0.0000	0.0000	0.0000	0.0000	0	0
0	781.0000	5.0000	0	5	0.0000	0.0000	0.0000	0.0000	0	0
0	782.0000	5.0000	0	5	0.0000	0.0000	0.0000	0.0000	0	0
0	783.0000	5.0000	0	5	0.0000	0.0000	0.0000	0.0000	0	0
0	784.0000	5.0000	0	5	0.0000	0.0000	0.0000	0.0000	0	0
0	785.0000	5.0000	0	5	0.0000	0.0000	0.0000	0.0000	0	0
0	786.0000	5.0000	0	5	0.0000	0.0000	0.0000	0.0000	0	0
0	787.0000	5.0000	0	5	0.0000	0.0000	0.0000	0.0000	0	0
0	788.0000	5.0000	0	5	0.0000	0.0000	0.0000	0.0000	0	0
0	789.0000	5.0000	0	5	0.0000	0.0000	0.0000	0.0000	0	0
0	790.0000	5.0000	0	5	0.0000	0.0000	0.0000	0.0000	0	0
0	791.0000	5.0000	0	5	0.0000	0.0000	0.0000	0.0000	0	0
0	792.0000	5.0000	0	5	0.0000	0.0000	0.0000	0.0000	0	0
0	793.0000	5.0000	0	5	0.0000	0.0000	0.0000	0.0000	0	0
0	794.0000	5.0000	0	5	0.0000	0.0000	0.0000	0.0000	0	0
0	795.0000	5.0000	0	5	0.0000	0.0000	0.0000	0.0000	0	0
0	796.0000	5.0000	0	5	0.0000	0.0000	0.0000	0.0000	0	0
0	797.0000	5.0000	0	5	0.0000	0.0000	0.0000	0.0000	0	0
0	798.0000	5.0000	0	5	0.0000	0.0000	0.0000	0.0000	0	0
0	799.0000	5.0000	0	5	0.0000	0.0000	0.0000	0.0000	0	0
0	800.0000	5.0000	0	5	0.0000	0.0000	0.0000	0.0000	0	0
0	801.0000	5.0000	0	5	0.0000	0.0000	0.0000	0.0000	0	0
0	802.0000	5.0000	0	5	0.0000	0.0000	0.0000	0.0000	0	0
0	803.0000	5.0000	0	5	0.0000	0.0000	0.0000	0.0000	0	0
0	804.0000	5.0000	0	5	0.0000	0.0000	0.0000	0.0000	0	0
0	805.0000	5.0000	0	5	0.0000	0.0000	0.0000	0.0000	0	0
0	806.0000	5.0000	0	5	0.0000	0.0000	0.0000	0.0000	0	0
0	807.0000	5.0000	0	5	0.0000	0.0000	0.0000	0.0000	0	0
0	808.0000	5.0000	0	5	0.0000	0.0000	0.0000	0.0000	0	0
0	809.0000	5.0000	0	5	0.0000	0.0000	0.0000	0.0000	0	0
0	810.0000	5.0000	0	5	0.0000	0.0000	0.0000	0.0000	0	0
0	811.0000	5.0000	0	5	0.0000	0.0000	0.0000	0.0000	0	0
0	812.0000	5.0000	0	5	0.0000	0.0000	0.0000	0.0000	0	0
0	813.0000	5.0000	0	5	0.0000	0.0000	0.0000	0.0000	0	0
0	814.0000	5.0000	0	5	0.0000	0.0000	0.0000	0.0000	0	0
0	815.0000	5.0000	0	5	0.0000	0.0000	0.0000	0.0000	0	0
0	816.0000	5.0000	0	5	0.0000	0.0000	0.0000	0.0000	0	0
0	817.0000	5.0000	0	5	0.0000	0.0000	0.0000	0.0000	0	0
0	818.0000	5.0000	0	5	0.0000	0.0000	0.0000	0.0000	0	0
0	819.0000	5.0000	0	5	0.0000	0.0000	0.0000	0.0000	0	0
0	820.0000	5.0000	0	5	0.0000	0.0000	0.0000	0.0000	0	0
0	821.0000	5.0000	0	5	0.0000	0.0000	0.0000	0.0000	0	0
0	822.0000	5.0000	0	5	0.0000	0.0000	0.0000	0.0000	0	0
0	823.0000	5.0000	0	5	0.0000	0.0000	0.0000	0.0000	0	0
0	824.0000	5.0000	0	5	0.0000	0.0000	0.0000	0.0000	0	0
0	825.0000	5.0000	0	5	0.0000	0.0000	0.0000	0.0000	0	0
0	826.0000	5.0000	0	5	0.0000	0.0000	0.0000	0.0000	0	0
0	827.0000	5.0000	0	5	0.0000	0.0000	0.0000	0.0000	0	0
0	828.0000	5.0000	0	5	0.0000	0.0000	0.0000	0.0000	0	0
0	829.0000	5.0000	0	5	0.0000	0.0000	0.0000	0.0000	0	0
0	830.0000	5.0000	0	5	0.0000	0.0000	0.0000	0.0000	0	0
0	831.0000	5.0000	0	5	0.0000	0.0000	0.0000	0.0000	0	0
0	832.0000	5.0000	0	5	0.0000	0.0000	0.0000	0.0000	0	0
0	833.0000	5.0000	0	5	0.0000	0.0000	0.0000	0.0000	0	0
0	834.0000	5.0000	0	5	0.0000	0.0000	0.0000	0.0000	0	0
0	835.0000	5.0000	0	5	0.0000	0.0000	0.0000	0.0000	0	0
0	836.0000	5.0000	0	5	0.0000	0.0000	0.0000	0.0000	0	0
0	837.0000	5.0000	0	5	0.0000	0.0000	0.0000	0.0000	0	0
0	838.0000	5.0000	0	5	0.0000	0.0000	0.0000	0.0000	0	0
0	839.0000	5.0000	0	5	0.0000	0.0000	0.0000	0.0000	0	0
0	840.0000	5.0000	0	5	0.0000	0.0000	0.0000	0.0000	0	0
0	841.0000	5.0000	0	5	0.0000	0.0000	0.0000	0.0000	0	0
0	842.0000	5.0000	0	5	0.0000	0.0000	0.0000	0.0000	0	0
0	843.0000	5.0000	0	5	0.0000	0.0000	0.0000	0.0000	0	0
0	844.0000	5.0000	0	5	0.0000	0.0000	0.0000	0.0000	0	0
0	845.0000	5.0000	0	5	0.0000	0.0000	0.0000	0.0000	0	0
0	846.0000	5.0000	0	5	0.0000	0.0000	0.0000	0.0000	0	0
0	847.0000	5.0000	0	5	0.0000	0.0000	0.0000	0.0000	0	0
0	848.0000	5.0000	0	5	0.0000	0.0000	0.0000	0.0000	0	0
0	849.0000	5.0000	0	5	0.0000	0.0000	0.0000	0.0000	0	0
0	850.0000	5.0000	0	5	0.0000	0.0000	0.0000	0.0000	0	0
0	851.0000	5.0000	0	5	0.0000	0.0000	0.0000	0.0000	0	0
0	852.0000	5.0000	0	5	0.0000	0.0000	0.0000	0.0000	0	0
0	853.0000	5.0000	0	5	0.0000	0.0000	0.0000	0.0000	0	0
0	854.0000	5.0000	0	5	0.0000	0.0000	0.0000	0.0000	0	0
0	855.0000	5.0000	0	5	0.0000	0.0000	0.0000	0.0000	0	0
0	856.0000	5.0000	0	5	0.0000	0.0000	0.0000	0.0000	0	0
0	857.0000	5.0000	0	5	0.0000	0.0000	0.0000	0.0000	0	0
0	858.0000	5.0000	0	5	0.0000	0.0000	0.0000	0.0000	0	0
0	859.0000	5.0000	0	5	0.0000	0.0000	0.0000	0.0000	0	0
0	860.0000	5.0000	0	5	0.0000	0.0000	0.0000	0.0000	0	0
0	861.0000	5.0000	0	5	0.0000	0.0000	0.0000	0.0000	0	0
0	862.0000	5.0000	0	5	0.0000	0.0000	0.0000	0.0000	0	0
0	863.0000	5.0000	0	5	0.0000	0.0000	0.0000	0.0000	0	0
0	864.0000	5.0000	0	5	0.0000	0.0000	0.0000	0.0000	0	0
0	865.0000	5.0000	0	5	0.0000	0.0000	0.0000	0.0000	0	0
0	866.0000	5.0000	0	5	0.0000	0.0000	0.0000	0.0000	0	0
0	867.0000	5.0000	0	5	0.0000	0.0000	0.0000	0.0000	0	0
0	868.0000	5.0000	0	5	0.0000	0.0000	0.0000	0.0000	0	0
0	869.0000	5.0000	0	5	0.0000	0.0000	0.0000	0.0000	0	0
0	870.0000	5.0000	0	5	0.0000	0.0000	0.0000	0.0000	0	0
0	871.0000	5.0000	0	5	0.0000	0.0000	0.0000	0.0000	0	0
0	872.0000	5.0000	0	5	0.0000	0.0000	0.0000	0.0000	0	0
0	873.0000	5.0000	0	5	0.0000	0.0000	0.0000	0.0000	0	0
0	874.0000	5.0000	0	5	0.0000	0.0000	0.0000	0.0000	0	0
0	875.0000	5.0000	0	5	0.0000	0.0000	0.0000	0.0000	0	0
0	876.0000	5.0000	0	5	0.0000	0.0000	0.0000	0.0000	0	0
0	877.0000	5.0000	0	5	0.0000	0.0000	0.0000	0.0000	0	0
0	878.0000	5.0000	0	5	0.0000	0.0000	0.0000	0.0000	0	0
0	879.0000	5.0000	0	5	0.0000	0.0000	0.0000	0.0000	0	0
0	880.0000	5.0000	0	5	0.0000	0.0000	0.0000	0.0000	0	0
0	881.0000	5.0000	0	5	0.0000	0.0000	0.0000	0.0000	0	0
0	882.0000	5.0000	0	5	0.0000	0.0000	0.0000	0.0000	0	0
0	883.0000	5.0000	0	5	0.0000	0.0000	0.0000	0.0000	0	0
0	884.0000	5.0000	0	5	0.0000	0.0000	0.0000	0.0000	0	0
0	885.0000	5.0000	0	5	0.0000	0.0000	0.0000	0.0000	0	0
0	886.0000	5.0000	0	5	0.0000	0.0000	0.0000	0.0000	0	0
0	887.0000	5.0000	0	5	0.0000	0.0000	0.0000	0.0000	0	0
0	888.0000	5.0000	0	5	0.0000	0.0000	0.0000	0.0000	0	0
0	889.0000	5.0000	0	5	0.0000	0.0000	0.0000	0.0000	0	0
0	890.0000	5.0000	0	5	0.0000	0.0000	0.0000	0.0000	0	0
0	891.0000	5.0000	0	5	0.0000	0.0000	0.0000	0.0000	0	0
0	892.0000	5.0000	0	5	0.0000	0.0000	0.0000	0.0000	0	0
0	893.0000	5.0000	0	5	0.0000	0.0000	0.0000	0.0000	0	0
0	894.0000	5.0000	0	5	0.0000	0.0000	0.0000	0.0000	0	0
0	895.0000	5.0000	0	5	0.0000	0.0000	0.0000	0.0000	0	0
0	896.0000	5.0000	0	5	0.0000	0.0000	0.0000	0.0000	0	0
0	897.0000	5.0000	0	5	0.0000	0.0000	0.0000	0.0000	0	0
0	898.0000	5.0000	0	5	0.0000	0.0000	0.0000	0.0000	0	0
0	899.0000	5.0000	0	5	0.0000	0.0000	0.0000	0.0000	0	0
0	900.0000	5.0000	0	5	0.0000	0.0000	0.0000	0.0000	0	0
0	901.0000	5.0000	0	5	0.0000	0.0000	0.0000	0.0000	0	0
0	902.0000	5.0000	0	5	0.0000	0.0000	0.0000	0.0000	0	0
0	903.0000	5.0000	0	5	0.0000	0.0000	0.0000	0.0000	0	0
0	904.0000	5.0000	0	5	0.0000	0.0000	0.0000	0.0000	0	0
0	905.0000	5.0000	0	5	0.0000	0.0000	0.0000	0.0000	0	0
0	906.0000	5.0000	0	5	0.0000	0.0000	0.0000	0.0000	0	0
0	907.0000	5.0000	0	5	0.0000	0.0000	0.0000	0.0000	0	0
0	908.0000	5.0000	0	5	0.0000	0.0000	0.0000	0.0000	0	0
0	909.0000	5.0000	0	5	0.0000	0.0000	0.0000	0.0000	0	0
0	910.0000	5.0000	0	5	0.0000	0.0000	0.0000	0.0000	0	0
0	911.0000	5.0000	0	5	0.0000	0.0000	0.0000	0.0000	0	0
0	0.0000	6.0000	0	5	0.0000	0.0000	0.0000	0.0000	0	0
0	1.0000	6.0000	0	5	0.0000	0.0000	0.0000	0.0000	0	0
0	2.0000	6.0000	0	5	0.0000	0.0000	0.0000	0.0000	0	0
0	3.0000	6.0000	0	5	0.0000	0.0000	0.0000	0.0000	0	0
0	4.0000	6.0000	0	5	0.0000	0.0000	0.0000	0.0000	0	0
0	5.0000	6.0000	0	5	0.0000	0.0000	0.0000	0.0000	0	0
0	6.0000	6.0000	0	5	0.0000	0.0000	0.0000	0.0000	0	0
0	7.0000	6.0000	0	5	0.0000	0.0000	0.0000	0.0000	0	0
0	8.0000	6.0000	0	5	0.0000	0.0000	0.0000	0.0000	0	0
0	9.0000	6.0000	0	5	0.0000	0.0000	0.0000	0.0000	0	0
0	10.0000	6.0000	0	5	0.0000	0.0000	0.0000	0.0000	0	0
0	11.0000	6.0000	0	5	0.0000	0.0000	0.0000	0.0000	0	0
0	12.0000	6.0000	0	5	0.0000	0.0000	0.0000	0.0000	0	0
0	13.0000	6.0000	0	5	0.0000	0.0000	0.0000	0.0000	0	0
0	14.0000	6.0000	0	5	0.0000	0.0000	0.0000	0.0000	0	0
0	15.0000	6.0000	0	5	0.0000	0.0000	0.0000	0.0000	0	0
0	16.0000	6.0000	0	5	0.0000	0.0000	0.0000	0.0000	0	0
0	17.0000	6.0000	0	5	0.0000	0.0000	0.0000	0.0000	0	0
0	18.0000	6.0000	0	5	0.0000	0.0000	0.0000	0.0000	0	0
0	19.0000	6.0000	0	5	0.0000	0.0000	0.0000	0.0000	0	0
0	20.0000	6.0000	0	5	0.0000	0.0000	0.0000	0.0000	0	0
0	21.0000	6.0000	0	5	0.0000	0.0000	0.0000	0.0000	0	0
0	22.0000	6.0000	0	5	0.0000	0.0000	0.0000	0.0000	0	0
0	23.0000	6.0000	0	5	0.0000	0.0000	0.0000	0.0000	0	0
0	24.0000	6.0000	0	5	0.0000	0.0000	0.0000	0.0000	0	0
0	25.0000	6.0000	0	5	0.0000	0.0000	0.0000	0.0000	0	0
0	26.0000	6.0000	0	5	0.0000	0.0000	0.0000	0.0000	0	0
0	27.0000	6.0000	0	5	0.0000	0.0000	0.0000	0.0000	0	0
0	28.0000	6.0000	0	5	0.0000	0.0000	0.0000	0.0000	0	0
0	29.0000	6.0000	0	5	0.0000	0.0000	0.0000	0.0000	0	0
0	30.0000	6.0000	0	5	0.0000	0.0000	0.0000	0.0000	0	0
0	31.0000	6.0000	0	5	0.0000	0.0000	0.0000	0.0000	0	0
0	32.0000	6.0000	0	5	0.0000	0.0000	0.0000	0.0000	0	0
0	33.0000	6.0000	0	5	0.0000	0.0000	0.0000	0.0000	0	0
0	34.0000	6.0000	0	5	0.0000	0.0000	0.0000	0.0000	0	0
0	35.0000	6.0000	0	5	0.0000	0.0000	0.0000	0.0000	0	0
0	36.0000	6.0000	0	5	0.0000	0.0000	0.0000	0.0000	0	0
0	37.0000	6.0000	0	5	0.0000	0.0000	0.0000	0.0000	0	0
0	38.0000	6.0000	0	5	0.0000	0.0000	0.0000	0.0000	0	0
0	39.0000	6.0000	0	5	0.0000	0.0000	0.0000	0.0000	0	0
0	40.0000	6.0000	0	5	0.0000	0.0000	0.0000	0.0000	0	0
0	41.0000	6.0000	0	5	0.0000	0.0000	0.0000	0.0000	0	0
0	42.0000	6.0000	0	5	0.0000	0.0000	0.0000	0.0000	0	0
0	43.0000	6.0000	0	5	0.0000	0.0000	0.0000	0.0000	0	0
0	44.0000	6.0000	0	5	0.0000	0.0000	0.0000	0.0000	0	0
0	45.0000	6.0000	0	5	0.0000	0.0000	0.0000	0.0000	0	0
0	46.0000	6.0000	0	5	0.0000	0.0000	0.0000	0.0000	0	0
0	47.0000	6.0000	0	5	0.0000	0.0000	0.0000	0.0000	0	0
0	48.0000	6.0000	0	5	0.0000	0.0000	0.0000	0.0000	0	0
0	49.0000	6.0000	0	5	0.0000	0.0000	0.0000	0.0000	0	0
0	50.0000	6.0000	0	5	0.0000	0.0000	0.0000	0.0000	0	0
0	51.0000	6.0000	0	5	0.0000	0.0000	0.0000	0.0000	0	0
0	52.0000	6.0000	0	5	0.0000	0.0000	0.0000	0.0000	0	0
0	53.0000	6.0000	0	5	0.0000	0.0000	0.0000	0.0000	0	0
0	54.0000	6.0000	0	5	0.0000	0.0000	0.0000	0.0000	0	0
0	55.0000	6.0000	0	5	0.0000	0.0000	0.0000	0.0000	0	0
0	56.0000	6.0000	0	5	0.0000	0.0000	0.0000	0.0000	0	0
0	57.0000	6.0000	0	5	0.0000	0.0000	0.0000	0.0000	0	0
0	58.0000	6.0000	0	5	0.0000	0.0000	0.0000	0.0000	0	0
0	59.0000	6.0000	0	5	0.0000	0.0000	0.0000	0.0000	0	0
0	60.0000	6.0000	0	5	0.0000	0.0000	0.0000	0.0000	0	0
0	61.0000	6.0000	0	5	0.0000	0.0000	0.0000	0.0000	0	0
0	62.0000	6.0000	0	5	0.0000	0.0000	0.0000	0.0000	0	0
0	63.0000	6.0000	0	5	0.0000	0.0000	0.0000	0.0000	0	0
0	64.0000	6.0000	0	5	0.0000	0.0000	0.0000	0.0000	0	0
0	65.0000	6.0000	0	5	0.0000	0.0000	0.0000	0.0000	0	0
0	66.0000	6.0000	0	5	0.0000	0.0000	0.0000	0.0000	0	0
0	67.0000	6.0000	0	5	0.0000	0.0000	0.0000	0.0000	0	0
0	68.0000	6.0000	0	5	0.0000	0.0000	0.0000	0.0000	0	0
0	69.0000	6.0000	0	5	0.0000	0.0000	0.0000	0.0000	0	0
0	70.0000	6.0000	0	5	0.0000	0.0000	0.0000	0.0000	0	0
0	71.0000	6.0000	0	5	0.0000	0.0000	0.0000	0.0000	0	0
0	72.0000	6.0000	0	5	0.0000	0.0000	0.0000	0.0000	0	0
0	73.0000	6.0000	0	5	0.0000	0.0000	0.0000	0.0000	0	0
0	74.0000	6.0000	0	5	0.0000	0.0000	0.0000	0.0000	0	0
0	75.0000	6.0000	0	5	0.0000	0.0000	0.0000	0.0000	0	0
0	76.0000	6.0000	0	5	0.0000	0.0000	0.0000	0.0000	0	0
0	77.0000	6.0000	0	5	0.0000	0.0000	0.0000	0.0000	0	0
0	78.0000	6.0000	0	5	0.0000	0.0000	0.0000	0.0000	0	0
0	79.0000	6.0000	0	5	0.0000	0.0000	0.0000	0.0000	0	0
0	80.0000	6.0000	0	5	0.0000	0.0000	0.0000	0.0000	0	0
0	81.0000	6.0000	0	5	0.0000	0.0000	0.0000	0.0000	0	0
0	82.0000	6.0000	0	5	0.0000	0.0000	0.0000	0.0000	0	0
0	83.0000	6.0000	0	5	0.0000	0.0000	0.0000	0.0000	0	0
0	84.0000	6.0000	0	5	0.0000	0.0000	0.0000	0.0000	0	0
0	85.0000	6.0000	0	5	0.0000	0.0000	0.0000	0.0000	0	0
0	86.0000	6.0000	0	5	0.0000	0.0000	0.0000	0.0000	0	0
0	87.0000	6.0000	0	5	0.0000	0.0000	0.0000	0.0000	0	0
0	88.0000	6.0000	0	5	0.0000	0.0000	0.0000	0.0000	0	0
0	89.0000	6.0000	0	5	0.0000	0.0000	0.0000	0.0000	0	0
0	90.0000	6.0000	0	5	0.0000	0.0000	0.0000	0.0000	0	0
0	91.0000	6.0000	0	5	0.0000	0.0000	0.0000	0.0000	0	0
0	92.0000	6.0000	0	5	0.0000	0.0000	0.0000	0.0000	0	0
0	93.0000	6.0000	0	5	0.0000	0.0000	0.0000	0.0000	0	0
0	94.0000	6.0000	0	5	0.0000	0.0000	0.0000	0.0000	0	0
0	95.0000	6.0000	0	5	0.0000	0.0000	0.0000	0.0000	0	0
0	96.0000	6.0000	0	5	0.0000	0.0000	0.0000	0.0000	0	0
0	97.0000	6.0000	0	5	0.0000	0.0000	0.0000	0.0000	0	0
0	98.0000	6.0000	0	5	0.0000	0.0000	0.0000	0.0000	0	0
0	99.0000	6.0000	0	5	0.0000	0.0000	0.0000	0.0000	0	0
0	100.0000	6.0000	0	5	0.0000	0.0000	0.0000	0.0000	0	0
0	101.0000	6.0000	0	5	0.0000	0.0000	0.0000	0.0000	0	0
0	102.0000	6.0000	0	5	0.0000	0.0000	0.0000	0.0000	0	0
0	103.0000	6.0000	0	5	0.0000	0.0000	0.0000	0.0000	0	0
0	104.0000	6.0000	0	5	0.0000	0.0000	0.0000	0.0000	0	0
0	105.0000	6.0000	0	5	0.0000	0.0000	0.0000	0.0000	0	0
0	106.0000	6.0000	0	5	0.0000	0.0000	0.0000	0.0000	0	0
0	107.0000	6.0000	0	5	0.0000	0.0000	0.0000	0.0000	0	0
0	108.0000	6.0000	0	5	0.0000	0.0000	0.0000	0.0000	0	0
0	109.0000	6.0000	0	5	0.0000	0.0000	0.0000	0.0000	0	0
0	110.0000	6.0000	0	5	0.0000	0.0000	0.0000	0.0000	0	0
0	111.0000	6.0000	0	5	0.0000	0.0000	0.0000	0.0000	0	0
0	112.0000	6.0000	0	5	0.0000	0.0000	0.0000	0.0000	0	0
0	113.0000	6.0000	0	5	0.0000	0.0000	0.0000	0.0000	0	0
0	114.0000	6.0000	0	5	0.0000	0.0000	0.0000	0.0000	0	0
0	115.0000	6.0000	0	5	0.0000	0.0000	0.0000	0.0000	0	0
0	116.0000	6.0000	0	5	0.0000	0.0000	0.0000	0.0000	0	0
0	117.0000	6.0000	0	5	0.0000	0.0000	0.0000	0.0000	0	0
0	118.0000	6.0000	0	5	0.0000	0.0000	0.0000	0.0000	0	0
0	119.0000	6.0000	0	5	0.0000	0.0000	0.0000	0.0000	0	0
0	120.0000	6.0000	0	5	0.0000	0.0000	0.0000	0.0000	0	0
0	121.0000	6.0000	0	5	0.0000	0.0000	0.0000	0.0000	0	0
0	122.0000	6.0000	0	5	0.0000	0.0000	0.0000	0.0000	0	0
0	123.0000	6.0000	0	5	0.0000	0.0000	0.0000	0.0000	0	0
0	124.0000	6.0000	0	5	0.0000	0.0000	0.0000	0.0000	0	0
0	125.0000	6.0000	0	5	0.0000	0.0000	0.0000	0.0000	0	0
0	126.0000	6.0000	0	5	0.0000	0.0000	0.0000	0.0000	0	0
0	127.0000	6.0000	0	5	0.0000	0.0000	0.0000	0.0000	0	0
0	128.0000	6.0000	0	5	0.0000	0.0000	0.0000	0.0000	0	0
0	129.0000	6.0000	0	5	0.0000	0.0000	0.0000	0.0000	0	0
0	130.0000	6.0000	0	5	0.0000	0.0000	0.0000	0.0000	0	0
0	131.0000	6.0000	0	5	0.0000	0.0000	0.0000	0.0000	0	0
0	132.0000	6.0000	0	5	0.0000	0.0000	0.0000	0.0000	0	0
0	133.0000	6.0000	0	5	0.0000	0.0000	0.0000	0.0000	0	0
0	134.0000	6.0000	0	5	0.0000	0.0000	0.0000	0.0000	0	0
0	135.0000	6.0000	0	5	0.0000	0.0000	0.0000	0.0000	0	0
0	136.0000	6.0000	0	5	0.0000	0.0000	0.0000	0.0000	0	0
0	137.0000	6.0000	0	5	0.0000	0.0000	0.0000	0.0000	0	0
0	138.0000	6.0000	0	5	0.0000	0.0000	0.0000	0.0000	0	0
0	139.0000	6.0000	0	5	0.0000	0.0000	0.0000	0.0000	0	0
0	140.0000	6.0000	0	5	0.0000	0.0000	0.0000	0.0000	0	0
0	141.0000	6.0000	0	5	0.0000	0.0000	0.0000	0.0000	0	0
0	142.0000	6.0000	0	5	0.0000	0.0000	0.0000	0.0000	0	0
0	143.0000	6.0000	0	5	0.0000	0.0000	0.0000	0.0000	0	0
0	144.0000	6.0000	0	5	0.0000	0.0000	0.0000	0.0000	0	0
0	145.0000	6.0000	0	5	0.0000	0.0000	0.0000	0.0000	0	0
0	146.0000	6.0000	0	5	0.0000	0.0000	0.0000	0.0000	0	0
0	147.0000	6.0000	0	5	0.0000	0.0000	0.0000	0.0000	0	0
0	148.0000	6.0000	0	5	0.0000	0.0000	0.0000	0.0000	0	0
0	149.0000	6.0000	0	5	0.0000	0.0000	0.0000	0.0000	0	0
0	150.0000	6.0000	0	5	0.0000	0.0000	0.0000	0.0000	0	0
0	151.0000	6.0000	0	5	0.0000	0.0000	0.0000	0.0000	0	0
0	152.0000	6.0000	0	5	0.0000	0.0000	0.0000	0.0000	0	0
0	153.0000	6.0000	0	5	0.0000	0.0000	0.0000	0.0000	0	0
0	154.0000	6.0000	0	5	0.0000	0.0000	0.0000	0.0000	0	0
0	155.0000	6.0000	0	5	0.0000	0.0000	0.0000	0.0000	0	0
0	156.0000	6.0000	0	5	0.0000	0.0000	0.0000	0.0000	0	0
0	157.0000	6.0000	0	5	0.0000	0.0000	0.0000	0.0000	0	0
0	158.0000	6.0000	0	5	0.0000	0.0000	0.0000	0.0000	0	0
0	159.0000	6.0000	0	5	0.0000	0.0000	0.0000	0.0000	0	0
0	160.0000	6.0000	0	5	0.0000	0.0000	0.0000	0.0000	0	0
0	161.0000	6.0000	0	5	0.0000	0.0000	0.0000	0.0000	0	0
0	162.0000	6.0000	0	5	0.0000	0.0000	0.0000	0.0000	0	0
0	163.0000	6.0000	0	5	0.0000	0.0000	0.0000	0.0000	0	0
0	164.0000	6.0000	0	5	0.0000	0.0000	0.0000	0.0000	0	0
0	165.0000	6.0000	0	5	0.0000	0.0000	0.0000	0.0000	0	0
0	166.0000	6.0000	0	5	0.0000	0.0000	0.0000	0.0000	0	0
0	167.0000	6.0000	0	5	0.0000	0.0000	0.0000	0.0000	0	0
0	168.0000	6.0000	0	5	0.0000	0.0000	0.0000	0.0000	0	0
0	169.0000	6.0000	0	5	0.0000	0.0000	0.0000	0.0000	0	0
0	170.0000	6.0000	0	5	0.0000	0.0000	0.0000	0.0000	0	0
0	171.0000	6.0000	0	5	0.0000	0.0000	0.0000	0.0000	0	0
0	172.0000	6.0000	0	5	0.0000	0.0000	0.0000	0.0000	0	0
0	173.0000	6.0000	0	5	0.0000	0.0000	0.0000	0.0000	0	0
0	174.0000	6.0000	0	5	0.0000	0.0000	0.0000	0.0000	0	0
0	175.0000	6.0000	0	5	0.0000	0.0000	0.0000	0.0000	0	0
0	176.0000	6.0000	0	5	0.0000	0.0000	0.0000	0.0000	0	0
0	177.0000	6.0000	0	5	0.0000	0.0000	0.0000	0.0000	0	0
0	178.0000	6.0000	0	5	0.0000	0.0000	0.0000	0.0000	0	0
0	179.0000	6.0000	0	5	0.0000	0.0000	0.0000	0.0000	0	0
0	180.0000	6.0000	0	5	0.0000	0.0000	0.0000	0.0000	0	0
0	181.0000	6.0000	0	5	0.0000	0.0000	0.0000	0.0000	0	0
0	182.0000	6.0000	0	5	0.0000	0.0000	0.0000	0.0000	0	0
0	183.0000	6.0000	0	5	0.0000	0.0000	0.0000	0.0000	0	0
0	184.0000	6.0000	0	5	0.0000	0.0000	0.0000	0.0000	0	0
0	185.0000	6.0000	0	5	0.0000	0.0000	0.0000	0.0000	0	0
0	186.0000	6.0000	0	5	0.0000	0.0000	0.0000	0.0000	0	0
0	187.0000	6.0000	0	5	0.0000	0.0000	0.0000	0.0000	0	0
0	188.0000	6.0000	0	5	0.0000	0.0000	0.0000	0.0000	0	0
0	189.0000	6.0000	0	5	0.0000	0.0000	0.0000	0.0000	0	0
0	190.0000	6.0000	0	5	0.0000	0.0000	0.0000	0.0000	0	0
0	191.0000	6.0000	0	5	0.0000	0.0000	0.0000	0.0000	0	0
0	192.0000	6.0000	0	5	0.0000	0.0000	0.0000	0.0000	0	0
0	193.0000	6.0000	0	5	0.0000	0.0000	0.0000	0.0000	0	0
0	194.0000	6.0000	0	5	0.0000	0.0000	0.0000	0.0000	0	0
0	195.0000	6.0000	0	5	0.0000	0.0000	0.0000	0.0000	0	0
0	196.0000	6.0000	0	5	0.0000	0.0000	0.0000	0.0000	0	0
0	197.0000	6.0000	0	5	0.0000	0.0000	0.0000	0.0000	0	0
0	198.0000	6.0000	0	5	0.0000	0.0000	0.0000	0.0000	0	0
0	199.0000	6.0000	0	5	0.0000	0.0000	0.0000	0.0000	0	0
0	200.0000	6.0000	0	5	0.0000	0.0000	0.0000	0.0000	0	0
0	201.0000	6.0000	0	5	0.0000	0.0000	0.0000	0.0000	0	0
0	202.0000	6.0000	0	5	0.0000	0.0000	0.0000	0.0000	0	0
0	203.0000	6.0000	0	5	0.0000	0.0000	0.0000	0.0000	0	0
0	204.0000	6.0000	0	5	0.0000	0.0000	0.0000	0.0000	0	0
0	205.0000	6.0000	0	5	0.0000	0.0000	0.0000	0.0000	0	0
0	206.0000	6.0000	0	5	0.0000	0.0000	0.0000	0.0000	0	0
0	207.0000	6.0000	0	5	0.0000	0.0000	0.0000	0.0000	0	0
0	208.0000	6.0000	0	5	0.0000	0.0000	0.0000	0.0000	0	0
0	209.0000	6.0000	0	5	0.0000	0.0000	0.0000	0.0000	0	0
0	210.0000	6.0000	0	5	0.0000	0.0000	0.0000	0.0000	0	0
0	211.0000	6.0000	0	5	0.0000	0.0000	0.0000	0.0000	0	0
0	212.0000	6.0000	0	5	0.0000	0.0000	0.0000	0.0000	0	0
0	213.0000	6.0000	0	5	0.0000	0.0000	0.0000	0.0000	0	0
0	214.0000	6.0000	0	5	0.0000	0.0000	0.0000	0.0000	0	0
0	215.0000	6.0000	0	5	0.0000	0.0000	0.0000	0.0000	0	0
0	216.0000	6.0000	0	5	0.0000	0.0000	0.0000	0.0000	0	0
0	217.0000	6.0000	0	5	0.0000	0.0000	0.0000	0.0000	0	0
0	218.0000	6.0000	0	5	0.0000	0.0000	0.0000	0.0000	0	0
0	219.0000	6.0000	0	5	0.0000	0.0000	0.0000	0.0000	0	0
0	220.0000	6.0000	0	5	0.0000	0.0000	0.0000	0.0000	0	0
0	221.0000	6.0000	0	5	0.0000	0.0000	0.0000	0.0000	0	0
0	222.0000	6.0000	0	5	0.0000	0.0000	0.0000	0.0000	0	0
0	223.0000	6.0000	0	5	0.0000	0.0000	0.0000	0.0000	0	0
0	224.0000	6.0000	0	5	0.0000	0.0000	0.0000	0.0000	0	0
0	225.0000	6.0000	0	5	0.0000	0.0000	0.0000	0.0000	0	0
0	226.0000	6.0000	0	5	0.0000	0.0000	0.0000	0.0000	0	0
0	227.0000	6.0000	0	5	0.0000	0.0000	0.0000	0.0000	0	0
0	228.0000	6.0000	0	5	0.0000	0.0000	0.0000	0.0000	0	0
0	229.0000	6.0000	0	5	0.0000	0.0000	0.0000	0.0000	0	0
0	230.0000	6.0000	0	5	0.0000	0.0000	0.0000	0.0000	0	0
0	231.0000	6.0000	0	5	0.0000	0.0000	0.0000	0.0000	0	0
0	232.0000	6.0000	0	5	0.0000	0.0000	0.0000	0.0000	0	0
0	233.0000	6.0000	0	5	0.0000	0.0000	0.0000	0.0000	0	0
0	234.0000	6.0000	0	5	0.0000	0.0000	0.0000	0.0000	0	0
0	235.0000	6.0000	0	5	0.0000	0.0000	0.0000	0.0000	0	0
0	236.0000	6.0000	0	5	0.0000	0.0000	0.0000	0.0000	0	0
0	237.0000	6.0000	0	5	0.0000	0.0000	0.0000	0.0000	0	0
0	238.0000	6.0000	0	5	0.0000	0.0000	0.0000	0.0000	0	0
0	239.0000	6.0000	0	5	0.0000	0.0000	0.0000	0.0000	0	0
0	240.0000	6.0000	0	5	0.0000	0.0000	0.0000	0.0000	0	0
0	241.0000	6.0000	0	5	0.0000	0.0000	0.0000	0.0000	0	0
0	242.0000	6.0000	0	5	0.0000	0.0000	0.0000	0.0000	0	0
0	243.0000	6.0000	0	5	0.0000	0.0000	0.0000	0.0000	0	0
0	244.0000	6.0000	0	5	0.0000	0.0000	0.0000	0.0000	0	0
0	245.0000	6.0000	0	5	0.0000	0.0000	0.0000	0.0000	0	0
0	246.0000	6.0000	0	5	0.0000	0.0000	0.0000	0.0000	0	0
0	247.0000	6.0000	0	5	0.0000	0.0000	0.0000	0.0000	0	0
0	248.0000	6.0000	0	5	0.0000	0.0000	0.0000	0.0000	0	0
0	249.0000	6.0000	0	5	0.0000	0.0000	0.0000	0.0000	0	0
0	250.0000	6.0000	0	5	0.0000	0.0000	0.0000	0.0000	0	0
0	251.0000	6.0000	0	5	0.0000	0.0000	0.0000	0.0000	0	0
0	252.0000	6.0000	0	5	0.0000	0.0000	0.0000	0.0000	0	0
0	253.0000	6.0000	0	5	0.0000	0.0000	0.0000	0.0000	0	0
0	254.0000	6.0000	0	5	0.0000	0.0000	0.0000	0.0000	0	0
0	255.0000	6.0000	0	5	0.0000	0.0000	0.0000	0.0000	0	0
0	256.0000	6.0000	0	5	0.0000	0.0000	0.0000	0.0000	0	0
0	257.0000	6.0000	0	5	0.0000	0.0000	0.0000	0.0000	0	0
0	258.0000	6.0000	0	5	0.0000	0.0000	0.0000	0.0000	0	0
0	259.0000	6.0000	0	5	0.0000	0.0000	0.0000	0.0000	0	0
0	260.0000	6.0000	0	5	0.0000	0.0000	0.0000	0.0000	0	0
0	261.0000	6.0000	0	5	0.0000	0.0000	0.0000	0.0000	0	0
0	262.0000	6.0000	0	5	0.0000	0.0000	0.0000	0.0000	0	0
0	263.0000	6.0000	0	5	0.0000	0.0000	0.0000	0.0000	0	0
0	264.0000	6.0000	0	5	0.0000	0.0000	0.0000	0.0000	0	0
0	265.0000	6.0000	0	5	0.0000	0.0000	0.0000	0.0000	0	0
0	266.0000	6.0000	0	5	0.0000	0.0000	0.0000	0.0000	0	0
0	267.0000	6.0000	0	5	0.0000	0.0000	0.0000	0.0000	0	0
0	268.0000	6.0000	0	5	0.0000	0.0000	0.0000	0.0000	0	0
0	269.0000	6.0000	0	5	0.0000	0.0000	0.0000	0.0000	0	0
0	270.0000	6.0000	0	5	0.0000	0.0000	0.0000	0.0000	0	0
0	271.0000	6.0000	0	5	0.0000	0.0000	0.0000	0.0000	0	0
0	272.0000	6.0000	0	5	0.0000	0.0000	0.0000	0.0000	0	0
0	273.0000	6.0000	0	5	0.0000	0.0000	0.0000	0.0000	0	0
0	274.0000	6.0000	0	5	0.0000	0.0000	0.0000	0.0000	0	0
0	275.0000	6.0000	0	5	0.0000	0.0000	0.0000	0.0000	0	0
0	276.0000	6.0000	0	5	0.0000	0.0000	0.0000	0.0000	0	0
0	277.0000	6.0000	0	5	0.0000	0.0000	0.0000	0.0000	0	0
0	278.0000	6.0000	0	5	0.0000	0.0000	0.0000	0.0000	0	0
0	279.0000	6.0000	0	5	0.0000	0.0000	0.0000	0.0000	0	0
0	280.0000	6.0000	0	5	0.0000	0.0000	0.0000	0.0000	0	0
0	281.0000	6.0000	0	5	0.0000	0.0000	0.0000	0.0000	0	0
0	282.0000	6.0000	0	5	0.0000	0.0000	0.0000	0.0000	0	0
0	283.0000	6.0000	0	5	0.0000	0.0000	0.0000	0.0000	0	0
0	284.0000	6.0000	0	5	0.0000	0.0000	0.0000	0.0000	0	0
0	285.0000	6.0000	0	5	0.0000	0.0000	0.0000	0.0000	0	0
0	286.0000	6.0000	0	5	0.0000	0.0000	0.0000	0.0000	0	0
0	287.0000	6.0000	0	5	0.0000	0.0000	0.0000	0.0000	0	0
0	288.0000	6.0000	0	5	0.0000	0.0000	0.0000	0.0000	0	0
0	289.0000	6.0000	0	5	0.0000	0.0000	0.0000	0.0000	0	0
0	290.0000	6.0000	0	5	0.0000	0.0000	0.0000	0.0000	0	0
0	291.0000	6.0000	0	5	0.0000	0.0000	0.0000	0.0000	0	0
0	292.0000	6.0000	0	5	0.0000	0.0000	0.0000	0.0000	0	0
0	293.0000	6.0000	0	5	0.0000	0.0000	0.0000	0.0000	0	0
0	294.0000	6.0000	0	5	0.0000	0.0000	0.0000	0.0000	0	0
0	295.0000	6.0000	0	5	0.0000	0.0000	0.0000	0.0000	0	0
0	296.0000	6.0000	0	5	0.0000	0.0000	0.0000	0.0000	0	0
0	297.0000	6.0000	0	5	0.0000	0.0000	0.0000	0.0000	0	0
0	298.0000	6.0000	0	5	0.0000	0.0000	0.0000	0.0000	0	0
0	299.0000	6.0000	0	5	0.0000	0.0000	0.0000	0.0000	0	0
0	300.0000	6.0000	0	5	0.0000	0.0000	0.0000	0.0000	0	0
0	301.0000	6.0000	0	5	0.0000	0.0000	0.0000	0.0000	0	0
0	302.0000	6.0000	0	5	0.0000	0.0000	0.0000	0.0000	0	0
0	303.0000	6.0000	0	5	0.0000	0.0000	0.0000	0.0000	0	0
0	304.0000	6.0000	0	5	0.0000	0.0000	0.0000	0.0000	0	0
0	305.0000	6.0000	0	5	0.0000	0.0000	0.0000	0.0000	0	0
0	306.0000	6.0000	0	5	0.0000	0.0000	0.0000	0.0000	0	0
0	307.0000	6.0000	0	5	0.0000	0.0000	0.0000	0.0000	0	0
0	308.0000	6.0000	0	5	0.0000	0.0000	0.0000	0.0000	0	0
0	309.0000	6.0000	0	5	0.0000	0.0000	0.0000	0.0000	0	0
0	310.0000	6.0000	0	5	0.0000	0.0000	0.0000	0.0000	0	0
0	311.0000	6.0000	0	5	0.0000	0.0000	0.0000	0.0000	0	0
0	312.0000	6.0000	0	5	0.0000	0.0000	0.0000	0.0000	0	0
0	313.0000	6.0000	0	5	0.0000	0.0000	0.0000	0.0000	0	0
0	314.0000	6.0000	0	5	0.0000	0.0000	0.0000	0.0000	0	0
0	315.0000	6.0000	0	5	0.0000	0.0000	0.0000	0.0000	0	0
0	316.0000	6.0000	0	5	0.0000	0.0000	0.0000	0.0000	0	0
0	317.0000	6.0000	0	5	0.0000	0.0000	0.0000	0.0000	0	0
0	318.0000	6.0000	0	5	0.0000	0.0000	0.0000	0.0000	0	0
0	319.0000	6.0000	0	5	0.0000	0.0000	0.0000	0.0000	0	0
0	320.0000	6.0000	0	5	0.0000	0.0000	0.0000	0.0000	0	0
0	321.0000	6.0000	0	5	0.0000	0.0000	0.0000	0.0000	0	0
0	322.0000	6.0000	0	5	0.0000	0.0000	0.0000	0.0000	0	0
0	323.0000	6.0000	0	5	0.0000	0.0000	0.0000	0.0000	0	0
0	324.0000	6.0000	0	5	0.0000	0.0000	0.0000	0.0000	0	0
0	325.0000	6.0000	0	5	0.0000	0.0000	0.0000	0.0000	0	0
0	326.0000	6.0000	0	5	0.0000	0.0000	0.0000	0.0000	0	0
0	327.0000	6.0000	0	5	0.0000	0.0000	0.0000	0.0000	0	0
0	328.0000	6.0000	0	5	0.0000	0.0000	0.0000	0.0000	0	0
0	329.0000	6.0000	0	5	0.0000	0.0000	0.0000	0.0000	0	0
0	330.0000	6.0000	0	5	0.0000	0.0000	0.0000	0.0000	0	0
0	331.0000	6.0000	0	5	0.0000	0.0000	0.0000	0.0000	0	0
0	332.0000	6.0000	0	5	0.0000	0.0000	0.0000	0.0000	0	0
0	333.0000	6.0000	0	5	0.0000	0.0000	0.0000	0.0000	0	0
0	334.0000	6.0000	0	5	0.0000	0.0000	0.0000	0.0000	0	0
0	335.0000	6.0000	0	5	0.0000	0.0000	0.0000	0.0000	0	0
0	336.0000	6.0000	0	5	0.0000	0.0000	0.0000	0.0000	0	0
0	337.0000	6.0000	0	5	0.0000	0.0000	0.0000	0.0000	0	0
0	338.0000	6.0000	0	5	0.0000	0.0000	0.0000	0.0000	0	0
0	339.0000	6.0000	0	5	0.0000	0.0000	0.0000	0.0000	0	0
0	340.0000	6.0000	0	5	0.0000	0.0000	0.0000	0.0000	0	0
0	341.0000	6.0000	0	5	0.0000	0.0000	0.0000	0.0000	0	0
0	342.0000	6.0000	0	5	0.0000	0.0000	0.0000	0.0000	0	0
0	343.0000	6.0000	0	5	0.0000	0.0000	0.0000	0.0000	0	0
0	344.0000	6.0000	0	5	0.0000	0.0000	0.0000	0.0000	0	0
0	345.0000	6.0000	0	5	0.0000	0.0000	0.0000	0.0000	0	0
0	346.0000	6.0000	0	5	0.0000	0.0000	0.0000	0.0000	0	0
0	347.0000	6.0000	0	5	0.0000	0.0000	0.0000	0.0000	0	0
0	348.0000	6.0000	0	5	0.0000	0.0000	0.0000	0.0000	0	0
0	349.0000	6.0000	0	5	0.0000	0.0000	0.0000	0.0000	0	0
0	350.0000	6.0000	0	5	0.0000	0.0000	0.0000	0.0000	0	0
0	351.0000	6.0000	0	5	0.0000	0.0000	0.0000	0.0000	0	0
0	352.0000	6.0000	0	5	0.0000	0.0000	0.0000	0.0000	0	0
0	353.0000	6.0000	0	5	0.0000	0.0000	0.0000	0.0000	0	0
0	354.0000	6.0000	0	5	0.0000	0.0000	0.0000	0.0000	0	0
0	355.0000	6.0000	0	5	0.0000	0.0000	0.0000	0.0000	0	0
0	356.0000	6.0000	0	5	0.0000	0.0000	0.0000	0.0000	0	0
0	357.0000	6.0000	0	5	0.0000	0.0000	0.0000	0.0000	0	0
0	358.0000	6.0000	0	5	0.0000	0.0000	0.0000	0.0000	0	0
0	359.0000	6.0000	0	5	0.0000	0.0000	0.0000	0.0000	0	0
0	360.0000	6.0000	0	5	0.0000	0.0000	0.0000	0.0000	0	0
0	361.0000	6.0000	0	5	0.0000	0.0000	0.0000	0.0000	0	0
0	362.0000	6.0000	0	5	0.0000	0.0000	0.0000	0.0000	0	0
0	363.0000	6.0000	0	5	0.0000	0.0000	0.0000	0.0000	0	0
0	364.0000	6.0000	0	5	0.0000	0.0000	0.0000	0.0000	0	0
0	365.0000	6.0000	0	5	0.0000	0.0000	0.0000	0.0000	0	0
0	366.0000	6.0000	0	5	0.0000	0.0000	0.0000	0.0000	0	0
0	367.0000	6.0000	0	5	0.0000	0.0000	0.0000	0.0000	0	0
0	368.0000	6.0000	0	5	0.0000	0.0000	0.0000	0.0000	0	0
0	369.0000	6.0000	0	5	0.0000	0.0000	0.0000	0.0000	0	0
0	370.0000	6.0000	0	5	0.0000	0.0000	0.0000	0.0000	0	0
0	371.0000	6.0000	0	5	0.0000	0.0000	0.0000	0.0000	0	0
0	372.0000	6.0000	0	5	0.0000	0.0000	0.0000	0.0000	0	0
0	373.0000	6.0000	0	5	0.0000	0.0000	0.0000	0.0000	0	0
0	374.0000	6.0000	0	5	0.0000	0.0000	0.0000	0.0000	0	0
0	375.0000	6.0000	0	5	0.0000	0.0000	0.0000	0.0000	0	0
0	376.0000	6.0000	0	5	0.0000	0.0000	0.0000	0.0000	0	0
0	377.0000	6.0000	0	5	0.0000	0.0000	0.0000	0.0000	0	0
0	378.0000	6.0000	0	5	0.0000	0.0000	0.0000	0.0000	0	0
0	379.0000	6.0000	0	5	0.0000	0.0000	0.0000	0.0000	0	0
0	380.0000	6.0000	0	5	0.0000	0.0000	0.0000	0.0000	0	0
0	381.0000	6.0000	0	5	0.0000	0.0000	0.0000	0.0000	0	0
0	382.0000	6.0000	0	5	0.0000	0.0000	0.0000	0.0000	0	0
0	383.0000	6.0000	0	5	0.0000	0.0000	0.0000	0.0000	0	0
0	384.0000	6.0000	0	5	0.0000	0.0000	0.0000	0.0000	0	0
0	385.0000	6.0000	0	5	0.0000	0.0000	0.0000	0.0000	0	0
0	386.0000	6.0000	0	5	0.0000	0.0000	0.0000	0.0000	0	0
0	387.0000	6.0000	0	5	0.0000	0.0000	0.0000	0.0000	0	0
0	388.0000	6.0000	0	5	0.0000	0.0000	0.0000	0.0000	0	0
0	389.0000	6.0000	0	5	0.0000	0.0000	0.0000	0.0000	0	0
0	390.0000	6.0000	0	5	0.0000	0.0000	0.0000	0.0000	0	0
0	391.0000	6.0000	0	5	0.0000	0.0000	0.0000	0.0000	0	0
0	392.0000	6.0000	0	5	0.0000	0.0000	0.0000	0.0000	0	0
0	393.0000	6.0000	0	5	0.0000	0.0000	0.0000	0.0000	0	0
0	394.0000	6.0000	0	5	0.0000	0.0000	0.0000	0.0000	0	0
0	395.0000	6.0000	0	5	0.0000	0.0000	0.0000	0.0000	0	0
0	396.0000	6.0000	0	5	0.0000	0.0000	0.0000	0.0000	0	0
0	397.0000	6.0000	0	5	0.0000	0.0000	0.0000	0.0000	0	0
0	398.0000	6.0000	0	5	0.0000	0.0000	0.0000	0.0000	0	0
0	399.0000	6.0000	0	5	0.0000	0.0000	0.0000	0.0000	0	0
0	400.0000	6.0000	0	5	0.0000	0.0000	0.0000	0.0000	0	0
0	401.0000	6.0000	0	5	0.0000	0.0000	0.0000	0.0000	0	0
0	402.0000	6.0000	0	5	0.0000	0.0000	0.0000	0.0000	0	0
0	403.0000	6.0000	0	5	0.0000	0.0000	0.0000	0.0000	0	0
0	404.0000	6.0000	0	5	0.0000	0.0000	0.0000	0.0000	0	0
0	405.0000	6.0000	0	5	0.0000	0.0000	0.0000	0.0000	0	0
0	406.0000	6.0000	0	5	0.0000	0.0000	0.0000	0.0000	0	0
0	407.0000	6.0000	0	5	0.0000	0.0000	0.0000	0.0000	0	0
0	408.0000	6.0000	0	5	0.0000	0.0000	0.0000	0.0000	0	0
0	409.0000	6.0000	0	5	0.0000	0.0000	0.0000	0.0000	0	0
0	410.0000	6.0000	0	5	0.0000	0.0000	0.0000	0.0000	0	0
0	411.0000	6.0000	0	5	0.0000	0.0000	0.0000	0.0000	0	0
0	412.0000	6.0000	0	5	0.0000	0.0000	0.0000	0.0000	0	0
0	413.0000	6.0000	0	5	0.0000	0.0000	0.0000	0.0000	0	0
0	414.0000	6.0000	0	5	0.0000	0.0000	0.0000	0.0000	0	0
0	415.0000	6.0000	0	5	0.0000	0.0000	0.0000	0.0000	0	0
0	416.0000	6.0000	0	5	0.0000	0.0000	0.0000	0.0000	0	0
0	417.0000	6.0000	0	5	0.0000	0.0000	0.0000	0.0000	0	0
0	418.0000	6.0000	0	5	0.0000	0.0000	0.0000	0.0000	0	0
0	419.0000	6.0000	0	5	0.0000	0.0000	0.0000	0.0000	0	0
0	420.0000	6.0000	0	5	0.0000	0.0000	0.0000	0.0000	0	0
0	421.0000	6.0000	0	5	0.0000	0.0000	0.0000	0.0000	0	0
0	422.0000	6.0000	0	5	0.0000	0.0000	0.0000	0.0000	0	0
0	423.0000	6.0000	0	5	0.0000	0.0000	0.0000	0.0000	0	0
0	424.0000	6.0000	0	5	0.0000	0.0000	0.0000	0.0000	0	0
0	425.0000	6.0000	0	5	0.0000	0.0000	0.0000	0.0000	0	0
0	426.0000	6.0000	0	5	0.0000	0.0000	0.0000	0.0000	0	0
0	427.0000	6.0000	0	5	0.0000	0.0000	0.0000	0.0000	0	0
0	428.0000	6.0000	0	5	0.0000	0.0000	0.0000	0.0000	0	0
0	429.0000	6.0000	0	5	0.0000	0.0000	0.0000	0.0000	0	0
0	430.0000	6.0000	0	5	0.0000	0.0000	0.0000	0.0000	0	0
0	431.0000	6.0000	0	5	0.0000	0.0000	0.0000	0.0000	0	0
0	432.0000	6.0000	0	5	0.0000	0.0000	0.0000	0.0000	0	0
0	433.0000	6.0000	0	5	0.0000	0.0000	0.0000	0.0000	0	0
0	434.0000	6.0000	0	5	0.0000	0.0000	0.0000	0.0000	0	0
0	435.0000	6.0000	0	5	0.0000	0.0000	0.0000	0.0000	0	0
0	436.0000	6.0000	0	5	0.0000	0.0000	0.0000	0.0000	0	0
0	437.0000	6.0000	0	5	0.0000	0.0000	0.0000	0.0000	0	0
0	438.0000	6.0000	0	5	0.0000	0.0000	0.0000	0.0000	0	0
0	439.0000	6.0000	0	5	0.0000	0.0000	0.0000	0.0000	0	0
0	440.0000	6.0000	0	5	0.0000	0.0000	0.0000	0.0000	0	0
0	441.0000	6.0000	0	5	0.0000	0.0000	0.0000	0.0000	0	0
0	442.0000	6.0000	0	5	0.0000	0.0000	0.0000	0.0000	0	0
0	443.0000	6.0000	0	5	0.0000	0.0000	0.0000	0.0000	0	0
0	444.0000	6.0000	0	5	0.0000	0.0000	0.0000	0.0000	0	0
0	445.0000	6.0000	0	5	0.0000	0.0000	0.0000	0.0000	0	0
0	446.0000	6.0000	0	5	0.0000	0.0000	0.0000	0.0000	0	0
0	447.0000	6.0000	0	5	0.0000	0.0000	0.0000	0.0000	0	0
0	448.0000	6.0000	0	5	0.0000	0.0000	0.0000	0.0000	0	0
0	449.0000	6.0000	0	5	0.0000	0.0000	0.0000	0.0000	0	0
0	450.0000	6.0000	0	5	0.0000	0.0000	0.0000	0.0000	0	0
0	451.0000	6.0000	0	5	0.0000	0.0000	0.0000	0.0000	0	0
0	452.0000	6.0000	0	5	0.0000	0.0000	0.0000	0.0000	0	0
0	453.0000	6.0000	0	5	0.0000	0.0000	0.0000	0.0000	0	0
0	454.0000	6.0000	0	5	0.0000	0.0000	0.0000	0.0000	0	0
0	455.0000	6.0000	0	5	0.0000	0.0000	0.0000	0.0000	0	0
0	456.0000	6.0000	0	5	0.0000	0.0000	0.0000	0.0000	0	0
0	457.0000	6.0000	0	5	0.0000	0.0000	0.0000	0.0000	0	0
0	458.0000	6.0000	0	5	0.0000	0.0000	0.0000	0.0000	0	0
0	459.0000	6.0000	0	5	0.0000	0.0000	0.0000	0.0000	0	0
0	460.0000	6.0000	0	5	0.0000	0.0000	0.0000	0.0000	0	0
0	461.0000	6.0000	0	5	0.0000	0.0000	0.0000	0.0000	0	0
0	462.0000	6.0000	0	5	0.0000	0.0000	0.0000	0.0000	0	0
0	463.0000	6.0000	0	5	0.0000	0.0000	0.0000	0.0000	0	0
0	464.0000	6.0000	0	5	0.0000	0.0000	0.0000	0.0000	0	0
0	465.0000	6.0000	0	5	0.0000	0.0000	0.0000	0.0000	0	0
0	466.0000	6.0000	0	5	0.0000	0.0000	0.0000	0.0000	0	0
0	467.0000	6.0000	0	5	0.0000	0.0000	0.0000	0.0000	0	0
0	468.0000	6.0000	0	5	0.0000	0.0000	0.0000	0.0000	0	0
0	469.0000	6.0000	0	5	0.0000	0.0000	0.0000	0.0000	0	0
0	470.0000	6.0000	0	5	0.0000	0.0000	0.0000	0.0000	0	0
0	471.0000	6.0000	0	5	0.0000	0.0000	0.0000	0.0000	0	0
0	472.0000	6.0000	0	5	0.0000	0.0000	0.0000	0.0000	0	0
0	473.0000	6.0000	0	5	0.0000	0.0000	0.0000	0.0000	0	0
0	474.0000	6.0000	0	5	0.0000	0.0000	0.0000	0.0000	0	0
0	475.0000	6.0000	0	5	0.0000	0.0000	0.0000	0.0000	0	0
0	476.0000	6.0000	0	5	0.0000	0.0000	0.0000	0.0000	0	0
0	477.0000	6.0000	0	5	0.0000	0.0000	0.0000	0.0000	0	0
0	478.0000	6.0000	0	5	0.0000	0.0000	0.0000	0.0000	0	0
0	479.0000	6.0000	0	5	0.0000	0.0000	0.0000	0.0000	0	0
0	480.0000	6.0000	0	5	0.0000	0.0000	0.0000	0.0000	0	0
0	481.0000	6.0000	0	5	0.0000	0.0000	0.0000	0.0000	0	0
0	482.0000	6.0000	0	5	0.0000	0.0000	0.0000	0.0000	0	0
0	483.0000	6.0000	0	5	0.0000	0.0000	0.0000	0.0000	0	0
0	484.0000	6.0000	0	5	0.0000	0.0000	0.0000	0.0000	0	0
0	485.0000	6.0000	0	5	0.0000	0.0000	0.0000	0.0000	0	0
0	486.0000	6.0000	0	5	0.0000	0.0000	0.0000	0.0000	0	0
0	487.0000	6.0000	0	5	0.0000	0.0000	0.0000	0.0000	0	0
0	488.0000	6.0000	0	5	0.0000	0.0000	0.0000	0.0000	0	0
0	489.0000	6.0000	0	5	0.0000	0.0000	0.0000	0.0000	0	0
0	490.0000	6.0000	0	5	0.0000	0.0000	0.0000	0.0000	0	0
0	491.0000	6.0000	0	5	0.0000	0.0000	0.0000	0.0000	0	0
0	492.0000	6.0000	0	5	0.0000	0.0000	0.0000	0.0000	0	0
0	493.0000	6.0000	0	5	0.0000	0.0000	0.0000	0.0000	0	0
0	494.0000	6.0000	0	5	0.0000	0.0000	0.0000	0.0000	0	0
0	495.0000	6.0000	0	5	0.0000	0.0000	0.0000	0.0000	0	0
0	496.0000	6.0000	0	5	0.0000	0.0000	0.0000	0.0000	0	0
0	497.0000	6.0000	0	5	0.0000	0.0000	0.0000	0.0000	0	0
0	498.0000	6.0000	0	5	0.0000	0.0000	0.0000	0.0000	0	0
0	499.0000	6.0000	0	5	0.0000	0.0000	0.0000	0.0000	0	0
0	500.0000	6.0000	0	5	0.0000	0.0000	0.0000	0.0000	0	0
0	501.0000	6.0000	0	5	0.0000	0.0000	0.0000	0.0000	0	0
0	502.0000	6.0000	0	5	0.0000	0.0000	0.0000	0.0000	0	0
0	503.0000	6.0000	0	5	0.0000	0.0000	0.0000	0.0000	0	0
0	504.0000	6.0000	0	5	0.0000	0.0000	0.0000	0.0000	0	0
0	505.0000	6.0000	0	5	0.0000	0.0000	0.0000	0.0000	0	0
0	506.0000	6.0000	0	5	0.0000	0.0000	0.0000	0.0000	0	0
0	507.0000	6.0000	0	5	0.0000	0.0000	0.0000	0.0000	0	0
0	508.0000	6.0000	0	5	0.0000	0.0000	0.0000	0.0000	0	0
0	509.0000	6.0000	0	5	0.0000	0.0000	0.0000	0.0000	0	0
0	510.0000	6.0000	0	5	0.0000	0.0000	0.0000	0.0000	0	0
0	511.0000	6.0000	0	5	0.0000	0.0000	0.0000	0.0000	0	0
0	512.0000	6.0000	0	5	0.0000	0.0000	0.0000	0.0000	0	0
0	513.0000	6.0000	0	5	0.0000	0.0000	0.0000	0.0000	0	0
0	514.0000	6.0000	0	5	0.0000	0.0000	0.0000	0.0000	0	0
0	515.0000	6.0000	0	5	0.0000	0.0000	0.0000	0.0000	0	0
0	516.0000	6.0000	0	5	0.0000	0.0000	0.0000	0.0000	0	0
0	517.0000	6.0000	0	5	0.0000	0.0000	0.0000	0.0000	0	0
0	518.0000	6.0000	0	5	0.0000	0.0000	0.0000	0.0000	0	0
0	519.0000	6.0000	0	5	0.0000	0.0000	0.0000	0.0000	0	0
0	520.0000	6.0000	0	5	0.0000	0.0000	0.0000	0.0000	0	0
0	521.0000	6.0000	0	5	0.0000	0.0000	0.0000	0.0000	0	0
0	522.0000	6.0000	0	5	0.0000	0.0000	0.0000	0.0000	0	0
0	523.0000	6.0000	0	5	0.0000	0.0000	0.0000	0.0000	0	0
0	524.0000	6.0000	0	5	0.0000	0.0000	0.0000	0.0000	0	0
0	525.0000	6.0000	0	5	0.0000	0.0000	0.0000	0.0000	0	0
0	526.0000	6.0000	0	5	0.0000	0.0000	0.0000	0.0000	0	0
0	527.0000	6.0000	0	5	0.0000	0.0000	0.0000	0.0000	0	0
0	528.0000	6.0000	0	5	0.0000	0.0000	0.0000	0.0000	0	0
0	529.0000	6.0000	0	5	0.0000	0.0000	0.0000	0.0000	0	0
0	530.0000	6.0000	0	5	0.0000	0.0000	0.0000	0.0000	0	0
0	531.0000	6.0000	0	5	0.0000	0.0000	0.0000	0.0000	0	0
0	532.0000	6.0000	0	5	0.0000	0.0000	0.0000	0.0000	0	0
0	533.0000	6.0000	0	5	0.0000	0.0000	0.0000	0.0000	0	0
0	534.0000	6.0000	0	5	0.0000	0.0000	0.0000	0.0000	0	0
0	535.0000	6.0000	0	5	0.0000	0.0000	0.0000	0.0000	0	0
0	536.0000	6.0000	0	5	0.0000	0.0000	0.0000	0.0000	0	0
0	537.0000	6.0000	0	5	0.0000	0.0000	0.0000	0.0000	0	0
0	538.0000	6.0000	0	5	0.0000	0.0000	0.0000	0.0000	0	0
0	539.0000	6.0000	0	5	0.0000	0.0000	0.0000	0.0000	0	0
0	540.0000	6.0000	0	5	0.0000	0.0000	0.0000	0.0000	0	0
0	541.0000	6.0000	0	5	0.0000	0.0000	0.0000	0.0000	0	0
0	542.0000	6.0000	0	5	0.0000	0.0000	0.0000	0.0000	0	0
0	543.0000	6.0000	0	5	0.0000	0.0000	0.0000	0.0000	0	0
0	544.0000	6.0000	0	5	0.0000	0.0000	0.0000	0.0000	0	0
0	545.0000	6.0000	0	5	0.0000	0.0000	0.0000	0.0000	0	0
0	546.0000	6.0000	0	5	0.0000	0.0000	0.0000	0.0000	0	0
0	547.0000	6.0000	0	5	0.0000	0.0000	0.0000	0.0000	0	0
0	548.0000	6.0000	0	5	0.0000	0.0000	0.0000	0.0000	0	0
0	549.0000	6.0000	0	5	0.0000	0.0000	0.0000	0.0000	0	0
0	550.0000	6.0000	0	5	0.0000	0.0000	0.0000	0.0000	0	0
0	551.0000	6.0000	0	5	0.0000	0.0000	0.0000	0.0000	0	0
0	552.0000	6.0000	0	5	0.0000	0.0000	0.0000	0.0000	0	0
0	553.0000	6.0000	0	5	0.0000	0.0000	0.0000	0.0000	0	0
0	554.0000	6.0000	0	5	0.0000	0.0000	0.0000	0.0000	0	0
0	555.0000	6.0000	0	5	0.0000	0.0000	0.0000	0.0000	0	0
0	556.0000	6.0000	0	5	0.0000	0.0000	0.0000	0.0000	0	0
0	557.0000	6.0000	0	5	0.0000	0.0000	0.0000	0.0000	0	0
0	558.0000	6.0000	0	5	0.0000	0.0000	0.0000	0.0000	0	0
0	559.0000	6.0000	0	5	0.0000	0.0000	0.0000	0.0000	0	0
0	560.0000	6.0000	0	5	0.0000	0.0000	0.0000	0.0000	0	0
0	561.0000	6.0000	0	5	0.0000	0.0000	0.0000	0.0000	0	0
0	562.0000	6.0000	0	5	0.0000	0.0000	0.0000	0.0000	0	0
0	563.0000	6.0000	0	5	0.0000	0.0000	0.0000	0.0000	0	0
0	564.0000	6.0000	0	5	0.0000	0.0000	0.0000	0.0000	0	0
0	565.0000	6.0000	0	5	0.0000	0.0000	0.0000	0.0000	0	0
0	566.0000	6.0000	0	5	0.0000	0.0000	0.0000	0.0000	0	0
0	567.0000	6.0000	0	5	0.0000	0.0000	0.0000	0.0000	0	0
0	568.0000	6.0000	0	5	0.0000	0.0000	0.0000	0.0000	0	0
0	569.0000	6.0000	0	5	0.0000	0.0000	0.0000	0.0000	0	0
0	570.0000	6.0000	0	5	0.0000	0.0000	0.0000	0.0000	0	0
0	571.0000	6.0000	0	5	0.0000	0.0000	0.0000	0.0000	0	0
0	572.0000	6.0000	0	5	0.0000	0.0000	0.0000	0.0000	0	0
0	573.0000	6.0000	0	5	0.0000	0.0000	0.0000	0.0000	0	0
0	574.0000	6.0000	0	5	0.0000	0.0000	0.0000	0.0000	0	0
0	575.0000	6.0000	0	5	0.0000	0.0000	0.0000	0.0000	0	0
0	576.0000	6.0000	0	5	0.0000	0.0000	0.0000	0.0000	0	0
0	577.0000	6.0000	0	5	0.0000	0.0000	0.0000	0.0000	0	0
0	578.0000	6.0000	0	5	0.0000	0.0000	0.0000	0.0000	0	0
0	579.0000	6.0000	0	5	0.0000	0.0000	0.0000	0.0000	0	0
0	580.0000	6.0000	0	5	0.0000	0.0000	0.0000	0.0000	0	0
0	581.0000	6.0000	0	5	0.0000	0.0000	0.0000	0.0000	0	0
0	582.0000	6.0000	0	5	0.0000	0.0000	0.0000	0.0000	0	0
0	583.0000	6.0000	0	5	0.0000	0.0000	0.0000	0.0000	0	0
0	584.0000	6.0000	0	5	0.0000	0.0000	0.0000	0.0000	0	0
0	585.0000	6.0000	0	5	0.0000	0.0000	0.0000	0.0000	0	0
0	586.0000	6.0000	0	5	0.0000	0.0000	0.0000	0.0000	0	0
0	587.0000	6.0000	0	5	0.0000	0.0000	0.0000	0.0000	0	0
0	588.0000	6.0000	0	5	0.0000	0.0000	0.0000	0.0000	0	0
0	589.0000	6.0000	0	5	0.0000	0.0000	0.0000	0.0000	0	0
0	590.0000	6.0000	0	5	0.0000	0.0000	0.0000	0.0000	0	0
0	591.0000	6.0000	0	5	0.0000	0.0000	0.0000	0.0000	0	0
0	592.0000	6.0000	0	5	0.0000	0.0000	0.0000	0.0000	0	0
0	593.0000	6.0000	0	5	0.0000	0.0000	0.0000	0.0000	0	0
0	594.0000	6.0000	0	5	0.0000	0.0000	0.0000	0.0000	0	0
0	595.0000	6.0000	0	5	0.0000	0.0000	0.0000	0.0000	0	0
0	596.0000	6.0000	0	5	0.0000	0.0000	0.0000	0.0000	0	0
0	597.0000	6.0000	0	5	0.0000	0.0000	0.0000	0.0000	0	0
0	598.0000	6.0000	0	5	0.0000	0.0000	0.0000	0.0000	0	0
0	599.0000	6.0000	0	5	0.0000	0.0000	0.0000	0.0000	0	0
0	600.0000	6.0000	0	5	0.0000	0.0000	0.0000	0.0000	0	0
0	601.0000	6.0000	0	5	0.0000	0.0000	0.0000	0.0000	0	0
0	602.0000	6.0000	0	5	0.0000	0.0000	0.0000	0.0000	0	0
0	603.0000	6.0000	0	5	0.0000	0.0000	0.0000	0.0000	0	0
0	604.0000	6.0000	0	5	0.0000	0.0000	0.0000	0.0000	0	0
0	605.0000	6.0000	0	5	0.0000	0.0000	0.0000	0.0000	0	0
0	606.0000	6.0000	0	5	0.0000	0.0000	0.0000	0.0000	0	0
0	607.0000	6.0000	0	5	0.0000	0.0000	0.0000	0.0000	0	0
0	608.0000	6.0000	0	5	0.0000	0.0000	0.0000	0.0000	0	0
0	609.0000	6.0000	0	5	0.0000	0.0000	0.0000	0.0000	0	0
0	610.0000	6.0000	0	5	0.0000	0.0000	0.0000	0.0000	0	0
0	611.0000	6.0000	0	5	0.0000	0.0000	0.0000	0.0000	0	0
0	612.0000	6.0000	0	5	0.0000	0.0000	0.0000	0.0000	0	0
0	613.0000	6.0000	0	5	0.0000	0.0000	0.0000	0.0000	0	0
0	614.0000	6.0000	0	5	0.0000	0.0000	0.0000	0.0000	0	0
0	615.0000	6.0000	0	5	0.0000	0.0000	0.0000	0.0000	0	0
0	616.0000	6.0000	0	5	0.0000	0.0000	0.0000	0.0000	0	0
0	617.0000	6.0000	0	5	0.0000	0.0000	0.0000	0.0000	0	0
0	618.0000	6.0000	0	5	0.0000	0.0000	0.0000	0.0000	0	0
0	619.0000	6.0000	0	5	0.0000	0.0000	0.0000	0.0000	0	0
0	620.0000	6.0000	0	5	0.0000	0.0000	0.0000	0.0000	0	0
0	621.0000	6.0000	0	5	0.0000	0.0000	0.0000	0.0000	0	0
0	622.0000	6.0000	0	5	0.0000	0.0000	0.0000	0.0000	0	0
0	623.0000	6.0000	0	5	0.0000	0.0000	0.0000	0.0000	0	0
0	624.0000	6.0000	0	5	0.0000	0.0000	0.0000	0.0000	0	0
0	625.0000	6.0000	0	5	0.0000	0.0000	0.0000	0.0000	0	0
0	626.0000	6.0000	0	5	0.0000	0.0000	0.0000	0.0000	0	0
0	627.0000	6.0000	0	5	0.0000	0.0000	0.0000	0.0000	0	0
0	628.0000	6.0000	0	5	0.0000	0.0000	0.0000	0.0000	0	0
0	629.0000	6.0000	0	5	0.0000	0.0000	0.0000	0.0000	0	0
0	630.0000	6.0000	0	5	0.0000	0.0000	0.0000	0.0000	0	0
0	631.0000	6.0000	0	5	0.0000	0.0000	0.0000	0.0000	0	0
0	632.0000	6.0000	0	5	0.0000	0.0000	0.0000	0.0000	0	0
0	633.0000	6.0000	0	5	0.0000	0.0000	0.0000	0.0000	0	0
0	634.0000	6.0000	0	5	0.0000	0.0000	0.0000	0.0000	0	0
0	635.0000	6.0000	0	5	0.0000	0.0000	0.0000	0.0000	0	0
0	636.0000	6.0000	0	5	0.0000	0.0000	0.0000	0.0000	0	0
0	637.0000	6.0000	0	5	0.0000	0.0000	0.0000	0.0000	0	0
0	638.0000	6.0000	0	5	0.0000	0.0000	0.0000	0.0000	0	0
0	639.0000	6.0000	0	5	0.0000	0.0000	0.0000	0.0000	0	0
0	640.0000	6.0000	0	5	0.0000	0.0000	0.0000	0.0000	0	0
0	641.0000	6.0000	0	5	0.0000	0.0000	0.0000	0.0000	0	0
0	642.0000	6.0000	0	5	0.0000	0.0000	0.0000	0.0000	0	0
0	643.0000	6.0000	0	5	0.0000	0.0000	0.0000	0.0000	0	0
0	644.0000	6.0000	0	5	0.0000	0.0000	0.0000	0.0000	0	0
0	645.0000	6.0000	0	5	0.0000	0.0000	0.0000	0.0000	0	0
0	646.0000	6.0000	0	5	0.0000	0.0000	0.0000	0.0000	0	0
0	647.0000	6.0000	0	5	0.0000	0.0000	0.0000	0.0000	0	0
0	648.0000	6.0000	0	5	0.0000	0.0000	0.0000	0.0000	0	0
0	649.0000	6.0000	0	5	0.0000	0.0000	0.0000	0.0000	0	0
0	650.0000	6.0000	0	5	0.0000	0.0000	0.0000	0.0000	0	0
0	651.0000	6.0000	0	5	0.0000	0.0000	0.0000	0.0000	0	0
0	652.0000	6.0000	0	5	0.0000	0.0000	0.0000	0.0000	0	0
0	653.0000	6.0000	0	5	0.0000	0.0000	0.0000	0.0000	0	0
0	654.0000	6.0000	0	5	0.0000	0.0000	0.0000	0.0000	0	0
0	655.0000	6.0000	0	5	0.0000	0.0000	0.0000	0.0000	0	0
0	656.0000	6.0000	0	5	0.0000	0.0000	0.0000	0.0000	0	0
0	657.0000	6.0000	0	5	0.0000	0.0000	0.0000	0.0000	0	0
0	658.0000	6.0000	0	5	0.0000	0.0000	0.0000	0.0000	0	0
0	659.0000	6.0000	0	5	0.0000	0.0000	0.0000	0.0000	0	0
0	660.0000	6.0000	0	5	0.0000	0.0000	0.0000	0.0000	0	0
0	661.0000	6.0000	0	5	0.0000	0.0000	0.0000	0.0000	0	0
0	662.0000	6.0000	0	5	0.0000	0.0000	0.0000	0.0000	0	0
0	663.0000	6.0000	0	5	0.0000	0.0000	0.0000	0.0000	0	0
0	664.0000	6.0000	0	5	0.0000	0.0000	0.0000	0.0000	0	0
0	665.0000	6.0000	0	5	0.0000	0.0000	0.0000	0.0000	0	0
0	666.0000	6.0000	0	5	0.0000	0.0000	0.0000	0.0000	0	0
0	667.0000	6.0000	0	5	0.0000	0.0000	0.0000	0.0000	0	0
0	668.0000	6.0000	0	5	0.0000	0.0000	0.0000	0.0000	0	0
0	669.0000	6.0000	0	5	0.0000	0.0000	0.0000	0.0000	0	0
0	670.0000	6.0000	0	5	0.0000	0.0000	0.0000	0.0000	0	0
0	671.0000	6.0000	0	5	0.0000	0.0000	0.0000	0.0000	0	0
0	672.0000	6.0000	0	5	0.0000	0.0000	0.0000	0.0000	0	0
0	673.0000	6.0000	0	5	0.0000	0.0000	0.0000	0.0000	0	0
0	674.0000	6.0000	0	5	0.0000	0.0000	0.0000	0.0000	0	0
0	675.0000	6.0000	0	5	0.0000	0.0000	0.0000	0.0000	0	0
0	676.0000	6.0000	0	5	0.0000	0.0000	0.0000	0.0000	0	0
0	677.0000	6.0000	0	5	0.0000	0.0000	0.0000	0.0000	0	0
0	678.0000	6.0000	0	5	0.0000	0.0000	0.0000	0.0000	0	0
0	679.0000	6.0000	0	5	0.0000	0.0000	0.0000	0.0000	0	0
0	680.0000	6.0000	0	5	0.0000	0.0000	0.0000	0.0000	0	0
0	681.0000	6.0000	0	5	0.0000	0.0000	0.0000	0.0000	0	0
0	682.0000	6.0000	0	5	0.0000	0.0000	0.0000	0.0000	0	0
0	683.0000	6.0000	0	5	0.0000	0.0000	0.0000	0.0000	0	0
0	684.0000	6.0000	0	5	0.0000	0.0000	0.0000	0.0000	0	0
0	685.0000	6.0000	0	5	0.0000	0.0000	0.0000	0.0000	0	0
0	686.0000	6.0000	0	5	0.0000	0.0000	0.0000	0.0000	0	0
0	687.0000	6.0000	0	5	0.0000	0.0000	0.0000	0.0000	0	0
0	688.0000	6.0000	0	5	0.0000	0.0000	0.0000	0.0000	0	0
0	689.0000	6.0000	0	5	0.0000	0.0000	0.0000	0.0000	0	0
0	690.0000	6.0000	0	5	0.0000	0.0000	0.0000	0.0000	0	0
0	691.0000	6.0000	0	5	0.0000	0.0000	0.0000	0.0000	0	0
0	692.0000	6.0000	0	5	0.0000	0.0000	0.0000	0.0000	0	0
0	693.0000	6.0000	0	5	0.0000	0.0000	0.0000	0.0000	0	0
0	694.0000	6.0000	0	5	0.0000	0.0000	0.0000	0.0000	0	0
1	695.0000	6.0000	9	0	71.9746	100.2043	30.8791	0.1551	152	131
1	696.0000	6.0000	9	0	71.9097	100.1758	30.9268	0.1648	155	131
1	697.0000	6.0000	9	0	71.9756	100.0734	30.8773	0.2562	151	136
1	698.0000	6.0000	9	0	71.9596	100.1501	30.9017	0.2515	151	133
1	699.0000	6.0000	9	0	72.0740	100.1124	30.9376	0.1520	157	132
1	700.0000	6.0000	10	0	72.0178	100.0825	30.9647	0.1593	144	133
1	701.0000	6.0000	9	0	71.9743	100.2420	30.9069	0.2928	145	129
1	702.0000	6.0000	9	0	72.1032	99.8887	30.9574	0.2699	145	130
1	703.0000	6.0000	9	0	71.9079	99.9024	30.9390	0.3196	144	124
1	704.0000	6.0000	9	0	72.0646	99.9219	31.0255	0.2812	144	130
1	705.0000	6.0000	9	0	72.3229	99.9388	31.0999	0.1799	143	135
1	706.0000	6.0000	10	0	72.3170	99.7777	31.1375	0.2779	147	130
1	707.0000	6.0000	10	0	72.2286	99.8234	31.1140	0.2620	141	126
1	708.0000	6.0000	9	0	72.2854	99.8219	31.2875	0.2958	134	127
1	709.0000	6.0000	9	0	72.3567	99.7457	31.3595	0.3874	141	123
1	710.0000	6.0000	9	0	72.3464	99.8205	31.1392	0.3837	138	113
1	711.0000	6.0000	9	0	72.4330	99.7077	31.1816	0.3446	124	109
1	712.0000	6.0000	9	0	72.5453	99.6783	31.0913	0.2892	129	110
1	713.0000	6.0000	10	0	72.6480	99.8774	31.1152	0.2917	136	112
1	714.0000	6.0000	9	0	72.8626	99.8929	31.0911	0.3041	134	113
1	715.0000	6.0000	9	0	72.6430	99.8280	30.9330	0.3749	142	123
1	716.0000	6.0000	9	0	72.6787	99.8153	31.0669	0.3574	140	124
1	717.0000	6.0000	9	0	72.7178	99.9314	30.7596	0.3138	146	128
1	718.0000	6.0000	9	0	72.7744	99.9695	30.8609	0.1876	155	135
1	719.0000	6.0000	9	0	72.5937	99.9356	30.7882	0.2627	151	127
1	720.0000	6.0000	9	0	72.6254	99.9612	30.7559	0.2729	144	130
1	721.0000	6.0000	9	0	72.6709	100.0015	30.6664	0.2341	149	126
1	722.0000	6.0000	9	0	72.5864	99.9288	30.7203	0.3173	151	126
1	723.0000	6.0000	9	0	72.6202	100.0078	30.5754	0.2426	149	126
1	724.0000	6.0000	9	0	72.7901	99.9413	30.5066	0.1554	151	125
1	725.0000	6.0000	9	0	72.7364	99.9657	30.5012	0.2110	149	124
1	726.0000	6.0000	9	0	72.7714	99.9832	30.4874	0.1197	146	122
1	727.0000	6.0000	9	0	72.8180	99.9549	30.4178	0.2342	145	122
1	728.0000	6.0000	9	0	72.6858	100.0437	30.4723	0.2040	144	127
1	729.0000	6.0000	9	0	72.6816	100.0427	30.4269	0.1646	138	121
1	730.0000	6.0000	9	0	72.5468	100.0939	30.3626	0.3404	141	127
1	731.0000	6.0000	9	0	72.6661	100.0978	30.4089	0.2488	145	120
1	732.0000	6.0000	9	0	72.5987	100.1470	30.4411	0.1226	137	125
0	733.0000	6.0000	0	5	0.0000	0.0000	0.0000	0.0000	0	0
0	734.0000	6.0000	0	5	0.0000	0.0000	0.0000	0.0000	0	0
0	735.0000	6.0000	0	5	0.0000	0.0000	0.0000	0.0000	0	0
0	736.0000	6.0000	0	5	0.0000	0.0000	0.0000	0.0000	0	0
0	737.0000	6.0000	0	5	0.0000	0.0000	0.0000	0.0000	0	0
0	738.0000	6.0000	0	5	0.0000	0.0000	0.0000	0.0000	0	0
0	739.0000	6.0000	0	5	0.0000	0.0000	0.0000	0.0000	0	0
0	740.0000	6.0000	0	5	0.0000	0.0000	0.0000	0.0000	0	0
0	741.0000	6.0000	0	5	0.0000	0.0000	0.0000	0.0000	0	0
0	742.0000	6.0000	0	5	0.0000	0.0000	0.0000	0.0000	0	0
0	743.0000	6.0000	0	5	0.0000	0.0000	0.0000	0.0000	0	0
0	744.0000	6.0000	0	5	0.0000	0.0000	0.0000	0.0000	0	0
0	745.0000	6.0000	0	5	0.0000	0.0000	0.0000	0.0000	0	0
0	746.0000	6.0000	0	5	0.0000	0.0000	0.0000	0.0000	0	0
0	747.0000	6.0000	0	5	0.0000	0.0000	0.0000	0.0000	0	0
0	748.0000	6.0000	0	5	0.0000	0.0000	0.0000	0.0000	0	0
0	749.0000	6.0000	0	5	0.0000	0.0000	0.0000	0.0000	0	0
0	750.0000	6.0000	0	5	0.0000	0.0000	0.0000	0.0000	0	0
0	751.0000	6.0000	0	5	0.0000	0.0000	0.0000	0.0000	0	0
0	752.0000	6.0000	0	5	0.0000	0.0000	0.0000	0.0000	0	0
0	753.0000	6.0000	0	5	0.0000	0.0000	0.0000	0.0000	0	0
0	754.0000	6.0000	0	5	0.0000	0.0000	0.0000	0.0000	0	0
0	755.0000	6.0000	0	5	0.0000	0.0000	0.0000	0.0000	0	0
0	756.0000	6.0000	0	5	0.0000	0.0000	0.0000	0.0000	0	0
0	757.0000	6.0000	0	5	0.0000	0.0000	0.0000	0.0000	0	0
0	758.0000	6.0000	0	5	0.0000	0.0000	0.0000	0.0000	0	0
0	759.0000	6.0000	0	5	0.0000	0.0000	0.0000	0.0000	0	0
0	760.0000	6.0000	0	5	0.0000	0.0000	0.0000	0.0000	0	0
0	761.0000	6.0000	0	5	0.0000	0.0000	0.0000	0.0000	0	0
0	762.0000	6.0000	0	5	0.0000	0.0000	0.0000	0.0000	0	0
0	763.0000	6.0000	0	5	0.0000	0.0000	0.0000	0.0000	0	0
0	764.0000	6.0000	0	5	0.0000	0.0000	0.0000	0.0000	0	0
0	765.0000	6.0000	0	5	0.0000	0.0000	0.0000	0.0000	0	0
0	766.0000	6.0000	0	5	0.0000	0.0000	0.0000	0.0000	0	0
0	767.0000	6.0000	0	5	0.0000	0.0000	0.0000	0.0000	0	0
0	768.0000	6.0000	0	5	0.0000	0.0000	0.0000	0.0000	0	0
0	769.0000	6.0000	0	5	0.0000	0.0000	0.0000	0.0000	0	0
0	770.0000	6.0000	0	5	0.0000	0.0000	0.0000	0.0000	0	0
0	771.0000	6.0000	0	5	0.0000	0.0000	0.0000	0.0000	0	0
0	772.0000	6.0000	0	5	0.0000	0.0000	0.0000	0.0000	0	0
0	773.0000	6.0000	0	5	0.0000	0.0000	0.0000	0.0000	0	0
0	774.0000	6.0000	0	5	0.0000	0.0000	0.0000	0.0000	0	0
0	775.0000	6.0000	0	5	0.0000	0.0000	0.0000	0.0000	0	0
0	776.0000	6.0000	0	5	0.0000	0.0000	0.0000	0.0000	0	0
0	777.0000	6.0000	0	5	0.0000	0.0000	0.0000	0.0000	0	0
0	778.0000	6.0000	0	5	0.0000	0.0000	0.0000	0.0000	0	0
0	779.0000	6.0000	0	5	0.0000	0.0000	0.0000	0.0000	0	0
0	780.0000	6.0000	0	5	0.0000	0.0000	0.0000	0.0000	0	0
0	781.0000	6.0000	0	5	0.0000	0.0000	0.0000	0.0000	0	0
0	782.0000	6.0000	0	5	0.0000	0.0000	0.0000	0.0000	0	0
0	783.0000	6.0000	0	5	0.0000	0.0000	0.0000	0.0000	0	0
0	784.0000	6.0000	0	5	0.0000	0.0000	0.0000	0.0000	0	0
0	785.0000	6.0000	0	5	0.0000	0.0000	0.0000	0.0000	0	0
0	786.0000	6.0000	0	5	0.0000	0.0000	0.0000	0.0000	0	0
0	787.0000	6.0000	0	5	0.0000	0.0000	0.0000	0.0000	0	0
0	788.0000	6.0000	0	5	0.0000	0.0000	0.0000	0.0000	0	0
0	789.0000	6.0000	0	5	0.0000	0.0000	0.0000	0.0000	0	0
0	790.0000	6.0000	0	5	0.0000	0.0000	0.0000	0.0000	0	0
0	791.0000	6.0000	0	5	0.0000	0.0000	0.0000	0.0000	0	0
0	792.0000	6.0000	0	5	0.0000	0.0000	0.0000	0.0000	0	0
0	793.0000	6.0000	0	5	0.0000	0.0000	0.0000	0.0000	0	0
0	794.0000	6.0000	0	5	0.0000	0.0000	0.0000	0.0000	0	0
0	795.0000	6.0000	0	5	0.0000	0.0000	0.0000	0.0000	0	0
0	796.0000	6.0000	0	5	0.0000	0.0000	0.0000	0.0000	0	0
0	797.0000	6.0000	0	5	0.0000	0.0000	0.0000	0.0000	0	0
0	798.0000	6.0000	0	5	0.0000	0.0000	0.0000	0.0000	0	0
0	799.0000	6.0000	0	5	0.0000	0.0000	0.0000	0.0000	0	0
0	800.0000	6.0000	0	5	0.0000	0.0000	0.0000	0.0000	0	0
0	801.0000	6.0000	0	5	0.0000	0.0000	0.0000	0.0000	0	0
0	802.0000	6.0000	0	5	0.0000	0.0000	0.0000	0.0000	0	0
0	803.0000	6.0000	0	5	0.0000	0.0000	0.0000	0.0000	0	0
0	804.0000	6.0000	0	5	0.0000	0.0000	0.0000	0.0000	0	0
0	805.0000	6.0000	0	5	0.0000	0.0000	0.0000	0.0000	0	0
0	806.0000	6.0000	0	5	0.0000	0.0000	0.0000	0.0000	0	0
0	807.0000	6.0000	0	5	0.0000	0.0000	0.0000	0.0000	0	0
0	808.0000	6.0000	0	5	0.0000	0.0000	0.0000	0.0000	0	0
0	809.0000	6.0000	0	5	0.0000	0.0000	0.0000	0.0000	0	0
0	810.0000	6.0000	0	5	0.0000	0.0000	0.0000	0.0000	0	0
0	811.0000	6.0000	0	5	0.0000	0.0000	0.0000	0.0000	0	0
0	812.0000	6.0000	0	5	0.0000	0.0000	0.0000	0.0000	0	0
0	813.0000	6.0000	0	5	0.0000	0.0000	0.0000	0.0000	0	0
0	814.0000	6.0000	0	5	0.0000	0.0000	0.0000	0.0000	0	0
0	815.0000	6.0000	0	5	0.0000	0.0000	0.0000	0.0000	0	0
0	816.0000	6.0000	0	5	0.0000	0.0000	0.0000	0.0000	0	0
0	817.0000	6.0000	0	5	0.0000	0.0000	0.0000	0.0000	0	0
0	818.0000	6.0000	0	5	0.0000	0.0000	0.0000	0.0000	0	0
0	819.0000	6.0000	0	5	0.0000	0.0000	0.0000	0.0000	0	0
0	820.0000	6.0000	0	5	0.0000	0.0000	0.0000	0.0000	0	0
0	821.0000	6.0000	0	5	0.0000	0.0000	0.0000	0.0000	0	0
0	822.0000	6.0000	0	5	0.0000	0.0000	0.0000	0.0000	0	0
0	823.0000	6.0000	0	5	0.0000	0.0000	0.0000	0.0000	0	0
0	824.0000	6.0000	0	5	0.0000	0.0000	0.0000	0.0000	0	0
0	825.0000	6.0000	0	5	0.0000	0.0000	0.0000	0.0000	0	0
0	826.0000	6.0000	0	5	0.0000	0.0000	0.0000	0.0000	0	0
0	827.0000	6.0000	0	5	0.0000	0.0000	0.0000	0.0000	0	0
0	828.0000	6.0000	0	5	0.0000	0.0000	0.0000	0.0000	0	0
0	829.0000	6.0000	0	5	0.0000	0.0000	0.0000	0.0000	0	0
0	830.0000	6.0000	0	5	0.0000	0.0000	0.0000	0.0000	0	0
0	831.0000	6.0000	0	5	0.0000	0.0000	0.0000	0.0000	0	0
0	832.0000	6.0000	0	5	0.0000	0.0000	0.0000	0.0000	0	0
0	833.0000	6.0000	0	5	0.0000	0.0000	0.0000	0.0000	0	0
0	834.0000	6.0000	0	5	0.0000	0.0000	0.0000	0.0000	0	0
0	835.0000	6.0000	0	5	0.0000	0.0000	0.0000	0.0000	0	0
0	836.0000	6.0000	0	5	0.0000	0.0000	0.0000	0.0000	0	0
0	837.0000	6.0000	0	5	0.0000	0.0000	0.0000	0.0000	0	0
0	838.0000	6.0000	0	5	0.0000	0.0000	0.0000	0.0000	0	0
0	839.0000	6.0000	0	5	0.0000	0.0000	0.0000	0.0000	0	0
0	840.0000	6.0000	0	5	0.0000	0.0000	0.0000	0.0000	0	0
0	841.0000	6.0000	0	5	0.0000	0.0000	0.0000	0.0000	0	0
0	842.0000	6.0000	0	5	0.0000	0.0000	0.0000	0.0000	0	0
0	843.0000	6.0000	0	5	0.0000	0.0000	0.0000	0.0000	0	0
0	844.0000	6.0000	0	5	0.0000	0.0000	0.0000	0.0000	0	0
0	845.0000	6.0000	0	5	0.0000	0.0000	0.0000	0.0000	0	0
0	846.0000	6.0000	0	5	0.0000	0.0000	0.0000	0.0000	0	0
0	847.0000	6.0000	0	5	0.0000	0.0000	0.0000	0.0000	0	0
0	848.0000	6.0000	0	5	0.0000	0.0000	0.0000	0.0000	0	0
0	849.0000	6.0000	0	5	0.0000	0.0000	0.0000	0.0000	0	0
0	850.0000	6.0000	0	5	0.0000	0.0000	0.0000	0.0000	0	0
0	851.0000	6.0000	0	5	0.0000	0.0000	0.0000	0.0000	0	0
0	852.0000	6.0000	0	5	0.0000	0.0000	0.0000	0.0000	0	0
0	853.0000	6.0000	0	5	0.0000	0.0000	0.0000	0.0000	0	0
0	854.0000	6.0000	0	5	0.0000	0.0000	0.0000	0.0000	0	0
0	855.0000	6.0000	0	5	0.0000	0.0000	0.0000	0.0000	0	0
0	856.0000	6.0000	0	5	0.0000	0.0000	0.0000	0.0000	0	0
0	857.0000	6.0000	0	5	0.0000	0.0000	0.0000	0.0000	0	0
0	858.0000	6.0000	0	5	0.0000	0.0000	0.0000	0.0000	0	0
0	859.0000	6.0000	0	5	0.0000	0.0000	0.0000	0.0000	0	0
0	860.0000	6.0000	0	5	0.0000	0.0000	0.0000	0.0000	0	0
0	861.0000	6.0000	0	5	0.0000	0.0000	0.0000	0.0000	0	0
0	862.0000	6.0000	0	5	0.0000	0.0000	0.0000	0.0000	0	0
0	863.0000	6.0000	0	5	0.0000	0.0000	0.0000	0.0000	0	0
0	864.0000	6.0000	0	5	0.0000	0.0000	0.0000	0.0000	0	0
0	865.0000	6.0000	0	5	0.0000	0.0000	0.0000	0.0000	0	0
0	866.0000	6.0000	0	5	0.0000	0.0000	0.0000	0.0000	0	0
0	867.0000	6.0000	0	5	0.0000	0.0000	0.0000	0.0000	0	0
0	868.0000	6.0000	0	5	0.0000	0.0000	0.0000	0.0000	0	0
0	869.0000	6.0000	0	5	0.0000	0.0000	0.0000	0.0000	0	0
0	870.0000	6.0000	0	5	0.0000	0.0000	0.0000	0.0000	0	0
0	871.0000	6.0000	0	5	0.0000	0.0000	0.0000	0.0000	0	0
0	872.0000	6.0000	0	5	0.0000	0.0000	0.0000	0.0000	0	0
0	873.0000	6.0000	0	5	0.0000	0.0000	0.0000	0.0000	0	0
0	874.0000	6.0000	0	5	0.0000	0.0000	0.0000	0.0000	0	0
0	875.0000	6.0000	0	5	0.0000	0.0000	0.0000	0.0000	0	0
0	876.0000	6.0000	0	5	0.0000	0.0000	0.0000	0.0000	0	0
0	877.0000	6.0000	0	5	0.0000	0.0000	0.0000	0.0000	0	0
0	878.0000	6.0000	0	5	0.0000	0.0000	0.0000	0.0000	0	0
0	879.0000	6.0000	0	5	0.0000	0.0000	0.0000	0.0000	0	0
0	880.0000	6.0000	0	5	0.0000	0.0000	0.0000	0.0000	0	0
0	881.0000	6.0000	0	5	0.0000	0.0000	0.0000	0.0000	0	0
0	882.0000	6.0000	0	5	0.0000	0.0000	0.0000	0.0000	0	0
0	883.0000	6.0000	0	5	0.0000	0.0000	0.0000	0.0000	0	0
0	884.0000	6.0000	0	5	0.0000	0.0000	0.0000	0.0000	0	0
0	885.0000	6.0000	0	5	0.0000	0.0000	0.0000	0.0000	0	0
0	886.0000	6.0000	0	5	0.0000	0.0000	0.0000	0.0000	0	0
0	887.0000	6.0000	0	5	0.0000	0.0000	0.0000	0.0000	0	0
0	888.0000	6.0000	0	5	0.0000	0.0000	0.0000	0.0000	0	0
0	889.0000	6.0000	0	5	0.0000	0.0000	0.0000	0.0000	0	0
0	890.0000	6.0000	0	5	0.0000	0.0000	0.0000	0.0000	0	0
0	891.0000	6.0000	0	5	0.0000	0.0000	0.0000	0.0000	0	0
0	892.0000	6.0000	0	5	0.0000	0.0000	0.0000	0.0000	0	0
0	893.0000	6.0000	0	5	0.0000	0.0000	0.0000	0.0000	0	0
0	894.0000	6.0000	0	5	0.0000	0.0000	0.0000	0.0000	0	0
0	895.0000	6.0000	0	5	0.0000	0.0000	0.0000	0.0000	0	0
0	896.0000	6.0000	0	5	0.0000	0.0000	0.0000	0.0000	0	0
0	897.0000	6.0000	0	5	0.0000	0.0000	0.0000	0.0000	0	0
0	898.0000	6.0000	0	5	0.0000	0.0000	0.0000	0.0000	0	0
0	899.0000	6.0000	0	5	0.0000	0.0000	0.0000	0.0000	0	0
0	900.0000	6.0000	0	5	0.0000	0.0000	0.0000	0.0000	0	0
0	901.0000	6.0000	0	5	0.0000	0.0000	0.0000	0.0000	0	0
0	902.0000	6.0000	0	5	0.0000	0.0000	0.0000	0.0000	0	0
0	903.0000	6.0000	0	5	0.0000	0.0000	0.0000	0.0000	0	0
0	904.0000	6.0000	0	5	0.0000	0.0000	0.0000	0.0000	0	0
0	905.0000	6.0000	0	5	0.0000	0.0000	0.0000	0.0000	0	0
0	906.0000	6.0000	0	5	0.0000	0.0000	0.0000	0.0000	0	0
0	907.0000	6.0000	0	5	0.0000	0.0000	0.0000	0.0000	0	0
0	908.0000	6.0000	0	5	0.0000	0.0000	0.0000	0.0000	0	0
0	909.0000	6.0000	0	5	0.0000	0.0000	0.0000	0.0000	0	0
0	910.0000	6.0000	0	5	0.0000	0.0000	0.0000	0.0000	0	0
0	911.0000	6.0000	0	5	0.0000	0.0000	0.0000	0.0000	0	0
0	0.0000	7.0000	0	5	0.0000	0.0000	0.0000	0.0000	0	0
0	1.0000	7.0000	0	5	0.0000	0.0000	0.0000	0.0000	0	0
0	2.0000	7.0000	0	5	0.0000	0.0000	0.0000	0.0000	0	0
0	3.0000	7.0000	0	5	0.0000	0.0000	0.0000	0.0000	0	0
0	4.0000	7.0000	0	5	0.0000	0.0000	0.0000	0.0000	0	0
0	5.0000	7.0000	0	5	0.0000	0.0000	0.0000	0.0000	0	0
0	6.0000	7.0000	0	5	0.0000	0.0000	0.0000	0.0000	0	0
0	7.0000	7.0000	0	5	0.0000	0.0000	0.0000	0.0000	0	0
0	8.0000	7.0000	0	5	0.0000	0.0000	0.0000	0.0000	0	0
0	9.0000	7.0000	0	5	0.0000	0.0000	0.0000	0.0000	0	0
0	10.0000	7.0000	0	5	0.0000	0.0000	0.0000	0.0000	0	0
0	11.0000	7.0000	0	5	0.0000	0.0000	0.0000	0.0000	0	0
0	12.0000	7.0000	0	5	0.0000	0.0000	0.0000	0.0000	0	0
0	13.0000	7.0000	0	5	0.0000	0.0000	0.0000	0.0000	0	0
0	14.0000	7.0000	0	5	0.0000	0.0000	0.0000	0.0000	0	0
0	15.0000	7.0000	0	5	0.0000	0.0000	0.0000	0.0000	0	0
0	16.0000	7.0000	0	5	0.0000	0.0000	0.0000	0.0000	0	0
0	17.0000	7.0000	0	5	0.0000	0.0000	0.0000	0.0000	0	0
0	18.0000	7.0000	0	5	0.0000	0.0000	0.0000	0.0000	0	0
0	19.0000	7.0000	0	5	0.0000	0.0000	0.0000	0.0000	0	0
0	20.0000	7.0000	0	5	0.0000	0.0000	0.0000	0.0000	0	0
0	21.0000	7.0000	0	5	0.0000	0.0000	0.0000	0.0000	0	0
0	22.0000	7.0000	0	5	0.0000	0.0000	0.0000	0.0000	0	0
0	23.0000	7.0000	0	5	0.0000	0.0000	0.0000	0.0000	0	0
0	24.0000	7.0000	0	5	0.0000	0.0000	0.0000	0.0000	0	0
0	25.0000	7.0000	0	5	0.0000	0.0000	0.0000	0.0000	0	0
0	26.0000	7.0000	0	5	0.0000	0.0000	0.0000	0.0000	0	0
0	27.0000	7.0000	0	5	0.0000	0.0000	0.0000	0.0000	0	0
0	28.0000	7.0000	0	5	0.0000	0.0000	0.0000	0.0000	0	0
0	29.0000	7.0000	0	5	0.0000	0.0000	0.0000	0.0000	0	0
0	30.0000	7.0000	0	5	0.0000	0.0000	0.0000	0.0000	0	0
0	31.0000	7.0000	0	5	0.0000	0.0000	0.0000	0.0000	0	0
0	32.0000	7.0000	0	5	0.0000	0.0000	0.0000	0.0000	0	0
0	33.0000	7.0000	0	5	0.0000	0.0000	0.0000	0.0000	0	0
0	34.0000	7.0000	0	5	0.0000	0.0000	0.0000	0.0000	0	0
0	35.0000	7.0000	0	5	0.0000	0.0000	0.0000	0.0000	0	0
0	36.0000	7.0000	0	5	0.0000	0.0000	0.0000	0.0000	0	0
0	37.0000	7.0000	0	5	0.0000	0.0000	0.0000	0.0000	0	0
0	38.0000	7.0000	0	5	0.0000	0.0000	0.0000	0.0000	0	0
0	39.0000	7.0000	0	5	0.0000	0.0000	0.0000	0.0000	0	0
0	40.0000	7.0000	0	5	0.0000	0.0000	0.0000	0.0000	0	0
0	41.0000	7.0000	0	5	0.0000	0.0000	0.0000	0.0000	0	0
0	42.0000	7.0000	0	5	0.0000	0.0000	0.0000	0.0000	0	0
0	43.0000	7.0000	0	5	0.0000	0.0000	0.0000	0.0000	0	0
0	44.0000	7.0000	0	5	0.0000	0.0000	0.0000	0.0000	0	0
0	45.0000	7.0000	0	5	0.0000	0.0000	0.0000	0.0000	0	0
0	46.0000	7.0000	0	5	0.0000	0.0000	0.0000	0.0000	0	0
0	47.0000	7.0000	0	5	0.0000	0.0000	0.0000	0.0000	0	0
0	48.0000	7.0000	0	5	0.0000	0.0000	0.0000	0.0000	0	0
0	49.0000	7.0000	0	5	0.0000	0.0000	0.0000	0.0000	0	0
0	50.0000	7.0000	0	5	0.0000	0.0000	0.0000	0.0000	0	0
0	51.0000	7.0000	0	5	0.0000	0.0000	0.0000	0.0000	0	0
0	52.0000	7.0000	0	5	0.0000	0.0000	0.0000	0.0000	0	0
0	53.0000	7.0000	0	5	0.0000	0.0000	0.0000	0.0000	0	0
0	54.0000	7.0000	0	5	0.0000	0.0000	0.0000	0.0000	0	0
0	55.0000	7.0000	0	5	0.0000	0.0000	0.0000	0.0000	0	0
0	56.0000	7.0000	0	5	0.0000	0.0000	0.0000	0.0000	0	0
0	57.0000	7.0000	0	5	0.0000	0.0000	0.0000	0.0000	0	0
0	58.0000	7.0000	0	5	0.0000	0.0000	0.0000	0.0000	0	0
0	59.0000	7.0000	0	5	0.0000	0.0000	0.0000	0.0000	0	0
0	60.0000	7.0000	0	5	0.0000	0.0000	0.0000	0.0000	0	0
0	61.0000	7.0000	0	5	0.0000	0.0000	0.0000	0.0000	0	0
0	62.0000	7.0000	0	5	0.0000	0.0000	0.0000	0.0000	0	0
0	63.0000	7.0000	0	5	0.0000	0.0000	0.0000	0.0000	0	0
0	64.0000	7.0000	0	5	0.0000	0.0000	0.0000	0.0000	0	0
0	65.0000	7.0000	0	5	0.0000	0.0000	0.0000	0.0000	0	0
0	66.0000	7.0000	0	5	0.0000	0.0000	0.0000	0.0000	0	0
0	67.0000	7.0000	0	5	0.0000	0.0000	0.0000	0.0000	0	0
0	68.0000	7.0000	0	5	0.0000	0.0000	0.0000	0.0000	0	0
0	69.0000	7.0000	0	5	0.0000	0.0000	0.0000	0.0000	0	0
0	70.0000	7.0000	0	5	0.0000	0.0000	0.0000	0.0000	0	0
0	71.0000	7.0000	0	5	0.0000	0.0000	0.0000	0.0000	0	0
0	72.0000	7.0000	0	5	0.0000	0.0000	0.0000	0.0000	0	0
0	73.0000	7.0000	0	5	0.0000	0.0000	0.0000	0.0000	0	0
0	74.0000	7.0000	0	5	0.0000	0.0000	0.0000	0.0000	0	0
0	75.0000	7.0000	0	5	0.0000	0.0000	0.0000	0.0000	0	0
0	76.0000	7.0000	0	5	0.0000	0.0000	0.0000	0.0000	0	0
0	77.0000	7.0000	0	5	0.0000	0.0000	0.0000	0.0000	0	0
0	78.0000	7.0000	0	5	0.0000	0.0000	0.0000	0.0000	0	0
0	79.0000	7.0000	0	5	0.0000	0.0000	0.0000	0.0000	0	0
0	80.0000	7.0000	0	5	0.0000	0.0000	0.0000	0.0000	0	0
0	81.0000	7.0000	0	5	0.0000	0.0000	0.0000	0.0000	0	0
0	82.0000	7.0000	0	5	0.0000	0.0000	0.0000	0.0000	0	0
0	83.0000	7.0000	0	5	0.0000	0.0000	0.0000	0.0000	0	0
0	84.0000	7.0000	0	5	0.0000	0.0000	0.0000	0.0000	0	0
0	85.0000	7.0000	0	5	0.0000	0.0000	0.0000	0.0000	0	0
0	86.0000	7.0000	0	5	0.0000	0.0000	0.0000	0.0000	0	0
0	87.0000	7.0000	0	5	0.0000	0.0000	0.0000	0.0000	0	0
0	88.0000	7.0000	0	5	0.0000	0.0000	0.0000	0.0000	0	0
0	89.0000	7.0000	0	5	0.0000	0.0000	0.0000	0.0000	0	0
0	90.0000	7.0000	0	5	0.0000	0.0000	0.0000	0.0000	0	0
0	91.0000	7.0000	0	5	0.0000	0.0000	0.0000	0.0000	0	0
0	92.0000	7.0000	0	5	0.0000	0.0000	0.0000	0.0000	0	0
0	93.0000	7.0000	0	5	0.0000	0.0000	0.0000	0.0000	0	0
0	94.0000	7.0000	0	5	0.0000	0.0000	0.0000	0.0000	0	0
0	95.0000	7.0000	0	5	0.0000	0.0000	0.0000	0.0000	0	0
0	96.0000	7.0000	0	5	0.0000	0.0000	0.0000	0.0000	0	0
0	97.0000	7.0000	0	5	0.0000	0.0000	0.0000	0.0000	0	0
0	98.0000	7.0000	0	5	0.0000	0.0000	0.0000	0.0000	0	0
0	99.0000	7.0000	0	5	0.0000	0.0000	0.0000	0.0000	0	0
0	100.0000	7.0000	0	5	0.0000	0.0000	0.0000	0.0000	0	0
0	101.0000	7.0000	0	5	0.0000	0.0000	0.0000	0.0000	0	0
0	102.0000	7.0000	0	5	0.0000	0.0000	0.0000	0.0000	0	0
0	103.0000	7.0000	0	5	0.0000	0.0000	0.0000	0.0000	0	0
0	104.0000	7.0000	0	5	0.0000	0.0000	0.0000	0.0000	0	0
0	105.0000	7.0000	0	5	0.0000	0.0000	0.0000	0.0000	0	0
0	106.0000	7.0000	0	5	0.0000	0.0000	0.0000	0.0000	0	0
0	107.0000	7.0000	0	5	0.0000	0.0000	0.0000	0.0000	0	0
0	108.0000	7.0000	0	5	0.0000	0.0000	0.0000	0.0000	0	0
0	109.0000	7.0000	0	5	0.0000	0.0000	0.0000	0.0000	0	0
0	110.0000	7.0000	0	5	0.0000	0.0000	0.0000	0.0000	0	0
0	111.0000	7.0000	0	5	0.0000	0.0000	0.0000	0.0000	0	0
0	112.0000	7.0000	0	5	0.0000	0.0000	0.0000	0.0000	0	0
0	113.0000	7.0000	0	5	0.0000	0.0000	0.0000	0.0000	0	0
0	114.0000	7.0000	0	5	0.0000	0.0000	0.0000	0.0000	0	0
0	115.0000	7.0000	0	5	0.0000	0.0000	0.0000	0.0000	0	0
0	116.0000	7.0000	0	5	0.0000	0.0000	0.0000	0.0000	0	0
0	117.0000	7.0000	0	5	0.0000	0.0000	0.0000	0.0000	0	0
0	118.0000	7.0000	0	5	0.0000	0.0000	0.0000	0.0000	0	0
0	119.0000	7.0000	0	5	0.0000	0.0000	0.0000	0.0000	0	0
0	120.0000	7.0000	0	5	0.0000	0.0000	0.0000	0.0000	0	0
0	121.0000	7.0000	0	5	0.0000	0.0000	0.0000	0.0000	0	0
0	122.0000	7.0000	0	5	0.0000	0.0000	0.0000	0.0000	0	0
0	123.0000	7.0000	0	5	0.0000	0.0000	0.0000	0.0000	0	0
0	124.0000	7.0000	0	5	0.0000	0.0000	0.0000	0.0000	0	0
0	125.0000	7.0000	0	5	0.0000	0.0000	0.0000	0.0000	0	0
0	126.0000	7.0000	0	5	0.0000	0.0000	0.0000	0.0000	0	0
0	127.0000	7.0000	0	5	0.0000	0.0000	0.0000	0.0000	0	0
0	128.0000	7.0000	0	5	0.0000	0.0000	0.0000	0.0000	0	0
0	129.0000	7.0000	0	5	0.0000	0.0000	0.0000	0.0000	0	0
0	130.0000	7.0000	0	5	0.0000	0.0000	0.0000	0.0000	0	0
0	131.0000	7.0000	0	5	0.0000	0.0000	0.0000	0.0000	0	0
0	132.0000	7.0000	0	5	0.0000	0.0000	0.0000	0.0000	0	0
0	133.0000	7.0000	0	5	0.0000	0.0000	0.0000	0.0000	0	0
0	134.0000	7.0000	0	5	0.0000	0.0000	0.0000	0.0000	0	0
0	135.0000	7.0000	0	5	0.0000	0.0000	0.0000	0.0000	0	0
0	136.0000	7.0000	0	5	0.0000	0.0000	0.0000	0.0000	0	0
0	137.0000	7.0000	0	5	0.0000	0.0000	0.0000	0.0000	0	0
0	138.0000	7.0000	0	5	0.0000	0.0000	0.0000	0.0000	0	0
0	139.0000	7.0000	0	5	0.0000	0.0000	0.0000	0.0000	0	0
0	140.0000	7.0000	0	5	0.0000	0.0000	0.0000	0.0000	0	0
0	141.0000	7.0000	0	5	0.0000	0.0000	0.0000	0.0000	0	0
0	142.0000	7.0000	0	5	0.0000	0.0000	0.0000	0.0000	0	0
0	143.0000	7.0000	0	5	0.0000	0.0000	0.0000	0.0000	0	0
0	144.0000	7.0000	0	5	0.0000	0.0000	0.0000	0.0000	0	0
0	145.0000	7.0000	0	5	0.0000	0.0000	0.0000	0.0000	0	0
0	146.0000	7.0000	0	5	0.0000	0.0000	0.0000	0.0000	0	0
0	147.0000	7.0000	0	5	0.0000	0.0000	0.0000	0.0000	0	0
0	148.0000	7.0000	0	5	0.0000	0.0000	0.0000	0.0000	0	0
0	149.0000	7.0000	0	5	0.0000	0.0000	0.0000	0.0000	0	0
0	150.0000	7.0000	0	5	0.0000	0.0000	0.0000	0.0000	0	0
0	151.0000	7.0000	0	5	0.0000	0.0000	0.0000	0.0000	0	0
0	152.0000	7.0000	0	5	0.0000	0.0000	0.0000	0.0000	0	0
0	153.0000	7.0000	0	5	0.0000	0.0000	0.0000	0.0000	0	0
0	154.0000	7.0000	0	5	0.0000	0.0000	0.0000	0.0000	0	0
0	155.0000	7.0000	0	5	0.0000	0.0000	0.0000	0.0000	0	0
0	156.0000	7.0000	0	5	0.0000	0.0000	0.0000	0.0000	0	0
0	157.0000	7.0000	0	5	0.0000	0.0000	0.0000	0.0000	0	0
0	158.0000	7.0000	0	5	0.0000	0.0000	0.0000	0.0000	0	0
0	159.0000	7.0000	0	5	0.0000	0.0000	0.0000	0.0000	0	0
0	160.0000	7.0000	0	5	0.0000	0.0000	0.0000	0.0000	0	0
0	161.0000	7.0000	0	5	0.0000	0.0000	0.0000	0.0000	0	0
0	162.0000	7.0000	0	5	0.0000	0.0000	0.0000	0.0000	0	0
0	163.0000	7.0000	0	5	0.0000	0.0000	0.0000	0.0000	0	0
0	164.0000	7.0000	0	5	0.0000	0.0000	0.0000	0.0000	0	0
0	165.0000	7.0000	0	5	0.0000	0.0000	0.0000	0.0000	0	0
0	166.0000	7.0000	0	5	0.0000	0.0000	0.0000	0.0000	0	0
0	167.0000	7.0000	0	5	0.0000	0.0000	0.0000	0.0000	0	0
0	168.0000	7.0000	0	5	0.0000	0.0000	0.0000	0.0000	0	0
0	169.0000	7.0000	0	5	0.0000	0.0000	0.0000	0.0000	0	0
0	170.0000	7.0000	0	5	0.0000	0.0000	0.0000	0.0000	0	0
0	171.0000	7.0000	0	5	0.0000	0.0000	0.0000	0.0000	0	0
0	172.0000	7.0000	0	5	0.0000	0.0000	0.0000	0.0000	0	0
0	173.0000	7.0000	0	5	0.0000	0.0000	0.0000	0.0000	0	0
0	174.0000	7.0000	0	5	0.0000	0.0000	0.0000	0.0000	0	0
0	175.0000	7.0000	0	5	0.0000	0.0000	0.0000	0.0000	0	0
0	176.0000	7.0000	0	5	0.0000	0.0000	0.0000	0.0000	0	0
0	177.0000	7.0000	0	5	0.0000	0.0000	0.0000	0.0000	0	0
0	178.0000	7.0000	0	5	0.0000	0.0000	0.0000	0.0000	0	0
0	179.0000	7.0000	0	5	0.0000	0.0000	0.0000	0.0000	0	0
0	180.0000	7.0000	0	5	0.0000	0.0000	0.0000	0.0000	0	0
0	181.0000	7.0000	0	5	0.0000	0.0000	0.0000	0.0000	0	0
0	182.0000	7.0000	0	5	0.0000	0.0000	0.0000	0.0000	0	0
0	183.0000	7.0000	0	5	0.0000	0.0000	0.0000	0.0000	0	0
0	184.0000	7.0000	0	5	0.0000	0.0000	0.0000	0.0000	0	0
0	185.0000	7.0000	0	5	0.0000	0.0000	0.0000	0.0000	0	0
0	186.0000	7.0000	0	5	0.0000	0.0000	0.0000	0.0000	0	0
0	187.0000	7.0000	0	5	0.0000	0.0000	0.0000	0.0000	0	0
0	188.0000	7.0000	0	5	0.0000	0.0000	0.0000	0.0000	0	0
0	189.0000	7.0000	0	5	0.0000	0.0000	0.0000	0.0000	0	0
0	190.0000	7.0000	0	5	0.0000	0.0000	0.0000	0.0000	0	0
0	191.0000	7.0000	0	5	0.0000	0.0000	0.0000	0.0000	0	0
0	192.0000	7.0000	0	5	0.0000	0.0000	0.0000	0.0000	0	0
0	193.0000	7.0000	0	5	0.0000	0.0000	0.0000	0.0000	0	0
0	194.0000	7.0000	0	5	0.0000	0.0000	0.0000	0.0000	0	0
0	195.0000	7.0000	0	5	0.0000	0.0000	0.0000	0.0000	0	0
0	196.0000	7.0000	0	5	0.0000	0.0000	0.0000	0.0000	0	0
0	197.0000	7.0000	0	5	0.0000	0.0000	0.0000	0.0000	0	0
0	198.0000	7.0000	0	5	0.0000	0.0000	0.0000	0.0000	0	0
0	199.0000	7.0000	0	5	0.0000	0.0000	0.0000	0.0000	0	0
0	200.0000	7.0000	0	5	0.0000	0.0000	0.0000	0.0000	0	0
0	201.0000	7.0000	0	5	0.0000	0.0000	0.0000	0.0000	0	0
0	202.0000	7.0000	0	5	0.0000	0.0000	0.0000	0.0000	0	0
0	203.0000	7.0000	0	5	0.0000	0.0000	0.0000	0.0000	0	0
0	204.0000	7.0000	0	5	0.0000	0.0000	0.0000	0.0000	0	0
0	205.0000	7.0000	0	5	0.0000	0.0000	0.0000	0.0000	0	0
0	206.0000	7.0000	0	5	0.0000	0.0000	0.0000	0.0000	0	0
0	207.0000	7.0000	0	5	0.0000	0.0000	0.0000	0.0000	0	0
0	208.0000	7.0000	0	5	0.0000	0.0000	0.0000	0.0000	0	0
0	209.0000	7.0000	0	5	0.0000	0.0000	0.0000	0.0000	0	0
0	210.0000	7.0000	0	5	0.0000	0.0000	0.0000	0.0000	0	0
0	211.0000	7.0000	0	5	0.0000	0.0000	0.0000	0.0000	0	0
0	212.0000	7.0000	0	5	0.0000	0.0000	0.0000	0.0000	0	0
0	213.0000	7.0000	0	5	0.0000	0.0000	0.0000	0.0000	0	0
0	214.0000	7.0000	0	5	0.0000	0.0000	0.0000	0.0000	0	0
0	215.0000	7.0000	0	5	0.0000	0.0000	0.0000	0.0000	0	0
0	216.0000	7.0000	0	5	0.0000	0.0000	0.0000	0.0000	0	0
0	217.0000	7.0000	0	5	0.0000	0.0000	0.0000	0.0000	0	0
0	218.0000	7.0000	0	5	0.0000	0.0000	0.0000	0.0000	0	0
0	219.0000	7.0000	0	5	0.0000	0.0000	0.0000	0.0000	0	0
0	220.0000	7.0000	0	5	0.0000	0.0000	0.0000	0.0000	0	0
0	221.0000	7.0000	0	5	0.0000	0.0000	0.0000	0.0000	0	0
0	222.0000	7.0000	0	5	0.0000	0.0000	0.0000	0.0000	0	0
0	223.0000	7.0000	0	5	0.0000	0.0000	0.0000	0.0000	0	0
0	224.0000	7.0000	0	5	0.0000	0.0000	0.0000	0.0000	0	0
0	225.0000	7.0000	0	5	0.0000	0.0000	0.0000	0.0000	0	0
0	226.0000	7.0000	0	5	0.0000	0.0000	0.0000	0.0000	0	0
0	227.0000	7.0000	0	5	0.0000	0.0000	0.0000	0.0000	0	0
0	228.0000	7.0000	0	5	0.0000	0.0000	0.0000	0.0000	0	0
0	229.0000	7.0000	0	5	0.0000	0.0000	0.0000	0.0000	0	0
0	230.0000	7.0000	0	5	0.0000	0.0000	0.0000	0.0000	0	0
0	231.0000	7.0000	0	5	0.0000	0.0000	0.0000	0.0000	0	0
0	232.0000	7.0000	0	5	0.0000	0.0000	0.0000	0.0000	0	0
0	233.0000	7.0000	0	5	0.0000	0.0000	0.0000	0.0000	0	0
0	234.0000	7.0000	0	5	0.0000	0.0000	0.0000	0.0000	0	0
0	235.0000	7.0000	0	5	0.0000	0.0000	0.0000	0.0000	0	0
0	236.0000	7.0000	0	5	0.0000	0.0000	0.0000	0.0000	0	0
0	237.0000	7.0000	0	5	0.0000	0.0000	0.0000	0.0000	0	0
0	238.0000	7.0000	0	5	0.0000	0.0000	0.0000	0.0000	0	0
0	239.0000	7.0000	0	5	0.0000	0.0000	0.0000	0.0000	0	0
0	240.0000	7.0000	0	5	0.0000	0.0000	0.0000	0.0000	0	0
0	241.0000	7.0000	0	5	0.0000	0.0000	0.0000	0.0000	0	0
0	242.0000	7.0000	0	5	0.0000	0.0000	0.0000	0.0000	0	0
0	243.0000	7.0000	0	5	0.0000	0.0000	0.0000	0.0000	0	0
0	244.0000	7.0000	0	5	0.0000	0.0000	0.0000	0.0000	0	0
0	245.0000	7.0000	0	5	0.0000	0.0000	0.0000	0.0000	0	0
0	246.0000	7.0000	0	5	0.0000	0.0000	0.0000	0.0000	0	0
0	247.0000	7.0000	0	5	0.0000	0.0000	0.0000	0.0000	0	0
0	248.0000	7.0000	0	5	0.0000	0.0000	0.0000	0.0000	0	0
0	249.0000	7.0000	0	5	0.0000	0.0000	0.0000	0.0000	0	0
0	250.0000	7.0000	0	5	0.0000	0.0000	0.0000	0.0000	0	0
0	251.0000	7.0000	0	5	0.0000	0.0000	0.0000	0.0000	0	0
0	252.0000	7.0000	0	5	0.0000	0.0000	0.0000	0.0000	0	0
0	253.0000	7.0000	0	5	0.0000	0.0000	0.0000	0.0000	0	0
0	254.0000	7.0000	0	5	0.0000	0.0000	0.0000	0.0000	0	0
0	255.0000	7.0000	0	5	0.0000	0.0000	0.0000	0.0000	0	0
0	256.0000	7.0000	0	5	0.0000	0.0000	0.0000	0.0000	0	0
0	257.0000	7.0000	0	5	0.0000	0.0000	0.0000	0.0000	0	0
0	258.0000	7.0000	0	5	0.0000	0.0000	0.0000	0.0000	0	0
0	259.0000	7.0000	0	5	0.0000	0.0000	0.0000	0.0000	0	0
0	260.0000	7.0000	0	5	0.0000	0.0000	0.0000	0.0000	0	0
0	261.0000	7.0000	0	5	0.0000	0.0000	0.0000	0.0000	0	0
0	262.0000	7.0000	0	5	0.0000	0.0000	0.0000	0.0000	0	0
0	263.0000	7.0000	0	5	0.0000	0.0000	0.0000	0.0000	0	0
0	264.0000	7.0000	0	5	0.0000	0.0000	0.0000	0.0000	0	0
0	265.0000	7.0000	0	5	0.0000	0.0000	0.0000	0.0000	0	0
0	266.0000	7.0000	0	5	0.0000	0.0000	0.0000	0.0000	0	0
0	267.0000	7.0000	0	5	0.0000	0.0000	0.0000	0.0000	0	0
0	268.0000	7.0000	0	5	0.0000	0.0000	0.0000	0.0000	0	0
0	269.0000	7.0000	0	5	0.0000	0.0000	0.0000	0.0000	0	0
0	270.0000	7.0000	0	5	0.0000	0.0000	0.0000	0.0000	0	0
0	271.0000	7.0000	0	5	0.0000	0.0000	0.0000	0.0000	0	0
0	272.0000	7.0000	0	5	0.0000	0.0000	0.0000	0.0000	0	0
0	273.0000	7.0000	0	5	0.0000	0.0000	0.0000	0.0000	0	0
0	274.0000	7.0000	0	5	0.0000	0.0000	0.0000	0.0000	0	0
0	275.0000	7.0000	0	5	0.0000	0.0000	0.0000	0.0000	0	0
0	276.0000	7.0000	0	5	0.0000	0.0000	0.0000	0.0000	0	0
0	277.0000	7.0000	0	5	0.0000	0.0000	0.0000	0.0000	0	0
0	278.0000	7.0000	0	5	0.0000	0.0000	0.0000	0.0000	0	0
0	279.0000	7.0000	0	5	0.0000	0.0000	0.0000	0.0000	0	0
0	280.0000	7.0000	0	5	0.0000	0.0000	0.0000	0.0000	0	0
0	281.0000	7.0000	0	5	0.0000	0.0000	0.0000	0.0000	0	0
0	282.0000	7.0000	0	5	0.0000	0.0000	0.0000	0.0000	0	0
0	283.0000	7.0000	0	5	0.0000	0.0000	0.0000	0.0000	0	0
0	284.0000	7.0000	0	5	0.0000	0.0000	0.0000	0.0000	0	0
0	285.0000	7.0000	0	5	0.0000	0.0000	0.0000	0.0000	0	0
0	286.0000	7.0000	0	5	0.0000	0.0000	0.0000	0.0000	0	0
0	287.0000	7.0000	0	5	0.0000	0.0000	0.0000	0.0000	0	0
0	288.0000	7.0000	0	5	0.0000	0.0000	0.0000	0.0000	0	0
0	289.0000	7.0000	0	5	0.0000	0.0000	0.0000	0.0000	0	0
0	290.0000	7.0000	0	5	0.0000	0.0000	0.0000	0.0000	0	0
0	291.0000	7.0000	0	5	0.0000	0.0000	0.0000	0.0000	0	0
0	292.0000	7.0000	0	5	0.0000	0.0000	0.0000	0.0000	0	0
0	293.0000	7.0000	0	5	0.0000	0.0000	0.0000	0.0000	0	0
0	294.0000	7.0000	0	5	0.0000	0.0000	0.0000	0.0000	0	0
0	295.0000	7.0000	0	5	0.0000	0.0000	0.0000	0.0000	0	0
0	296.0000	7.0000	0	5	0.0000	0.0000	0.0000	0.0000	0	0
0	297.0000	7.0000	0	5	0.0000	0.0000	0.0000	0.0000	0	0
0	298.0000	7.0000	0	5	0.0000	0.0000	0.0000	0.0000	0	0
0	299.0000	7.0000	0	5	0.0000	0.0000	0.0000	0.0000	0	0
0	300.0000	7.0000	0	5	0.0000	0.0000	0.0000	0.0000	0	0
0	301.0000	7.0000	0	5	0.0000	0.0000	0.0000	0.0000	0	0
0	302.0000	7.0000	0	5	0.0000	0.0000	0.0000	0.0000	0	0
0	303.0000	7.0000	0	5	0.0000	0.0000	0.0000	0.0000	0	0
0	304.0000	7.0000	0	5	0.0000	0.0000	0.0000	0.0000	0	0
0	305.0000	7.0000	0	5	0.0000	0.0000	0.0000	0.0000	0	0
0	306.0000	7.0000	0	5	0.0000	0.0000	0.0000	0.0000	0	0
0	307.0000	7.0000	0	5	0.0000	0.0000	0.0000	0.0000	0	0
0	308.0000	7.0000	0	5	0.0000	0.0000	0.0000	0.0000	0	0
0	309.0000	7.0000	0	5	0.0000	0.0000	0.0000	0.0000	0	0
0	310.0000	7.0000	0	5	0.0000	0.0000	0.0000	0.0000	0	0
0	311.0000	7.0000	0	5	0.0000	0.0000	0.0000	0.0000	0	0
0	312.0000	7.0000	0	5	0.0000	0.0000	0.0000	0.0000	0	0
0	313.0000	7.0000	0	5	0.0000	0.0000	0.0000	0.0000	0	0
0	314.0000	7.0000	0	5	0.0000	0.0000	0.0000	0.0000	0	0
0	315.0000	7.0000	0	5	0.0000	0.0000	0.0000	0.0000	0	0
0	316.0000	7.0000	0	5	0.0000	0.0000	0.0000	0.0000	0	0
0	317.0000	7.0000	0	5	0.0000	0.0000	0.0000	0.0000	0	0
0	318.0000	7.0000	0	5	0.0000	0.0000	0.0000	0.0000	0	0
0	319.0000	7.0000	0	5	0.0000	0.0000	0.0000	0.0000	0	0
0	320.0000	7.0000	0	5	0.0000	0.0000	0.0000	0.0000	0	0
0	321.0000	7.0000	0	5	0.0000	0.0000	0.0000	0.0000	0	0
0	322.0000	7.0000	0	5	0.0000	0.0000	0.0000	0.0000	0	0
0	323.0000	7.0000	0	5	0.0000	0.0000	0.0000	0.0000	0	0
0	324.0000	7.0000	0	5	0.0000	0.0000	0.0000	0.0000	0	0
0	325.0000	7.0000	0	5	0.0000	0.0000	0.0000	0.0000	0	0
0	326.0000	7.0000	0	5	0.0000	0.0000	0.0000	0.0000	0	0
0	327.0000	7.0000	0	5	0.0000	0.0000	0.0000	0.0000	0	0
0	328.0000	7.0000	0	5	0.0000	0.0000	0.0000	0.0000	0	0
0	329.0000	7.0000	0	5	0.0000	0.0000	0.0000	0.0000	0	0
0	330.0000	7.0000	0	5	0.0000	0.0000	0.0000	0.0000	0	0
0	331.0000	7.0000	0	5	0.0000	0.0000	0.0000	0.0000	0	0
0	332.0000	7.0000	0	5	0.0000	0.0000	0.0000	0.0000	0	0
0	333.0000	7.0000	0	5	0.0000	0.0000	0.0000	0.0000	0	0
0	334.0000	7.0000	0	5	0.0000	0.0000	0.0000	0.0000	0	0
0	335.0000	7.0000	0	5	0.0000	0.0000	0.0000	0.0000	0	0
0	336.0000	7.0000	0	5	0.0000	0.0000	0.0000	0.0000	0	0
0	337.0000	7.0000	0	5	0.0000	0.0000	0.0000	0.0000	0	0
0	338.0000	7.0000	0	5	0.0000	0.0000	0.0000	0.0000	0	0
0	339.0000	7.0000	0	5	0.0000	0.0000	0.0000	0.0000	0	0
0	340.0000	7.0000	0	5	0.0000	0.0000	0.0000	0.0000	0	0
0	341.0000	7.0000	0	5	0.0000	0.0000	0.0000	0.0000	0	0
0	342.0000	7.0000	0	5	0.0000	0.0000	0.0000	0.0000	0	0
0	343.0000	7.0000	0	5	0.0000	0.0000	0.0000	0.0000	0	0
0	344.0000	7.0000	0	5	0.0000	0.0000	0.0000	0.0000	0	0
0	345.0000	7.0000	0	5	0.0000	0.0000	0.0000	0.0000	0	0
0	346.0000	7.0000	0	5	0.0000	0.0000	0.0000	0.0000	0	0
0	347.0000	7.0000	0	5	0.0000	0.0000	0.0000	0.0000	0	0
0	348.0000	7.0000	0	5	0.0000	0.0000	0.0000	0.0000	0	0
0	349.0000	7.0000	0	5	0.0000	0.0000	0.0000	0.0000	0	0
0	350.0000	7.0000	0	5	0.0000	0.0000	0.0000	0.0000	0	0
0	351.0000	7.0000	0	5	0.0000	0.0000	0.0000	0.0000	0	0
0	352.0000	7.0000	0	5	0.0000	0.0000	0.0000	0.0000	0	0
0	353.0000	7.0000	0	5	0.0000	0.0000	0.0000	0.0000	0	0
0	354.0000	7.0000	0	5	0.0000	0.0000	0.0000	0.0000	0	0
0	355.0000	7.0000	0	5	0.0000	0.0000	0.0000	0.0000	0	0
0	356.0000	7.0000	0	5	0.0000	0.0000	0.0000	0.0000	0	0
0	357.0000	7.0000	0	5	0.0000	0.0000	0.0000	0.0000	0	0
0	358.0000	7.0000	0	5	0.0000	0.0000	0.0000	0.0000	0	0
0	359.0000	7.0000	0	5	0.0000	0.0000	0.0000	0.0000	0	0
0	360.0000	7.0000	0	5	0.0000	0.0000	0.0000	0.0000	0	0
0	361.0000	7.0000	0	5	0.0000	0.0000	0.0000	0.0000	0	0
0	362.0000	7.0000	0	5	0.0000	0.0000	0.0000	0.0000	0	0
0	363.0000	7.0000	0	5	0.0000	0.0000	0.0000	0.0000	0	0
0	364.0000	7.0000	0	5	0.0000	0.0000	0.0000	0.0000	0	0
0	365.0000	7.0000	0	5	0.0000	0.0000	0.0000	0.0000	0	0
0	366.0000	7.0000	0	5	0.0000	0.0000	0.0000	0.0000	0	0
0	367.0000	7.0000	0	5	0.0000	0.0000	0.0000	0.0000	0	0
0	368.0000	7.0000	0	5	0.0000	0.0000	0.0000	0.0000	0	0
0	369.0000	7.0000	0	5	0.0000	0.0000	0.0000	0.0000	0	0
0	370.0000	7.0000	0	5	0.0000	0.0000	0.0000	0.0000	0	0
0	371.0000	7.0000	0	5	0.0000	0.0000	0.0000	0.0000	0	0
0	372.0000	7.0000	0	5	0.0000	0.0000	0.0000	0.0000	0	0
0	373.0000	7.0000	0	5	0.0000	0.0000	0.0000	0.0000	0	0
0	374.0000	7.0000	0	5	0.0000	0.0000	0.0000	0.0000	0	0
0	375.0000	7.0000	0	5	0.0000	0.0000	0.0000	0.0000	0	0
0	376.0000	7.0000	0	5	0.0000	0.0000	0.0000	0.0000	0	0
0	377.0000	7.0000	0	5	0.0000	0.0000	0.0000	0.0000	0	0
0	378.0000	7.0000	0	5	0.0000	0.0000	0.0000	0.0000	0	0
0	379.0000	7.0000	0	5	0.0000	0.0000	0.0000	0.0000	0	0
0	380.0000	7.0000	0	5	0.0000	0.0000	0.0000	0.0000	0	0
0	381.0000	7.0000	0	5	0.0000	0.0000	0.0000	0.0000	0	0
0	382.0000	7.0000	0	5	0.0000	0.0000	0.0000	0.0000	0	0
0	383.0000	7.0000	0	5	0.0000	0.0000	0.0000	0.0000	0	0
0	384.0000	7.0000	0	5	0.0000	0.0000	0.0000	0.0000	0	0
0	385.0000	7.0000	0	5	0.0000	0.0000	0.0000	0.0000	0	0
0	386.0000	7.0000	0	5	0.0000	0.0000	0.0000	0.0000	0	0
0	387.0000	7.0000	0	5	0.0000	0.0000	0.0000	0.0000	0	0
0	388.0000	7.0000	0	5	0.0000	0.0000	0.0000	0.0000	0	0
0	389.0000	7.0000	0	5	0.0000	0.0000	0.0000	0.0000	0	0
0	390.0000	7.0000	0	5	0.0000	0.0000	0.0000	0.0000	0	0
0	391.0000	7.0000	0	5	0.0000	0.0000	0.0000	0.0000	0	0
0	392.0000	7.0000	0	5	0.0000	0.0000	0.0000	0.0000	0	0
0	393.0000	7.0000	0	5	0.0000	0.0000	0.0000	0.0000	0	0
0	394.0000	7.0000	0	5	0.0000	0.0000	0.0000	0.0000	0	0
0	395.0000	7.0000	0	5	0.0000	0.0000	0.0000	0.0000	0	0
0	396.0000	7.0000	0	5	0.0000	0.0000	0.0000	0.0000	0	0
0	397.0000	7.0000	0	5	0.0000	0.0000	0.0000	0.0000	0	0
0	398.0000	7.0000	0	5	0.0000	0.0000	0.0000	0.0000	0	0
0	399.0000	7.0000	0	5	0.0000	0.0000	0.0000	0.0000	0	0
0	400.0000	7.0000	0	5	0.0000	0.0000	0.0000	0.0000	0	0
0	401.0000	7.0000	0	5	0.0000	0.0000	0.0000	0.0000	0	0
0	402.0000	7.0000	0	5	0.0000	0.0000	0.0000	0.0000	0	0
0	403.0000	7.0000	0	5	0.0000	0.0000	0.0000	0.0000	0	0
0	404.0000	7.0000	0	5	0.0000	0.0000	0.0000	0.0000	0	0
0	405.0000	7.0000	0	5	0.0000	0.0000	0.0000	0.0000	0	0
0	406.0000	7.0000	0	5	0.0000	0.0000	0.0000	0.0000	0	0
0	407.0000	7.0000	0	5	0.0000	0.0000	0.0000	0.0000	0	0
0	408.0000	7.0000	0	5	0.0000	0.0000	0.0000	0.0000	0	0
0	409.0000	7.0000	0	5	0.0000	0.0000	0.0000	0.0000	0	0
0	410.0000	7.0000	0	5	0.0000	0.0000	0.0000	0.0000	0	0
0	411.0000	7.0000	0	5	0.0000	0.0000	0.0000	0.0000	0	0
0	412.0000	7.0000	0	5	0.0000	0.0000	0.0000	0.0000	0	0
0	413.0000	7.0000	0	5	0.0000	0.0000	0.0000	0.0000	0	0
0	414.0000	7.0000	0	5	0.0000	0.0000	0.0000	0.0000	0	0
0	415.0000	7.0000	0	5	0.0000	0.0000	0.0000	0.0000	0	0
0	416.0000	7.0000	0	5	0.0000	0.0000	0.0000	0.0000	0	0
0	417.0000	7.0000	0	5	0.0000	0.0000	0.0000	0.0000	0	0
0	418.0000	7.0000	0	5	0.0000	0.0000	0.0000	0.0000	0	0
0	419.0000	7.0000	0	5	0.0000	0.0000	0.0000	0.0000	0	0
0	420.0000	7.0000	0	5	0.0000	0.0000	0.0000	0.0000	0	0
0	421.0000	7.0000	0	5	0.0000	0.0000	0.0000	0.0000	0	0
0	422.0000	7.0000	0	5	0.0000	0.0000	0.0000	0.0000	0	0
0	423.0000	7.0000	0	5	0.0000	0.0000	0.0000	0.0000	0	0
0	424.0000	7.0000	0	5	0.0000	0.0000	0.0000	0.0000	0	0
0	425.0000	7.0000	0	5	0.0000	0.0000	0.0000	0.0000	0	0
0	426.0000	7.0000	0	5	0.0000	0.0000	0.0000	0.0000	0	0
0	427.0000	7.0000	0	5	0.0000	0.0000	0.0000	0.0000	0	0
0	428.0000	7.0000	0	5	0.0000	0.0000	0.0000	0.0000	0	0
0	429.0000	7.0000	0	5	0.0000	0.0000	0.0000	0.0000	0	0
0	430.0000	7.0000	0	5	0.0000	0.0000	0.0000	0.0000	0	0
0	431.0000	7.0000	0	5	0.0000	0.0000	0.0000	0.0000	0	0
0	432.0000	7.0000	0	5	0.0000	0.0000	0.0000	0.0000	0	0
0	433.0000	7.0000	0	5	0.0000	0.0000	0.0000	0.0000	0	0
0	434.0000	7.0000	0	5	0.0000	0.0000	0.0000	0.0000	0	0
0	435.0000	7.0000	0	5	0.0000	0.0000	0.0000	0.0000	0	0
0	436.0000	7.0000	0	5	0.0000	0.0000	0.0000	0.0000	0	0
0	437.0000	7.0000	0	5	0.0000	0.0000	0.0000	0.0000	0	0
0	438.0000	7.0000	0	5	0.0000	0.0000	0.0000	0.0000	0	0
0	439.0000	7.0000	0	5	0.0000	0.0000	0.0000	0.0000	0	0
0	440.0000	7.0000	0	5	0.0000	0.0000	0.0000	0.0000	0	0
0	441.0000	7.0000	0	5	0.0000	0.0000	0.0000	0.0000	0	0
0	442.0000	7.0000	0	5	0.0000	0.0000	0.0000	0.0000	0	0
0	443.0000	7.0000	0	5	0.0000	0.0000	0.0000	0.0000	0	0
0	444.0000	7.0000	0	5	0.0000	0.0000	0.0000	0.0000	0	0
0	445.0000	7.0000	0	5	0.0000	0.0000	0.0000	0.0000	0	0
0	446.0000	7.0000	0	5	0.0000	0.0000	0.0000	0.0000	0	0
0	447.0000	7.0000	0	5	0.0000	0.0000	0.0000	0.0000	0	0
0	448.0000	7.0000	0	5	0.0000	0.0000	0.0000	0.0000	0	0
0	449.0000	7.0000	0	5	0.0000	0.0000	0.0000	0.0000	0	0
0	450.0000	7.0000	0	5	0.0000	0.0000	0.0000	0.0000	0	0
0	451.0000	7.0000	0	5	0.0000	0.0000	0.0000	0.0000	0	0
0	452.0000	7.0000	0	5	0.0000	0.0000	0.0000	0.0000	0	0
0	453.0000	7.0000	0	5	0.0000	0.0000	0.0000	0.0000	0	0
0	454.0000	7.0000	0	5	0.0000	0.0000	0.0000	0.0000	0	0
0	455.0000	7.0000	0	5	0.0000	0.0000	0.0000	0.0000	0	0
0	456.0000	7.0000	0	5	0.0000	0.0000	0.0000	0.0000	0	0
0	457.0000	7.0000	0	5	0.0000	0.0000	0.0000	0.0000	0	0
0	458.0000	7.0000	0	5	0.0000	0.0000	0.0000	0.0000	0	0
0	459.0000	7.0000	0	5	0.0000	0.0000	0.0000	0.0000	0	0
0	460.0000	7.0000	0	5	0.0000	0.0000	0.0000	0.0000	0	0
0	461.0000	7.0000	0	5	0.0000	0.0000	0.0000	0.0000	0	0
0	462.0000	7.0000	0	5	0.0000	0.0000	0.0000	0.0000	0	0
0	463.0000	7.0000	0	5	0.0000	0.0000	0.0000	0.0000	0	0
0	464.0000	7.0000	0	5	0.0000	0.0000	0.0000	0.0000	0	0
0	465.0000	7.0000	0	5	0.0000	0.0000	0.0000	0.0000	0	0
0	466.0000	7.0000	0	5	0.0000	0.0000	0.0000	0.0000	0	0
0	467.0000	7.0000	0	5	0.0000	0.0000	0.0000	0.0000	0	0
0	468.0000	7.0000	0	5	0.0000	0.0000	0.0000	0.0000	0	0
0	469.0000	7.0000	0	5	0.0000	0.0000	0.0000	0.0000	0	0
0	470.0000	7.0000	0	5	0.0000	0.0000	0.0000	0.0000	0	0
0	471.0000	7.0000	0	5	0.0000	0.0000	0.0000	0.0000	0	0
0	472.0000	7.0000	0	5	0.0000	0.0000	0.0000	0.0000	0	0
0	473.0000	7.0000	0	5	0.0000	0.0000	0.0000	0.0000	0	0
0	474.0000	7.0000	0	5	0.0000	0.0000	0.0000	0.0000	0	0
0	475.0000	7.0000	0	5	0.0000	0.0000	0.0000	0.0000	0	0
0	476.0000	7.0000	0	5	0.0000	0.0000	0.0000	0.0000	0	0
0	477.0000	7.0000	0	5	0.0000	0.0000	0.0000	0.0000	0	0
0	478.0000	7.0000	0	5	0.0000	0.0000	0.0000	0.0000	0	0
0	479.0000	7.0000	0	5	0.0000	0.0000	0.0000	0.0000	0	0
0	480.0000	7.0000	0	5	0.0000	0.0000	0.0000	0.0000	0	0
0	481.0000	7.0000	0	5	0.0000	0.0000	0.0000	0.0000	0	0
0	482.0000	7.0000	0	5	0.0000	0.0000	0.0000	0.0000	0	0
0	483.0000	7.0000	0	5	0.0000	0.0000	0.0000	0.0000	0	0
0	484.0000	7.0000	0	5	0.0000	0.0000	0.0000	0.0000	0	0
0	485.0000	7.0000	0	5	0.0000	0.0000	0.0000	0.0000	0	0
0	486.0000	7.0000	0	5	0.0000	0.0000	0.0000	0.0000	0	0
0	487.0000	7.0000	0	5	0.0000	0.0000	0.0000	0.0000	0	0
0	488.0000	7.0000	0	5	0.0000	0.0000	0.0000	0.0000	0	0
0	489.0000	7.0000	0	5	0.0000	0.0000	0.0000	0.0000	0	0
0	490.0000	7.0000	0	5	0.0000	0.0000	0.0000	0.0000	0	0
0	491.0000	7.0000	0	5	0.0000	0.0000	0.0000	0.0000	0	0
0	492.0000	7.0000	0	5	0.0000	0.0000	0.0000	0.0000	0	0
0	493.0000	7.0000	0	5	0.0000	0.0000	0.0000	0.0000	0	0
0	494.0000	7.0000	0	5	0.0000	0.0000	0.0000	0.0000	0	0
0	495.0000	7.0000	0	5	0.0000	0.0000	0.0000	0.0000	0	0
0	496.0000	7.0000	0	5	0.0000	0.0000	0.0000	0.0000	0	0
0	497.0000	7.0000	0	5	0.0000	0.0000	0.0000	0.0000	0	0
0	498.0000	7.0000	0	5	0.0000	0.0000	0.0000	0.0000	0	0
0	499.0000	7.0000	0	5	0.0000	0.0000	0.0000	0.0000	0	0
0	500.0000	7.0000	0	5	0.0000	0.0000	0.0000	0.0000	0	0
0	501.0000	7.0000	0	5	0.0000	0.0000	0.0000	0.0000	0	0
0	502.0000	7.0000	0	5	0.0000	0.0000	0.0000	0.0000	0	0
0	503.0000	7.0000	0	5	0.0000	0.0000	0.0000	0.0000	0	0
0	504.0000	7.0000	0	5	0.0000	0.0000	0.0000	0.0000	0	0
0	505.0000	7.0000	0	5	0.0000	0.0000	0.0000	0.0000	0	0
0	506.0000	7.0000	0	5	0.0000	0.0000	0.0000	0.0000	0	0
0	507.0000	7.0000	0	5	0.0000	0.0000	0.0000	0.0000	0	0
0	508.0000	7.0000	0	5	0.0000	0.0000	0.0000	0.0000	0	0
0	509.0000	7.0000	0	5	0.0000	0.0000	0.0000	0.0000	0	0
0	510.0000	7.0000	0	5	0.0000	0.0000	0.0000	0.0000	0	0
0	511.0000	7.0000	0	5	0.0000	0.0000	0.0000	0.0000	0	0
0	512.0000	7.0000	0	5	0.0000	0.0000	0.0000	0.0000	0	0
0	513.0000	7.0000	0	5	0.0000	0.0000	0.0000	0.0000	0	0
0	514.0000	7.0000	0	5	0.0000	0.0000	0.0000	0.0000	0	0
0	515.0000	7.0000	0	5	0.0000	0.0000	0.0000	0.0000	0	0
0	516.0000	7.0000	0	5	0.0000	0.0000	0.0000	0.0000	0	0
0	517.0000	7.0000	0	5	0.0000	0.0000	0.0000	0.0000	0	0
0	518.0000	7.0000	0	5	0.0000	0.0000	0.0000	0.0000	0	0
0	519.0000	7.0000	0	5	0.0000	0.0000	0.0000	0.0000	0	0
0	520.0000	7.0000	0	5	0.0000	0.0000	0.0000	0.0000	0	0
0	521.0000	7.0000	0	5	0.0000	0.0000	0.0000	0.0000	0	0
0	522.0000	7.0000	0	5	0.0000	0.0000	0.0000	0.0000	0	0
0	523.0000	7.0000	0	5	0.0000	0.0000	0.0000	0.0000	0	0
0	524.0000	7.0000	0	5	0.0000	0.0000	0.0000	0.0000	0	0
0	525.0000	7.0000	0	5	0.0000	0.0000	0.0000	0.0000	0	0
0	526.0000	7.0000	0	5	0.0000	0.0000	0.0000	0.0000	0	0
0	527.0000	7.0000	0	5	0.0000	0.0000	0.0000	0.0000	0	0
0	528.0000	7.0000	0	5	0.0000	0.0000	0.0000	0.0000	0	0
0	529.0000	7.0000	0	5	0.0000	0.0000	0.0000	0.0000	0	0
0	530.0000	7.0000	0	5	0.0000	0.0000	0.0000	0.0000	0	0
0	531.0000	7.0000	0	5	0.0000	0.0000	0.0000	0.0000	0	0
0	532.0000	7.0000	0	5	0.0000	0.0000	0.0000	0.0000	0	0
0	533.0000	7.0000	0	5	0.0000	0.0000	0.0000	0.0000	0	0
0	534.0000	7.0000	0	5	0.0000	0.0000	0.0000	0.0000	0	0
0	535.0000	7.0000	0	5	0.0000	0.0000	0.0000	0.0000	0	0
0	536.0000	7.0000	0	5	0.0000	0.0000	0.0000	0.0000	0	0
0	537.0000	7.0000	0	5	0.0000	0.0000	0.0000	0.0000	0	0
0	538.0000	7.0000	0	5	0.0000	0.0000	0.0000	0.0000	0	0
0	539.0000	7.0000	0	5	0.0000	0.0000	0.0000	0.0000	0	0
0	540.0000	7.0000	0	5	0.0000	0.0000	0.0000	0.0000	0	0
0	541.0000	7.0000	0	5	0.0000	0.0000	0.0000	0.0000	0	0
0	542.0000	7.0000	0	5	0.0000	0.0000	0.0000	0.0000	0	0
0	543.0000	7.0000	0	5	0.0000	0.0000	0.0000	0.0000	0	0
0	544.0000	7.0000	0	5	0.0000	0.0000	0.0000	0.0000	0	0
0	545.0000	7.0000	0	5	0.0000	0.0000	0.0000	0.0000	0	0
0	546.0000	7.0000	0	5	0.0000	0.0000	0.0000	0.0000	0	0
0	547.0000	7.0000	0	5	0.0000	0.0000	0.0000	0.0000	0	0
0	548.0000	7.0000	0	5	0.0000	0.0000	0.0000	0.0000	0	0
0	549.0000	7.0000	0	5	0.0000	0.0000	0.0000	0.0000	0	0
0	550.0000	7.0000	0	5	0.0000	0.0000	0.0000	0.0000	0	0
0	551.0000	7.0000	0	5	0.0000	0.0000	0.0000	0.0000	0	0
0	552.0000	7.0000	0	5	0.0000	0.0000	0.0000	0.0000	0	0
0	553.0000	7.0000	0	5	0.0000	0.0000	0.0000	0.0000	0	0
0	554.0000	7.0000	0	5	0.0000	0.0000	0.0000	0.0000	0	0
0	555.0000	7.0000	0	5	0.0000	0.0000	0.0000	0.0000	0	0
0	556.0000	7.0000	0	5	0.0000	0.0000	0.0000	0.0000	0	0
0	557.0000	7.0000	0	5	0.0000	0.0000	0.0000	0.0000	0	0
0	558.0000	7.0000	0	5	0.0000	0.0000	0.0000	0.0000	0	0
0	559.0000	7.0000	0	5	0.0000	0.0000	0.0000	0.0000	0	0
0	560.0000	7.0000	0	5	0.0000	0.0000	0.0000	0.0000	0	0
0	561.0000	7.0000	0	5	0.0000	0.0000	0.0000	0.0000	0	0
0	562.0000	7.0000	0	5	0.0000	0.0000	0.0000	0.0000	0	0
0	563.0000	7.0000	0	5	0.0000	0.0000	0.0000	0.0000	0	0
0	564.0000	7.0000	0	5	0.0000	0.0000	0.0000	0.0000	0	0
0	565.0000	7.0000	0	5	0.0000	0.0000	0.0000	0.0000	0	0
0	566.0000	7.0000	0	5	0.0000	0.0000	0.0000	0.0000	0	0
0	567.0000	7.0000	0	5	0.0000	0.0000	0.0000	0.0000	0	0
0	568.0000	7.0000	0	5	0.0000	0.0000	0.0000	0.0000	0	0
0	569.0000	7.0000	0	5	0.0000	0.0000	0.0000	0.0000	0	0
0	570.0000	7.0000	0	5	0.0000	0.0000	0.0000	0.0000	0	0
0	571.0000	7.0000	0	5	0.0000	0.0000	0.0000	0.0000	0	0
0	572.0000	7.0000	0	5	0.0000	0.0000	0.0000	0.0000	0	0
0	573.0000	7.0000	0	5	0.0000	0.0000	0.0000	0.0000	0	0
0	574.0000	7.0000	0	5	0.0000	0.0000	0.0000	0.0000	0	0
0	575.0000	7.0000	0	5	0.0000	0.0000	0.0000	0.0000	0	0
0	576.0000	7.0000	0	5	0.0000	0.0000	0.0000	0.0000	0	0
0	577.0000	7.0000	0	5	0.0000	0.0000	0.0000	0.0000	0	0
0	578.0000	7.0000	0	5	0.0000	0.0000	0.0000	0.0000	0	0
0	579.0000	7.0000	0	5	0.0000	0.0000	0.0000	0.0000	0	0
0	580.0000	7.0000	0	5	0.0000	0.0000	0.0000	0.0000	0	0
0	581.0000	7.0000	0	5	0.0000	0.0000	0.0000	0.0000	0	0
0	582.0000	7.0000	0	5	0.0000	0.0000	0.0000	0.0000	0	0
0	583.0000	7.0000	0	5	0.0000	0.0000	0.0000	0.0000	0	0
0	584.0000	7.0000	0	5	0.0000	0.0000	0.0000	0.0000	0	0
0	585.0000	7.0000	0	5	0.0000	0.0000	0.0000	0.0000	0	0
0	586.0000	7.0000	0	5	0.0000	0.0000	0.0000	0.0000	0	0
0	587.0000	7.0000	0	5	0.0000	0.0000	0.0000	0.0000	0	0
0	588.0000	7.0000	0	5	0.0000	0.0000	0.0000	0.0000	0	0
0	589.0000	7.0000	0	5	0.0000	0.0000	0.0000	0.0000	0	0
0	590.0000	7.0000	0	5	0.0000	0.0000	0.0000	0.0000	0	0
0	591.0000	7.0000	0	5	0.0000	0.0000	0.0000	0.0000	0	0
0	592.0000	7.0000	0	5	0.0000	0.0000	0.0000	0.0000	0	0
0	593.0000	7.0000	0	5	0.0000	0.0000	0.0000	0.0000	0	0
0	594.0000	7.0000	0	5	0.0000	0.0000	0.0000	0.0000	0	0
0	595.0000	7.0000	0	5	0.0000	0.0000	0.0000	0.0000	0	0
0	596.0000	7.0000	0	5	0.0000	0.0000	0.0000	0.0000	0	0
0	597.0000	7.0000	0	5	0.0000	0.0000	0.0000	0.0000	0	0
0	598.0000	7.0000	0	5	0.0000	0.0000	0.0000	0.0000	0	0
0	599.0000	7.0000	0	5	0.0000	0.0000	0.0000	0.0000	0	0
0	600.0000	7.0000	0	5	0.0000	0.0000	0.0000	0.0000	0	0
0	601.0000	7.0000	0	5	0.0000	0.0000	0.0000	0.0000	0	0
0	602.0000	7.0000	0	5	0.0000	0.0000	0.0000	0.0000	0	0
0	603.0000	7.0000	0	5	0.0000	0.0000	0.0000	0.0000	0	0
0	604.0000	7.0000	0	5	0.0000	0.0000	0.0000	0.0000	0	0
0	605.0000	7.0000	0	5	0.0000	0.0000	0.0000	0.0000	0	0
0	606.0000	7.0000	0	5	0.0000	0.0000	0.0000	0.0000	0	0
0	607.0000	7.0000	0	5	0.0000	0.0000	0.0000	0.0000	0	0
0	608.0000	7.0000	0	5	0.0000	0.0000	0.0000	0.0000	0	0
0	609.0000	7.0000	0	5	0.0000	0.0000	0.0000	0.0000	0	0
0	610.0000	7.0000	0	5	0.0000	0.0000	0.0000	0.0000	0	0
0	611.0000	7.0000	0	5	0.0000	0.0000	0.0000	0.0000	0	0
0	612.0000	7.0000	0	5	0.0000	0.0000	0.0000	0.0000	0	0
0	613.0000	7.0000	0	5	0.0000	0.0000	0.0000	0.0000	0	0
0	614.0000	7.0000	0	5	0.0000	0.0000	0.0000	0.0000	0	0
0	615.0000	7.0000	0	5	0.0000	0.0000	0.0000	0.0000	0	0
0	616.0000	7.0000	0	5	0.0000	0.0000	0.0000	0.0000	0	0
0	617.0000	7.0000	0	5	0.0000	0.0000	0.0000	0.0000	0	0
0	618.0000	7.0000	0	5	0.0000	0.0000	0.0000	0.0000	0	0
0	619.0000	7.0000	0	5	0.0000	0.0000	0.0000	0.0000	0	0
0	620.0000	7.0000	0	5	0.0000	0.0000	0.0000	0.0000	0	0
0	621.0000	7.0000	0	5	0.0000	0.0000	0.0000	0.0000	0	0
0	622.0000	7.0000	0	5	0.0000	0.0000	0.0000	0.0000	0	0
0	623.0000	7.0000	0	5	0.0000	0.0000	0.0000	0.0000	0	0
0	624.0000	7.0000	0	5	0.0000	0.0000	0.0000	0.0000	0	0
0	625.0000	7.0000	0	5	0.0000	0.0000	0.0000	0.0000	0	0
0	626.0000	7.0000	0	5	0.0000	0.0000	0.0000	0.0000	0	0
0	627.0000	7.0000	0	5	0.0000	0.0000	0.0000	0.0000	0	0
0	628.0000	7.0000	0	5	0.0000	0.0000	0.0000	0.0000	0	0
0	629.0000	7.0000	0	5	0.0000	0.0000	0.0000	0.0000	0	0
0	630.0000	7.0000	0	5	0.0000	0.0000	0.0000	0.0000	0	0
0	631.0000	7.0000	0	5	0.0000	0.0000	0.0000	0.0000	0	0
0	632.0000	7.0000	0	5	0.0000	0.0000	0.0000	0.0000	0	0
0	633.0000	7.0000	0	5	0.0000	0.0000	0.0000	0.0000	0	0
0	634.0000	7.0000	0	5	0.0000	0.0000	0.0000	0.0000	0	0
0	635.0000	7.0000	0	5	0.0000	0.0000	0.0000	0.0000	0	0
0	636.0000	7.0000	0	5	0.0000	0.0000	0.0000	0.0000	0	0
0	637.0000	7.0000	0	5	0.0000	0.0000	0.0000	0.0000	0	0
0	638.0000	7.0000	0	5	0.0000	0.0000	0.0000	0.0000	0	0
0	639.0000	7.0000	0	5	0.0000	0.0000	0.0000	0.0000	0	0
0	640.0000	7.0000	0	5	0.0000	0.0000	0.0000	0.0000	0	0
0	641.0000	7.0000	0	5	0.0000	0.0000	0.0000	0.0000	0	0
0	642.0000	7.0000	0	5	0.0000	0.0000	0.0000	0.0000	0	0
0	643.0000	7.0000	0	5	0.0000	0.0000	0.0000	0.0000	0	0
0	644.0000	7.0000	0	5	0.0000	0.0000	0.0000	0.0000	0	0
0	645.0000	7.0000	0	5	0.0000	0.0000	0.0000	0.0000	0	0
0	646.0000	7.0000	0	5	0.0000	0.0000	0.0000	0.0000	0	0
0	647.0000	7.0000	0	5	0.0000	0.0000	0.0000	0.0000	0	0
0	648.0000	7.0000	0	5	0.0000	0.0000	0.0000	0.0000	0	0
0	649.0000	7.0000	0	5	0.0000	0.0000	0.0000	0.0000	0	0
0	650.0000	7.0000	0	5	0.0000	0.0000	0.0000	0.0000	0	0
0	651.0000	7.0000	0	5	0.0000	0.0000	0.0000	0.0000	0	0
0	652.0000	7.0000	0	5	0.0000	0.0000	0.0000	0.0000	0	0
0	653.0000	7.0000	0	5	0.0000	0.0000	0.0000	0.0000	0	0
0	654.0000	7.0000	0	5	0.0000	0.0000	0.0000	0.0000	0	0
0	655.0000	7.0000	0	5	0.0000	0.0000	0.0000	0.0000	0	0
0	656.0000	7.0000	0	5	0.0000	0.0000	0.0000	0.0000	0	0
0	657.0000	7.0000	0	5	0.0000	0.0000	0.0000	0.0000	0	0
0	658.0000	7.0000	0	5	0.0000	0.0000	0.0000	0.0000	0	0
0	659.0000	7.0000	0	5	0.0000	0.0000	0.0000	0.0000	0	0
0	660.0000	7.0000	0	5	0.0000	0.0000	0.0000	0.0000	0	0
0	661.0000	7.0000	0	5	0.0000	0.0000	0.0000	0.0000	0	0
0	662.0000	7.0000	0	5	0.0000	0.0000	0.0000	0.0000	0	0
0	663.0000	7.0000	0	5	0.0000	0.0000	0.0000	0.0000	0	0
0	664.0000	7.0000	0	5	0.0000	0.0000	0.0000	0.0000	0	0
0	665.0000	7.0000	0	5	0.0000	0.0000	0.0000	0.0000	0	0
0	666.0000	7.0000	0	5	0.0000	0.0000	0.0000	0.0000	0	0
0	667.0000	7.0000	0	5	0.0000	0.0000	0.0000	0.0000	0	0
0	668.0000	7.0000	0	5	0.0000	0.0000	0.0000	0.0000	0	0
0	669.0000	7.0000	0	5	0.0000	0.0000	0.0000	0.0000	0	0
0	670.0000	7.0000	0	5	0.0000	0.0000	0.0000	0.0000	0	0
0	671.0000	7.0000	0	5	0.0000	0.0000	0.0000	0.0000	0	0
0	672.0000	7.0000	0	5	0.0000	0.0000	0.0000	0.0000	0	0
0	673.0000	7.0000	0	5	0.0000	0.0000	0.0000	0.0000	0	0
0	674.0000	7.0000	0	5	0.0000	0.0000	0.0000	0.0000	0	0
0	675.0000	7.0000	0	5	0.0000	0.0000	0.0000	0.0000	0	0
0	676.0000	7.0000	0	5	0.0000	0.0000	0.0000	0.0000	0	0
0	677.0000	7.0000	0	5	0.0000	0.0000	0.0000	0.0000	0	0
0	678.0000	7.0000	0	5	0.0000	0.0000	0.0000	0.0000	0	0
0	679.0000	7.0000	0	5	0.0000	0.0000	0.0000	0.0000	0	0
0	680.0000	7.0000	0	5	0.0000	0.0000	0.0000	0.0000	0	0
0	681.0000	7.0000	0	5	0.0000	0.0000	0.0000	0.0000	0	0
0	682.0000	7.0000	0	5	0.0000	0.0000	0.0000	0.0000	0	0
0	683.0000	7.0000	0	5	0.0000	0.0000	0.0000	0.0000	0	0
0	684.0000	7.0000	0	5	0.0000	0.0000	0.0000	0.0000	0	0
0	685.0000	7.0000	0	5	0.0000	0.0000	0.0000	0.0000	0	0
0	686.0000	7.0000	0	5	0.0000	0.0000	0.0000	0.0000	0	0
0	687.0000	7.0000	0	5	0.0000	0.0000	0.0000	0.0000	0	0
0	688.0000	7.0000	0	5	0.0000	0.0000	0.0000	0.0000	0	0
0	689.0000	7.0000	0	5	0.0000	0.0000	0.0000	0.0000	0	0
0	690.0000	7.0000	0	5	0.0000	0.0000	0.0000	0.0000	0	0
0	691.0000	7.0000	0	5	0.0000	0.0000	0.0000	0.0000	0	0
0	692.0000	7.0000	0	5	0.0000	0.0000	0.0000	0.0000	0	0
0	693.0000	7.0000	0	5	0.0000	0.0000	0.0000	0.0000	0	0
1	694.0000	7.0000	9	0	71.8705	100.2181	30.8789	0.1301	144	134
1	695.0000	7.0000	10	0	71.9309	100.1519	30.8808	0.2114	154	134
1	696.0000	7.0000	9	0	71.9177	100.1928	30.9355	0.2803	150	134
1	697.0000	7.0000	9	0	72.0409	100.0967	30.9597	0.2147	154	137
1	698.0000	7.0000	9	0	71.9549	100.1101	30.9852	0.2309	144	134
1	699.0000	7.0000	9	0	72.0613	100.0948	30.8718	0.2428	149	132
1	700.0000	7.0000	9	0	72.0914	100.0740	30.8701	0.1826	148	135
1	701.0000	7.0000	9	0	72.0078	100.1541	30.8954	0.1536	141	129
1	702.0000	7.0000	9	0	72.0030	100.1002	30.8701	0.1449	144	127
1	703.0000	7.0000	9	0	72.0856	100.0374	30.9655	0.1754	147	123
1	704.0000	7.0000	9	0	71.9683	99.9813	30.9438	0.1567	145	126
1	705.0000	7.0000	9	0	72.0602	99.9954	31.0074	0.3086	138	126
1	706.0000	7.0000	9	0	72.1127	100.0190	30.9780	0.2496	141	123
1	707.0000	7.0000	9	0	72.2871	100.1227	30.9020	0.3969	138	122
1	708.0000	7.0000	9	0	72.4373	99.8431	31.0919	0.3659	139	123
1	709.0000	7.0000	9	0	72.6367	99.7762	31.2566	0.4179	139	110
1	710.0000	7.0000	9	0	72.3526	99.7435	31.3040	0.3017	135	110
1	711.0000	7.0000	9	0	72.4110	100.1151	30.8911	0.3863	130	114
1	712.0000	7.0000	9	0	72.2667	99.7829	31.1027	0.4603	137	115
1	713.0000	7.0000	9	0	72.6801	99.8118	31.1207	0.2684	131	114
1	714.0000	7.0000	9	0	72.5879	99.9662	31.1466	0.2361	139	120
1	715.0000	7.0000	9	0	72.7186	99.9787	30.9802	0.3582	144	129
1	716.0000	7.0000	9	0	72.5726	99.8717	31.2731	0.2935	149	136
1	717.0000	7.0000	9	0	72.9191	99.8310	30.9064	0.3659	159	131
1	718.0000	7.0000	9	0	72.4048	99.9813	30.9564	0.3159	149	134
1	719.0000	7.0000	9	0	72.5504	99.9418	30.8603	0.2247	153	136
1	720.0000	7.0000	10	0	72.6651	100.0003	30.7208	0.2306	147	132
1	721.0000	7.0000	10	0	72.5901	99.9945	30.7102	0.2788	147	127
1	722.0000	7.0000	9	0	72.9492	99.7683	30.6291	0.4701	151	126
1	723.0000	7.0000	9	0	72.8651	99.9742	30.5792	0.3384	146	124
1	724.0000	7.0000	9	0	72.6778	100.0631	30.5455	0.1641	147	120
1	725.0000	7.0000	9	0	72.8639	99.9672	30.4764	0.1721	149	126
1	726.0000	7.0000	9	0	72.8018	99.9580	30.4479	0.1819	147	123
1	727.0000	7.0000	9	0	72.7375	100.0806	30.4605	0.1837	146	122
1	728.0000	7.0000	9	0	72.7879	100.0381	30.4597	0.1486	145	119
1	729.0000	7.0000	9	0	72.6871	99.9892	30.5038	0.1576	144	114
1	730.0000	7.0000	9	0	72.5864	100.1346	30.4146	0.2516	139	122
1	731.0000	7.0000	9	0	72.6815	100.0641	30.4013	0.1751	149	124
1	732.0000	7.0000	9	0	72.6786	100.0470	30.5399	0.3121	149	125
1	733.0000	7.0000	9	0	72.5570	100.1119	30.4662	0.2629	149	123
1	734.0000	7.0000	9	0	72.4805	100.1552	30.5802	0.1561	144	119
1	735.0000	7.0000	9	0	72.6794	100.1939	30.5339	0.1972	148	125
0	736.0000	7.0000	0	5	0.0000	0.0000	0.0000	0.0000	0	0
0	737.0000	7.0000	0	5	0.0000	0.0000	0.0000	0.0000	0	0
0	738.0000	7.0000	0	5	0.0000	0.0000	0.0000	0.0000	0	0
0	739.0000	7.0000	0	5	0.0000	0.0000	0.0000	0.0000	0	0
0	740.0000	7.0000	0	5	0.0000	0.0000	0.0000	0.0000	0	0
0	741.0000	7.0000	0	5	0.0000	0.0000	0.0000	0.0000	0	0
0	742.0000	7.0000	0	5	0.0000	0.0000	0.0000	0.0000	0	0
0	743.0000	7.0000	0	5	0.0000	0.0000	0.0000	0.0000	0	0
0	744.0000	7.0000	0	5	0.0000	0.0000	0.0000	0.0000	0	0
0	745.0000	7.0000	0	5	0.0000	0.0000	0.0000	0.0000	0	0
0	746.0000	7.0000	0	5	0.0000	0.0000	0.0000	0.0000	0	0
0	747.0000	7.0000	0	5	0.0000	0.0000	0.0000	0.0000	0	0
0	748.0000	7.0000	0	5	0.0000	0.0000	0.0000	0.0000	0	0
0	749.0000	7.0000	0	5	0.0000	0.0000	0.0000	0.0000	0	0
0	750.0000	7.0000	0	5	0.0000	0.0000	0.0000	0.0000	0	0
0	751.0000	7.0000	0	5	0.0000	0.0000	0.0000	0.0000	0	0
0	752.0000	7.0000	0	5	0.0000	0.0000	0.0000	0.0000	0	0
0	753.0000	7.0000	0	5	0.0000	0.0000	0.0000	0.0000	0	0
0	754.0000	7.0000	0	5	0.0000	0.0000	0.0000	0.0000	0	0
0	755.0000	7.0000	0	5	0.0000	0.0000	0.0000	0.0000	0	0
0	756.0000	7.0000	0	5	0.0000	0.0000	0.0000	0.0000	0	0
0	757.0000	7.0000	0	5	0.0000	0.0000	0.0000	0.0000	0	0
0	758.0000	7.0000	0	5	0.0000	0.0000	0.0000	0.0000	0	0
0	759.0000	7.0000	0	5	0.0000	0.0000	0.0000	0.0000	0	0
0	760.0000	7.0000	0	5	0.0000	0.0000	0.0000	0.0000	0	0
0	761.0000	7.0000	0	5	0.0000	0.0000	0.0000	0.0000	0	0
0	762.0000	7.0000	0	5	0.0000	0.0000	0.0000	0.0000	0	0
0	763.0000	7.0000	0	5	0.0000	0.0000	0.0000	0.0000	0	0
0	764.0000	7.0000	0	5	0.0000	0.0000	0.0000	0.0000	0	0
0	765.0000	7.0000	0	5	0.0000	0.0000	0.0000	0.0000	0	0
0	766.0000	7.0000	0	5	0.0000	0.0000	0.0000	0.0000	0	0
0	767.0000	7.0000	0	5	0.0000	0.0000	0.0000	0.0000	0	0
0	768.0000	7.0000	0	5	0.0000	0.0000	0.0000	0.0000	0	0
0	769.0000	7.0000	0	5	0.0000	0.0000	0.0000	0.0000	0	0
0	770.0000	7.0000	0	5	0.0000	0.0000	0.0000	0.0000	0	0
0	771.0000	7.0000	0	5	0.0000	0.0000	0.0000	0.0000	0	0
0	772.0000	7.0000	0	5	0.0000	0.0000	0.0000	0.0000	0	0
0	773.0000	7.0000	0	5	0.0000	0.0000	0.0000	0.0000	0	0
0	774.0000	7.0000	0	5	0.0000	0.0000	0.0000	0.0000	0	0
0	775.0000	7.0000	0	5	0.0000	0.0000	0.0000	0.0000	0	0
0	776.0000	7.0000	0	5	0.0000	0.0000	0.0000	0.0000	0	0
0	777.0000	7.0000	0	5	0.0000	0.0000	0.0000	0.0000	0	0
0	778.0000	7.0000	0	5	0.0000	0.0000	0.0000	0.0000	0	0
0	779.0000	7.0000	0	5	0.0000	0.0000	0.0000	0.0000	0	0
0	780.0000	7.0000	0	5	0.0000	0.0000	0.0000	0.0000	0	0
0	781.0000	7.0000	0	5	0.0000	0.0000	0.0000	0.0000	0	0
0	782.0000	7.0000	0	5	0.0000	0.0000	0.0000	0.0000	0	0
0	783.0000	7.0000	0	5	0.0000	0.0000	0.0000	0.0000	0	0
0	784.0000	7.0000	0	5	0.0000	0.0000	0.0000	0.0000	0	0
0	785.0000	7.0000	0	5	0.0000	0.0000	0.0000	0.0000	0	0
0	786.0000	7.0000	0	5	0.0000	0.0000	0.0000	0.0000	0	0
0	787.0000	7.0000	0	5	0.0000	0.0000	0.0000	0.0000	0	0
0	788.0000	7.0000	0	5	0.0000	0.0000	0.0000	0.0000	0	0
0	789.0000	7.0000	0	5	0.0000	0.0000	0.0000	0.0000	0	0
0	790.0000	7.0000	0	5	0.0000	0.0000	0.0000	0.0000	0	0
0	791.0000	7.0000	0	5	0.0000	0.0000	0.0000	0.0000	0	0
0	792.0000	7.0000	0	5	0.0000	0.0000	0.0000	0.0000	0	0
0	793.0000	7.0000	0	5	0.0000	0.0000	0.0000	0.0000	0	0
0	794.0000	7.0000	0	5	0.0000	0.0000	0.0000	0.0000	0	0
0	795.0000	7.0000	0	5	0.0000	0.0000	0.0000	0.0000	0	0
0	796.0000	7.0000	0	5	0.0000	0.0000	0.0000	0.0000	0	0
0	797.0000	7.0000	0	5	0.0000	0.0000	0.0000	0.0000	0	0
0	798.0000	7.0000	0	5	0.0000	0.0000	0.0000	0.0000	0	0
0	799.0000	7.0000	0	5	0.0000	0.0000	0.0000	0.0000	0	0
0	800.0000	7.0000	0	5	0.0000	0.0000	0.0000	0.0000	0	0
0	801.0000	7.0000	0	5	0.0000	0.0000	0.0000	0.0000	0	0
0	802.0000	7.0000	0	5	0.0000	0.0000	0.0000	0.0000	0	0
0	803.0000	7.0000	0	5	0.0000	0.0000	0.0000	0.0000	0	0
0	804.0000	7.0000	0	5	0.0000	0.0000	0.0000	0.0000	0	0
0	805.0000	7.0000	0	5	0.0000	0.0000	0.0000	0.0000	0	0
0	806.0000	7.0000	0	5	0.0000	0.0000	0.0000	0.0000	0	0
0	807.0000	7.0000	0	5	0.0000	0.0000	0.0000	0.0000	0	0
0	808.0000	7.0000	0	5	0.0000	0.0000	0.0000	0.0000	0	0
0	809.0000	7.0000	0	5	0.0000	0.0000	0.0000	0.0000	0	0
0	810.0000	7.0000	0	5	0.0000	0.0000	0.0000	0.0000	0	0
0	811.0000	7.0000	0	5	0.0000	0.0000	0.0000	0.0000	0	0
0	812.0000	7.0000	0	5	0.0000	0.0000	0.0000	0.0000	0	0
0	813.0000	7.0000	0	5	0.0000	0.0000	0.0000	0.0000	0	0
0	814.0000	7.0000	0	5	0.0000	0.0000	0.0000	0.0000	0	0
0	815.0000	7.0000	0	5	0.0000	0.0000	0.0000	0.0000	0	0
0	816.0000	7.0000	0	5	0.0000	0.0000	0.0000	0.0000	0	0
0	817.0000	7.0000	0	5	0.0000	0.0000	0.0000	0.0000	0	0
0	818.0000	7.0000	0	5	0.0000	0.0000	0.0000	0.0000	0	0
0	819.0000	7.0000	0	5	0.0000	0.0000	0.0000	0.0000	0	0
0	820.0000	7.0000	0	5	0.0000	0.0000	0.0000	0.0000	0	0
0	821.0000	7.0000	0	5	0.0000	0.0000	0.0000	0.0000	0	0
0	822.0000	7.0000	0	5	0.0000	0.0000	0.0000	0.0000	0	0
0	823.0000	7.0000	0	5	0.0000	0.0000	0.0000	0.0000	0	0
0	824.0000	7.0000	0	5	0.0000	0.0000	0.0000	0.0000	0	0
0	825.0000	7.0000	0	5	0.0000	0.0000	0.0000	0.0000	0	0
0	826.0000	7.0000	0	5	0.0000	0.0000	0.0000	0.0000	0	0
0	827.0000	7.0000	0	5	0.0000	0.0000	0.0000	0.0000	0	0
0	828.0000	7.0000	0	5	0.0000	0.0000	0.0000	0.0000	0	0
0	829.0000	7.0000	0	5	0.0000	0.0000	0.0000	0.0000	0	0
0	830.0000	7.0000	0	5	0.0000	0.0000	0.0000	0.0000	0	0
0	831.0000	7.0000	0	5	0.0000	0.0000	0.0000	0.0000	0	0
0	832.0000	7.0000	0	5	0.0000	0.0000	0.0000	0.0000	0	0
0	833.0000	7.0000	0	5	0.0000	0.0000	0.0000	0.0000	0	0
0	834.0000	7.0000	0	5	0.0000	0.0000	0.0000	0.0000	0	0
0	835.0000	7.0000	0	5	0.0000	0.0000	0.0000	0.0000	0	0
0	836.0000	7.0000	0	5	0.0000	0.0000	0.0000	0.0000	0	0
0	837.0000	7.0000	0	5	0.0000	0.0000	0.0000	0.0000	0	0
0	838.0000	7.0000	0	5	0.0000	0.0000	0.0000	0.0000	0	0
0	839.0000	7.0000	0	5	0.0000	0.0000	0.0000	0.0000	0	0
0	840.0000	7.0000	0	5	0.0000	0.0000	0.0000	0.0000	0	0
0	841.0000	7.0000	0	5	0.0000	0.0000	0.0000	0.0000	0	0
0	842.0000	7.0000	0	5	0.0000	0.0000	0.0000	0.0000	0	0
0	843.0000	7.0000	0	5	0.0000	0.0000	0.0000	0.0000	0	0
0	844.0000	7.0000	0	5	0.0000	0.0000	0.0000	0.0000	0	0
0	845.0000	7.0000	0	5	0.0000	0.0000	0.0000	0.0000	0	0
0	846.0000	7.0000	0	5	0.0000	0.0000	0.0000	0.0000	0	0
0	847.0000	7.0000	0	5	0.0000	0.0000	0.0000	0.0000	0	0
0	848.0000	7.0000	0	5	0.0000	0.0000	0.0000	0.0000	0	0
0	849.0000	7.0000	0	5	0.0000	0.0000	0.0000	0.0000	0	0
0	850.0000	7.0000	0	5	0.0000	0.0000	0.0000	0.0000	0	0
0	851.0000	7.0000	0	5	0.0000	0.0000	0.0000	0.0000	0	0
0	852.0000	7.0000	0	5	0.0000	0.0000	0.0000	0.0000	0	0
0	853.0000	7.0000	0	5	0.0000	0.0000	0.0000	0.0000	0	0
0	854.0000	7.0000	0	5	0.0000	0.0000	0.0000	0.0000	0	0
0	855.0000	7.0000	0	5	0.0000	0.0000	0.0000	0.0000	0	0
0	856.0000	7.0000	0	5	0.0000	0.0000	0.0000	0.0000	0	0
0	857.0000	7.0000	0	5	0.0000	0.0000	0.0000	0.0000	0	0
0	858.0000	7.0000	0	5	0.0000	0.0000	0.0000	0.0000	0	0
0	859.0000	7.0000	0	5	0.0000	0.0000	0.0000	0.0000	0	0
0	860.0000	7.0000	0	5	0.0000	0.0000	0.0000	0.0000	0	0
0	861.0000	7.0000	0	5	0.0000	0.0000	0.0000	0.0000	0	0
0	862.0000	7.0000	0	5	0.0000	0.0000	0.0000	0.0000	0	0
0	863.0000	7.0000	0	5	0.0000	0.0000	0.0000	0.0000	0	0
0	864.0000	7.0000	0	5	0.0000	0.0000	0.0000	0.0000	0	0
0	865.0000	7.0000	0	5	0.0000	0.0000	0.0000	0.0000	0	0
0	866.0000	7.0000	0	5	0.0000	0.0000	0.0000	0.0000	0	0
0	867.0000	7.0000	0	5	0.0000	0.0000	0.0000	0.0000	0	0
0	868.0000	7.0000	0	5	0.0000	0.0000	0.0000	0.0000	0	0
0	869.0000	7.0000	0	5	0.0000	0.0000	0.0000	0.0000	0	0
0	870.0000	7.0000	0	5	0.0000	0.0000	0.0000	0.0000	0	0
0	871.0000	7.0000	0	5	0.0000	0.0000	0.0000	0.0000	0	0
0	872.0000	7.0000	0	5	0.0000	0.0000	0.0000	0.0000	0	0
0	873.0000	7.0000	0	5	0.0000	0.0000	0.0000	0.0000	0	0
0	874.0000	7.0000	0	5	0.0000	0.0000	0.0000	0.0000	0	0
0	875.0000	7.0000	0	5	0.0000	0.0000	0.0000	0.0000	0	0
0	876.0000	7.0000	0	5	0.0000	0.0000	0.0000	0.0000	0	0
0	877.0000	7.0000	0	5	0.0000	0.0000	0.0000	0.0000	0	0
0	878.0000	7.0000	0	5	0.0000	0.0000	0.0000	0.0000	0	0
0	879.0000	7.0000	0	5	0.0000	0.0000	0.0000	0.0000	0	0
0	880.0000	7.0000	0	5	0.0000	0.0000	0.0000	0.0000	0	0
0	881.0000	7.0000	0	5	0.0000	0.0000	0.0000	0.0000	0	0
0	882.0000	7.0000	0	5	0.0000	0.0000	0.0000	0.0000	0	0
0	883.0000	7.0000	0	5	0.0000	0.0000	0.0000	0.0000	0	0
0	884.0000	7.0000	0	5	0.0000	0.0000	0.0000	0.0000	0	0
0	885.0000	7.0000	0	5	0.0000	0.0000	0.0000	0.0000	0	0
0	886.0000	7.0000	0	5	0.0000	0.0000	0.0000	0.0000	0	0
0	887.0000	7.0000	0	5	0.0000	0.0000	0.0000	0.0000	0	0
0	888.0000	7.0000	0	5	0.0000	0.0000	0.0000	0.0000	0	0
0	889.0000	7.0000	0	5	0.0000	0.0000	0.0000	0.0000	0	0
0	890.0000	7.0000	0	5	0.0000	0.0000	0.0000	0.0000	0	0
0	891.0000	7.0000	0	5	0.0000	0.0000	0.0000	0.0000	0	0
0	892.0000	7.0000	0	5	0.0000	0.0000	0.0000	0.0000	0	0
0	893.0000	7.0000	0	5	0.0000	0.0000	0.0000	0.0000	0	0
0	894.0000	7.0000	0	5	0.0000	0.0000	0.0000	0.0000	0	0
0	895.0000	7.0000	0	5	0.0000	0.0000	0.0000	0.0000	0	0
0	896.0000	7.0000	0	5	0.0000	0.0000	0.0000	0.0000	0	0
0	897.0000	7.0000	0	5	0.0000	0.0000	0.0000	0.0000	0	0
0	898.0000	7.0000	0	5	0.0000	0.0000	0.0000	0.0000	0	0
0	899.0000	7.0000	0	5	0.0000	0.0000	0.0000	0.0000	0	0
0	900.0000	7.0000	0	5	0.0000	0.0000	0.0000	0.0000	0	0
0	901.0000	7.0000	0	5	0.0000	0.0000	0.0000	0.0000	0	0
0	902.0000	7.0000	0	5	0.0000	0.0000	0.0000	0.0000	0	0
0	903.0000	7.0000	0	5	0.0000	0.0000	0.0000	0.0000	0	0
0	904.0000	7.0000	0	5	0.0000	0.0000	0.0000	0.0000	0	0
0	905.0000	7.0000	0	5	0.0000	0.0000	0.0000	0.0000	0	0
0	906.0000	7.0000	0	5	0.0000	0.0000	0.0000	0.0000	0	0
0	907.0000	7.0000	0	5	0.0000	0.0000	0.0000	0.0000	0	0
0	908.0000	7.0000	0	5	0.0000	0.0000	0.0000	0.0000	0	0
0	909.0000	7.0000	0	5	0.0000	0.0000	0.0000	0.0000	0	0
0	910.0000	7.0000	0	5	0.0000	0.0000	0.0000	0.0000	0	0
0	911.0000	7.0000	0	5	0.0000	0.0000	0.0000	0.0000	0	0
0	0.0000	8.0000	0	5	0.0000	0.0000	0.0000	0.0000	0	0
0	1.0000	8.0000	0	5	0.0000	0.0000	0.0000	0.0000	0	0
0	2.0000	8.0000	0	5	0.0000	0.0000	0.0000	0.0000	0	0
0	3.0000	8.0000	0	5	0.0000	0.0000	0.0000	0.0000	0	0
0	4.0000	8.0000	0	5	0.0000	0.0000	0.0000	0.0000	0	0
0	5.0000	8.0000	0	5	0.0000	0.0000	0.0000	0.0000	0	0
0	6.0000	8.0000	0	5	0.0000	0.0000	0.0000	0.0000	0	0
0	7.0000	8.0000	0	5	0.0000	0.0000	0.0000	0.0000	0	0
0	8.0000	8.0000	0	5	0.0000	0.0000	0.0000	0.0000	0	0
0	9.0000	8.0000	0	5	0.0000	0.0000	0.0000	0.0000	0	0
0	10.0000	8.0000	0	5	0.0000	0.0000	0.0000	0.0000	0	0
0	11.0000	8.0000	0	5	0.0000	0.0000	0.0000	0.0000	0	0
0	12.0000	8.0000	0	5	0.0000	0.0000	0.0000	0.0000	0	0
0	13.0000	8.0000	0	5	0.0000	0.0000	0.0000	0.0000	0	0
0	14.0000	8.0000	0	5	0.0000	0.0000	0.0000	0.0000	0	0
0	15.0000	8.0000	0	5	0.0000	0.0000	0.0000	0.0000	0	0
0	16.0000	8.0000	0	5	0.0000	0.0000	0.0000	0.0000	0	0
0	17.0000	8.0000	0	5	0.0000	0.0000	0.0000	0.0000	0	0
0	18.0000	8.0000	0	5	0.0000	0.0000	0.0000	0.0000	0	0
0	19.0000	8.0000	0	5	0.0000	0.0000	0.0000	0.0000	0	0
0	20.0000	8.0000	0	5	0.0000	0.0000	0.0000	0.0000	0	0
0	21.0000	8.0000	0	5	0.0000	0.0000	0.0000	0.0000	0	0
0	22.0000	8.0000	0	5	0.0000	0.0000	0.0000	0.0000	0	0
0	23.0000	8.0000	0	5	0.0000	0.0000	0.0000	0.0000	0	0
0	24.0000	8.0000	0	5	0.0000	0.0000	0.0000	0.0000	0	0
0	25.0000	8.0000	0	5	0.0000	0.0000	0.0000	0.0000	0	0
0	26.0000	8.0000	0	5	0.0000	0.0000	0.0000	0.0000	0	0
0	27.0000	8.0000	0	5	0.0000	0.0000	0.0000	0.0000	0	0
0	28.0000	8.0000	0	5	0.0000	0.0000	0.0000	0.0000	0	0
0	29.0000	8.0000	0	5	0.0000	0.0000	0.0000	0.0000	0	0
0	30.0000	8.0000	0	5	0.0000	0.0000	0.0000	0.0000	0	0
0	31.0000	8.0000	0	5	0.0000	0.0000	0.0000	0.0000	0	0
0	32.0000	8.0000	0	5	0.0000	0.0000	0.0000	0.0000	0	0
0	33.0000	8.0000	0	5	0.0000	0.0000	0.0000	0.0000	0	0
0	34.0000	8.0000	0	5	0.0000	0.0000	0.0000	0.0000	0	0
0	35.0000	8.0000	0	5	0.0000	0.0000	0.0000	0.0000	0	0
0	36.0000	8.0000	0	5	0.0000	0.0000	0.0000	0.0000	0	0
0	37.0000	8.0000	0	5	0.0000	0.0000	0.0000	0.0000	0	0
0	38.0000	8.0000	0	5	0.0000	0.0000	0.0000	0.0000	0	0
0	39.0000	8.0000	0	5	0.0000	0.0000	0.0000	0.0000	0	0
0	40.0000	8.0000	0	5	0.0000	0.0000	0.0000	0.0000	0	0
0	41.0000	8.0000	0	5	0.0000	0.0000	0.0000	0.0000	0	0
0	42.0000	8.0000	0	5	0.0000	0.0000	0.0000	0.0000	0	0
0	43.0000	8.0000	0	5	0.0000	0.0000	0.0000	0.0000	0	0
0	44.0000	8.0000	0	5	0.0000	0.0000	0.0000	0.0000	0	0
0	45.0000	8.0000	0	5	0.0000	0.0000	0.0000	0.0000	0	0
0	46.0000	8.0000	0	5	0.0000	0.0000	0.0000	0.0000	0	0
0	47.0000	8.0000	0	5	0.0000	0.0000	0.0000	0.0000	0	0
0	48.0000	8.0000	0	5	0.0000	0.0000	0.0000	0.0000	0	0
0	49.0000	8.0000	0	5	0.0000	0.0000	0.0000	0.0000	0	0
0	50.0000	8.0000	0	5	0.0000	0.0000	0.0000	0.0000	0	0
0	51.0000	8.0000	0	5	0.0000	0.0000	0.0000	0.0000	0	0
0	52.0000	8.0000	0	5	0.0000	0.0000	0.0000	0.0000	0	0
0	53.0000	8.0000	0	5	0.0000	0.0000	0.0000	0.0000	0	0
0	54.0000	8.0000	0	5	0.0000	0.0000	0.0000	0.0000	0	0
0	55.0000	8.0000	0	5	0.0000	0.0000	0.0000	0.0000	0	0
0	56.0000	8.0000	0	5	0.0000	0.0000	0.0000	0.0000	0	0
0	57.0000	8.0000	0	5	0.0000	0.0000	0.0000	0.0000	0	0
0	58.0000	8.0000	0	5	0.0000	0.0000	0.0000	0.0000	0	0
0	59.0000	8.0000	0	5	0.0000	0.0000	0.0000	0.0000	0	0
0	60.0000	8.0000	0	5	0.0000	0.0000	0.0000	0.0000	0	0
0	61.0000	8.0000	0	5	0.0000	0.0000	0.0000	0.0000	0	0
0	62.0000	8.0000	0	5	0.0000	0.0000	0.0000	0.0000	0	0
0	63.0000	8.0000	0	5	0.0000	0.0000	0.0000	0.0000	0	0
0	64.0000	8.0000	0	5	0.0000	0.0000	0.0000	0.0000	0	0
0	65.0000	8.0000	0	5	0.0000	0.0000	0.0000	0.0000	0	0
0	66.0000	8.0000	0	5	0.0000	0.0000	0.0000	0.0000	0	0
0	67.0000	8.0000	0	5	0.0000	0.0000	0.0000	0.0000	0	0
0	68.0000	8.0000	0	5	0.0000	0.0000	0.0000	0.0000	0	0
0	69.0000	8.0000	0	5	0.0000	0.0000	0.0000	0.0000	0	0
0	70.0000	8.0000	0	5	0.0000	0.0000	0.0000	0.0000	0	0
0	71.0000	8.0000	0	5	0.0000	0.0000	0.0000	0.0000	0	0
0	72.0000	8.0000	0	5	0.0000	0.0000	0.0000	0.0000	0	0
0	73.0000	8.0000	0	5	0.0000	0.0000	0.0000	0.0000	0	0
0	74.0000	8.0000	0	5	0.0000	0.0000	0.0000	0.0000	0	0
0	75.0000	8.0000	0	5	0.0000	0.0000	0.0000	0.0000	0	0
0	76.0000	8.0000	0	5	0.0000	0.0000	0.0000	0.0000	0	0
0	77.0000	8.0000	0	5	0.0000	0.0000	0.0000	0.0000	0	0
0	78.0000	8.0000	0	5	0.0000	0.0000	0.0000	0.0000	0	0
[truncated: 56,541,411 more chars]
