# Supplementary material for: Intracrystalline deformation microstructures in natural olivine with implications for stress estimation
Source: Sci Rep. 2022 Nov 22;12:20069. doi: 10.1038/s41598-022-24538-2 (PMC9681765; doi:10.1038/s41598-022-24538-2)
Supplement: Supplementary file 4 — Supplementary Information 4. [file 41598_2022_24538_MOESM4_ESM.zip › grain-2.ctf]

Channel Text File
Prj	grain-2
Author	
JobMode	Grid
XCells	1144
YCells	858
XStep	1.0000
YStep	1.0000
AcqE1	0.0000
AcqE2	0.0000
AcqE3	0.0000
Euler angles refer to Sample Coordinate system (CS0)!	Mag	100.0000	Coverage	99	Device	0	KV	20.0000	TiltAngle	70.0000	TiltAxis	0	DetectorOrientationE1	359.9495	DetectorOrientationE2	94.1684	DetectorOrientationE3	0.0421	WorkingDistance	13.5718	InsertionDistance	193.0
Phases	7
4.756;10.207;5.980	90.000;90.000;90.000	Forsterite	3	0			[Forsteri.cry]
18.241;8.830;5.185	90.000;90.000;90.000	Enstatite  Opx AV77	3	0			[Enstatit.cry]
9.746;8.990;5.251	90.000;105.630;90.000	Diopside   CaMgSi2O6	2	0			[Diopside.cry]
8.206;8.206;8.206	90.000;90.000;90.000	Spinel - (Mg,Fe)2SiO4	11	227			American Mineralogist, (1993), vol. 78, 页面 1320-1323
9.922;18.219;5.360	90.000;104.810;90.000	Amphibole	2	12			American Mineralogist, (1993), vol. 78, 页面 746-752
11.507;11.507;11.507	90.000;90.000;90.000	Pyrope	11	230			American Mineralogist, (1975), vol. 60, 页面 218-228
8.194;12.897;14.190	92.980;115.820;91.150	Anorthite	1	2			American Mineralogist, (1973), vol. 58, 页面 665-675
Phase	X	Y	Bands	Error	Euler1	Euler2	Euler3	MAD	BC	BS
1	0.0000	0.0000	10	0	20.1117	85.0936	87.8105	0.2796	135	119
1	1.0000	0.0000	10	0	20.0684	85.1953	87.8341	0.2849	144	121
1	2.0000	0.0000	10	0	20.1601	85.2137	87.8301	0.2365	136	127
1	3.0000	0.0000	10	0	20.2416	85.1984	87.8357	0.2023	141	128
1	4.0000	0.0000	10	0	20.2120	85.2010	87.8548	0.2948	138	130
1	5.0000	0.0000	10	0	20.1093	85.2289	87.8098	0.2218	144	125
1	6.0000	0.0000	10	0	20.2333	85.2251	87.8414	0.1848	135	125
1	7.0000	0.0000	10	0	20.1516	85.1707	87.8521	0.1907	130	134
1	8.0000	0.0000	10	0	20.1655	85.1926	87.8543	0.1826	139	128
1	9.0000	0.0000	10	0	19.9983	85.2729	87.7888	0.3266	137	127
1	10.0000	0.0000	10	0	20.2010	85.2107	87.8399	0.2036	135	132
1	11.0000	0.0000	9	0	20.1867	85.2384	87.8512	0.1920	144	124
1	12.0000	0.0000	10	0	20.2422	85.2602	87.8783	0.1828	135	127
1	13.0000	0.0000	10	0	20.1517	85.2875	87.8661	0.1976	140	129
1	14.0000	0.0000	10	0	20.2550	85.3601	87.8817	0.2295	138	124
1	15.0000	0.0000	10	0	20.1948	85.2876	87.8277	0.1815	143	134
1	16.0000	0.0000	10	0	20.1769	85.3779	87.8810	0.2045	134	125
1	17.0000	0.0000	10	0	20.1538	85.3988	87.8070	0.1504	134	130
1	18.0000	0.0000	9	0	20.2335	85.3351	87.8854	0.2186	134	123
1	19.0000	0.0000	10	0	20.2618	85.4092	87.8692	0.2096	132	123
1	20.0000	0.0000	10	0	20.1443	85.3901	87.8675	0.2154	132	125
1	21.0000	0.0000	10	0	20.1718	85.4409	87.7724	0.2850	132	119
1	22.0000	0.0000	10	0	20.2898	85.3856	87.8091	0.2172	136	113
1	23.0000	0.0000	10	0	20.1889	85.4541	87.7977	0.2118	141	123
1	24.0000	0.0000	10	0	20.2058	85.4666	87.7882	0.2187	134	118
1	25.0000	0.0000	10	0	20.2697	85.4827	87.8006	0.3078	131	124
1	26.0000	0.0000	10	0	20.2213	85.4762	87.8821	0.1985	139	129
1	27.0000	0.0000	9	0	20.2299	85.4637	87.8081	0.2184	136	127
1	28.0000	0.0000	10	0	20.3704	85.4610	87.8931	0.2272	132	132
1	29.0000	0.0000	10	0	20.2269	85.5120	87.8184	0.2394	136	131
1	30.0000	0.0000	10	0	20.2293	85.4740	87.8692	0.2125	133	133
1	31.0000	0.0000	10	0	20.2562	85.5045	87.8460	0.2477	135	128
1	32.0000	0.0000	10	0	20.2670	85.4931	87.8313	0.1897	137	124
1	33.0000	0.0000	10	0	20.2877	85.4387	87.8243	0.2020	139	130
1	34.0000	0.0000	10	0	20.2899	85.4912	87.8656	0.2623	139	130
1	35.0000	0.0000	10	0	20.2279	85.5226	87.8518	0.2498	137	130
1	36.0000	0.0000	10	0	20.3075	85.4325	87.8584	0.2451	140	126
1	37.0000	0.0000	10	0	20.3390	85.4312	87.8741	0.1615	137	122
1	38.0000	0.0000	10	0	20.3158	85.4283	87.9292	0.2116	131	125
1	39.0000	0.0000	10	0	20.3571	85.4388	87.9088	0.1910	139	132
1	40.0000	0.0000	10	0	20.2416	85.4761	87.8836	0.2172	137	123
1	41.0000	0.0000	10	0	20.2268	85.4886	87.8942	0.2059	127	116
1	42.0000	0.0000	10	0	20.3068	85.4350	87.9301	0.2048	126	118
1	43.0000	0.0000	10	0	20.2177	85.5093	87.9103	0.2023	138	121
1	44.0000	0.0000	10	0	20.3069	85.4578	87.9028	0.2312	130	116
1	45.0000	0.0000	10	0	20.1943	85.5064	87.8589	0.2333	133	116
1	46.0000	0.0000	10	0	20.2066	85.5238	87.8642	0.2037	135	128
1	47.0000	0.0000	10	0	20.2294	85.5845	87.8284	0.1785	122	122
1	48.0000	0.0000	10	0	20.2438	85.5621	87.9015	0.2634	129	129
1	49.0000	0.0000	10	0	20.2598	85.5759	87.8736	0.2130	136	128
1	50.0000	0.0000	10	0	20.2828	85.5461	87.9161	0.2251	135	129
1	51.0000	0.0000	10	0	20.3169	85.5598	87.8975	0.1968	128	124
1	52.0000	0.0000	10	0	20.3212	85.5851	87.9609	0.1966	135	125
1	53.0000	0.0000	10	0	20.3164	85.5707	87.8817	0.1673	122	123
1	54.0000	0.0000	10	0	20.1916	85.5110	87.9256	0.2106	124	115
1	55.0000	0.0000	10	0	20.2206	85.5726	87.9178	0.1912	130	131
1	56.0000	0.0000	10	0	20.3296	85.5784	87.8670	0.2397	131	121
1	57.0000	0.0000	10	0	20.2103	85.6016	87.9406	0.2079	128	112
1	58.0000	0.0000	10	0	20.2317	85.6556	87.9585	0.2530	123	107
1	59.0000	0.0000	10	0	20.1966	85.6375	87.9679	0.1767	111	102
1	60.0000	0.0000	9	0	20.2895	85.6099	87.9313	0.2835	87	85
0	61.0000	0.0000	0	3	0.0000	0.0000	0.0000	0.0000	82	67
1	62.0000	0.0000	8	0	13.3729	77.2365	1.0084	0.3374	106	94
1	63.0000	0.0000	9	0	13.1546	77.1971	1.1107	0.4619	124	109
1	64.0000	0.0000	9	0	13.4130	77.2022	0.9907	0.3090	131	123
1	65.0000	0.0000	9	0	13.8951	77.2132	0.8576	0.3617	136	117
1	66.0000	0.0000	9	0	13.6076	77.1924	0.6255	0.5773	135	123
1	67.0000	0.0000	9	0	13.2273	77.0027	1.0271	0.5929	144	112
1	68.0000	0.0000	8	0	12.0716	77.3875	1.2579	0.3146	140	116
1	69.0000	0.0000	8	0	11.8131	77.4992	1.4559	0.2620	143	113
1	70.0000	0.0000	8	0	11.9628	77.4405	1.3646	0.3363	139	120
1	71.0000	0.0000	8	0	11.6900	77.3335	1.5025	0.3642	148	120
1	72.0000	0.0000	9	0	11.7238	77.4688	1.3912	0.3202	146	121
1	73.0000	0.0000	8	0	11.4821	77.4967	1.5137	0.3578	146	130
1	74.0000	0.0000	9	0	11.3824	77.4600	1.5785	0.3229	144	129
1	75.0000	0.0000	9	0	11.3183	77.4754	1.5183	0.2228	148	134
1	76.0000	0.0000	9	0	11.1904	77.5038	1.6633	0.2651	143	126
1	77.0000	0.0000	9	0	11.0933	77.5058	1.6341	0.2364	146	127
1	78.0000	0.0000	10	0	10.8664	77.5753	1.6460	0.4310	148	128
1	79.0000	0.0000	9	0	10.9582	77.5922	1.7832	0.3496	143	127
1	80.0000	0.0000	9	0	10.7978	77.5962	1.8721	0.3514	147	135
1	81.0000	0.0000	9	0	10.7817	77.5645	1.8223	0.3520	149	129
1	82.0000	0.0000	9	0	10.6621	77.5788	1.8887	0.2834	147	134
1	83.0000	0.0000	9	0	10.6695	77.5404	1.7993	0.3526	145	124
1	84.0000	0.0000	9	0	10.3696	77.6972	1.9242	0.3011	144	136
1	85.0000	0.0000	9	0	10.4899	77.6362	1.8677	0.3028	145	128
1	86.0000	0.0000	9	0	10.1939	77.7246	2.0605	0.2376	147	130
1	87.0000	0.0000	9	0	10.1871	77.6862	1.8981	0.2400	145	136
1	88.0000	0.0000	8	0	10.2378	77.7107	1.8953	0.3118	149	131
1	89.0000	0.0000	9	0	10.2414	77.6342	1.9549	0.2831	149	129
1	90.0000	0.0000	9	0	10.2575	77.7734	2.0182	0.3503	153	130
1	91.0000	0.0000	8	0	10.1540	77.7329	2.0373	0.2436	145	129
1	92.0000	0.0000	8	0	10.1391	77.6617	1.9328	0.3563	147	129
1	93.0000	0.0000	8	0	10.2431	77.7224	1.9235	0.3941	152	125
1	94.0000	0.0000	9	0	10.3739	77.6845	1.7465	0.4209	146	127
1	95.0000	0.0000	8	0	10.1863	77.7024	1.9375	0.4646	140	119
1	96.0000	0.0000	9	0	10.2215	77.7444	1.8061	0.2788	139	118
1	97.0000	0.0000	9	0	10.1366	77.8563	1.7524	0.3568	132	119
1	98.0000	0.0000	8	0	10.0161	77.7750	1.7559	0.3159	131	111
1	99.0000	0.0000	9	0	9.9724	77.8500	1.7975	0.3466	132	109
1	100.0000	0.0000	9	0	9.9216	77.8379	1.7836	0.3176	127	109
1	101.0000	0.0000	10	0	10.0242	77.7312	1.7283	0.3240	122	104
1	102.0000	0.0000	10	0	9.6871	77.8538	1.8100	0.3245	123	108
1	103.0000	0.0000	9	0	9.3061	77.8633	1.8412	0.5492	115	109
1	104.0000	0.0000	9	0	9.6030	77.6988	2.1129	0.6308	119	103
1	105.0000	0.0000	10	0	9.4768	77.8548	1.9365	0.2807	124	113
1	106.0000	0.0000	10	0	9.1526	77.7880	1.6213	0.4621	115	103
1	107.0000	0.0000	9	0	9.1726	77.9623	1.8270	0.4255	111	105
1	108.0000	0.0000	10	0	9.1862	77.7469	1.7822	0.3855	110	94
1	109.0000	0.0000	9	0	9.1070	78.0953	1.6259	0.5210	114	101
1	110.0000	0.0000	8	0	9.3220	77.9428	1.7937	0.3264	110	96
1	111.0000	0.0000	10	0	9.6686	77.9768	1.9454	0.6194	111	94
1	112.0000	0.0000	10	0	9.6317	77.8440	1.8722	0.4783	118	102
1	113.0000	0.0000	10	0	9.6879	77.7207	1.8323	0.5287	119	97
1	114.0000	0.0000	9	0	9.4859	77.7930	2.0382	0.7052	125	100
1	115.0000	0.0000	9	0	9.7724	78.1041	1.4029	0.6471	114	99
1	116.0000	0.0000	10	0	10.0550	78.2012	1.7221	0.7263	115	97
1	117.0000	0.0000	8	0	9.7993	78.4038	1.6301	0.5848	115	99
1	118.0000	0.0000	9	0	9.8425	78.3887	1.6763	0.4817	129	104
1	119.0000	0.0000	8	0	9.7011	78.6869	1.3282	0.7044	126	97
1	120.0000	0.0000	9	0	9.7551	78.5655	1.5982	0.6435	128	105
1	121.0000	0.0000	9	0	10.3628	78.7670	1.6453	0.5808	129	107
1	122.0000	0.0000	9	0	9.7718	78.8772	1.5805	0.4903	129	106
1	123.0000	0.0000	9	0	10.1998	78.9492	1.7132	0.3201	126	104
1	124.0000	0.0000	9	0	10.1251	78.7503	1.5182	0.8365	131	108
1	125.0000	0.0000	9	0	10.2478	78.9927	1.5685	0.2747	138	118
1	126.0000	0.0000	9	0	9.9748	79.0158	1.5750	0.2442	142	116
1	127.0000	0.0000	10	0	10.1469	79.0113	1.5022	0.2977	149	110
1	128.0000	0.0000	8	0	10.0601	79.0118	1.3842	0.3054	138	119
1	129.0000	0.0000	8	0	10.0536	79.1148	1.5429	0.2522	145	117
1	130.0000	0.0000	8	0	10.1442	79.1424	1.5018	0.2786	135	118
1	131.0000	0.0000	9	0	10.1427	79.0748	1.4770	0.2825	139	117
1	132.0000	0.0000	9	0	9.9349	78.9237	1.5145	0.6093	144	113
1	133.0000	0.0000	8	0	10.4227	79.0958	1.3763	0.2041	150	119
1	134.0000	0.0000	9	0	10.1014	79.0698	1.3896	0.3537	153	126
1	135.0000	0.0000	9	0	10.1831	79.1125	1.5465	0.2848	145	121
1	136.0000	0.0000	9	0	10.3012	79.1915	1.4986	0.2210	149	124
1	137.0000	0.0000	8	0	10.3476	79.0870	1.3779	0.1928	144	122
1	138.0000	0.0000	9	0	10.3148	79.0327	1.4486	0.3318	148	116
1	139.0000	0.0000	9	0	10.3588	79.0661	1.4287	0.2519	148	128
1	140.0000	0.0000	8	0	10.4923	79.1467	1.5300	0.2689	147	123
1	141.0000	0.0000	9	0	10.5262	79.1018	1.3104	0.2567	143	124
1	142.0000	0.0000	8	0	10.4490	79.1548	1.4497	0.2667	151	126
1	143.0000	0.0000	9	0	10.3832	79.1355	1.3969	0.3069	151	125
1	144.0000	0.0000	8	0	10.3772	79.1630	1.4015	0.2656	154	119
1	145.0000	0.0000	9	0	10.2592	79.0507	1.3673	0.4367	151	128
1	146.0000	0.0000	8	0	10.2717	79.0856	1.4257	0.2878	151	124
1	147.0000	0.0000	10	0	9.9425	79.1515	1.5581	0.3315	150	121
1	148.0000	0.0000	9	0	9.9731	79.0829	1.5556	0.2645	151	131
1	149.0000	0.0000	9	0	9.7549	79.1245	1.6100	0.3142	157	123
1	150.0000	0.0000	9	0	9.5679	78.9967	1.6936	0.5510	154	124
1	151.0000	0.0000	8	0	9.8298	79.0820	1.6234	0.2569	152	127
1	152.0000	0.0000	9	0	9.6956	79.1231	1.6878	0.3066	151	125
1	153.0000	0.0000	9	0	9.8182	79.1403	1.6828	0.2616	147	128
1	154.0000	0.0000	9	0	9.7450	79.1241	1.6779	0.2650	148	124
1	155.0000	0.0000	9	0	10.0876	79.0753	1.5832	0.3159	143	118
1	156.0000	0.0000	9	0	9.7805	79.1875	1.7469	0.2933	149	125
1	157.0000	0.0000	9	0	10.0345	79.0337	1.6614	0.3712	148	129
1	158.0000	0.0000	9	0	9.8854	79.0475	1.7528	0.3030	151	127
1	159.0000	0.0000	9	0	9.7262	79.0880	1.8549	0.3068	142	127
1	160.0000	0.0000	9	0	9.8633	79.0581	1.8404	0.3058	157	127
1	161.0000	0.0000	9	0	9.9981	79.0336	1.8280	0.2512	151	131
1	162.0000	0.0000	9	0	10.2609	78.9138	1.5886	0.4828	151	118
1	163.0000	0.0000	9	0	10.1006	78.9723	1.8935	0.2886	154	124
1	164.0000	0.0000	9	0	10.1121	79.0234	1.8626	0.3040	147	120
1	165.0000	0.0000	8	0	10.1320	79.0313	1.8190	0.3034	153	117
1	166.0000	0.0000	9	0	10.2425	78.9514	1.8749	0.2019	137	120
1	167.0000	0.0000	10	0	10.1035	78.9853	1.8135	0.4183	142	112
1	168.0000	0.0000	9	0	10.1293	78.9153	1.7694	0.2805	146	119
1	169.0000	0.0000	10	0	9.7417	78.8319	1.8952	0.5374	145	111
1	170.0000	0.0000	9	0	10.2313	78.9089	1.7280	0.2795	145	123
1	171.0000	0.0000	9	0	10.1533	78.9131	1.7556	0.2565	150	128
1	172.0000	0.0000	10	0	10.2223	78.9441	1.7144	0.2854	144	116
1	173.0000	0.0000	9	0	10.1368	78.9531	1.7490	0.3264	145	122
1	174.0000	0.0000	9	0	10.2094	78.9636	1.6875	0.2556	139	120
1	175.0000	0.0000	9	0	10.0594	78.9108	1.7560	0.3086	147	111
1	176.0000	0.0000	8	0	10.1547	78.9017	1.7645	0.2281	137	112
1	177.0000	0.0000	9	0	10.1638	78.8131	1.7888	0.3587	140	105
1	178.0000	0.0000	9	0	10.2929	78.8729	1.7061	0.3001	134	108
1	179.0000	0.0000	9	0	10.2737	78.8287	1.6688	0.2650	137	106
1	180.0000	0.0000	9	0	10.5541	78.8308	1.7739	0.2934	145	115
1	181.0000	0.0000	8	0	10.8176	78.7001	1.9104	0.5072	130	114
1	182.0000	0.0000	9	0	10.8915	78.7423	1.7033	0.4475	135	120
1	183.0000	0.0000	9	0	10.9735	78.7651	1.6512	0.3022	137	118
1	184.0000	0.0000	7	0	11.2762	78.7306	1.5731	0.3130	137	113
1	185.0000	0.0000	9	0	10.6108	78.7381	1.6945	0.3935	135	121
1	186.0000	0.0000	9	0	10.6059	78.6126	1.6253	0.5250	136	114
1	187.0000	0.0000	9	0	10.8882	78.6706	1.6688	0.4148	138	126
1	188.0000	0.0000	9	0	10.4198	78.7560	1.6450	0.3056	148	125
1	189.0000	0.0000	9	0	10.3387	78.7434	1.7254	0.3255	136	124
1	190.0000	0.0000	9	0	10.7037	78.7113	1.7214	0.2392	145	127
1	191.0000	0.0000	9	0	10.4357	78.6786	1.7319	0.3494	142	130
1	192.0000	0.0000	9	0	10.5342	78.7397	1.6749	0.3003	141	134
1	193.0000	0.0000	9	0	10.4212	78.7192	1.7530	0.3587	142	126
1	194.0000	0.0000	9	0	10.5014	78.6192	1.8188	0.3070	136	130
1	195.0000	0.0000	9	0	10.6680	78.7169	1.7249	0.3358	139	135
1	196.0000	0.0000	9	0	10.6594	78.7758	1.6940	0.3613	146	136
1	197.0000	0.0000	10	0	10.6306	78.6879	1.8615	0.2520	141	120
1	198.0000	0.0000	9	0	10.8389	78.6652	1.7513	0.3254	140	137
1	199.0000	0.0000	9	0	10.8643	78.6261	1.8506	0.3147	148	133
1	200.0000	0.0000	9	0	10.9473	78.8409	1.4718	0.5383	143	136
1	201.0000	0.0000	8	0	11.2030	78.5688	1.7494	0.3098	145	125
1	202.0000	0.0000	9	0	11.2084	78.6198	1.8364	0.2887	145	136
1	203.0000	0.0000	9	0	11.1815	78.6201	1.9397	0.3060	134	131
1	204.0000	0.0000	9	0	11.3483	78.6414	1.8781	0.3603	145	129
1	205.0000	0.0000	9	0	11.0618	78.6033	1.8407	0.3243	137	127
1	206.0000	0.0000	9	0	11.3915	78.7028	1.7925	0.5655	140	136
1	207.0000	0.0000	9	0	11.3258	78.5732	1.7800	0.4346	145	123
1	208.0000	0.0000	9	0	11.5611	78.6159	1.7843	0.4312	147	132
1	209.0000	0.0000	9	0	11.5466	78.5761	1.7831	0.3712	142	116
1	210.0000	0.0000	9	0	11.9703	78.7511	1.7132	0.3641	161	122
1	211.0000	0.0000	9	0	12.2610	78.5300	1.8202	0.2835	139	124
1	212.0000	0.0000	9	0	11.7200	78.6155	1.8413	0.3386	144	124
1	213.0000	0.0000	9	0	11.7363	78.5227	1.8242	0.2770	136	121
1	214.0000	0.0000	9	0	11.0494	78.5462	1.9276	0.6054	135	124
1	215.0000	0.0000	9	0	11.3346	78.5910	1.9211	0.4891	134	131
1	216.0000	0.0000	8	0	11.0094	78.6680	2.0401	0.3964	137	125
1	217.0000	0.0000	9	0	11.0015	78.5760	1.9902	0.3680	141	127
1	218.0000	0.0000	9	0	11.1361	78.5663	1.9112	0.3190	139	119
1	219.0000	0.0000	9	0	11.2554	78.4876	1.9373	0.4630	135	124
1	220.0000	0.0000	9	0	11.3620	78.5687	1.9579	0.4049	158	125
1	221.0000	0.0000	9	0	11.6857	78.5552	1.8849	0.2762	141	121
1	222.0000	0.0000	9	0	11.5791	78.6018	1.9693	0.3643	151	128
1	223.0000	0.0000	9	0	11.8756	78.5134	1.9398	0.2027	165	129
1	224.0000	0.0000	9	0	11.7973	78.6148	1.9390	0.3150	160	129
1	225.0000	0.0000	9	0	11.6726	78.6559	2.0640	0.2677	157	133
1	226.0000	0.0000	9	0	11.7416	78.6097	1.9893	0.3221	137	128
1	227.0000	0.0000	10	0	11.6441	78.5724	1.9046	0.2557	148	122
1	228.0000	0.0000	8	0	11.7977	78.6237	1.8422	0.3175	141	129
1	229.0000	0.0000	9	0	11.8788	78.5674	1.9902	0.3193	138	126
1	230.0000	0.0000	10	0	11.9899	78.4882	1.9762	0.4216	148	121
1	231.0000	0.0000	9	0	11.7305	78.6507	1.8530	0.3481	146	135
1	232.0000	0.0000	9	0	11.8384	78.5849	1.9812	0.2631	154	136
1	233.0000	0.0000	9	0	11.8238	78.6156	1.9693	0.2962	145	137
1	234.0000	0.0000	9	0	11.9062	78.6288	2.0819	0.3697	138	133
1	235.0000	0.0000	9	0	12.1084	78.6382	1.8661	0.3170	161	137
1	236.0000	0.0000	9	0	12.1167	78.5421	1.9192	0.2410	143	133
1	237.0000	0.0000	9	0	12.1106	78.5647	1.9847	0.2253	158	131
1	238.0000	0.0000	9	0	11.8086	78.4939	2.0507	0.4016	137	128
1	239.0000	0.0000	9	0	11.6882	78.3656	2.3901	0.4804	145	131
1	240.0000	0.0000	9	0	11.2967	78.5369	2.7376	0.2739	147	127
1	241.0000	0.0000	8	0	11.2773	78.5851	2.8337	0.2566	150	138
1	242.0000	0.0000	9	0	11.3008	78.5302	2.7660	0.2758	160	130
1	243.0000	0.0000	8	0	11.3171	78.5723	2.8005	0.2467	142	130
1	244.0000	0.0000	9	0	11.1798	78.6555	2.9770	0.3909	169	133
1	245.0000	0.0000	8	0	11.4355	78.6030	2.7962	0.2680	142	128
1	246.0000	0.0000	9	0	11.3241	78.5387	2.9312	0.2356	139	121
1	247.0000	0.0000	8	0	11.2706	78.5817	2.8285	0.2846	142	133
1	248.0000	0.0000	9	0	11.5336	78.5117	2.7342	0.4274	140	125
1	249.0000	0.0000	8	0	11.4484	78.5070	2.8729	0.4485	143	128
1	250.0000	0.0000	9	0	11.9485	78.5860	2.7601	0.4133	140	126
1	251.0000	0.0000	9	0	12.1957	78.5416	2.7017	0.4248	140	128
1	252.0000	0.0000	9	0	12.7862	78.3920	2.6731	0.3205	136	125
1	253.0000	0.0000	9	0	12.7686	78.4114	2.7371	0.3142	147	125
1	254.0000	0.0000	9	0	12.5422	78.3788	2.5860	0.5562	161	122
1	255.0000	0.0000	9	0	12.9995	78.3913	2.6053	0.2233	162	127
1	256.0000	0.0000	9	0	13.0293	78.3299	2.6549	0.3807	148	130
1	257.0000	0.0000	9	0	12.6724	78.4118	2.7444	0.4045	142	119
1	258.0000	0.0000	9	0	12.3291	78.4226	2.8275	0.4260	158	116
1	259.0000	0.0000	9	0	12.6197	78.3320	2.7716	0.3635	133	122
1	260.0000	0.0000	9	0	12.7080	78.3455	2.8925	0.3998	154	125
1	261.0000	0.0000	9	0	12.6068	78.2858	2.7811	0.3282	136	126
1	262.0000	0.0000	9	0	12.4995	78.3982	2.8492	0.3694	139	128
1	263.0000	0.0000	9	0	12.7421	78.3412	2.8893	0.3350	151	130
1	264.0000	0.0000	9	0	12.6528	78.3200	2.8258	0.3930	141	128
1	265.0000	0.0000	9	0	12.8058	78.4061	2.7390	0.2355	142	122
1	266.0000	0.0000	9	0	12.6608	78.3453	2.6807	0.3190	133	126
1	267.0000	0.0000	9	0	12.6676	78.3432	2.8022	0.3401	139	128
1	268.0000	0.0000	9	0	12.6135	78.3344	2.6885	0.3330	154	126
1	269.0000	0.0000	9	0	12.2261	78.3347	2.8737	0.4059	134	127
1	270.0000	0.0000	9	0	12.2322	78.2664	2.8046	0.2727	154	119
1	271.0000	0.0000	8	0	11.5054	78.2402	2.8547	0.4675	154	123
1	272.0000	0.0000	9	0	10.2548	78.2691	3.3412	0.6937	145	114
1	273.0000	0.0000	8	0	10.5936	78.4319	3.0819	0.3669	145	123
1	274.0000	0.0000	8	0	10.2487	78.4163	3.2195	0.3918	144	124
1	275.0000	0.0000	8	0	10.2146	78.4057	3.2213	0.2702	143	124
1	276.0000	0.0000	8	0	10.3700	78.4724	3.1021	0.2928	142	122
1	277.0000	0.0000	8	0	10.2310	78.5537	3.2606	0.3770	143	126
1	278.0000	0.0000	8	0	10.4403	78.5326	3.1432	0.2728	151	130
1	279.0000	0.0000	8	0	10.2443	78.5247	3.1653	0.3143	144	129
1	280.0000	0.0000	8	0	10.2800	78.5031	3.2513	0.2970	148	129
1	281.0000	0.0000	8	0	10.2644	78.5140	3.2064	0.2411	146	123
1	282.0000	0.0000	8	0	10.0395	78.5249	3.2787	0.2918	142	126
1	283.0000	0.0000	8	0	9.9303	78.5780	3.3079	0.3242	147	132
1	284.0000	0.0000	8	0	10.1285	78.5176	3.3529	0.2947	150	128
1	285.0000	0.0000	8	0	10.2222	78.4499	3.3563	0.2649	143	127
1	286.0000	0.0000	8	0	10.1786	78.4693	3.2744	0.2706	153	123
1	287.0000	0.0000	8	0	10.1279	78.5279	3.1757	0.2312	155	127
1	288.0000	0.0000	8	0	10.1746	78.4995	3.3107	0.2300	147	131
1	289.0000	0.0000	8	0	10.3979	78.5038	3.0859	0.1887	147	127
1	290.0000	0.0000	8	0	10.3886	78.5459	3.1375	0.2671	144	122
1	291.0000	0.0000	8	0	10.2067	78.5505	3.0786	0.3299	146	121
1	292.0000	0.0000	9	0	10.3200	78.5293	3.0796	0.2782	149	123
1	293.0000	0.0000	8	0	10.2714	78.4796	3.0310	0.2577	140	133
1	294.0000	0.0000	8	0	10.3625	78.5195	3.0793	0.3000	145	126
1	295.0000	0.0000	8	0	10.4430	78.5962	3.1176	0.2393	139	117
1	296.0000	0.0000	8	0	10.6450	78.5381	2.9725	0.2208	131	129
1	297.0000	0.0000	8	0	10.4886	78.4985	3.0625	0.2384	138	124
1	298.0000	0.0000	8	0	10.3505	78.5339	2.9579	0.3374	135	130
1	299.0000	0.0000	8	0	10.5369	78.5090	2.9679	0.2455	126	123
1	300.0000	0.0000	9	0	10.5255	78.5247	3.0570	0.2954	130	116
1	301.0000	0.0000	8	0	10.5584	78.4932	3.0532	0.3180	137	126
1	302.0000	0.0000	9	0	10.4757	78.5237	2.9150	0.2624	143	122
1	303.0000	0.0000	10	0	10.3817	78.5979	2.9866	0.2925	128	112
1	304.0000	0.0000	9	0	10.5023	78.4910	2.9194	0.2639	131	108
1	305.0000	0.0000	8	0	10.5190	78.5558	2.9870	0.2584	133	117
1	306.0000	0.0000	9	0	10.6131	78.4938	2.8342	0.4736	135	123
1	307.0000	0.0000	8	0	10.4425	78.4804	2.9587	0.4025	130	121
1	308.0000	0.0000	8	0	10.5162	78.5620	3.0493	0.5002	133	123
1	309.0000	0.0000	8	0	10.7735	78.4826	2.9967	0.2897	143	120
1	310.0000	0.0000	8	0	10.9582	78.5462	2.6154	0.3364	138	124
1	311.0000	0.0000	8	0	11.0666	78.4348	2.7788	0.3488	139	120
1	312.0000	0.0000	8	0	11.2010	78.5210	2.7574	0.3093	133	122
1	313.0000	0.0000	8	0	11.0978	78.5225	2.7678	0.2094	137	118
1	314.0000	0.0000	9	0	11.0828	78.3714	2.8177	0.2783	132	122
1	315.0000	0.0000	9	0	11.3403	78.4768	2.8071	0.3215	136	119
1	316.0000	0.0000	9	0	11.2301	78.5688	2.7322	0.2983	138	119
1	317.0000	0.0000	8	0	11.3174	78.5780	2.8279	0.3026	137	117
1	318.0000	0.0000	9	0	11.2575	78.6088	2.7972	0.4107	142	121
1	319.0000	0.0000	9	0	11.2856	78.6129	2.8354	0.4489	147	120
1	320.0000	0.0000	9	0	11.6178	78.6055	2.7511	0.3466	145	125
1	321.0000	0.0000	9	0	11.7592	78.6701	2.7682	0.2980	148	124
1	322.0000	0.0000	8	0	11.8208	78.6705	2.7046	0.2785	138	124
1	323.0000	0.0000	9	0	11.8559	78.6449	2.9618	0.4313	143	125
1	324.0000	0.0000	8	0	11.9607	78.6852	2.7070	0.3197	143	126
1	325.0000	0.0000	9	0	12.2022	78.6512	2.7771	0.2215	142	125
1	326.0000	0.0000	9	0	12.3174	78.5276	2.8843	0.3806	144	122
1	327.0000	0.0000	10	0	12.3429	78.6097	2.7289	0.3246	140	112
1	328.0000	0.0000	9	0	12.7915	78.5416	2.5852	0.6187	142	127
1	329.0000	0.0000	9	0	12.4421	78.5999	2.7932	0.3821	150	128
1	330.0000	0.0000	9	0	12.6331	78.5252	2.7645	0.3487	147	123
1	331.0000	0.0000	9	0	12.7474	78.6028	2.7296	0.3853	145	116
1	332.0000	0.0000	9	0	13.0705	78.1985	2.5514	0.6239	125	100
1	333.0000	0.0000	9	0	14.0201	78.0946	5.4101	0.3559	139	96
1	334.0000	0.0000	8	0	14.1568	78.0712	5.5757	0.4737	146	117
1	335.0000	0.0000	8	0	14.1984	78.0453	5.5951	0.3942	162	129
1	336.0000	0.0000	8	0	14.1649	78.1349	5.7952	0.2860	148	124
1	337.0000	0.0000	8	0	14.4209	78.0203	5.8570	0.2012	142	116
1	338.0000	0.0000	8	0	14.2919	78.0486	5.8516	0.2063	134	110
1	339.0000	0.0000	8	0	14.6736	77.8780	5.6322	0.4653	132	103
1	340.0000	0.0000	8	0	13.8899	77.8131	5.9114	0.2684	128	108
1	341.0000	0.0000	8	0	12.8813	77.7683	6.2292	0.7133	138	101
1	342.0000	0.0000	8	0	12.1661	78.1702	6.5921	0.2582	136	98
1	343.0000	0.0000	8	0	12.0912	78.2205	6.5306	0.3086	145	113
1	344.0000	0.0000	9	0	12.1341	78.1936	6.5522	0.2828	144	115
1	345.0000	0.0000	8	0	12.1514	78.1925	6.5699	0.2826	142	113
1	346.0000	0.0000	8	0	12.0454	78.0695	6.5718	0.3598	145	124
1	347.0000	0.0000	9	0	12.2432	78.1335	6.5644	0.2978	150	121
1	348.0000	0.0000	9	0	12.1166	78.0957	6.6703	0.3239	148	122
1	349.0000	0.0000	9	0	12.0562	78.1197	6.6561	0.2695	153	124
1	350.0000	0.0000	9	0	12.0587	78.0961	6.6690	0.2570	151	123
1	351.0000	0.0000	9	0	12.1249	78.1205	6.6510	0.3164	144	125
1	352.0000	0.0000	8	0	12.0783	78.1158	6.6092	0.2975	144	121
1	353.0000	0.0000	9	0	12.0048	78.1032	6.6796	0.3725	151	130
1	354.0000	0.0000	9	0	12.1829	78.0683	6.6059	0.2367	158	128
1	355.0000	0.0000	9	0	12.0891	78.0440	6.6337	0.2965	147	124
1	356.0000	0.0000	9	0	12.0562	78.0605	6.7133	0.2806	149	126
1	357.0000	0.0000	8	0	11.7833	78.1008	6.7642	0.3311	144	128
1	358.0000	0.0000	8	0	11.9024	78.1163	6.6893	0.3005	150	129
1	359.0000	0.0000	8	0	11.7703	77.9696	6.8535	0.3246	150	126
1	360.0000	0.0000	8	0	11.7862	78.0395	6.7608	0.2732	144	125
1	361.0000	0.0000	9	0	11.8201	78.0611	6.8286	0.2487	143	126
1	362.0000	0.0000	9	0	11.8896	77.9916	6.9978	0.3433	137	124
1	363.0000	0.0000	9	0	11.8377	77.9914	6.9851	0.3224	146	134
1	364.0000	0.0000	8	0	11.7990	78.0189	7.1725	0.2813	146	132
1	365.0000	0.0000	9	0	11.9453	77.9071	7.0377	0.3202	149	131
1	366.0000	0.0000	9	0	11.8922	77.9243	7.1442	0.2336	154	134
1	367.0000	0.0000	9	0	11.6535	77.9722	7.2005	0.3546	142	136
1	368.0000	0.0000	8	0	11.7871	77.9508	7.0837	0.2394	140	133
1	369.0000	0.0000	9	0	11.8360	77.9120	7.1601	0.2849	138	128
1	370.0000	0.0000	8	0	11.8308	77.7848	7.1834	0.2759	145	139
1	371.0000	0.0000	8	0	11.8668	77.8996	7.1599	0.2906	142	134
1	372.0000	0.0000	8	0	11.9004	77.8705	7.2671	0.2830	137	133
1	373.0000	0.0000	8	0	12.0305	77.8123	7.1558	0.2268	135	133
1	374.0000	0.0000	8	0	12.0111	77.8117	7.2021	0.1873	139	131
1	375.0000	0.0000	8	0	11.8070	77.8750	7.3377	0.2916	142	127
1	376.0000	0.0000	8	0	12.0059	77.7803	7.2129	0.2196	142	129
1	377.0000	0.0000	9	0	11.9189	77.8000	7.2188	0.2359	142	141
1	378.0000	0.0000	8	0	11.3774	77.8568	7.2730	0.5905	145	131
1	379.0000	0.0000	9	0	11.6327	77.7909	7.3215	0.2369	147	130
1	380.0000	0.0000	8	0	11.7101	77.7718	7.2810	0.3343	149	133
1	381.0000	0.0000	8	0	11.6327	77.8247	7.2696	0.2335	146	130
1	382.0000	0.0000	8	0	11.5031	77.7913	7.4280	0.2441	144	131
1	383.0000	0.0000	9	0	11.5936	77.7431	7.3458	0.2277	147	138
1	384.0000	0.0000	9	0	11.4938	77.8011	7.3383	0.3193	148	132
1	385.0000	0.0000	9	0	11.4633	77.8346	7.4368	0.3084	148	125
1	386.0000	0.0000	9	0	11.6610	77.6188	7.4781	0.4116	150	127
1	387.0000	0.0000	9	0	11.5758	77.7562	7.2375	0.2255	142	133
1	388.0000	0.0000	9	0	11.6018	77.7457	7.3583	0.3096	152	129
1	389.0000	0.0000	8	0	11.5083	77.7847	7.2210	0.4007	159	129
1	390.0000	0.0000	8	0	11.7430	77.6814	7.2091	0.2753	152	131
1	391.0000	0.0000	9	0	11.8304	77.6439	7.2167	0.3044	153	132
1	392.0000	0.0000	9	0	11.8736	77.6496	7.2663	0.2322	144	129
1	393.0000	0.0000	9	0	11.6747	77.7274	7.1419	0.2291	147	123
1	394.0000	0.0000	9	0	11.4763	77.7022	7.2420	0.3215	148	127
1	395.0000	0.0000	9	0	11.4259	77.6860	7.1655	0.3901	148	130
1	396.0000	0.0000	9	0	11.1862	77.7756	6.9941	0.2908	152	125
1	397.0000	0.0000	9	0	11.0304	77.7810	7.0264	0.2541	154	122
1	398.0000	0.0000	8	0	10.7557	77.6837	7.0208	0.4278	153	116
1	399.0000	0.0000	9	0	10.3360	77.6083	7.5511	0.3882	151	120
1	400.0000	0.0000	9	0	9.5709	77.9369	8.0164	0.3205	161	130
1	401.0000	0.0000	9	0	9.5441	77.8393	7.8638	0.2753	161	122
1	402.0000	0.0000	8	0	9.1262	78.0915	8.0813	0.6510	147	118
1	403.0000	0.0000	8	0	10.7515	77.3790	7.3444	0.5458	145	107
1	404.0000	0.0000	8	0	11.2179	77.4454	6.9711	0.3791	146	108
1	405.0000	0.0000	9	0	11.4761	77.5615	7.0292	0.2593	147	127
1	406.0000	0.0000	9	0	11.3538	77.5425	7.0530	0.2752	153	128
1	407.0000	0.0000	9	0	11.4446	77.4962	7.0187	0.2638	147	130
1	408.0000	0.0000	9	0	11.3627	77.5102	7.0841	0.2765	138	126
1	409.0000	0.0000	9	0	11.4213	77.5049	6.9882	0.2716	151	128
1	410.0000	0.0000	9	0	11.2440	77.5506	7.0303	0.3526	139	123
1	411.0000	0.0000	9	0	11.3825	77.4591	7.0797	0.3940	126	118
1	412.0000	0.0000	8	0	10.6550	76.6247	5.9237	1.2573	121	90
1	413.0000	0.0000	9	0	9.7938	77.2249	3.0024	0.3485	133	109
1	414.0000	0.0000	8	0	9.8021	77.2012	2.9522	0.3265	139	121
1	415.0000	0.0000	8	0	9.7467	77.2363	3.0416	0.2361	134	125
1	416.0000	0.0000	8	0	9.6172	77.2762	3.1153	0.2601	149	122
1	417.0000	0.0000	8	0	9.3138	77.1726	3.1950	0.2895	143	131
1	418.0000	0.0000	9	0	9.2053	77.1762	3.3543	0.3390	144	130
1	419.0000	0.0000	9	0	9.2965	77.1398	3.2758	0.2512	135	132
1	420.0000	0.0000	8	0	9.1703	77.2607	3.5268	0.3200	145	130
1	421.0000	0.0000	9	0	9.2587	77.0608	3.4526	0.3524	152	137
1	422.0000	0.0000	8	0	9.4308	77.1765	3.3961	0.2278	149	128
1	423.0000	0.0000	8	0	9.2996	77.1776	3.5786	0.2897	143	133
1	424.0000	0.0000	9	0	9.4644	77.1955	3.4452	0.3462	148	137
1	425.0000	0.0000	8	0	9.7152	77.1597	3.3950	0.2847	145	132
1	426.0000	0.0000	9	0	9.7394	77.1266	3.4166	0.2999	143	136
1	427.0000	0.0000	9	0	9.8308	77.1621	3.5129	0.3089	144	133
1	428.0000	0.0000	10	0	9.7746	77.0648	3.4509	0.3216	147	135
1	429.0000	0.0000	9	0	9.8514	77.1230	3.4360	0.2615	147	142
1	430.0000	0.0000	9	0	9.9040	77.1131	3.4467	0.2478	150	146
1	431.0000	0.0000	9	0	9.8118	77.1284	3.4975	0.3320	150	146
1	432.0000	0.0000	8	0	9.5804	77.1370	3.7575	0.2884	159	143
1	433.0000	0.0000	8	0	9.4505	77.0969	3.7527	0.2730	152	139
1	434.0000	0.0000	8	0	9.5053	77.1071	3.7396	0.2645	154	142
1	435.0000	0.0000	8	0	9.3653	77.0898	3.7645	0.2497	162	139
1	436.0000	0.0000	8	0	9.2929	77.1725	3.9799	0.2631	153	142
1	437.0000	0.0000	8	0	9.4886	77.1201	3.7456	0.2559	147	142
1	438.0000	0.0000	8	0	9.4417	77.0901	3.6514	0.3494	163	142
1	439.0000	0.0000	10	0	9.3703	77.1208	3.8316	0.2953	159	134
1	440.0000	0.0000	9	0	9.5291	77.0833	3.8941	0.2703	162	145
1	441.0000	0.0000	8	0	9.4277	77.1012	3.8525	0.2476	153	148
1	442.0000	0.0000	8	0	9.4137	77.1218	3.7500	0.2254	161	142
1	443.0000	0.0000	8	0	9.4985	77.1071	3.9143	0.3624	146	136
1	444.0000	0.0000	8	0	9.6087	77.1368	3.7155	0.3161	154	137
1	445.0000	0.0000	8	0	9.7684	76.9674	3.6855	0.2921	149	140
1	446.0000	0.0000	8	0	9.8592	77.0076	3.5595	0.2774	148	137
1	447.0000	0.0000	9	0	10.1272	76.9108	3.9654	0.3480	159	134
1	448.0000	0.0000	9	0	10.0581	77.0386	4.3355	0.4099	138	126
1	449.0000	0.0000	8	0	9.8482	77.0244	4.4008	0.3960	149	139
1	450.0000	0.0000	8	0	9.7692	77.1005	4.3741	0.2772	146	133
1	451.0000	0.0000	8	0	9.7669	77.1586	4.4967	0.3304	147	131
1	452.0000	0.0000	8	0	9.9831	77.0650	4.5544	0.2988	151	135
1	453.0000	0.0000	8	0	9.9535	77.0712	4.4144	0.2891	145	135
1	454.0000	0.0000	9	0	9.9602	77.0448	4.4444	0.2948	151	131
1	455.0000	0.0000	8	0	9.8894	77.0948	4.3892	0.2742	151	139
1	456.0000	0.0000	8	0	9.7838	77.1012	4.4690	0.3349	146	134
1	457.0000	0.0000	9	0	9.8068	77.1235	4.4630	0.2404	143	122
1	458.0000	0.0000	9	0	9.9081	77.0856	4.4953	0.2726	147	126
1	459.0000	0.0000	8	0	9.8183	77.1213	4.4985	0.3202	150	139
1	460.0000	0.0000	8	0	9.9905	77.0914	4.4161	0.2466	150	134
1	461.0000	0.0000	8	0	9.9317	77.0784	4.3904	0.2300	152	128
1	462.0000	0.0000	8	0	9.9235	77.1130	4.5239	0.1935	152	133
1	463.0000	0.0000	8	0	9.9253	77.1750	4.5446	0.2001	150	134
1	464.0000	0.0000	8	0	9.7902	77.1203	4.4885	0.2567	150	134
1	465.0000	0.0000	9	0	9.6522	76.9476	4.5409	0.5116	146	137
1	466.0000	0.0000	8	0	9.9091	77.0925	4.4478	0.2790	148	131
1	467.0000	0.0000	8	0	9.8286	77.1258	4.4855	0.2178	153	141
1	468.0000	0.0000	9	0	9.7252	77.1251	4.5459	0.2531	156	126
1	469.0000	0.0000	8	0	9.7416	77.1217	4.7709	0.2530	154	132
1	470.0000	0.0000	8	0	9.8730	77.1039	4.5406	0.2023	157	147
1	471.0000	0.0000	9	0	9.7656	77.0566	4.5682	0.1969	157	142
1	472.0000	0.0000	8	0	9.8984	77.0889	4.5679	0.2274	148	132
1	473.0000	0.0000	8	0	9.6695	77.1229	4.7025	0.2151	149	138
1	474.0000	0.0000	9	0	9.8760	77.0879	4.5184	0.2894	143	134
1	475.0000	0.0000	8	0	9.6815	77.1044	4.6165	0.3018	149	140
1	476.0000	0.0000	8	0	9.9503	77.0935	4.5757	0.2456	151	142
1	477.0000	0.0000	9	0	9.8246	77.0856	4.5953	0.2611	151	141
1	478.0000	0.0000	8	0	9.9440	77.1050	4.6735	0.2699	151	137
1	479.0000	0.0000	9	0	9.9219	77.1002	4.7839	0.2664	148	134
1	480.0000	0.0000	8	0	9.9737	77.0657	4.8188	0.2376	142	132
1	481.0000	0.0000	8	0	9.8336	77.0652	4.7607	0.2565	144	133
1	482.0000	0.0000	8	0	10.0124	77.0896	4.8585	0.2111	149	135
1	483.0000	0.0000	8	0	9.9954	77.0894	4.9172	0.2337	149	138
1	484.0000	0.0000	8	0	9.8751	77.0145	4.8697	0.3096	147	130
1	485.0000	0.0000	8	0	10.0788	77.0148	4.8328	0.2067	145	136
1	486.0000	0.0000	8	0	10.0014	77.0762	4.8108	0.2659	140	134
1	487.0000	0.0000	8	0	10.0182	77.0667	4.8534	0.1998	147	135
1	488.0000	0.0000	8	0	10.0592	77.0548	4.8108	0.2336	143	141
1	489.0000	0.0000	8	0	10.1091	77.0781	4.7980	0.2123	146	132
1	490.0000	0.0000	8	0	10.4362	76.9981	4.6454	0.5194	146	129
1	491.0000	0.0000	8	0	10.0165	77.0563	4.8465	0.2638	152	132
1	492.0000	0.0000	8	0	9.9775	77.0341	4.9839	0.2931	152	132
1	493.0000	0.0000	9	0	9.9257	77.0001	5.2089	0.2880	150	144
1	494.0000	0.0000	8	0	9.9292	77.0692	5.2775	0.2691	152	142
1	495.0000	0.0000	9	0	10.0696	77.0366	5.3035	0.2612	147	132
1	496.0000	0.0000	8	0	10.1448	77.0204	5.3168	0.2790	151	141
1	497.0000	0.0000	9	0	9.9478	77.0692	5.3323	0.2645	148	138
1	498.0000	0.0000	8	0	10.1069	77.0628	5.3411	0.2166	149	144
1	499.0000	0.0000	8	0	9.9114	77.0865	5.2965	0.3006	146	139
1	500.0000	0.0000	9	0	9.8062	77.0311	5.4229	0.3149	148	129
1	501.0000	0.0000	9	0	9.7431	77.0026	5.7737	0.2392	158	136
1	502.0000	0.0000	9	0	9.6616	76.9808	5.8904	0.2891	150	139
1	503.0000	0.0000	8	0	9.6138	77.0865	5.8990	0.2372	160	135
1	504.0000	0.0000	8	0	9.6482	77.0617	5.9414	0.2104	152	134
1	505.0000	0.0000	8	0	9.6018	77.0511	5.9983	0.2097	155	134
1	506.0000	0.0000	9	0	9.4931	77.1495	6.1145	0.2024	148	140
1	507.0000	0.0000	9	0	9.6648	77.0776	6.0722	0.2360	153	138
1	508.0000	0.0000	9	0	9.5782	77.0001	6.1488	0.3072	159	143
1	509.0000	0.0000	9	0	9.4852	77.0737	6.2603	0.3499	154	131
1	510.0000	0.0000	9	0	9.4411	77.0220	6.2156	0.2890	157	143
1	511.0000	0.0000	9	0	9.4018	77.1321	6.2542	0.2213	152	139
1	512.0000	0.0000	9	0	9.7595	77.0298	6.0874	0.2991	154	144
1	513.0000	0.0000	9	0	9.4705	77.1031	6.2052	0.3120	152	139
1	514.0000	0.0000	9	0	9.4934	77.1085	6.2927	0.2978	152	140
1	515.0000	0.0000	9	0	9.5545	77.0647	6.1381	0.2342	142	140
1	516.0000	0.0000	9	0	9.4719	77.0901	6.1925	0.2714	145	123
1	517.0000	0.0000	9	0	9.5703	77.0653	6.2233	0.2186	153	130
1	518.0000	0.0000	8	0	9.6306	77.0138	6.1788	0.2417	146	131
1	519.0000	0.0000	8	0	9.9323	77.0525	5.8642	0.3059	160	135
1	520.0000	0.0000	9	0	9.8824	77.0126	5.9477	0.2920	150	144
1	521.0000	0.0000	9	0	9.9427	76.9861	5.7617	0.2047	148	134
1	522.0000	0.0000	9	0	9.9481	77.0096	5.7715	0.2148	154	140
1	523.0000	0.0000	9	0	9.9958	76.9729	6.0038	0.2462	150	140
1	524.0000	0.0000	9	0	9.8823	76.9503	5.8745	0.3557	149	140
1	525.0000	0.0000	10	0	9.6932	77.0456	6.0279	0.3709	155	133
1	526.0000	0.0000	9	0	9.9944	77.0149	5.9561	0.2009	146	126
1	527.0000	0.0000	9	0	10.0157	76.9938	5.9206	0.2237	153	136
1	528.0000	0.0000	8	0	10.0147	77.0510	6.0699	0.1862	156	140
1	529.0000	0.0000	9	0	10.0357	77.0161	5.9279	0.2235	147	145
1	530.0000	0.0000	8	0	9.9413	77.0209	6.0285	0.2784	148	133
1	531.0000	0.0000	9	0	9.8592	77.0227	6.0170	0.3107	149	136
1	532.0000	0.0000	8	0	10.0245	76.9918	6.0083	0.2584	147	134
1	533.0000	0.0000	9	0	9.9699	77.0266	6.0380	0.2947	151	137
1	534.0000	0.0000	8	0	10.1263	76.9982	5.8902	0.2696	154	132
1	535.0000	0.0000	8	0	10.3490	76.9874	5.9483	0.2754	140	131
1	536.0000	0.0000	9	0	10.4157	76.9419	5.9609	0.2613	136	127
1	537.0000	0.0000	9	0	10.5029	76.9270	5.9447	0.2178	143	129
1	538.0000	0.0000	9	0	10.4192	76.8719	5.9252	0.2405	137	131
1	539.0000	0.0000	8	0	10.4696	76.8787	5.8472	0.1673	140	130
1	540.0000	0.0000	9	0	10.3445	76.7885	5.7100	0.3315	141	129
1	541.0000	0.0000	8	0	10.7136	76.7718	5.7025	0.2468	143	131
1	542.0000	0.0000	9	0	10.5255	76.7279	5.6843	0.2844	145	136
1	543.0000	0.0000	9	0	10.6739	76.7639	5.6510	0.2188	140	130
1	544.0000	0.0000	8	0	10.5815	76.7405	5.6129	0.2170	142	135
1	545.0000	0.0000	8	0	10.7066	76.7694	5.5556	0.2338	145	135
1	546.0000	0.0000	8	0	10.6229	76.7532	5.5064	0.2215	152	132
1	547.0000	0.0000	9	0	10.5184	76.7616	5.6601	0.3266	146	129
1	548.0000	0.0000	8	0	10.7189	76.7598	5.6356	0.2648	141	132
1	549.0000	0.0000	9	0	10.6414	76.7333	5.7072	0.3006	147	135
1	550.0000	0.0000	8	0	10.5424	76.7669	5.7261	0.2900	150	137
1	551.0000	0.0000	9	0	10.7701	76.7210	5.7981	0.2187	148	132
1	552.0000	0.0000	9	0	10.5695	76.7345	5.7599	0.2684	144	138
1	553.0000	0.0000	9	0	10.7174	76.7103	5.7460	0.2391	148	136
1	554.0000	0.0000	9	0	10.6492	76.6858	5.8465	0.2822	149	136
1	555.0000	0.0000	9	0	10.5295	76.6535	5.9455	0.3284	150	138
1	556.0000	0.0000	9	0	10.5601	76.7022	5.8556	0.3091	145	130
1	557.0000	0.0000	9	0	10.4067	76.7405	5.8808	0.3915	150	139
1	558.0000	0.0000	9	0	10.4906	76.6938	5.8849	0.2949	138	128
1	559.0000	0.0000	9	0	10.7504	76.6494	5.7915	0.4206	151	139
1	560.0000	0.0000	9	0	10.3211	76.7767	5.8483	0.5294	153	133
1	561.0000	0.0000	8	0	10.3800	76.6710	5.8194	0.4318	145	126
1	562.0000	0.0000	9	0	10.3565	76.7099	5.8222	0.3328	145	137
1	563.0000	0.0000	9	0	10.7731	76.5393	5.6218	0.1759	151	138
1	564.0000	0.0000	9	0	10.6978	76.5521	5.4921	0.2075	144	132
1	565.0000	0.0000	8	0	10.7029	76.5390	5.5474	0.3099	148	121
1	566.0000	0.0000	7	0	10.8077	76.5353	5.5465	0.3280	139	112
1	567.0000	0.0000	9	0	11.0186	75.7794	4.6986	0.7930	138	103
1	568.0000	0.0000	9	0	13.1477	76.1272	3.2223	0.2594	136	117
1	569.0000	0.0000	9	0	12.7491	76.2627	3.3238	0.2881	146	119
1	570.0000	0.0000	9	0	12.9707	76.1175	3.3978	0.2668	141	125
1	571.0000	0.0000	9	0	12.8245	76.1215	3.4001	0.2754	131	120
1	572.0000	0.0000	9	0	12.6514	76.1036	3.4209	0.2821	139	122
1	573.0000	0.0000	9	0	12.2521	76.0969	3.0433	0.3688	136	123
1	574.0000	0.0000	9	0	12.1091	76.1501	3.0085	0.2210	139	127
1	575.0000	0.0000	9	0	12.1366	76.1333	3.0171	0.2655	140	124
1	576.0000	0.0000	9	0	12.1872	76.1959	2.8172	0.3162	134	122
1	577.0000	0.0000	9	0	12.2142	76.0913	2.8155	0.2748	135	127
1	578.0000	0.0000	9	0	11.8487	76.0371	2.9549	0.3519	143	120
1	579.0000	0.0000	9	0	11.5237	76.0714	3.0963	0.4034	138	120
1	580.0000	0.0000	9	0	12.0059	76.0530	2.9259	0.4792	151	116
1	581.0000	0.0000	9	0	11.3223	76.0997	3.1035	0.2882	151	127
1	582.0000	0.0000	9	0	11.3829	76.1093	3.6579	0.3610	137	121
1	583.0000	0.0000	9	0	11.4513	75.9335	3.7830	0.3741	147	126
1	584.0000	0.0000	9	0	11.5224	75.9677	3.9747	0.4234	133	126
1	585.0000	0.0000	9	0	11.2126	76.0797	4.3313	0.2705	143	135
1	586.0000	0.0000	8	0	11.1982	76.1010	4.3390	0.2977	144	131
1	587.0000	0.0000	9	0	11.3241	76.0065	4.3680	0.2860	153	133
1	588.0000	0.0000	9	0	11.4074	75.9775	4.1399	0.3501	143	126
1	589.0000	0.0000	9	0	11.3679	76.0148	4.0325	0.2699	144	129
1	590.0000	0.0000	9	0	11.2855	75.9969	3.8446	0.2440	139	127
1	591.0000	0.0000	8	0	11.4231	75.9446	3.4478	0.3286	148	134
1	592.0000	0.0000	9	0	11.3047	76.0221	3.6572	0.2696	144	133
1	593.0000	0.0000	9	0	11.3720	75.9698	3.7076	0.2632	147	128
1	594.0000	0.0000	8	0	11.7253	75.9968	3.4889	0.4143	148	123
1	595.0000	0.0000	9	0	11.4675	76.0397	3.5530	0.2633	152	131
1	596.0000	0.0000	9	0	11.3267	76.0537	3.6541	0.2172	142	132
1	597.0000	0.0000	9	0	11.2113	75.9604	3.6525	0.3396	142	135
1	598.0000	0.0000	9	0	11.0765	76.0338	3.6468	0.2910	146	128
1	599.0000	0.0000	9	0	11.1256	75.8320	3.6398	0.3997	146	131
1	600.0000	0.0000	9	0	11.1810	76.0261	3.5182	0.3608	149	129
1	601.0000	0.0000	9	0	10.8437	76.0235	3.7114	0.3304	143	129
1	602.0000	0.0000	9	0	11.0673	76.0701	3.5530	0.3423	146	133
1	603.0000	0.0000	9	0	10.8519	75.9823	3.5581	0.2238	148	126
1	604.0000	0.0000	9	0	10.7766	75.9392	3.6194	0.3707	154	127
1	605.0000	0.0000	9	0	10.7538	75.8585	3.5028	0.3922	147	130
1	606.0000	0.0000	9	0	10.8658	75.9737	3.6111	0.2612	148	134
1	607.0000	0.0000	9	0	10.8578	75.9972	3.4779	0.3237	150	130
1	608.0000	0.0000	9	0	10.9030	76.0315	3.4125	0.2473	155	138
1	609.0000	0.0000	9	0	10.6918	76.0578	3.4717	0.2736	153	133
1	610.0000	0.0000	8	0	11.0645	76.0581	3.4019	0.4150	149	128
1	611.0000	0.0000	9	0	10.8143	76.0937	3.5178	0.2656	152	129
1	612.0000	0.0000	9	0	10.7049	76.0737	3.6788	0.2417	149	131
1	613.0000	0.0000	9	0	10.7253	75.9881	3.7028	0.1996	152	130
1	614.0000	0.0000	9	0	10.6265	75.9947	3.5236	0.2005	147	128
1	615.0000	0.0000	8	0	10.7795	76.0471	3.3082	0.3125	144	125
1	616.0000	0.0000	9	0	10.7250	76.0334	3.2486	0.3400	147	128
1	617.0000	0.0000	9	0	10.7463	76.0942	3.2974	0.2152	149	131
1	618.0000	0.0000	9	0	10.7560	75.9938	3.2539	0.3468	152	127
1	619.0000	0.0000	9	0	11.5469	75.9236	2.7567	0.5936	148	118
1	620.0000	0.0000	8	0	11.6671	75.8086	3.0714	0.5269	149	119
1	621.0000	0.0000	9	0	12.1562	76.0651	2.9645	0.3668	147	117
1	622.0000	0.0000	9	0	12.2721	76.0063	3.0134	0.3379	148	129
1	623.0000	0.0000	9	0	12.5940	75.9645	3.0386	0.2330	154	131
1	624.0000	0.0000	9	0	12.5579	75.9454	2.9145	0.2692	145	124
1	625.0000	0.0000	9	0	12.6172	75.9493	3.4175	0.3822	141	123
1	626.0000	0.0000	9	0	12.4310	75.9100	3.8535	0.2843	147	124
1	627.0000	0.0000	9	0	12.3535	76.0053	4.0566	0.2278	150	131
1	628.0000	0.0000	9	0	12.4859	76.0501	4.1376	0.1730	148	131
1	629.0000	0.0000	9	0	12.4715	76.0050	4.2758	0.3751	146	133
1	630.0000	0.0000	9	0	12.1237	75.9337	4.1942	0.4023	146	133
1	631.0000	0.0000	9	0	12.2342	75.9571	4.1706	0.2546	148	130
1	632.0000	0.0000	9	0	11.9299	76.1537	4.4337	0.4468	145	129
1	633.0000	0.0000	9	0	11.7223	76.0594	4.4747	0.3060	145	127
1	634.0000	0.0000	9	0	12.1108	76.0033	4.4627	0.2292	146	132
1	635.0000	0.0000	9	0	11.9645	76.0198	4.5294	0.2123	150	130
1	636.0000	0.0000	9	0	11.8618	75.9941	4.4239	0.1933	143	132
1	637.0000	0.0000	9	0	11.9103	76.0259	4.6896	0.2911	145	128
1	638.0000	0.0000	9	0	11.7202	75.9266	4.7519	0.3291	145	136
1	639.0000	0.0000	9	0	11.5211	75.8193	4.6519	0.6323	143	130
1	640.0000	0.0000	8	0	11.6170	76.1221	4.7358	0.3364	149	129
1	641.0000	0.0000	9	0	11.8032	75.9410	4.5984	0.3185	141	131
1	642.0000	0.0000	9	0	12.0392	76.0136	4.5523	0.2837	140	127
1	643.0000	0.0000	9	0	11.6958	76.0861	4.7974	0.4096	140	129
1	644.0000	0.0000	9	0	11.9588	75.9622	4.5991	0.2754	148	127
1	645.0000	0.0000	9	0	11.9353	76.0206	4.5655	0.3895	144	134
1	646.0000	0.0000	9	0	12.0715	75.9409	4.7615	0.2779	144	130
1	647.0000	0.0000	9	0	11.8522	75.9708	4.7407	0.3489	148	137
1	648.0000	0.0000	9	0	11.8689	76.0506	4.7233	0.2083	140	131
1	649.0000	0.0000	9	0	11.9570	76.0336	4.7921	0.2449	140	124
1	650.0000	0.0000	9	0	11.7958	76.0268	4.7732	0.2791	146	128
1	651.0000	0.0000	9	0	11.9009	75.9879	4.7996	0.1876	143	128
1	652.0000	0.0000	9	0	12.1684	75.9543	4.6906	0.3741	143	129
1	653.0000	0.0000	9	0	11.6703	75.8808	4.7148	0.2357	152	135
1	654.0000	0.0000	9	0	11.8320	75.9882	5.0636	0.2792	148	130
1	655.0000	0.0000	9	0	11.3363	75.9524	5.1790	0.4120	149	133
1	656.0000	0.0000	9	0	11.5682	75.9902	5.3602	0.3915	154	130
1	657.0000	0.0000	9	0	11.2720	76.0730	5.4502	0.3571	153	131
1	658.0000	0.0000	9	0	11.5634	75.9214	5.2184	0.4387	151	128
1	659.0000	0.0000	9	0	11.6022	75.9468	5.2587	0.2803	147	136
1	660.0000	0.0000	9	0	11.7200	75.9447	5.2312	0.3494	145	135
1	661.0000	0.0000	9	0	11.4951	76.0321	5.2190	0.2451	152	135
1	662.0000	0.0000	9	0	11.5982	75.9576	5.0847	0.2473	154	135
1	663.0000	0.0000	9	0	11.6941	75.9836	5.0969	0.1971	145	135
1	664.0000	0.0000	9	0	11.7678	75.9156	5.0613	0.2658	154	141
1	665.0000	0.0000	9	0	11.5955	75.9575	5.0569	0.2688	147	138
1	666.0000	0.0000	9	0	11.5440	76.0137	5.1165	0.3569	144	138
1	667.0000	0.0000	9	0	11.5948	75.9827	5.1062	0.3196	146	134
1	668.0000	0.0000	9	0	11.6412	76.0412	5.0713	0.2324	153	134
1	669.0000	0.0000	9	0	11.7084	75.9422	5.1434	0.2364	149	137
1	670.0000	0.0000	9	0	11.8380	75.8993	5.0073	0.2373	141	136
1	671.0000	0.0000	9	0	11.6195	75.9562	5.2309	0.2637	148	129
1	672.0000	0.0000	8	0	11.7014	75.9711	5.2538	0.1878	154	136
1	673.0000	0.0000	9	0	11.5489	75.9764	5.3025	0.2549	152	134
1	674.0000	0.0000	9	0	11.7534	75.9331	5.2243	0.2718	154	137
1	675.0000	0.0000	9	0	11.7175	76.0370	5.1577	0.2818	148	153
1	676.0000	0.0000	8	0	11.5153	75.9713	5.2010	0.3196	157	140
1	677.0000	0.0000	9	0	11.8430	75.8962	4.9814	0.2718	154	134
1	678.0000	0.0000	9	0	11.8883	75.8007	4.8921	0.2822	151	135
1	679.0000	0.0000	9	0	11.8346	75.8875	4.9225	0.2310	153	133
1	680.0000	0.0000	8	0	12.0417	75.8602	4.9526	0.2163	156	137
1	681.0000	0.0000	9	0	11.9744	75.8501	4.9787	0.3017	157	143
1	682.0000	0.0000	9	0	11.9564	75.8677	5.0099	0.3017	153	137
1	683.0000	0.0000	9	0	12.0330	75.9404	5.0630	0.3409	156	146
1	684.0000	0.0000	10	0	11.9594	75.8413	5.0946	0.3561	147	129
1	685.0000	0.0000	9	0	12.2622	75.8586	4.9836	0.2292	141	129
1	686.0000	0.0000	9	0	12.2152	75.8027	5.0918	0.2463	142	129
1	687.0000	0.0000	9	0	12.3784	75.8627	4.9353	0.2716	147	130
1	688.0000	0.0000	9	0	12.2239	75.8885	5.1360	0.2640	146	139
1	689.0000	0.0000	9	0	11.9974	75.8850	5.1701	0.4274	141	138
1	690.0000	0.0000	9	0	12.2911	75.7994	5.0546	0.2157	145	130
1	691.0000	0.0000	9	0	11.9446	75.7134	5.2933	0.4251	153	136
1	692.0000	0.0000	9	0	11.9861	75.8378	5.3027	0.2299	152	137
1	693.0000	0.0000	9	0	12.0041	75.7942	5.3936	0.2648	150	142
1	694.0000	0.0000	9	0	11.8557	75.9017	5.5723	0.3100	158	139
1	695.0000	0.0000	9	0	11.7187	75.8962	5.4662	0.3794	155	143
1	696.0000	0.0000	9	0	11.8335	75.8494	5.4148	0.2586	155	140
1	697.0000	0.0000	9	0	11.7522	75.8672	5.4819	0.3235	160	141
1	698.0000	0.0000	9	0	11.9396	75.8949	5.3641	0.2151	146	143
1	699.0000	0.0000	10	0	11.9675	75.8355	5.3415	0.2378	149	133
1	700.0000	0.0000	9	0	12.0926	75.8012	5.3831	0.2302	150	148
1	701.0000	0.0000	9	0	12.1164	75.7606	5.3648	0.3071	147	140
1	702.0000	0.0000	9	0	12.2205	75.7595	5.3961	0.2715	152	135
1	703.0000	0.0000	9	0	12.0287	75.8212	5.5253	0.2973	153	141
1	704.0000	0.0000	8	0	12.0662	75.7793	5.4757	0.2756	150	134
1	705.0000	0.0000	9	0	11.8708	75.7584	5.4665	0.3196	152	136
1	706.0000	0.0000	9	0	11.8719	75.8135	5.3942	0.2678	159	146
1	707.0000	0.0000	9	0	11.8985	75.9074	5.3131	0.3029	154	143
1	708.0000	0.0000	9	0	12.1356	75.7923	5.3477	0.2643	150	146
1	709.0000	0.0000	9	0	12.0806	75.8612	5.3623	0.2292	153	144
1	710.0000	0.0000	9	0	12.1279	75.8109	5.4251	0.2790	155	145
1	711.0000	0.0000	9	0	11.7953	75.9543	5.4126	0.3445	152	143
1	712.0000	0.0000	9	0	12.0565	75.7817	5.3884	0.2971	151	140
1	713.0000	0.0000	9	0	12.0452	75.8698	5.3295	0.2940	147	140
1	714.0000	0.0000	9	0	12.0275	75.7989	5.3226	0.2314	156	143
1	715.0000	0.0000	9	0	12.0449	75.8293	5.2418	0.3497	152	138
1	716.0000	0.0000	9	0	11.9641	75.9047	5.3009	0.3758	150	141
1	717.0000	0.0000	9	0	12.1376	75.7735	5.2864	0.2533	144	140
1	718.0000	0.0000	10	0	12.0893	75.8374	5.3475	0.2451	154	138
1	719.0000	0.0000	9	0	12.1239	75.7818	5.2218	0.2710	146	140
1	720.0000	0.0000	9	0	11.9190	75.7775	5.1855	0.3056	152	142
1	721.0000	0.0000	9	0	11.8574	75.8480	5.3164	0.3275	155	141
1	722.0000	0.0000	9	0	11.9248	75.8261	5.3124	0.3206	151	144
1	723.0000	0.0000	9	0	11.9648	75.8384	5.3934	0.2546	145	135
1	724.0000	0.0000	8	0	12.0709	75.8785	5.3263	0.1941	150	134
1	725.0000	0.0000	9	0	11.9424	75.8915	5.4371	0.2205	154	143
1	726.0000	0.0000	9	0	11.8503	75.8689	5.3266	0.3365	148	147
1	727.0000	0.0000	9	0	11.8291	75.9090	5.3425	0.3600	153	145
1	728.0000	0.0000	9	0	12.1416	75.8571	5.2176	0.1870	150	141
1	729.0000	0.0000	9	0	12.0395	75.8306	5.2272	0.2916	151	138
1	730.0000	0.0000	9	0	12.0027	75.8954	5.2979	0.2952	152	134
1	731.0000	0.0000	8	0	12.1990	75.8380	5.1541	0.3140	153	131
1	732.0000	0.0000	8	0	12.0538	75.9096	5.3271	0.3285	153	137
1	733.0000	0.0000	8	0	12.0566	75.9130	5.4388	0.2959	158	142
1	734.0000	0.0000	9	0	12.1955	75.8177	5.3292	0.3715	159	141
1	735.0000	0.0000	9	0	12.0068	75.9133	5.3061	0.3840	149	140
1	736.0000	0.0000	9	0	12.0614	75.8876	5.3191	0.2322	152	136
1	737.0000	0.0000	8	0	12.1177	75.8656	5.3607	0.2650	155	137
1	738.0000	0.0000	9	0	11.9891	75.8595	5.3364	0.2660	147	137
1	739.0000	0.0000	9	0	12.0966	75.8861	5.4119	0.4461	157	139
1	740.0000	0.0000	9	0	11.8719	75.8577	5.4788	0.4704	151	142
1	741.0000	0.0000	9	0	12.0655	75.7728	5.4928	0.4144	162	140
1	742.0000	0.0000	9	0	11.6446	75.8660	5.6929	0.3540	155	127
1	743.0000	0.0000	9	0	11.4450	75.9046	5.7467	0.2479	158	135
1	744.0000	0.0000	9	0	11.8199	75.8707	5.5465	0.5727	151	136
1	745.0000	0.0000	9	0	11.3595	75.9072	5.8424	0.2274	155	131
1	746.0000	0.0000	8	0	11.9998	75.8975	5.4498	0.5849	158	132
1	747.0000	0.0000	9	0	11.3665	75.9618	5.8940	0.2382	153	136
1	748.0000	0.0000	9	0	11.3730	75.9951	5.8092	0.2511	155	130
1	749.0000	0.0000	9	0	11.4524	76.0107	5.7879	0.2720	158	137
1	750.0000	0.0000	9	0	11.8299	75.9317	5.7651	0.4998	153	129
1	751.0000	0.0000	9	0	11.0944	76.0468	5.8661	0.2508	151	127
1	752.0000	0.0000	9	0	11.3864	76.0665	5.7221	0.2731	149	139
1	753.0000	0.0000	9	0	10.9395	75.8887	5.7432	0.4705	154	126
1	754.0000	0.0000	9	0	11.2373	76.0427	5.9865	0.2393	156	124
1	755.0000	0.0000	9	0	11.0693	75.9320	6.5747	0.6374	144	113
1	756.0000	0.0000	9	0	11.1779	76.0209	6.8242	0.6790	135	109
1	757.0000	0.0000	9	0	11.2064	76.2609	7.7127	0.3700	133	118
1	758.0000	0.0000	9	0	11.2112	76.2572	7.6264	0.2827	128	113
1	759.0000	0.0000	9	0	10.7420	76.3728	7.7313	0.4653	131	113
1	760.0000	0.0000	9	0	11.0772	76.2885	7.6086	0.2519	132	105
1	761.0000	0.0000	9	0	11.2667	76.1889	7.6163	0.3406	128	110
1	762.0000	0.0000	8	0	11.1696	76.2658	7.6793	0.2867	132	110
1	763.0000	0.0000	9	0	11.1341	76.1448	7.4520	0.3021	138	107
1	764.0000	0.0000	9	0	10.5990	76.2046	7.6624	0.3846	133	108
1	765.0000	0.0000	9	0	10.3643	76.1946	7.6783	0.4279	135	115
1	766.0000	0.0000	9	0	10.0369	76.1985	7.8908	0.2105	143	121
1	767.0000	0.0000	9	0	9.8901	76.2725	7.6917	0.3303	146	120
1	768.0000	0.0000	9	0	9.8078	76.3845	7.7485	0.3255	143	130
1	769.0000	0.0000	9	0	9.7048	76.3910	7.8583	0.2691	146	124
1	770.0000	0.0000	9	0	9.4512	76.4592	8.0675	0.2123	149	121
1	771.0000	0.0000	9	0	9.2306	76.4800	8.0318	0.3417	149	122
1	772.0000	0.0000	9	0	9.3406	76.4585	8.1262	0.2045	148	127
1	773.0000	0.0000	9	0	9.3662	76.4329	8.2374	0.2136	149	120
1	774.0000	0.0000	8	0	9.2898	76.3542	8.3169	0.4263	145	118
1	775.0000	0.0000	9	0	8.3568	76.3533	8.8132	0.5264	147	120
1	776.0000	0.0000	8	0	8.2807	76.5933	8.8453	0.3057	148	119
1	777.0000	0.0000	9	0	8.2183	76.6148	8.9328	0.2779	142	121
1	778.0000	0.0000	9	0	8.2403	76.5624	8.9133	0.2909	141	117
1	779.0000	0.0000	9	0	8.1039	76.5885	8.8438	0.2552	142	128
1	780.0000	0.0000	8	0	8.2350	76.6394	9.0413	0.2893	143	119
1	781.0000	0.0000	9	0	7.5813	76.8435	9.2882	0.7878	155	124
1	782.0000	0.0000	9	0	8.1731	76.8021	9.0204	0.3560	144	122
1	783.0000	0.0000	9	0	8.3819	76.6220	8.7666	0.2825	142	126
1	784.0000	0.0000	9	0	8.1724	76.6889	8.9696	0.3719	144	131
1	785.0000	0.0000	9	0	8.3657	76.6660	8.9623	0.3046	147	126
1	786.0000	0.0000	8	0	8.5554	76.6658	8.9887	0.2898	146	121
1	787.0000	0.0000	9	0	8.6403	76.5925	8.8731	0.2595	144	124
1	788.0000	0.0000	9	0	8.5823	76.5615	8.8947	0.2651	142	128
1	789.0000	0.0000	9	0	8.6634	76.6462	8.9724	0.2129	136	131
1	790.0000	0.0000	9	0	8.5927	76.6074	8.9302	0.2682	142	126
1	791.0000	0.0000	9	0	8.6694	76.6112	8.8577	0.2841	143	122
1	792.0000	0.0000	8	0	8.5818	76.7140	8.9932	0.2195	142	129
1	793.0000	0.0000	9	0	8.3401	76.6250	9.0990	0.3998	138	122
1	794.0000	0.0000	9	0	8.6398	76.6151	8.9464	0.2625	143	131
1	795.0000	0.0000	8	0	8.4951	76.6137	8.9372	0.2720	141	129
1	796.0000	0.0000	9	0	8.5198	76.6806	8.9940	0.2246	148	130
1	797.0000	0.0000	9	0	8.5211	76.6703	8.9272	0.2381	142	134
1	798.0000	0.0000	9	0	8.4163	76.5848	9.0933	0.3537	139	127
1	799.0000	0.0000	9	0	8.4961	76.6604	8.9542	0.2465	137	126
1	800.0000	0.0000	9	0	8.3767	76.6756	8.9335	0.2531	139	130
1	801.0000	0.0000	9	0	8.3316	76.6593	8.9534	0.2662	142	128
1	802.0000	0.0000	9	0	8.4368	76.7093	8.9303	0.1980	141	126
1	803.0000	0.0000	9	0	8.3656	76.6935	8.9540	0.2752	137	128
1	804.0000	0.0000	9	0	8.3607	76.6958	8.9084	0.2510	150	129
1	805.0000	0.0000	9	0	8.3706	76.7636	9.0848	0.3592	159	134
1	806.0000	0.0000	9	0	8.3388	76.7041	8.9162	0.2274	145	128
1	807.0000	0.0000	9	0	8.2951	76.7205	9.0006	0.2437	155	122
1	808.0000	0.0000	9	0	8.5304	76.8790	9.1665	0.3587	146	127
1	809.0000	0.0000	9	0	8.4175	76.6956	8.8129	0.2668	147	127
1	810.0000	0.0000	9	0	8.5021	76.7045	8.9396	0.2838	140	133
1	811.0000	0.0000	9	0	8.6029	76.7229	8.8602	0.2894	137	126
1	812.0000	0.0000	9	0	8.5004	76.6921	8.8700	0.3238	142	129
1	813.0000	0.0000	9	0	8.7491	76.7232	8.8520	0.2787	143	129
1	814.0000	0.0000	9	0	8.5995	76.7423	8.7539	0.2918	136	124
1	815.0000	0.0000	9	0	8.7552	76.7363	8.8253	0.2348	144	130
1	816.0000	0.0000	9	0	8.4964	76.7472	8.8700	0.3352	157	126
1	817.0000	0.0000	9	0	8.5440	76.7082	9.0039	0.3382	140	128
1	818.0000	0.0000	9	0	8.5129	76.7938	8.9620	0.3029	151	127
1	819.0000	0.0000	9	0	8.7552	76.7524	8.8545	0.2537	145	131
1	820.0000	0.0000	9	0	8.7406	76.6785	8.8536	0.3168	139	121
1	821.0000	0.0000	9	0	8.9615	76.6935	8.8045	0.2207	141	123
1	822.0000	0.0000	9	0	9.1376	76.6835	8.8193	0.1341	144	125
1	823.0000	0.0000	9	0	8.9210	76.6720	8.9829	0.2638	139	122
1	824.0000	0.0000	9	0	8.9096	76.6777	8.9644	0.3060	137	125
1	825.0000	0.0000	9	0	8.7943	76.7765	9.0022	0.3427	140	130
1	826.0000	0.0000	9	0	9.0080	76.6958	9.0577	0.2891	137	126
1	827.0000	0.0000	9	0	8.8285	76.7364	9.0773	0.3792	143	126
1	828.0000	0.0000	9	0	9.0838	76.6826	8.8908	0.2232	139	121
1	829.0000	0.0000	9	0	8.9391	76.6464	8.9387	0.2210	145	124
1	830.0000	0.0000	9	0	9.0204	76.6021	8.9251	0.2350	139	116
1	831.0000	0.0000	9	0	9.0343	76.6719	9.0632	0.3926	138	116
1	832.0000	0.0000	9	0	9.1957	76.6464	8.9897	0.3098	142	123
1	833.0000	0.0000	9	0	9.1750	76.6888	8.9707	0.2501	131	122
1	834.0000	0.0000	9	0	9.1754	76.6668	8.9666	0.2946	143	131
1	835.0000	0.0000	9	0	9.5139	76.5930	8.8871	0.3305	143	125
1	836.0000	0.0000	9	0	9.9813	76.4854	8.8381	0.3928	140	126
1	837.0000	0.0000	9	0	10.1363	76.4271	8.7690	0.4263	144	125
1	838.0000	0.0000	9	0	10.4895	76.4717	8.8225	0.2689	139	121
1	839.0000	0.0000	9	0	10.0917	76.4728	9.0055	0.5015	139	119
1	840.0000	0.0000	9	0	10.0657	76.4019	9.1422	0.9331	140	122
1	841.0000	0.0000	9	0	10.6730	76.3161	8.7916	0.4012	138	121
1	842.0000	0.0000	9	0	11.0067	76.3053	8.9809	0.3080	143	125
1	843.0000	0.0000	9	0	11.3417	76.2345	8.7258	0.2738	149	123
1	844.0000	0.0000	9	0	11.2700	76.1451	8.6978	0.2956	145	126
1	845.0000	0.0000	10	0	10.9342	76.1809	8.9365	0.6030	139	118
1	846.0000	0.0000	9	0	11.1985	76.1665	8.7919	0.3480	141	120
1	847.0000	0.0000	9	0	11.4092	76.2175	8.6996	0.2765	143	123
1	848.0000	0.0000	9	0	11.5039	76.2017	8.5525	0.3337	147	130
1	849.0000	0.0000	8	0	11.6354	76.1200	8.5005	0.4396	143	122
1	850.0000	0.0000	9	0	12.3052	76.1088	8.3301	0.1957	150	124
1	851.0000	0.0000	9	0	11.9321	76.1824	8.2993	0.4094	143	130
1	852.0000	0.0000	9	0	12.2793	76.1277	8.2319	0.2782	148	133
1	853.0000	0.0000	9	0	12.1624	76.1302	8.4497	0.2747	146	133
1	854.0000	0.0000	9	0	12.2450	76.1431	8.3253	0.2046	141	129
1	855.0000	0.0000	9	0	12.3722	76.1391	8.1583	0.2171	147	132
1	856.0000	0.0000	9	0	12.3687	76.1769	8.1962	0.1838	154	131
1	857.0000	0.0000	9	0	12.5318	76.1116	8.0984	0.2202	149	128
1	858.0000	0.0000	9	0	12.7293	76.0826	8.0947	0.2154	142	127
1	859.0000	0.0000	9	0	12.7305	76.0639	8.0990	0.2883	147	128
1	860.0000	0.0000	9	0	12.6828	76.0870	8.0426	0.2818	147	129
1	861.0000	0.0000	8	0	12.7902	76.0945	7.9494	0.2762	146	131
1	862.0000	0.0000	9	0	12.8258	76.0739	7.9070	0.2199	152	134
1	863.0000	0.0000	9	0	12.5624	76.1396	7.9835	0.4276	147	130
1	864.0000	0.0000	9	0	12.8737	76.0590	7.8563	0.2320	147	123
1	865.0000	0.0000	9	0	12.8404	75.9401	8.1159	0.2561	122	95
7	866.0000	0.0000	6	0	97.8121	76.7906	76.9487	1.0351	70	63
1	867.0000	0.0000	10	0	19.2179	67.4299	98.2066	0.6741	90	91
1	868.0000	0.0000	10	0	19.5274	67.2438	98.2645	0.4146	111	105
1	869.0000	0.0000	10	0	19.4420	67.5207	98.3265	0.4075	114	107
1	870.0000	0.0000	10	0	19.2331	67.5012	98.6060	0.5763	123	103
1	871.0000	0.0000	10	0	19.2848	67.6709	98.5968	0.3766	124	113
1	872.0000	0.0000	10	0	19.6184	67.8281	98.2718	0.5511	119	111
1	873.0000	0.0000	10	0	19.5351	67.9025	98.5948	0.1934	126	122
1	874.0000	0.0000	10	0	19.6573	67.8157	98.4818	0.3669	129	129
1	875.0000	0.0000	10	0	19.5232	67.7787	98.4985	0.2762	129	115
1	876.0000	0.0000	10	0	19.4649	67.7891	98.4006	0.4243	131	119
1	877.0000	0.0000	10	0	19.5952	67.7088	98.7461	0.1752	137	119
1	878.0000	0.0000	10	0	19.4873	67.7156	98.6448	0.2899	126	116
1	879.0000	0.0000	10	0	19.5820	67.7272	98.6592	0.2232	135	125
1	880.0000	0.0000	9	0	19.6462	67.6696	98.5015	0.2745	138	121
1	881.0000	0.0000	10	0	19.6598	67.6086	98.7177	0.2632	134	123
1	882.0000	0.0000	10	0	19.5534	67.6489	98.6092	0.2017	142	129
1	883.0000	0.0000	10	0	19.5287	67.5918	98.7647	0.2482	138	129
1	884.0000	0.0000	10	0	19.5293	67.6236	98.6233	0.2644	138	132
1	885.0000	0.0000	10	0	19.5548	67.5775	98.7097	0.3884	138	129
1	886.0000	0.0000	10	0	19.5486	67.5756	98.7845	0.3051	134	121
1	887.0000	0.0000	10	0	19.7465	67.6335	98.6201	0.1841	128	125
1	888.0000	0.0000	10	0	19.5053	67.7024	98.7205	0.2131	138	133
1	889.0000	0.0000	10	0	19.5958	67.6530	98.6516	0.2392	139	131
1	890.0000	0.0000	10	0	19.5647	67.6691	98.6312	0.2075	136	134
1	891.0000	0.0000	10	0	19.5089	67.6972	98.7696	0.3694	139	127
1	892.0000	0.0000	10	0	19.5530	67.7653	98.7830	0.2264	133	129
1	893.0000	0.0000	10	0	19.5876	67.7502	98.6408	0.2761	140	127
1	894.0000	0.0000	10	0	19.5227	67.7982	98.6642	0.2235	148	136
1	895.0000	0.0000	9	0	19.6471	67.7568	98.6996	0.1850	145	129
1	896.0000	0.0000	10	0	19.6514	67.7691	98.4532	0.1371	139	128
1	897.0000	0.0000	10	0	19.5759	67.7966	98.8392	0.1790	136	124
1	898.0000	0.0000	10	0	19.6338	67.8613	98.7112	0.2465	134	129
1	899.0000	0.0000	9	0	19.6938	67.8536	98.6373	0.2604	143	131
1	900.0000	0.0000	10	0	19.5593	67.8650	98.6314	0.1933	133	125
1	901.0000	0.0000	10	0	19.5783	67.9568	98.6414	0.2379	138	137
1	902.0000	0.0000	10	0	19.8062	67.8469	98.5022	0.2031	134	126
1	903.0000	0.0000	10	0	19.5663	67.9858	98.6887	0.1617	132	129
1	904.0000	0.0000	10	0	19.5587	67.8384	98.6260	0.2749	130	123
1	905.0000	0.0000	10	0	19.7346	67.9393	98.5959	0.2389	136	131
1	906.0000	0.0000	9	0	19.7222	68.0073	98.4680	0.3105	133	133
1	907.0000	0.0000	10	0	19.5987	67.9877	98.5762	0.2204	134	133
1	908.0000	0.0000	10	0	19.5930	67.9183	98.6678	0.1913	131	131
1	909.0000	0.0000	10	0	19.5737	67.8972	98.7073	0.2058	136	130
1	910.0000	0.0000	10	0	19.4243	67.8482	98.7453	0.2213	138	132
1	911.0000	0.0000	9	0	19.5358	67.8525	98.6178	0.2329	137	126
1	912.0000	0.0000	10	0	19.5817	67.8751	98.6117	0.2233	143	136
1	913.0000	0.0000	10	0	19.6293	67.8392	98.6900	0.1944	133	121
1	914.0000	0.0000	10	0	19.5153	67.8423	98.6334	0.1831	130	115
1	915.0000	0.0000	10	0	19.4960	67.8472	98.6043	0.2417	120	114
1	916.0000	0.0000	10	0	19.4327	67.8363	98.6558	0.2581	125	114
1	917.0000	0.0000	10	0	19.7354	67.7290	98.6059	0.2782	137	124
1	918.0000	0.0000	10	0	19.6035	67.7446	98.6152	0.1905	132	130
1	919.0000	0.0000	10	0	19.5698	67.7519	98.6602	0.2236	136	127
1	920.0000	0.0000	10	0	19.6851	67.5772	98.6562	0.2913	134	128
1	921.0000	0.0000	10	0	19.5306	67.7105	98.5277	0.2527	133	122
1	922.0000	0.0000	10	0	19.6604	67.6950	98.5362	0.1880	141	124
1	923.0000	0.0000	10	0	19.4637	67.7157	98.5836	0.2404	135	124
1	924.0000	0.0000	10	0	19.4830	67.7493	98.6527	0.2529	136	125
1	925.0000	0.0000	10	0	19.3397	67.6278	98.7914	0.3272	136	119
1	926.0000	0.0000	10	0	19.3355	67.6797	98.5163	0.3546	139	122
1	927.0000	0.0000	10	0	19.5054	67.6626	98.6310	0.2494	147	129
1	928.0000	0.0000	10	0	19.8811	67.5790	98.3737	0.4268	146	126
1	929.0000	0.0000	10	0	19.4491	67.7567	98.5728	0.2491	135	123
1	930.0000	0.0000	10	0	19.4469	67.8537	98.5513	0.2655	139	134
1	931.0000	0.0000	10	0	19.4276	67.8187	98.6763	0.2015	139	128
1	932.0000	0.0000	10	0	19.4386	67.7652	98.6228	0.1936	138	128
1	933.0000	0.0000	10	0	19.4420	67.7862	98.7336	0.2111	131	125
1	934.0000	0.0000	10	0	19.4696	67.7985	98.6305	0.2622	135	130
1	935.0000	0.0000	10	0	19.4433	67.8164	98.6656	0.2114	141	131
1	936.0000	0.0000	10	0	19.6012	67.8207	98.6071	0.1880	129	125
1	937.0000	0.0000	10	0	19.3475	67.8145	98.6757	0.1687	135	134
1	938.0000	0.0000	10	0	19.4310	67.8362	98.7048	0.2850	137	127
1	939.0000	0.0000	10	0	19.4275	67.8073	98.5919	0.2200	134	130
1	940.0000	0.0000	10	0	19.3708	67.8092	98.6433	0.2533	137	137
1	941.0000	0.0000	10	0	19.4385	67.8654	98.6339	0.2375	137	131
1	942.0000	0.0000	10	0	19.4340	67.8114	98.5470	0.2235	139	137
1	943.0000	0.0000	10	0	19.4955	67.8127	98.5600	0.2078	135	126
1	944.0000	0.0000	10	0	19.5458	67.8322	98.5456	0.1588	138	138
1	945.0000	0.0000	10	0	19.4581	67.8503	98.6392	0.1803	139	130
1	946.0000	0.0000	10	0	19.4687	67.8478	98.5939	0.1776	136	125
1	947.0000	0.0000	10	0	19.4591	67.8382	98.6884	0.2067	138	126
1	948.0000	0.0000	10	0	19.5187	67.7956	98.5254	0.1958	131	130
1	949.0000	0.0000	10	0	19.5196	67.8339	98.6367	0.1749	136	132
1	950.0000	0.0000	10	0	19.4735	67.8648	98.6257	0.2433	135	129
1	951.0000	0.0000	10	0	19.5638	67.8243	98.6392	0.2231	136	137
1	952.0000	0.0000	10	0	19.4896	67.8073	98.6412	0.2556	138	138
1	953.0000	0.0000	10	0	19.5835	67.8221	98.5217	0.1768	148	137
1	954.0000	0.0000	10	0	19.5724	67.7832	98.5332	0.2193	136	139
1	955.0000	0.0000	10	0	19.5521	67.7625	98.4374	0.1843	144	135
1	956.0000	0.0000	10	0	19.6665	67.8155	98.3934	0.1464	136	123
1	957.0000	0.0000	10	0	19.4822	67.7255	98.5324	0.2437	144	128
1	958.0000	0.0000	10	0	19.5118	67.7897	98.5960	0.2031	143	136
1	959.0000	0.0000	10	0	19.5110	67.7714	98.5569	0.2614	138	137
1	960.0000	0.0000	10	0	19.3459	67.7424	98.5733	0.3533	136	127
1	961.0000	0.0000	10	0	19.5755	67.7679	98.3784	0.3273	138	127
1	962.0000	0.0000	10	0	19.5390	67.7197	98.4147	0.2851	140	126
1	963.0000	0.0000	10	0	19.3306	67.7323	98.5260	0.3283	141	129
1	964.0000	0.0000	10	0	19.4959	67.7290	98.4721	0.2198	147	136
1	965.0000	0.0000	10	0	19.5064	67.7896	98.5776	0.2135	138	125
1	966.0000	0.0000	10	0	19.4435	67.7937	98.6068	0.4039	149	133
1	967.0000	0.0000	10	0	19.5706	67.8753	98.4031	0.2475	146	136
1	968.0000	0.0000	10	0	19.5746	67.8434	98.4867	0.1939	151	138
1	969.0000	0.0000	10	0	19.4281	67.8711	98.4643	0.2695	132	137
1	970.0000	0.0000	10	0	19.6092	67.8725	98.4562	0.1629	140	133
1	971.0000	0.0000	10	0	19.4829	67.9473	98.4559	0.2086	136	139
1	972.0000	0.0000	10	0	19.4782	67.9200	98.3618	0.2049	135	130
1	973.0000	0.0000	10	0	19.5805	67.8840	98.4876	0.1926	142	131
1	974.0000	0.0000	10	0	19.4892	67.9602	98.4008	0.2733	149	139
1	975.0000	0.0000	10	0	19.5278	67.8686	98.4094	0.2661	135	131
1	976.0000	0.0000	10	0	19.5401	67.8470	98.3210	0.1846	141	138
1	977.0000	0.0000	10	0	19.2984	67.8172	98.4441	0.3110	141	133
1	978.0000	0.0000	10	0	19.4531	67.9048	98.3872	0.1915	144	137
1	979.0000	0.0000	10	0	19.5480	67.8839	98.3789	0.1440	140	136
1	980.0000	0.0000	10	0	19.3904	67.8305	98.4122	0.2329	141	143
1	981.0000	0.0000	10	0	19.3593	67.9086	98.3626	0.2570	139	133
1	982.0000	0.0000	10	0	19.5608	67.8143	98.3621	0.2487	141	139
1	983.0000	0.0000	10	0	19.4822	67.8002	98.4714	0.2699	143	124
1	984.0000	0.0000	10	0	19.5389	67.8006	98.3358	0.1959	142	132
1	985.0000	0.0000	10	0	19.4229	67.7789	98.4348	0.2469	143	131
1	986.0000	0.0000	10	0	19.5044	67.7403	98.3857	0.1567	147	134
1	987.0000	0.0000	10	0	19.4534	67.7064	98.3789	0.2116	149	135
1	988.0000	0.0000	10	0	19.2744	67.6308	98.5214	0.2610	147	130
1	989.0000	0.0000	10	0	19.4045	67.7512	98.2294	0.3079	148	136
1	990.0000	0.0000	10	0	19.3976	67.6509	98.3920	0.2753	149	134
1	991.0000	0.0000	10	0	19.5534	67.3979	98.3677	0.2922	139	131
1	992.0000	0.0000	10	0	19.3078	67.3551	98.7138	0.3247	143	135
1	993.0000	0.0000	10	0	19.2838	67.4199	98.6473	0.2776	141	142
1	994.0000	0.0000	10	0	19.4204	67.3431	98.6288	0.3477	144	135
1	995.0000	0.0000	10	0	19.4194	67.4457	98.5065	0.2620	142	131
1	996.0000	0.0000	10	0	19.4757	67.4684	98.4719	0.3402	147	135
1	997.0000	0.0000	10	0	19.3065	67.3055	98.3528	0.4522	132	114
1	998.0000	0.0000	10	0	19.6405	67.4460	98.4685	0.3354	122	100
1	999.0000	0.0000	10	0	19.3789	67.3320	98.3993	0.6181	118	101
1	1000.0000	0.0000	10	0	19.5982	67.5292	98.2250	0.4109	123	109
1	1001.0000	0.0000	9	0	19.2085	67.5433	98.2980	0.3595	133	121
1	1002.0000	0.0000	10	0	19.4390	67.4510	98.5921	0.2265	137	124
1	1003.0000	0.0000	10	0	19.5945	67.3697	98.3184	0.3349	145	123
1	1004.0000	0.0000	10	0	19.3669	67.3530	98.4804	0.3166	137	127
1	1005.0000	0.0000	10	0	19.3434	67.2589	98.5663	0.2550	134	128
1	1006.0000	0.0000	10	0	19.1983	67.2737	98.5991	0.2186	138	128
1	1007.0000	0.0000	10	0	19.3398	67.1868	98.6759	0.2393	136	123
1	1008.0000	0.0000	10	0	19.5591	67.1011	98.5244	0.4511	130	133
1	1009.0000	0.0000	10	0	19.5696	67.2132	98.5822	0.4267	139	123
1	1010.0000	0.0000	10	0	19.6269	67.1524	98.5734	0.3423	127	111
1	1011.0000	0.0000	10	0	19.6841	67.2576	98.3578	0.3634	135	130
1	1012.0000	0.0000	9	0	19.8480	67.3482	98.4276	0.2118	136	127
1	1013.0000	0.0000	10	0	19.6633	67.3909	98.3928	0.3059	138	133
1	1014.0000	0.0000	10	0	19.9736	67.3786	98.3164	0.2005	130	130
1	1015.0000	0.0000	10	0	19.8634	67.3516	98.3619	0.2602	135	126
1	1016.0000	0.0000	10	0	19.6633	67.3184	98.4722	0.3867	129	116
1	1017.0000	0.0000	10	0	19.8820	67.4649	98.0427	0.4279	125	113
1	1018.0000	0.0000	10	0	19.6961	67.2922	98.1755	0.3261	115	106
1	1019.0000	0.0000	9	0	19.6485	67.2806	98.4179	0.2685	116	106
1	1020.0000	0.0000	9	0	19.2108	67.3648	98.3644	0.5061	128	110
1	1021.0000	0.0000	10	0	19.5807	67.3083	98.4615	0.4081	137	118
1	1022.0000	0.0000	10	0	19.5375	67.4700	98.4141	0.2808	129	118
1	1023.0000	0.0000	9	0	19.5317	67.5853	98.2083	0.2727	131	124
1	1024.0000	0.0000	10	0	19.4591	67.5626	98.3166	0.2484	132	123
1	1025.0000	0.0000	10	0	19.5852	67.3463	98.3380	0.4356	141	118
1	1026.0000	0.0000	10	0	19.2582	67.2410	98.4379	0.2651	135	119
1	1027.0000	0.0000	9	0	19.3842	67.3183	98.3963	0.2253	130	114
1	1028.0000	0.0000	10	0	19.3324	67.3733	98.4613	0.2621	135	121
1	1029.0000	0.0000	10	0	19.3547	67.2997	98.3796	0.3151	135	123
1	1030.0000	0.0000	10	0	19.3379	67.3293	98.3491	0.2007	139	117
1	1031.0000	0.0000	10	0	19.2455	67.3092	98.3512	0.2600	131	124
1	1032.0000	0.0000	10	0	19.3693	67.3753	98.3161	0.1553	137	124
1	1033.0000	0.0000	10	0	19.3938	67.3236	98.2720	0.2856	133	123
1	1034.0000	0.0000	10	0	19.4127	67.2858	98.3530	0.1818	130	126
1	1035.0000	0.0000	10	0	19.3790	67.2615	98.4196	0.2250	131	118
1	1036.0000	0.0000	10	0	19.2319	67.2324	98.4933	0.2268	135	124
1	1037.0000	0.0000	10	0	19.1560	67.1737	98.4881	0.2904	134	132
1	1038.0000	0.0000	10	0	19.1942	67.1633	98.5144	0.2358	133	125
1	1039.0000	0.0000	10	0	19.1075	67.1118	98.5785	0.2395	137	130
1	1040.0000	0.0000	10	0	19.2222	67.1593	98.5035	0.2054	143	127
1	1041.0000	0.0000	10	0	19.3593	67.1478	98.4852	0.1941	131	125
1	1042.0000	0.0000	10	0	19.3582	67.1571	98.3978	0.2467	129	126
1	1043.0000	0.0000	10	0	19.2858	67.1063	98.4231	0.2224	141	128
1	1044.0000	0.0000	10	0	19.1748	67.2563	98.2449	0.4467	137	136
1	1045.0000	0.0000	10	0	19.3104	67.1195	98.5626	0.2379	139	130
1	1046.0000	0.0000	10	0	19.3791	67.1338	98.4136	0.1855	133	127
1	1047.0000	0.0000	10	0	19.2749	67.1939	98.3277	0.2151	138	126
1	1048.0000	0.0000	10	0	19.1235	67.1108	98.4139	0.2573	134	128
1	1049.0000	0.0000	10	0	19.2803	67.0966	98.4325	0.2843	139	125
1	1050.0000	0.0000	10	0	19.1714	67.0113	98.4964	0.1875	136	127
1	1051.0000	0.0000	10	0	19.2019	67.0392	98.4231	0.2979	146	125
1	1052.0000	0.0000	10	0	19.4000	67.1377	98.2661	0.2244	146	127
1	1053.0000	0.0000	10	0	19.2479	67.0037	98.5545	0.1781	142	124
1	1054.0000	0.0000	10	0	19.4141	67.0845	98.3282	0.2506	129	123
1	1055.0000	0.0000	10	0	19.2300	67.1449	98.4009	0.1865	132	129
1	1056.0000	0.0000	10	0	19.3128	67.1102	98.4702	0.2387	132	135
1	1057.0000	0.0000	10	0	19.3190	67.0840	98.3431	0.1930	137	134
1	1058.0000	0.0000	10	0	19.2213	67.1120	98.5503	0.2234	139	129
1	1059.0000	0.0000	10	0	19.3385	67.1409	98.4317	0.1906	139	126
1	1060.0000	0.0000	10	0	19.2151	67.1652	98.4102	0.2784	132	126
1	1061.0000	0.0000	10	0	19.2236	67.0833	98.6064	0.2169	147	139
1	1062.0000	0.0000	10	0	19.1141	67.1468	98.5091	0.3101	146	141
1	1063.0000	0.0000	10	0	19.3116	67.0150	98.6294	0.2690	138	131
1	1064.0000	0.0000	10	0	19.2170	67.1065	98.5799	0.1973	133	131
1	1065.0000	0.0000	10	0	19.2474	67.0340	98.6394	0.2816	138	122
1	1066.0000	0.0000	10	0	19.2879	67.1140	98.5400	0.2213	138	127
1	1067.0000	0.0000	10	0	19.2983	67.1836	98.4779	0.2718	140	133
1	1068.0000	0.0000	10	0	19.1788	67.1445	98.4783	0.2270	138	128
1	1069.0000	0.0000	10	0	19.2809	67.0870	98.5146	0.2393	141	131
1	1070.0000	0.0000	10	0	19.3244	67.0482	98.4698	0.2980	140	138
1	1071.0000	0.0000	10	0	19.1585	67.0467	98.6120	0.1999	137	133
1	1072.0000	0.0000	10	0	19.1696	67.0702	98.5939	0.2704	133	134
1	1073.0000	0.0000	10	0	19.0629	67.0485	98.5871	0.2872	141	138
1	1074.0000	0.0000	10	0	19.1753	67.1403	98.6076	0.2776	146	130
1	1075.0000	0.0000	10	0	19.2216	67.1731	98.5800	0.2962	140	131
1	1076.0000	0.0000	10	0	19.2166	67.2112	98.5244	0.2690	144	132
1	1077.0000	0.0000	10	0	19.1453	67.1449	98.6727	0.1953	148	140
1	1078.0000	0.0000	10	0	19.1275	67.1793	98.5860	0.2626	143	135
1	1079.0000	0.0000	10	0	19.1391	67.1598	98.6155	0.2287	145	133
1	1080.0000	0.0000	10	0	19.3582	67.1980	98.4810	0.2233	142	129
1	1081.0000	0.0000	10	0	19.2112	67.1593	98.4994	0.2200	144	125
1	1082.0000	0.0000	10	0	19.2504	67.1190	98.5667	0.2048	137	131
1	1083.0000	0.0000	10	0	19.1907	67.1153	98.5961	0.1815	136	128
1	1084.0000	0.0000	10	0	19.0034	67.1515	98.5972	0.3219	148	133
1	1085.0000	0.0000	10	0	19.0084	67.0637	98.6763	0.1821	137	125
1	1086.0000	0.0000	10	0	19.1025	66.9986	98.6958	0.2154	136	130
1	1087.0000	0.0000	10	0	19.0270	67.0488	98.7164	0.2038	138	130
1	1088.0000	0.0000	10	0	19.0768	67.0907	98.6072	0.2270	137	135
1	1089.0000	0.0000	10	0	19.0589	67.1303	98.5939	0.1857	133	135
1	1090.0000	0.0000	10	0	19.1051	67.0666	98.6371	0.2238	145	132
1	1091.0000	0.0000	10	0	19.0647	67.1220	98.6158	0.2547	141	131
1	1092.0000	0.0000	10	0	19.0719	67.1386	98.5696	0.2824	131	134
1	1093.0000	0.0000	10	0	18.8070	67.1115	98.6680	0.3525	144	138
1	1094.0000	0.0000	10	0	19.0296	67.1805	98.5441	0.2916	138	133
1	1095.0000	0.0000	10	0	19.0655	67.1481	98.5570	0.2339	141	135
1	1096.0000	0.0000	10	0	19.0371	67.1899	98.6552	0.2480	134	133
1	1097.0000	0.0000	10	0	19.0675	67.2457	98.6122	0.2572	142	134
1	1098.0000	0.0000	10	0	19.0792	67.2302	98.5574	0.2692	138	129
1	1099.0000	0.0000	10	0	19.2339	67.1840	98.5661	0.1851	141	132
1	1100.0000	0.0000	10	0	19.0549	67.1579	98.6460	0.3099	143	139
1	1101.0000	0.0000	10	0	18.8843	67.2021	98.7810	0.3294	138	128
1	1102.0000	0.0000	10	0	19.0925	67.1966	98.3825	0.2713	140	129
1	1103.0000	0.0000	10	0	19.2218	67.1860	98.6462	0.2452	135	126
1	1104.0000	0.0000	10	0	19.0154	67.2483	98.6549	0.1864	146	130
1	1105.0000	0.0000	10	0	18.9870	67.2543	98.7103	0.1795	147	132
1	1106.0000	0.0000	10	0	18.9752	67.2662	98.8447	0.2327	148	131
1	1107.0000	0.0000	10	0	19.0688	67.1910	98.6694	0.1640	133	133
1	1108.0000	0.0000	10	0	19.0990	67.2446	98.6890	0.2526	143	130
1	1109.0000	0.0000	10	0	19.0211	67.3038	98.5711	0.2664	134	137
1	1110.0000	0.0000	10	0	19.0215	67.3738	98.6395	0.2325	144	133
1	1111.0000	0.0000	10	0	18.9602	67.3384	98.5503	0.2656	143	134
1	1112.0000	0.0000	10	0	18.9921	67.3149	98.5881	0.2761	134	128
1	1113.0000	0.0000	10	0	18.8927	67.3619	98.7294	0.1852	141	131
1	1114.0000	0.0000	10	0	18.9843	67.3604	98.7111	0.2806	144	137
1	1115.0000	0.0000	10	0	18.9057	67.3398	98.7614	0.2822	137	132
1	1116.0000	0.0000	10	0	18.8483	67.2593	98.8309	0.2263	139	134
1	1117.0000	0.0000	10	0	18.8995	67.3173	98.8177	0.2577	140	132
1	1118.0000	0.0000	10	0	18.9674	67.4641	98.6053	0.2580	138	136
1	1119.0000	0.0000	10	0	18.9157	67.3719	98.6369	0.2903	131	135
1	1120.0000	0.0000	10	0	18.8550	67.3537	98.6550	0.2671	135	139
1	1121.0000	0.0000	10	0	18.9470	67.3339	98.6755	0.2566	134	137
1	1122.0000	0.0000	10	0	18.9323	67.2958	98.6743	0.2903	143	133
1	1123.0000	0.0000	10	0	19.0445	67.3207	98.6547	0.3346	139	138
1	1124.0000	0.0000	10	0	18.9390	67.3748	98.7915	0.2265	135	142
1	1125.0000	0.0000	10	0	18.9461	67.3727	98.6681	0.2141	133	138
1	1126.0000	0.0000	10	0	18.9017	67.4245	98.6768	0.2047	131	131
1	1127.0000	0.0000	10	0	18.9225	67.3279	98.7281	0.2122	128	131
1	1128.0000	0.0000	10	0	18.9867	67.3630	98.6894	0.2308	138	140
1	1129.0000	0.0000	10	0	18.8746	67.3903	98.6980	0.2321	135	144
1	1130.0000	0.0000	10	0	18.8122	67.4178	98.7790	0.2279	135	135
1	1131.0000	0.0000	10	0	18.8325	67.4184	98.7309	0.3052	130	134
1	1132.0000	0.0000	10	0	18.8446	67.3983	98.6860	0.2434	135	141
1	1133.0000	0.0000	10	0	18.7642	67.4199	98.8104	0.2326	133	143
1	1134.0000	0.0000	10	0	19.0431	67.3655	98.6829	0.1467	133	136
1	1135.0000	0.0000	10	0	19.0164	67.3664	98.7488	0.1784	128	127
1	1136.0000	0.0000	10	0	18.7847	67.3373	98.8632	0.2977	139	143
1	1137.0000	0.0000	10	0	18.9901	67.4027	98.7753	0.1668	131	140
1	1138.0000	0.0000	10	0	18.8668	67.3230	98.7831	0.2654	136	136
1	1139.0000	0.0000	10	0	18.8063	67.4103	98.7848	0.2348	137	139
1	1140.0000	0.0000	10	0	18.8868	67.4458	98.7420	0.2504	134	137
1	1141.0000	0.0000	10	0	18.9100	67.3952	98.7701	0.2358	134	139
1	1142.0000	0.0000	10	0	18.7747	67.3497	98.8050	0.2693	133	138
1	1143.0000	0.0000	10	0	18.8552	67.4499	98.7625	0.2242	140	142
1	0.0000	1.0000	10	0	20.1412	85.1660	87.8791	0.2619	131	124
1	1.0000	1.0000	10	0	20.2521	85.1477	87.8633	0.1987	132	128
1	2.0000	1.0000	10	0	20.1903	85.1873	87.8641	0.2348	132	130
1	3.0000	1.0000	10	0	20.1581	85.1763	87.9073	0.2118	136	131
1	4.0000	1.0000	10	0	20.2219	85.1683	87.9127	0.2093	142	129
1	5.0000	1.0000	10	0	20.1748	85.2127	87.9232	0.2054	141	128
1	6.0000	1.0000	10	0	20.0996	85.2586	87.8817	0.1943	137	127
1	7.0000	1.0000	10	0	20.1728	85.2118	87.8834	0.2295	135	130
1	8.0000	1.0000	10	0	20.2311	85.2368	87.8499	0.1782	129	124
1	9.0000	1.0000	10	0	20.0590	85.2565	87.8736	0.2425	131	121
1	10.0000	1.0000	10	0	20.0573	85.2562	87.9001	0.2488	136	127
1	11.0000	1.0000	10	0	20.0813	85.3083	87.8447	0.2332	135	124
1	12.0000	1.0000	9	0	20.1356	85.2590	87.8981	0.2013	136	123
1	13.0000	1.0000	10	0	20.0934	85.2495	87.8786	0.2071	132	125
1	14.0000	1.0000	10	0	20.2031	85.3412	87.8690	0.2189	138	126
1	15.0000	1.0000	10	0	20.1701	85.3937	87.8130	0.2330	145	130
1	16.0000	1.0000	10	0	20.1850	85.3530	87.9594	0.2548	136	125
1	17.0000	1.0000	10	0	20.1247	85.4061	87.8886	0.2312	132	127
1	18.0000	1.0000	10	0	20.1367	85.4080	87.8244	0.2227	133	116
1	19.0000	1.0000	10	0	20.0771	85.3919	87.8349	0.2591	133	125
1	20.0000	1.0000	10	0	20.2735	85.4463	87.8636	0.1913	135	118
1	21.0000	1.0000	10	0	20.3166	85.4769	87.8969	0.2080	132	117
1	22.0000	1.0000	10	0	20.2330	85.4849	87.9031	0.2500	131	126
1	23.0000	1.0000	10	0	20.2732	85.4885	87.7763	0.3265	139	120
1	24.0000	1.0000	10	0	20.4164	85.5020	87.8562	0.1898	131	117
1	25.0000	1.0000	10	0	20.2348	85.4954	87.7998	0.2200	131	124
1	26.0000	1.0000	10	0	20.2283	85.5619	87.9329	0.2336	134	129
1	27.0000	1.0000	10	0	20.2244	85.5145	87.8565	0.2355	133	128
1	28.0000	1.0000	10	0	20.3528	85.4974	87.8589	0.1973	137	131
1	29.0000	1.0000	10	0	20.3307	85.4863	87.8498	0.1930	138	128
1	30.0000	1.0000	10	0	20.3732	85.4632	87.8980	0.2022	133	131
1	31.0000	1.0000	10	0	20.3085	85.4333	87.8941	0.2179	128	122
1	32.0000	1.0000	10	0	20.2696	85.4428	87.8966	0.1904	136	128
1	33.0000	1.0000	10	0	20.2617	85.4520	87.8797	0.1836	136	128
1	34.0000	1.0000	10	0	20.3079	85.4750	87.8219	0.2151	145	136
1	35.0000	1.0000	10	0	20.2335	85.4538	87.8868	0.1914	142	127
1	36.0000	1.0000	10	0	20.3584	85.4314	87.8472	0.2433	138	132
1	37.0000	1.0000	10	0	20.2591	85.4892	87.8577	0.2403	128	128
1	38.0000	1.0000	10	0	20.3138	85.4880	87.9403	0.1827	129	115
1	39.0000	1.0000	10	0	20.1892	85.4520	87.9391	0.2246	130	118
1	40.0000	1.0000	10	0	20.2264	85.4353	87.9087	0.2556	134	122
1	41.0000	1.0000	10	0	20.3044	85.4258	87.9387	0.2301	132	122
1	42.0000	1.0000	10	0	20.2447	85.4605	87.9129	0.2107	126	116
1	43.0000	1.0000	10	0	20.2980	85.5011	87.9580	0.2397	122	110
1	44.0000	1.0000	10	0	20.1463	85.5007	87.8588	0.2140	126	122
1	45.0000	1.0000	10	0	20.2374	85.5198	87.9088	0.1709	136	124
1	46.0000	1.0000	10	0	20.2376	85.5471	87.9167	0.2128	133	126
1	47.0000	1.0000	10	0	20.2702	85.5771	87.9153	0.1958	136	132
1	48.0000	1.0000	10	0	20.2275	85.5821	87.8650	0.2125	129	132
1	49.0000	1.0000	10	0	20.2062	85.5888	87.9351	0.2379	131	127
1	50.0000	1.0000	10	0	20.2263	85.5861	87.9048	0.2358	137	125
1	51.0000	1.0000	10	0	20.2683	85.6135	87.9233	0.2003	129	122
1	52.0000	1.0000	10	0	20.1695	85.6083	87.9460	0.2168	131	126
1	53.0000	1.0000	10	0	20.3044	85.5923	87.8880	0.2277	128	123
1	54.0000	1.0000	10	0	20.2311	85.6338	87.9262	0.1944	128	116
1	55.0000	1.0000	10	0	20.2292	85.5524	87.8771	0.2670	123	118
1	56.0000	1.0000	10	0	20.3390	85.6268	87.9554	0.1937	126	126
1	57.0000	1.0000	10	0	20.2755	85.6185	87.8765	0.2333	124	124
1	58.0000	1.0000	10	0	20.2175	85.6937	87.8992	0.2733	122	123
1	59.0000	1.0000	10	0	20.2852	85.6792	87.9996	0.2250	110	102
1	60.0000	1.0000	10	0	20.1510	85.6267	87.9202	0.2896	99	95
1	61.0000	1.0000	7	0	19.9263	85.4968	87.8761	0.7027	76	72
1	62.0000	1.0000	8	0	13.6268	77.2651	1.0263	0.3215	104	82
1	63.0000	1.0000	9	0	13.4036	77.2019	1.1031	0.3504	125	114
1	64.0000	1.0000	9	0	13.4285	77.2873	0.9890	0.4247	135	112
1	65.0000	1.0000	9	0	13.6827	77.3184	0.9179	0.3225	138	120
1	66.0000	1.0000	9	0	13.7841	77.1784	0.8532	0.3393	137	120
1	67.0000	1.0000	8	0	13.0264	77.0430	1.2867	0.5092	131	110
1	68.0000	1.0000	8	0	12.2602	77.2001	1.6563	0.5285	145	114
1	69.0000	1.0000	8	0	11.8850	77.4807	1.6120	0.3442	144	114
1	70.0000	1.0000	8	0	11.8622	77.4749	1.4749	0.2579	137	117
1	71.0000	1.0000	8	0	11.7069	77.5083	1.4800	0.2782	146	120
1	72.0000	1.0000	9	0	11.5462	77.5098	1.5618	0.4242	145	125
1	73.0000	1.0000	9	0	11.6726	77.3938	1.3857	0.4886	143	128
1	74.0000	1.0000	8	0	11.2774	77.5564	1.5836	0.2811	151	128
1	75.0000	1.0000	9	0	11.1595	77.5898	1.6933	0.2978	147	137
1	76.0000	1.0000	8	0	11.1442	77.4976	1.6544	0.3958	145	122
1	77.0000	1.0000	9	0	11.1888	77.4992	1.6428	0.3269	145	132
1	78.0000	1.0000	9	0	10.8509	77.5906	1.8669	0.3388	148	126
1	79.0000	1.0000	9	0	10.8924	77.4973	1.7815	0.3059	143	130
1	80.0000	1.0000	9	0	10.8758	77.6066	1.7476	0.4319	144	134
1	81.0000	1.0000	9	0	11.1046	77.5612	1.6951	0.2809	152	136
1	82.0000	1.0000	8	0	10.8432	77.5425	1.8068	0.2456	149	127
1	83.0000	1.0000	9	0	10.6065	77.5687	1.8948	0.2888	145	136
1	84.0000	1.0000	9	0	10.4715	77.5377	1.8790	0.2891	149	142
1	85.0000	1.0000	9	0	10.1536	77.7556	1.9713	0.3724	141	132
1	86.0000	1.0000	8	0	10.2773	77.5928	1.8837	0.3390	144	126
1	87.0000	1.0000	9	0	10.2862	77.6902	1.8628	0.2619	142	119
1	88.0000	1.0000	9	0	10.4051	77.7442	1.8329	0.4886	148	130
1	89.0000	1.0000	9	0	10.3647	77.7577	1.8307	0.5362	139	126
1	90.0000	1.0000	9	0	10.2324	77.6559	1.9292	0.2870	139	115
1	91.0000	1.0000	9	0	10.1510	77.7366	2.0697	0.3238	141	114
1	92.0000	1.0000	9	0	10.2718	77.6703	1.9932	0.3651	141	121
1	93.0000	1.0000	9	0	10.4748	77.6877	1.8369	0.2767	132	121
1	94.0000	1.0000	9	0	10.2079	77.6780	1.9397	0.3341	132	118
1	95.0000	1.0000	10	0	10.2306	77.7300	1.9460	0.4648	129	110
1	96.0000	1.0000	9	0	9.9505	77.8747	1.8616	0.3593	130	113
1	97.0000	1.0000	9	0	10.0181	77.7873	1.7835	0.3586	128	106
1	98.0000	1.0000	8	0	9.9588	77.9139	1.8470	0.2180	122	108
1	99.0000	1.0000	9	0	10.0084	77.8398	1.8186	0.3850	116	109
1	100.0000	1.0000	9	0	10.3636	77.5326	1.7296	0.5168	122	105
1	101.0000	1.0000	9	0	9.9641	77.7637	1.7159	0.3067	120	102
1	102.0000	1.0000	10	0	9.5780	77.8251	1.8327	0.2693	114	98
1	103.0000	1.0000	10	0	9.8262	77.7959	1.7958	0.1960	119	101
1	104.0000	1.0000	8	0	9.2481	77.9214	1.8971	0.4302	118	104
1	105.0000	1.0000	9	0	9.4099	78.1650	1.6050	0.5051	105	99
1	106.0000	1.0000	9	0	9.3525	77.8372	1.6968	0.4917	115	98
1	107.0000	1.0000	10	0	9.0127	78.1086	1.8916	0.7322	118	95
1	108.0000	1.0000	9	0	9.3909	78.0167	1.7722	0.3996	111	94
1	109.0000	1.0000	9	0	9.1842	77.8584	1.9151	0.5963	118	96
1	110.0000	1.0000	9	0	9.3033	78.0768	1.9386	0.3396	115	99
1	111.0000	1.0000	10	0	9.4071	77.9332	1.6707	0.6504	122	95
1	112.0000	1.0000	9	0	9.6145	78.0269	1.6527	0.4118	120	98
1	113.0000	1.0000	9	0	10.1860	78.4415	1.4917	0.6901	124	96
1	114.0000	1.0000	9	0	9.3238	78.0811	2.0905	0.5821	121	97
1	115.0000	1.0000	9	0	9.6260	78.3836	1.8615	0.5962	125	102
1	116.0000	1.0000	8	0	9.5844	78.6347	1.1300	0.7186	133	101
1	117.0000	1.0000	9	0	10.5487	78.7445	1.2118	0.7098	138	103
1	118.0000	1.0000	10	0	9.4735	78.7325	1.6821	0.5113	131	99
1	119.0000	1.0000	10	0	10.1059	79.1386	1.4472	0.4453	133	104
1	120.0000	1.0000	8	0	10.0834	79.0195	1.6339	0.4100	129	112
1	121.0000	1.0000	9	0	10.1521	78.9584	1.4029	0.3532	134	108
1	122.0000	1.0000	8	0	10.1848	79.0915	1.3866	0.3060	141	116
1	123.0000	1.0000	8	0	10.0718	79.0868	1.5250	0.3536	141	118
1	124.0000	1.0000	9	0	9.9263	79.1604	1.5428	0.3007	148	113
1	125.0000	1.0000	9	0	9.9078	78.9894	1.5208	0.3521	140	124
1	126.0000	1.0000	9	0	10.2658	79.0347	1.4225	0.2937	149	119
1	127.0000	1.0000	8	0	10.0038	78.9658	1.4289	0.4271	152	125
1	128.0000	1.0000	9	0	10.2081	79.0125	1.3992	0.3498	154	124
1	129.0000	1.0000	8	0	10.0828	79.0885	1.5780	0.3529	143	117
1	130.0000	1.0000	9	0	10.1741	79.0494	1.4458	0.2434	150	127
1	131.0000	1.0000	9	0	10.2235	79.1146	1.4581	0.2789	145	123
1	132.0000	1.0000	8	0	10.3227	79.0426	1.4301	0.2237	154	123
1	133.0000	1.0000	8	0	10.2128	79.0752	1.5498	0.2971	157	121
1	134.0000	1.0000	9	0	10.3570	79.1028	1.4707	0.2162	149	129
1	135.0000	1.0000	9	0	10.3781	79.0382	1.4192	0.2785	145	129
1	136.0000	1.0000	9	0	10.3980	79.0606	1.4155	0.2408	151	126
1	137.0000	1.0000	8	0	10.4855	79.0858	1.4026	0.2426	147	130
1	138.0000	1.0000	9	0	10.3052	79.1146	1.5016	0.2770	152	125
1	139.0000	1.0000	8	0	10.4336	79.1524	1.4439	0.2166	154	130
1	140.0000	1.0000	8	0	10.4812	79.0942	1.3638	0.2244	147	126
1	141.0000	1.0000	8	0	10.4213	79.1331	1.3954	0.2176	151	132
1	142.0000	1.0000	8	0	10.4775	79.0483	1.3069	0.3309	141	129
1	143.0000	1.0000	8	0	10.4566	79.0793	1.4214	0.2331	149	129
1	144.0000	1.0000	8	0	10.2220	79.1308	1.3359	0.3771	148	127
1	145.0000	1.0000	8	0	10.1508	79.1429	1.4634	0.2812	157	120
1	146.0000	1.0000	8	0	10.1936	79.0042	1.2444	0.3491	145	125
1	147.0000	1.0000	9	0	9.8461	79.0927	1.5198	0.3551	151	124
1	148.0000	1.0000	8	0	10.0654	79.0899	1.4318	0.3139	154	133
1	149.0000	1.0000	9	0	9.8212	79.1208	1.5044	0.2667	146	123
1	150.0000	1.0000	9	0	9.7665	79.1206	1.6709	0.3495	143	130
1	151.0000	1.0000	9	0	9.8613	79.0717	1.6592	0.2774	146	129
1	152.0000	1.0000	9	0	9.7411	79.0714	1.6474	0.2670	154	128
1	153.0000	1.0000	9	0	9.7464	79.1103	1.6759	0.3307	153	126
1	154.0000	1.0000	9	0	9.6860	79.1348	1.7073	0.2818	153	128
1	155.0000	1.0000	9	0	9.6185	79.1096	1.7732	0.3753	154	129
1	156.0000	1.0000	9	0	9.7137	79.0235	1.6988	0.3134	152	130
1	157.0000	1.0000	9	0	9.8831	79.1006	1.6808	0.2716	149	121
1	158.0000	1.0000	10	0	9.7866	79.0326	1.8093	0.2404	150	119
1	159.0000	1.0000	9	0	9.8130	79.0307	1.7916	0.3281	144	130
1	160.0000	1.0000	9	0	9.8521	79.0099	1.8209	0.2393	148	122
1	161.0000	1.0000	8	0	9.7905	79.0326	2.0061	0.3377	150	125
1	162.0000	1.0000	8	0	9.8114	79.0351	1.7858	0.3474	152	128
1	163.0000	1.0000	9	0	10.0030	78.8747	1.8837	0.2947	142	124
1	164.0000	1.0000	8	0	10.2074	79.0118	1.6749	0.2239	150	123
1	165.0000	1.0000	9	0	10.1246	78.9520	1.8530	0.2159	151	120
1	166.0000	1.0000	9	0	9.9548	78.9098	1.8467	0.3412	144	119
1	167.0000	1.0000	9	0	10.0297	78.9751	1.7368	0.3214	150	122
1	168.0000	1.0000	9	0	10.1376	78.9114	1.7558	0.2453	144	119
1	169.0000	1.0000	8	0	10.1067	78.9746	1.8403	0.2176	143	116
1	170.0000	1.0000	8	0	10.1074	78.8956	1.8017	0.3279	145	116
1	171.0000	1.0000	9	0	10.0995	78.9219	1.7187	0.2776	147	114
1	172.0000	1.0000	8	0	10.2524	78.9072	1.7810	0.2027	139	118
1	173.0000	1.0000	10	0	10.2663	78.9215	1.7368	0.2223	146	112
1	174.0000	1.0000	9	0	10.1272	78.8551	1.7846	0.2539	145	111
1	175.0000	1.0000	9	0	10.0287	78.8742	1.8152	0.3656	134	117
1	176.0000	1.0000	9	0	10.1031	78.8182	1.7826	0.3448	136	118
1	177.0000	1.0000	9	0	9.9024	78.7638	1.7704	0.5351	144	117
1	178.0000	1.0000	9	0	10.3230	78.7846	1.8373	0.2952	133	112
1	179.0000	1.0000	9	0	10.5670	78.7879	1.7000	0.4466	136	109
1	180.0000	1.0000	9	0	10.7518	78.7067	1.8933	0.4069	135	119
1	181.0000	1.0000	9	0	10.9171	78.6887	1.7202	0.3834	141	116
1	182.0000	1.0000	9	0	11.0510	78.7815	1.6882	0.2280	131	123
1	183.0000	1.0000	9	0	11.1416	78.7235	1.5861	0.2928	138	121
1	184.0000	1.0000	9	0	10.9334	78.7738	1.6612	0.2252	136	121
1	185.0000	1.0000	10	0	10.9422	78.6849	1.7571	0.3395	141	116
1	186.0000	1.0000	9	0	10.7585	78.7254	1.7895	0.3750	138	118
1	187.0000	1.0000	8	0	10.7349	78.6521	1.7340	0.1919	145	124
1	188.0000	1.0000	8	0	10.3409	78.7608	1.7974	0.3850	146	125
1	189.0000	1.0000	9	0	10.5693	78.6205	1.9239	0.3852	143	126
1	190.0000	1.0000	9	0	10.2813	78.7744	1.7993	0.4055	132	129
1	191.0000	1.0000	9	0	10.5271	78.7021	1.8128	0.3718	137	133
1	192.0000	1.0000	9	0	10.5894	78.7720	1.8417	0.2758	139	137
1	193.0000	1.0000	9	0	10.4615	78.6757	1.9817	0.3974	142	132
1	194.0000	1.0000	9	0	10.6152	78.7064	1.7847	0.2935	137	127
1	195.0000	1.0000	8	0	10.5544	78.7725	1.8742	0.3746	141	129
1	196.0000	1.0000	8	0	10.8459	78.6634	1.7725	0.3161	145	136
1	197.0000	1.0000	9	0	10.8845	78.6390	1.8059	0.2430	150	136
1	198.0000	1.0000	9	0	10.8845	78.6386	1.9183	0.3039	144	134
1	199.0000	1.0000	9	0	10.8395	78.6833	1.8499	0.3305	142	137
1	200.0000	1.0000	9	0	10.7562	78.5945	1.8434	0.5544	143	132
1	201.0000	1.0000	9	0	11.2648	78.5734	1.7270	0.3234	143	129
1	202.0000	1.0000	9	0	11.2686	78.5889	1.7870	0.2904	148	127
1	203.0000	1.0000	9	0	11.4758	78.6052	1.7276	0.3170	133	130
1	204.0000	1.0000	9	0	11.2908	78.6101	1.8099	0.2517	140	132
1	205.0000	1.0000	9	0	11.3856	78.6512	1.7544	0.2921	143	131
1	206.0000	1.0000	8	0	11.2023	78.6702	1.6954	0.3037	137	122
1	207.0000	1.0000	8	0	11.3331	78.6171	1.7674	0.3755	153	125
1	208.0000	1.0000	9	0	11.7228	78.3786	1.5383	0.4430	137	123
1	209.0000	1.0000	9	0	11.6282	78.5803	1.7791	0.4197	142	128
1	210.0000	1.0000	9	0	11.8630	78.5319	1.6919	0.2500	140	132
1	211.0000	1.0000	9	0	11.9570	78.6894	1.8007	0.2722	141	129
1	212.0000	1.0000	9	0	11.9346	78.5985	1.8084	0.1876	145	128
1	213.0000	1.0000	9	0	11.6364	78.5860	1.9138	0.3434	145	129
1	214.0000	1.0000	9	0	11.2761	78.5350	1.8946	0.4823	143	133
1	215.0000	1.0000	9	0	11.0278	78.6392	2.0018	0.6239	148	135
1	216.0000	1.0000	9	0	11.0948	78.4824	1.8794	0.3966	140	129
1	217.0000	1.0000	9	0	11.0262	78.6457	1.9632	0.3965	142	131
1	218.0000	1.0000	9	0	11.1494	78.5943	1.9176	0.2920	142	133
1	219.0000	1.0000	9	0	11.2800	78.4637	1.9613	0.5028	142	129
1	220.0000	1.0000	9	0	11.4291	78.7492	1.7378	0.4964	139	132
1	221.0000	1.0000	8	0	11.5419	78.6187	1.9482	0.4344	163	125
1	222.0000	1.0000	8	0	11.7272	78.5752	1.8707	0.2594	148	131
1	223.0000	1.0000	9	0	11.8537	78.5588	1.8982	0.2025	147	129
1	224.0000	1.0000	9	0	11.8234	78.1838	1.9006	0.5050	159	126
1	225.0000	1.0000	9	0	11.7171	78.5858	1.8132	0.3104	160	127
1	226.0000	1.0000	9	0	11.6150	78.5695	1.9825	0.3725	161	131
1	227.0000	1.0000	9	0	11.7026	78.5375	1.9154	0.2690	162	133
1	228.0000	1.0000	8	0	11.6723	78.6409	1.9355	0.4064	137	127
1	229.0000	1.0000	10	0	11.6219	78.6433	2.0481	0.4434	144	124
1	230.0000	1.0000	9	0	11.7840	78.6363	1.9478	0.2537	142	133
1	231.0000	1.0000	9	0	11.9130	78.5676	1.8873	0.3255	152	132
1	232.0000	1.0000	9	0	11.8645	78.5501	1.9167	0.2157	140	128
1	233.0000	1.0000	9	0	11.8777	78.5688	1.9052	0.2197	139	129
1	234.0000	1.0000	8	0	12.1001	78.5331	1.7503	0.5181	145	133
1	235.0000	1.0000	9	0	12.1466	78.5520	1.9149	0.2875	145	133
1	236.0000	1.0000	9	0	12.0432	78.5405	2.0096	0.3496	141	131
1	237.0000	1.0000	9	0	12.1200	78.5794	2.0528	0.2839	143	131
1	238.0000	1.0000	9	0	12.0058	78.5725	2.0334	0.4192	145	133
1	239.0000	1.0000	9	0	12.0888	78.3867	2.2756	0.3736	166	129
1	240.0000	1.0000	9	0	11.4998	78.4421	2.6225	0.2880	144	125
1	241.0000	1.0000	9	0	11.3631	78.4723	2.8750	0.3175	148	125
1	242.0000	1.0000	9	0	11.2717	78.2712	2.6504	0.5037	147	125
1	243.0000	1.0000	9	0	11.0839	78.5526	2.8192	0.4336	164	128
1	244.0000	1.0000	9	0	11.2550	78.6046	2.7999	0.2454	169	128
1	245.0000	1.0000	9	0	11.3746	78.5511	2.8952	0.2711	168	131
1	246.0000	1.0000	8	0	11.3256	78.6102	2.8619	0.3024	153	135
1	247.0000	1.0000	9	0	11.3141	78.5590	2.7615	0.3735	143	130
1	248.0000	1.0000	9	0	11.4823	78.4566	2.7126	0.3264	152	132
1	249.0000	1.0000	8	0	11.7281	78.5187	2.9331	0.3439	147	127
1	250.0000	1.0000	9	0	11.8711	78.5014	2.6422	0.3941	148	125
1	251.0000	1.0000	8	0	12.2758	78.4521	2.7893	0.3548	148	132
1	252.0000	1.0000	9	0	12.6160	78.4910	2.8062	0.3381	144	124
1	253.0000	1.0000	9	0	12.8856	78.3868	2.5414	0.3950	139	124
1	254.0000	1.0000	9	0	12.7638	78.3506	2.7034	0.3453	158	127
1	255.0000	1.0000	9	0	12.9700	78.3818	2.6469	0.4412	144	129
1	256.0000	1.0000	9	0	12.7335	78.4677	2.6832	0.3528	162	126
1	257.0000	1.0000	9	0	12.6470	78.3560	2.6890	0.3549	152	126
1	258.0000	1.0000	9	0	12.2876	78.3313	2.8749	0.4128	142	121
1	259.0000	1.0000	9	0	12.4396	78.3288	2.8960	0.2977	148	123
1	260.0000	1.0000	9	0	12.5104	78.3619	2.7232	0.4137	142	125
1	261.0000	1.0000	9	0	12.3767	78.4129	2.8090	0.5398	141	133
1	262.0000	1.0000	9	0	12.6112	78.4065	2.7692	0.3316	143	129
1	263.0000	1.0000	9	0	12.6221	78.3965	2.8109	0.3738	147	128
1	264.0000	1.0000	8	0	12.8116	78.4755	2.6522	0.4679	138	126
1	265.0000	1.0000	9	0	12.9711	78.3693	2.6153	0.3434	138	124
1	266.0000	1.0000	9	0	12.7984	78.2968	2.7552	0.3772	145	129
1	267.0000	1.0000	9	0	12.6547	78.3835	2.6733	0.2544	136	127
1	268.0000	1.0000	9	0	12.5920	78.3042	2.7023	0.2708	139	124
1	269.0000	1.0000	9	0	12.3760	78.3338	2.7115	0.2372	142	123
1	270.0000	1.0000	9	0	12.2261	78.2864	2.6277	0.2475	143	114
1	271.0000	1.0000	9	0	11.4896	78.1975	2.6024	0.6347	154	116
1	272.0000	1.0000	9	0	10.6510	78.2818	3.0642	0.3129	154	117
1	273.0000	1.0000	8	0	10.3476	78.3575	3.2263	0.4058	145	125
1	274.0000	1.0000	8	0	10.4316	78.4140	3.1447	0.2564	137	121
1	275.0000	1.0000	9	0	10.3437	78.4259	3.1748	0.2926	142	121
1	276.0000	1.0000	9	0	10.3422	78.4577	3.1132	0.2562	141	128
1	277.0000	1.0000	8	0	10.2845	78.4424	3.2455	0.3281	149	134
1	278.0000	1.0000	9	0	10.3591	78.4615	3.0894	0.3745	150	129
1	279.0000	1.0000	8	0	10.4868	78.4503	2.9840	0.2178	159	134
1	280.0000	1.0000	8	0	10.2344	78.4259	3.1307	0.2250	152	130
1	281.0000	1.0000	8	0	10.3314	78.4896	3.1905	0.1996	155	129
1	282.0000	1.0000	9	0	10.1574	78.4982	3.2983	0.2421	147	123
1	283.0000	1.0000	8	0	10.0554	78.5663	3.5298	0.3765	156	130
1	284.0000	1.0000	8	0	10.2130	78.4594	3.3809	0.2733	149	121
1	285.0000	1.0000	8	0	10.2198	78.5231	3.3507	0.2649	144	123
1	286.0000	1.0000	7	0	10.2254	78.5359	3.2367	0.2210	153	123
1	287.0000	1.0000	8	0	10.0414	78.6439	3.3911	0.2903	144	127
1	288.0000	1.0000	8	0	10.3623	78.4949	3.1429	0.2210	147	133
1	289.0000	1.0000	8	0	10.1325	78.5846	3.3019	0.3367	146	122
1	290.0000	1.0000	8	0	10.2535	78.5253	3.1640	0.2395	149	130
1	291.0000	1.0000	8	0	10.3126	78.5014	3.2386	0.3041	142	123
1	292.0000	1.0000	8	0	10.3639	78.5285	3.1438	0.2412	137	130
1	293.0000	1.0000	8	0	10.3176	78.5375	3.0090	0.2873	139	128
1	294.0000	1.0000	8	0	10.3698	78.4995	3.0073	0.2284	141	130
1	295.0000	1.0000	8	0	10.4980	78.5399	2.9586	0.1832	144	125
1	296.0000	1.0000	9	0	10.5438	78.4626	3.0010	0.2491	137	123
1	297.0000	1.0000	9	0	10.4912	78.5562	2.9169	0.2837	138	122
1	298.0000	1.0000	9	0	10.7097	78.4733	2.9419	0.4889	135	121
1	299.0000	1.0000	9	0	10.6159	78.5151	2.8874	0.3445	129	118
1	300.0000	1.0000	9	0	10.4231	78.5253	2.9357	0.3613	139	123
1	301.0000	1.0000	9	0	10.3892	78.5136	3.1271	0.4736	141	120
1	302.0000	1.0000	8	0	10.4459	78.5497	2.9360	0.3529	128	126
1	303.0000	1.0000	9	0	10.5102	78.6104	2.9836	0.3525	133	121
1	304.0000	1.0000	9	0	10.4686	78.5867	2.8438	0.3993	144	123
1	305.0000	1.0000	8	0	11.0619	78.5283	2.8531	0.4253	132	120
1	306.0000	1.0000	8	0	10.5599	78.5241	3.0740	0.3417	132	119
1	307.0000	1.0000	9	0	10.9960	78.4911	3.0402	0.4799	127	117
1	308.0000	1.0000	9	0	10.8305	78.6356	2.7777	0.2965	132	117
1	309.0000	1.0000	9	0	10.8250	78.5228	2.7595	0.3454	138	117
1	310.0000	1.0000	9	0	11.0653	78.6676	2.8573	0.2630	134	116
1	311.0000	1.0000	9	0	10.9809	78.4729	2.7030	0.3400	132	123
1	312.0000	1.0000	9	0	11.0429	78.5233	2.9133	0.3333	137	125
1	313.0000	1.0000	8	0	11.0461	78.5813	2.7885	0.2345	131	121
1	314.0000	1.0000	8	0	11.1415	78.5688	2.7744	0.3343	137	121
1	315.0000	1.0000	9	0	11.3292	78.6432	2.7732	0.3175	143	115
1	316.0000	1.0000	9	0	11.7116	78.6328	2.7779	0.3557	151	121
1	317.0000	1.0000	8	0	11.7807	78.6560	2.8297	0.3293	138	124
1	318.0000	1.0000	9	0	11.6200	78.5470	2.7839	0.2745	142	122
1	319.0000	1.0000	9	0	11.8171	78.6942	2.8895	0.3063	141	117
1	320.0000	1.0000	9	0	11.7119	78.8734	2.7373	0.3361	144	118
1	321.0000	1.0000	9	0	11.8675	78.7881	2.7985	0.2785	150	122
1	322.0000	1.0000	9	0	11.8762	78.7547	2.7638	0.3293	146	121
1	323.0000	1.0000	8	0	12.1217	78.6706	2.7954	0.2877	147	126
1	324.0000	1.0000	9	0	12.0913	78.7142	2.8573	0.3764	152	127
1	325.0000	1.0000	9	0	12.2384	78.6387	2.6316	0.1966	152	124
1	326.0000	1.0000	9	0	12.3881	78.6866	2.6820	0.2528	152	126
1	327.0000	1.0000	9	0	12.3186	78.7150	2.7300	0.2538	149	125
1	328.0000	1.0000	9	0	12.4512	78.6189	2.8189	0.3838	142	120
1	329.0000	1.0000	9	0	12.3094	78.6260	2.7785	0.3454	152	127
1	330.0000	1.0000	9	0	12.6647	78.6146	2.6930	0.1883	143	121
1	331.0000	1.0000	8	0	12.6360	78.6982	2.8089	0.4750	145	125
1	332.0000	1.0000	8	0	12.6548	78.6680	2.8114	0.4590	138	107
1	333.0000	1.0000	8	0	14.0598	78.1035	5.3571	0.3885	144	105
1	334.0000	1.0000	9	0	14.1621	78.1875	5.2524	0.3035	145	113
1	335.0000	1.0000	9	0	14.2497	78.1200	5.4359	0.3448	146	110
1	336.0000	1.0000	8	0	14.3223	78.0080	5.7206	0.3295	146	117
1	337.0000	1.0000	8	0	14.3147	78.0731	5.8053	0.2798	154	122
1	338.0000	1.0000	8	0	14.3518	78.1003	5.8682	0.2064	141	118
1	339.0000	1.0000	9	0	14.3313	77.9486	5.9499	0.3341	132	112
1	340.0000	1.0000	8	0	13.9413	77.5586	6.2157	1.1261	129	103
1	341.0000	1.0000	8	0	13.4064	77.7106	6.0752	0.7358	134	104
1	342.0000	1.0000	9	0	12.1974	78.1838	6.6549	0.3412	132	109
1	343.0000	1.0000	9	0	12.1511	78.1273	6.6531	0.2888	144	105
1	344.0000	1.0000	9	0	12.4588	78.1700	6.5507	0.5842	149	117
1	345.0000	1.0000	9	0	12.0673	78.1295	6.8321	0.4020	149	118
1	346.0000	1.0000	9	0	12.1745	78.1357	6.7943	0.2204	144	121
1	347.0000	1.0000	9	0	12.0824	78.1824	6.6708	0.2818	149	124
1	348.0000	1.0000	9	0	12.2553	78.1314	6.6325	0.2384	149	119
1	349.0000	1.0000	9	0	12.2537	78.1051	6.7810	0.3014	151	128
1	350.0000	1.0000	9	0	12.1277	78.1049	6.6692	0.2200	154	128
1	351.0000	1.0000	8	0	12.0121	78.0944	6.7513	0.2899	155	127
1	352.0000	1.0000	9	0	12.0798	78.1050	6.7074	0.2560	154	127
1	353.0000	1.0000	9	0	12.1028	78.0778	6.6483	0.2255	149	129
1	354.0000	1.0000	9	0	11.9683	78.1430	6.8772	0.3647	148	128
1	355.0000	1.0000	9	0	12.0830	78.0995	6.7604	0.3301	148	137
1	356.0000	1.0000	8	0	11.9263	78.1022	6.8049	0.2947	143	131
1	357.0000	1.0000	9	0	11.8372	78.0735	6.8169	0.3014	140	126
1	358.0000	1.0000	8	0	11.9799	78.0502	6.8534	0.2509	152	130
1	359.0000	1.0000	9	0	11.7113	78.0416	6.8600	0.2737	151	131
1	360.0000	1.0000	9	0	11.8001	78.0011	6.8705	0.2658	149	131
1	361.0000	1.0000	8	0	11.8965	78.0205	6.8567	0.2519	149	123
1	362.0000	1.0000	8	0	11.8476	78.0379	6.9851	0.2987	141	131
1	363.0000	1.0000	8	0	11.7830	78.0111	6.9533	0.2604	137	129
1	364.0000	1.0000	9	0	11.6835	78.0291	7.1984	0.3491	143	132
1	365.0000	1.0000	8	0	11.7937	77.9803	7.1279	0.2282	147	134
1	366.0000	1.0000	9	0	11.7655	77.9132	7.1881	0.2807	150	134
1	367.0000	1.0000	8	0	11.8510	77.9624	7.2552	0.2650	140	137
1	368.0000	1.0000	9	0	11.7735	77.9398	7.1935	0.2490	146	136
1	369.0000	1.0000	8	0	11.8906	77.9021	7.2035	0.2539	143	126
1	370.0000	1.0000	8	0	11.8397	77.8762	7.1907	0.2457	138	127
1	371.0000	1.0000	9	0	11.8410	77.8872	7.1877	0.2816	139	144
1	372.0000	1.0000	9	0	11.8460	77.8470	7.1078	0.2866	143	137
1	373.0000	1.0000	8	0	11.8414	77.8809	7.2670	0.3030	141	136
1	374.0000	1.0000	8	0	11.9614	77.8336	7.2162	0.2435	142	134
1	375.0000	1.0000	9	0	11.9425	77.7933	7.2258	0.2493	135	132
1	376.0000	1.0000	9	0	11.8012	77.8347	7.1722	0.2710	134	130
1	377.0000	1.0000	9	0	11.7085	77.8006	7.1539	0.3979	146	134
1	378.0000	1.0000	9	0	11.7396	77.8046	7.2933	0.2628	144	136
1	379.0000	1.0000	8	0	11.6227	77.8581	7.3837	0.3060	138	131
1	380.0000	1.0000	9	0	11.5665	77.8314	7.3044	0.3087	144	135
1	381.0000	1.0000	9	0	11.8108	77.7651	7.2833	0.2507	154	144
1	382.0000	1.0000	8	0	11.5463	77.7870	7.4737	0.2430	147	128
1	383.0000	1.0000	9	0	11.5837	77.7700	7.4010	0.2825	145	126
1	384.0000	1.0000	9	0	11.5766	77.7388	7.3683	0.2215	139	124
1	385.0000	1.0000	9	0	11.6076	77.6944	7.3378	0.2475	142	129
1	386.0000	1.0000	9	0	11.6389	77.6980	7.3386	0.2222	150	132
1	387.0000	1.0000	8	0	11.6361	77.7436	7.2393	0.2346	147	130
1	388.0000	1.0000	8	0	11.6065	77.7193	7.1469	0.2494	144	127
1	389.0000	1.0000	8	0	11.6749	77.7824	7.2721	0.2757	146	130
1	390.0000	1.0000	8	0	11.7164	77.7283	7.2253	0.3037	148	126
1	391.0000	1.0000	9	0	11.8022	77.7181	7.3185	0.4098	135	126
1	392.0000	1.0000	9	0	11.9032	77.5689	7.2199	0.3251	147	130
1	393.0000	1.0000	8	0	11.8618	77.6117	7.1294	0.2367	151	128
1	394.0000	1.0000	8	0	11.3678	77.7207	7.2175	0.4390	147	129
1	395.0000	1.0000	8	0	11.4322	77.7431	7.1251	0.1944	151	121
1	396.0000	1.0000	8	0	11.1858	77.7998	7.2438	0.4215	144	126
1	397.0000	1.0000	8	0	11.2670	77.7245	6.9306	0.2578	148	126
1	398.0000	1.0000	8	0	10.9704	77.7425	6.9922	0.3285	151	118
1	399.0000	1.0000	8	0	11.1375	77.5225	6.9767	0.4222	150	113
1	400.0000	1.0000	8	0	9.7728	77.6288	8.0752	0.5706	157	115
1	401.0000	1.0000	8	0	9.7414	77.8092	8.0276	0.1877	154	120
1	402.0000	1.0000	8	0	9.6632	77.8353	7.9718	0.3044	144	116
1	403.0000	1.0000	8	0	10.1442	77.5395	7.7211	0.6584	147	106
1	404.0000	1.0000	8	0	10.8204	77.3699	7.2838	0.7754	145	109
1	405.0000	1.0000	9	0	11.4463	77.6084	7.0657	0.2539	149	122
1	406.0000	1.0000	9	0	11.3694	77.6037	7.0383	0.2746	146	129
1	407.0000	1.0000	9	0	11.4386	77.5579	7.0530	0.2589	144	129
1	408.0000	1.0000	9	0	11.3077	77.5614	7.1257	0.3196	146	127
1	409.0000	1.0000	9	0	11.3547	77.5503	7.0684	0.2722	144	129
1	410.0000	1.0000	9	0	11.3784	77.4910	7.0910	0.3036	145	126
1	411.0000	1.0000	9	0	11.4347	77.4876	6.9597	0.2690	137	115
1	412.0000	1.0000	8	0	10.9789	77.8465	7.1372	0.6949	115	95
0	413.0000	1.0000	0	3	0.0000	0.0000	0.0000	0.0000	123	94
1	414.0000	1.0000	9	0	9.7251	77.2282	2.8853	0.3287	142	119
1	415.0000	1.0000	8	0	9.4222	77.3379	3.1555	0.5221	134	121
1	416.0000	1.0000	8	0	9.5359	77.2335	3.0661	0.3314	149	127
1	417.0000	1.0000	8	0	9.5258	77.1651	3.2505	0.2812	145	120
1	418.0000	1.0000	8	0	9.2984	77.2480	3.4250	0.3278	145	131
1	419.0000	1.0000	8	0	9.2410	76.9771	3.3139	0.5196	151	137
1	420.0000	1.0000	9	0	9.3022	77.1720	3.4383	0.2622	147	134
1	421.0000	1.0000	8	0	9.3700	77.1359	3.3882	0.2706	149	134
1	422.0000	1.0000	8	0	9.3143	77.1891	3.4993	0.2697	141	129
1	423.0000	1.0000	8	0	9.4901	77.1796	3.3686	0.2635	144	134
1	424.0000	1.0000	9	0	9.3723	77.2006	3.3769	0.3690	150	137
1	425.0000	1.0000	8	0	9.6977	77.1550	3.4092	0.2383	144	138
1	426.0000	1.0000	9	0	9.7451	77.1259	3.4230	0.2621	147	141
1	427.0000	1.0000	8	0	9.8835	77.1316	3.4341	0.2386	151	140
1	428.0000	1.0000	8	0	9.9215	77.1433	3.4111	0.2731	149	144
1	429.0000	1.0000	9	0	9.7902	77.1344	3.4997	0.3132	143	142
1	430.0000	1.0000	9	0	9.7485	77.1880	3.5854	0.2918	157	140
1	431.0000	1.0000	10	0	9.9369	77.0705	3.5856	0.3057	149	132
1	432.0000	1.0000	9	0	9.6544	77.0897	3.4795	0.3951	145	138
1	433.0000	1.0000	9	0	9.6376	77.0329	3.7287	0.3995	148	130
1	434.0000	1.0000	8	0	9.5540	77.0977	3.7996	0.1999	153	135
1	435.0000	1.0000	9	0	9.2494	77.1817	3.8553	0.2751	151	133
1	436.0000	1.0000	8	0	9.3553	77.1862	3.9492	0.2806	154	140
1	437.0000	1.0000	9	0	9.2855	77.1140	3.9272	0.2994	158	136
1	438.0000	1.0000	8	0	9.5728	77.1225	3.8132	0.2157	153	139
1	439.0000	1.0000	8	0	9.5014	77.1284	3.8159	0.3260	158	140
1	440.0000	1.0000	8	0	9.3445	77.1920	3.8462	0.3109	155	143
1	441.0000	1.0000	8	0	9.5429	77.1231	3.8608	0.1947	161	140
1	442.0000	1.0000	8	0	9.4737	77.2346	3.8278	0.2839	149	140
1	443.0000	1.0000	9	0	9.6353	77.1378	3.7079	0.4128	156	145
1	444.0000	1.0000	8	0	9.5389	77.1462	3.7145	0.2372	154	139
1	445.0000	1.0000	9	0	9.6404	77.0828	3.7188	0.2925	153	141
1	446.0000	1.0000	8	0	9.6035	77.1770	3.9212	0.2482	149	141
1	447.0000	1.0000	8	0	9.7904	77.1533	4.0608	0.4070	155	143
1	448.0000	1.0000	8	0	10.0881	77.0453	4.2089	0.2733	151	130
1	449.0000	1.0000	8	0	9.8394	77.0784	4.4159	0.3037	155	131
1	450.0000	1.0000	9	0	9.8511	77.0125	4.3055	0.3390	151	134
1	451.0000	1.0000	8	0	9.7966	77.0538	4.5218	0.3689	154	138
1	452.0000	1.0000	8	0	10.0247	77.0223	4.3941	0.2466	155	139
1	453.0000	1.0000	8	0	9.8134	77.0937	4.4088	0.3206	156	136
1	454.0000	1.0000	8	0	9.9641	77.0820	4.3242	0.2843	146	143
1	455.0000	1.0000	8	0	9.9580	77.0684	4.3589	0.2372	152	130
1	456.0000	1.0000	8	0	9.8950	77.0281	4.3582	0.3689	152	141
1	457.0000	1.0000	8	0	9.9296	77.1071	4.3599	0.2088	154	140
1	458.0000	1.0000	9	0	9.9389	77.0541	4.4046	0.2873	156	144
1	459.0000	1.0000	8	0	9.9912	77.1005	4.4102	0.2503	154	132
1	460.0000	1.0000	9	0	9.9635	77.0561	4.4799	0.2586	147	127
1	461.0000	1.0000	9	0	9.9701	77.0754	4.5213	0.2686	154	133
1	462.0000	1.0000	8	0	9.8698	77.0061	4.5305	0.3771	153	132
1	463.0000	1.0000	8	0	9.9967	77.0764	4.6134	0.2689	155	137
1	464.0000	1.0000	8	0	9.9342	77.1088	4.5411	0.2632	149	139
1	465.0000	1.0000	8	0	9.7834	77.1000	4.5597	0.3308	158	133
1	466.0000	1.0000	9	0	9.9300	77.0597	4.4843	0.2844	160	137
1	467.0000	1.0000	8	0	9.8380	77.1081	4.5038	0.2051	151	134
1	468.0000	1.0000	8	0	9.8454	77.0901	4.5730	0.3072	151	127
1	469.0000	1.0000	8	0	9.7377	77.1817	4.5781	0.2059	148	139
1	470.0000	1.0000	8	0	9.8175	77.1023	4.5546	0.2636	150	134
1	471.0000	1.0000	8	0	9.7804	77.1265	4.5366	0.2365	146	135
1	472.0000	1.0000	8	0	9.8684	77.0889	4.5786	0.2599	146	130
1	473.0000	1.0000	9	0	9.7951	77.0666	4.6550	0.3119	148	129
1	474.0000	1.0000	8	0	9.7725	77.0983	4.5488	0.2379	149	131
1	475.0000	1.0000	8	0	9.7893	77.0940	4.5246	0.2440	150	132
1	476.0000	1.0000	9	0	9.6629	77.1264	4.5770	0.2418	148	142
1	477.0000	1.0000	9	0	9.8255	77.0619	4.6497	0.2317	139	130
1	478.0000	1.0000	8	0	9.8576	77.0506	4.6194	0.2030	147	137
1	479.0000	1.0000	9	0	9.7695	77.1223	4.7151	0.2910	147	123
1	480.0000	1.0000	8	0	10.0759	77.0484	4.6915	0.3576	148	137
1	481.0000	1.0000	8	0	10.0960	77.0611	4.7817	0.2436	152	137
1	482.0000	1.0000	8	0	10.1712	77.0283	4.8343	0.3240	149	137
1	483.0000	1.0000	9	0	9.8504	77.1063	4.9812	0.2435	145	130
1	484.0000	1.0000	8	0	9.7731	77.2004	4.9375	0.3164	151	137
1	485.0000	1.0000	8	0	9.9242	77.0502	4.7855	0.2748	144	134
1	486.0000	1.0000	8	0	9.9626	77.0366	4.8718	0.2837	149	136
1	487.0000	1.0000	9	0	10.0213	77.0674	4.8349	0.2047	148	136
1	488.0000	1.0000	8	0	9.8536	77.0124	4.8886	0.3186	151	138
1	489.0000	1.0000	8	0	9.9902	77.0504	4.9584	0.2358	148	132
1	490.0000	1.0000	8	0	9.9543	77.0276	4.8927	0.2697	150	126
1	491.0000	1.0000	8	0	9.8861	77.1270	5.0660	0.2841	150	137
1	492.0000	1.0000	8	0	10.0253	77.0419	5.0690	0.1963	154	137
1	493.0000	1.0000	9	0	10.0627	77.0077	5.1037	0.2366	146	141
1	494.0000	1.0000	9	0	10.0244	77.0265	5.2993	0.3139	153	136
1	495.0000	1.0000	8	0	10.0930	77.0916	5.2747	0.2649	150	143
1	496.0000	1.0000	8	0	10.0192	77.0055	5.4671	0.2406	149	144
1	497.0000	1.0000	8	0	10.0338	77.0902	5.3228	0.2391	156	147
1	498.0000	1.0000	8	0	10.0301	77.0397	5.2897	0.2315	152	139
1	499.0000	1.0000	8	0	9.8163	77.1435	5.4309	0.3393	152	140
1	500.0000	1.0000	8	0	9.8411	77.0778	5.3803	0.3057	157	134
1	501.0000	1.0000	8	0	9.7537	76.9913	5.6465	0.2338	157	133
1	502.0000	1.0000	9	0	9.7169	77.0090	5.8979	0.2726	159	142
1	503.0000	1.0000	9	0	9.5323	77.0517	6.0496	0.3095	155	139
1	504.0000	1.0000	9	0	9.6506	77.0563	5.9446	0.2541	159	148
1	505.0000	1.0000	9	0	9.5233	77.1077	6.0458	0.2532	156	141
1	506.0000	1.0000	9	0	9.6122	77.0930	6.0913	0.1940	165	141
1	507.0000	1.0000	9	0	9.6332	77.0382	6.1420	0.2067	153	143
1	508.0000	1.0000	8	0	9.6640	77.1080	6.1372	0.1975	157	136
1	509.0000	1.0000	9	0	9.4819	77.0102	6.2132	0.2827	156	141
1	510.0000	1.0000	8	0	9.5870	77.0345	6.1987	0.2607	157	142
1	511.0000	1.0000	8	0	9.3611	77.0964	6.2796	0.3340	158	141
1	512.0000	1.0000	8	0	9.6227	77.0732	6.1881	0.2168	154	136
1	513.0000	1.0000	9	0	9.6931	77.0545	6.1758	0.2763	158	136
1	514.0000	1.0000	9	0	9.6361	77.0497	6.1783	0.2609	147	141
1	515.0000	1.0000	9	0	9.5276	77.1184	6.2300	0.2168	157	144
1	516.0000	1.0000	9	0	9.5727	77.0609	6.2110	0.2591	147	139
1	517.0000	1.0000	9	0	9.5381	77.0495	6.2446	0.1698	149	142
1	518.0000	1.0000	9	0	9.5797	77.0307	6.1405	0.2021	152	139
1	519.0000	1.0000	9	0	9.6080	76.9765	6.0785	0.1911	151	133
1	520.0000	1.0000	9	0	9.7929	76.9607	6.0045	0.3194	152	138
1	521.0000	1.0000	8	0	10.1140	76.9986	5.7566	0.3075	153	141
1	522.0000	1.0000	9	0	10.0592	76.9452	5.9461	0.2420	153	133
1	523.0000	1.0000	8	0	9.9497	76.9862	5.9753	0.2952	156	141
1	524.0000	1.0000	8	0	10.0177	77.0571	5.9046	0.2411	153	136
1	525.0000	1.0000	9	0	9.9252	77.0192	5.9917	0.2811	152	135
1	526.0000	1.0000	8	0	10.0133	76.9993	5.9339	0.2607	154	137
1	527.0000	1.0000	9	0	10.0082	77.0094	5.8967	0.2667	163	141
1	528.0000	1.0000	9	0	10.0609	76.9849	5.9783	0.2895	152	141
1	529.0000	1.0000	8	0	10.1832	77.0582	5.9704	0.2280	157	136
1	530.0000	1.0000	9	0	9.9477	77.0346	6.0010	0.2552	156	139
1	531.0000	1.0000	9	0	9.8744	77.0712	6.0178	0.3608	159	143
1	532.0000	1.0000	8	0	10.0487	77.0511	5.9113	0.2525	161	138
1	533.0000	1.0000	8	0	10.0451	77.0339	5.9275	0.2502	150	132
1	534.0000	1.0000	9	0	10.1285	77.0469	5.8451	0.2713	156	139
1	535.0000	1.0000	9	0	10.0920	76.9889	5.8850	0.3393	148	135
1	536.0000	1.0000	9	0	10.3407	76.9226	6.0212	0.3062	132	126
1	537.0000	1.0000	9	0	10.4111	76.8760	5.9971	0.2630	150	138
1	538.0000	1.0000	9	0	10.2510	76.9767	6.1289	0.2828	146	138
1	539.0000	1.0000	9	0	10.4477	76.7849	5.9438	0.2698	153	129
1	540.0000	1.0000	9	0	10.3692	76.8159	5.9414	0.3136	155	135
1	541.0000	1.0000	9	0	10.4627	76.7756	5.8346	0.2643	141	131
1	542.0000	1.0000	9	0	10.5973	76.7668	5.7583	0.2318	143	135
1	543.0000	1.0000	9	0	10.6318	76.7408	5.6954	0.2218	152	138
1	544.0000	1.0000	8	0	10.6701	76.7381	5.5037	0.3292	151	141
1	545.0000	1.0000	9	0	10.6073	76.7580	5.4943	0.2550	147	137
1	546.0000	1.0000	9	0	10.4935	76.7461	5.4889	0.2748	143	141
1	547.0000	1.0000	9	0	10.4278	76.7968	5.6588	0.2409	141	140
1	548.0000	1.0000	9	0	10.5130	76.7057	5.6561	0.2273	142	138
1	549.0000	1.0000	8	0	10.6354	76.8166	5.7722	0.2077	146	132
1	550.0000	1.0000	8	0	10.6757	76.7467	5.7593	0.2851	146	136
1	551.0000	1.0000	9	0	10.4792	76.8172	5.7983	0.2720	146	136
1	552.0000	1.0000	8	0	10.7623	76.7433	5.7664	0.2821	152	134
1	553.0000	1.0000	8	0	10.6263	76.7756	5.7776	0.3021	150	139
1	554.0000	1.0000	8	0	10.4671	76.7171	5.9600	0.2931	145	133
1	555.0000	1.0000	9	0	10.4144	76.7007	5.8591	0.3828	149	128
1	556.0000	1.0000	9	0	10.6958	76.7165	5.8048	0.2248	145	132
1	557.0000	1.0000	9	0	10.5672	76.7082	5.8520	0.2243	145	137
1	558.0000	1.0000	8	0	10.7221	76.6231	5.8734	0.3619	141	125
1	559.0000	1.0000	9	0	10.4657	76.6406	5.9220	0.2745	147	135
1	560.0000	1.0000	10	0	10.5858	76.6218	5.9507	0.2541	155	128
1	561.0000	1.0000	8	0	10.5771	76.7012	5.8022	0.1981	149	131
1	562.0000	1.0000	8	0	10.5755	76.6889	5.8766	0.2330	155	137
1	563.0000	1.0000	9	0	10.5392	76.6249	5.7774	0.2080	150	135
1	564.0000	1.0000	9	0	10.5631	76.5960	5.6286	0.2600	147	132
1	565.0000	1.0000	9	0	10.5380	76.5863	5.5213	0.2330	149	124
1	566.0000	1.0000	8	0	10.7521	76.4802	5.7945	0.3726	140	115
1	567.0000	1.0000	7	0	12.9257	75.9147	3.7538	0.5178	132	105
1	568.0000	1.0000	8	0	12.5333	75.9416	3.8750	0.3314	131	116
1	569.0000	1.0000	8	0	12.9388	76.2690	3.2712	0.2199	147	126
1	570.0000	1.0000	9	0	13.3427	76.0950	3.2658	0.3908	132	119
1	571.0000	1.0000	9	0	12.7310	76.0844	3.5658	0.4346	138	128
1	572.0000	1.0000	9	0	12.6204	76.1052	3.6924	0.4555	131	123
1	573.0000	1.0000	9	0	12.4805	76.1040	3.3418	0.2146	141	121
1	574.0000	1.0000	9	0	12.3020	76.1081	3.1642	0.3442	137	114
1	575.0000	1.0000	9	0	12.2836	76.1611	2.8660	0.3373	138	120
1	576.0000	1.0000	9	0	11.9950	76.1544	3.0605	0.3604	140	134
1	577.0000	1.0000	9	0	12.1627	76.0672	2.7202	0.2936	135	116
1	578.0000	1.0000	8	0	12.0786	76.0181	2.9387	0.2930	128	105
1	579.0000	1.0000	9	0	11.3940	75.9200	2.9128	0.5549	140	114
1	580.0000	1.0000	9	0	11.3927	76.1204	3.0212	0.3224	142	115
1	581.0000	1.0000	9	0	11.4188	76.0658	3.0837	0.3760	138	122
1	582.0000	1.0000	9	0	11.3729	76.1026	3.0910	0.3220	143	128
1	583.0000	1.0000	9	0	11.3148	75.9470	3.5504	0.3959	144	126
1	584.0000	1.0000	8	0	11.3044	76.1314	4.3056	0.1615	143	131
1	585.0000	1.0000	9	0	11.1114	76.1537	4.3901	0.3274	148	133
1	586.0000	1.0000	9	0	11.4119	76.0951	4.3653	0.2210	137	130
1	587.0000	1.0000	9	0	11.4656	75.9247	4.1967	0.3376	145	133
1	588.0000	1.0000	9	0	11.3879	75.9969	4.1039	0.2339	147	131
1	589.0000	1.0000	9	0	11.0395	76.0421	3.9094	0.4553	147	130
1	590.0000	1.0000	9	0	11.1048	76.0670	3.9762	0.4039	142	131
1	591.0000	1.0000	9	0	11.0121	76.1315	3.7820	0.4726	152	130
1	592.0000	1.0000	9	0	11.3518	76.0526	3.6092	0.2181	146	126
1	593.0000	1.0000	9	0	11.3526	76.0640	3.8500	0.2169	148	132
1	594.0000	1.0000	8	0	11.4324	76.0781	3.6770	0.2636	142	127
1	595.0000	1.0000	9	0	11.2184	76.0768	3.7120	0.3651	145	132
1	596.0000	1.0000	9	0	11.2276	76.0960	3.7978	0.3329	156	135
1	597.0000	1.0000	9	0	11.3923	76.0485	3.5966	0.2187	151	132
1	598.0000	1.0000	9	0	11.2816	76.0572	3.5581	0.3501	145	128
1	599.0000	1.0000	8	0	11.0115	76.1107	3.6137	0.2707	148	127
1	600.0000	1.0000	9	0	11.0079	75.9910	3.4641	0.2855	142	132
1	601.0000	1.0000	9	0	10.8548	76.0253	3.5916	0.2665	152	133
1	602.0000	1.0000	8	0	10.7047	76.1190	3.7271	0.3136	148	129
1	603.0000	1.0000	9	0	10.7504	76.1734	3.7041	0.3007	146	140
1	604.0000	1.0000	9	0	10.7342	76.0167	3.6261	0.3730	146	138
1	605.0000	1.0000	9	0	10.6568	76.0413	3.6682	0.3536	143	126
1	606.0000	1.0000	9	0	10.8234	76.0372	3.6234	0.2437	147	129
1	607.0000	1.0000	9	0	10.8010	76.0330	3.5254	0.2957	155	133
1	608.0000	1.0000	9	0	10.7640	75.8747	3.5920	0.5287	152	129
1	609.0000	1.0000	9	0	10.7845	76.0576	3.4748	0.3391	144	135
1	610.0000	1.0000	9	0	10.6917	76.1108	3.6430	0.2985	148	131
1	611.0000	1.0000	9	0	10.7293	76.1018	3.6360	0.2198	150	133
1	612.0000	1.0000	9	0	10.5750	76.0861	3.5778	0.2925	152	133
1	613.0000	1.0000	9	0	10.5851	76.0905	3.7920	0.3573	145	131
1	614.0000	1.0000	9	0	10.6563	76.0521	3.7306	0.2737	148	131
1	615.0000	1.0000	9	0	10.6355	75.9893	3.6746	0.2546	143	122
1	616.0000	1.0000	9	0	10.5581	76.1251	3.5809	0.4012	149	126
1	617.0000	1.0000	9	0	10.6907	76.1193	3.4053	0.3057	144	129
1	618.0000	1.0000	9	0	10.6444	76.1272	3.2370	0.3816	151	127
1	619.0000	1.0000	9	0	10.6029	75.9664	3.2530	0.5367	152	123
1	620.0000	1.0000	9	0	11.3085	75.9087	2.9679	0.4980	151	115
1	621.0000	1.0000	9	0	11.9452	76.0041	3.1296	0.5264	145	127
1	622.0000	1.0000	9	0	12.9845	75.9455	2.5050	0.6631	151	127
1	623.0000	1.0000	9	0	12.4271	76.0142	2.9170	0.2180	149	131
1	624.0000	1.0000	9	0	12.6152	75.8641	3.1520	0.4234	143	126
1	625.0000	1.0000	9	0	12.7040	75.9036	3.4986	0.3918	141	125
1	626.0000	1.0000	9	0	12.2743	75.8837	3.8546	0.3697	141	124
1	627.0000	1.0000	9	0	12.8347	75.9543	3.8244	0.3669	142	127
1	628.0000	1.0000	9	0	12.3142	76.0094	4.1788	0.2562	145	129
1	629.0000	1.0000	9	0	12.1839	76.1498	4.2993	0.4195	156	129
1	630.0000	1.0000	9	0	12.2354	75.9557	4.1015	0.3477	146	131
1	631.0000	1.0000	9	0	12.2239	76.0072	4.1674	0.1812	147	135
1	632.0000	1.0000	8	0	12.2659	75.9797	4.1568	0.3396	148	131
1	633.0000	1.0000	9	0	11.6817	76.1314	4.4274	0.5879	144	130
1	634.0000	1.0000	9	0	12.1688	75.9985	4.5355	0.2690	147	134
1	635.0000	1.0000	9	0	11.9496	75.9240	4.5995	0.2766	151	137
1	636.0000	1.0000	9	0	11.7046	76.0491	4.6129	0.2884	147	136
1	637.0000	1.0000	9	0	11.8691	75.9987	4.5749	0.2116	145	129
1	638.0000	1.0000	9	0	11.8940	76.0356	4.6236	0.2049	146	134
1	639.0000	1.0000	9	0	11.7077	76.0569	4.7373	0.2813	141	130
1	640.0000	1.0000	9	0	11.7411	76.0531	4.7626	0.3361	147	135
1	641.0000	1.0000	9	0	11.8138	75.9899	4.5448	0.1981	145	133
1	642.0000	1.0000	9	0	11.9310	75.9901	4.5273	0.3792	144	133
1	643.0000	1.0000	9	0	11.8426	75.9734	4.6022	0.2207	135	124
1	644.0000	1.0000	9	0	11.8411	75.9886	4.5987	0.3097	147	133
1	645.0000	1.0000	9	0	12.1322	75.9836	4.4808	0.2756	153	134
1	646.0000	1.0000	9	0	11.9227	76.0408	4.5916	0.2096	145	134
1	647.0000	1.0000	8	0	11.9814	76.0084	4.7163	0.2804	138	130
1	648.0000	1.0000	9	0	11.7843	76.0451	4.7185	0.2542	147	127
1	649.0000	1.0000	9	0	11.6751	76.0787	4.9754	0.2527	143	130
1	650.0000	1.0000	9	0	11.7601	76.0496	4.8319	0.2142	136	125
1	651.0000	1.0000	9	0	11.8731	75.9895	4.7656	0.3007	152	129
1	652.0000	1.0000	8	0	11.7540	76.0050	4.8005	0.2503	139	128
1	653.0000	1.0000	9	0	11.9047	75.9949	4.7370	0.3871	142	134
1	654.0000	1.0000	9	0	11.8726	75.8899	5.2475	0.3020	146	130
1	655.0000	1.0000	9	0	11.4704	75.8794	5.1771	0.4709	146	129
1	656.0000	1.0000	9	0	11.4558	76.0319	5.3401	0.3131	152	138
1	657.0000	1.0000	9	0	11.5834	75.9573	5.1822	0.3652	155	137
1	658.0000	1.0000	9	0	11.5897	75.9069	5.2829	0.2579	150	140
1	659.0000	1.0000	9	0	11.7299	75.9342	5.1856	0.2872	154	136
1	660.0000	1.0000	9	0	11.4899	75.9816	5.0236	0.2375	149	133
1	661.0000	1.0000	9	0	11.5269	75.9859	5.2237	0.2523	150	132
1	662.0000	1.0000	9	0	11.7160	75.9059	5.1159	0.2980	151	137
1	663.0000	1.0000	9	0	11.6945	75.9479	5.1087	0.3090	156	136
1	664.0000	1.0000	8	0	11.6539	75.9545	5.1145	0.2963	152	136
1	665.0000	1.0000	9	0	11.7858	75.9634	5.1185	0.2310	151	133
1	666.0000	1.0000	10	0	11.6488	75.9402	5.1540	0.2559	148	131
1	667.0000	1.0000	8	0	11.7547	75.9398	5.1761	0.1838	157	137
1	668.0000	1.0000	9	0	12.0055	75.8950	4.9965	0.3863	152	131
1	669.0000	1.0000	9	0	11.5784	75.9868	5.1622	0.3249	145	137
1	670.0000	1.0000	9	0	11.7390	75.8931	5.1134	0.2666	146	142
1	671.0000	1.0000	8	0	11.7346	75.9629	5.0152	0.3104	148	138
1	672.0000	1.0000	9	0	11.7880	75.8479	5.2626	0.2719	150	136
1	673.0000	1.0000	9	0	11.7156	75.8915	5.2878	0.3021	148	135
1	674.0000	1.0000	9	0	11.7318	75.9029	5.2145	0.1985	151	137
1	675.0000	1.0000	10	0	11.5955	75.9030	5.3190	0.3486	151	131
1	676.0000	1.0000	9	0	11.5721	75.9910	5.1809	0.3114	153	143
1	677.0000	1.0000	9	0	11.8347	75.8445	4.9552	0.2138	154	137
1	678.0000	1.0000	10	0	11.7951	75.8982	4.9650	0.2262	147	132
1	679.0000	1.0000	9	0	12.0005	75.8621	4.7922	0.2509	151	134
1	680.0000	1.0000	9	0	11.8030	75.8284	4.8834	0.3353	153	137
1	681.0000	1.0000	9	0	11.9108	75.8081	4.9794	0.2895	151	137
1	682.0000	1.0000	9	0	11.8180	75.9655	5.1777	0.3194	147	139
1	683.0000	1.0000	8	0	11.9956	75.8122	4.9735	0.2359	154	142
1	684.0000	1.0000	9	0	12.1341	75.9253	5.0298	0.2846	153	146
1	685.0000	1.0000	9	0	12.0311	75.9067	5.1852	0.3829	153	139
1	686.0000	1.0000	8	0	12.1941	75.8253	5.2296	0.2419	157	130
1	687.0000	1.0000	8	0	12.2682	75.8525	5.0771	0.2543	150	134
1	688.0000	1.0000	9	0	12.3444	75.8538	5.0733	0.2536	148	141
1	689.0000	1.0000	9	0	12.3969	75.8231	5.0558	0.2316	146	128
1	690.0000	1.0000	9	0	12.1032	75.9203	5.1606	0.4307	140	143
1	691.0000	1.0000	9	0	11.8819	75.8678	5.5103	0.4476	144	127
1	692.0000	1.0000	10	0	11.9861	75.8227	5.3962	0.2812	150	130
1	693.0000	1.0000	9	0	11.8545	75.7734	5.3324	0.3026	155	139
1	694.0000	1.0000	9	0	11.8736	75.8675	5.4862	0.2673	153	142
1	695.0000	1.0000	9	0	11.8036	75.8828	5.5566	0.3863	155	144
1	696.0000	1.0000	9	0	11.9584	75.8062	5.6126	0.3405	152	140
1	697.0000	1.0000	9	0	11.8830	75.7873	5.4448	0.2864	156	140
1	698.0000	1.0000	10	0	11.9471	75.7878	5.3865	0.2837	157	136
1	699.0000	1.0000	9	0	12.1910	75.8069	5.4522	0.2827	153	142
1	700.0000	1.0000	9	0	12.0272	75.8213	5.4156	0.2859	156	141
1	701.0000	1.0000	9	0	11.9561	75.8485	5.4934	0.3203	151	140
1	702.0000	1.0000	10	0	11.9299	75.9645	5.4071	0.3164	154	136
1	703.0000	1.0000	9	0	11.9823	75.8521	5.3560	0.2322	153	139
1	704.0000	1.0000	9	0	12.0029	75.7935	5.4277	0.2954	157	149
1	705.0000	1.0000	9	0	12.2331	75.7306	5.4454	0.3097	156	147
1	706.0000	1.0000	9	0	11.9266	75.8507	5.4395	0.2973	149	139
1	707.0000	1.0000	9	0	12.0161	75.8560	5.4168	0.2630	151	140
1	708.0000	1.0000	8	0	12.1264	75.8545	5.4125	0.2022	158	144
1	709.0000	1.0000	9	0	12.3054	75.8306	5.2736	0.4949	151	143
1	710.0000	1.0000	9	0	12.0934	75.8110	5.3170	0.1797	154	148
1	711.0000	1.0000	9	0	12.0531	75.8610	5.2949	0.3430	155	144
1	712.0000	1.0000	9	0	12.1001	75.8879	5.3824	0.2405	155	149
1	713.0000	1.0000	9	0	12.0546	75.8829	5.3890	0.2778	156	147
1	714.0000	1.0000	8	0	12.0553	75.8628	5.1976	0.2436	151	137
1	715.0000	1.0000	9	0	12.0427	75.8214	5.3985	0.2575	156	139
1	716.0000	1.0000	9	0	11.9240	75.8893	5.4567	0.4119	148	143
1	717.0000	1.0000	9	0	12.0362	75.8395	5.2492	0.2340	151	145
1	718.0000	1.0000	9	0	12.3067	75.7932	5.1212	0.3031	153	141
1	719.0000	1.0000	9	0	12.0501	75.8462	5.2930	0.2080	153	130
1	720.0000	1.0000	9	0	12.0406	75.8549	5.2544	0.2597	153	143
1	721.0000	1.0000	8	0	12.3447	75.8509	5.1487	0.3805	152	145
1	722.0000	1.0000	9	0	12.0930	75.8420	5.2204	0.2725	155	147
1	723.0000	1.0000	9	0	11.9231	75.8495	5.4468	0.2657	159	143
1	724.0000	1.0000	9	0	12.0431	75.8540	5.3014	0.2874	159	142
1	725.0000	1.0000	9	0	11.9964	75.8588	5.2342	0.2899	162	146
1	726.0000	1.0000	9	0	11.9345	75.8113	5.3626	0.2430	154	136
1	727.0000	1.0000	9	0	12.0327	75.8432	5.3048	0.2198	158	137
1	728.0000	1.0000	9	0	11.8181	75.8682	5.2375	0.4090	164	145
1	729.0000	1.0000	9	0	11.9427	75.7913	5.3855	0.3427	154	140
1	730.0000	1.0000	9	0	11.9564	75.8809	5.2722	0.3317	155	140
1	731.0000	1.0000	9	0	12.2836	75.7949	5.1637	0.2409	155	149
1	732.0000	1.0000	9	0	11.9457	75.8538	5.2701	0.5281	147	144
1	733.0000	1.0000	9	0	12.1564	75.8320	5.2700	0.2272	156	144
1	734.0000	1.0000	9	0	12.0962	75.7868	5.3047	0.2217	153	142
1	735.0000	1.0000	9	0	12.1112	75.8615	5.2820	0.2363	154	138
1	736.0000	1.0000	9	0	12.0073	75.9208	5.3767	0.3214	153	148
1	737.0000	1.0000	9	0	12.0677	75.8167	5.3885	0.3022	157	123
1	738.0000	1.0000	9	0	12.2304	75.8711	5.2497	0.3025	156	140
1	739.0000	1.0000	9	0	12.2514	75.8900	5.3204	0.3038	150	137
1	740.0000	1.0000	9	0	12.1833	75.8732	5.3126	0.3781	155	137
1	741.0000	1.0000	9	0	11.8692	75.8057	5.5889	0.3946	158	135
1	742.0000	1.0000	9	0	11.4658	75.9173	5.8781	0.3587	158	133
1	743.0000	1.0000	9	0	11.5300	75.8186	5.7642	0.3964	147	136
1	744.0000	1.0000	9	0	11.5123	75.8797	5.7558	0.3882	154	131
1	745.0000	1.0000	9	0	11.5194	75.8909	5.7852	0.3139	155	138
1	746.0000	1.0000	9	0	11.2415	76.0091	5.7741	0.3057	153	129
1	747.0000	1.0000	9	0	11.3405	76.0017	5.8986	0.2275	157	134
1	748.0000	1.0000	9	0	11.4856	75.9476	5.8466	0.2426	159	133
1	749.0000	1.0000	9	0	11.4559	75.9662	5.6815	0.2517	152	137
1	750.0000	1.0000	9	0	11.4542	75.9850	5.7461	0.2763	152	135
1	751.0000	1.0000	9	0	11.2748	76.0369	5.8594	0.3133	155	136
1	752.0000	1.0000	9	0	11.4076	76.0065	5.7207	0.2719	151	134
1	753.0000	1.0000	9	0	11.1158	76.0286	5.7982	0.2809	154	133
1	754.0000	1.0000	9	0	11.2617	76.0429	5.8744	0.2629	157	126
1	755.0000	1.0000	9	0	10.7545	76.0087	6.2798	0.5661	145	118
1	756.0000	1.0000	9	0	11.0478	75.8245	6.8007	0.8296	137	110
1	757.0000	1.0000	9	0	10.9494	76.2690	7.5124	0.3837	133	109
1	758.0000	1.0000	9	0	11.0381	76.2031	7.7072	0.3689	140	106
1	759.0000	1.0000	9	0	11.1677	76.2803	7.6217	0.2028	143	109
1	760.0000	1.0000	9	0	10.6550	76.1424	7.6378	0.7625	129	106
1	761.0000	1.0000	9	0	11.2625	76.1174	7.6483	0.3983	134	102
1	762.0000	1.0000	9	0	11.3123	76.1510	7.5198	0.2909	142	110
1	763.0000	1.0000	8	0	10.5505	76.3871	7.7585	0.6341	141	111
1	764.0000	1.0000	9	0	10.5281	76.2045	7.7483	0.3766	142	111
1	765.0000	1.0000	9	0	10.2399	76.1935	7.7815	0.2831	144	117
1	766.0000	1.0000	9	0	9.9917	76.2518	7.8844	0.2358	140	122
1	767.0000	1.0000	9	0	9.6405	76.3670	7.9130	0.2173	152	127
1	768.0000	1.0000	9	0	9.6668	76.4166	7.9027	0.2116	151	129
1	769.0000	1.0000	9	0	9.6320	76.3751	7.7961	0.2694	145	125
1	770.0000	1.0000	9	0	9.4227	76.5332	8.0013	0.2845	148	126
1	771.0000	1.0000	9	0	9.4466	76.3910	8.0560	0.2337	147	125
1	772.0000	1.0000	9	0	9.3235	76.4096	8.0443	0.2360	150	122
1	773.0000	1.0000	9	0	9.1341	76.4857	8.4141	0.4234	142	124
1	774.0000	1.0000	8	0	9.4154	76.3785	8.2874	0.2160	148	117
1	775.0000	1.0000	8	0	8.7927	76.4487	8.5165	0.3454	148	118
1	776.0000	1.0000	8	0	8.2793	76.5825	8.8936	0.2841	152	123
1	777.0000	1.0000	9	0	8.4399	76.5455	8.8651	0.3582	143	116
1	778.0000	1.0000	9	0	8.2187	76.6024	8.8692	0.2946	148	123
1	779.0000	1.0000	9	0	8.1404	76.6204	8.8612	0.2312	144	123
1	780.0000	1.0000	9	0	8.2730	76.6386	8.9439	0.2521	142	120
1	781.0000	1.0000	9	0	8.3244	76.6886	8.7512	0.3448	143	125
1	782.0000	1.0000	9	0	8.2021	76.6594	8.9127	0.2768	148	124
1	783.0000	1.0000	9	0	8.1980	76.7159	8.9464	0.2616	143	127
1	784.0000	1.0000	9	0	7.8281	76.8600	9.1212	0.6030	148	126
1	785.0000	1.0000	9	0	8.4808	76.6483	8.8355	0.3317	142	127
1	786.0000	1.0000	9	0	8.6125	76.6540	8.8342	0.3210	134	119
1	787.0000	1.0000	9	0	8.4209	76.7619	9.0605	0.3689	139	123
1	788.0000	1.0000	9	0	8.6652	76.6486	8.8764	0.2285	141	125
1	789.0000	1.0000	9	0	8.6104	76.6475	8.9214	0.2612	142	121
1	790.0000	1.0000	9	0	8.6045	76.5928	8.9855	0.3145	149	128
1	791.0000	1.0000	9	0	8.6353	76.6222	8.8661	0.2550	149	127
1	792.0000	1.0000	9	0	8.5824	76.6459	8.8847	0.2864	145	129
1	793.0000	1.0000	9	0	8.7621	76.6567	8.8200	0.2857	141	128
1	794.0000	1.0000	9	0	8.5604	76.6003	8.8747	0.3748	138	131
1	795.0000	1.0000	9	0	8.6200	76.6315	8.8994	0.2062	139	127
1	796.0000	1.0000	9	0	8.5578	76.6708	8.8880	0.2377	143	126
1	797.0000	1.0000	9	0	8.4854	76.6582	8.8642	0.2697	143	122
1	798.0000	1.0000	9	0	8.5083	76.6666	8.8287	0.2159	138	128
1	799.0000	1.0000	9	0	8.4362	76.7124	8.8434	0.2574	141	127
1	800.0000	1.0000	9	0	8.4147	76.6907	8.9455	0.2389	132	124
1	801.0000	1.0000	9	0	8.5401	76.6908	8.8844	0.3275	135	128
1	802.0000	1.0000	9	0	8.2807	76.7453	8.9905	0.2088	153	130
1	803.0000	1.0000	9	0	8.4714	76.7034	8.8761	0.2601	141	130
1	804.0000	1.0000	9	0	8.2471	76.7192	8.9409	0.3025	141	125
1	805.0000	1.0000	8	0	8.3186	76.6829	8.8951	0.2840	143	126
1	806.0000	1.0000	9	0	8.2726	76.7289	8.8573	0.2927	143	129
1	807.0000	1.0000	9	0	8.4505	76.6702	8.9658	0.2756	152	128
1	808.0000	1.0000	9	0	8.3335	76.7341	8.9544	0.3262	151	127
1	809.0000	1.0000	9	0	8.4259	76.7054	8.9901	0.3131	143	128
1	810.0000	1.0000	9	0	8.4794	76.7206	8.8269	0.2738	143	132
1	811.0000	1.0000	9	0	8.4713	76.7151	8.9250	0.2674	147	128
1	812.0000	1.0000	9	0	8.2733	76.8453	9.0252	0.3437	146	126
1	813.0000	1.0000	9	0	8.5912	76.7235	8.8064	0.2380	153	131
1	814.0000	1.0000	9	0	8.7162	76.6873	8.9429	0.2657	138	126
1	815.0000	1.0000	9	0	8.7544	76.6629	8.9525	0.2241	148	131
1	816.0000	1.0000	9	0	8.4852	76.7853	8.9326	0.3982	146	130
1	817.0000	1.0000	9	0	8.5026	76.8473	9.0273	0.3998	151	135
1	818.0000	1.0000	9	0	8.7569	76.6308	8.8890	0.3110	149	133
1	819.0000	1.0000	9	0	8.7174	76.7364	8.8267	0.3139	136	124
1	820.0000	1.0000	9	0	8.6729	76.7119	8.9199	0.2870	140	123
1	821.0000	1.0000	9	0	8.9558	76.6896	8.7813	0.2009	139	124
1	822.0000	1.0000	9	0	8.7198	76.8013	8.8761	0.3004	136	122
1	823.0000	1.0000	9	0	8.7028	76.7373	9.0109	0.2913	143	127
1	824.0000	1.0000	9	0	9.0587	76.6963	8.9703	0.2173	144	136
1	825.0000	1.0000	9	0	8.9241	76.6727	9.0112	0.3321	135	130
1	826.0000	1.0000	9	0	9.0347	76.9386	9.2943	0.6671	143	135
1	827.0000	1.0000	9	0	8.7094	76.7826	9.0846	0.3592	141	129
1	828.0000	1.0000	9	0	8.8716	76.7279	8.9453	0.3244	133	126
1	829.0000	1.0000	9	0	8.9988	76.6991	8.9338	0.4400	140	124
1	830.0000	1.0000	9	0	8.8603	76.6808	9.0491	0.3531	131	117
1	831.0000	1.0000	9	0	9.0534	76.6391	8.9486	0.3305	134	120
1	832.0000	1.0000	9	0	9.1379	76.6941	8.9288	0.2523	136	120
1	833.0000	1.0000	9	0	9.0347	76.5997	8.8484	0.3544	127	121
1	834.0000	1.0000	9	0	9.0166	76.7583	8.9789	0.3213	135	120
1	835.0000	1.0000	9	0	9.3982	76.6329	8.9242	0.3187	139	120
1	836.0000	1.0000	9	0	9.6236	76.5712	8.8642	0.2742	141	122
1	837.0000	1.0000	9	0	9.8063	76.5348	8.9303	0.3035	136	120
1	838.0000	1.0000	9	0	10.1303	76.4800	8.8384	0.2663	141	120
1	839.0000	1.0000	9	0	10.3412	76.4033	8.8452	0.2425	145	118
1	840.0000	1.0000	9	0	10.9431	76.2021	8.8322	0.4010	138	117
1	841.0000	1.0000	9	0	10.6878	76.2358	8.9189	0.5321	131	116
1	842.0000	1.0000	9	0	10.9979	76.2413	8.7503	0.3515	137	122
1	843.0000	1.0000	9	0	11.0820	76.1766	8.7124	0.3021	134	118
1	844.0000	1.0000	9	0	11.1947	76.1813	8.7066	0.2758	138	123
1	845.0000	1.0000	8	0	11.3783	76.2430	8.7174	0.1825	146	124
1	846.0000	1.0000	8	0	11.5486	76.1637	8.6796	0.2181	147	120
1	847.0000	1.0000	9	0	11.4217	76.1809	8.7249	0.1960	146	121
1	848.0000	1.0000	9	0	11.6806	76.1659	8.5307	0.3524	146	127
1	849.0000	1.0000	9	0	11.6836	76.1001	8.4669	0.4146	147	123
1	850.0000	1.0000	9	0	12.3026	76.1364	8.3360	0.2713	151	128
1	851.0000	1.0000	9	0	12.2733	76.1789	8.2545	0.2354	155	128
1	852.0000	1.0000	9	0	12.2870	76.1191	8.2462	0.2006	147	128
1	853.0000	1.0000	9	0	12.1979	76.1742	8.3451	0.1918	146	123
1	854.0000	1.0000	9	0	12.2715	76.1269	8.2561	0.2156	148	132
1	855.0000	1.0000	9	0	12.3738	76.1558	8.2712	0.1897	146	135
1	856.0000	1.0000	9	0	12.0846	76.2809	8.3921	0.3568	148	133
1	857.0000	1.0000	9	0	12.5704	76.1188	8.2565	0.2665	140	132
1	858.0000	1.0000	8	0	12.6273	76.1192	8.1623	0.2874	141	126
1	859.0000	1.0000	9	0	12.6541	76.0875	8.1845	0.2500	141	137
1	860.0000	1.0000	9	0	12.7877	76.0641	8.0058	0.2834	140	131
1	861.0000	1.0000	9	0	12.6320	76.1432	8.1099	0.3195	152	134
1	862.0000	1.0000	9	0	12.7440	76.0525	8.0060	0.2675	150	133
1	863.0000	1.0000	9	0	12.8854	76.0341	7.8821	0.2166	154	133
1	864.0000	1.0000	9	0	12.9198	76.0246	7.9131	0.2303	140	123
1	865.0000	1.0000	9	0	12.9087	75.8582	8.1002	0.4194	123	93
3	866.0000	1.0000	6	0	9.8900	59.1894	2.6988	0.6550	80	68
1	867.0000	1.0000	9	0	18.8792	67.2540	98.1239	0.8819	104	85
1	868.0000	1.0000	9	0	19.4366	67.5587	98.2571	0.3634	109	100
1	869.0000	1.0000	9	0	18.9979	67.6627	98.5599	0.6494	117	104
1	870.0000	1.0000	9	0	19.3447	67.8440	98.3645	0.3393	124	108
1	871.0000	1.0000	9	0	19.5682	67.9722	98.4594	0.1399	123	110
1	872.0000	1.0000	10	0	19.4819	67.9688	98.5943	0.4090	124	117
1	873.0000	1.0000	9	0	19.4144	67.9308	98.5978	0.2718	131	115
1	874.0000	1.0000	10	0	19.4479	67.9438	98.6095	0.2993	129	125
1	875.0000	1.0000	10	0	19.7251	67.8147	98.3243	0.3917	138	124
1	876.0000	1.0000	10	0	19.4586	67.7495	98.6689	0.2966	131	128
1	877.0000	1.0000	10	0	19.8008	67.6528	98.7945	0.3778	133	122
1	878.0000	1.0000	10	0	19.7226	67.6915	98.5902	0.2786	130	119
1	879.0000	1.0000	10	0	19.6925	67.6945	98.5371	0.2565	131	127
1	880.0000	1.0000	10	0	19.5774	67.8077	98.5214	0.3194	138	122
1	881.0000	1.0000	10	0	19.6659	67.6825	98.5633	0.2704	140	128
1	882.0000	1.0000	10	0	19.6912	67.6477	98.5737	0.2258	141	128
1	883.0000	1.0000	10	0	19.6650	67.6430	98.6431	0.1995	139	127
1	884.0000	1.0000	10	0	19.6537	67.6782	98.6703	0.2325	144	132
1	885.0000	1.0000	10	0	19.6614	67.6297	98.7133	0.2376	140	125
1	886.0000	1.0000	10	0	19.6358	67.6875	98.7194	0.2339	139	127
1	887.0000	1.0000	10	0	19.6095	67.7313	98.5918	0.2409	140	127
1	888.0000	1.0000	10	0	19.6241	67.6807	98.7623	0.2448	131	125
1	889.0000	1.0000	10	0	19.5831	67.7436	98.6244	0.1999	136	126
1	890.0000	1.0000	10	0	19.6138	67.7774	98.7448	0.1577	133	126
1	891.0000	1.0000	10	0	19.5491	67.8000	98.6229	0.2164	143	137
1	892.0000	1.0000	10	0	19.5361	67.8567	98.6405	0.2007	137	126
1	893.0000	1.0000	10	0	19.5526	67.8481	98.6670	0.2132	131	124
1	894.0000	1.0000	10	0	19.5471	67.7606	98.7376	0.2283	138	134
1	895.0000	1.0000	10	0	19.6000	67.8126	98.7059	0.2023	142	132
1	896.0000	1.0000	10	0	19.5744	67.8619	98.6375	0.1979	145	129
1	897.0000	1.0000	10	0	19.6075	67.8642	98.6204	0.1878	136	127
1	898.0000	1.0000	10	0	19.5872	67.8428	98.5799	0.1927	135	127
1	899.0000	1.0000	10	0	19.6881	67.9014	98.5609	0.1600	137	128
1	900.0000	1.0000	10	0	19.5748	67.8573	98.5676	0.1991	139	141
1	901.0000	1.0000	10	0	19.5649	67.8721	98.7528	0.2079	131	135
1	902.0000	1.0000	10	0	19.6328	67.9662	98.6032	0.2058	139	131
1	903.0000	1.0000	10	0	19.7138	67.8786	98.6532	0.2717	134	124
1	904.0000	1.0000	9	0	19.7186	67.9094	98.5312	0.2127	140	127
1	905.0000	1.0000	10	0	19.7514	67.9631	98.6925	0.1757	130	124
1	906.0000	1.0000	10	0	19.6636	67.9050	98.6528	0.2752	134	127
1	907.0000	1.0000	10	0	19.5301	67.9404	98.6997	0.2989	130	125
1	908.0000	1.0000	9	0	19.6155	67.9615	98.6616	0.1667	143	131
1	909.0000	1.0000	10	0	19.4746	67.8962	98.8033	0.2257	137	129
1	910.0000	1.0000	10	0	19.5970	67.9284	98.5076	0.1875	136	130
1	911.0000	1.0000	10	0	19.5044	67.8359	98.7520	0.2278	142	134
1	912.0000	1.0000	10	0	19.4927	67.8516	98.7143	0.2189	138	130
1	913.0000	1.0000	10	0	19.5891	67.9405	98.5675	0.2807	131	120
1	914.0000	1.0000	10	0	19.6143	67.7938	98.6176	0.2580	130	115
1	915.0000	1.0000	10	0	19.5519	67.8356	98.4785	0.1556	129	111
1	916.0000	1.0000	10	0	19.4461	67.7608	98.6981	0.2684	146	120
1	917.0000	1.0000	10	0	19.5885	67.7534	98.5077	0.2701	140	122
1	918.0000	1.0000	10	0	19.6594	67.7583	98.5413	0.2065	141	125
1	919.0000	1.0000	10	0	19.5714	67.7365	98.5130	0.1599	143	127
1	920.0000	1.0000	10	0	19.4447	67.7256	98.5784	0.2408	137	134
1	921.0000	1.0000	10	0	19.5682	67.6785	98.5449	0.3287	134	125
1	922.0000	1.0000	10	0	19.6414	67.7461	98.4490	0.0945	146	122
1	923.0000	1.0000	10	0	19.5481	67.6138	98.6192	0.2773	136	129
1	924.0000	1.0000	10	0	19.6046	67.6772	98.6001	0.1965	135	123
1	925.0000	1.0000	10	0	19.5387	67.6207	98.6767	0.2046	141	126
1	926.0000	1.0000	10	0	19.6557	67.6937	98.5495	0.2483	137	124
1	927.0000	1.0000	10	0	19.5096	67.6607	98.6773	0.1761	143	125
1	928.0000	1.0000	10	0	19.6381	67.7041	98.6025	0.2419	143	131
1	929.0000	1.0000	10	0	20.0105	67.7302	98.3932	0.4511	140	134
1	930.0000	1.0000	10	0	19.4035	67.8183	98.6878	0.1892	137	131
1	931.0000	1.0000	10	0	19.4257	67.7907	98.6131	0.2394	135	135
1	932.0000	1.0000	10	0	19.4946	67.8363	98.6852	0.2685	135	133
1	933.0000	1.0000	10	0	19.4685	67.7613	98.6974	0.1995	139	129
1	934.0000	1.0000	10	0	19.3920	67.8456	98.6451	0.2342	146	133
1	935.0000	1.0000	10	0	19.3604	67.8221	98.6726	0.3043	136	136
1	936.0000	1.0000	10	0	19.4678	67.8181	98.6151	0.2035	141	132
1	937.0000	1.0000	10	0	19.4873	67.8181	98.6375	0.2440	144	129
1	938.0000	1.0000	10	0	19.4658	67.8540	98.5945	0.2137	139	132
1	939.0000	1.0000	10	0	19.4779	67.8507	98.6783	0.2337	143	131
1	940.0000	1.0000	10	0	19.4958	67.8370	98.5877	0.2456	147	134
1	941.0000	1.0000	10	0	19.4385	67.7612	98.6612	0.2873	137	135
1	942.0000	1.0000	10	0	19.4073	67.8657	98.6783	0.2322	139	142
1	943.0000	1.0000	10	0	19.4792	67.8817	98.5853	0.2080	138	133
1	944.0000	1.0000	10	0	19.3769	67.8812	98.6177	0.2184	144	139
1	945.0000	1.0000	10	0	19.4643	67.8649	98.6907	0.1558	142	141
1	946.0000	1.0000	10	0	19.4598	67.8510	98.5420	0.2527	140	133
1	947.0000	1.0000	10	0	19.4931	67.8107	98.4629	0.2737	141	136
1	948.0000	1.0000	10	0	19.4359	67.8291	98.6745	0.2376	145	130
1	949.0000	1.0000	10	0	19.4601	67.8360	98.5672	0.2200	140	135
1	950.0000	1.0000	10	0	19.5111	67.6696	98.6931	0.3962	141	130
1	951.0000	1.0000	10	0	19.5298	67.7995	98.5163	0.2576	148	138
1	952.0000	1.0000	10	0	19.4589	67.8376	98.6375	0.2063	142	137
1	953.0000	1.0000	10	0	19.5718	67.7914	98.5516	0.2352	145	130
1	954.0000	1.0000	10	0	19.4552	67.8577	98.5953	0.1998	133	130
1	955.0000	1.0000	10	0	19.4662	67.7988	98.6296	0.2739	141	138
1	956.0000	1.0000	10	0	19.5128	67.8656	98.4810	0.2473	139	135
1	957.0000	1.0000	10	0	19.4435	67.8139	98.6125	0.2522	143	142
1	958.0000	1.0000	10	0	19.4814	67.8177	98.4653	0.2379	143	136
1	959.0000	1.0000	10	0	19.5188	67.7013	98.6743	0.2055	136	132
1	960.0000	1.0000	10	0	19.5165	67.7794	98.5496	0.2316	139	132
1	961.0000	1.0000	10	0	19.5304	67.6129	98.4917	0.3547	139	130
1	962.0000	1.0000	10	0	19.5149	67.7890	98.4795	0.2386	143	132
1	963.0000	1.0000	10	0	19.4941	67.7628	98.4958	0.2266	139	126
1	964.0000	1.0000	10	0	19.4357	67.7514	98.5384	0.2650	141	133
1	965.0000	1.0000	10	0	19.4832	67.7991	98.4351	0.2590	135	136
1	966.0000	1.0000	10	0	19.4546	67.8695	98.4620	0.2777	137	130
1	967.0000	1.0000	10	0	19.5134	67.8161	98.3670	0.2559	142	141
1	968.0000	1.0000	10	0	19.5441	67.8873	98.4763	0.1721	138	134
1	969.0000	1.0000	10	0	19.4143	67.9048	98.4661	0.2173	143	144
1	970.0000	1.0000	10	0	19.6710	67.7565	98.4631	0.4649	138	127
1	971.0000	1.0000	10	0	19.5929	67.8953	98.4289	0.1482	138	132
1	972.0000	1.0000	10	0	19.4476	67.8947	98.4991	0.1629	145	133
1	973.0000	1.0000	10	0	19.5751	67.8859	98.4316	0.1949	142	133
1	974.0000	1.0000	10	0	19.4958	67.9272	98.4493	0.2774	138	136
1	975.0000	1.0000	10	0	19.5579	67.8855	98.4244	0.1395	137	132
1	976.0000	1.0000	10	0	19.4796	67.9356	98.3809	0.2759	137	135
1	977.0000	1.0000	10	0	19.4548	67.9423	98.3522	0.2285	145	133
1	978.0000	1.0000	10	0	19.4910	67.8722	98.3731	0.1836	139	129
1	979.0000	1.0000	10	0	19.5512	67.8118	98.3373	0.2393	141	130
1	980.0000	1.0000	10	0	19.4373	67.8772	98.3691	0.2535	143	142
1	981.0000	1.0000	10	0	19.5946	67.9070	98.1976	0.2464	143	136
1	982.0000	1.0000	10	0	19.4229	67.8512	98.4212	0.2500	138	135
1	983.0000	1.0000	10	0	19.3104	67.8321	98.4303	0.2627	143	132
1	984.0000	1.0000	10	0	19.4611	67.7796	98.3799	0.2008	150	140
1	985.0000	1.0000	10	0	19.3696	67.7497	98.4249	0.2489	146	141
1	986.0000	1.0000	10	0	19.5393	67.7851	98.3475	0.1825	143	130
1	987.0000	1.0000	10	0	19.2946	67.6387	98.5610	0.3053	147	144
1	988.0000	1.0000	10	0	19.2766	67.5606	98.5295	0.4102	146	143
1	989.0000	1.0000	10	0	19.3751	67.4458	98.5769	0.2274	146	130
1	990.0000	1.0000	10	0	19.2741	67.4556	98.5690	0.3699	143	131
1	991.0000	1.0000	10	0	19.4087	67.4038	98.5986	0.2620	144	138
1	992.0000	1.0000	10	0	19.2816	67.4589	98.4955	0.3000	152	140
1	993.0000	1.0000	10	0	19.2759	67.4640	98.6459	0.3850	145	141
1	994.0000	1.0000	10	0	19.3284	67.3995	98.5934	0.2666	144	135
1	995.0000	1.0000	10	0	19.2573	67.4435	98.5615	0.3641	147	136
1	996.0000	1.0000	10	0	19.4525	67.4153	98.5617	0.2640	137	133
1	997.0000	1.0000	10	0	19.3388	67.4681	98.6036	0.1811	131	118
1	998.0000	1.0000	10	0	19.4592	67.4852	98.4258	0.3442	126	97
1	999.0000	1.0000	10	0	19.3698	67.2651	97.9577	0.6075	119	97
1	1000.0000	1.0000	10	0	19.7177	67.5190	98.2724	0.3337	134	109
1	1001.0000	1.0000	10	0	19.4109	67.4295	98.5667	0.2045	135	126
1	1002.0000	1.0000	9	0	19.2779	67.4778	98.3642	0.3278	140	125
1	1003.0000	1.0000	10	0	19.2066	67.2893	98.4192	0.4111	140	126
1	1004.0000	1.0000	10	0	19.0332	67.1895	98.7165	0.1921	134	127
1	1005.0000	1.0000	10	0	19.2669	67.2068	98.6101	0.1964	136	123
1	1006.0000	1.0000	10	0	19.0945	67.1182	98.6767	0.4217	135	127
1	1007.0000	1.0000	10	0	19.3759	67.2933	98.5590	0.2642	135	129
1	1008.0000	1.0000	10	0	19.4704	67.2092	98.5813	0.3528	135	131
1	1009.0000	1.0000	10	0	19.3482	67.2128	98.4103	0.3058	125	114
1	1010.0000	1.0000	10	0	19.2871	67.1417	98.8212	0.4315	138	119
1	1011.0000	1.0000	10	0	19.7781	67.2382	98.4217	0.2810	135	122
1	1012.0000	1.0000	10	0	19.9247	67.3081	98.4044	0.2528	138	132
1	1013.0000	1.0000	10	0	19.7506	67.3632	98.3235	0.2715	142	129
1	1014.0000	1.0000	9	0	19.8063	67.3575	98.4023	0.2467	137	127
1	1015.0000	1.0000	10	0	19.9773	67.3667	98.3698	0.3079	129	133
1	1016.0000	1.0000	10	0	19.6487	67.2476	98.2729	0.3242	128	127
1	1017.0000	1.0000	10	0	19.5793	67.3254	98.3661	0.4571	129	113
1	1018.0000	1.0000	10	0	19.5674	67.2148	98.5805	0.2818	120	111
1	1019.0000	1.0000	10	0	19.7212	67.0553	98.5573	0.4967	130	112
1	1020.0000	1.0000	10	0	19.5195	67.0962	98.6842	0.3005	131	106
1	1021.0000	1.0000	10	0	19.5784	67.3395	98.2731	0.5082	127	121
1	1022.0000	1.0000	10	0	19.5262	67.2139	98.5802	0.5136	132	124
1	1023.0000	1.0000	10	0	19.5192	67.4462	98.3569	0.1726	126	118
1	1024.0000	1.0000	10	0	19.5709	67.4119	98.3038	0.3363	138	121
1	1025.0000	1.0000	10	0	19.4608	67.3306	98.4127	0.4431	134	126
1	1026.0000	1.0000	10	0	19.5166	67.3918	98.3379	0.2078	135	122
1	1027.0000	1.0000	10	0	19.4049	67.3681	98.3196	0.1733	124	118
1	1028.0000	1.0000	10	0	19.3305	67.3455	98.3884	0.2076	133	125
1	1029.0000	1.0000	10	0	19.4660	67.3253	98.3252	0.3051	135	126
1	1030.0000	1.0000	10	0	19.2135	67.2192	98.4482	0.3624	133	129
1	1031.0000	1.0000	10	0	19.2290	67.3387	98.4449	0.2348	132	126
1	1032.0000	1.0000	9	0	19.1925	67.1885	98.4664	0.1633	135	128
1	1033.0000	1.0000	10	0	19.4046	67.3049	98.3221	0.2555	139	129
1	1034.0000	1.0000	10	0	19.2463	67.2205	98.5537	0.1996	135	120
1	1035.0000	1.0000	10	0	19.1515	67.1458	98.4814	0.2203	144	131
1	1036.0000	1.0000	10	0	19.2833	67.1338	98.4745	0.2742	139	134
1	1037.0000	1.0000	10	0	19.1610	67.1552	98.5303	0.2372	128	129
1	1038.0000	1.0000	10	0	19.2348	67.0665	98.4454	0.1303	139	133
1	1039.0000	1.0000	10	0	19.2057	67.1474	98.5245	0.2004	142	130
1	1040.0000	1.0000	10	0	19.2616	67.1150	98.4519	0.3210	134	132
1	1041.0000	1.0000	10	0	19.0887	67.1386	98.5534	0.3296	138	133
1	1042.0000	1.0000	10	0	19.2847	67.2073	98.5115	0.2430	141	130
1	1043.0000	1.0000	9	0	19.3145	67.1513	98.5122	0.1998	142	130
1	1044.0000	1.0000	10	0	19.2261	67.1259	98.5574	0.2531	140	131
1	1045.0000	1.0000	10	0	19.2932	67.1109	98.4624	0.1910	143	126
1	1046.0000	1.0000	10	0	19.3585	67.0928	98.3399	0.2025	134	134
1	1047.0000	1.0000	10	0	19.1374	67.1481	98.4287	0.2071	138	133
1	1048.0000	1.0000	10	0	19.1984	67.1133	98.3933	0.1969	138	130
1	1049.0000	1.0000	10	0	19.0917	66.9818	98.6156	0.2773	140	126
1	1050.0000	1.0000	10	0	19.1850	66.9919	98.4947	0.3401	138	134
1	1051.0000	1.0000	10	0	19.2608	67.0287	98.4306	0.2024	146	126
1	1052.0000	1.0000	10	0	19.1323	67.0233	98.5823	0.2905	138	128
1	1053.0000	1.0000	10	0	19.2556	67.0914	98.4844	0.2594	136	133
1	1054.0000	1.0000	10	0	19.3187	67.0824	98.5232	0.2638	150	130
1	1055.0000	1.0000	10	0	19.1660	67.0866	98.5710	0.3054	137	126
1	1056.0000	1.0000	10	0	19.2406	67.1132	98.4598	0.2578	142	126
1	1057.0000	1.0000	10	0	19.2142	67.0984	98.5384	0.1825	132	130
1	1058.0000	1.0000	10	0	19.2355	67.1459	98.4887	0.2418	144	131
1	1059.0000	1.0000	10	0	19.2455	67.0256	98.6424	0.4330	149	133
1	1060.0000	1.0000	10	0	19.2112	67.1622	98.4651	0.2744	147	126
1	1061.0000	1.0000	10	0	19.3358	67.1071	98.5135	0.1837	146	132
1	1062.0000	1.0000	10	0	19.3365	67.1314	98.4620	0.2115	141	129
1	1063.0000	1.0000	10	0	19.2020	66.9768	98.6943	0.5087	145	134
1	1064.0000	1.0000	10	0	19.2250	67.1291	98.5409	0.2360	149	138
1	1065.0000	1.0000	10	0	19.2174	67.1330	98.5444	0.2595	139	135
1	1066.0000	1.0000	10	0	19.1892	67.0762	98.6683	0.2781	136	138
1	1067.0000	1.0000	10	0	19.2525	67.1378	98.4915	0.2942	142	130
1	1068.0000	1.0000	10	0	19.1431	67.0674	98.5380	0.2001	134	131
1	1069.0000	1.0000	10	0	19.2742	67.0401	98.4032	0.1766	136	127
1	1070.0000	1.0000	10	0	19.3102	67.0823	98.3166	0.1511	137	131
1	1071.0000	1.0000	10	0	19.3954	67.0667	98.4994	0.2096	137	130
1	1072.0000	1.0000	10	0	19.2061	67.1309	98.5648	0.2593	136	132
1	1073.0000	1.0000	10	0	19.2237	67.1306	98.5646	0.2292	144	130
1	1074.0000	1.0000	10	0	19.2338	67.1725	98.4462	0.2163	142	127
1	1075.0000	1.0000	10	0	19.2489	67.2311	98.5270	0.2696	143	136
1	1076.0000	1.0000	10	0	19.2043	67.2114	98.5940	0.2425	142	134
1	1077.0000	1.0000	10	0	19.3536	67.1564	98.5784	0.2387	147	133
1	1078.0000	1.0000	10	0	19.1876	67.1677	98.5363	0.2350	141	138
1	1079.0000	1.0000	10	0	19.2496	67.2155	98.5155	0.2463	139	131
1	1080.0000	1.0000	10	0	19.1315	67.2210	98.5743	0.2224	144	135
1	1081.0000	1.0000	10	0	19.2340	67.2288	98.5280	0.2410	139	133
1	1082.0000	1.0000	10	0	19.1876	67.1991	98.5864	0.2631	142	132
1	1083.0000	1.0000	10	0	19.1623	67.1926	98.4888	0.2386	140	131
1	1084.0000	1.0000	10	0	19.1624	67.1609	98.5028	0.2157	123	130
1	1085.0000	1.0000	10	0	18.9681	67.1265	98.6322	0.3018	142	133
1	1086.0000	1.0000	10	0	19.1332	67.0681	98.5630	0.1737	140	134
1	1087.0000	1.0000	10	0	19.1353	67.0739	98.6088	0.1841	132	126
1	1088.0000	1.0000	10	0	18.9111	67.0062	98.6542	0.3771	141	133
1	1089.0000	1.0000	10	0	19.2116	67.0858	98.6432	0.1952	135	130
1	1090.0000	1.0000	10	0	19.0643	67.1146	98.6805	0.2058	140	138
1	1091.0000	1.0000	10	0	19.1288	67.0611	98.6260	0.2351	141	127
1	1092.0000	1.0000	10	0	18.9948	67.0973	98.7147	0.2182	137	131
1	1093.0000	1.0000	10	0	18.9881	67.1167	98.7583	0.3063	144	131
1	1094.0000	1.0000	10	0	19.0937	67.1503	98.6147	0.1688	148	134
1	1095.0000	1.0000	10	0	19.3602	66.9685	98.5720	0.3181	146	132
1	1096.0000	1.0000	10	0	18.8413	67.1263	98.7469	0.3377	139	135
1	1097.0000	1.0000	10	0	19.0434	67.1776	98.6045	0.2433	146	131
1	1098.0000	1.0000	10	0	19.0717	67.1226	98.6148	0.2924	135	123
1	1099.0000	1.0000	10	0	19.1265	67.2884	98.6151	0.2465	140	131
1	1100.0000	1.0000	10	0	19.1798	67.1155	98.8035	0.3430	140	134
1	1101.0000	1.0000	10	0	19.1130	67.2291	98.6720	0.1683	148	128
1	1102.0000	1.0000	10	0	18.9783	67.1897	98.6760	0.2091	143	128
1	1103.0000	1.0000	10	0	18.9782	67.2693	98.6308	0.1948	137	132
1	1104.0000	1.0000	10	0	19.0085	67.2575	98.7144	0.2426	139	130
1	1105.0000	1.0000	10	0	19.0531	67.2669	98.6689	0.3069	138	128
1	1106.0000	1.0000	10	0	19.0623	67.3281	98.5806	0.2057	140	135
1	1107.0000	1.0000	10	0	19.0478	67.3153	98.6701	0.2469	145	132
1	1108.0000	1.0000	10	0	19.1164	67.3463	98.6791	0.2379	140	135
1	1109.0000	1.0000	10	0	19.0538	67.3198	98.7729	0.2136	137	140
1	1110.0000	1.0000	10	0	19.0535	67.2792	98.5844	0.2444	140	136
1	1111.0000	1.0000	10	0	18.9879	67.3988	98.5293	0.2533	148	133
1	1112.0000	1.0000	10	0	19.0720	67.3514	98.6054	0.2241	151	139
1	1113.0000	1.0000	10	0	18.9537	67.3355	98.6653	0.2482	135	135
1	1114.0000	1.0000	10	0	18.8953	67.3331	98.6670	0.2110	139	137
1	1115.0000	1.0000	10	0	18.9454	67.4148	98.6353	0.2890	132	142
1	1116.0000	1.0000	10	0	18.9415	67.3647	98.6937	0.2929	138	142
1	1117.0000	1.0000	10	0	18.8725	67.3992	98.6772	0.2643	134	136
1	1118.0000	1.0000	10	0	19.0831	67.4606	98.6549	0.2335	130	137
1	1119.0000	1.0000	10	0	18.9052	67.4359	98.5640	0.2509	133	137
1	1120.0000	1.0000	10	0	19.0600	67.3674	98.6656	0.1591	135	141
1	1121.0000	1.0000	10	0	18.9870	67.3889	98.7108	0.2584	139	140
1	1122.0000	1.0000	10	0	18.9633	67.4065	98.6742	0.2090	136	129
1	1123.0000	1.0000	10	0	18.8039	67.4327	98.6897	0.3117	148	134
1	1124.0000	1.0000	10	0	18.7637	67.3764	98.7281	0.3781	124	142
1	1125.0000	1.0000	10	0	19.0179	67.2450	98.9231	0.4547	130	134
1	1126.0000	1.0000	10	0	18.9228	67.4053	98.6982	0.2205	132	137
1	1127.0000	1.0000	10	0	18.8558	67.3968	98.7682	0.2887	139	139
1	1128.0000	1.0000	10	0	18.8356	67.3267	98.8454	0.3007	143	138
1	1129.0000	1.0000	10	0	18.9582	67.3899	98.7090	0.2675	141	138
1	1130.0000	1.0000	10	0	18.7629	67.3815	98.7431	0.2407	141	128
1	1131.0000	1.0000	10	0	18.9429	67.4091	98.7025	0.2168	145	139
1	1132.0000	1.0000	10	0	18.9880	67.3975	98.7764	0.1879	140	135
1	1133.0000	1.0000	10	0	19.0098	67.4726	98.7162	0.2028	140	144
1	1134.0000	1.0000	10	0	19.1107	67.4000	98.5700	0.2448	129	137
1	1135.0000	1.0000	10	0	19.0316	67.4377	98.6427	0.3217	138	145
1	1136.0000	1.0000	10	0	18.8627	67.4177	98.7996	0.2067	130	140
1	1137.0000	1.0000	10	0	18.9512	67.4139	98.7765	0.1777	142	132
1	1138.0000	1.0000	10	0	18.8322	67.4030	98.8222	0.1671	126	135
1	1139.0000	1.0000	10	0	18.9427	67.3838	98.7725	0.2291	134	135
1	1140.0000	1.0000	10	0	18.9984	67.4746	98.6830	0.1911	135	138
1	1141.0000	1.0000	10	0	18.8803	67.3345	98.9580	0.1802	139	138
1	1142.0000	1.0000	10	0	18.8257	67.4229	98.7623	0.2564	139	138
1	1143.0000	1.0000	10	0	18.9346	67.3925	98.7815	0.3711	132	142
1	0.0000	2.0000	10	0	20.2095	85.1797	87.8725	0.2138	140	128
1	1.0000	2.0000	10	0	20.1136	85.1770	87.8150	0.1976	140	125
1	2.0000	2.0000	10	0	20.2000	85.1893	87.8680	0.2164	131	129
1	3.0000	2.0000	10	0	20.1469	85.2029	87.8479	0.1953	137	135
1	4.0000	2.0000	10	0	20.1882	85.2187	87.7501	0.2475	136	131
1	5.0000	2.0000	10	0	20.1436	85.2001	87.8942	0.1991	143	127
1	6.0000	2.0000	10	0	20.1799	85.2187	87.8849	0.2280	138	122
1	7.0000	2.0000	10	0	20.1391	85.2594	87.8787	0.1897	136	132
1	8.0000	2.0000	10	0	20.1063	85.2722	87.9339	0.2094	136	128
1	9.0000	2.0000	10	0	20.0867	85.3125	87.9346	0.2051	140	130
1	10.0000	2.0000	10	0	20.1972	85.2815	87.8487	0.2389	143	126
1	11.0000	2.0000	10	0	20.1468	85.2913	87.8649	0.2117	138	126
1	12.0000	2.0000	10	0	20.1732	85.3491	87.8809	0.2060	134	123
1	13.0000	2.0000	10	0	20.2040	85.3423	87.8746	0.1857	131	120
1	14.0000	2.0000	10	0	20.2105	85.3730	87.8565	0.1878	133	118
1	15.0000	2.0000	10	0	20.1825	85.4140	87.8770	0.2156	139	124
1	16.0000	2.0000	10	0	20.1105	85.3633	87.8561	0.2267	139	126
1	17.0000	2.0000	10	0	20.2300	85.4178	87.9177	0.1921	133	121
1	18.0000	2.0000	10	0	20.2897	85.4480	87.9330	0.2291	136	141
1	19.0000	2.0000	10	0	20.2273	85.4010	87.9562	0.2150	134	120
1	20.0000	2.0000	10	0	20.1459	85.4457	87.8966	0.2782	143	129
1	21.0000	2.0000	10	0	20.2372	85.4685	87.8721	0.1832	132	126
1	22.0000	2.0000	10	0	20.3011	85.5016	87.8668	0.2480	128	121
1	23.0000	2.0000	10	0	20.3941	85.5012	87.8830	0.1867	132	122
1	24.0000	2.0000	10	0	20.3063	85.5080	87.8044	0.2780	138	121
1	25.0000	2.0000	10	0	20.3516	85.5061	87.8869	0.2321	130	122
1	26.0000	2.0000	10	0	20.3454	85.5246	87.8849	0.1748	137	128
1	27.0000	2.0000	10	0	20.3221	85.5261	87.8447	0.1889	142	133
1	28.0000	2.0000	10	0	20.3622	85.4832	87.9170	0.1465	137	129
1	29.0000	2.0000	10	0	20.2166	85.5509	87.8314	0.2198	138	129
1	30.0000	2.0000	10	0	20.2949	85.5060	87.8753	0.2016	134	132
1	31.0000	2.0000	10	0	20.2776	85.4892	87.8701	0.2010	136	130
1	32.0000	2.0000	10	0	20.3392	85.4949	87.8567	0.2038	134	126
1	33.0000	2.0000	10	0	20.3124	85.4557	87.8232	0.2643	142	127
1	34.0000	2.0000	10	0	20.3068	85.5092	87.8311	0.2446	134	127
1	35.0000	2.0000	10	0	20.2244	85.5007	87.8658	0.2759	135	122
1	36.0000	2.0000	10	0	20.2393	85.4599	87.8805	0.2169	143	123
1	37.0000	2.0000	10	0	20.2533	85.4106	87.9036	0.2200	127	118
1	38.0000	2.0000	10	0	20.2891	85.4940	87.9208	0.2512	140	120
1	39.0000	2.0000	10	0	20.1543	85.3957	87.9530	0.2405	131	116
1	40.0000	2.0000	9	0	20.3600	85.4543	87.8491	0.2022	130	113
1	41.0000	2.0000	10	0	20.2758	85.4937	87.9338	0.2140	126	121
1	42.0000	2.0000	10	0	20.2725	85.5612	87.9061	0.2800	128	110
1	43.0000	2.0000	10	0	20.2137	85.5743	87.8948	0.2155	132	115
1	44.0000	2.0000	10	0	20.2427	85.5529	87.8552	0.2247	138	116
1	45.0000	2.0000	10	0	20.2500	85.5035	87.8901	0.2272	141	123
1	46.0000	2.0000	10	0	20.2155	85.6054	87.8685	0.2630	135	127
1	47.0000	2.0000	10	0	20.2605	85.5861	87.8580	0.2230	143	124
1	48.0000	2.0000	10	0	20.2307	85.6384	87.8864	0.2289	133	128
1	49.0000	2.0000	10	0	20.2077	85.6589	87.9101	0.2192	129	130
1	50.0000	2.0000	10	0	20.2275	85.6263	87.9248	0.2110	135	131
1	51.0000	2.0000	10	0	20.3008	85.6252	87.8779	0.2185	137	131
1	52.0000	2.0000	9	0	20.3380	85.6251	87.8707	0.1927	133	120
1	53.0000	2.0000	10	0	20.2198	85.6413	87.9292	0.2975	132	124
1	54.0000	2.0000	10	0	20.1910	85.6265	87.9852	0.2306	125	122
1	55.0000	2.0000	10	0	20.3739	85.6156	87.9400	0.2825	132	124
1	56.0000	2.0000	10	0	20.2785	85.6726	88.0113	0.3225	129	122
1	57.0000	2.0000	10	0	20.2322	85.6512	87.9773	0.2351	133	122
1	58.0000	2.0000	10	0	20.1978	85.6639	87.9629	0.2586	131	125
1	59.0000	2.0000	10	0	20.2599	85.6948	88.0097	0.3207	122	118
1	60.0000	2.0000	10	0	20.1974	85.6501	87.9979	0.2674	110	98
1	61.0000	2.0000	9	0	20.2733	85.6221	88.1196	0.2497	84	80
1	62.0000	2.0000	7	0	13.8914	76.9882	1.1072	0.3655	104	86
1	63.0000	2.0000	9	0	14.1391	77.0442	0.8510	0.6754	124	108
1	64.0000	2.0000	9	0	13.6813	77.2389	0.9629	0.3718	131	119
1	65.0000	2.0000	9	0	13.6714	77.2562	0.8344	0.3433	140	122
1	66.0000	2.0000	9	0	13.7689	77.2577	1.0438	0.5813	146	117
1	67.0000	2.0000	9	0	13.1950	77.1462	0.9652	0.5962	125	114
1	68.0000	2.0000	9	0	12.2899	77.2629	1.3731	0.4061	135	111
1	69.0000	2.0000	9	0	12.0496	77.2740	1.4678	0.4179	144	115
1	70.0000	2.0000	8	0	11.8713	77.5015	1.5190	0.4072	145	126
1	71.0000	2.0000	9	0	11.8600	77.5080	1.4235	0.3000	145	124
1	72.0000	2.0000	8	0	11.8087	77.4862	1.5536	0.2337	142	125
1	73.0000	2.0000	9	0	11.3594	77.4988	1.4919	0.5081	144	125
1	74.0000	2.0000	8	0	11.4540	77.5104	1.6026	0.2979	146	129
1	75.0000	2.0000	9	0	11.2971	77.4953	1.6807	0.3985	152	122
1	76.0000	2.0000	9	0	11.0990	77.5575	1.6830	0.3987	150	131
1	77.0000	2.0000	9	0	11.0788	77.5150	1.7205	0.2912	150	135
1	78.0000	2.0000	9	0	10.8317	77.6094	1.8431	0.3524	155	138
1	79.0000	2.0000	9	0	10.8592	77.5406	1.7845	0.3016	148	133
1	80.0000	2.0000	9	0	10.8114	77.5970	1.8809	0.2811	151	128
1	81.0000	2.0000	10	0	10.8979	77.6460	1.7556	0.3546	151	127
1	82.0000	2.0000	10	0	10.7637	77.6009	1.8350	0.3724	150	124
1	83.0000	2.0000	8	0	10.8184	77.5571	1.6869	0.2531	149	120
1	84.0000	2.0000	9	0	10.6452	77.6030	1.9821	0.5169	149	132
1	85.0000	2.0000	8	0	10.2864	77.7168	1.9659	0.2828	142	122
1	86.0000	2.0000	8	0	10.2072	77.8475	1.8965	0.3406	139	116
1	87.0000	2.0000	8	0	9.9988	77.7616	2.0580	0.2949	139	123
1	88.0000	2.0000	9	0	10.1168	77.6997	2.1255	0.3598	137	122
1	89.0000	2.0000	9	0	10.2950	77.6494	1.9663	0.3231	136	114
1	90.0000	2.0000	9	0	10.2414	77.6467	1.9582	0.2069	133	111
1	91.0000	2.0000	9	0	10.3263	77.7024	1.9058	0.3038	125	110
1	92.0000	2.0000	8	0	10.2502	77.7874	2.1091	0.2615	128	109
1	93.0000	2.0000	9	0	10.4525	77.7304	1.9208	0.3296	126	107
1	94.0000	2.0000	9	0	10.2710	77.7926	1.7218	0.4349	121	113
1	95.0000	2.0000	10	0	10.3501	77.7094	1.7891	0.4732	127	105
1	96.0000	2.0000	9	0	10.2010	77.6921	1.7481	0.2619	119	100
1	97.0000	2.0000	10	0	10.2985	77.7264	1.7604	0.4498	110	95
1	98.0000	2.0000	10	0	10.1832	77.7577	1.8496	0.2416	108	100
1	99.0000	2.0000	10	0	9.9124	77.7524	1.7529	0.3329	122	94
1	100.0000	2.0000	9	0	9.9748	77.7496	1.9778	0.2919	111	102
1	101.0000	2.0000	9	0	9.7646	77.6989	1.9283	0.3450	114	101
1	102.0000	2.0000	10	0	9.6477	77.8261	1.9532	0.2960	107	93
1	103.0000	2.0000	9	0	9.5560	77.7043	1.8832	0.3699	107	97
1	104.0000	2.0000	10	0	9.5058	77.8204	1.9378	0.3522	116	91
1	105.0000	2.0000	9	0	9.2789	77.9104	1.8126	0.3716	113	99
1	106.0000	2.0000	9	0	9.5090	77.9704	1.6966	0.4682	120	101
1	107.0000	2.0000	9	0	9.4491	78.0014	1.4755	0.4875	113	98
1	108.0000	2.0000	9	0	9.3832	78.2851	1.9963	0.5333	123	100
1	109.0000	2.0000	9	0	9.6932	78.3520	1.6671	0.7259	122	99
1	110.0000	2.0000	9	0	9.4259	78.7845	1.5263	0.7539	124	98
1	111.0000	2.0000	9	0	9.2305	78.7243	1.6743	0.4442	127	103
1	112.0000	2.0000	8	0	9.8640	78.7858	1.4865	0.3775	131	106
1	113.0000	2.0000	9	0	9.3851	79.0212	1.7423	0.3642	131	108
1	114.0000	2.0000	9	0	9.3993	78.8678	1.6350	0.5881	137	103
1	115.0000	2.0000	8	0	9.5056	78.9885	1.6967	0.4919	137	106
1	116.0000	2.0000	9	0	9.5016	79.0176	1.6919	0.5102	139	112
1	117.0000	2.0000	9	0	9.9533	79.0105	1.6512	0.3295	151	114
1	118.0000	2.0000	9	0	10.0312	78.8608	1.6591	0.5012	143	114
1	119.0000	2.0000	9	0	10.2945	79.0013	1.4281	0.5578	145	116
1	120.0000	2.0000	8	0	9.8156	79.0427	1.5747	0.3549	146	113
1	121.0000	2.0000	9	0	9.9343	79.0065	1.4468	0.2511	149	115
1	122.0000	2.0000	9	0	9.9708	79.0177	1.4988	0.2476	141	126
1	123.0000	2.0000	9	0	10.0337	79.0012	1.5494	0.2592	150	115
1	124.0000	2.0000	9	0	9.9924	79.0502	1.5302	0.3626	148	125
1	125.0000	2.0000	9	0	10.1358	79.0899	1.4796	0.3421	154	128
1	126.0000	2.0000	8	0	9.9551	79.0003	1.4907	0.2600	153	119
1	127.0000	2.0000	8	0	9.9344	79.1428	1.5606	0.2539	145	125
1	128.0000	2.0000	8	0	10.1084	79.0561	1.5706	0.2233	154	130
1	129.0000	2.0000	9	0	10.1010	79.0050	1.4725	0.2338	157	131
1	130.0000	2.0000	8	0	10.1634	79.0723	1.4159	0.2670	144	127
1	131.0000	2.0000	8	0	10.1261	79.0383	1.4845	0.2638	150	128
1	132.0000	2.0000	8	0	10.0919	79.1259	1.4679	0.3283	151	127
1	133.0000	2.0000	9	0	10.1347	79.0778	1.4863	0.2847	157	129
1	134.0000	2.0000	10	0	10.3993	79.1307	1.2929	0.2892	140	117
1	135.0000	2.0000	9	0	10.3483	79.0510	1.4810	0.2801	159	127
1	136.0000	2.0000	9	0	10.3382	79.0800	1.3916	0.2502	141	127
1	137.0000	2.0000	8	0	10.4440	79.0648	1.4141	0.2733	149	126
1	138.0000	2.0000	9	0	10.4383	79.0580	1.3960	0.2726	148	130
1	139.0000	2.0000	9	0	10.4623	79.0504	1.4061	0.2377	150	125
1	140.0000	2.0000	9	0	10.4909	79.0993	1.3978	0.2768	153	124
1	141.0000	2.0000	9	0	10.3827	79.1668	1.4936	0.2480	145	122
1	142.0000	2.0000	8	0	10.4827	79.0582	1.4773	0.3143	147	129
1	143.0000	2.0000	10	0	10.4327	79.1201	1.4161	0.2367	149	122
1	144.0000	2.0000	9	0	10.4587	79.0670	1.3788	0.2321	146	126
1	145.0000	2.0000	8	0	10.1871	79.1173	1.4329	0.2446	145	126
1	146.0000	2.0000	8	0	10.1001	79.0514	1.5307	0.2862	153	132
1	147.0000	2.0000	8	0	9.8995	79.0908	1.4773	0.3378	157	129
1	148.0000	2.0000	9	0	9.7118	79.1200	1.4905	0.3566	150	125
1	149.0000	2.0000	9	0	9.8007	79.1364	1.6183	0.2863	149	128
1	150.0000	2.0000	9	0	9.9233	79.1246	1.4562	0.4284	146	127
1	151.0000	2.0000	9	0	9.6695	79.0298	1.6539	0.3282	153	128
1	152.0000	2.0000	8	0	9.6173	79.0877	1.6097	0.2922	154	122
1	153.0000	2.0000	9	0	9.9503	79.0785	1.6577	0.2224	154	131
1	154.0000	2.0000	9	0	9.7353	79.1377	1.7070	0.2418	152	125
1	155.0000	2.0000	9	0	9.7010	79.0901	1.7731	0.2484	151	129
1	156.0000	2.0000	10	0	9.6425	79.0655	1.8469	0.2701	148	124
1	157.0000	2.0000	9	0	9.7526	79.0614	1.8131	0.2849	148	129
1	158.0000	2.0000	9	0	9.7651	79.0310	1.9029	0.3195	147	127
1	159.0000	2.0000	9	0	9.7646	79.0022	1.7965	0.2904	145	124
1	160.0000	2.0000	9	0	9.8118	78.9978	1.8973	0.2801	144	124
1	161.0000	2.0000	9	0	9.8668	78.9341	1.9019	0.3158	148	124
1	162.0000	2.0000	9	0	9.9026	78.9810	1.8929	0.2479	157	131
1	163.0000	2.0000	9	0	9.9070	78.9161	1.8710	0.2248	149	124
1	164.0000	2.0000	8	0	10.0270	78.9999	1.8776	0.2176	149	121
1	165.0000	2.0000	9	0	10.0826	78.9183	1.8347	0.3297	156	122
1	166.0000	2.0000	9	0	10.0856	78.9608	1.8156	0.2325	159	123
1	167.0000	2.0000	9	0	10.1488	78.9343	1.6812	0.3244	149	126
1	168.0000	2.0000	9	0	10.0510	78.8995	1.8598	0.2281	146	117
1	169.0000	2.0000	9	0	10.2167	78.8627	1.7136	0.3104	143	112
1	170.0000	2.0000	9	0	10.2759	78.9017	1.7030	0.3078	143	113
1	171.0000	2.0000	10	0	10.1547	78.9410	1.7206	0.3019	139	110
1	172.0000	2.0000	10	0	10.1703	78.9202	1.6947	0.2866	139	113
1	173.0000	2.0000	9	0	10.1960	78.9155	1.7904	0.3069	147	113
1	174.0000	2.0000	9	0	10.2385	78.9078	1.8646	0.2443	144	116
1	175.0000	2.0000	9	0	10.0914	78.8296	1.8484	0.3442	146	112
1	176.0000	2.0000	10	0	10.2963	78.8377	1.8645	0.3073	139	104
1	177.0000	2.0000	10	0	10.2504	78.7751	1.7494	0.2777	141	110
1	178.0000	2.0000	9	0	10.4222	78.7749	1.7836	0.2524	141	112
1	179.0000	2.0000	8	0	10.3706	78.8200	1.6727	0.2417	135	115
1	180.0000	2.0000	9	0	10.5461	78.6041	1.7735	0.4166	143	116
1	181.0000	2.0000	10	0	10.6423	78.6911	1.7880	0.3502	130	106
1	182.0000	2.0000	9	0	11.0581	78.7482	1.7069	0.2545	137	120
1	183.0000	2.0000	9	0	11.1200	78.6730	1.5369	0.3411	143	123
1	184.0000	2.0000	9	0	10.9318	78.6785	1.7003	0.2723	142	128
1	185.0000	2.0000	9	0	11.0556	78.7188	1.5970	0.4085	146	128
1	186.0000	2.0000	9	0	10.6753	78.7525	1.7055	0.4604	141	128
1	187.0000	2.0000	9	0	10.5362	78.8196	1.7668	0.4581	143	132
1	188.0000	2.0000	9	0	10.3711	78.7009	1.8008	0.3952	143	122
1	189.0000	2.0000	8	0	10.2757	78.7835	1.8357	0.3859	140	127
1	190.0000	2.0000	9	0	10.5390	78.7730	1.7185	0.2602	150	132
1	191.0000	2.0000	9	0	10.4668	78.7536	1.7746	0.3078	144	129
1	192.0000	2.0000	9	0	10.5275	78.7586	1.7709	0.2005	141	129
1	193.0000	2.0000	9	0	10.6571	78.7163	1.8346	0.2598	145	133
1	194.0000	2.0000	9	0	10.4203	78.8043	1.8925	0.2830	136	131
1	195.0000	2.0000	8	0	10.5452	78.7463	1.9242	0.3167	136	128
1	196.0000	2.0000	9	0	10.6201	78.9080	1.4740	0.6199	138	128
1	197.0000	2.0000	9	0	10.5831	78.5574	1.7069	0.4738	147	126
1	198.0000	2.0000	9	0	10.6579	78.6033	1.8145	0.4341	138	131
1	199.0000	2.0000	9	0	10.7613	78.6820	1.7378	0.3225	135	135
1	200.0000	2.0000	9	0	10.9426	78.6803	1.7907	0.4027	137	132
1	201.0000	2.0000	9	0	11.0620	78.6518	1.7369	0.4329	140	133
1	202.0000	2.0000	8	0	11.1973	78.6972	1.9244	0.4920	140	131
1	203.0000	2.0000	9	0	11.3675	78.6314	1.6977	0.2880	156	132
1	204.0000	2.0000	9	0	11.4329	78.6242	1.7853	0.2511	134	124
1	205.0000	2.0000	9	0	11.2886	78.5911	1.8509	0.3210	143	135
1	206.0000	2.0000	9	0	11.3761	78.5362	1.8342	0.2811	145	129
1	207.0000	2.0000	9	0	11.4171	78.6201	1.7572	0.2874	143	131
1	208.0000	2.0000	9	0	11.3871	78.6310	1.8781	0.4168	136	125
1	209.0000	2.0000	9	0	11.7435	78.5516	1.7640	0.3624	142	127
1	210.0000	2.0000	9	0	11.9601	78.5781	1.6967	0.2322	141	130
1	211.0000	2.0000	9	0	11.8555	78.6456	1.7490	0.3153	140	126
1	212.0000	2.0000	9	0	11.8215	78.6381	1.8691	0.2432	139	136
1	213.0000	2.0000	9	0	11.8490	78.5534	1.7155	0.2969	145	129
1	214.0000	2.0000	9	0	11.5058	78.5892	1.8881	0.4103	143	127
1	215.0000	2.0000	9	0	11.3110	78.5411	2.0228	0.3913	139	133
1	216.0000	2.0000	9	0	11.2283	78.5673	1.8969	0.2875	139	117
1	217.0000	2.0000	9	0	11.1110	78.6109	1.9415	0.3114	140	124
1	218.0000	2.0000	9	0	11.1540	78.7176	1.8336	0.5112	144	132
1	219.0000	2.0000	10	0	11.2784	78.5274	2.0235	0.4022	138	129
1	220.0000	2.0000	8	0	11.3151	78.5522	1.9429	0.3846	138	121
1	221.0000	2.0000	8	0	11.5476	78.5636	1.9118	0.3651	145	129
1	222.0000	2.0000	9	0	11.6988	78.6046	2.0561	0.1938	153	125
1	223.0000	2.0000	9	0	11.7368	78.6182	1.9932	0.3435	136	129
1	224.0000	2.0000	10	0	11.7398	78.5488	2.0009	0.3235	162	120
1	225.0000	2.0000	9	0	11.6966	78.5351	1.8964	0.2468	141	132
1	226.0000	2.0000	9	0	11.7321	78.6171	2.0776	0.3322	145	131
1	227.0000	2.0000	9	0	11.9334	78.5674	1.8518	0.4651	140	132
1	228.0000	2.0000	9	0	11.9612	78.5891	1.7435	0.3138	139	134
1	229.0000	2.0000	9	0	11.6922	78.4848	2.1032	0.4747	166	133
1	230.0000	2.0000	9	0	11.7839	78.6064	1.8911	0.3065	168	128
1	231.0000	2.0000	9	0	11.8428	78.5555	1.8891	0.2332	149	131
1	232.0000	2.0000	9	0	11.9022	78.5040	1.9913	0.3531	162	129
1	233.0000	2.0000	9	0	11.9952	78.5486	2.0079	0.3636	166	133
1	234.0000	2.0000	9	0	11.9131	78.6463	1.9715	0.3761	166	142
1	235.0000	2.0000	9	0	11.7111	78.6095	1.9798	0.4390	162	139
1	236.0000	2.0000	9	0	11.9350	78.5555	2.0673	0.3929	169	136
1	237.0000	2.0000	9	0	12.0834	78.5431	2.0029	0.2875	151	133
1	238.0000	2.0000	9	0	12.0692	78.5149	2.1570	0.4639	142	133
1	239.0000	2.0000	9	0	11.7679	78.5166	2.2193	0.4193	164	132
1	240.0000	2.0000	9	0	11.4595	78.4107	2.5800	0.5511	142	130
1	241.0000	2.0000	9	0	11.1804	78.4380	2.7374	0.4698	152	129
1	242.0000	2.0000	9	0	11.1088	78.6321	3.0010	0.2817	144	123
1	243.0000	2.0000	9	0	11.2974	78.5749	2.7193	0.3883	138	130
1	244.0000	2.0000	9	0	11.2032	78.4869	2.7966	0.2537	147	128
1	245.0000	2.0000	9	0	11.0870	78.5653	2.7416	0.4057	145	136
1	246.0000	2.0000	9	0	11.2213	78.5586	3.0093	0.2310	171	131
1	247.0000	2.0000	8	0	11.2432	78.5539	2.9243	0.2515	139	132
1	248.0000	2.0000	8	0	11.2193	78.6462	3.0149	0.3708	146	129
1	249.0000	2.0000	8	0	11.6962	78.4617	2.7617	0.3464	144	134
1	250.0000	2.0000	9	0	12.0264	78.4882	2.6817	0.2152	146	131
1	251.0000	2.0000	9	0	12.3021	78.4209	2.8843	0.3696	141	121
1	252.0000	2.0000	9	0	12.4346	78.3611	2.7434	0.4277	151	123
1	253.0000	2.0000	9	0	12.6002	78.4329	2.7959	0.3946	135	118
1	254.0000	2.0000	9	0	12.7209	78.4358	2.7482	0.3522	146	129
1	255.0000	2.0000	9	0	12.9037	78.3787	2.8264	0.3779	152	119
1	256.0000	2.0000	9	0	12.6401	78.3901	2.8431	0.4508	147	122
1	257.0000	2.0000	8	0	12.4544	78.3385	2.8382	0.4007	143	128
1	258.0000	2.0000	9	0	12.4262	78.3996	2.6216	0.4460	140	131
1	259.0000	2.0000	9	0	12.2799	78.3356	2.8878	0.3092	142	129
1	260.0000	2.0000	9	0	12.4346	78.3388	2.8182	0.3324	137	125
1	261.0000	2.0000	9	0	12.5530	78.4100	2.8266	0.3589	143	123
1	262.0000	2.0000	9	0	12.4450	78.3474	2.8867	0.3319	126	123
1	263.0000	2.0000	9	0	12.4536	78.4815	2.9206	0.3882	139	128
1	264.0000	2.0000	9	0	12.6273	78.4163	2.8642	0.3882	141	121
1	265.0000	2.0000	9	0	12.6350	78.4564	2.8161	0.3387	137	132
1	266.0000	2.0000	9	0	12.5926	78.3814	2.8632	0.3374	148	122
1	267.0000	2.0000	9	0	12.5893	78.4379	2.7612	0.3247	137	126
1	268.0000	2.0000	9	0	12.4917	78.3054	2.8277	0.3124	136	130
1	269.0000	2.0000	9	0	12.2816	78.4143	2.6783	0.5884	143	132
1	270.0000	2.0000	9	0	12.0074	78.3261	2.8548	0.3811	148	118
1	271.0000	2.0000	8	0	11.2930	78.2251	2.9182	0.6292	146	122
1	272.0000	2.0000	9	0	10.5914	78.3791	2.9500	0.5088	140	117
1	273.0000	2.0000	9	0	10.4559	78.4435	3.0987	0.3172	147	120
1	274.0000	2.0000	8	0	10.4260	78.4243	3.1373	0.2848	148	130
1	275.0000	2.0000	9	0	10.2833	78.4375	3.1506	0.2575	143	121
1	276.0000	2.0000	9	0	10.3748	78.4367	3.1669	0.3333	144	125
1	277.0000	2.0000	9	0	10.3258	78.4201	3.1684	0.3134	153	121
1	278.0000	2.0000	9	0	10.3685	78.3969	3.1443	0.2779	143	124
1	279.0000	2.0000	9	0	10.3953	78.4592	3.1531	0.2644	153	119
1	280.0000	2.0000	8	0	10.3654	78.5082	3.1917	0.3464	139	117
1	281.0000	2.0000	8	0	10.2875	78.4639	3.1652	0.2317	139	119
1	282.0000	2.0000	8	0	10.1082	78.5232	3.2338	0.2788	152	123
1	283.0000	2.0000	9	0	10.1679	78.4961	3.3344	0.3466	141	113
1	284.0000	2.0000	8	0	10.2043	78.4679	3.3502	0.2583	143	122
1	285.0000	2.0000	8	0	10.2457	78.4354	3.3873	0.3274	134	113
1	286.0000	2.0000	8	0	10.3884	78.5041	3.1650	0.3081	146	131
1	287.0000	2.0000	9	0	10.0341	78.5026	3.3096	0.3642	140	118
1	288.0000	2.0000	9	0	10.2654	78.4666	3.2252	0.3170	143	118
1	289.0000	2.0000	9	0	10.1833	78.4738	3.2425	0.2807	148	123
1	290.0000	2.0000	8	0	10.5105	78.5476	3.0960	0.2012	131	120
1	291.0000	2.0000	8	0	10.3781	78.5667	3.0949	0.2370	129	122
1	292.0000	2.0000	8	0	10.3987	78.5077	2.9793	0.2036	132	119
1	293.0000	2.0000	7	0	10.5965	78.5279	2.9405	0.2113	131	122
1	294.0000	2.0000	8	0	10.4106	78.5085	3.0525	0.3757	139	127
1	295.0000	2.0000	8	0	10.2348	78.6260	2.9858	0.4998	141	121
1	296.0000	2.0000	9	0	10.1917	78.5754	2.9939	0.3963	133	118
1	297.0000	2.0000	9	0	10.5000	78.5097	3.0631	0.2095	132	114
1	298.0000	2.0000	9	0	10.6637	78.5676	3.0112	0.3468	134	120
1	299.0000	2.0000	9	0	10.2876	78.5850	2.8918	0.3892	135	112
1	300.0000	2.0000	8	0	10.4986	78.5397	2.9201	0.2723	126	114
1	301.0000	2.0000	9	0	10.4592	78.4664	2.9433	0.3727	127	113
1	302.0000	2.0000	9	0	10.3835	78.5774	2.8988	0.4119	130	118
1	303.0000	2.0000	9	0	10.4966	78.6876	2.9019	0.2847	132	121
1	304.0000	2.0000	9	0	10.6006	78.5221	3.0452	0.3544	140	123
1	305.0000	2.0000	9	0	10.5453	78.4371	3.0270	0.4085	137	114
1	306.0000	2.0000	8	0	10.8757	78.6014	2.8752	0.2239	135	115
1	307.0000	2.0000	8	0	10.5292	78.4970	2.8222	0.5417	129	116
1	308.0000	2.0000	8	0	10.8113	78.6437	2.7674	0.3255	130	118
1	309.0000	2.0000	8	0	11.1061	78.5686	2.7565	0.2601	148	122
1	310.0000	2.0000	8	0	11.1667	78.8051	2.8332	0.4520	134	119
1	311.0000	2.0000	9	0	11.2001	78.6967	2.6401	0.3417	133	117
1	312.0000	2.0000	9	0	11.3201	78.5791	2.6734	0.4067	143	121
1	313.0000	2.0000	9	0	11.3725	78.7085	2.8125	0.3985	136	120
1	314.0000	2.0000	9	0	11.5976	78.7527	2.7619	0.2199	139	118
1	315.0000	2.0000	9	0	11.6671	78.6293	2.7203	0.3233	140	119
1	316.0000	2.0000	9	0	11.4973	78.5727	2.7875	0.3779	149	121
1	317.0000	2.0000	9	0	11.6922	78.7204	2.6753	0.2604	146	126
1	318.0000	2.0000	9	0	11.8930	78.7969	2.6625	0.3373	141	119
1	319.0000	2.0000	9	0	11.7906	78.7879	2.6446	0.2234	148	121
1	320.0000	2.0000	9	0	11.8868	78.8081	2.8485	0.3023	154	123
1	321.0000	2.0000	9	0	12.0532	78.8643	2.8581	0.3324	150	130
1	322.0000	2.0000	10	0	12.0584	78.8094	2.8130	0.2974	151	124
1	323.0000	2.0000	9	0	12.1050	78.8362	2.7258	0.2949	153	125
1	324.0000	2.0000	9	0	12.1789	78.7397	2.9012	0.3092	156	130
1	325.0000	2.0000	10	0	12.1309	78.7742	2.8481	0.3370	144	119
1	326.0000	2.0000	9	0	12.5889	78.6994	2.7365	0.3464	147	125
1	327.0000	2.0000	9	0	12.3328	78.7741	2.8229	0.3842	154	130
1	328.0000	2.0000	9	0	12.3462	78.7238	2.7290	0.4572	146	126
1	329.0000	2.0000	9	0	12.3476	78.7416	2.7036	0.3671	144	123
1	330.0000	2.0000	9	0	12.8063	78.5737	2.6694	0.2911	149	125
1	331.0000	2.0000	9	0	12.7256	78.5868	2.7036	0.3073	134	115
1	332.0000	2.0000	8	0	12.7882	78.7390	2.9203	0.3999	129	103
1	333.0000	2.0000	8	0	13.5382	78.2774	4.7959	0.9956	139	99
1	334.0000	2.0000	8	0	13.9802	78.1693	5.3203	0.4757	142	113
1	335.0000	2.0000	8	0	14.2360	78.0948	5.3968	0.3723	147	116
1	336.0000	2.0000	9	0	14.1091	78.0921	5.6885	0.2539	155	123
1	337.0000	2.0000	8	0	14.3428	78.0435	5.5948	0.3073	149	123
1	338.0000	2.0000	8	0	13.9476	78.2000	5.8954	0.6707	148	116
1	339.0000	2.0000	9	0	14.2096	77.9729	5.8821	0.2676	134	116
1	340.0000	2.0000	8	0	13.8771	77.8730	5.9455	0.5025	130	107
1	341.0000	2.0000	8	0	13.7430	77.7963	5.8229	0.5833	131	107
1	342.0000	2.0000	8	0	13.0332	77.9138	6.0863	0.7684	127	107
1	343.0000	2.0000	8	0	12.0023	78.1550	6.5749	0.3880	138	101
1	344.0000	2.0000	9	0	12.0855	78.1825	6.6518	0.3975	148	115
1	345.0000	2.0000	9	0	12.3199	78.1365	6.6434	0.2623	139	124
1	346.0000	2.0000	9	0	12.2880	78.1780	6.6701	0.2831	149	131
1	347.0000	2.0000	9	0	12.1219	78.2030	6.6550	0.2722	146	138
1	348.0000	2.0000	9	0	12.1392	78.1323	6.7161	0.3239	151	127
1	349.0000	2.0000	8	0	11.9898	78.1686	6.5961	0.3000	148	129
1	350.0000	2.0000	9	0	12.0971	78.0992	6.7112	0.2671	141	127
1	351.0000	2.0000	9	0	12.1881	78.0562	6.6890	0.2584	148	127
1	352.0000	2.0000	8	0	12.1782	78.1214	6.6573	0.2434	155	126
1	353.0000	2.0000	9	0	12.0266	78.0636	6.6772	0.2938	147	129
1	354.0000	2.0000	9	0	12.1153	78.0970	6.7533	0.2271	148	129
1	355.0000	2.0000	8	0	11.8680	78.1030	6.8233	0.3282	136	123
1	356.0000	2.0000	8	0	12.2434	78.0267	6.7051	0.3830	139	128
1	357.0000	2.0000	9	0	12.0437	78.0474	6.7688	0.2404	149	130
1	358.0000	2.0000	9	0	11.7669	78.0579	6.7983	0.2745	154	132
1	359.0000	2.0000	9	0	11.8365	78.0710	6.8844	0.2749	151	134
1	360.0000	2.0000	9	0	11.5978	78.0506	6.8485	0.3353	146	133
1	361.0000	2.0000	9	0	11.9993	77.9814	6.8180	0.2650	157	134
1	362.0000	2.0000	8	0	12.0021	77.9984	7.0309	0.2746	151	130
1	363.0000	2.0000	8	0	11.8868	77.9663	7.0385	0.2839	146	129
1	364.0000	2.0000	8	0	11.8546	77.9743	7.1035	0.2609	147	135
1	365.0000	2.0000	8	0	11.6961	78.0481	7.2721	0.2915	152	134
1	366.0000	2.0000	9	0	11.8849	77.8622	7.2335	0.3339	154	143
1	367.0000	2.0000	8	0	11.9154	77.9099	7.1607	0.3622	147	126
1	368.0000	2.0000	9	0	11.6375	77.9377	7.2878	0.3684	142	134
1	369.0000	2.0000	8	0	11.7203	77.8922	7.3367	0.3044	145	131
1	370.0000	2.0000	9	0	11.8461	77.9012	7.2784	0.2852	142	134
1	371.0000	2.0000	9	0	11.7800	77.8866	7.2586	0.2912	137	133
1	372.0000	2.0000	9	0	11.8195	77.9036	7.1277	0.2828	147	144
1	373.0000	2.0000	8	0	11.9409	77.8732	7.0987	0.1846	143	130
1	374.0000	2.0000	9	0	12.0760	77.8412	7.2009	0.2319	142	141
1	375.0000	2.0000	8	0	12.0412	77.8237	7.2077	0.2324	143	134
1	376.0000	2.0000	9	0	11.9613	77.8305	7.2556	0.2543	138	139
1	377.0000	2.0000	9	0	11.7442	77.9137	7.4072	0.3384	143	137
1	378.0000	2.0000	8	0	11.8096	77.8456	7.1938	0.2448	141	129
1	379.0000	2.0000	8	0	11.5601	77.8583	7.2945	0.3089	156	131
1	380.0000	2.0000	8	0	11.7111	77.7429	7.3466	0.2949	135	124
1	381.0000	2.0000	8	0	11.6377	77.7752	7.3782	0.2147	149	131
1	382.0000	2.0000	9	0	11.5135	77.7506	7.4658	0.2757	146	131
1	383.0000	2.0000	8	0	11.6657	77.7782	7.3705	0.2273	146	135
1	384.0000	2.0000	9	0	11.5163	77.7302	7.4644	0.2848	145	130
1	385.0000	2.0000	9	0	11.3961	77.7652	7.3884	0.3667	146	132
1	386.0000	2.0000	8	0	11.4624	77.8273	7.4163	0.3034	144	131
1	387.0000	2.0000	9	0	11.5709	77.7638	7.3027	0.2350	150	133
1	388.0000	2.0000	9	0	11.5854	77.7905	7.2718	0.2892	142	131
1	389.0000	2.0000	9	0	11.5423	77.7710	7.2653	0.3723	151	135
1	390.0000	2.0000	9	0	11.6761	77.7294	7.2520	0.3652	151	132
1	391.0000	2.0000	9	0	12.0355	77.6078	7.1308	0.3003	149	130
1	392.0000	2.0000	9	0	11.7860	77.7142	7.1495	0.2945	145	133
1	393.0000	2.0000	9	0	11.9241	77.5395	6.9676	0.4539	146	122
1	394.0000	2.0000	9	0	11.3591	77.7803	7.2667	0.2770	142	129
1	395.0000	2.0000	9	0	11.2871	77.8056	6.9875	0.3763	155	135
1	396.0000	2.0000	8	0	11.1180	77.8594	7.1579	0.2659	146	133
1	397.0000	2.0000	8	0	11.0638	77.7588	7.1049	0.2960	156	129
1	398.0000	2.0000	8	0	11.1651	77.7159	7.0263	0.2747	154	120
1	399.0000	2.0000	8	0	10.5845	77.6012	7.3050	0.3762	147	123
1	400.0000	2.0000	8	0	9.6050	77.7796	7.9184	0.4974	155	116
1	401.0000	2.0000	9	0	9.5864	77.8137	7.9770	0.2802	150	123
1	402.0000	2.0000	8	0	9.5682	77.9044	8.0103	0.2511	149	125
1	403.0000	2.0000	8	0	9.8209	77.6710	7.9002	0.4427	142	121
1	404.0000	2.0000	8	0	10.6163	77.4016	7.3921	0.6349	133	106
1	405.0000	2.0000	9	0	11.1667	77.5965	7.0352	0.3415	143	115
1	406.0000	2.0000	9	0	11.3643	77.5448	7.0483	0.2648	144	124
1	407.0000	2.0000	9	0	11.1250	77.6292	7.1379	0.3711	147	126
1	408.0000	2.0000	9	0	11.2574	77.5640	7.1367	0.2773	149	131
1	409.0000	2.0000	8	0	11.2042	77.5321	7.2084	0.2736	150	130
1	410.0000	2.0000	9	0	11.3463	77.4934	7.0487	0.2593	146	126
1	411.0000	2.0000	9	0	11.4563	77.4581	7.0075	0.2196	133	115
1	412.0000	2.0000	9	0	11.3120	77.5632	7.0714	0.2855	122	100
1	413.0000	2.0000	6	0	10.8991	77.0819	6.3257	1.4720	112	93
1	414.0000	2.0000	8	0	9.8748	77.3057	2.8150	0.3042	140	114
1	415.0000	2.0000	8	0	9.7551	77.2652	2.9807	0.3088	142	124
1	416.0000	2.0000	8	0	9.7710	77.3020	3.1864	0.2338	151	127
1	417.0000	2.0000	8	0	9.6688	77.1945	3.2378	0.2004	142	135
1	418.0000	2.0000	8	0	9.4414	77.2055	3.2800	0.2557	147	132
1	419.0000	2.0000	9	0	9.2793	77.1880	3.3898	0.2753	151	136
1	420.0000	2.0000	9	0	9.6272	77.1665	3.3773	0.2902	149	135
1	421.0000	2.0000	9	0	9.3822	77.1766	3.4966	0.3185	146	143
1	422.0000	2.0000	8	0	9.6229	77.1703	3.3108	0.2721	144	136
1	423.0000	2.0000	8	0	9.2964	77.2239	3.5350	0.3338	153	135
1	424.0000	2.0000	8	0	9.4026	77.1775	3.4718	0.2506	143	137
1	425.0000	2.0000	8	0	9.3946	77.0715	3.4201	0.4443	147	136
1	426.0000	2.0000	9	0	9.9412	77.1214	3.3361	0.4341	156	140
1	427.0000	2.0000	9	0	9.9027	77.1141	3.3995	0.2252	163	140
1	428.0000	2.0000	8	0	9.8933	77.1031	3.4790	0.2509	154	134
1	429.0000	2.0000	9	0	9.7581	77.1504	3.5181	0.2878	149	144
1	430.0000	2.0000	9	0	9.8205	77.1274	3.4905	0.2731	145	133
1	431.0000	2.0000	8	0	9.9697	77.1793	3.5618	0.2399	146	140
1	432.0000	2.0000	9	0	9.6147	77.1311	3.5733	0.2564	153	143
1	433.0000	2.0000	9	0	9.7237	77.1345	3.6297	0.2751	152	143
1	434.0000	2.0000	9	0	9.2462	77.1500	3.7100	0.4048	154	141
1	435.0000	2.0000	8	0	9.4618	77.1618	3.8439	0.2574	152	146
1	436.0000	2.0000	8	0	9.4207	77.1993	3.8396	0.2583	156	136
1	437.0000	2.0000	8	0	9.4864	77.1580	3.8436	0.2058	150	127
1	438.0000	2.0000	8	0	9.5448	77.0965	3.9087	0.2956	148	136
1	439.0000	2.0000	9	0	9.4083	77.0375	3.8819	0.3170	151	136
1	440.0000	2.0000	9	0	9.5074	77.1144	3.8321	0.2314	153	138
1	441.0000	2.0000	9	0	9.2024	77.1819	4.0270	0.4306	156	143
1	442.0000	2.0000	9	0	9.6066	77.1133	3.9290	0.2908	153	135
1	443.0000	2.0000	8	0	9.6294	77.1776	3.7109	0.2142	153	140
1	444.0000	2.0000	9	0	9.5518	77.1921	3.6773	0.3135	156	145
1	445.0000	2.0000	9	0	9.7339	77.0845	3.6526	0.3516	154	142
1	446.0000	2.0000	9	0	9.9512	77.0029	3.8077	0.2109	152	136
1	447.0000	2.0000	9	0	9.9688	77.0079	3.9900	0.2611	156	140
1	448.0000	2.0000	9	0	10.4490	76.9890	4.0665	0.4363	150	127
1	449.0000	2.0000	8	0	9.9358	77.0675	4.3102	0.2118	154	124
1	450.0000	2.0000	8	0	10.0387	77.1120	4.3746	0.2419	151	141
1	451.0000	2.0000	8	0	10.0108	77.0280	4.4160	0.1920	154	138
1	452.0000	2.0000	8	0	9.9705	77.0509	4.3827	0.2956	160	138
1	453.0000	2.0000	9	0	10.0488	77.1048	4.3498	0.2411	152	134
1	454.0000	2.0000	8	0	9.9034	77.1350	4.4350	0.2210	147	140
1	455.0000	2.0000	8	0	10.0343	77.1028	4.4403	0.2274	159	135
1	456.0000	2.0000	8	0	9.9071	77.1186	4.4192	0.3110	153	142
1	457.0000	2.0000	8	0	9.8372	77.1220	4.4277	0.2337	155	134
1	458.0000	2.0000	8	0	9.9548	77.0984	4.3528	0.2579	156	128
1	459.0000	2.0000	8	0	9.9771	77.1276	4.4178	0.2001	158	145
1	460.0000	2.0000	8	0	9.7865	76.9531	4.4500	0.4964	149	132
1	461.0000	2.0000	9	0	9.8793	77.1024	4.5472	0.2608	155	134
1	462.0000	2.0000	8	0	9.8856	77.1118	4.4700	0.2149	151	141
1	463.0000	2.0000	8	0	9.9166	77.1613	4.4419	0.2287	146	134
1	464.0000	2.0000	8	0	9.9542	77.0856	4.5179	0.2300	147	138
1	465.0000	2.0000	8	0	9.8185	77.0697	4.4311	0.3097	149	135
1	466.0000	2.0000	8	0	9.8393	77.0752	4.5282	0.3007	159	144
1	467.0000	2.0000	9	0	9.6777	77.1445	4.5362	0.2631	149	130
1	468.0000	2.0000	8	0	9.8890	77.1091	4.4807	0.2719	150	131
1	469.0000	2.0000	8	0	9.6161	77.2035	4.5815	0.3128	149	139
1	470.0000	2.0000	8	0	9.7333	77.0759	4.4800	0.2461	157	140
1	471.0000	2.0000	8	0	9.8674	77.1329	4.6335	0.2396	149	137
1	472.0000	2.0000	8	0	9.8192	77.1034	4.5917	0.2358	150	138
1	473.0000	2.0000	8	0	9.7596	77.2052	4.6068	0.1894	151	135
1	474.0000	2.0000	9	0	9.7539	77.1694	4.6065	0.3653	158	130
1	475.0000	2.0000	8	0	9.7673	77.1112	4.6154	0.2888	151	141
1	476.0000	2.0000	8	0	9.7721	77.0552	4.5413	0.3154	159	144
1	477.0000	2.0000	8	0	9.7428	77.1968	4.7801	0.3072	146	141
1	478.0000	2.0000	9	0	9.8380	77.0272	4.6623	0.2475	150	136
1	479.0000	2.0000	8	0	9.9969	77.0379	4.7450	0.2383	141	129
1	480.0000	2.0000	8	0	9.7867	77.1482	4.9727	0.3526	139	138
1	481.0000	2.0000	8	0	9.8254	77.1455	4.8236	0.3473	145	136
1	482.0000	2.0000	8	0	10.0507	77.0928	4.8375	0.2157	151	138
1	483.0000	2.0000	8	0	9.8477	77.1212	4.9502	0.2252	145	136
1	484.0000	2.0000	9	0	9.9397	77.0816	4.9658	0.2156	147	124
1	485.0000	2.0000	8	0	9.8299	77.1495	4.9984	0.2127	155	134
1	486.0000	2.0000	10	0	9.7947	77.0551	4.9142	0.3462	147	132
1	487.0000	2.0000	9	0	9.9065	77.0698	4.8236	0.2651	153	143
1	488.0000	2.0000	8	0	9.8315	77.0994	4.9612	0.2542	156	139
1	489.0000	2.0000	8	0	9.8472	77.0439	4.8829	0.2828	149	133
1	490.0000	2.0000	8	0	9.9705	77.0352	4.8331	0.2418	149	139
1	491.0000	2.0000	9	0	9.9341	77.0407	4.8626	0.2786	148	137
1	492.0000	2.0000	9	0	9.9296	76.9896	5.0067	0.3047	155	142
1	493.0000	2.0000	9	0	10.0599	77.0640	5.2224	0.2902	149	143
1	494.0000	2.0000	8	0	10.1209	77.0718	5.2639	0.2421	150	140
1	495.0000	2.0000	8	0	10.0015	76.9997	5.2841	0.2946	150	143
1	496.0000	2.0000	8	0	10.1716	77.0570	5.2572	0.2166	143	142
1	497.0000	2.0000	8	0	10.0324	77.0743	5.3015	0.2286	153	143
1	498.0000	2.0000	8	0	9.9267	77.0433	5.3031	0.1984	162	143
1	499.0000	2.0000	9	0	10.0522	77.0471	5.3171	0.2198	152	153
1	500.0000	2.0000	8	0	9.9238	77.0291	5.4396	0.2355	149	142
1	501.0000	2.0000	9	0	10.0205	76.9902	5.5147	0.2503	156	134
1	502.0000	2.0000	8	0	9.6598	77.0321	5.9235	0.2456	155	147
1	503.0000	2.0000	8	0	9.5353	77.0919	6.0212	0.2113	158	141
1	504.0000	2.0000	8	0	9.6396	77.0624	5.9783	0.2367	158	135
1	505.0000	2.0000	9	0	9.6779	77.0830	6.0503	0.2033	147	139
1	506.0000	2.0000	9	0	9.4649	77.0500	6.0425	0.3202	153	138
1	507.0000	2.0000	8	0	9.6683	77.0564	6.1051	0.2414	156	129
1	508.0000	2.0000	9	0	9.6151	77.0556	6.1672	0.2572	143	139
1	509.0000	2.0000	9	0	9.4715	77.1114	6.2900	0.2688	149	141
1	510.0000	2.0000	9	0	9.5920	77.0743	6.2063	0.2271	154	141
1	511.0000	2.0000	9	0	9.5716	77.0791	6.1546	0.2362	153	144
1	512.0000	2.0000	9	0	9.6611	77.0864	6.1988	0.2045	154	142
1	513.0000	2.0000	9	0	9.6127	77.0271	6.2316	0.3658	157	143
1	514.0000	2.0000	9	0	9.4010	77.1587	6.3302	0.2771	153	139
1	515.0000	2.0000	9	0	9.6284	77.0227	6.2132	0.2787	150	146
1	516.0000	2.0000	9	0	9.4081	77.0967	6.2470	0.3193	154	139
1	517.0000	2.0000	9	0	9.6627	77.0927	6.1138	0.2566	157	144
1	518.0000	2.0000	10	0	9.3713	77.1069	6.1622	0.3467	153	134
1	519.0000	2.0000	9	0	9.6450	77.0029	6.1344	0.2148	156	144
1	520.0000	2.0000	9	0	9.7426	76.9995	5.7769	0.2764	150	127
1	521.0000	2.0000	9	0	9.9758	77.0192	5.9375	0.2438	154	146
1	522.0000	2.0000	8	0	9.9017	77.0039	5.8687	0.1887	159	136
1	523.0000	2.0000	9	0	9.8220	77.0386	6.0265	0.2660	155	141
1	524.0000	2.0000	9	0	9.9967	76.9739	5.9849	0.1844	149	133
1	525.0000	2.0000	9	0	9.9851	76.9997	5.9270	0.1949	153	144
1	526.0000	2.0000	9	0	10.0357	76.9883	5.8959	0.2686	153	150
1	527.0000	2.0000	9	0	10.0478	77.0061	5.8765	0.2457	154	140
1	528.0000	2.0000	9	0	9.9982	77.0290	6.0020	0.2528	151	144
1	529.0000	2.0000	9	0	9.9918	77.0308	5.9924	0.2358	146	142
1	530.0000	2.0000	8	0	10.0930	76.9862	5.9321	0.2025	148	135
1	531.0000	2.0000	9	0	10.0219	77.0146	5.9484	0.2317	156	141
1	532.0000	2.0000	9	0	10.0128	77.0423	5.9631	0.2690	155	144
1	533.0000	2.0000	9	0	9.9875	77.0346	5.9787	0.2308	156	146
1	534.0000	2.0000	9	0	10.0552	77.0098	5.9325	0.2802	145	134
1	535.0000	2.0000	9	0	10.4050	76.9627	5.8968	0.2118	144	125
1	536.0000	2.0000	9	0	10.2944	76.9700	5.9327	0.2541	149	138
1	537.0000	2.0000	10	0	10.1967	76.9104	6.0067	0.2789	153	132
1	538.0000	2.0000	9	0	10.4091	76.9403	6.0421	0.2079	144	130
1	539.0000	2.0000	9	0	10.4103	76.9367	6.0196	0.2874	146	137
1	540.0000	2.0000	8	0	10.5252	76.8931	5.9311	0.2058	160	133
1	541.0000	2.0000	8	0	10.6575	76.8657	5.8391	0.2600	138	131
1	542.0000	2.0000	8	0	10.6363	76.7933	5.6845	0.1630	145	126
1	543.0000	2.0000	9	0	10.3527	76.8251	5.7752	0.3249	144	135
1	544.0000	2.0000	8	0	10.6092	76.7705	5.6556	0.2848	149	132
1	545.0000	2.0000	8	0	10.7350	76.7604	5.5984	0.2269	156	138
1	546.0000	2.0000	8	0	10.5587	76.8000	5.5281	0.2533	147	136
1	547.0000	2.0000	8	0	10.6045	76.7101	5.5686	0.2480	144	138
1	548.0000	2.0000	8	0	10.5782	76.7792	5.6039	0.2350	144	136
1	549.0000	2.0000	8	0	10.6794	76.7838	5.5958	0.2412	140	135
1	550.0000	2.0000	8	0	10.6765	76.7758	5.6699	0.2541	143	134
1	551.0000	2.0000	9	0	10.5088	76.7447	5.8610	0.2871	153	134
1	552.0000	2.0000	8	0	10.5569	76.6835	5.8030	0.3006	146	139
1	553.0000	2.0000	9	0	10.5292	76.7329	5.8498	0.2762	147	135
1	554.0000	2.0000	9	0	10.4169	76.7441	5.9164	0.3818	146	135
1	555.0000	2.0000	9	0	10.5213	76.6861	5.8558	0.2613	142	129
1	556.0000	2.0000	9	0	10.5282	76.7681	5.9571	0.2963	144	135
1	557.0000	2.0000	8	0	10.6148	76.7241	5.8786	0.2208	147	136
1	558.0000	2.0000	9	0	10.5495	76.6757	5.9459	0.2855	148	140
1	559.0000	2.0000	8	0	10.7444	76.6163	5.9593	0.2551	146	140
1	560.0000	2.0000	9	0	10.6550	76.6415	5.8201	0.2374	144	135
1	561.0000	2.0000	9	0	10.7742	76.5850	5.8187	0.2703	157	139
1	562.0000	2.0000	9	0	10.5185	76.5479	5.7992	0.2456	145	140
1	563.0000	2.0000	8	0	10.4943	76.6352	5.7029	0.2719	157	132
1	564.0000	2.0000	9	0	10.6448	76.5553	5.6897	0.2181	145	142
1	565.0000	2.0000	9	0	10.5888	76.5343	5.6187	0.2336	142	121
1	566.0000	2.0000	9	0	10.9995	76.5511	5.2988	0.3446	145	123
1	567.0000	2.0000	9	0	10.4263	76.5919	5.4653	0.4664	129	110
1	568.0000	2.0000	8	0	11.7865	75.9878	4.4495	0.4217	134	105
1	569.0000	2.0000	9	0	13.1106	76.1565	3.2426	0.2212	151	124
1	570.0000	2.0000	9	0	12.9071	76.1266	3.3604	0.2929	143	124
1	571.0000	2.0000	9	0	12.8777	76.1889	3.6264	0.2045	143	120
1	572.0000	2.0000	9	0	12.7510	76.0325	3.6315	0.4082	141	124
1	573.0000	2.0000	9	0	12.6087	76.0738	3.5858	0.4920	143	128
1	574.0000	2.0000	9	0	12.3272	76.0686	2.9559	0.2512	133	126
1	575.0000	2.0000	9	0	12.3146	76.1549	2.9693	0.2629	138	124
1	576.0000	2.0000	9	0	12.1835	76.1305	2.9225	0.2966	138	120
1	577.0000	2.0000	9	0	11.9684	76.1784	2.9798	0.2719	143	119
1	578.0000	2.0000	9	0	12.1557	75.9662	3.0781	0.4684	131	119
1	579.0000	2.0000	9	0	11.8997	76.0666	2.8021	0.3272	133	125
1	580.0000	2.0000	9	0	11.8262	76.1109	2.8587	0.4151	132	127
1	581.0000	2.0000	9	0	11.3611	76.1677	3.1818	0.1975	130	126
1	582.0000	2.0000	9	0	11.4268	76.1104	3.1523	0.2738	134	123
1	583.0000	2.0000	9	0	11.3677	76.0247	3.6753	0.3712	137	123
1	584.0000	2.0000	8	0	11.4255	76.0530	4.2329	0.2691	148	128
1	585.0000	2.0000	9	0	11.4219	76.0891	4.1821	0.2336	140	129
1	586.0000	2.0000	9	0	11.2321	76.1143	4.3391	0.2596	144	133
1	587.0000	2.0000	9	0	11.3881	76.0620	4.2252	0.2806	144	130
1	588.0000	2.0000	9	0	11.4232	76.0664	4.3213	0.2068	154	129
1	589.0000	2.0000	9	0	11.1649	76.0783	4.1691	0.3386	149	132
1	590.0000	2.0000	9	0	11.2198	76.0232	3.8433	0.2655	145	125
1	591.0000	2.0000	8	0	11.2327	76.0455	3.7151	0.2355	147	129
1	592.0000	2.0000	9	0	11.3640	76.0267	3.5924	0.2596	152	132
1	593.0000	2.0000	8	0	11.3848	76.0584	3.7261	0.1983	137	128
1	594.0000	2.0000	9	0	11.3598	76.0609	3.6317	0.2360	139	133
1	595.0000	2.0000	9	0	11.2697	76.0092	3.6117	0.2671	147	134
1	596.0000	2.0000	9	0	11.1455	76.0683	3.6473	0.3098	148	131
1	597.0000	2.0000	9	0	11.2224	76.0762	3.6806	0.2906	144	128
1	598.0000	2.0000	9	0	11.2418	76.1065	3.6660	0.4043	151	135
1	599.0000	2.0000	9	0	11.1280	76.0408	3.4567	0.1871	151	136
1	600.0000	2.0000	8	0	10.9160	76.0522	3.5463	0.2829	144	126
1	601.0000	2.0000	9	0	10.8135	76.1026	3.7352	0.1969	138	131
1	602.0000	2.0000	9	0	10.7472	76.1927	3.6988	0.2849	140	127
1	603.0000	2.0000	9	0	10.9123	76.0156	3.5779	0.2225	147	130
1	604.0000	2.0000	9	0	10.9087	75.9103	3.5168	0.3489	156	135
1	605.0000	2.0000	8	0	11.0423	76.0348	3.5014	0.3254	153	129
1	606.0000	2.0000	9	0	10.8340	76.0199	3.4696	0.2898	157	133
1	607.0000	2.0000	9	0	10.7381	76.0796	3.5034	0.2368	141	126
1	608.0000	2.0000	9	0	10.9395	76.0529	3.4670	0.2556	153	133
1	609.0000	2.0000	9	0	10.9120	76.0558	3.4855	0.2757	156	135
1	610.0000	2.0000	9	0	10.7314	75.9777	3.4613	0.4125	148	131
1	611.0000	2.0000	9	0	10.6842	76.0687	3.4933	0.2139	143	135
1	612.0000	2.0000	9	0	10.7756	76.0101	3.5805	0.3177	149	138
1	613.0000	2.0000	9	0	10.5535	76.0662	3.6364	0.2992	148	128
1	614.0000	2.0000	9	0	10.4976	76.0739	3.6757	0.3207	157	128
1	615.0000	2.0000	8	0	10.6322	76.0826	3.3930	0.2666	148	132
1	616.0000	2.0000	9	0	10.6784	76.0741	3.3209	0.2945	144	128
1	617.0000	2.0000	8	0	10.7871	76.0967	3.2373	0.2755	151	126
1	618.0000	2.0000	8	0	10.7748	76.1165	3.1229	0.2670	151	128
1	619.0000	2.0000	9	0	10.7707	76.0538	3.1646	0.2462	148	126
1	620.0000	2.0000	8	0	11.6999	75.7219	2.8696	0.4930	152	124
1	621.0000	2.0000	9	0	12.5464	75.9308	2.5611	0.5263	144	118
1	622.0000	2.0000	9	0	12.3945	76.0067	2.8567	0.2143	149	124
1	623.0000	2.0000	9	0	12.4647	75.8928	2.7879	0.2345	147	129
1	624.0000	2.0000	9	0	12.3966	76.0603	3.0424	0.3169	149	126
1	625.0000	2.0000	9	0	12.2535	75.8767	3.4083	0.4841	148	128
1	626.0000	2.0000	9	0	12.6975	75.7875	3.4998	0.4842	146	120
1	627.0000	2.0000	9	0	12.2227	75.8569	3.8736	0.4005	142	125
1	628.0000	2.0000	9	0	12.4817	75.9515	4.1790	0.2072	145	129
1	629.0000	2.0000	9	0	12.1591	76.1040	4.2943	0.3806	144	132
1	630.0000	2.0000	9	0	12.1924	76.0986	4.1364	0.2566	146	136
1	631.0000	2.0000	9	0	12.4337	76.0025	4.0431	0.2686	143	129
1	632.0000	2.0000	9	0	12.3696	75.9889	4.1206	0.2903	149	132
1	633.0000	2.0000	9	0	11.8480	75.7971	4.4357	0.4587	146	137
1	634.0000	2.0000	9	0	11.8667	75.9719	4.6114	0.2906	142	133
1	635.0000	2.0000	9	0	11.8903	75.9371	4.4793	0.3403	148	129
1	636.0000	2.0000	9	0	11.8833	75.9191	4.6063	0.2574	139	133
1	637.0000	2.0000	9	0	12.0139	76.0523	4.5251	0.2561	147	131
1	638.0000	2.0000	8	0	11.8967	75.9311	4.7556	0.2381	142	134
1	639.0000	2.0000	9	0	11.6908	76.0571	4.8030	0.2815	143	132
1	640.0000	2.0000	9	0	11.8163	75.9746	4.6728	0.3026	148	130
1	641.0000	2.0000	9	0	11.9774	76.0578	4.5666	0.3061	147	136
1	642.0000	2.0000	9	0	11.9640	76.0289	4.5138	0.4204	142	134
1	643.0000	2.0000	9	0	12.1599	75.9529	4.4903	0.3709	154	136
1	644.0000	2.0000	9	0	11.8916	75.9909	4.5567	0.2216	147	133
1	645.0000	2.0000	9	0	12.1771	76.0178	4.5711	0.3427	142	126
1	646.0000	2.0000	9	0	12.0332	75.9621	4.6669	0.2215	144	133
1	647.0000	2.0000	9	0	11.7496	76.1149	4.7167	0.2584	135	130
1	648.0000	2.0000	9	0	11.9073	76.0013	4.8060	0.2492	145	131
1	649.0000	2.0000	9	0	11.6678	76.0816	4.7447	0.3359	135	128
1	650.0000	2.0000	9	0	11.8477	75.9993	4.8131	0.2437	139	127
1	651.0000	2.0000	9	0	11.9402	75.9244	4.9396	0.2439	139	128
1	652.0000	2.0000	9	0	11.9181	75.9907	4.7601	0.2336	144	132
1	653.0000	2.0000	8	0	11.9196	76.0261	4.7993	0.2369	145	130
1	654.0000	2.0000	9	0	11.9429	75.9855	4.8134	0.2569	153	133
1	655.0000	2.0000	9	0	11.6397	75.9862	5.0766	0.2572	159	135
1	656.0000	2.0000	9	0	11.5236	76.0297	5.4410	0.3230	154	132
1	657.0000	2.0000	9	0	11.6106	75.9858	5.3989	0.2993	147	132
1	658.0000	2.0000	9	0	11.2530	76.0889	5.4776	0.2779	153	131
1	659.0000	2.0000	9	0	11.5904	75.9606	5.1514	0.2170	155	131
1	660.0000	2.0000	9	0	11.3775	75.9685	5.2678	0.2612	155	136
1	661.0000	2.0000	9	0	11.8530	75.9582	5.0786	0.2736	156	137
1	662.0000	2.0000	9	0	11.4333	76.0239	5.2122	0.3428	151	131
1	663.0000	2.0000	9	0	11.7930	75.9677	5.1820	0.2174	150	139
1	664.0000	2.0000	9	0	11.6390	75.8706	5.1371	0.2850	153	134
1	665.0000	2.0000	8	0	11.7158	75.9827	5.2143	0.2258	155	137
1	666.0000	2.0000	9	0	11.6993	75.9526	5.1549	0.1898	143	139
1	667.0000	2.0000	9	0	11.7311	75.9423	5.2017	0.3853	150	136
1	668.0000	2.0000	9	0	11.6540	75.9096	5.1530	0.2462	150	132
1	669.0000	2.0000	9	0	11.5897	75.9907	5.1139	0.2730	149	137
1	670.0000	2.0000	9	0	11.6127	75.9975	5.1717	0.3376	149	136
1	671.0000	2.0000	9	0	11.8170	75.8790	5.1708	0.2563	148	138
1	672.0000	2.0000	9	0	11.6324	75.9212	5.3147	0.3029	148	140
1	673.0000	2.0000	9	0	11.7041	75.9223	5.1439	0.3710	143	137
1	674.0000	2.0000	9	0	11.7259	75.9429	5.3497	0.2662	150	142
1	675.0000	2.0000	9	0	11.6356	75.9495	5.1117	0.3138	154	142
1	676.0000	2.0000	9	0	11.4947	75.9063	5.3426	0.3072	149	136
1	677.0000	2.0000	9	0	11.6929	75.9172	5.1873	0.2357	147	128
1	678.0000	2.0000	8	0	11.6914	75.9849	5.1089	0.3196	145	131
1	679.0000	2.0000	9	0	11.7172	75.7945	4.9962	0.4377	147	136
1	680.0000	2.0000	9	0	11.8960	75.8941	4.9292	0.3201	147	137
1	681.0000	2.0000	9	0	11.8349	75.9573	4.8934	0.5602	157	139
1	682.0000	2.0000	9	0	11.8120	75.8916	5.0115	0.3364	143	144
1	683.0000	2.0000	10	0	12.1062	75.8520	5.0702	0.3675	148	132
1	684.0000	2.0000	8	0	12.3520	75.8506	4.9888	0.3139	152	136
1	685.0000	2.0000	8	0	12.5729	75.8689	4.9366	0.2279	148	133
1	686.0000	2.0000	9	0	11.9991	75.7331	5.1249	0.4528	148	132
1	687.0000	2.0000	9	0	12.2792	75.8022	5.2144	0.2656	151	143
1	688.0000	2.0000	9	0	12.3584	75.7912	5.1404	0.2703	151	139
1	689.0000	2.0000	9	0	12.3359	75.8508	5.0393	0.2228	149	139
1	690.0000	2.0000	9	0	12.3860	75.8086	5.1905	0.2896	154	139
1	691.0000	2.0000	9	0	12.2813	75.7173	5.2677	0.3275	152	141
1	692.0000	2.0000	9	0	12.0095	75.7930	5.3209	0.2990	151	138
1	693.0000	2.0000	9	0	11.8925	75.8472	5.5969	0.3057	159	143
1	694.0000	2.0000	9	0	11.8890	75.8274	5.4886	0.2667	154	146
1	695.0000	2.0000	8	0	11.7191	75.9660	5.5341	0.3423	152	133
1	696.0000	2.0000	9	0	11.9745	75.8765	5.4771	0.2254	152	138
1	697.0000	2.0000	9	0	11.7224	75.9239	5.5723	0.2666	155	137
1	698.0000	2.0000	9	0	11.9018	75.8950	5.2492	0.4268	160	144
1	699.0000	2.0000	9	0	11.9894	75.8622	5.3915	0.3080	160	144
1	700.0000	2.0000	9	0	11.9804	75.8301	5.4115	0.2189	149	138
1	701.0000	2.0000	10	0	12.1035	75.7805	5.3311	0.3077	155	133
1	702.0000	2.0000	9	0	12.1785	75.8164	5.3498	0.2632	153	141
1	703.0000	2.0000	9	0	12.1300	75.8577	5.3450	0.2644	157	147
1	704.0000	2.0000	9	0	12.1341	75.8298	5.3187	0.1845	153	141
1	705.0000	2.0000	8	0	12.1531	75.8450	5.3617	0.2331	157	130
1	706.0000	2.0000	9	0	12.1907	75.8225	5.4996	0.2318	158	151
1	707.0000	2.0000	10	0	11.9041	75.8345	5.3970	0.2883	154	142
1	708.0000	2.0000	9	0	11.9979	75.8130	5.4167	0.2208	146	142
1	709.0000	2.0000	9	0	12.0822	75.8658	5.3533	0.2375	153	142
1	710.0000	2.0000	8	0	12.0874	75.8632	5.3430	0.1627	143	143
1	711.0000	2.0000	9	0	12.2129	75.8481	5.2638	0.2277	155	142
1	712.0000	2.0000	10	0	11.9900	75.8407	5.4035	0.3019	154	136
1	713.0000	2.0000	9	0	12.1356	75.9190	5.4259	0.3168	153	151
1	714.0000	2.0000	9	0	11.9730	75.8659	5.2770	0.3683	157	147
1	715.0000	2.0000	9	0	12.1068	75.7950	5.2978	0.3030	158	144
1	716.0000	2.0000	8	0	12.2061	75.8141	5.2141	0.2177	157	145
1	717.0000	2.0000	9	0	12.1964	75.8475	5.1690	0.1931	156	141
1	718.0000	2.0000	9	0	12.0237	75.8688	5.2286	0.2430	148	140
1	719.0000	2.0000	9	0	11.9425	75.8810	5.3188	0.3061	156	135
1	720.0000	2.0000	9	0	12.0438	75.8643	5.1961	0.3272	149	137
1	721.0000	2.0000	9	0	12.0452	75.7877	5.2992	0.2681	153	139
1	722.0000	2.0000	10	0	11.9205	75.8523	5.3417	0.2048	154	138
1	723.0000	2.0000	9	0	11.8300	75.8954	5.3809	0.2367	148	142
1	724.0000	2.0000	9	0	11.9838	75.8243	5.3488	0.1606	153	135
1	725.0000	2.0000	8	0	11.7970	75.9357	5.4521	0.3550	150	129
1	726.0000	2.0000	9	0	12.0062	75.8673	5.3745	0.2495	156	142
1	727.0000	2.0000	9	0	11.9766	75.8221	5.4017	0.3410	157	143
1	728.0000	2.0000	9	0	12.1864	75.8092	5.2222	0.1963	148	135
1	729.0000	2.0000	9	0	12.0444	75.7874	5.2116	0.2061	152	141
1	730.0000	2.0000	9	0	12.0460	75.8671	5.2048	0.3839	158	142
1	731.0000	2.0000	9	0	12.2151	75.8032	5.0852	0.2142	150	147
1	732.0000	2.0000	10	0	12.1584	75.8874	5.3352	0.3161	153	137
1	733.0000	2.0000	9	0	12.1887	75.7958	5.2396	0.2575	159	141
1	734.0000	2.0000	9	0	11.8358	75.8822	5.3643	0.4217	145	140
1	735.0000	2.0000	9	0	12.2028	75.8227	5.2913	0.2380	157	136
1	736.0000	2.0000	9	0	11.9728	75.9037	5.3255	0.2671	153	147
1	737.0000	2.0000	9	0	11.9800	75.8770	5.3116	0.2823	153	141
1	738.0000	2.0000	9	0	12.1860	75.8728	5.2334	0.1915	157	144
1	739.0000	2.0000	9	0	12.1285	75.8396	5.3227	0.3003	152	138
1	740.0000	2.0000	9	0	11.8751	75.9744	5.5296	0.4479	157	147
1	741.0000	2.0000	9	0	11.3612	75.9875	5.8003	0.4853	154	138
1	742.0000	2.0000	9	0	11.6332	75.7732	6.0058	0.4055	153	131
1	743.0000	2.0000	9	0	11.2147	75.8794	5.9839	0.3767	157	137
1	744.0000	2.0000	9	0	11.3985	75.9360	5.8686	0.2637	160	126
1	745.0000	2.0000	9	0	11.3275	75.9196	5.8808	0.2289	156	136
1	746.0000	2.0000	9	0	11.3645	75.9716	5.8051	0.2329	154	137
1	747.0000	2.0000	9	0	11.2458	75.9909	5.8477	0.2917	147	136
1	748.0000	2.0000	9	0	11.4132	75.9432	5.8069	0.2410	165	134
1	749.0000	2.0000	9	0	11.6417	75.9307	5.7168	0.4426	163	138
1	750.0000	2.0000	9	0	11.5201	75.8745	5.7428	0.3174	156	136
1	751.0000	2.0000	9	0	11.2198	76.0598	5.9046	0.2222	153	137
1	752.0000	2.0000	9	0	11.1799	76.0078	5.8438	0.2781	157	131
1	753.0000	2.0000	9	0	11.1794	76.0732	5.7755	0.2436	153	128
1	754.0000	2.0000	9	0	10.7392	76.2392	6.2423	0.5594	151	128
1	755.0000	2.0000	9	0	11.2556	76.0202	5.8581	0.2265	143	115
1	756.0000	2.0000	9	0	10.9664	75.5323	6.3502	0.7425	138	103
1	757.0000	2.0000	9	0	11.3295	76.0815	7.1539	0.5188	133	103
1	758.0000	2.0000	9	0	11.1946	76.2543	7.5574	0.2139	138	105
1	759.0000	2.0000	9	0	11.0716	76.1214	7.5857	0.5165	131	107
1	760.0000	2.0000	9	0	11.1705	76.1747	7.4943	0.2957	131	114
1	761.0000	2.0000	9	0	11.1272	76.1910	7.5429	0.2644	136	111
1	762.0000	2.0000	9	0	11.2690	76.1833	7.6451	0.2122	138	115
1	763.0000	2.0000	9	0	11.5648	76.0928	7.4583	0.4440	138	117
1	764.0000	2.0000	9	0	10.5519	76.1642	7.8026	0.3626	149	115
1	765.0000	2.0000	9	0	9.8290	76.2971	7.8952	0.3219	147	119
1	766.0000	2.0000	9	0	9.8253	76.3047	7.9507	0.2271	142	128
1	767.0000	2.0000	9	0	9.7210	76.4083	7.8555	0.3353	144	124
1	768.0000	2.0000	9	0	9.6899	76.4785	7.7480	0.3360	142	124
1	769.0000	2.0000	9	0	9.6045	76.4002	7.8374	0.2319	149	125
1	770.0000	2.0000	9	0	9.5690	76.4365	7.9119	0.1953	150	126
1	771.0000	2.0000	8	0	9.4492	76.4948	8.0482	0.3031	149	123
1	772.0000	2.0000	8	0	9.3575	76.4450	8.0975	0.2492	146	120
1	773.0000	2.0000	8	0	9.3384	76.3446	8.0437	0.2872	150	117
1	774.0000	2.0000	9	0	9.2305	76.3676	8.3310	0.1949	145	119
1	775.0000	2.0000	9	0	8.6717	76.3596	8.8009	0.4736	151	119
1	776.0000	2.0000	9	0	8.3995	76.4528	8.8593	0.4432	144	115
1	777.0000	2.0000	9	0	8.2182	76.6214	8.7989	0.2639	142	123
1	778.0000	2.0000	9	0	8.2153	76.6103	8.8883	0.3094	138	127
1	779.0000	2.0000	9	0	8.2255	76.6571	8.9012	0.2444	150	123
1	780.0000	2.0000	9	0	8.0996	76.6469	8.8985	0.2841	145	132
1	781.0000	2.0000	9	0	8.1628	76.6612	8.8963	0.3085	147	126
1	782.0000	2.0000	9	0	8.0074	76.6992	8.8594	0.2878	140	134
1	783.0000	2.0000	9	0	7.8287	76.8007	9.0784	0.4756	143	125
1	784.0000	2.0000	9	0	8.2842	76.7064	8.8397	0.3075	136	118
1	785.0000	2.0000	9	0	8.3219	76.7051	8.8933	0.3139	145	126
1	786.0000	2.0000	9	0	8.3418	76.7327	8.8956	0.3492	142	131
1	787.0000	2.0000	9	0	8.4685	76.7639	9.0130	0.3753	141	126
1	788.0000	2.0000	9	0	8.6972	76.6239	8.9408	0.2441	145	124
1	789.0000	2.0000	9	0	8.7048	76.5987	8.9631	0.2771	145	128
1	790.0000	2.0000	8	0	8.6345	76.5608	8.8639	0.3028	143	125
1	791.0000	2.0000	9	0	8.3790	76.7135	8.9383	0.4028	154	134
1	792.0000	2.0000	9	0	8.5874	76.6743	8.8265	0.2349	144	125
1	793.0000	2.0000	9	0	8.5137	76.6470	8.8643	0.3140	147	132
1	794.0000	2.0000	9	0	8.5746	76.6769	8.9382	0.2466	146	132
1	795.0000	2.0000	9	0	8.4798	76.6880	8.9498	0.3184	145	126
1	796.0000	2.0000	9	0	8.5268	76.6667	8.8318	0.2138	138	126
1	797.0000	2.0000	9	0	8.5294	76.6714	8.8866	0.2750	143	127
1	798.0000	2.0000	9	0	8.5085	76.6553	8.9126	0.2567	150	130
1	799.0000	2.0000	9	0	8.3591	76.6477	8.9124	0.2247	146	125
1	800.0000	2.0000	9	0	8.3290	76.7004	8.9114	0.2548	140	123
1	801.0000	2.0000	9	0	8.3482	76.6477	8.9778	0.3088	140	125
1	802.0000	2.0000	9	0	8.3799	76.7270	9.0040	0.2822	137	126
1	803.0000	2.0000	9	0	8.3051	76.7264	9.0401	0.2613	150	132
1	804.0000	2.0000	9	0	8.4555	76.6892	8.9108	0.2864	140	128
1	805.0000	2.0000	9	0	8.3330	76.7104	8.8408	0.2980	136	124
1	806.0000	2.0000	9	0	8.3722	76.7491	8.9882	0.2458	136	128
1	807.0000	2.0000	9	0	8.3502	76.7667	8.8733	0.2349	140	130
1	808.0000	2.0000	9	0	8.3389	76.7263	8.9470	0.2407	136	133
1	809.0000	2.0000	9	0	8.4093	76.7133	8.9475	0.3927	142	127
1	810.0000	2.0000	9	0	8.2312	76.8286	8.9792	0.4024	132	128
1	811.0000	2.0000	9	0	8.5391	76.7795	8.8665	0.2204	140	132
1	812.0000	2.0000	9	0	8.5018	76.7476	8.8540	0.2777	137	128
1	813.0000	2.0000	9	0	8.5706	76.7380	8.8457	0.2172	143	128
1	814.0000	2.0000	9	0	8.6769	76.7042	8.7739	0.2241	145	122
1	815.0000	2.0000	9	0	8.5835	76.7260	8.8540	0.3055	149	134
1	816.0000	2.0000	9	0	8.5764	76.7080	8.8660	0.2931	146	129
1	817.0000	2.0000	9	0	8.6935	76.7856	8.9350	0.3716	157	134
1	818.0000	2.0000	9	0	8.6875	76.6519	9.0061	0.2653	139	130
1	819.0000	2.0000	9	0	8.7647	76.6432	8.8214	0.2591	144	132
1	820.0000	2.0000	9	0	8.7015	76.7503	8.9436	0.2630	141	123
1	821.0000	2.0000	8	0	8.8397	76.7545	8.8829	0.2195	148	118
1	822.0000	2.0000	9	0	9.0670	76.6153	8.8437	0.3899	144	129
1	823.0000	2.0000	9	0	8.9130	76.6713	8.8678	0.2754	139	130
1	824.0000	2.0000	9	0	8.9772	76.6665	8.9661	0.2592	144	130
1	825.0000	2.0000	9	0	8.9869	76.7080	8.9758	0.2326	145	137
1	826.0000	2.0000	9	0	8.8477	76.7540	9.0384	0.2584	144	134
1	827.0000	2.0000	9	0	8.9503	76.6951	8.9438	0.2568	145	134
1	828.0000	2.0000	9	0	8.7192	76.6984	9.0176	0.3395	143	123
1	829.0000	2.0000	9	0	8.7875	76.7560	8.8854	0.3996	135	126
1	830.0000	2.0000	9	0	9.0025	76.6431	8.8821	0.2311	127	119
1	831.0000	2.0000	9	0	8.9916	76.6377	8.9888	0.2666	136	114
1	832.0000	2.0000	9	0	8.9955	76.5949	8.9518	0.2588	134	116
1	833.0000	2.0000	9	0	8.8521	76.6392	9.0133	0.6131	136	121
1	834.0000	2.0000	9	0	9.2731	76.6820	8.8514	0.2700	141	127
1	835.0000	2.0000	9	0	9.5076	76.6581	8.9184	0.3153	159	123
1	836.0000	2.0000	9	0	9.3100	76.5871	9.0077	0.3920	141	124
1	837.0000	2.0000	9	0	9.7033	76.5058	8.8226	0.4393	130	122
1	838.0000	2.0000	9	0	9.8984	76.4272	9.1714	0.5064	137	119
1	839.0000	2.0000	9	0	10.1442	76.4416	9.1220	0.3116	140	112
1	840.0000	2.0000	9	0	10.5239	76.3651	8.9462	0.2848	133	111
1	841.0000	2.0000	9	0	10.5447	76.2733	8.8717	0.4082	139	116
1	842.0000	2.0000	9	0	10.6139	76.3616	8.9172	0.6397	143	123
1	843.0000	2.0000	9	0	11.2076	76.1654	8.7878	0.2779	153	123
1	844.0000	2.0000	9	0	11.4281	76.1533	8.7070	0.1649	140	125
1	845.0000	2.0000	9	0	11.2005	76.1591	8.6950	0.2930	141	123
1	846.0000	2.0000	10	0	11.2116	76.2548	8.7901	0.3619	142	124
1	847.0000	2.0000	9	0	11.2249	76.2631	8.6663	0.2663	144	128
1	848.0000	2.0000	9	0	11.4472	76.1804	8.5821	0.2461	148	125
1	849.0000	2.0000	9	0	10.8308	76.4342	8.7305	0.6380	149	122
1	850.0000	2.0000	9	0	11.7940	76.0150	8.5220	0.4721	153	124
1	851.0000	2.0000	9	0	12.0976	76.1959	8.2560	0.2424	151	129
1	852.0000	2.0000	9	0	12.1765	76.1559	8.1985	0.2497	150	133
1	853.0000	2.0000	9	0	12.1941	76.1281	8.2110	0.2274	159	135
1	854.0000	2.0000	9	0	12.3011	76.1035	8.2565	0.2618	145	128
1	855.0000	2.0000	9	0	12.3383	76.1407	8.1843	0.2514	152	131
1	856.0000	2.0000	9	0	12.5037	76.1141	8.1208	0.4777	147	129
1	857.0000	2.0000	8	0	12.4399	76.1481	8.1527	0.2095	145	129
1	858.0000	2.0000	9	0	12.3302	76.1578	8.2245	0.3418	147	127
1	859.0000	2.0000	9	0	12.7377	76.0326	8.1949	0.3566	149	130
1	860.0000	2.0000	9	0	12.7412	76.0704	8.0404	0.1974	156	132
1	861.0000	2.0000	9	0	12.7317	76.0898	8.0826	0.2361	153	140
1	862.0000	2.0000	8	0	12.8822	76.0634	7.9356	0.2249	147	129
1	863.0000	2.0000	9	0	12.9145	75.9814	7.9264	0.2420	142	128
1	864.0000	2.0000	9	0	12.8745	76.0311	7.8300	0.2744	152	122
1	865.0000	2.0000	7	0	12.8685	75.8044	8.0369	0.1803	115	91
0	866.0000	2.0000	0	3	0.0000	0.0000	0.0000	0.0000	77	63
1	867.0000	2.0000	9	0	19.2959	67.8876	98.4430	0.3868	95	85
1	868.0000	2.0000	10	0	19.2384	67.7992	98.3436	0.5069	114	104
1	869.0000	2.0000	10	0	19.4522	67.9326	98.5839	0.2687	119	116
1	870.0000	2.0000	10	0	19.7904	67.9762	98.5123	0.5302	125	119
1	871.0000	2.0000	9	0	19.4707	67.9737	98.5871	0.2025	125	115
1	872.0000	2.0000	10	0	19.5110	68.0085	98.6942	0.2293	122	122
1	873.0000	2.0000	10	0	19.5398	67.9693	98.5991	0.2348	128	120
1	874.0000	2.0000	9	0	19.5686	67.9944	98.5894	0.2093	132	119
1	875.0000	2.0000	10	0	19.6480	67.9498	98.6453	0.2107	135	120
1	876.0000	2.0000	10	0	19.5048	67.8807	98.6121	0.2372	128	129
1	877.0000	2.0000	10	0	19.5158	67.8505	98.6723	0.1719	143	128
1	878.0000	2.0000	10	0	19.5613	67.7451	98.6946	0.2559	143	125
1	879.0000	2.0000	10	0	19.6108	67.7575	98.7368	0.1847	139	129
1	880.0000	2.0000	10	0	19.5067	67.7512	98.7599	0.2715	137	133
1	881.0000	2.0000	10	0	19.6154	67.6786	98.7036	0.2264	137	124
1	882.0000	2.0000	10	0	19.5919	67.7361	98.6204	0.1916	126	129
1	883.0000	2.0000	10	0	19.6386	67.7645	98.6083	0.2470	139	133
1	884.0000	2.0000	10	0	19.6617	67.6771	98.6280	0.2217	144	127
1	885.0000	2.0000	10	0	19.6757	67.7424	98.6029	0.1706	132	125
1	886.0000	2.0000	10	0	19.6544	67.7082	98.4909	0.1418	136	126
1	887.0000	2.0000	10	0	19.6367	67.6561	98.7173	0.2277	130	122
1	888.0000	2.0000	10	0	19.3671	67.7313	98.7811	0.3199	136	136
1	889.0000	2.0000	10	0	19.5613	67.7698	98.6385	0.2107	140	133
1	890.0000	2.0000	10	0	19.6963	67.7234	98.7444	0.1760	138	130
1	891.0000	2.0000	10	0	19.6691	67.8430	98.7035	0.2064	133	127
1	892.0000	2.0000	10	0	19.6885	67.7405	98.5225	0.2604	139	134
1	893.0000	2.0000	10	0	19.5890	67.8211	98.5815	0.2160	137	128
1	894.0000	2.0000	10	0	19.5397	67.8808	98.6408	0.2136	141	126
1	895.0000	2.0000	10	0	19.5335	67.8006	98.6527	0.3118	136	135
1	896.0000	2.0000	10	0	19.5335	67.8493	98.6492	0.2292	138	134
1	897.0000	2.0000	10	0	19.5973	67.7981	98.5617	0.3309	131	129
1	898.0000	2.0000	10	0	19.4472	67.8166	98.7239	0.3022	144	134
1	899.0000	2.0000	10	0	19.5783	67.7932	98.6628	0.2873	139	129
1	900.0000	2.0000	10	0	19.4293	67.8233	98.7592	0.2564	141	135
1	901.0000	2.0000	10	0	19.5437	67.8536	98.7583	0.2270	131	128
1	902.0000	2.0000	9	0	19.6590	67.9840	98.6186	0.1812	142	132
1	903.0000	2.0000	10	0	19.7709	67.9675	98.6005	0.2607	132	129
1	904.0000	2.0000	10	0	19.5711	67.9827	98.6819	0.2475	136	139
1	905.0000	2.0000	9	0	19.6152	67.9330	98.7284	0.1825	132	129
1	906.0000	2.0000	10	0	19.4832	67.9584	98.6562	0.2713	133	137
1	907.0000	2.0000	10	0	19.5301	68.0401	98.5506	0.2460	133	133
1	908.0000	2.0000	10	0	19.5757	67.8940	98.7484	0.2666	140	128
1	909.0000	2.0000	10	0	19.6496	67.8564	98.5962	0.1947	136	132
1	910.0000	2.0000	9	0	19.6332	67.8808	98.5775	0.2015	134	125
1	911.0000	2.0000	10	0	19.4793	67.8702	98.5833	0.2853	138	131
1	912.0000	2.0000	10	0	19.6355	67.8324	98.6174	0.2795	130	133
1	913.0000	2.0000	10	0	19.5327	67.9022	98.5735	0.2826	132	133
1	914.0000	2.0000	10	0	19.4251	67.8879	98.6060	0.2334	133	118
1	915.0000	2.0000	9	0	19.5276	67.7899	98.7420	0.2148	129	113
1	916.0000	2.0000	10	0	19.5209	67.8506	98.6403	0.1822	134	123
1	917.0000	2.0000	10	0	19.6941	67.7834	98.5432	0.2668	130	119
1	918.0000	2.0000	10	0	19.5210	67.7425	98.5919	0.3159	139	136
1	919.0000	2.0000	10	0	19.3715	67.6980	98.7299	0.3684	142	131
1	920.0000	2.0000	10	0	19.4457	67.7879	98.6848	0.2689	140	128
1	921.0000	2.0000	10	0	19.5822	67.7251	98.5754	0.2173	141	127
1	922.0000	2.0000	10	0	19.4438	67.7068	98.5545	0.2417	131	131
1	923.0000	2.0000	10	0	19.4666	67.7530	98.6283	0.3593	133	133
1	924.0000	2.0000	10	0	19.4548	67.7137	98.5144	0.3110	134	125
1	925.0000	2.0000	10	0	19.5528	67.7131	98.6742	0.1567	139	123
1	926.0000	2.0000	10	0	19.5367	67.6725	98.6030	0.2843	135	127
1	927.0000	2.0000	10	0	19.5357	67.7492	98.5501	0.1548	143	131
1	928.0000	2.0000	10	0	19.4697	67.8005	98.6381	0.2694	139	132
1	929.0000	2.0000	10	0	19.4978	67.7945	98.5571	0.2185	139	134
1	930.0000	2.0000	10	0	19.6011	67.7990	98.5906	0.1752	136	123
1	931.0000	2.0000	10	0	19.4314	67.8058	98.6263	0.2469	138	123
1	932.0000	2.0000	10	0	19.4710	67.7916	98.7131	0.2020	132	127
1	933.0000	2.0000	10	0	19.3126	67.8228	98.7245	0.2489	134	131
1	934.0000	2.0000	10	0	19.4645	67.8310	98.5946	0.1725	134	131
1	935.0000	2.0000	10	0	19.3547	67.8125	98.6936	0.2552	146	136
1	936.0000	2.0000	10	0	19.5030	67.7600	98.6891	0.2309	141	138
1	937.0000	2.0000	10	0	19.4869	67.8333	98.5716	0.2189	137	132
1	938.0000	2.0000	10	0	19.4386	67.8124	98.7662	0.2344	138	135
1	939.0000	2.0000	10	0	19.3805	67.8173	98.7408	0.2150	137	128
1	940.0000	2.0000	10	0	19.4196	67.8426	98.6524	0.1878	135	136
1	941.0000	2.0000	10	0	19.3161	67.7798	98.7005	0.1965	142	139
1	942.0000	2.0000	10	0	19.5360	67.8201	98.5565	0.1981	133	131
1	943.0000	2.0000	10	0	19.3260	67.8982	98.6930	0.2536	135	139
1	944.0000	2.0000	10	0	19.4365	67.8652	98.6136	0.2250	137	134
1	945.0000	2.0000	10	0	19.3455	67.8586	98.6817	0.2078	138	136
1	946.0000	2.0000	10	0	19.3845	67.7979	98.6938	0.2323	136	134
1	947.0000	2.0000	10	0	19.4286	67.8512	98.6160	0.2912	141	129
1	948.0000	2.0000	10	0	19.5040	67.8426	98.5922	0.2040	131	124
1	949.0000	2.0000	10	0	19.3704	67.8326	98.5828	0.2944	139	137
1	950.0000	2.0000	10	0	19.5587	67.8244	98.5989	0.2523	139	133
1	951.0000	2.0000	10	0	19.5404	67.8941	98.5044	0.1820	133	135
1	952.0000	2.0000	10	0	19.4396	67.8597	98.6544	0.2319	132	132
1	953.0000	2.0000	10	0	19.4486	67.8213	98.6592	0.1889	138	129
1	954.0000	2.0000	10	0	19.5084	67.8389	98.6545	0.2406	137	132
1	955.0000	2.0000	10	0	19.5024	67.7691	98.6358	0.2656	135	131
1	956.0000	2.0000	10	0	19.4530	67.7616	98.5737	0.2897	131	130
1	957.0000	2.0000	10	0	19.6159	67.8018	98.5441	0.2506	141	131
1	958.0000	2.0000	10	0	19.5102	67.7558	98.6011	0.1743	142	127
1	959.0000	2.0000	10	0	19.4785	67.8044	98.5236	0.2640	142	136
1	960.0000	2.0000	10	0	19.5329	67.7214	98.5778	0.1809	136	124
1	961.0000	2.0000	10	0	19.7232	67.6895	98.3797	0.2943	136	122
1	962.0000	2.0000	10	0	19.4978	67.7273	98.4039	0.1600	135	125
1	963.0000	2.0000	10	0	19.4409	67.8121	98.3602	0.3548	152	131
1	964.0000	2.0000	10	0	19.4259	67.7794	98.5738	0.2459	147	137
1	965.0000	2.0000	10	0	19.4167	67.8570	98.5006	0.1810	141	140
1	966.0000	2.0000	10	0	19.4446	67.8319	98.4733	0.3379	144	134
1	967.0000	2.0000	10	0	19.4665	67.9169	98.3567	0.2362	139	137
1	968.0000	2.0000	10	0	19.4760	67.8802	98.5313	0.2042	143	133
1	969.0000	2.0000	10	0	19.5127	67.8887	98.3884	0.2694	140	131
1	970.0000	2.0000	10	0	19.5050	67.9020	98.5351	0.2472	146	145
1	971.0000	2.0000	10	0	19.5873	67.8223	98.4549	0.3515	139	146
1	972.0000	2.0000	10	0	19.4072	67.8810	98.4740	0.2469	150	137
1	973.0000	2.0000	10	0	19.4499	67.8812	98.4433	0.2509	136	133
1	974.0000	2.0000	10	0	19.4239	67.8365	98.5028	0.2068	138	136
1	975.0000	2.0000	10	0	19.5765	67.8333	98.3397	0.1564	139	131
1	976.0000	2.0000	10	0	19.5911	67.8662	98.3110	0.2138	144	134
1	977.0000	2.0000	10	0	19.3702	67.8487	98.5144	0.2335	144	133
1	978.0000	2.0000	10	0	19.4582	67.8549	98.4007	0.2176	140	142
1	979.0000	2.0000	10	0	19.4595	67.9150	98.3456	0.2423	145	134
1	980.0000	2.0000	10	0	19.5451	67.7919	98.4066	0.2562	143	137
1	981.0000	2.0000	10	0	19.3350	67.8792	98.4057	0.2375	145	138
1	982.0000	2.0000	10	0	19.4821	67.7466	98.4338	0.2550	146	136
1	983.0000	2.0000	10	0	19.3669	67.7584	98.4350	0.2312	142	133
1	984.0000	2.0000	10	0	19.4381	67.7608	98.4770	0.2503	145	133
1	985.0000	2.0000	10	0	19.4827	67.7537	98.3043	0.2414	143	131
1	986.0000	2.0000	10	0	19.3395	67.6531	98.4852	0.2722	142	143
1	987.0000	2.0000	10	0	19.4923	67.6828	98.3677	0.1918	143	129
1	988.0000	2.0000	10	0	19.4907	67.5086	98.5338	0.3517	144	135
1	989.0000	2.0000	10	0	19.3559	67.4386	98.5450	0.2667	144	134
1	990.0000	2.0000	10	0	19.3549	67.3066	98.7712	0.2789	144	135
1	991.0000	2.0000	10	0	19.5316	67.3380	98.6744	0.3810	143	133
1	992.0000	2.0000	10	0	19.1997	67.4202	98.6297	0.2927	141	139
1	993.0000	2.0000	10	0	19.3403	67.5171	98.5664	0.3157	144	132
1	994.0000	2.0000	10	0	19.2199	67.5115	98.4570	0.3165	144	132
1	995.0000	2.0000	10	0	19.1611	67.5453	98.5621	0.3598	147	136
1	996.0000	2.0000	10	0	19.2822	67.5818	98.5266	0.3070	138	130
1	997.0000	2.0000	10	0	19.3801	67.4947	98.5481	0.1687	124	115
1	998.0000	2.0000	10	0	19.2532	67.4818	98.5873	0.2280	114	92
1	999.0000	2.0000	10	0	19.4089	67.3264	98.1336	0.7082	117	97
1	1000.0000	2.0000	10	0	19.3460	67.4196	98.3143	0.3316	127	108
1	1001.0000	2.0000	10	0	19.3171	67.4258	98.4394	0.3066	129	123
1	1002.0000	2.0000	10	0	19.3340	67.3217	98.4930	0.2555	134	119
1	1003.0000	2.0000	10	0	19.2661	67.2478	98.4622	0.3317	130	123
1	1004.0000	2.0000	10	0	19.3176	67.2470	98.4449	0.2951	133	122
1	1005.0000	2.0000	10	0	18.9530	67.2318	98.5364	0.4733	135	125
1	1006.0000	2.0000	10	0	19.2771	67.1693	98.6220	0.1613	132	126
1	1007.0000	2.0000	10	0	19.3264	67.1722	98.6767	0.2176	135	122
1	1008.0000	2.0000	10	0	19.4781	67.2711	98.4973	0.2350	129	124
1	1009.0000	2.0000	10	0	19.4685	67.3475	98.4019	0.3353	129	128
1	1010.0000	2.0000	10	0	19.6048	67.3249	98.4340	0.3461	126	129
1	1011.0000	2.0000	10	0	19.8534	67.1484	98.5064	0.4547	142	124
1	1012.0000	2.0000	10	0	19.7519	67.4027	98.2913	0.2192	135	127
1	1013.0000	2.0000	10	0	19.9889	67.3433	98.1430	0.2639	135	126
1	1014.0000	2.0000	10	0	19.9575	67.4024	98.2245	0.2812	136	130
1	1015.0000	2.0000	10	0	19.9599	67.4051	97.8410	0.5629	137	125
1	1016.0000	2.0000	10	0	19.8078	67.2991	98.5214	0.1696	127	118
1	1017.0000	2.0000	10	0	19.7055	67.4093	98.3153	0.3001	137	116
1	1018.0000	2.0000	10	0	19.5719	67.2766	98.1739	0.3456	126	115
1	1019.0000	2.0000	10	0	19.5935	67.1960	98.5138	0.3559	122	114
1	1020.0000	2.0000	10	0	19.5606	67.1214	98.4227	0.4983	137	113
1	1021.0000	2.0000	10	0	19.5293	67.2837	98.4976	0.2424	130	118
1	1022.0000	2.0000	10	0	19.4848	67.3924	98.2129	0.3230	131	126
1	1023.0000	2.0000	10	0	19.5582	67.4355	98.2755	0.2043	134	132
1	1024.0000	2.0000	9	0	19.5260	67.3242	98.4487	0.2216	130	122
1	1025.0000	2.0000	10	0	19.5378	67.1755	98.3208	0.2623	134	124
1	1026.0000	2.0000	10	0	19.5400	67.1707	98.4854	0.4209	134	117
1	1027.0000	2.0000	10	0	19.4837	67.3587	98.3883	0.2547	126	125
1	1028.0000	2.0000	10	0	19.4686	67.2156	98.4053	0.2515	134	122
1	1029.0000	2.0000	10	0	19.3668	67.2766	98.4237	0.1975	135	129
1	1030.0000	2.0000	10	0	19.3540	67.2734	98.4475	0.1748	142	125
1	1031.0000	2.0000	10	0	19.5773	67.1821	98.3087	0.3776	127	128
1	1032.0000	2.0000	10	0	19.2721	67.2727	98.4064	0.1709	132	122
1	1033.0000	2.0000	10	0	19.3082	67.2436	98.5204	0.2550	132	126
1	1034.0000	2.0000	10	0	19.3042	67.2005	98.4850	0.2222	144	127
1	1035.0000	2.0000	10	0	19.1639	67.1160	98.4765	0.2619	129	135
1	1036.0000	2.0000	10	0	19.2252	67.0951	98.4040	0.2520	141	133
1	1037.0000	2.0000	10	0	19.2430	67.1480	98.4434	0.2269	146	127
1	1038.0000	2.0000	10	0	19.1969	67.0983	98.5141	0.2057	139	132
1	1039.0000	2.0000	10	0	19.2141	67.1368	98.4648	0.2926	141	130
1	1040.0000	2.0000	10	0	19.2022	67.0679	98.6288	0.2761	136	130
1	1041.0000	2.0000	10	0	19.3383	67.0803	98.3974	0.2447	138	135
1	1042.0000	2.0000	10	0	19.2567	67.1520	98.4631	0.2291	130	119
1	1043.0000	2.0000	10	0	19.1820	67.0732	98.5187	0.2562	141	132
1	1044.0000	2.0000	10	0	19.2676	67.0527	98.4097	0.2659	146	132
1	1045.0000	2.0000	10	0	19.1551	67.0540	98.5762	0.1968	150	132
1	1046.0000	2.0000	10	0	19.3452	67.0924	98.3941	0.1710	136	125
1	1047.0000	2.0000	10	0	19.3289	67.1312	98.4038	0.2463	140	131
1	1048.0000	2.0000	10	0	19.3433	67.0174	98.4016	0.3011	132	126
1	1049.0000	2.0000	10	0	19.4282	67.0719	98.2464	0.2860	136	133
1	1050.0000	2.0000	10	0	19.2957	67.1211	98.2942	0.3236	145	134
1	1051.0000	2.0000	10	0	19.2528	67.0212	98.4841	0.1767	136	128
1	1052.0000	2.0000	10	0	19.2432	66.9823	98.4764	0.1383	133	131
1	1053.0000	2.0000	10	0	19.1653	67.0156	98.4520	0.2067	132	132
1	1054.0000	2.0000	10	0	19.3700	67.0163	98.4407	0.1985	140	126
1	1055.0000	2.0000	10	0	19.2786	67.0977	98.4791	0.2797	136	133
1	1056.0000	2.0000	10	0	19.3037	67.0916	98.4816	0.2226	142	139
1	1057.0000	2.0000	10	0	19.2165	67.1589	98.5004	0.2602	135	132
1	1058.0000	2.0000	10	0	19.3502	67.1209	98.3721	0.2181	143	129
1	1059.0000	2.0000	10	0	19.1553	67.1469	98.5538	0.2455	141	137
1	1060.0000	2.0000	10	0	19.3946	67.0830	98.4494	0.1780	144	129
1	1061.0000	2.0000	10	0	19.4479	67.2032	98.3522	0.1894	137	126
1	1062.0000	2.0000	10	0	19.1998	67.1179	98.5824	0.1791	139	129
1	1063.0000	2.0000	10	0	19.2212	67.1019	98.5798	0.2685	146	134
1	1064.0000	2.0000	10	0	19.2868	66.9661	98.7335	0.4453	143	135
1	1065.0000	2.0000	10	0	19.2772	67.0805	98.5465	0.3123	145	134
1	1066.0000	2.0000	10	0	19.1970	67.0961	98.5153	0.2777	126	131
1	1067.0000	2.0000	10	0	19.2187	67.0175	98.5327	0.2047	141	124
1	1068.0000	2.0000	10	0	19.2815	67.0546	98.4854	0.2310	136	133
1	1069.0000	2.0000	10	0	19.1972	67.0468	98.5823	0.1738	140	130
1	1070.0000	2.0000	10	0	19.2414	67.0373	98.6107	0.2002	130	127
1	1071.0000	2.0000	10	0	19.2141	67.0458	98.6609	0.2581	143	132
1	1072.0000	2.0000	10	0	19.2135	67.1625	98.5269	0.2422	143	132
1	1073.0000	2.0000	10	0	19.2637	67.1252	98.4399	0.2173	144	130
1	1074.0000	2.0000	10	0	19.2769	67.1926	98.4873	0.2226	148	132
1	1075.0000	2.0000	10	0	19.2694	67.1977	98.5415	0.2561	149	133
1	1076.0000	2.0000	10	0	19.3685	67.2128	98.4872	0.1930	151	132
1	1077.0000	2.0000	10	0	19.3420	67.1701	98.4151	0.2466	147	131
1	1078.0000	2.0000	10	0	19.1521	67.2589	98.5523	0.2407	148	145
1	1079.0000	2.0000	10	0	19.3821	67.1619	98.3401	0.2246	147	130
1	1080.0000	2.0000	10	0	19.0284	67.1255	98.6245	0.3016	145	131
1	1081.0000	2.0000	10	0	19.1180	67.1866	98.5885	0.1642	139	128
1	1082.0000	2.0000	10	0	18.9775	67.1351	98.6637	0.2536	139	129
1	1083.0000	2.0000	10	0	19.2280	67.1014	98.5201	0.1805	139	131
1	1084.0000	2.0000	10	0	19.1441	67.0933	98.6349	0.1885	140	127
1	1085.0000	2.0000	10	0	19.0949	67.1605	98.5630	0.2569	142	135
1	1086.0000	2.0000	10	0	19.0992	67.1471	98.6439	0.1970	143	135
1	1087.0000	2.0000	10	0	18.9680	67.0383	98.7231	0.2615	137	128
1	1088.0000	2.0000	10	0	19.0334	67.0708	98.7213	0.1661	133	131
1	1089.0000	2.0000	10	0	19.0253	67.0349	98.7706	0.2207	147	132
1	1090.0000	2.0000	10	0	19.1146	67.0781	98.6825	0.1779	139	135
1	1091.0000	2.0000	10	0	19.0502	67.1042	98.6801	0.2553	146	135
1	1092.0000	2.0000	10	0	19.0957	67.1401	98.6677	0.1948	135	130
1	1093.0000	2.0000	10	0	19.0183	67.1337	98.7116	0.1930	136	124
1	1094.0000	2.0000	10	0	19.1732	67.0387	98.6422	0.1645	137	129
1	1095.0000	2.0000	10	0	19.0692	67.0031	98.8506	0.3878	142	132
1	1096.0000	2.0000	10	0	19.0425	67.1785	98.5578	0.1703	141	138
1	1097.0000	2.0000	10	0	18.9858	67.1785	98.7216	0.1833	144	134
1	1098.0000	2.0000	10	0	18.9706	67.1868	98.6783	0.1712	139	137
1	1099.0000	2.0000	10	0	18.9699	67.2550	98.6584	0.2115	140	132
1	1100.0000	2.0000	10	0	18.9900	67.1826	98.6905	0.1907	135	137
1	1101.0000	2.0000	10	0	18.8618	67.2847	98.6816	0.3527	141	131
1	1102.0000	2.0000	10	0	19.0274	67.2165	98.6321	0.2391	141	132
1	1103.0000	2.0000	10	0	19.1609	67.2053	98.6784	0.3721	142	132
1	1104.0000	2.0000	10	0	18.9320	67.2380	98.6962	0.2584	139	134
1	1105.0000	2.0000	10	0	19.1092	67.3119	98.6692	0.2213	141	127
1	1106.0000	2.0000	10	0	18.9956	67.2695	98.6812	0.2695	141	139
1	1107.0000	2.0000	10	0	18.9699	67.2780	98.7500	0.2269	138	129
1	1108.0000	2.0000	10	0	18.8303	67.3667	98.6589	0.2573	138	137
1	1109.0000	2.0000	10	0	18.8302	67.4471	98.5631	0.3698	137	139
1	1110.0000	2.0000	10	0	18.8793	67.4040	98.7095	0.2674	138	139
1	1111.0000	2.0000	10	0	19.0650	67.3073	98.6460	0.2418	136	133
1	1112.0000	2.0000	10	0	19.0291	67.3594	98.6285	0.1416	142	137
1	1113.0000	2.0000	10	0	18.9345	67.4286	98.6824	0.2130	135	134
1	1114.0000	2.0000	10	0	19.0835	67.4342	98.5608	0.2523	139	139
1	1115.0000	2.0000	10	0	19.0040	67.3933	98.6224	0.2047	140	135
1	1116.0000	2.0000	10	0	18.8979	67.3759	98.7058	0.3492	137	143
1	1117.0000	2.0000	10	0	18.7433	67.3675	98.7624	0.3367	138	137
1	1118.0000	2.0000	10	0	18.8635	67.3920	98.6048	0.2858	138	140
1	1119.0000	2.0000	10	0	18.8972	67.4162	98.6002	0.2196	136	136
1	1120.0000	2.0000	10	0	18.8027	67.4098	98.7052	0.2281	140	146
1	1121.0000	2.0000	10	0	18.9968	67.4058	98.6041	0.2854	137	144
1	1122.0000	2.0000	10	0	18.9395	67.4929	98.5679	0.2835	140	149
1	1123.0000	2.0000	10	0	18.9203	67.4388	98.6215	0.3120	142	141
1	1124.0000	2.0000	10	0	18.9025	67.4624	98.7099	0.3015	136	137
1	1125.0000	2.0000	10	0	18.9361	67.3762	98.7071	0.2171	134	132
1	1126.0000	2.0000	10	0	18.9196	67.4627	98.5771	0.2209	132	143
1	1127.0000	2.0000	10	0	18.8192	67.4315	98.6972	0.3000	132	136
1	1128.0000	2.0000	10	0	18.9253	67.4235	98.7269	0.2063	139	148
1	1129.0000	2.0000	10	0	18.9140	67.4263	98.7723	0.2388	138	145
1	1130.0000	2.0000	10	0	18.9092	67.3628	98.7438	0.1642	134	138
1	1131.0000	2.0000	10	0	18.7036	67.4107	98.7441	0.2422	133	144
1	1132.0000	2.0000	10	0	18.6948	67.4170	98.7272	0.3205	135	142
1	1133.0000	2.0000	10	0	18.9260	67.4005	98.7997	0.1778	135	137
1	1134.0000	2.0000	10	0	18.9712	67.4500	98.6529	0.1587	135	138
1	1135.0000	2.0000	10	0	19.0828	67.2733	98.8525	0.3877	136	135
1	1136.0000	2.0000	10	0	18.7723	67.4698	98.8697	0.2119	136	129
1	1137.0000	2.0000	10	0	18.8301	67.4318	98.8310	0.2739	133	139
1	1138.0000	2.0000	10	0	18.7968	67.4620	98.7452	0.3035	140	140
1	1139.0000	2.0000	10	0	18.8495	67.3579	98.8988	0.2399	134	140
1	1140.0000	2.0000	10	0	18.6941	67.4547	98.7814	0.2669	132	145
1	1141.0000	2.0000	10	0	19.1120	67.3567	98.7540	0.3702	128	134
1	1142.0000	2.0000	10	0	18.6845	67.4382	98.8864	0.3015	137	145
1	1143.0000	2.0000	10	0	18.9549	67.3681	98.9000	0.1982	131	135
1	0.0000	3.0000	10	0	20.0694	85.1596	87.8771	0.3100	141	126
1	1.0000	3.0000	10	0	20.0540	85.2443	87.8873	0.2426	147	120
1	2.0000	3.0000	10	0	20.1120	85.1956	87.7975	0.2264	133	125
1	3.0000	3.0000	10	0	20.0977	85.2444	87.8812	0.2947	137	128
1	4.0000	3.0000	10	0	20.1883	85.2279	87.8998	0.2130	130	132
1	5.0000	3.0000	10	0	20.0895	85.2393	87.8791	0.2151	140	132
1	6.0000	3.0000	10	0	20.2040	85.2611	87.8911	0.1876	142	132
1	7.0000	3.0000	10	0	20.1056	85.3205	87.8486	0.2539	137	125
1	8.0000	3.0000	10	0	20.1930	85.2734	87.8924	0.2838	134	121
1	9.0000	3.0000	10	0	20.1402	85.3012	87.8302	0.2606	138	126
1	10.0000	3.0000	10	0	20.1694	85.2733	87.9455	0.1828	133	124
1	11.0000	3.0000	10	0	20.1379	85.3673	87.9202	0.3101	135	126
1	12.0000	3.0000	9	0	20.1189	85.3622	87.8815	0.2541	133	126
1	13.0000	3.0000	10	0	20.2241	85.3970	87.8922	0.1749	139	128
1	14.0000	3.0000	9	0	20.1965	85.3548	87.9353	0.2561	134	128
1	15.0000	3.0000	10	0	20.2749	85.4208	87.9173	0.2298	139	122
1	16.0000	3.0000	10	0	20.2013	85.4517	87.8126	0.1719	133	126
1	17.0000	3.0000	10	0	20.2733	85.5075	87.9033	0.1826	128	118
1	18.0000	3.0000	10	0	20.2032	85.4927	87.8945	0.2847	129	123
1	19.0000	3.0000	10	0	20.3170	85.5301	87.8495	0.2199	132	121
1	20.0000	3.0000	9	0	20.2495	85.5136	87.9033	0.2358	134	125
1	21.0000	3.0000	10	0	20.2508	85.5685	87.8541	0.2001	128	122
1	22.0000	3.0000	10	0	20.2918	85.4645	87.9911	0.2267	134	121
1	23.0000	3.0000	10	0	20.2869	85.5299	87.8483	0.2048	135	129
1	24.0000	3.0000	10	0	20.3149	85.5307	87.9119	0.1815	128	127
1	25.0000	3.0000	10	0	20.3347	85.5245	87.9223	0.1672	136	127
1	26.0000	3.0000	10	0	20.3378	85.4907	87.8850	0.1988	135	132
1	27.0000	3.0000	10	0	20.3334	85.5201	87.8318	0.1455	134	130
1	28.0000	3.0000	10	0	20.2466	85.4920	87.8331	0.2788	133	127
1	29.0000	3.0000	10	0	20.3239	85.4837	87.8377	0.1983	142	122
1	30.0000	3.0000	10	0	20.3114	85.4801	87.8456	0.2041	132	124
1	31.0000	3.0000	10	0	20.2357	85.4601	87.8442	0.2158	127	118
1	32.0000	3.0000	10	0	20.2514	85.4694	87.8513	0.2679	125	120
1	33.0000	3.0000	10	0	20.3501	85.4750	87.8438	0.2422	127	117
1	34.0000	3.0000	10	0	20.3125	85.5021	87.8615	0.2443	133	124
1	35.0000	3.0000	10	0	20.3284	85.4895	87.8768	0.1986	137	117
1	36.0000	3.0000	9	0	20.3315	85.4753	87.8694	0.2221	137	121
1	37.0000	3.0000	10	0	20.2952	85.4671	87.8444	0.1707	132	119
1	38.0000	3.0000	10	0	20.3141	85.4989	87.8958	0.1682	141	127
1	39.0000	3.0000	10	0	20.2652	85.5013	87.9006	0.2050	136	122
1	40.0000	3.0000	10	0	20.3420	85.5332	87.8818	0.2561	133	116
1	41.0000	3.0000	10	0	20.3736	85.4954	87.9373	0.2224	135	119
1	42.0000	3.0000	10	0	20.2359	85.5260	87.9152	0.2540	132	124
1	43.0000	3.0000	10	0	20.3283	85.5238	87.9109	0.1286	134	115
1	44.0000	3.0000	10	0	20.2615	85.5302	87.9716	0.2118	133	123
1	45.0000	3.0000	10	0	20.2907	85.5514	87.8932	0.1984	137	121
1	46.0000	3.0000	10	0	20.1940	85.6017	87.9195	0.2627	132	126
1	47.0000	3.0000	10	0	20.2939	85.5957	87.8696	0.2170	133	127
1	48.0000	3.0000	10	0	20.2485	85.6067	87.8602	0.1670	128	128
1	49.0000	3.0000	10	0	20.2083	85.6494	87.8978	0.2341	137	127
1	50.0000	3.0000	10	0	20.2733	85.6844	87.9006	0.2002	127	123
1	51.0000	3.0000	10	0	20.1774	85.6431	87.9317	0.1957	136	132
1	52.0000	3.0000	10	0	20.2404	85.6531	87.9319	0.1688	135	128
1	53.0000	3.0000	10	0	20.2116	85.6215	87.9220	0.2031	133	127
1	54.0000	3.0000	10	0	20.1929	85.6544	87.9172	0.1882	130	129
1	55.0000	3.0000	10	0	20.1613	85.6624	87.9088	0.2196	127	132
1	56.0000	3.0000	10	0	20.2052	85.6478	87.9660	0.1816	134	127
1	57.0000	3.0000	10	0	20.2517	85.6176	87.9606	0.1924	135	137
1	58.0000	3.0000	10	0	20.1784	85.6407	87.9745	0.2169	134	135
1	59.0000	3.0000	10	0	20.2124	85.6247	87.9640	0.2018	125	125
1	60.0000	3.0000	10	0	20.2531	85.6581	87.9819	0.2402	114	105
1	61.0000	3.0000	10	0	20.1870	85.6820	87.9980	0.2899	95	79
0	62.0000	3.0000	0	3	0.0000	0.0000	0.0000	0.0000	97	77
1	63.0000	3.0000	8	0	13.5963	77.0557	0.9581	0.3619	114	94
1	64.0000	3.0000	9	0	13.8914	77.1882	0.7820	0.4603	134	112
1	65.0000	3.0000	8	0	13.6715	77.2259	0.9077	0.3437	137	119
1	66.0000	3.0000	9	0	13.8647	77.3000	0.7652	0.2610	134	116
1	67.0000	3.0000	9	0	13.8504	77.1984	0.8276	0.4299	137	118
1	68.0000	3.0000	8	0	13.4159	77.2138	0.9066	0.4044	142	113
1	69.0000	3.0000	8	0	11.6370	77.4998	1.5206	0.4173	138	114
1	70.0000	3.0000	8	0	11.9403	77.4834	1.4103	0.2126	144	119
1	71.0000	3.0000	8	0	11.8256	77.4696	1.3567	0.2882	143	119
1	72.0000	3.0000	9	0	11.8073	77.4470	1.4716	0.1941	147	125
1	73.0000	3.0000	9	0	11.8370	77.4277	1.4738	0.2774	145	122
1	74.0000	3.0000	9	0	11.5003	77.5180	1.5055	0.4538	150	127
1	75.0000	3.0000	9	0	11.4619	77.4980	1.4976	0.3715	143	127
1	76.0000	3.0000	8	0	11.5620	77.5304	1.5786	0.2616	151	127
1	77.0000	3.0000	8	0	11.1352	77.5573	1.7374	0.2688	148	131
1	78.0000	3.0000	9	0	10.9722	77.4806	1.7026	0.3151	140	124
1	79.0000	3.0000	10	0	10.9221	77.5743	1.7205	0.3237	146	123
1	80.0000	3.0000	9	0	11.0772	77.5476	1.6933	0.2676	141	128
1	81.0000	3.0000	9	0	10.9573	77.5530	1.7936	0.3209	139	120
1	82.0000	3.0000	9	0	10.8002	77.6908	1.8711	0.2879	141	126
1	83.0000	3.0000	9	0	10.8888	77.6059	1.7853	0.2789	139	118
1	84.0000	3.0000	10	0	10.4182	77.6141	2.0970	0.3531	136	116
1	85.0000	3.0000	8	0	10.4255	77.5934	2.0094	0.3443	135	117
1	86.0000	3.0000	9	0	10.2123	77.7114	1.9424	0.3149	133	113
1	87.0000	3.0000	9	0	10.1487	77.6564	2.0065	0.2664	132	115
1	88.0000	3.0000	9	0	10.1660	77.7164	1.9473	0.3198	126	110
1	89.0000	3.0000	10	0	10.0060	77.6582	2.0328	0.4540	120	106
1	90.0000	3.0000	9	0	10.2178	77.6862	1.6560	0.5725	118	107
1	91.0000	3.0000	9	0	10.2993	77.8230	1.9348	0.3082	118	106
1	92.0000	3.0000	9	0	10.5388	77.5896	1.7780	0.3897	114	107
1	93.0000	3.0000	10	0	10.3527	77.7063	1.8782	0.3741	109	104
1	94.0000	3.0000	9	0	10.7675	77.6979	1.7806	0.4367	111	100
1	95.0000	3.0000	9	0	10.2419	78.0051	1.2928	0.8279	118	102
1	96.0000	3.0000	10	0	10.2942	77.7212	1.8748	0.3504	112	97
1	97.0000	3.0000	9	0	9.9987	77.8697	1.5815	0.4689	111	97
1	98.0000	3.0000	10	0	10.4059	77.9076	1.6567	0.4655	100	87
1	99.0000	3.0000	10	0	10.1393	77.8684	1.7052	0.3905	110	93
1	100.0000	3.0000	9	0	9.8264	77.7896	1.9930	0.3003	106	94
1	101.0000	3.0000	10	0	9.9326	78.0982	1.5919	0.5328	106	92
1	102.0000	3.0000	10	0	9.8454	77.8670	1.8169	0.4442	125	95
1	103.0000	3.0000	10	0	10.0569	78.3123	1.8887	0.7189	112	97
1	104.0000	3.0000	10	0	9.5692	78.3527	1.3527	0.5728	120	92
1	105.0000	3.0000	9	0	9.7004	78.8531	1.6235	0.3380	115	103
1	106.0000	3.0000	9	0	9.3951	78.9146	1.5051	0.5995	129	107
1	107.0000	3.0000	8	0	9.4353	78.8245	1.5451	0.5799	131	102
1	108.0000	3.0000	9	0	9.0830	78.8825	1.8840	0.6386	134	107
1	109.0000	3.0000	9	0	9.5305	78.9186	1.8039	0.4600	136	106
1	110.0000	3.0000	9	0	9.4803	78.9668	1.6696	0.3337	139	107
1	111.0000	3.0000	8	0	9.3016	78.9088	1.7009	0.4781	130	111
1	112.0000	3.0000	8	0	9.7175	78.7749	1.9357	0.6037	143	114
1	113.0000	3.0000	9	0	9.4921	78.9462	1.6363	0.3931	148	111
1	114.0000	3.0000	8	0	9.6953	79.0554	1.5883	0.4135	136	121
1	115.0000	3.0000	9	0	9.4586	79.0332	1.7407	0.3882	140	117
1	116.0000	3.0000	9	0	9.8819	78.9352	1.6394	0.3569	139	115
1	117.0000	3.0000	9	0	9.7612	79.0652	1.7270	0.2707	149	123
1	118.0000	3.0000	9	0	9.7850	79.0377	1.5254	0.3027	147	123
1	119.0000	3.0000	9	0	9.9911	79.0239	1.5933	0.3217	149	124
1	120.0000	3.0000	9	0	9.9661	78.9993	1.5713	0.2480	158	134
1	121.0000	3.0000	9	0	10.0406	79.0067	1.6288	0.3979	156	121
1	122.0000	3.0000	9	0	9.9986	78.9741	1.5199	0.2812	146	131
1	123.0000	3.0000	8	0	9.9884	79.0058	1.4798	0.2488	150	128
1	124.0000	3.0000	9	0	9.9610	79.0101	1.4604	0.2898	150	125
1	125.0000	3.0000	9	0	10.0427	79.0239	1.5411	0.2853	146	128
1	126.0000	3.0000	8	0	10.0303	79.0895	1.5468	0.2428	153	129
1	127.0000	3.0000	9	0	10.0781	79.0627	1.4987	0.2027	147	130
1	128.0000	3.0000	9	0	10.0946	79.0208	1.4627	0.2351	152	119
1	129.0000	3.0000	9	0	10.1008	79.0189	1.5168	0.3055	143	127
1	130.0000	3.0000	8	0	10.1284	79.0826	1.5920	0.2929	155	124
1	131.0000	3.0000	8	0	10.1761	79.0748	1.4766	0.2340	159	131
1	132.0000	3.0000	9	0	10.2310	78.9979	1.4080	0.2237	155	126
1	133.0000	3.0000	9	0	10.5223	79.0634	1.2937	0.3818	153	122
1	134.0000	3.0000	9	0	10.2965	79.0659	1.4257	0.2892	150	127
1	135.0000	3.0000	9	0	10.3118	79.1140	1.4942	0.2505	150	125
1	136.0000	3.0000	8	0	10.3352	79.1259	1.5121	0.2783	158	128
1	137.0000	3.0000	9	0	10.4310	79.0435	1.4229	0.3497	151	128
1	138.0000	3.0000	9	0	10.4260	79.0358	1.4769	0.2770	145	129
1	139.0000	3.0000	9	0	10.4810	79.0840	1.4063	0.2680	153	127
1	140.0000	3.0000	8	0	10.4668	79.0858	1.4437	0.2343	151	133
1	141.0000	3.0000	9	0	10.3598	79.1051	1.3936	0.3175	139	126
1	142.0000	3.0000	9	0	10.4185	79.0669	1.4778	0.2571	146	128
1	143.0000	3.0000	9	0	10.6046	79.0673	1.4302	0.2452	148	129
1	144.0000	3.0000	8	0	10.4472	79.0690	1.3950	0.2566	161	125
1	145.0000	3.0000	9	0	10.2504	79.0371	1.3409	0.3703	149	124
1	146.0000	3.0000	8	0	10.1685	79.0495	1.4315	0.2602	152	126
1	147.0000	3.0000	8	0	10.0280	79.0429	1.4619	0.2647	149	126
1	148.0000	3.0000	9	0	9.6976	79.1420	1.5296	0.3413	152	119
1	149.0000	3.0000	9	0	9.7174	79.1123	1.6100	0.2584	150	129
1	150.0000	3.0000	8	0	9.8339	79.0840	1.7444	0.2690	157	126
1	151.0000	3.0000	9	0	9.6612	79.0844	1.7127	0.3345	151	122
1	152.0000	3.0000	9	0	9.8608	79.0749	1.6370	0.2712	151	124
1	153.0000	3.0000	9	0	9.5867	79.0470	1.7608	0.2848	151	132
1	154.0000	3.0000	9	0	9.6216	79.0990	1.6910	0.2402	155	130
1	155.0000	3.0000	8	0	9.5378	79.1957	1.8942	0.3105	155	129
1	156.0000	3.0000	9	0	9.6642	79.0311	1.7589	0.3653	161	128
1	157.0000	3.0000	9	0	9.7466	78.9896	1.7978	0.3665	156	134
1	158.0000	3.0000	9	0	9.7125	79.0113	1.8091	0.3108	148	127
1	159.0000	3.0000	9	0	9.7425	79.0107	1.8615	0.3144	150	129
1	160.0000	3.0000	9	0	9.7268	78.9979	1.8782	0.2406	155	135
1	161.0000	3.0000	9	0	9.8616	78.9575	1.8909	0.2789	149	121
1	162.0000	3.0000	8	0	9.7595	79.0249	2.0622	0.3419	154	127
1	163.0000	3.0000	9	0	9.9125	78.9265	1.9279	0.3175	153	129
1	164.0000	3.0000	9	0	9.8888	78.9134	1.8568	0.3672	151	118
1	165.0000	3.0000	9	0	10.2728	78.8275	1.7352	0.3919	137	114
1	166.0000	3.0000	9	0	10.1016	78.8279	1.7882	0.3717	139	115
1	167.0000	3.0000	9	0	10.1104	78.8537	1.9235	0.2739	147	118
1	168.0000	3.0000	8	0	9.9680	78.9596	1.8657	0.3723	142	115
1	169.0000	3.0000	9	0	9.9760	78.9007	1.8195	0.4353	139	116
1	170.0000	3.0000	9	0	10.2389	78.8340	1.7712	0.3513	146	109
1	171.0000	3.0000	9	0	10.1702	78.8486	1.8131	0.3262	148	112
1	172.0000	3.0000	9	0	10.2876	78.8116	1.7780	0.2958	137	121
1	173.0000	3.0000	9	0	10.3901	78.6641	1.9392	0.4409	133	116
1	174.0000	3.0000	9	0	10.1633	78.8617	1.8371	0.3134	134	113
1	175.0000	3.0000	9	0	10.0694	78.7103	1.6268	0.6036	134	107
1	176.0000	3.0000	9	0	10.1419	78.8180	1.6899	0.3192	134	110
1	177.0000	3.0000	9	0	10.3330	78.7957	1.8424	0.2986	140	117
1	178.0000	3.0000	9	0	10.4001	78.8155	1.6442	0.2273	146	116
1	179.0000	3.0000	8	0	9.9920	78.8762	1.8581	0.4016	127	115
1	180.0000	3.0000	9	0	10.6477	78.7216	1.7209	0.3251	141	125
1	181.0000	3.0000	9	0	10.8063	78.7815	1.5873	0.5651	143	120
1	182.0000	3.0000	9	0	10.9866	78.7516	1.7436	0.3948	138	131
1	183.0000	3.0000	9	0	11.0975	78.7357	1.7317	0.2620	145	135
1	184.0000	3.0000	10	0	10.9381	78.7518	1.8634	0.2366	137	125
1	185.0000	3.0000	9	0	10.9896	78.6883	1.6488	0.2890	138	129
1	186.0000	3.0000	9	0	10.9239	78.7902	1.7589	0.3627	145	134
1	187.0000	3.0000	9	0	10.4779	78.7145	1.7881	0.4356	136	120
1	188.0000	3.0000	9	0	10.6588	78.7214	1.7930	0.3728	154	131
1	189.0000	3.0000	9	0	10.5436	78.6650	1.9879	0.4869	141	137
1	190.0000	3.0000	9	0	10.6081	78.8102	1.8407	0.3679	145	131
1	191.0000	3.0000	8	0	10.4153	78.7944	1.9185	0.3113	141	135
1	192.0000	3.0000	8	0	10.3559	78.7508	1.8244	0.3865	138	133
1	193.0000	3.0000	9	0	10.5180	78.7324	1.9175	0.3737	141	129
1	194.0000	3.0000	9	0	10.5405	78.7091	1.8199	0.2939	141	127
1	195.0000	3.0000	9	0	10.4920	78.6766	1.7995	0.2539	140	122
1	196.0000	3.0000	9	0	10.5848	78.6976	1.7447	0.3115	142	138
1	197.0000	3.0000	9	0	10.7935	78.7088	1.8336	0.2694	141	134
1	198.0000	3.0000	8	0	10.8192	78.7089	1.7690	0.2791	137	131
1	199.0000	3.0000	9	0	10.9543	78.6033	1.7648	0.3125	150	134
1	200.0000	3.0000	9	0	10.8127	78.6224	1.8412	0.3322	136	132
1	201.0000	3.0000	9	0	11.0514	78.6086	1.6278	0.3678	141	132
1	202.0000	3.0000	9	0	11.3740	78.6237	1.6998	0.2735	139	130
1	203.0000	3.0000	9	0	11.3924	78.6264	1.6699	0.2806	137	120
1	204.0000	3.0000	8	0	11.4877	78.6296	1.7541	0.2342	133	129
1	205.0000	3.0000	9	0	11.2335	78.6020	1.8469	0.1809	147	133
1	206.0000	3.0000	8	0	11.2138	78.6123	1.8746	0.2324	153	132
1	207.0000	3.0000	8	0	11.1723	78.5983	1.8975	0.3410	143	131
1	208.0000	3.0000	9	0	11.4109	78.6189	1.8294	0.3150	142	128
1	209.0000	3.0000	9	0	11.5527	78.4680	1.7023	0.4676	141	120
1	210.0000	3.0000	9	0	11.8706	78.4919	1.8346	0.2469	145	127
1	211.0000	3.0000	9	0	11.6684	78.5972	1.8773	0.3988	139	127
1	212.0000	3.0000	9	0	11.6821	78.6615	1.8039	0.3324	146	130
1	213.0000	3.0000	9	0	11.7277	78.6722	1.7123	0.2490	137	134
1	214.0000	3.0000	9	0	11.6715	78.5893	1.8274	0.3055	144	136
1	215.0000	3.0000	9	0	11.6533	78.5475	1.8841	0.3136	135	125
1	216.0000	3.0000	9	0	11.3399	78.5720	1.8737	0.4841	142	132
1	217.0000	3.0000	9	0	11.2366	78.5781	2.0006	0.3633	140	131
1	218.0000	3.0000	9	0	11.2331	78.5945	1.8610	0.2683	141	128
1	219.0000	3.0000	9	0	11.1277	78.5399	2.0327	0.2751	143	131
1	220.0000	3.0000	9	0	11.2032	78.6518	1.9335	0.4291	131	126
1	221.0000	3.0000	8	0	11.3904	78.6592	2.0077	0.3031	135	130
1	222.0000	3.0000	8	0	11.6131	78.5665	1.8220	0.3150	155	131
1	223.0000	3.0000	9	0	11.9558	78.5326	1.9156	0.3066	136	128
1	224.0000	3.0000	9	0	11.6384	78.6077	1.9921	0.3180	154	129
1	225.0000	3.0000	9	0	11.7079	78.5841	1.9402	0.2867	134	114
1	226.0000	3.0000	9	0	11.8166	78.5679	1.9264	0.3423	151	131
1	227.0000	3.0000	10	0	11.7117	78.5600	1.9447	0.2769	155	121
1	228.0000	3.0000	9	0	11.6983	78.5449	2.0172	0.3172	164	129
1	229.0000	3.0000	9	0	11.7609	78.6259	1.9748	0.2769	158	133
1	230.0000	3.0000	9	0	11.6054	78.5451	2.0049	0.4213	144	131
1	231.0000	3.0000	9	0	11.8005	78.5833	2.0162	0.3374	155	133
1	232.0000	3.0000	9	0	11.6603	78.6045	2.0490	0.3366	163	134
1	233.0000	3.0000	9	0	11.7038	78.4975	1.9797	0.3944	145	126
1	234.0000	3.0000	8	0	11.8947	78.6490	1.9866	0.3288	151	129
1	235.0000	3.0000	9	0	11.8624	78.5525	1.9411	0.3251	161	127
1	236.0000	3.0000	9	0	11.9524	78.5718	2.0484	0.2627	148	130
1	237.0000	3.0000	9	0	11.9218	78.5988	2.0855	0.3779	152	135
1	238.0000	3.0000	9	0	11.9424	78.5209	2.1071	0.3267	141	130
1	239.0000	3.0000	9	0	11.8771	78.4310	2.2569	0.3451	139	127
1	240.0000	3.0000	9	0	11.7818	78.3967	2.4614	0.4655	161	125
1	241.0000	3.0000	9	0	11.1751	78.5253	2.5650	0.4999	146	130
1	242.0000	3.0000	9	0	11.1682	78.5571	2.8901	0.3012	140	124
1	243.0000	3.0000	10	0	11.0905	78.5310	2.8496	0.2661	145	116
1	244.0000	3.0000	8	0	11.1610	78.6050	2.9150	0.2081	163	131
1	245.0000	3.0000	9	0	11.0235	78.6058	2.9293	0.4090	165	131
1	246.0000	3.0000	9	0	11.3277	78.6033	2.8395	0.3569	147	130
1	247.0000	3.0000	8	0	11.4820	78.5461	2.7827	0.2202	140	134
1	248.0000	3.0000	9	0	11.2552	78.5700	2.7423	0.2262	148	132
1	249.0000	3.0000	9	0	12.0270	78.4277	2.7984	0.4539	138	130
1	250.0000	3.0000	9	0	12.1940	78.4613	2.7849	0.2792	141	128
1	251.0000	3.0000	9	0	12.3590	78.4873	2.7566	0.3774	138	121
1	252.0000	3.0000	9	0	12.6096	78.3269	2.6644	0.3518	160	126
1	253.0000	3.0000	9	0	12.4405	78.4956	2.8346	0.5139	151	131
1	254.0000	3.0000	9	0	12.6888	78.3377	2.9776	0.3428	157	125
1	255.0000	3.0000	8	0	12.6999	78.3917	2.7690	0.3082	142	131
1	256.0000	3.0000	9	0	12.5514	78.4135	2.9250	0.3848	138	126
1	257.0000	3.0000	9	0	12.5125	78.3418	2.8609	0.3633	136	125
1	258.0000	3.0000	9	0	12.3298	78.3631	2.6966	0.4544	134	126
1	259.0000	3.0000	9	0	12.2722	78.4487	2.7586	0.3036	136	132
1	260.0000	3.0000	9	0	12.3915	78.4247	2.9306	0.3124	138	131
1	261.0000	3.0000	9	0	12.4754	78.4380	2.8264	0.4240	133	126
1	262.0000	3.0000	9	0	12.3761	78.3753	2.9375	0.3322	144	133
1	263.0000	3.0000	9	0	12.5070	78.4666	2.9707	0.3003	133	125
1	264.0000	3.0000	9	0	12.3844	78.4235	2.8354	0.3836	130	131
1	265.0000	3.0000	9	0	12.7529	78.3984	2.6985	0.3182	139	127
1	266.0000	3.0000	9	0	12.5612	78.4009	2.7204	0.3379	137	129
1	267.0000	3.0000	9	0	12.6586	78.3176	2.6943	0.2009	147	133
1	268.0000	3.0000	9	0	12.3410	78.3568	2.6765	0.3730	149	127
1	269.0000	3.0000	8	0	11.9836	78.2621	2.8091	0.4000	151	118
1	270.0000	3.0000	9	0	11.6692	78.3891	2.9401	0.5474	145	118
1	271.0000	3.0000	9	0	11.1639	78.3166	2.9748	0.4954	143	120
1	272.0000	3.0000	8	0	10.7496	78.3383	2.9900	0.2876	149	123
1	273.0000	3.0000	9	0	10.4373	78.5047	2.9550	0.3523	138	123
1	274.0000	3.0000	8	0	10.5058	78.4379	3.0807	0.2455	137	128
1	275.0000	3.0000	9	0	10.4494	78.3730	3.2439	0.2928	143	126
1	276.0000	3.0000	9	0	10.4153	78.3745	3.0797	0.3208	141	124
1	277.0000	3.0000	9	0	10.3296	78.4680	3.0540	0.2413	142	121
1	278.0000	3.0000	9	0	10.5834	78.4558	3.2405	0.3065	128	112
1	279.0000	3.0000	8	0	10.4710	78.4549	3.1354	0.2623	129	120
1	280.0000	3.0000	8	0	10.1857	78.5450	3.3084	0.3820	125	121
1	281.0000	3.0000	9	0	10.1598	78.4657	3.1195	0.3741	130	117
1	282.0000	3.0000	9	0	10.2515	78.5413	3.2369	0.2756	134	115
1	283.0000	3.0000	8	0	10.2391	78.4940	3.3116	0.2259	132	116
1	284.0000	3.0000	9	0	10.0519	78.5511	3.3858	0.3042	128	111
1	285.0000	3.0000	9	0	10.1121	78.5137	3.3352	0.2568	132	110
1	286.0000	3.0000	9	0	10.0697	78.5364	3.3738	0.3245	122	105
1	287.0000	3.0000	8	0	10.1969	78.4673	3.3103	0.2648	133	113
1	288.0000	3.0000	8	0	10.2091	78.5442	3.1843	0.2810	134	117
1	289.0000	3.0000	8	0	10.2069	78.5757	3.1308	0.2908	137	120
1	290.0000	3.0000	9	0	10.1308	78.5450	3.0792	0.4090	125	110
1	291.0000	3.0000	10	0	10.1880	78.5582	3.1531	0.3102	131	109
1	292.0000	3.0000	7	0	10.5328	78.5953	3.0356	0.2834	127	111
1	293.0000	3.0000	9	0	10.2638	78.7288	3.0618	0.5524	132	118
1	294.0000	3.0000	8	0	10.4678	78.6300	3.0970	0.2860	135	127
1	295.0000	3.0000	9	0	10.3293	78.6253	3.1891	0.3149	140	116
1	296.0000	3.0000	9	0	10.6070	78.5231	2.8510	0.2604	133	112
1	297.0000	3.0000	9	0	10.4687	78.6161	2.9147	0.3010	129	118
1	298.0000	3.0000	9	0	10.6678	78.5552	2.9172	0.3334	133	111
1	299.0000	3.0000	9	0	10.4468	78.5041	2.7133	0.4471	133	99
1	300.0000	3.0000	9	0	10.3483	78.6856	2.8021	0.4030	129	113
1	301.0000	3.0000	9	0	10.4310	78.6074	2.9070	0.3865	137	113
1	302.0000	3.0000	8	0	10.3847	78.6006	3.0714	0.3515	137	120
1	303.0000	3.0000	9	0	10.6368	78.6042	2.8254	0.3697	142	110
1	304.0000	3.0000	8	0	11.0021	78.6539	2.6103	0.4126	143	117
1	305.0000	3.0000	8	0	10.8618	78.5357	2.7302	0.4340	145	121
1	306.0000	3.0000	9	0	10.8123	78.6232	2.6999	0.4205	139	116
1	307.0000	3.0000	9	0	10.9848	78.8120	2.9058	0.6325	144	117
1	308.0000	3.0000	9	0	11.3928	78.7485	2.7726	0.4582	140	118
1	309.0000	3.0000	9	0	11.2106	78.8387	2.8808	0.4341	140	117
1	310.0000	3.0000	9	0	11.3821	78.8185	2.9714	0.3042	137	121
1	311.0000	3.0000	9	0	11.4380	78.8484	3.0225	0.3533	135	121
1	312.0000	3.0000	9	0	11.4261	78.8185	2.8746	0.2930	137	121
1	313.0000	3.0000	9	0	11.1973	78.7176	2.8811	0.5995	140	125
1	314.0000	3.0000	9	0	11.3778	78.8970	2.8566	0.4075	152	126
1	315.0000	3.0000	9	0	11.5349	78.8004	2.8889	0.4265	147	123
1	316.0000	3.0000	9	0	11.7090	78.8514	2.9085	0.2460	146	122
1	317.0000	3.0000	9	0	11.7625	78.8254	2.8303	0.2388	148	124
1	318.0000	3.0000	9	0	11.8900	78.8690	2.8559	0.3039	147	122
1	319.0000	3.0000	9	0	11.6774	78.8848	2.8184	0.5213	151	126
1	320.0000	3.0000	9	0	12.0374	78.8078	2.8203	0.3115	150	125
1	321.0000	3.0000	8	0	12.2011	78.8697	2.7223	0.2685	156	132
1	322.0000	3.0000	9	0	12.0746	78.8228	2.7785	0.2492	150	120
1	323.0000	3.0000	9	0	12.2492	78.7911	2.7253	0.3937	146	121
1	324.0000	3.0000	9	0	12.1683	78.7982	2.7714	0.3119	144	125
1	325.0000	3.0000	9	0	12.3496	78.7522	2.7646	0.2311	148	133
1	326.0000	3.0000	9	0	12.3015	78.7883	2.7750	0.2754	156	126
1	327.0000	3.0000	9	0	12.4957	78.7669	2.8115	0.2283	148	129
1	328.0000	3.0000	9	0	12.6156	78.7129	2.7185	0.2472	155	134
1	329.0000	3.0000	9	0	12.6496	78.7350	2.7620	0.2888	154	132
1	330.0000	3.0000	9	0	12.7961	78.6824	2.6984	0.3963	148	124
1	331.0000	3.0000	8	0	12.6602	78.7243	2.7114	0.2790	153	123
1	332.0000	3.0000	9	0	12.8340	78.6267	2.7876	0.2356	140	103
1	333.0000	3.0000	9	0	14.2169	77.8404	4.7126	0.8381	148	100
1	334.0000	3.0000	8	0	14.1564	78.1040	5.3139	0.2582	152	118
1	335.0000	3.0000	8	0	14.0525	78.1931	5.3985	0.3040	146	117
1	336.0000	3.0000	8	0	14.3733	78.0332	5.5398	0.2922	145	125
1	337.0000	3.0000	9	0	14.3423	78.0408	5.7571	0.3047	144	116
1	338.0000	3.0000	9	0	14.2777	78.0361	5.8170	0.1773	144	121
1	339.0000	3.0000	9	0	14.2062	78.0379	5.9428	0.2255	153	122
1	340.0000	3.0000	8	0	14.3197	78.0059	5.8664	0.2095	133	111
1	341.0000	3.0000	8	0	14.3177	77.5423	5.9815	0.9081	136	109
1	342.0000	3.0000	9	0	13.0132	77.7428	6.2115	0.6705	144	108
1	343.0000	3.0000	8	0	12.7139	77.9600	6.4538	0.5605	132	104
1	344.0000	3.0000	9	0	12.0678	78.1204	6.5330	0.3018	136	121
1	345.0000	3.0000	9	0	12.1631	78.1884	6.5359	0.2352	147	128
1	346.0000	3.0000	9	0	11.9904	78.2510	6.6229	0.3583	144	133
1	347.0000	3.0000	9	0	12.0461	78.1763	6.7537	0.3133	142	121
1	348.0000	3.0000	9	0	11.9925	78.2540	6.8063	0.3418	148	122
1	349.0000	3.0000	9	0	11.9823	78.1940	6.7077	0.3451	143	123
1	350.0000	3.0000	9	0	12.0480	78.1344	6.6736	0.2774	150	127
1	351.0000	3.0000	9	0	12.1145	78.1345	6.6535	0.3075	153	136
1	352.0000	3.0000	9	0	12.0566	78.1198	6.7298	0.2996	156	131
1	353.0000	3.0000	8	0	12.0240	78.1706	6.8262	0.3171	157	133
1	354.0000	3.0000	9	0	12.0917	78.1004	6.7938	0.3171	149	140
1	355.0000	3.0000	8	0	12.0554	78.0969	6.6919	0.2764	146	129
1	356.0000	3.0000	9	0	11.9390	78.1045	6.8169	0.3082	155	127
1	357.0000	3.0000	9	0	11.9280	78.0829	6.7817	0.2746	145	131
1	358.0000	3.0000	9	0	11.7375	78.0646	6.8951	0.2211	140	132
1	359.0000	3.0000	9	0	11.6999	78.0723	6.9171	0.2751	144	126
1	360.0000	3.0000	8	0	11.8070	78.0856	6.8249	0.1681	143	130
1	361.0000	3.0000	9	0	11.8597	77.9897	6.8456	0.2347	153	134
1	362.0000	3.0000	8	0	11.7643	78.0183	6.8298	0.2461	147	129
1	363.0000	3.0000	9	0	11.6544	78.0148	7.1132	0.3688	141	134
1	364.0000	3.0000	9	0	11.5530	78.1062	7.3568	0.4141	153	134
1	365.0000	3.0000	9	0	11.5898	78.0410	7.2349	0.3358	151	133
1	366.0000	3.0000	9	0	11.7977	77.9446	7.1324	0.2201	143	138
1	367.0000	3.0000	8	0	11.7864	77.9667	7.1931	0.3361	147	136
1	368.0000	3.0000	8	0	11.8034	77.9530	7.2265	0.2034	148	136
1	369.0000	3.0000	9	0	11.6215	77.9654	7.2796	0.3901	140	135
1	370.0000	3.0000	9	0	11.8042	77.9012	7.2519	0.2801	144	132
1	371.0000	3.0000	8	0	11.8854	77.8969	7.1461	0.1817	146	137
1	372.0000	3.0000	8	0	11.8477	77.8123	7.2051	0.2828	145	132
1	373.0000	3.0000	9	0	11.9448	77.8431	7.1553	0.2736	139	143
1	374.0000	3.0000	9	0	11.8619	77.8511	7.1951	0.2785	134	139
1	375.0000	3.0000	9	0	11.8604	77.8513	7.2933	0.3064	142	140
1	376.0000	3.0000	8	0	11.7665	77.8731	7.2595	0.3259	139	130
1	377.0000	3.0000	8	0	11.6695	77.9512	7.3798	0.4025	143	138
1	378.0000	3.0000	9	0	11.7672	77.8290	7.4691	0.3802	146	136
1	379.0000	3.0000	8	0	11.6017	77.8268	7.3078	0.3265	138	130
1	380.0000	3.0000	8	0	11.6401	77.8207	7.3000	0.2296	147	135
1	381.0000	3.0000	8	0	11.7106	77.7941	7.3897	0.2543	147	129
1	382.0000	3.0000	9	0	11.7411	77.7511	7.3751	0.2549	152	144
1	383.0000	3.0000	8	0	11.4941	77.7472	7.4293	0.2694	147	137
1	384.0000	3.0000	8	0	11.7291	77.7743	7.4833	0.2181	142	126
1	385.0000	3.0000	9	0	11.5810	77.7237	7.4724	0.1811	153	133
1	386.0000	3.0000	8	0	11.3272	77.9060	7.4544	0.4781	152	133
1	387.0000	3.0000	9	0	11.3794	77.7669	7.3063	0.3483	145	127
1	388.0000	3.0000	9	0	11.5277	77.6959	7.2342	0.2724	151	127
1	389.0000	3.0000	9	0	11.6920	77.6934	7.2667	0.2437	152	131
1	390.0000	3.0000	9	0	11.7455	77.7027	7.2713	0.2425	144	126
1	391.0000	3.0000	9	0	12.0132	77.6738	7.2083	0.2422	148	130
1	392.0000	3.0000	9	0	11.8912	77.6709	7.2228	0.2318	153	129
1	393.0000	3.0000	9	0	11.7904	77.6444	7.2859	0.2813	151	128
1	394.0000	3.0000	8	0	11.5728	77.7315	7.2398	0.2053	146	127
1	395.0000	3.0000	9	0	11.2409	77.7148	7.1105	0.3149	137	125
1	396.0000	3.0000	9	0	11.2401	77.7107	7.1315	0.2657	152	131
1	397.0000	3.0000	9	0	11.0243	77.7344	7.0751	0.2750	155	130
1	398.0000	3.0000	8	0	10.9250	77.7662	7.1505	0.4450	158	131
1	399.0000	3.0000	8	0	10.7560	77.5579	7.2355	0.4740	144	121
1	400.0000	3.0000	8	0	9.6959	77.8105	7.9403	0.2970	155	115
1	401.0000	3.0000	9	0	9.6502	77.8867	8.0120	0.2160	160	132
1	402.0000	3.0000	9	0	9.5525	77.8101	8.0185	0.2614	153	115
1	403.0000	3.0000	8	0	9.6542	77.8276	8.0809	0.3280	150	111
1	404.0000	3.0000	8	0	10.3470	77.4261	7.5442	0.4718	147	109
1	405.0000	3.0000	9	0	11.1454	77.5351	7.0168	0.1823	147	118
1	406.0000	3.0000	9	0	11.1379	77.5763	7.0595	0.2810	146	130
1	407.0000	3.0000	9	0	11.2531	77.5541	7.1057	0.2641	149	125
1	408.0000	3.0000	9	0	11.3767	77.5877	7.0733	0.2440	155	134
1	409.0000	3.0000	9	0	11.2264	77.5066	7.0975	0.4105	151	134
1	410.0000	3.0000	9	0	11.2815	77.5833	7.1737	0.2848	150	124
1	411.0000	3.0000	9	0	11.3495	77.5255	6.9803	0.3206	142	114
1	412.0000	3.0000	8	0	11.1919	77.5910	7.0395	0.4618	129	100
1	413.0000	3.0000	7	0	10.6575	77.8858	7.6145	0.5983	111	87
1	414.0000	3.0000	8	0	9.7451	77.3253	3.1613	0.3060	129	107
1	415.0000	3.0000	9	0	9.5846	77.2757	3.0149	0.3080	141	123
1	416.0000	3.0000	8	0	9.7228	77.1988	3.0638	0.1794	142	127
1	417.0000	3.0000	8	0	9.5780	77.2440	3.2634	0.3100	137	125
1	418.0000	3.0000	9	0	9.5157	77.2075	3.2154	0.2668	151	131
1	419.0000	3.0000	9	0	9.4598	77.1773	3.2163	0.2470	143	132
1	420.0000	3.0000	8	0	9.4158	77.1605	3.3178	0.2305	144	136
1	421.0000	3.0000	9	0	9.3347	77.2573	3.4705	0.2673	148	141
1	422.0000	3.0000	9	0	9.4403	77.1880	3.4287	0.2898	151	139
1	423.0000	3.0000	8	0	9.4454	77.1763	3.4079	0.2796	146	128
1	424.0000	3.0000	9	0	9.3876	77.1719	3.3928	0.3039	144	133
1	425.0000	3.0000	8	0	9.4509	77.2405	3.4270	0.3659	158	137
1	426.0000	3.0000	9	0	9.6570	77.1738	3.4654	0.3138	157	135
1	427.0000	3.0000	9	0	9.8126	77.1169	3.4461	0.2774	153	149
1	428.0000	3.0000	8	0	9.7684	77.2506	3.5122	0.2879	159	142
1	429.0000	3.0000	8	0	9.7359	77.2547	3.5437	0.2950	144	139
1	430.0000	3.0000	9	0	9.7420	77.1015	3.5351	0.2951	147	149
1	431.0000	3.0000	9	0	9.8199	77.1368	3.4906	0.3077	146	132
1	432.0000	3.0000	9	0	9.8114	77.1529	3.5245	0.3076	148	148
1	433.0000	3.0000	9	0	9.7103	77.0797	3.6870	0.3218	153	145
1	434.0000	3.0000	8	0	9.3890	77.2027	3.7704	0.3234	158	141
1	435.0000	3.0000	9	0	9.3635	77.1683	3.7472	0.2613	157	139
1	436.0000	3.0000	9	0	9.2975	77.1522	3.8155	0.3164	154	145
1	437.0000	3.0000	9	0	9.4969	77.1010	3.7852	0.2780	150	132
1	438.0000	3.0000	8	0	9.5302	77.1181	3.7967	0.2098	159	137
1	439.0000	3.0000	8	0	9.5352	77.1121	3.7644	0.2837	149	138
1	440.0000	3.0000	8	0	9.5358	77.1434	3.8034	0.2523	155	145
1	441.0000	3.0000	8	0	9.5935	77.1585	3.8420	0.2504	155	144
1	442.0000	3.0000	8	0	9.4057	77.2331	3.9049	0.2471	156	144
1	443.0000	3.0000	8	0	9.5668	77.1292	3.7856	0.2532	150	141
1	444.0000	3.0000	8	0	9.5886	77.1474	3.7673	0.3097	159	144
1	445.0000	3.0000	9	0	9.7837	77.1381	3.6022	0.3896	152	143
1	446.0000	3.0000	9	0	9.7670	77.1011	3.8809	0.2361	155	147
1	447.0000	3.0000	10	0	9.9701	76.9143	3.8202	0.5258	152	134
1	448.0000	3.0000	8	0	9.9489	77.0162	4.0203	0.3916	151	135
1	449.0000	3.0000	8	0	10.1092	77.0687	4.2072	0.2705	154	132
1	450.0000	3.0000	9	0	10.0312	77.0731	4.4042	0.2535	153	132
1	451.0000	3.0000	8	0	9.8662	77.1299	4.3997	0.2273	151	138
1	452.0000	3.0000	8	0	10.0223	77.1114	4.3260	0.2237	152	131
1	453.0000	3.0000	8	0	9.9386	77.1214	4.4583	0.2328	160	133
1	454.0000	3.0000	8	0	9.9452	77.0770	4.4339	0.2261	153	135
1	455.0000	3.0000	8	0	9.9752	77.0810	4.4262	0.2186	154	138
1	456.0000	3.0000	8	0	9.9625	77.1093	4.3785	0.2667	151	133
1	457.0000	3.0000	8	0	10.1242	77.0844	4.4024	0.2239	157	133
1	458.0000	3.0000	8	0	9.8780	77.1106	4.4630	0.1854	153	134
1	459.0000	3.0000	8	0	10.1234	77.0115	4.4751	0.2330	154	135
1	460.0000	3.0000	8	0	9.8514	77.0805	4.3968	0.2942	148	134
1	461.0000	3.0000	8	0	10.1879	77.0771	4.4069	0.2614	155	139
1	462.0000	3.0000	9	0	9.7236	77.1117	4.5034	0.3979	150	133
1	463.0000	3.0000	9	0	9.8807	77.0958	4.4474	0.2767	149	140
1	464.0000	3.0000	8	0	9.8132	77.1527	4.4883	0.3598	150	134
1	465.0000	3.0000	8	0	9.8924	77.1032	4.4728	0.2231	150	139
1	466.0000	3.0000	8	0	9.7895	77.0907	4.5159	0.2721	147	137
1	467.0000	3.0000	9	0	9.8452	77.0300	4.5125	0.2747	151	131
1	468.0000	3.0000	8	0	9.8983	77.0890	4.5519	0.2095	155	140
1	469.0000	3.0000	8	0	10.0956	77.0509	4.4599	0.2838	154	138
1	470.0000	3.0000	9	0	9.9479	77.0413	4.4031	0.3010	150	131
1	471.0000	3.0000	8	0	9.9019	77.1229	4.4908	0.2567	155	148
1	472.0000	3.0000	8	0	9.7919	77.1506	4.5727	0.2251	148	133
1	473.0000	3.0000	8	0	9.7499	77.1510	4.5994	0.2359	157	136
1	474.0000	3.0000	8	0	9.8659	77.1080	4.5756	0.2276	148	141
1	475.0000	3.0000	9	0	9.5616	77.1239	4.6142	0.3939	150	140
1	476.0000	3.0000	8	0	9.9748	77.0862	4.5675	0.2203	145	127
1	477.0000	3.0000	8	0	9.8594	77.0862	4.6905	0.3007	148	133
1	478.0000	3.0000	8	0	9.8431	77.1080	4.6089	0.2475	148	137
1	479.0000	3.0000	8	0	9.9264	77.0664	4.8277	0.2268	149	134
1	480.0000	3.0000	9	0	9.9258	77.0825	4.8401	0.2130	152	130
1	481.0000	3.0000	8	0	9.9039	77.1202	4.9363	0.1858	147	141
1	482.0000	3.0000	9	0	9.7781	77.0922	4.8836	0.3291	152	145
1	483.0000	3.0000	8	0	9.9425	77.0535	4.7780	0.2459	151	141
1	484.0000	3.0000	8	0	9.9299	77.0666	4.7905	0.2449	141	133
1	485.0000	3.0000	8	0	9.9904	77.0553	4.9010	0.2910	148	136
1	486.0000	3.0000	8	0	9.9296	77.0714	4.9303	0.2581	149	138
1	487.0000	3.0000	9	0	9.9605	77.1150	4.8221	0.2564	142	135
1	488.0000	3.0000	9	0	9.9275	77.0677	4.9120	0.2398	146	128
1	489.0000	3.0000	9	0	9.9350	77.0448	4.9243	0.2005	152	139
1	490.0000	3.0000	8	0	10.0635	76.9980	4.9360	0.3175	144	134
1	491.0000	3.0000	9	0	9.9459	77.0685	4.9825	0.2590	155	144
1	492.0000	3.0000	9	0	9.9528	77.0749	5.0191	0.3769	147	130
1	493.0000	3.0000	9	0	10.0862	77.0848	5.0354	0.4797	158	137
1	494.0000	3.0000	9	0	10.0027	76.9858	5.2337	0.2214	153	130
1	495.0000	3.0000	9	0	9.7858	77.0895	5.4134	0.3384	150	137
1	496.0000	3.0000	10	0	9.9909	77.0512	5.3626	0.2040	141	140
1	497.0000	3.0000	8	0	9.9921	77.0513	5.3097	0.2459	162	148
1	498.0000	3.0000	8	0	9.8870	77.1236	5.4415	0.2490	149	145
1	499.0000	3.0000	8	0	10.0366	77.0568	5.4380	0.2414	154	143
1	500.0000	3.0000	8	0	10.0255	77.0281	5.3510	0.2790	155	142
1	501.0000	3.0000	8	0	9.5641	77.1299	5.7544	0.4352	146	137
1	502.0000	3.0000	9	0	9.7373	77.0180	5.7823	0.2880	159	142
1	503.0000	3.0000	9	0	9.4752	77.0725	6.0573	0.1897	159	138
1	504.0000	3.0000	9	0	9.6478	77.0474	5.9233	0.2690	154	141
1	505.0000	3.0000	9	0	9.5207	77.0771	6.0518	0.2912	151	136
1	506.0000	3.0000	9	0	9.6946	77.0619	6.0486	0.3019	151	147
1	507.0000	3.0000	9	0	9.6714	77.0833	6.0500	0.2267	150	144
1	508.0000	3.0000	8	0	9.5518	77.1450	6.2775	0.2381	151	143
1	509.0000	3.0000	9	0	9.5669	77.0539	6.2220	0.2233	152	137
1	510.0000	3.0000	9	0	9.5236	77.0974	6.1908	0.2133	151	137
1	511.0000	3.0000	9	0	9.4909	77.1055	6.1907	0.2741	148	135
1	512.0000	3.0000	9	0	9.5761	77.0632	6.2383	0.2338	161	145
1	513.0000	3.0000	9	0	9.4621	77.0927	6.2029	0.2602	147	142
1	514.0000	3.0000	9	0	9.6805	77.0578	6.1657	0.3453	162	134
1	515.0000	3.0000	9	0	9.5810	77.0996	6.1572	0.2512	156	137
1	516.0000	3.0000	9	0	9.4788	77.0886	6.2630	0.3493	156	140
1	517.0000	3.0000	8	0	9.6784	77.0077	6.2323	0.3102	158	137
1	518.0000	3.0000	8	0	9.6552	77.0858	6.1815	0.2142	162	144
1	519.0000	3.0000	8	0	9.6448	77.0841	6.1944	0.1754	154	136
1	520.0000	3.0000	9	0	9.8215	76.9588	5.8843	0.3449	161	134
1	521.0000	3.0000	8	0	9.8822	76.9824	5.7396	0.2828	151	137
1	522.0000	3.0000	9	0	9.8308	77.0645	5.9173	0.2520	145	147
1	523.0000	3.0000	9	0	9.8544	77.0546	5.8529	0.2945	152	147
1	524.0000	3.0000	9	0	9.9995	76.9135	5.9665	0.3773	152	147
1	525.0000	3.0000	9	0	9.8460	76.9453	5.9660	0.2451	155	136
1	526.0000	3.0000	9	0	9.7659	77.0146	5.9335	0.3227	153	127
1	527.0000	3.0000	9	0	10.0242	77.0384	5.9266	0.2161	148	134
1	528.0000	3.0000	9	0	10.0509	77.0880	5.8760	0.2631	155	139
1	529.0000	3.0000	9	0	10.0295	76.9996	5.9847	0.1904	159	148
1	530.0000	3.0000	9	0	9.8391	77.0792	6.0519	0.3145	151	128
1	531.0000	3.0000	9	0	9.9893	77.0318	5.9210	0.2502	151	140
1	532.0000	3.0000	9	0	9.9552	77.0437	5.9407	0.2385	157	147
1	533.0000	3.0000	8	0	10.1127	77.0462	5.9064	0.2186	147	133
1	534.0000	3.0000	9	0	9.8872	77.0441	6.0332	0.4381	150	129
1	535.0000	3.0000	9	0	10.1593	76.9877	5.8665	0.2656	151	135
1	536.0000	3.0000	9	0	10.3802	76.9818	5.8870	0.2304	136	129
1	537.0000	3.0000	9	0	10.2884	76.9752	6.1865	0.2259	138	128
1	538.0000	3.0000	8	0	10.3265	76.9280	6.0933	0.2794	143	132
1	539.0000	3.0000	8	0	10.3644	76.8965	6.1076	0.1746	146	134
1	540.0000	3.0000	9	0	10.4616	76.8228	6.0151	0.2435	152	136
1	541.0000	3.0000	9	0	10.4666	76.8220	5.9566	0.2541	157	132
1	542.0000	3.0000	9	0	10.4313	76.8218	5.7881	0.2854	162	136
1	543.0000	3.0000	9	0	10.7118	76.7346	5.7123	0.2925	144	133
1	544.0000	3.0000	9	0	10.7242	76.7501	5.5354	0.2551	145	136
1	545.0000	3.0000	9	0	10.6037	76.7550	5.5923	0.2790	140	134
1	546.0000	3.0000	8	0	10.3575	76.8678	5.5733	0.3458	143	139
1	547.0000	3.0000	9	0	10.5863	76.7565	5.5569	0.2532	146	140
1	548.0000	3.0000	8	0	10.5070	76.7323	5.6254	0.2758	140	130
1	549.0000	3.0000	9	0	10.5803	76.7260	5.7426	0.2699	148	140
1	550.0000	3.0000	9	0	10.6511	76.7595	5.6129	0.2030	142	136
1	551.0000	3.0000	9	0	10.6789	76.7254	5.7760	0.2682	147	131
1	552.0000	3.0000	8	0	10.6381	76.7916	5.8212	0.1862	143	134
1	553.0000	3.0000	8	0	10.6996	76.8005	5.8174	0.2248	142	133
1	554.0000	3.0000	10	0	10.6088	76.6910	5.9035	0.2951	137	121
1	555.0000	3.0000	10	0	10.6413	76.6697	6.0038	0.2275	147	127
1	556.0000	3.0000	8	0	10.7209	76.7670	5.8710	0.2027	147	132
1	557.0000	3.0000	8	0	10.4286	76.7817	5.9360	0.3716	145	129
1	558.0000	3.0000	9	0	10.3754	76.8042	6.0015	0.3902	146	128
1	559.0000	3.0000	9	0	10.7312	76.6428	5.9667	0.2399	146	137
1	560.0000	3.0000	9	0	10.4570	76.7367	6.0195	0.2844	157	141
1	561.0000	3.0000	9	0	10.5712	76.6436	5.8726	0.2821	146	139
1	562.0000	3.0000	9	0	10.6083	76.6660	5.8772	0.3037	143	131
1	563.0000	3.0000	9	0	10.5031	76.7016	5.7761	0.3100	147	133
1	564.0000	3.0000	9	0	10.4357	76.6762	5.8689	0.2977	149	130
1	565.0000	3.0000	9	0	10.6286	76.5100	5.5735	0.2742	142	138
1	566.0000	3.0000	8	0	10.7959	76.5390	5.4846	0.2205	140	119
1	567.0000	3.0000	8	0	10.9813	76.0963	5.3601	0.6239	132	110
1	568.0000	3.0000	7	0	12.2011	76.0515	4.3046	0.3897	136	104
1	569.0000	3.0000	8	0	13.0806	76.1474	3.1964	0.2270	145	116
1	570.0000	3.0000	8	0	12.9884	76.1874	3.3530	0.2527	136	126
1	571.0000	3.0000	9	0	12.8190	76.1736	3.5661	0.2940	137	122
1	572.0000	3.0000	9	0	12.5990	76.2237	3.6448	0.3570	136	129
1	573.0000	3.0000	9	0	12.8066	76.1507	3.6672	0.2802	144	122
1	574.0000	3.0000	9	0	12.2201	76.1355	3.0707	0.2937	142	118
1	575.0000	3.0000	9	0	12.1782	76.1200	2.9226	0.2800	134	126
1	576.0000	3.0000	8	0	12.2347	76.1134	2.9354	0.2482	139	121
1	577.0000	3.0000	8	0	12.0658	76.1635	2.8737	0.3113	138	119
1	578.0000	3.0000	9	0	11.9573	76.0650	2.9302	0.1995	130	118
1	579.0000	3.0000	9	0	11.8266	76.0520	2.8730	0.3651	132	113
1	580.0000	3.0000	8	0	11.5022	76.0247	3.0636	0.3379	145	122
1	581.0000	3.0000	8	0	11.4421	76.0816	3.0615	0.2592	135	122
1	582.0000	3.0000	9	0	11.3045	76.1678	3.2895	0.3556	144	128
1	583.0000	3.0000	9	0	11.2507	75.9547	3.5114	0.3577	143	128
1	584.0000	3.0000	9	0	11.4906	76.0044	3.8519	0.4783	144	126
1	585.0000	3.0000	9	0	11.1614	76.1433	4.3562	0.3746	149	130
1	586.0000	3.0000	8	0	11.3302	76.1206	4.3709	0.2041	147	132
1	587.0000	3.0000	9	0	11.3862	76.1333	4.1284	0.2874	141	132
1	588.0000	3.0000	9	0	11.2261	76.1351	4.2855	0.2769	146	133
1	589.0000	3.0000	9	0	11.2901	76.0116	3.9001	0.3379	144	132
1	590.0000	3.0000	9	0	11.4229	75.9279	3.8260	0.2901	148	131
1	591.0000	3.0000	9	0	11.3846	75.9385	3.5959	0.3195	146	130
1	592.0000	3.0000	8	0	11.2490	76.1100	3.6827	0.3443	145	126
1	593.0000	3.0000	9	0	11.2635	76.1221	3.7865	0.3016	144	132
1	594.0000	3.0000	9	0	11.3148	76.0411	3.7211	0.2272	148	131
1	595.0000	3.0000	9	0	11.3641	76.0226	3.6424	0.2573	149	129
1	596.0000	3.0000	9	0	11.4251	75.9870	3.6854	0.2886	149	136
1	597.0000	3.0000	8	0	11.1535	76.1201	3.8280	0.4202	143	128
1	598.0000	3.0000	9	0	11.1984	76.1662	3.6034	0.3082	143	133
1	599.0000	3.0000	9	0	11.0035	76.0593	3.6304	0.3018	151	133
1	600.0000	3.0000	8	0	10.9336	76.0489	3.5085	0.2779	148	131
1	601.0000	3.0000	9	0	11.0127	75.9907	3.6523	0.3193	157	134
1	602.0000	3.0000	8	0	10.8549	76.1576	3.8154	0.2354	148	136
1	603.0000	3.0000	9	0	10.7831	76.0964	3.7939	0.3906	146	141
1	604.0000	3.0000	9	0	11.0938	75.9884	3.6146	0.2111	150	134
1	605.0000	3.0000	8	0	10.9662	76.0421	3.5200	0.2304	149	129
1	606.0000	3.0000	8	0	10.9516	76.0565	3.5627	0.2693	152	127
1	607.0000	3.0000	9	0	10.8472	76.0566	3.6369	0.2186	154	138
1	608.0000	3.0000	9	0	10.3871	76.1343	3.6964	0.5581	147	134
1	609.0000	3.0000	9	0	10.8098	76.0507	3.5289	0.2191	153	137
1	610.0000	3.0000	9	0	10.6865	76.1664	3.6993	0.2619	152	136
1	611.0000	3.0000	9	0	10.9293	75.8628	3.3899	0.4659	142	136
1	612.0000	3.0000	8	0	10.9073	76.1543	3.5818	0.3191	147	127
1	613.0000	3.0000	8	0	10.6365	76.0985	3.7017	0.2252	137	127
1	614.0000	3.0000	9	0	10.7738	76.1054	3.5708	0.2359	140	126
1	615.0000	3.0000	9	0	10.6889	76.0144	3.5835	0.2097	153	128
1	616.0000	3.0000	9	0	10.3459	76.1004	3.6581	0.5319	145	126
1	617.0000	3.0000	9	0	10.8011	76.0266	3.2662	0.2789	149	130
1	618.0000	3.0000	9	0	10.6662	76.1148	3.1514	0.2972	148	136
1	619.0000	3.0000	9	0	10.8133	76.0523	3.1653	0.2592	148	128
1	620.0000	3.0000	8	0	11.5048	75.8661	3.1480	0.4703	151	122
1	621.0000	3.0000	8	0	12.1319	75.8546	2.7521	0.3627	140	116
1	622.0000	3.0000	9	0	12.4448	75.9768	2.8792	0.1973	144	123
1	623.0000	3.0000	9	0	12.6088	75.9460	2.9038	0.2361	151	127
1	624.0000	3.0000	9	0	12.6503	75.9258	2.8959	0.2337	149	131
1	625.0000	3.0000	9	0	12.6576	75.9306	3.1347	0.3255	153	133
1	626.0000	3.0000	9	0	12.2766	75.8945	3.7729	0.5712	154	116
1	627.0000	3.0000	9	0	12.5808	75.9141	3.9380	0.3696	141	120
1	628.0000	3.0000	9	0	12.5770	75.9934	4.0985	0.2550	150	130
1	629.0000	3.0000	9	0	12.5060	76.0686	3.9730	0.2562	149	131
1	630.0000	3.0000	9	0	12.1774	76.1013	4.1910	0.3719	148	133
1	631.0000	3.0000	9	0	12.2763	76.0297	4.1558	0.2572	148	136
1	632.0000	3.0000	9	0	12.3510	75.9605	4.0936	0.4432	139	126
1	633.0000	3.0000	9	0	12.0735	75.9779	4.3021	0.2149	150	133
1	634.0000	3.0000	9	0	12.0128	76.0037	4.3863	0.2350	146	135
1	635.0000	3.0000	9	0	11.8327	76.0294	4.5814	0.2212	138	124
1	636.0000	3.0000	9	0	11.8023	76.0377	4.6824	0.2237	145	137
1	637.0000	3.0000	8	0	12.2387	75.9817	4.5505	0.3212	138	127
1	638.0000	3.0000	9	0	11.8165	75.9605	4.5966	0.2982	139	130
1	639.0000	3.0000	9	0	11.7145	76.0516	4.6905	0.3228	144	135
1	640.0000	3.0000	9	0	11.7785	76.0043	4.6721	0.2460	137	134
1	641.0000	3.0000	9	0	11.7890	76.0412	4.6607	0.2540	135	128
1	642.0000	3.0000	9	0	11.7668	76.0144	4.6373	0.2648	146	125
1	643.0000	3.0000	8	0	11.9275	76.0638	4.5970	0.2002	143	127
1	644.0000	3.0000	9	0	11.7948	76.0359	4.6419	0.2813	143	133
1	645.0000	3.0000	9	0	11.9108	76.0183	4.5149	0.3874	145	138
1	646.0000	3.0000	9	0	11.9585	75.9771	4.5713	0.1887	148	136
1	647.0000	3.0000	9	0	11.7675	75.9617	4.6864	0.2677	146	131
1	648.0000	3.0000	9	0	12.0257	75.9867	4.7201	0.2715	147	127
1	649.0000	3.0000	9	0	11.8160	75.9870	4.7340	0.2860	137	131
1	650.0000	3.0000	9	0	11.9436	75.9772	4.8345	0.2208	142	135
1	651.0000	3.0000	9	0	11.8592	75.9828	4.8140	0.2595	145	135
1	652.0000	3.0000	9	0	11.8530	75.9715	4.7725	0.2177	143	132
1	653.0000	3.0000	9	0	11.8674	75.9740	4.8236	0.2162	142	134
1	654.0000	3.0000	9	0	11.8413	76.0362	4.7540	0.2779	145	123
1	655.0000	3.0000	9	0	11.7065	75.9606	5.1781	0.2842	150	131
1	656.0000	3.0000	9	0	11.5019	75.9435	5.2268	0.2870	147	126
1	657.0000	3.0000	9	0	11.2893	76.1219	5.3840	0.2703	156	143
1	658.0000	3.0000	9	0	11.5231	76.0326	5.3425	0.2042	150	137
1	659.0000	3.0000	9	0	11.4132	75.9830	5.2346	0.3990	152	131
1	660.0000	3.0000	9	0	11.4329	75.9906	5.2229	0.1801	161	131
1	661.0000	3.0000	9	0	11.5472	75.9931	5.1478	0.3059	150	140
1	662.0000	3.0000	8	0	11.8037	75.9128	5.0712	0.2691	153	132
1	663.0000	3.0000	9	0	11.7762	75.9236	5.1325	0.2477	149	136
1	664.0000	3.0000	9	0	11.6919	75.8907	5.1103	0.2770	148	132
1	665.0000	3.0000	9	0	11.5956	75.9567	5.2161	0.2217	151	135
1	666.0000	3.0000	9	0	11.5942	75.9669	5.2031	0.2364	143	140
1	667.0000	3.0000	9	0	11.6743	75.9363	5.2358	0.2458	160	137
1	668.0000	3.0000	9	0	11.5796	75.9693	5.0106	0.2817	161	143
1	669.0000	3.0000	8	0	11.7421	75.9627	5.1081	0.2024	148	132
1	670.0000	3.0000	8	0	12.0015	75.8866	5.0722	0.2169	144	136
1	671.0000	3.0000	8	0	11.7634	75.9175	5.0993	0.1763	153	138
1	672.0000	3.0000	9	0	11.7021	75.9747	5.1960	0.2322	153	144
1	673.0000	3.0000	9	0	11.7281	75.9116	5.2364	0.2032	155	139
1	674.0000	3.0000	9	0	11.5395	76.0280	5.3911	0.2844	159	143
1	675.0000	3.0000	9	0	11.7368	75.8865	5.2435	0.2363	157	141
1	676.0000	3.0000	9	0	11.8174	75.8493	5.1776	0.3095	148	140
1	677.0000	3.0000	9	0	11.8955	75.8701	5.1291	0.2239	151	139
1	678.0000	3.0000	9	0	11.6990	75.9325	5.1027	0.2542	145	138
1	679.0000	3.0000	8	0	11.9968	75.8755	4.9326	0.2057	148	127
1	680.0000	3.0000	9	0	12.0411	75.8666	4.8017	0.3234	146	136
1	681.0000	3.0000	9	0	11.9427	75.8230	4.9377	0.2643	154	141
1	682.0000	3.0000	9	0	11.9516	75.8058	4.9891	0.3147	144	145
1	683.0000	3.0000	9	0	12.0170	75.8476	5.0748	0.3054	138	130
1	684.0000	3.0000	9	0	12.1266	76.0002	4.9656	0.4447	145	135
1	685.0000	3.0000	9	0	12.0377	75.8748	5.0902	0.2945	146	130
1	686.0000	3.0000	9	0	12.1379	75.8801	5.0794	0.3250	148	138
1	687.0000	3.0000	9	0	12.0540	75.9197	5.1695	0.3366	144	136
1	688.0000	3.0000	9	0	11.9004	75.6357	5.0208	0.5659	146	135
1	689.0000	3.0000	9	0	12.0547	75.9212	5.1047	0.4386	152	146
1	690.0000	3.0000	9	0	12.1807	75.8465	5.1354	0.3035	147	145
1	691.0000	3.0000	9	0	11.9595	75.8908	5.2742	0.3085	152	145
1	692.0000	3.0000	8	0	11.8802	75.8771	5.4363	0.3675	154	126
1	693.0000	3.0000	9	0	11.7764	75.9014	5.5146	0.4102	153	149
1	694.0000	3.0000	8	0	12.0618	75.8119	5.4404	0.2955	162	142
1	695.0000	3.0000	9	0	11.7356	75.8754	5.5970	0.3293	155	144
1	696.0000	3.0000	9	0	11.9664	75.8449	5.4033	0.2990	159	147
1	697.0000	3.0000	9	0	11.8114	75.8242	5.6084	0.2896	160	145
1	698.0000	3.0000	9	0	11.8591	75.8561	5.4333	0.3915	162	134
1	699.0000	3.0000	8	0	12.3585	75.8585	5.1683	0.3426	155	139
1	700.0000	3.0000	9	0	12.1355	75.7445	5.3686	0.2253	159	142
1	701.0000	3.0000	8	0	12.0769	75.8121	5.3453	0.2630	155	141
1	702.0000	3.0000	9	0	12.0744	75.8095	5.3492	0.2538	155	146
1	703.0000	3.0000	9	0	12.0444	75.7893	5.4402	0.2884	153	141
1	704.0000	3.0000	9	0	11.9703	75.9218	5.5190	0.2684	155	146
1	705.0000	3.0000	9	0	11.9288	75.7935	5.4475	0.2750	154	146
1	706.0000	3.0000	9	0	11.9631	75.8439	5.4318	0.2511	160	148
1	707.0000	3.0000	9	0	12.0141	75.8393	5.4841	0.2648	158	147
1	708.0000	3.0000	9	0	12.1010	75.8434	5.4161	0.2429	159	145
1	709.0000	3.0000	9	0	12.1883	75.8044	5.3379	0.2694	144	125
1	710.0000	3.0000	9	0	11.9529	75.8443	5.3893	0.2699	154	144
1	711.0000	3.0000	9	0	11.9258	75.7983	5.2777	0.2525	157	141
1	712.0000	3.0000	9	0	11.8986	75.8475	5.4621	0.3450	154	143
1	713.0000	3.0000	9	0	11.8065	75.8054	5.4071	0.3596	156	146
1	714.0000	3.0000	9	0	11.8975	75.8552	5.3406	0.2773	156	144
1	715.0000	3.0000	9	0	11.9052	75.9136	5.4125	0.2789	149	135
1	716.0000	3.0000	9	0	12.1322	75.8331	5.2915	0.2462	145	134
1	717.0000	3.0000	8	0	12.0299	75.6720	5.2222	0.3083	151	138
1	718.0000	3.0000	9	0	12.1719	75.7849	5.2262	0.2612	155	143
1	719.0000	3.0000	9	0	11.9329	75.8680	5.2885	0.3670	150	142
1	720.0000	3.0000	9	0	11.8581	75.8544	5.3200	0.2794	145	145
1	721.0000	3.0000	9	0	12.0398	75.8119	5.2749	0.2490	153	143
1	722.0000	3.0000	9	0	11.8564	75.9784	5.3635	0.2644	154	143
1	723.0000	3.0000	9	0	11.9762	75.8283	5.2967	0.2092	152	139
1	724.0000	3.0000	9	0	12.0397	75.8273	5.2659	0.1913	148	139
1	725.0000	3.0000	9	0	11.9751	75.8444	5.2675	0.2267	147	140
1	726.0000	3.0000	9	0	11.9630	75.7962	5.3326	0.3117	156	138
1	727.0000	3.0000	9	0	11.9199	75.8375	5.3441	0.2480	146	147
1	728.0000	3.0000	10	0	11.9969	75.8416	5.2934	0.3526	155	134
1	729.0000	3.0000	9	0	12.3107	75.7895	5.2005	0.3170	152	146
1	730.0000	3.0000	9	0	11.9265	75.8860	5.2704	0.3656	150	141
1	731.0000	3.0000	9	0	12.1548	75.8975	5.2074	0.3333	148	148
1	732.0000	3.0000	9	0	12.0614	75.8807	5.3163	0.2768	151	140
1	733.0000	3.0000	9	0	12.1922	75.7867	5.3591	0.2707	151	142
1	734.0000	3.0000	9	0	12.3300	75.7859	5.2469	0.2654	150	135
1	735.0000	3.0000	9	0	12.1442	75.7999	5.3038	0.2899	154	147
1	736.0000	3.0000	8	0	11.9711	75.7665	5.2996	0.4973	149	143
1	737.0000	3.0000	9	0	11.9717	75.8812	5.3558	0.3047	148	143
1	738.0000	3.0000	8	0	12.0294	75.9432	5.3559	0.2377	150	138
1	739.0000	3.0000	9	0	11.9792	75.8181	5.2987	0.3015	159	144
1	740.0000	3.0000	9	0	11.9689	75.8909	5.4184	0.1723	153	137
1	741.0000	3.0000	9	0	11.8695	75.8547	5.5220	0.2291	162	134
1	742.0000	3.0000	8	0	11.4349	75.8338	5.6122	0.4580	158	138
1	743.0000	3.0000	9	0	11.7463	75.8306	5.7423	0.3835	160	139
1	744.0000	3.0000	8	0	11.6158	75.9116	5.8225	0.4959	161	139
1	745.0000	3.0000	9	0	11.2434	76.0017	5.8497	0.2352	160	139
1	746.0000	3.0000	9	0	11.3046	75.9961	5.8662	0.2545	161	141
1	747.0000	3.0000	9	0	11.3715	75.9696	5.9028	0.2877	163	141
1	748.0000	3.0000	9	0	11.6865	75.9010	5.6351	0.4725	154	142
1	749.0000	3.0000	9	0	11.0558	76.0937	5.8707	0.4619	148	134
1	750.0000	3.0000	9	0	11.5526	75.9685	5.8098	0.3564	165	137
1	751.0000	3.0000	9	0	11.4027	76.0019	5.7930	0.2061	153	134
1	752.0000	3.0000	9	0	11.2768	76.0463	5.8065	0.2709	161	138
1	753.0000	3.0000	9	0	11.0677	76.0250	5.7836	0.2661	154	134
1	754.0000	3.0000	9	0	11.1577	76.0389	5.7632	0.2434	148	122
1	755.0000	3.0000	9	0	11.0158	76.0302	5.8163	0.2613	136	107
1	756.0000	3.0000	9	0	11.4300	76.1255	6.2224	0.5362	140	104
1	757.0000	3.0000	9	0	11.0968	76.1933	7.1353	0.5848	140	106
1	758.0000	3.0000	9	0	11.1948	76.2495	7.5392	0.3673	142	106
1	759.0000	3.0000	9	0	11.2998	76.1677	7.5654	0.2890	130	108
1	760.0000	3.0000	9	0	11.3197	76.1488	7.5729	0.2751	137	111
1	761.0000	3.0000	9	0	11.1169	76.0437	7.6244	0.4335	134	111
1	762.0000	3.0000	9	0	11.1315	76.1803	7.6132	0.2556	137	116
1	763.0000	3.0000	9	0	11.1923	76.1606	7.5849	0.1821	144	119
1	764.0000	3.0000	9	0	10.7530	76.0796	7.5526	0.4429	142	123
1	765.0000	3.0000	9	0	10.2462	76.2966	7.6675	0.3997	140	118
1	766.0000	3.0000	9	0	9.9414	76.3090	7.8827	0.2967	145	124
1	767.0000	3.0000	9	0	9.5776	76.2916	7.7344	0.5105	146	126
1	768.0000	3.0000	9	0	9.6301	76.4193	7.7953	0.2977	151	123
1	769.0000	3.0000	9	0	9.6494	76.4068	7.9015	0.2149	150	131
1	770.0000	3.0000	9	0	9.6735	76.4080	7.8161	0.2106	148	123
1	771.0000	3.0000	9	0	9.3813	76.4327	7.9322	0.2405	142	126
1	772.0000	3.0000	9	0	9.7082	76.4072	7.9430	0.3908	146	123
1	773.0000	3.0000	9	0	9.4204	76.4262	8.0470	0.1769	140	122
1	774.0000	3.0000	8	0	9.3357	76.4251	8.2933	0.1232	154	123
1	775.0000	3.0000	8	0	9.3088	76.3568	8.4290	0.2431	150	118
1	776.0000	3.0000	9	0	8.2115	76.5666	8.9733	0.1881	147	120
1	777.0000	3.0000	9	0	8.1221	76.6264	8.9751	0.2598	155	124
1	778.0000	3.0000	9	0	8.1044	76.5859	9.0177	0.3317	143	121
1	779.0000	3.0000	9	0	7.9679	76.7737	9.0018	0.3063	149	128
1	780.0000	3.0000	9	0	8.1049	76.6631	8.8966	0.2486	150	122
1	781.0000	3.0000	9	0	8.1354	76.5972	8.9498	0.2939	147	125
1	782.0000	3.0000	9	0	8.0319	76.6637	8.9099	0.3139	148	124
1	783.0000	3.0000	9	0	7.8489	76.7993	8.8606	0.4671	141	128
1	784.0000	3.0000	9	0	8.2458	76.6834	8.7890	0.2855	158	126
1	785.0000	3.0000	9	0	8.4190	76.6766	8.9496	0.2499	145	123
1	786.0000	3.0000	9	0	8.5444	76.6289	8.9185	0.3560	147	126
1	787.0000	3.0000	9	0	8.7386	76.6428	8.7352	0.2574	138	125
1	788.0000	3.0000	9	0	8.6792	76.6421	8.9443	0.2386	139	123
1	789.0000	3.0000	9	0	8.5946	76.7212	9.0565	0.2948	145	125
1	790.0000	3.0000	9	0	8.5027	76.6821	8.9647	0.3008	151	125
1	791.0000	3.0000	9	0	8.1235	76.7411	9.0206	0.6857	135	130
1	792.0000	3.0000	9	0	8.6092	76.6386	8.8888	0.2637	144	125
1	793.0000	3.0000	9	0	8.6698	76.6004	8.8392	0.2322	138	121
1	794.0000	3.0000	9	0	8.6064	76.6541	8.9152	0.2191	142	130
1	795.0000	3.0000	9	0	8.4238	76.6825	8.9591	0.2779	143	133
1	796.0000	3.0000	9	0	8.5630	76.6303	8.9225	0.1927	151	132
1	797.0000	3.0000	9	0	8.1250	76.7461	9.1160	0.4580	142	126
1	798.0000	3.0000	9	0	8.0896	76.7919	9.0918	0.4061	145	133
1	799.0000	3.0000	9	0	8.3172	76.6523	8.8829	0.2747	142	129
1	800.0000	3.0000	9	0	8.3533	76.6789	8.8778	0.3054	145	129
1	801.0000	3.0000	8	0	8.2761	76.7001	8.9725	0.3014	141	130
1	802.0000	3.0000	9	0	8.3614	76.6673	8.9177	0.2607	134	129
1	803.0000	3.0000	9	0	8.2800	76.6478	9.0035	0.2963	143	125
1	804.0000	3.0000	9	0	8.2083	76.7738	9.0292	0.2492	150	133
1	805.0000	3.0000	8	0	8.2710	76.7786	8.9161	0.2141	141	126
1	806.0000	3.0000	9	0	8.2023	76.7251	8.9405	0.2628	146	131
1	807.0000	3.0000	9	0	8.3207	76.7286	8.9338	0.2613	139	132
1	808.0000	3.0000	9	0	8.3834	76.7127	8.8968	0.2530	144	133
1	809.0000	3.0000	9	0	8.4938	76.7183	8.8534	0.2722	137	129
1	810.0000	3.0000	9	0	8.1729	76.8080	9.0686	0.3673	154	131
1	811.0000	3.0000	8	0	8.3955	76.7727	8.9036	0.2476	158	128
1	812.0000	3.0000	9	0	8.5220	76.7424	9.0153	0.2356	145	124
1	813.0000	3.0000	9	0	8.5425	76.7133	8.8564	0.2455	165	131
1	814.0000	3.0000	9	0	8.6285	76.7020	8.9286	0.2174	143	132
1	815.0000	3.0000	9	0	8.7074	76.6958	8.8926	0.2508	147	130
1	816.0000	3.0000	9	0	8.6900	76.6537	8.8909	0.2880	162	131
1	817.0000	3.0000	9	0	8.5900	76.7502	8.9031	0.2374	143	129
1	818.0000	3.0000	9	0	8.5827	76.7267	8.9273	0.2570	146	131
1	819.0000	3.0000	9	0	8.8297	76.6852	8.7915	0.2489	139	131
1	820.0000	3.0000	9	0	8.9164	76.6444	8.8656	0.2478	144	125
1	821.0000	3.0000	9	0	8.9506	76.6909	8.7829	0.2664	139	123
1	822.0000	3.0000	9	0	8.9689	76.6621	8.8332	0.2372	146	124
1	823.0000	3.0000	9	0	8.9317	76.6107	8.9265	0.2587	147	131
1	824.0000	3.0000	9	0	8.9973	76.6918	8.8907	0.3326	136	130
1	825.0000	3.0000	9	0	8.8490	76.6842	8.9178	0.2787	148	131
1	826.0000	3.0000	9	0	8.8916	76.6127	8.9334	0.2441	148	120
1	827.0000	3.0000	9	0	8.8035	76.6572	9.0193	0.2132	139	136
1	828.0000	3.0000	9	0	8.8303	76.7094	9.0815	0.2701	143	129
1	829.0000	3.0000	9	0	8.8937	76.6907	8.9556	0.2339	136	122
1	830.0000	3.0000	9	0	8.8242	76.7326	9.0117	0.3110	153	124
1	831.0000	3.0000	9	0	8.8694	76.6154	8.9464	0.2679	137	121
1	832.0000	3.0000	9	0	9.1809	76.6746	8.8436	0.2983	142	121
1	833.0000	3.0000	9	0	9.1923	76.6124	8.8644	0.2077	139	123
1	834.0000	3.0000	9	0	9.3198	76.6243	8.8686	0.3425	147	124
1	835.0000	3.0000	9	0	9.2911	76.5731	8.9739	0.2734	140	121
1	836.0000	3.0000	9	0	9.6509	76.6084	8.8942	0.2759	139	130
1	837.0000	3.0000	9	0	9.5757	76.5287	8.9501	0.3642	148	122
1	838.0000	3.0000	9	0	10.1806	76.3928	8.8101	0.4429	139	117
1	839.0000	3.0000	9	0	10.0911	76.1793	8.9706	0.5882	136	114
1	840.0000	3.0000	9	0	10.4755	76.3519	8.9186	0.3893	141	112
1	841.0000	3.0000	9	0	10.8109	76.1948	8.9873	0.2827	142	108
1	842.0000	3.0000	9	0	10.8879	76.1952	8.7713	0.2643	141	123
1	843.0000	3.0000	9	0	11.1496	76.2016	8.8388	0.2013	138	116
1	844.0000	3.0000	9	0	11.2457	76.1233	8.6891	0.2877	144	124
1	845.0000	3.0000	8	0	11.2419	76.1692	8.6747	0.2963	147	125
1	846.0000	3.0000	9	0	11.4830	76.1416	8.5567	0.3254	152	121
1	847.0000	3.0000	9	0	11.4116	76.2181	8.6382	0.2495	150	123
1	848.0000	3.0000	9	0	11.5427	76.1406	8.5677	0.3921	151	125
1	849.0000	3.0000	9	0	11.6891	76.0812	8.5698	0.2394	154	121
1	850.0000	3.0000	9	0	12.2923	76.1211	8.2825	0.2810	150	124
1	851.0000	3.0000	9	0	12.1253	76.2847	8.4086	0.2890	148	132
1	852.0000	3.0000	9	0	12.2546	76.1965	8.2587	0.2153	150	128
1	853.0000	3.0000	9	0	11.8495	76.2440	8.4570	0.4749	146	128
1	854.0000	3.0000	9	0	12.2902	76.1999	8.2686	0.2896	150	134
1	855.0000	3.0000	9	0	12.3167	76.1454	8.2576	0.3345	153	132
1	856.0000	3.0000	9	0	12.2959	76.1594	8.2544	0.3586	152	132
1	857.0000	3.0000	9	0	12.4442	76.1006	8.2332	0.2373	152	125
1	858.0000	3.0000	9	0	12.5733	76.1195	8.0906	0.2614	148	125
1	859.0000	3.0000	9	0	12.6845	76.0905	8.1463	0.2585	143	130
1	860.0000	3.0000	9	0	12.8808	76.1029	8.1251	0.3046	153	133
1	861.0000	3.0000	9	0	12.7515	76.0791	8.0434	0.2413	139	125
1	862.0000	3.0000	9	0	12.8444	76.0767	8.0097	0.2207	142	133
1	863.0000	3.0000	9	0	12.7333	76.0395	8.0449	0.2844	154	133
1	864.0000	3.0000	9	0	12.5676	76.1174	8.1492	0.3841	147	120
1	865.0000	3.0000	9	0	12.8464	75.9555	7.8753	0.2695	109	85
1	866.0000	3.0000	7	0	19.4345	67.9220	98.4667	0.5736	89	71
1	867.0000	3.0000	9	0	19.5153	68.0151	98.2904	0.3327	104	89
1	868.0000	3.0000	9	0	19.4040	68.0684	98.1694	0.4936	117	102
1	869.0000	3.0000	10	0	19.4130	68.0904	98.5346	0.2773	111	113
1	870.0000	3.0000	10	0	19.5733	68.0451	98.5916	0.2371	132	115
1	871.0000	3.0000	10	0	19.3587	67.9082	98.8338	0.2582	126	117
1	872.0000	3.0000	10	0	19.4804	67.9538	98.7088	0.2759	129	126
1	873.0000	3.0000	9	0	19.5066	67.9454	98.6748	0.1611	138	122
1	874.0000	3.0000	9	0	19.7056	67.8757	98.5661	0.1780	127	124
1	875.0000	3.0000	10	0	19.6970	67.8937	98.5548	0.1578	134	127
1	876.0000	3.0000	9	0	19.7457	67.8408	98.5281	0.1758	138	122
1	877.0000	3.0000	10	0	19.7330	67.7609	98.4991	0.2111	134	125
1	878.0000	3.0000	10	0	19.6501	67.8084	98.6639	0.2102	135	120
1	879.0000	3.0000	10	0	19.6433	67.8124	98.6645	0.1712	127	123
1	880.0000	3.0000	10	0	19.6579	67.7693	98.6954	0.2045	137	126
1	881.0000	3.0000	10	0	19.6792	67.8069	98.6053	0.1972	140	130
1	882.0000	3.0000	10	0	19.5659	67.7000	98.7051	0.2361	130	123
1	883.0000	3.0000	10	0	19.7285	67.7768	98.4237	0.1281	140	132
1	884.0000	3.0000	10	0	19.5851	67.6972	98.7096	0.1948	138	131
1	885.0000	3.0000	10	0	19.5834	67.7587	98.6515	0.2198	133	127
1	886.0000	3.0000	10	0	19.5923	67.7552	98.5957	0.1914	144	124
1	887.0000	3.0000	10	0	19.5039	67.6911	98.8004	0.2039	135	128
1	888.0000	3.0000	10	0	19.6401	67.7549	98.5554	0.2297	135	125
1	889.0000	3.0000	10	0	19.5196	67.8357	98.6761	0.2363	138	141
1	890.0000	3.0000	10	0	19.5650	67.7838	98.6685	0.2718	133	134
1	891.0000	3.0000	10	0	19.5688	67.8248	98.7094	0.2603	136	132
1	892.0000	3.0000	10	0	19.5674	67.8208	98.6689	0.2094	139	135
1	893.0000	3.0000	10	0	19.5851	67.8490	98.7135	0.2078	142	129
1	894.0000	3.0000	9	0	19.5171	67.8204	98.7113	0.2925	134	129
1	895.0000	3.0000	10	0	19.5518	67.8171	98.5506	0.2399	139	132
1	896.0000	3.0000	10	0	19.6047	67.8912	98.5940	0.2372	138	128
1	897.0000	3.0000	10	0	19.6688	67.8241	98.5278	0.1557	139	137
1	898.0000	3.0000	10	0	19.4654	67.8879	98.5818	0.2676	145	137
1	899.0000	3.0000	10	0	19.6654	67.6999	98.7442	0.4931	145	134
1	900.0000	3.0000	10	0	19.5419	67.8504	98.6592	0.2648	137	129
1	901.0000	3.0000	10	0	19.5876	67.8908	98.5960	0.2122	135	126
1	902.0000	3.0000	10	0	19.5313	67.9336	98.7339	0.2144	135	125
1	903.0000	3.0000	9	0	19.4874	68.0278	98.6230	0.2744	138	132
1	904.0000	3.0000	10	0	19.7999	67.8946	98.4666	0.2537	137	131
1	905.0000	3.0000	10	0	19.6186	67.8671	98.5767	0.2239	132	128
1	906.0000	3.0000	10	0	19.5373	67.9246	98.7158	0.1720	135	134
1	907.0000	3.0000	10	0	19.5261	67.9433	98.6951	0.1761	137	124
1	908.0000	3.0000	10	0	19.5538	67.9617	98.6158	0.1891	132	125
1	909.0000	3.0000	10	0	19.4329	67.8899	98.6487	0.2051	135	135
1	910.0000	3.0000	10	0	19.3561	67.8586	98.8766	0.2834	129	127
1	911.0000	3.0000	10	0	19.5383	67.9356	98.6459	0.1524	135	131
1	912.0000	3.0000	9	0	19.4984	67.9196	98.6521	0.2830	129	129
1	913.0000	3.0000	10	0	19.5421	67.8863	98.5510	0.2169	134	131
1	914.0000	3.0000	10	0	19.6462	67.7196	98.5925	0.3354	132	126
1	915.0000	3.0000	10	0	19.4495	67.9075	98.6543	0.2293	134	119
1	916.0000	3.0000	10	0	19.4498	67.8658	98.6829	0.2369	130	124
1	917.0000	3.0000	10	0	19.4502	67.8427	98.6431	0.2155	135	125
1	918.0000	3.0000	10	0	19.5092	67.8444	98.5674	0.2088	134	132
1	919.0000	3.0000	10	0	19.5211	67.8066	98.6726	0.2169	140	130
1	920.0000	3.0000	10	0	19.6027	67.8085	98.5650	0.2614	143	125
1	921.0000	3.0000	10	0	19.5189	67.6895	98.6444	0.2820	138	125
1	922.0000	3.0000	10	0	19.5821	67.7099	98.7524	0.3023	136	127
1	923.0000	3.0000	10	0	19.4743	67.7435	98.6949	0.3133	138	125
1	924.0000	3.0000	10	0	19.5416	67.7703	98.3791	0.2672	136	127
1	925.0000	3.0000	10	0	19.4136	67.8352	98.6109	0.2904	138	120
1	926.0000	3.0000	10	0	19.6507	67.8043	98.5718	0.2121	147	130
1	927.0000	3.0000	10	0	19.3144	67.6905	98.8906	0.2812	138	134
1	928.0000	3.0000	10	0	19.5187	67.7398	98.7395	0.2057	144	125
1	929.0000	3.0000	10	0	19.4266	67.7775	98.6708	0.2047	140	135
1	930.0000	3.0000	10	0	19.4452	67.7963	98.6250	0.2897	144	141
1	931.0000	3.0000	10	0	19.5025	67.8074	98.4792	0.2399	144	126
1	932.0000	3.0000	10	0	19.4604	67.7991	98.6419	0.3134	137	127
1	933.0000	3.0000	10	0	19.4846	67.8082	98.5046	0.1822	142	134
1	934.0000	3.0000	10	0	19.5221	67.8387	98.5822	0.2150	144	129
1	935.0000	3.0000	9	0	19.4272	67.7839	98.6840	0.1735	144	138
1	936.0000	3.0000	10	0	19.5966	67.8062	98.4642	0.1934	141	134
1	937.0000	3.0000	10	0	19.3612	67.8243	98.6295	0.1862	136	133
1	938.0000	3.0000	10	0	19.5619	67.8441	98.4447	0.1776	140	130
1	939.0000	3.0000	10	0	19.3573	67.8425	98.7261	0.2225	138	129
1	940.0000	3.0000	10	0	19.4773	67.8983	98.5413	0.1575	138	131
1	941.0000	3.0000	10	0	19.4129	67.8538	98.5636	0.2406	146	132
1	942.0000	3.0000	10	0	19.4415	67.8628	98.6949	0.1928	146	136
1	943.0000	3.0000	10	0	19.4045	67.8529	98.5428	0.2651	139	133
1	944.0000	3.0000	10	0	19.4775	67.8827	98.5429	0.2252	143	130
1	945.0000	3.0000	10	0	19.4109	67.8468	98.6804	0.1885	139	130
1	946.0000	3.0000	10	0	19.4373	67.8389	98.6458	0.1783	136	131
1	947.0000	3.0000	10	0	19.5122	67.8531	98.6402	0.1885	138	131
1	948.0000	3.0000	10	0	19.3907	67.8424	98.5593	0.3041	145	127
1	949.0000	3.0000	9	0	19.5227	67.8083	98.6678	0.1612	142	132
1	950.0000	3.0000	10	0	19.3715	67.8280	98.6265	0.2692	144	133
1	951.0000	3.0000	10	0	19.4758	67.8196	98.6003	0.2163	146	141
1	952.0000	3.0000	10	0	19.5403	67.8716	98.5315	0.1953	143	134
1	953.0000	3.0000	10	0	19.4768	67.8480	98.6148	0.2120	141	133
1	954.0000	3.0000	10	0	19.7091	67.8685	98.4728	0.2125	137	134
1	955.0000	3.0000	10	0	19.5569	67.7349	98.5638	0.1541	143	128
1	956.0000	3.0000	10	0	19.4867	67.7857	98.5003	0.2885	141	135
1	957.0000	3.0000	10	0	19.4477	67.7613	98.5745	0.2167	143	134
1	958.0000	3.0000	10	0	19.4186	67.7326	98.6296	0.2673	141	129
1	959.0000	3.0000	10	0	19.7577	67.6318	98.6362	0.3639	138	128
1	960.0000	3.0000	10	0	19.5776	67.7773	98.5370	0.1891	142	125
1	961.0000	3.0000	10	0	19.5726	67.7471	98.4205	0.2600	144	128
1	962.0000	3.0000	10	0	19.5649	67.7153	98.5169	0.2033	141	128
1	963.0000	3.0000	10	0	19.6376	67.8112	98.4534	0.2088	141	130
1	964.0000	3.0000	10	0	19.3478	67.8068	98.5943	0.3765	136	128
1	965.0000	3.0000	10	0	19.4623	67.9178	98.4408	0.2176	142	138
1	966.0000	3.0000	10	0	19.5966	67.8224	98.3602	0.2236	144	135
1	967.0000	3.0000	10	0	19.5045	67.9302	98.4736	0.1728	142	136
1	968.0000	3.0000	10	0	19.6294	67.9395	98.3043	0.1764	138	134
1	969.0000	3.0000	10	0	19.6336	67.8801	98.4477	0.1737	138	134
1	970.0000	3.0000	10	0	19.4948	67.9492	98.3330	0.2250	140	132
1	971.0000	3.0000	10	0	19.5316	67.9386	98.4424	0.1329	139	132
1	972.0000	3.0000	10	0	19.5930	67.8966	98.4648	0.1850	137	137
1	973.0000	3.0000	10	0	19.6088	67.8615	98.4357	0.1812	144	134
1	974.0000	3.0000	10	0	19.6192	67.8800	98.2999	0.2155	146	134
1	975.0000	3.0000	10	0	19.4256	67.8635	98.3703	0.2514	138	135
1	976.0000	3.0000	10	0	19.5525	67.8202	98.3603	0.2656	143	135
1	977.0000	3.0000	10	0	19.4991	67.9143	98.3906	0.1634	139	140
1	978.0000	3.0000	10	0	19.4588	67.8856	98.4784	0.1593	144	138
1	979.0000	3.0000	10	0	19.3730	67.7980	98.4364	0.2771	146	141
1	980.0000	3.0000	10	0	19.4323	67.8652	98.3867	0.2303	138	142
1	981.0000	3.0000	10	0	19.4315	67.8190	98.3902	0.2230	147	138
1	982.0000	3.0000	10	0	19.3440	67.7012	98.3692	0.2709	143	141
1	983.0000	3.0000	10	0	19.4003	67.8489	98.3265	0.2678	138	141
1	984.0000	3.0000	10	0	19.4079	67.8247	98.3914	0.2980	151	137
1	985.0000	3.0000	10	0	19.4729	67.6626	98.5100	0.2817	143	130
1	986.0000	3.0000	10	0	19.3153	67.6526	98.3197	0.3370	151	142
1	987.0000	3.0000	10	0	19.4570	67.3231	98.5713	0.2690	143	131
1	988.0000	3.0000	10	0	19.5050	67.4855	98.6039	0.2863	137	132
1	989.0000	3.0000	10	0	19.3560	67.3574	98.6492	0.3428	145	138
1	990.0000	3.0000	9	0	19.6666	67.4342	98.4344	0.2921	148	130
1	991.0000	3.0000	10	0	19.3709	67.5147	98.4796	0.2090	143	132
1	992.0000	3.0000	10	0	19.2890	67.4079	98.6625	0.3226	147	139
1	993.0000	3.0000	10	0	19.5245	67.5095	98.5775	0.2458	142	133
1	994.0000	3.0000	10	0	19.3455	67.6221	98.4950	0.3227	143	135
1	995.0000	3.0000	10	0	19.3697	67.6114	98.4746	0.2144	133	133
1	996.0000	3.0000	10	0	19.3910	67.5910	98.4021	0.2487	139	127
1	997.0000	3.0000	10	0	19.3215	67.5913	98.4450	0.2040	124	113
1	998.0000	3.0000	10	0	19.4737	66.9248	98.1808	0.9604	106	87
1	999.0000	3.0000	10	0	19.4186	67.4736	98.1671	0.3896	115	99
1	1000.0000	3.0000	10	0	19.2800	67.5088	98.2907	0.4289	117	107
1	1001.0000	3.0000	10	0	19.3546	67.4103	98.4685	0.3145	129	124
1	1002.0000	3.0000	10	0	19.3301	67.3095	98.4461	0.2386	139	119
1	1003.0000	3.0000	10	0	19.1411	67.1436	98.7400	0.2139	131	124
1	1004.0000	3.0000	10	0	19.1650	67.1667	98.5071	0.1442	135	130
1	1005.0000	3.0000	10	0	19.2490	67.2170	98.6853	0.2985	136	126
1	1006.0000	3.0000	10	0	19.0534	67.1927	98.6788	0.4052	142	134
1	1007.0000	3.0000	10	0	19.2814	67.2423	98.6362	0.2556	141	136
1	1008.0000	3.0000	10	0	19.2502	67.2883	98.5578	0.2638	134	130
1	1009.0000	3.0000	10	0	19.4302	67.4395	98.4445	0.3127	136	127
1	1010.0000	3.0000	10	0	19.6790	67.3548	98.3800	0.3058	134	119
1	1011.0000	3.0000	10	0	19.9179	67.3908	98.3423	0.3048	136	118
1	1012.0000	3.0000	10	0	19.7899	67.3806	98.3154	0.2046	131	123
1	1013.0000	3.0000	10	0	19.9133	67.3475	98.1810	0.3389	130	118
1	1014.0000	3.0000	10	0	19.7896	67.3176	98.4089	0.2097	129	122
1	1015.0000	3.0000	10	0	19.6729	67.1853	98.3044	0.3633	128	125
1	1016.0000	3.0000	10	0	19.6757	67.2846	98.4012	0.2634	129	123
1	1017.0000	3.0000	10	0	19.6895	67.3447	98.2610	0.2667	125	118
1	1018.0000	3.0000	10	0	19.4440	67.3107	98.4654	0.2934	131	119
1	1019.0000	3.0000	10	0	19.4136	67.2812	98.4798	0.2628	135	118
1	1020.0000	3.0000	10	0	19.5058	67.2856	98.4429	0.2209	129	121
1	1021.0000	3.0000	10	0	19.5126	67.3581	98.3904	0.2267	121	124
1	1022.0000	3.0000	10	0	19.5718	67.3999	98.3661	0.2332	135	131
1	1023.0000	3.0000	10	0	19.6218	67.3315	98.3482	0.2605	129	130
1	1024.0000	3.0000	10	0	19.5775	67.1907	98.3954	0.3340	125	125
1	1025.0000	3.0000	10	0	19.4551	67.1831	98.5121	0.2758	132	128
1	1026.0000	3.0000	10	0	19.4342	67.3599	98.2773	0.2179	131	125
1	1027.0000	3.0000	10	0	19.3669	67.2392	98.4175	0.2268	128	131
1	1028.0000	3.0000	10	0	19.2426	67.1550	98.5268	0.3172	134	130
1	1029.0000	3.0000	10	0	19.5015	67.2399	98.3191	0.1998	140	122
1	1030.0000	3.0000	10	0	19.4569	67.2741	98.3251	0.2878	131	127
1	1031.0000	3.0000	10	0	19.2719	67.3207	98.2476	0.3712	137	134
1	1032.0000	3.0000	10	0	19.4410	67.2391	98.3310	0.1538	134	123
1	1033.0000	3.0000	10	0	19.3180	67.2301	98.3784	0.1906	137	126
1	1034.0000	3.0000	10	0	19.2761	67.1456	98.4977	0.3470	132	119
1	1035.0000	3.0000	10	0	19.2746	67.1982	98.4442	0.2367	142	123
1	1036.0000	3.0000	10	0	19.2960	67.0847	98.4591	0.3186	138	127
1	1037.0000	3.0000	10	0	19.3523	67.0822	98.4034	0.2734	140	126
1	1038.0000	3.0000	10	0	19.2135	67.1360	98.5833	0.1588	134	131
1	1039.0000	3.0000	10	0	19.3358	67.1711	98.4777	0.2509	141	123
1	1040.0000	3.0000	10	0	19.2541	67.1020	98.3796	0.2932	137	119
1	1041.0000	3.0000	10	0	19.2886	67.0128	98.6308	0.2235	142	125
1	1042.0000	3.0000	10	0	19.3240	67.0707	98.4135	0.2147	139	123
1	1043.0000	3.0000	10	0	19.3035	67.0486	98.4902	0.2545	133	126
1	1044.0000	3.0000	10	0	19.3942	67.1255	98.4401	0.2574	134	127
1	1045.0000	3.0000	10	0	19.2966	67.0467	98.4783	0.2835	131	131
1	1046.0000	3.0000	10	0	19.1567	66.9658	98.4475	0.3093	128	128
1	1047.0000	3.0000	10	0	19.3187	67.1026	98.4567	0.2407	137	132
1	1048.0000	3.0000	10	0	19.2605	66.9748	98.4623	0.2727	131	131
1	1049.0000	3.0000	10	0	19.1959	67.0131	98.4297	0.2519	141	134
1	1050.0000	3.0000	10	0	19.2008	66.9788	98.5343	0.2116	142	130
1	1051.0000	3.0000	10	0	19.2807	66.9731	98.5734	0.2584	138	128
1	1052.0000	3.0000	10	0	19.1420	66.9878	98.5334	0.2415	138	124
1	1053.0000	3.0000	10	0	19.3119	67.0112	98.4719	0.2136	129	127
1	1054.0000	3.0000	10	0	19.2964	67.0683	98.4218	0.2791	127	131
1	1055.0000	3.0000	10	0	19.2743	67.0437	98.4312	0.2417	141	134
1	1056.0000	3.0000	10	0	19.1270	67.0856	98.4467	0.2205	139	138
1	1057.0000	3.0000	10	0	19.1874	67.1398	98.5244	0.2421	129	135
1	1058.0000	3.0000	10	0	19.3121	67.1425	98.4987	0.2909	136	134
1	1059.0000	3.0000	10	0	19.4790	67.1562	98.3870	0.2015	138	135
1	1060.0000	3.0000	10	0	19.3303	67.1159	98.5191	0.2239	131	125
1	1061.0000	3.0000	10	0	19.3159	67.1062	98.5097	0.1607	142	136
1	1062.0000	3.0000	10	0	19.4097	67.1494	98.5094	0.2366	136	131
1	1063.0000	3.0000	10	0	19.3053	67.1430	98.5786	0.2081	139	135
1	1064.0000	3.0000	10	0	19.2815	67.1336	98.5019	0.2340	139	134
1	1065.0000	3.0000	10	0	19.3796	67.0975	98.4910	0.1912	142	135
1	1066.0000	3.0000	10	0	19.1919	66.8733	98.7891	0.4556	144	134
1	1067.0000	3.0000	10	0	19.2065	67.0557	98.5667	0.2018	134	129
1	1068.0000	3.0000	10	0	19.3250	67.0893	98.5616	0.2116	141	125
1	1069.0000	3.0000	10	0	19.1867	67.1600	98.4812	0.2307	140	136
1	1070.0000	3.0000	10	0	19.4276	67.1490	98.4647	0.2186	131	132
1	1071.0000	3.0000	10	0	19.2538	67.1889	98.5476	0.2312	140	134
1	1072.0000	3.0000	10	0	19.2262	67.1954	98.5422	0.2500	141	130
1	1073.0000	3.0000	10	0	19.1876	67.2323	98.4789	0.2476	143	136
1	1074.0000	3.0000	10	0	19.1825	67.2476	98.4805	0.2316	143	138
1	1075.0000	3.0000	10	0	19.2579	67.1639	98.5660	0.2151	142	133
1	1076.0000	3.0000	10	0	19.2202	67.1982	98.5854	0.2252	140	130
1	1077.0000	3.0000	10	0	19.1546	67.2542	98.5503	0.2426	137	132
1	1078.0000	3.0000	10	0	19.1000	67.2443	98.5046	0.2780	141	138
1	1079.0000	3.0000	10	0	19.1050	67.2348	98.6234	0.2402	145	139
1	1080.0000	3.0000	10	0	19.1953	67.1844	98.5228	0.2412	149	137
1	1081.0000	3.0000	10	0	19.1706	67.1415	98.6199	0.2375	142	132
1	1082.0000	3.0000	10	0	19.1030	67.1555	98.6282	0.2719	133	135
1	1083.0000	3.0000	10	0	19.1008	67.0848	98.6084	0.2141	138	135
1	1084.0000	3.0000	10	0	19.0246	67.0930	98.6771	0.2652	143	133
1	1085.0000	3.0000	10	0	19.0582	67.1176	98.6942	0.2176	139	134
1	1086.0000	3.0000	10	0	19.1483	67.0679	98.5460	0.1861	136	131
1	1087.0000	3.0000	10	0	19.1420	67.1242	98.6469	0.2315	134	126
1	1088.0000	3.0000	10	0	19.0102	67.0471	98.6355	0.2435	134	136
1	1089.0000	3.0000	10	0	18.9598	67.1782	98.6646	0.2774	134	134
1	1090.0000	3.0000	10	0	19.1151	67.1060	98.6373	0.1924	138	135
1	1091.0000	3.0000	10	0	19.2393	67.1530	98.4295	0.2429	141	133
1	1092.0000	3.0000	10	0	19.1107	67.0954	98.6399	0.2014	144	131
1	1093.0000	3.0000	10	0	19.0702	67.2287	98.6252	0.2910	138	137
1	1094.0000	3.0000	10	0	19.0121	67.2464	98.4546	0.3046	145	137
1	1095.0000	3.0000	10	0	18.9697	67.2167	98.6255	0.2321	146	137
1	1096.0000	3.0000	10	0	18.9764	67.1971	98.6696	0.3052	140	138
1	1097.0000	3.0000	10	0	19.0289	67.2427	98.6876	0.2310	137	130
1	1098.0000	3.0000	10	0	18.9752	67.1877	98.7762	0.3192	140	135
1	1099.0000	3.0000	10	0	19.0189	67.1806	98.7617	0.1884	142	132
1	1100.0000	3.0000	10	0	19.0624	67.2140	98.6548	0.2386	144	131
1	1101.0000	3.0000	10	0	18.9563	67.2623	98.6367	0.3176	142	135
1	1102.0000	3.0000	10	0	18.8155	67.3170	98.5684	0.2813	143	137
1	1103.0000	3.0000	10	0	18.6905	67.1878	98.8553	0.3573	147	130
1	1104.0000	3.0000	10	0	18.9444	67.2908	98.6491	0.3155	139	127
1	1105.0000	3.0000	10	0	19.0146	67.2781	98.6678	0.2548	134	134
1	1106.0000	3.0000	10	0	19.0734	67.2540	98.5954	0.3291	135	131
1	1107.0000	3.0000	10	0	18.9762	67.3196	98.7048	0.2835	138	138
1	1108.0000	3.0000	10	0	19.0292	67.3721	98.5368	0.2457	136	139
1	1109.0000	3.0000	10	0	19.0829	67.4101	98.5189	0.2971	139	140
1	1110.0000	3.0000	10	0	18.9828	67.4232	98.6654	0.1997	133	139
1	1111.0000	3.0000	10	0	19.0860	67.2741	98.6201	0.3048	138	135
1	1112.0000	3.0000	10	0	19.1276	67.3966	98.4722	0.2378	135	127
1	1113.0000	3.0000	10	0	18.9537	67.4062	98.5261	0.2702	140	138
1	1114.0000	3.0000	10	0	18.9978	67.3963	98.6929	0.1685	139	128
1	1115.0000	3.0000	10	0	18.9768	67.3524	98.6960	0.1601	136	140
1	1116.0000	3.0000	10	0	18.8933	67.4221	98.6622	0.2762	138	138
1	1117.0000	3.0000	10	0	18.8416	67.3281	98.8337	0.2017	139	140
1	1118.0000	3.0000	10	0	19.0405	67.3624	98.6099	0.1556	140	133
1	1119.0000	3.0000	10	0	19.1150	67.3798	98.5533	0.1776	139	136
1	1120.0000	3.0000	10	0	18.8388	67.4158	98.6986	0.2997	138	132
1	1121.0000	3.0000	10	0	18.8586	67.4927	98.6829	0.2435	146	146
1	1122.0000	3.0000	10	0	18.9000	67.4514	98.7401	0.2621	145	139
1	1123.0000	3.0000	10	0	18.9850	67.4611	98.6090	0.2307	130	134
1	1124.0000	3.0000	10	0	18.8958	67.4629	98.7295	0.2102	140	132
1	1125.0000	3.0000	10	0	18.9266	67.3476	98.7639	0.2011	139	138
1	1126.0000	3.0000	10	0	18.8927	67.4278	98.7157	0.2704	141	132
1	1127.0000	3.0000	10	0	19.0151	67.4340	98.5675	0.2491	123	134
1	1128.0000	3.0000	10	0	18.9990	67.4189	98.7188	0.2739	134	138
1	1129.0000	3.0000	10	0	18.7800	67.4288	98.7185	0.2360	137	143
1	1130.0000	3.0000	10	0	18.8879	67.4363	98.7194	0.2600	135	135
1	1131.0000	3.0000	10	0	18.9351	67.4315	98.6753	0.2546	135	134
1	1132.0000	3.0000	10	0	18.9569	67.3634	98.7879	0.2373	136	137
1	1133.0000	3.0000	10	0	18.9615	67.4602	98.7295	0.2028	137	137
1	1134.0000	3.0000	9	0	19.0041	67.4399	98.7854	0.2284	133	136
1	1135.0000	3.0000	10	0	18.9412	67.4438	98.7965	0.1926	136	132
1	1136.0000	3.0000	10	0	18.9931	67.4042	98.7528	0.2070	136	138
1	1137.0000	3.0000	10	0	18.9910	67.3604	98.7859	0.2135	130	135
1	1138.0000	3.0000	10	0	18.9388	67.4481	98.7730	0.2259	142	137
1	1139.0000	3.0000	10	0	18.8384	67.4129	98.8469	0.2288	139	144
1	1140.0000	3.0000	10	0	18.8772	67.4593	98.7916	0.2454	131	145
1	1141.0000	3.0000	10	0	19.0402	67.4206	98.6718	0.1482	130	136
1	1142.0000	3.0000	10	0	18.9172	67.4260	98.6957	0.1930	133	141
1	1143.0000	3.0000	10	0	18.8623	67.4399	98.7952	0.2023	139	143
1	0.0000	4.0000	10	0	20.0645	85.2144	87.9010	0.2181	136	122
1	1.0000	4.0000	10	0	20.1321	85.2202	87.8863	0.1850	142	128
1	2.0000	4.0000	10	0	20.1450	85.2572	87.8559	0.2024	137	127
1	3.0000	4.0000	10	0	20.1222	85.2528	87.8835	0.2022	136	130
1	4.0000	4.0000	10	0	20.1577	85.2469	87.7982	0.2405	130	126
1	5.0000	4.0000	10	0	20.1266	85.2832	87.8609	0.2432	132	127
1	6.0000	4.0000	10	0	20.1818	85.2697	87.8452	0.2329	134	124
1	7.0000	4.0000	10	0	20.1187	85.2632	87.9231	0.1840	135	126
1	8.0000	4.0000	10	0	20.1966	85.3262	87.8888	0.2200	134	127
1	9.0000	4.0000	10	0	20.1744	85.3678	87.8530	0.2235	137	119
1	10.0000	4.0000	10	0	20.2056	85.3536	87.9476	0.2639	132	129
1	11.0000	4.0000	10	0	20.1758	85.4021	87.8848	0.2221	136	128
1	12.0000	4.0000	10	0	20.1253	85.4218	87.8893	0.2302	135	129
1	13.0000	4.0000	10	0	20.1098	85.4582	87.8144	0.2384	131	124
1	14.0000	4.0000	10	0	20.2158	85.5104	87.9649	0.2035	142	130
1	15.0000	4.0000	10	0	20.1554	85.4677	87.9268	0.2094	133	129
1	16.0000	4.0000	10	0	20.2165	85.5187	87.9081	0.1835	137	127
1	17.0000	4.0000	10	0	20.3060	85.5552	87.8967	0.1963	137	129
1	18.0000	4.0000	10	0	20.2540	85.5399	87.8626	0.1890	134	129
1	19.0000	4.0000	10	0	20.3434	85.5686	87.9195	0.1625	138	132
1	20.0000	4.0000	10	0	20.2575	85.5502	87.9255	0.2191	138	129
1	21.0000	4.0000	10	0	20.2543	85.5355	87.9029	0.2558	132	122
1	22.0000	4.0000	10	0	20.3191	85.5832	87.8515	0.2383	146	137
1	23.0000	4.0000	10	0	20.2589	85.5217	87.8674	0.2530	135	123
1	24.0000	4.0000	10	0	20.3167	85.5498	87.8320	0.3230	134	130
1	25.0000	4.0000	10	0	20.2960	85.5255	87.8760	0.2475	140	121
1	26.0000	4.0000	10	0	20.3113	85.5324	87.8874	0.2137	132	132
1	27.0000	4.0000	10	0	20.3648	85.4808	87.8380	0.2265	142	118
1	28.0000	4.0000	10	0	20.3055	85.5133	87.8490	0.1795	131	121
1	29.0000	4.0000	10	0	20.3134	85.5384	87.8262	0.1887	136	129
1	30.0000	4.0000	10	0	20.2983	85.5255	87.8232	0.2284	138	131
1	31.0000	4.0000	10	0	20.2360	85.5435	87.8306	0.2527	135	125
1	32.0000	4.0000	9	0	20.3535	85.4618	87.8617	0.2283	138	127
1	33.0000	4.0000	9	0	20.3142	85.4617	87.9227	0.2599	140	125
1	34.0000	4.0000	10	0	20.2959	85.5024	87.8899	0.2635	132	115
1	35.0000	4.0000	10	0	20.3421	85.4963	87.8880	0.1932	126	119
1	36.0000	4.0000	9	0	20.2657	85.5328	87.9202	0.2177	136	118
1	37.0000	4.0000	10	0	20.2404	85.5307	87.8940	0.2098	133	125
1	38.0000	4.0000	10	0	20.2507	85.5158	87.8693	0.2322	124	121
1	39.0000	4.0000	10	0	20.1767	85.5576	87.8462	0.2358	123	115
1	40.0000	4.0000	10	0	20.1296	85.4854	87.9046	0.2129	127	118
1	41.0000	4.0000	10	0	20.1893	85.5735	87.9256	0.2267	136	115
1	42.0000	4.0000	10	0	20.1435	85.5409	87.7678	0.2309	122	113
1	43.0000	4.0000	10	0	20.2997	85.5366	87.9519	0.2380	128	117
1	44.0000	4.0000	10	0	20.2452	85.6363	87.9390	0.2268	126	112
1	45.0000	4.0000	10	0	20.2354	85.6086	87.8557	0.2064	132	125
1	46.0000	4.0000	10	0	20.2916	85.5604	87.9441	0.2124	130	118
1	47.0000	4.0000	10	0	20.2595	85.5993	87.8548	0.2197	131	122
1	48.0000	4.0000	10	0	20.1651	85.6390	87.9403	0.2106	137	132
1	49.0000	4.0000	10	0	20.2514	85.6680	87.9019	0.2193	143	133
1	50.0000	4.0000	10	0	20.2333	85.6200	87.9472	0.2354	137	135
1	51.0000	4.0000	10	0	20.3275	85.6445	87.8992	0.2020	136	134
1	52.0000	4.0000	10	0	20.1937	85.6475	87.9303	0.2124	134	126
1	53.0000	4.0000	10	0	20.2598	85.6224	87.9725	0.1888	139	130
1	54.0000	4.0000	10	0	20.2965	85.6183	87.9237	0.1851	134	137
1	55.0000	4.0000	10	0	20.2740	85.6196	87.9438	0.1748	137	135
1	56.0000	4.0000	10	0	20.2591	85.6980	87.9615	0.1962	135	136
1	57.0000	4.0000	10	0	20.2451	85.6466	87.9391	0.1881	130	135
1	58.0000	4.0000	10	0	20.2397	85.6793	87.9888	0.2048	129	134
1	59.0000	4.0000	9	0	20.2895	85.6450	87.9055	0.2360	128	128
1	60.0000	4.0000	10	0	20.2492	85.6640	87.8908	0.2312	116	107
1	61.0000	4.0000	10	0	20.1693	85.5649	87.8336	0.4571	89	84
1	62.0000	4.0000	7	0	13.5135	77.2713	0.9460	0.5919	83	75
1	63.0000	4.0000	8	0	13.6828	77.0660	0.9915	0.2679	115	102
1	64.0000	4.0000	9	0	13.6334	77.2525	1.0122	0.3366	132	123
1	65.0000	4.0000	9	0	13.7132	77.3246	0.8519	0.3579	138	127
1	66.0000	4.0000	9	0	13.7939	77.2605	0.6886	0.3170	141	121
1	67.0000	4.0000	9	0	13.9486	77.2991	0.8293	0.3209	137	115
1	68.0000	4.0000	9	0	12.7426	77.0750	1.2346	0.6207	139	111
1	69.0000	4.0000	9	0	12.2523	77.2496	1.4521	0.5352	137	115
1	70.0000	4.0000	8	0	11.6948	77.5973	1.5941	0.2995	145	119
1	71.0000	4.0000	8	0	11.8721	77.4890	1.2424	0.2542	150	123
1	72.0000	4.0000	9	0	11.8859	77.4353	1.2725	0.2774	136	129
1	73.0000	4.0000	9	0	11.5961	77.4721	1.3434	0.3833	138	125
1	74.0000	4.0000	9	0	11.9428	77.4390	1.3293	0.6089	142	131
1	75.0000	4.0000	9	0	11.4458	77.5378	1.4980	0.4102	143	126
1	76.0000	4.0000	8	0	11.2092	77.4769	1.6519	0.3993	130	125
1	77.0000	4.0000	9	0	11.1627	77.5448	1.5537	0.3271	138	123
1	78.0000	4.0000	8	0	11.1023	77.5653	1.5992	0.2971	142	128
1	79.0000	4.0000	9	0	11.2047	77.5603	1.6128	0.2534	140	122
1	80.0000	4.0000	9	0	10.9175	77.5635	1.7224	0.3226	133	112
1	81.0000	4.0000	9	0	10.8847	77.5678	1.8656	0.4249	129	117
1	82.0000	4.0000	9	0	10.9691	77.5869	1.6335	0.2374	132	112
1	83.0000	4.0000	9	0	10.6700	77.5804	1.7730	0.4036	128	110
1	84.0000	4.0000	10	0	10.6145	77.5669	1.8563	0.2689	119	102
1	85.0000	4.0000	9	0	10.1787	77.7259	1.9669	0.4167	118	106
1	86.0000	4.0000	9	0	10.3264	77.5965	1.8990	0.2856	109	100
1	87.0000	4.0000	10	0	10.1664	77.6960	1.8465	0.5131	118	102
1	88.0000	4.0000	10	0	10.2023	77.6447	2.0811	0.3046	106	96
1	89.0000	4.0000	9	0	10.1675	77.7074	2.1171	0.3050	119	96
1	90.0000	4.0000	9	0	10.1727	77.6076	2.2525	0.5232	110	96
1	91.0000	4.0000	9	0	10.3215	77.7836	1.8446	0.5748	114	98
1	92.0000	4.0000	10	0	10.5287	77.6758	2.0701	0.4234	112	100
1	93.0000	4.0000	10	0	10.3332	77.5953	1.9521	0.4997	117	93
1	94.0000	4.0000	10	0	10.3896	77.5690	1.8392	0.5761	112	95
1	95.0000	4.0000	9	0	10.5322	77.7052	1.7056	0.3436	113	102
1	96.0000	4.0000	9	0	10.0837	77.9741	1.6112	0.6310	109	100
1	97.0000	4.0000	10	0	9.7445	77.9461	1.6167	0.8211	115	97
1	98.0000	4.0000	9	0	10.1897	78.1649	1.7430	0.6798	110	91
1	99.0000	4.0000	9	0	10.2981	78.1115	1.7418	0.7272	121	103
1	100.0000	4.0000	9	0	10.2836	78.8564	1.5545	0.3858	121	97
1	101.0000	4.0000	10	0	9.6063	78.4319	1.6138	0.7238	120	94
1	102.0000	4.0000	9	0	9.4523	78.5554	1.6569	0.9628	119	97
1	103.0000	4.0000	8	0	9.6373	78.8288	1.6719	0.5501	127	100
1	104.0000	4.0000	9	0	9.7093	78.6177	1.5999	0.6247	138	107
1	105.0000	4.0000	9	0	9.5181	78.9948	1.8242	0.3697	143	112
1	106.0000	4.0000	9	0	9.6551	79.0425	1.7323	0.4476	139	112
1	107.0000	4.0000	9	0	9.5529	78.8427	1.5425	0.4532	139	116
1	108.0000	4.0000	8	0	9.3620	79.0772	1.8168	0.3349	145	122
1	109.0000	4.0000	8	0	9.5807	78.9935	1.6551	0.2218	133	112
1	110.0000	4.0000	9	0	9.5000	78.9790	1.7051	0.2815	146	114
1	111.0000	4.0000	8	0	9.4197	79.0226	1.6872	0.3611	148	122
1	112.0000	4.0000	8	0	9.5453	79.0633	1.6407	0.4524	151	119
1	113.0000	4.0000	8	0	9.5681	79.0008	1.5868	0.2590	143	126
1	114.0000	4.0000	8	0	9.5265	79.0204	1.6518	0.2396	149	126
1	115.0000	4.0000	8	0	9.6692	78.9865	1.5645	0.2441	148	120
1	116.0000	4.0000	8	0	9.7196	79.0324	1.5775	0.2781	147	118
1	117.0000	4.0000	9	0	9.9128	78.9516	1.6143	0.3253	148	126
1	118.0000	4.0000	9	0	9.7707	79.0161	1.5419	0.2994	160	131
1	119.0000	4.0000	8	0	9.9150	79.0357	1.6181	0.2893	154	125
1	120.0000	4.0000	8	0	9.8863	79.0567	1.6160	0.3004	147	124
1	121.0000	4.0000	9	0	9.9431	79.0678	1.5035	0.2888	162	121
1	122.0000	4.0000	9	0	9.9843	79.0081	1.5819	0.2759	151	125
1	123.0000	4.0000	8	0	9.9875	79.0744	1.5807	0.2486	153	129
1	124.0000	4.0000	8	0	9.9504	79.0714	1.4999	0.3424	149	126
1	125.0000	4.0000	9	0	10.0364	79.0661	1.4716	0.2223	152	128
1	126.0000	4.0000	9	0	9.9451	79.0091	1.4576	0.2048	156	130
1	127.0000	4.0000	8	0	10.1178	79.0359	1.4398	0.2050	143	123
1	128.0000	4.0000	9	0	10.1108	79.0398	1.5081	0.2711	153	129
1	129.0000	4.0000	8	0	9.9723	79.1123	1.5157	0.2990	146	125
1	130.0000	4.0000	8	0	9.9852	79.0080	1.4803	0.3981	157	127
1	131.0000	4.0000	8	0	10.1653	79.0905	1.4276	0.2470	157	128
1	132.0000	4.0000	9	0	10.2247	79.0959	1.5174	0.2842	160	129
1	133.0000	4.0000	8	0	10.1396	79.1362	1.5535	0.2891	150	128
1	134.0000	4.0000	8	0	10.2438	79.0972	1.3873	0.2688	161	134
1	135.0000	4.0000	8	0	10.3093	79.0753	1.4708	0.2411	151	127
1	136.0000	4.0000	9	0	10.3023	79.0830	1.4286	0.2532	149	125
1	137.0000	4.0000	8	0	10.4760	79.0474	1.3501	0.2296	146	126
1	138.0000	4.0000	8	0	10.6337	79.0434	1.3282	0.2330	147	126
1	139.0000	4.0000	9	0	10.3635	79.0994	1.4725	0.3152	156	120
1	140.0000	4.0000	8	0	10.3589	79.1011	1.3728	0.2665	153	125
1	141.0000	4.0000	9	0	10.2954	79.1250	1.5113	0.3087	149	126
1	142.0000	4.0000	8	0	10.4830	79.0464	1.2738	0.2470	147	121
1	143.0000	4.0000	9	0	10.4035	79.0536	1.3514	0.2552	149	123
1	144.0000	4.0000	8	0	10.2544	79.0707	1.4782	0.4641	156	126
1	145.0000	4.0000	8	0	10.1195	79.0584	1.4293	0.3647	156	128
1	146.0000	4.0000	8	0	9.8712	79.1119	1.5865	0.3658	154	125
1	147.0000	4.0000	9	0	9.7982	79.0705	1.4531	0.3564	157	135
1	148.0000	4.0000	8	0	9.6672	79.1088	1.5555	0.3294	160	128
1	149.0000	4.0000	9	0	9.6768	79.1084	1.5771	0.3278	149	123
1	150.0000	4.0000	9	0	9.6545	79.0591	1.6261	0.2762	161	126
1	151.0000	4.0000	8	0	9.6442	79.1978	1.7139	0.2429	150	127
1	152.0000	4.0000	9	0	9.5955	79.1399	1.6033	0.2865	145	123
1	153.0000	4.0000	8	0	9.7286	79.1223	1.6719	0.4697	152	133
1	154.0000	4.0000	8	0	9.4480	79.1446	1.8921	0.2820	148	124
1	155.0000	4.0000	9	0	9.5773	79.0440	1.6521	0.2968	153	129
1	156.0000	4.0000	8	0	9.6187	79.0561	1.8434	0.2899	148	126
1	157.0000	4.0000	9	0	9.7526	79.0016	1.8993	0.2296	147	114
1	158.0000	4.0000	9	0	9.8486	79.0271	1.8244	0.3830	152	120
1	159.0000	4.0000	9	0	9.7650	79.0052	1.7294	0.2394	149	121
1	160.0000	4.0000	9	0	9.7124	78.9422	1.7306	0.2286	150	122
1	161.0000	4.0000	8	0	9.7423	79.0143	1.9319	0.2441	142	121
1	162.0000	4.0000	9	0	9.9740	78.8601	1.8821	0.2206	148	126
1	163.0000	4.0000	9	0	9.7909	78.8878	1.8799	0.2830	149	118
1	164.0000	4.0000	9	0	9.8858	78.8767	1.7894	0.1968	140	115
1	165.0000	4.0000	10	0	10.0259	78.8759	1.7519	0.2852	146	107
1	166.0000	4.0000	9	0	10.3078	78.7544	1.7855	0.4389	141	114
1	167.0000	4.0000	9	0	10.1265	78.7674	1.8265	0.2484	141	108
1	168.0000	4.0000	10	0	10.0109	78.7568	1.9357	0.3655	139	106
1	169.0000	4.0000	9	0	10.0834	78.8319	1.7310	0.2678	140	115
1	170.0000	4.0000	10	0	9.8168	78.4579	1.9818	0.7556	140	108
1	171.0000	4.0000	9	0	10.1824	78.8489	1.7779	0.2693	139	103
1	172.0000	4.0000	9	0	10.1591	78.8610	1.7844	0.2192	132	114
1	173.0000	4.0000	9	0	10.2395	78.8848	1.6595	0.3151	133	117
1	174.0000	4.0000	9	0	10.1388	78.8547	1.7160	0.2249	140	112
1	175.0000	4.0000	9	0	10.1999	78.8067	1.7113	0.3048	146	120
1	176.0000	4.0000	8	0	10.2803	78.8146	1.6984	0.2301	141	127
1	177.0000	4.0000	9	0	10.2173	78.8665	1.8205	0.3225	136	107
1	178.0000	4.0000	8	0	10.4881	78.8218	1.6503	0.2294	129	117
1	179.0000	4.0000	9	0	10.3657	78.8274	1.7482	0.2735	136	115
1	180.0000	4.0000	9	0	10.4770	78.8375	1.7059	0.3140	145	126
1	181.0000	4.0000	9	0	10.4932	78.6995	1.7738	0.5339	147	126
1	182.0000	4.0000	9	0	10.9269	78.7532	1.6842	0.3634	145	124
1	183.0000	4.0000	9	0	11.1464	78.7680	1.6838	0.3477	140	126
1	184.0000	4.0000	9	0	10.8929	78.8424	1.8809	0.4921	146	126
1	185.0000	4.0000	8	0	10.9446	78.7717	1.6471	0.3128	144	130
1	186.0000	4.0000	9	0	10.7905	78.7487	1.7441	0.3354	140	133
1	187.0000	4.0000	9	0	10.5759	78.7287	1.9091	0.4450	151	136
1	188.0000	4.0000	9	0	10.8097	78.6624	1.8353	0.2830	137	127
1	189.0000	4.0000	9	0	10.6197	78.7666	1.7995	0.2931	151	131
1	190.0000	4.0000	9	0	10.3964	78.6664	1.7668	0.3646	142	126
1	191.0000	4.0000	9	0	10.6358	78.7506	1.8490	0.3798	140	136
1	192.0000	4.0000	9	0	10.6363	78.6871	1.7530	0.3121	154	129
1	193.0000	4.0000	9	0	10.5031	78.7333	1.8281	0.2671	142	126
1	194.0000	4.0000	9	0	10.5997	78.6974	1.7782	0.2132	135	135
1	195.0000	4.0000	9	0	10.4903	78.7556	1.9967	0.2955	147	132
1	196.0000	4.0000	9	0	10.7293	78.6440	1.9529	0.3338	142	134
1	197.0000	4.0000	9	0	10.8711	78.7005	1.7679	0.4165	139	132
1	198.0000	4.0000	9	0	10.8936	78.7347	1.8930	0.2797	150	135
1	199.0000	4.0000	9	0	10.8936	78.7109	1.9326	0.3109	137	135
1	200.0000	4.0000	8	0	10.9272	78.7493	1.8197	0.3112	133	130
1	201.0000	4.0000	9	0	11.0252	78.5095	1.7748	0.4236	132	130
1	202.0000	4.0000	9	0	11.2679	78.6148	1.7841	0.3531	138	129
1	203.0000	4.0000	8	0	11.2158	78.6901	1.8834	0.4139	141	126
1	204.0000	4.0000	9	0	11.2002	78.5734	1.8753	0.3702	139	131
1	205.0000	4.0000	8	0	11.5431	78.6472	1.7819	0.3076	137	131
1	206.0000	4.0000	9	0	11.2082	78.6224	1.9525	0.2926	143	132
1	207.0000	4.0000	8	0	11.0879	78.6442	1.9107	0.3881	149	127
1	208.0000	4.0000	9	0	11.2567	78.5923	1.8445	0.2756	136	127
1	209.0000	4.0000	9	0	11.5434	78.5921	1.9016	0.3487	139	120
1	210.0000	4.0000	9	0	11.7268	78.6319	1.8988	0.2939	142	121
1	211.0000	4.0000	9	0	11.8214	78.5739	1.8628	0.3647	145	127
1	212.0000	4.0000	9	0	11.6937	78.6138	1.9257	0.4070	143	129
1	213.0000	4.0000	9	0	11.7351	78.6662	1.8639	0.3419	136	124
1	214.0000	4.0000	8	0	11.8817	78.5903	1.7973	0.2233	140	127
1	215.0000	4.0000	9	0	11.4122	78.5463	1.9577	0.3925	138	126
1	216.0000	4.0000	9	0	11.4314	78.4456	1.9587	0.4396	142	129
1	217.0000	4.0000	9	0	11.3520	78.4837	1.8344	0.3779	146	129
1	218.0000	4.0000	9	0	11.2228	78.6040	1.9213	0.3272	134	127
1	219.0000	4.0000	9	0	11.4259	78.5507	1.8481	0.2353	144	127
1	220.0000	4.0000	9	0	11.2918	78.5636	1.8537	0.3539	141	133
1	221.0000	4.0000	9	0	11.5363	78.5310	1.9572	0.4201	138	128
1	222.0000	4.0000	9	0	11.5571	78.5343	1.9191	0.2361	151	134
1	223.0000	4.0000	9	0	11.7527	78.5133	1.9049	0.2719	165	129
1	224.0000	4.0000	8	0	11.7659	78.5065	1.9216	0.3242	167	125
1	225.0000	4.0000	9	0	11.6284	78.6398	1.9158	0.2819	153	131
1	226.0000	4.0000	9	0	11.6679	78.6219	1.9326	0.3135	139	130
1	227.0000	4.0000	9	0	11.6548	78.6209	1.9551	0.4180	160	129
1	228.0000	4.0000	8	0	11.6379	78.6424	1.9727	0.2336	161	127
1	229.0000	4.0000	9	0	11.7736	78.5920	1.9005	0.1833	149	129
1	230.0000	4.0000	9	0	11.7658	78.5184	2.0221	0.2736	137	136
1	231.0000	4.0000	9	0	11.8672	78.5583	2.0022	0.3288	164	129
1	232.0000	4.0000	8	0	11.7723	78.6290	1.9051	0.3528	142	128
1	233.0000	4.0000	9	0	11.7190	78.6752	2.0259	0.3975	140	135
1	234.0000	4.0000	9	0	11.9647	78.5782	2.0252	0.2867	148	127
1	235.0000	4.0000	9	0	12.0202	78.5747	2.0890	0.3232	144	129
1	236.0000	4.0000	9	0	11.8920	78.6604	2.0828	0.2618	154	141
1	237.0000	4.0000	9	0	11.8892	78.5483	2.0783	0.3668	152	131
1	238.0000	4.0000	9	0	11.9806	78.5187	2.1326	0.3005	154	134
1	239.0000	4.0000	9	0	11.9267	78.4596	2.3174	0.3387	141	128
1	240.0000	4.0000	9	0	11.4798	78.4164	2.3077	0.6078	145	128
1	241.0000	4.0000	9	0	11.0954	78.5830	2.9267	0.4102	150	130
1	242.0000	4.0000	9	0	11.1552	78.5769	2.9285	0.3060	154	127
1	243.0000	4.0000	9	0	11.1094	78.5086	2.9052	0.3169	167	138
1	244.0000	4.0000	8	0	11.1202	78.5961	2.9735	0.2347	166	133
1	245.0000	4.0000	9	0	10.9693	78.4829	2.8775	0.4119	143	123
1	246.0000	4.0000	9	0	11.2506	78.5551	2.9048	0.3081	147	132
1	247.0000	4.0000	9	0	11.2744	78.5270	2.8748	0.2896	145	132
1	248.0000	4.0000	9	0	11.1038	78.4947	2.8378	0.4590	147	129
1	249.0000	4.0000	9	0	11.3105	78.5575	2.8759	0.3586	149	134
1	250.0000	4.0000	9	0	11.8355	78.4462	2.7644	0.4161	136	120
1	251.0000	4.0000	9	0	12.0771	78.4106	2.9190	0.4269	143	131
1	252.0000	4.0000	9	0	12.2727	78.4331	2.8170	0.4867	134	123
1	253.0000	4.0000	8	0	12.3911	78.4379	3.0020	0.3500	131	117
1	254.0000	4.0000	9	0	12.6577	78.3461	2.8549	0.3452	141	124
1	255.0000	4.0000	9	0	12.4838	78.3938	2.8036	0.4476	154	127
1	256.0000	4.0000	9	0	12.4123	78.4400	2.6608	0.2365	142	123
1	257.0000	4.0000	9	0	12.2883	78.4317	2.8161	0.3126	155	123
1	258.0000	4.0000	9	0	12.2478	78.4100	2.8349	0.3589	138	133
1	259.0000	4.0000	9	0	12.1125	78.4213	2.9464	0.2317	141	129
1	260.0000	4.0000	9	0	12.2402	78.4183	2.8294	0.2811	146	136
1	261.0000	4.0000	9	0	12.2507	78.4205	2.9318	0.2855	143	131
1	262.0000	4.0000	9	0	12.3477	78.4178	2.8322	0.3423	149	133
1	263.0000	4.0000	9	0	12.2977	78.4803	2.8315	0.4226	140	128
1	264.0000	4.0000	9	0	12.4685	78.3899	2.8569	0.2726	136	130
1	265.0000	4.0000	9	0	12.2954	78.2790	2.6648	0.4046	145	124
1	266.0000	4.0000	9	0	12.5366	78.3010	2.7713	0.3779	138	123
1	267.0000	4.0000	9	0	12.2748	78.3767	2.8498	0.4788	141	124
1	268.0000	4.0000	9	0	12.3683	78.3414	2.8945	0.4610	141	124
1	269.0000	4.0000	9	0	11.6832	78.3025	3.0283	0.7351	141	116
1	270.0000	4.0000	9	0	11.4649	78.2444	2.7768	0.7412	138	113
1	271.0000	4.0000	8	0	11.2807	78.3372	2.8698	0.4357	137	116
1	272.0000	4.0000	9	0	10.4808	78.3660	3.2517	0.4556	128	118
1	273.0000	4.0000	8	0	10.4079	78.4287	3.1090	0.2384	129	120
1	274.0000	4.0000	8	0	10.3922	78.3787	3.1751	0.3110	138	116
1	275.0000	4.0000	9	0	10.5949	78.3026	3.2553	0.4214	132	114
1	276.0000	4.0000	10	0	10.4123	78.3847	3.0995	0.3493	127	106
1	277.0000	4.0000	10	0	10.7638	78.4007	2.9024	0.4846	132	106
1	278.0000	4.0000	9	0	10.3386	78.4357	3.1106	0.3823	125	112
1	279.0000	4.0000	9	0	10.3427	78.3335	3.4221	0.4336	116	107
1	280.0000	4.0000	9	0	10.2074	78.4426	3.1514	0.2127	124	104
1	281.0000	4.0000	9	0	10.1851	78.3724	3.2101	0.3567	122	110
1	282.0000	4.0000	10	0	10.0722	78.4800	3.1179	0.2941	126	107
1	283.0000	4.0000	9	0	10.1145	78.5060	3.2923	0.3218	122	107
1	284.0000	4.0000	8	0	9.9697	78.4916	3.2867	0.2949	127	103
1	285.0000	4.0000	9	0	10.2275	78.4747	3.4420	0.2000	124	105
1	286.0000	4.0000	9	0	9.9839	78.5054	3.1559	0.3599	129	104
1	287.0000	4.0000	10	0	10.1876	78.5547	3.2742	0.3654	128	101
1	288.0000	4.0000	9	0	10.5787	78.3906	2.9666	0.4273	127	111
1	289.0000	4.0000	8	0	10.4608	78.5637	3.3466	0.4148	120	98
1	290.0000	4.0000	9	0	10.3179	78.4608	3.2431	0.4257	126	102
1	291.0000	4.0000	9	0	10.0732	78.7284	3.1839	0.4776	134	112
1	292.0000	4.0000	10	0	10.2973	78.5724	2.9875	0.3400	133	103
1	293.0000	4.0000	10	0	10.2202	78.6882	2.9484	0.5048	126	104
1	294.0000	4.0000	8	0	10.5407	78.6433	2.9241	0.2046	144	113
1	295.0000	4.0000	9	0	10.7281	78.4514	2.7528	0.3946	143	110
1	296.0000	4.0000	9	0	10.4946	78.6115	2.9680	0.2736	143	115
1	297.0000	4.0000	9	0	10.5915	78.5888	3.0832	0.3928	136	112
1	298.0000	4.0000	9	0	10.3291	78.6726	3.0696	0.4039	134	111
1	299.0000	4.0000	9	0	11.0630	78.8652	2.7021	0.3557	134	108
1	300.0000	4.0000	9	0	10.5051	78.6966	2.9097	0.4456	139	114
1	301.0000	4.0000	9	0	10.9080	78.8767	2.7708	0.4072	137	107
1	302.0000	4.0000	9	0	10.9324	78.9240	3.1369	0.5120	141	111
1	303.0000	4.0000	8	0	10.9759	78.7558	3.0890	0.3954	135	116
1	304.0000	4.0000	9	0	11.1416	78.9041	3.0609	0.4430	133	111
1	305.0000	4.0000	9	0	11.1531	78.8990	2.8683	0.2899	137	118
1	306.0000	4.0000	9	0	10.7852	78.9200	3.1818	0.5997	137	120
1	307.0000	4.0000	9	0	11.2217	78.9090	2.8321	0.2955	144	122
1	308.0000	4.0000	9	0	11.3488	78.9452	2.7996	0.3732	153	125
1	309.0000	4.0000	9	0	11.4281	78.8606	2.8390	0.2678	145	122
1	310.0000	4.0000	9	0	11.1652	78.7342	2.6854	0.5564	146	126
1	311.0000	4.0000	9	0	11.3615	78.8832	2.8471	0.3555	141	125
1	312.0000	4.0000	9	0	11.4929	78.8484	2.8799	0.3018	149	132
1	313.0000	4.0000	9	0	11.3469	78.8246	2.7759	0.4573	149	129
1	314.0000	4.0000	9	0	11.5964	78.8753	2.7990	0.2708	144	124
1	315.0000	4.0000	9	0	11.3744	78.8635	2.7578	0.4077	146	123
1	316.0000	4.0000	9	0	11.7668	78.9279	2.7607	0.2809	148	121
1	317.0000	4.0000	9	0	11.8177	78.5020	2.7763	0.5393	153	122
1	318.0000	4.0000	9	0	11.9406	78.8599	2.8211	0.3136	143	124
1	319.0000	4.0000	9	0	11.8838	78.8226	2.7582	0.3672	152	126
1	320.0000	4.0000	9	0	11.7604	78.8693	2.7543	0.4361	158	125
1	321.0000	4.0000	9	0	12.1342	78.8040	2.7957	0.2694	156	134
1	322.0000	4.0000	9	0	12.2906	78.8402	2.9536	0.2624	155	127
1	323.0000	4.0000	9	0	12.2208	78.8435	2.9200	0.2215	150	127
1	324.0000	4.0000	9	0	12.3938	78.7989	2.8114	0.2453	148	120
1	325.0000	4.0000	9	0	12.3493	78.7558	2.7763	0.2426	149	124
1	326.0000	4.0000	10	0	12.4413	78.8004	2.7881	0.2709	159	118
1	327.0000	4.0000	9	0	12.5689	78.7119	2.8425	0.3070	147	124
1	328.0000	4.0000	9	0	12.5663	78.7684	2.8370	0.4040	142	129
1	329.0000	4.0000	9	0	12.5871	78.7473	2.7846	0.2810	150	123
1	330.0000	4.0000	9	0	12.5117	78.6913	2.7047	0.2531	154	127
1	331.0000	4.0000	9	0	13.1800	78.5892	2.6049	0.4689	151	124
1	332.0000	4.0000	9	0	13.1925	78.6288	2.6279	0.5124	147	106
1	333.0000	4.0000	9	0	13.8017	77.9861	4.9710	0.5789	142	99
1	334.0000	4.0000	8	0	14.1431	78.1200	5.2686	0.2194	141	102
1	335.0000	4.0000	8	0	14.2582	78.1686	5.3677	0.2704	135	120
1	336.0000	4.0000	9	0	14.1523	78.1477	5.5189	0.2975	155	122
1	337.0000	4.0000	8	0	14.2094	78.1312	5.6432	0.2642	142	120
1	338.0000	4.0000	8	0	14.3692	78.1056	5.8740	0.3043	151	121
1	339.0000	4.0000	9	0	14.2853	77.9914	5.7749	0.2132	154	122
1	340.0000	4.0000	8	0	14.3600	78.0075	5.8439	0.1732	143	114
1	341.0000	4.0000	8	0	14.3972	78.0267	5.7096	0.1915	147	113
1	342.0000	4.0000	8	0	13.7322	77.7141	5.9405	0.5095	131	107
1	343.0000	4.0000	9	0	13.4637	77.6399	6.4015	0.5505	134	110
1	344.0000	4.0000	8	0	12.1051	78.2281	6.6979	0.2464	133	111
1	345.0000	4.0000	9	0	11.9183	78.1546	6.6976	0.3657	159	132
1	346.0000	4.0000	9	0	11.9667	78.0999	6.6563	0.3363	151	122
1	347.0000	4.0000	9	0	11.9826	78.0612	6.6236	0.3580	150	128
1	348.0000	4.0000	9	0	12.1132	78.1023	6.6885	0.2441	145	122
1	349.0000	4.0000	9	0	12.1029	78.1624	6.7718	0.2417	148	130
1	350.0000	4.0000	9	0	12.0990	78.1145	6.8180	0.2608	152	129
1	351.0000	4.0000	9	0	11.9034	78.1030	6.8282	0.3959	152	131
1	352.0000	4.0000	9	0	12.0897	78.0828	6.7906	0.3806	153	129
1	353.0000	4.0000	9	0	11.9093	78.1532	6.7862	0.3951	143	132
1	354.0000	4.0000	9	0	12.0325	78.1187	6.7569	0.2487	148	125
1	355.0000	4.0000	9	0	11.9630	78.1148	6.7550	0.2663	152	137
1	356.0000	4.0000	10	0	11.8776	78.0874	6.7576	0.3304	137	127
1	357.0000	4.0000	9	0	11.9115	78.0659	6.7922	0.2671	142	126
1	358.0000	4.0000	9	0	11.8702	78.0849	6.8201	0.1989	142	139
1	359.0000	4.0000	9	0	11.7729	78.1067	6.8738	0.2808	140	135
1	360.0000	4.0000	8	0	11.7653	78.0190	6.7770	0.2378	140	126
1	361.0000	4.0000	9	0	11.8247	78.0053	6.8684	0.2502	146	129
1	362.0000	4.0000	8	0	11.8252	77.9684	6.9212	0.3052	151	131
1	363.0000	4.0000	9	0	11.6776	78.0163	7.0328	0.2498	156	135
1	364.0000	4.0000	8	0	11.8274	78.0118	7.0093	0.2339	154	127
1	365.0000	4.0000	9	0	11.7439	78.0123	7.0990	0.1938	152	141
1	366.0000	4.0000	9	0	11.8683	77.9601	7.2098	0.2507	142	134
1	367.0000	4.0000	8	0	11.8443	77.9343	7.1411	0.2888	143	133
1	368.0000	4.0000	9	0	11.7322	77.9915	7.2271	0.2846	142	138
1	369.0000	4.0000	9	0	11.6749	77.9417	7.2343	0.2853	147	138
1	370.0000	4.0000	9	0	11.6233	77.9368	7.2780	0.3615	141	139
1	371.0000	4.0000	9	0	11.8833	77.8796	7.1638	0.2247	140	137
1	372.0000	4.0000	8	0	11.8679	77.9133	7.2510	0.2246	140	128
1	373.0000	4.0000	9	0	12.0099	77.8078	7.0965	0.2570	140	141
1	374.0000	4.0000	8	0	11.9577	77.8349	7.1871	0.2726	139	135
1	375.0000	4.0000	8	0	11.9039	77.8768	7.2177	0.2788	141	138
1	376.0000	4.0000	8	0	11.6487	77.8425	7.2407	0.3776	150	134
1	377.0000	4.0000	8	0	11.7416	77.9157	7.4137	0.2696	147	137
1	378.0000	4.0000	9	0	11.7265	77.8215	7.1480	0.2477	134	140
1	379.0000	4.0000	8	0	11.6100	77.8457	7.3202	0.3464	140	136
1	380.0000	4.0000	8	0	11.7692	77.8357	7.3673	0.2608	151	136
1	381.0000	4.0000	8	0	11.4946	77.8016	7.4484	0.2914	146	133
1	382.0000	4.0000	8	0	11.3474	77.9242	7.5139	0.3390	144	128
1	383.0000	4.0000	8	0	11.5488	77.7999	7.5440	0.2060	148	128
1	384.0000	4.0000	9	0	11.5331	77.7194	7.3957	0.2568	144	133
1	385.0000	4.0000	8	0	11.6519	77.7980	7.3465	0.2150	140	127
1	386.0000	4.0000	8	0	11.4645	77.7759	7.3097	0.3096	150	131
1	387.0000	4.0000	9	0	11.5518	77.7514	7.3293	0.2608	148	128
1	388.0000	4.0000	9	0	11.6298	77.6870	7.3402	0.2688	153	134
1	389.0000	4.0000	8	0	11.5967	77.7058	7.3408	0.2593	141	130
1	390.0000	4.0000	9	0	11.8602	77.6268	7.2082	0.3079	150	131
1	391.0000	4.0000	9	0	11.7892	77.7026	7.3043	0.3362	143	133
1	392.0000	4.0000	9	0	11.9218	77.6435	7.3293	0.3182	145	133
1	393.0000	4.0000	9	0	11.7560	77.7132	7.2165	0.4585	147	127
1	394.0000	4.0000	8	0	11.5646	77.6497	7.2462	0.2833	151	129
1	395.0000	4.0000	9	0	11.2334	77.7340	7.0826	0.2794	145	129
1	396.0000	4.0000	9	0	11.1310	77.7395	7.1717	0.3363	150	129
1	397.0000	4.0000	8	0	11.0221	77.7623	7.0708	0.3411	149	135
1	398.0000	4.0000	8	0	11.0572	77.8345	7.1872	0.1660	150	124
1	399.0000	4.0000	9	0	11.0944	77.5983	7.1189	0.5339	142	118
1	400.0000	4.0000	8	0	10.2202	77.6990	7.7273	0.6426	149	115
1	401.0000	4.0000	9	0	9.5559	77.7941	8.0536	0.2776	150	122
1	402.0000	4.0000	9	0	9.4122	77.8865	8.0673	0.3132	148	123
1	403.0000	4.0000	9	0	9.6941	77.8174	8.0521	0.3225	154	125
1	404.0000	4.0000	8	0	10.9805	77.5132	7.2841	0.4023	143	118
1	405.0000	4.0000	8	0	11.1774	77.4775	7.1804	0.5602	142	118
1	406.0000	4.0000	9	0	11.0856	77.6755	7.1057	0.3542	156	123
1	407.0000	4.0000	9	0	11.0331	77.5772	7.1262	0.2717	145	128
1	408.0000	4.0000	9	0	11.1695	77.5056	7.2899	0.3046	144	132
1	409.0000	4.0000	8	0	11.1667	77.5885	7.1489	0.2696	147	126
1	410.0000	4.0000	9	0	11.4175	77.5150	7.0441	0.4174	151	132
1	411.0000	4.0000	9	0	11.2477	77.4932	7.2010	0.3465	144	124
1	412.0000	4.0000	9	0	11.4817	77.5516	7.0539	0.2807	135	109
1	413.0000	4.0000	6	0	170.5050	160.3812	157.1322	0.6728	119	93
1	414.0000	4.0000	8	0	9.7888	77.2331	3.0591	0.3105	136	96
1	415.0000	4.0000	8	0	9.7824	77.3344	2.9488	0.2430	137	120
1	416.0000	4.0000	8	0	9.5598	77.2177	3.1420	0.3715	143	127
1	417.0000	4.0000	9	0	9.6400	77.2031	3.1695	0.1949	148	130
1	418.0000	4.0000	9	0	9.4431	77.2146	3.2977	0.2571	144	129
1	419.0000	4.0000	9	0	9.5559	77.2092	3.3534	0.2073	144	132
1	420.0000	4.0000	8	0	9.4433	77.1831	3.3935	0.2918	141	129
1	421.0000	4.0000	8	0	9.2808	77.2755	3.4679	0.3325	154	133
1	422.0000	4.0000	8	0	9.3425	77.2964	3.4856	0.3238	143	136
1	423.0000	4.0000	9	0	9.3712	77.2313	3.5049	0.2581	142	134
1	424.0000	4.0000	8	0	9.2687	77.2486	3.4146	0.4431	145	138
1	425.0000	4.0000	8	0	9.5524	77.1232	3.4705	0.3131	143	140
1	426.0000	4.0000	9	0	9.6813	77.1961	3.5122	0.2494	137	129
1	427.0000	4.0000	9	0	9.8243	77.1058	3.5051	0.2843	144	142
1	428.0000	4.0000	9	0	9.7790	77.1270	3.5093	0.2863	146	139
1	429.0000	4.0000	9	0	9.7947	77.1971	3.5643	0.2617	152	141
1	430.0000	4.0000	8	0	9.9181	77.1250	3.3054	0.3219	152	139
1	431.0000	4.0000	8	0	9.8836	77.1350	3.5679	0.2371	149	144
1	432.0000	4.0000	8	0	9.9550	77.1234	3.6384	0.3115	145	135
1	433.0000	4.0000	9	0	9.7749	77.0379	3.6875	0.2676	158	142
1	434.0000	4.0000	9	0	9.5976	77.1431	3.7539	0.2783	149	143
1	435.0000	4.0000	8	0	9.3862	77.1952	3.7695	0.2532	149	140
1	436.0000	4.0000	9	0	9.4322	77.1624	3.7928	0.2777	153	146
1	437.0000	4.0000	9	0	9.4819	77.1468	3.7745	0.3991	155	131
1	438.0000	4.0000	8	0	9.6653	77.1146	3.8274	0.2091	155	138
1	439.0000	4.0000	9	0	9.4768	77.1043	3.8212	0.2920	155	143
1	440.0000	4.0000	9	0	9.3856	77.1215	3.8908	0.3759	153	141
1	441.0000	4.0000	8	0	9.5877	77.2548	3.9223	0.1999	154	145
1	442.0000	4.0000	8	0	9.6683	77.1680	3.7648	0.2931	159	144
1	443.0000	4.0000	8	0	9.5559	77.2237	3.8132	0.2600	160	146
1	444.0000	4.0000	8	0	9.5613	77.1913	3.8348	0.1811	158	137
1	445.0000	4.0000	9	0	9.8662	77.1189	3.6596	0.2633	159	143
1	446.0000	4.0000	8	0	9.7932	77.1645	3.8919	0.1711	151	141
1	447.0000	4.0000	9	0	10.0580	77.0271	3.9181	0.3134	158	144
1	448.0000	4.0000	9	0	10.1257	77.0831	4.0811	0.3242	148	134
1	449.0000	4.0000	8	0	9.7927	77.1505	4.3310	0.2969	148	134
1	450.0000	4.0000	8	0	9.9940	77.0716	4.3374	0.2623	147	136
1	451.0000	4.0000	8	0	10.0458	77.0941	4.3916	0.2847	158	131
1	452.0000	4.0000	8	0	9.9356	77.0644	4.3682	0.3153	145	132
1	453.0000	4.0000	8	0	9.9166	77.1344	4.3594	0.3505	157	135
1	454.0000	4.0000	9	0	10.0476	77.0664	4.3561	0.2656	153	140
1	455.0000	4.0000	9	0	9.9860	77.0371	4.4235	0.2126	146	132
1	456.0000	4.0000	8	0	10.1120	77.1045	4.2983	0.2776	149	143
1	457.0000	4.0000	9	0	9.8723	77.0583	4.4493	0.3014	145	141
1	458.0000	4.0000	8	0	9.9565	77.1016	4.3923	0.2564	150	144
1	459.0000	4.0000	8	0	9.9469	77.1616	4.3958	0.2139	156	143
1	460.0000	4.0000	9	0	9.8635	77.0883	4.3985	0.2886	153	138
1	461.0000	4.0000	8	0	9.8470	77.0810	4.3908	0.2738	156	135
1	462.0000	4.0000	8	0	9.9399	77.1387	4.4989	0.2341	155	141
1	463.0000	4.0000	8	0	10.0069	77.0757	4.3985	0.2955	149	134
1	464.0000	4.0000	8	0	9.8510	77.0907	4.3778	0.2273	156	136
1	465.0000	4.0000	9	0	9.8201	77.1038	4.4884	0.2843	156	136
1	466.0000	4.0000	8	0	9.6639	77.1712	4.6407	0.2930	149	137
1	467.0000	4.0000	8	0	9.8367	77.1019	4.5202	0.2168	157	143
1	468.0000	4.0000	8	0	9.8730	77.1199	4.4546	0.2425	156	136
1	469.0000	4.0000	8	0	9.8080	77.1668	4.5067	0.2032	144	134
1	470.0000	4.0000	8	0	9.8587	77.1323	4.5090	0.2640	158	135
1	471.0000	4.0000	8	0	9.7797	77.0968	4.5542	0.2727	155	152
1	472.0000	4.0000	9	0	9.9296	77.1083	4.6026	0.1985	153	139
1	473.0000	4.0000	9	0	9.7362	77.0716	4.7137	0.2140	148	138
1	474.0000	4.0000	9	0	9.8594	77.0216	4.6302	0.2727	156	133
1	475.0000	4.0000	8	0	9.8788	77.0862	4.5300	0.2923	152	134
1	476.0000	4.0000	9	0	9.6851	77.1486	4.5649	0.4043	148	136
1	477.0000	4.0000	8	0	10.2477	77.0762	4.3883	0.4844	151	134
1	478.0000	4.0000	8	0	9.9701	77.0056	4.8284	0.3040	150	132
1	479.0000	4.0000	8	0	9.8765	77.0962	4.7765	0.2215	151	144
1	480.0000	4.0000	8	0	9.9329	77.0902	4.7738	0.1950	148	133
1	481.0000	4.0000	9	0	9.9112	77.0850	4.8131	0.2731	147	140
1	482.0000	4.0000	8	0	9.9668	77.1070	4.9522	0.2487	148	137
1	483.0000	4.0000	8	0	9.9658	77.0606	4.8563	0.1994	149	135
1	484.0000	4.0000	9	0	9.9068	77.0877	4.8380	0.2604	144	133
1	485.0000	4.0000	8	0	9.9648	77.0746	4.8659	0.2278	152	139
1	486.0000	4.0000	9	0	9.8720	77.0777	4.9126	0.2803	145	138
1	487.0000	4.0000	9	0	9.9931	76.9750	4.9020	0.2634	149	136
1	488.0000	4.0000	8	0	10.0598	77.0665	4.8636	0.2428	152	132
1	489.0000	4.0000	8	0	10.0256	77.0850	4.8199	0.2209	152	139
1	490.0000	4.0000	9	0	9.9635	77.0157	4.9724	0.3020	154	126
1	491.0000	4.0000	8	0	9.9462	77.0703	4.8991	0.2311	150	135
1	492.0000	4.0000	8	0	10.3982	77.0178	4.7341	0.4898	148	130
1	493.0000	4.0000	9	0	9.7407	77.0822	5.0832	0.4308	147	127
1	494.0000	4.0000	9	0	10.1216	77.0635	5.1896	0.2207	156	135
1	495.0000	4.0000	9	0	10.0404	77.0332	5.3121	0.2916	146	141
1	496.0000	4.0000	9	0	9.8608	77.0519	5.2557	0.3251	146	137
1	497.0000	4.0000	9	0	9.9369	77.1049	5.3863	0.1986	152	150
1	498.0000	4.0000	8	0	10.0503	77.1097	5.4406	0.1852	147	143
1	499.0000	4.0000	9	0	9.8575	77.0704	5.4570	0.3386	153	135
1	500.0000	4.0000	10	0	9.9742	77.0309	5.2688	0.4085	155	137
1	501.0000	4.0000	9	0	9.6661	76.8615	5.4729	0.4458	152	144
1	502.0000	4.0000	9	0	9.9700	77.0320	5.5646	0.4561	160	145
1	503.0000	4.0000	8	0	9.7208	77.0070	5.8530	0.2519	155	140
1	504.0000	4.0000	10	0	9.6192	77.0491	6.0288	0.2020	152	130
1	505.0000	4.0000	9	0	9.6252	77.0728	6.0276	0.2016	159	150
1	506.0000	4.0000	9	0	9.5221	77.0953	6.1480	0.2384	162	148
1	507.0000	4.0000	9	0	9.6707	77.0244	6.0811	0.2865	162	150
1	508.0000	4.0000	9	0	9.6083	77.0878	6.0380	0.2646	155	142
1	509.0000	4.0000	8	0	9.5248	77.0913	6.1996	0.3033	154	143
1	510.0000	4.0000	9	0	9.6275	77.1115	6.1713	0.2223	155	149
1	511.0000	4.0000	9	0	9.6446	77.0465	6.1670	0.2981	161	142
1	512.0000	4.0000	9	0	9.5751	77.0638	6.1541	0.2470	155	142
1	513.0000	4.0000	9	0	9.4370	77.1538	6.2092	0.3447	157	133
1	514.0000	4.0000	9	0	9.4891	77.0919	6.2918	0.2946	155	145
1	515.0000	4.0000	8	0	9.6291	77.0868	6.1840	0.2399	153	136
1	516.0000	4.0000	9	0	9.6205	77.0736	6.1422	0.2363	149	150
1	517.0000	4.0000	8	0	9.5585	77.1169	6.2506	0.2269	156	146
1	518.0000	4.0000	8	0	9.5911	77.0330	6.0739	0.2882	156	132
1	519.0000	4.0000	9	0	9.5506	77.0704	6.2071	0.2334	155	129
1	520.0000	4.0000	8	0	9.6195	77.0019	6.0264	0.3279	149	136
1	521.0000	4.0000	8	0	9.8163	77.0065	5.8134	0.2978	153	136
1	522.0000	4.0000	9	0	9.8623	76.9875	5.8288	0.2661	158	129
1	523.0000	4.0000	8	0	10.0215	77.0512	5.8772	0.2391	156	140
1	524.0000	4.0000	8	0	9.9643	77.0324	5.8669	0.2130	147	135
1	525.0000	4.0000	9	0	9.9559	77.0557	5.9607	0.2142	157	130
1	526.0000	4.0000	8	0	9.9495	77.0703	5.9629	0.1955	152	139
1	527.0000	4.0000	9	0	9.8180	77.0488	5.9522	0.3262	151	145
1	528.0000	4.0000	10	0	9.9439	77.0233	5.9640	0.2746	160	134
1	529.0000	4.0000	9	0	10.0218	77.0430	5.9059	0.2595	155	141
1	530.0000	4.0000	8	0	9.9339	77.0788	6.0011	0.2302	150	134
1	531.0000	4.0000	9	0	10.0600	77.0246	5.9074	0.2255	146	138
1	532.0000	4.0000	9	0	9.9965	77.0878	5.8581	0.2151	154	140
1	533.0000	4.0000	10	0	9.8837	77.0397	5.9111	0.3370	153	135
1	534.0000	4.0000	9	0	9.9326	77.1238	5.9766	0.2431	153	138
1	535.0000	4.0000	9	0	10.2956	76.9772	5.8422	0.2071	150	130
1	536.0000	4.0000	9	0	10.2217	76.9425	5.9769	0.2417	142	127
1	537.0000	4.0000	9	0	10.3562	76.9408	6.0676	0.2271	140	137
1	538.0000	4.0000	9	0	10.4521	76.9148	6.0238	0.2364	148	130
1	539.0000	4.0000	9	0	10.2377	77.0283	6.1858	0.3051	144	131
1	540.0000	4.0000	9	0	10.2777	76.9365	6.1490	0.2848	146	133
1	541.0000	4.0000	10	0	10.3816	76.8952	6.0114	0.2895	159	130
1	542.0000	4.0000	9	0	10.5917	76.7875	5.7693	0.2835	138	136
1	543.0000	4.0000	9	0	10.3958	76.8249	5.8344	0.3502	144	134
1	544.0000	4.0000	9	0	10.7418	76.7607	5.5129	0.3041	147	135
1	545.0000	4.0000	9	0	10.5818	76.6729	5.5756	0.2713	149	138
1	546.0000	4.0000	8	0	10.6788	76.7584	5.4920	0.2437	142	135
1	547.0000	4.0000	9	0	10.6068	76.7721	5.5756	0.3654	147	139
1	548.0000	4.0000	8	0	10.6186	76.7873	5.6091	0.3441	142	132
1	549.0000	4.0000	9	0	10.5823	76.7675	5.6668	0.1786	146	140
1	550.0000	4.0000	9	0	10.7360	76.7975	5.6263	0.2755	146	136
1	551.0000	4.0000	9	0	10.6508	76.7823	5.6961	0.2210	154	143
1	552.0000	4.0000	9	0	10.6283	76.7609	5.7925	0.1839	148	139
1	553.0000	4.0000	9	0	10.6328	76.7355	5.7548	0.2505	141	135
1	554.0000	4.0000	8	0	10.6569	76.7172	5.8435	0.2325	142	135
1	555.0000	4.0000	9	0	10.5759	76.7702	5.9454	0.3204	141	139
1	556.0000	4.0000	10	0	10.4192	76.6828	5.8184	0.3520	148	129
1	557.0000	4.0000	9	0	10.5936	76.7504	5.9171	0.2391	144	134
1	558.0000	4.0000	8	0	10.4058	76.6838	5.9716	0.3634	148	138
1	559.0000	4.0000	9	0	10.7032	76.6224	5.8944	0.2608	151	136
1	560.0000	4.0000	8	0	10.6241	76.6338	5.8741	0.2767	148	132
1	561.0000	4.0000	8	0	10.6071	76.6360	5.9022	0.2552	150	136
1	562.0000	4.0000	9	0	10.5099	76.6837	5.9761	0.3100	145	136
1	563.0000	4.0000	9	0	10.4566	76.6715	5.8651	0.3391	148	143
1	564.0000	4.0000	9	0	10.4660	76.6456	5.8070	0.2648	147	134
1	565.0000	4.0000	9	0	10.5953	76.6221	5.6077	0.1971	153	138
1	566.0000	4.0000	9	0	10.9597	76.5322	5.4557	0.3512	145	129
1	567.0000	4.0000	8	0	10.7073	76.5106	5.6555	0.3777	138	105
1	568.0000	4.0000	7	0	11.2891	76.0599	4.8965	0.5718	132	106
1	569.0000	4.0000	8	0	12.7307	75.8664	3.6646	0.5119	140	108
1	570.0000	4.0000	9	0	12.7935	76.1804	3.4407	0.2756	138	118
1	571.0000	4.0000	9	0	12.9649	76.2149	3.3357	0.2850	145	127
1	572.0000	4.0000	9	0	12.9127	76.1117	3.4278	0.3048	145	125
1	573.0000	4.0000	9	0	12.5717	76.1633	3.4975	0.2338	142	123
1	574.0000	4.0000	9	0	12.2642	75.7488	3.1913	0.6375	138	121
1	575.0000	4.0000	9	0	12.2938	76.0891	2.8888	0.2912	137	120
1	576.0000	4.0000	9	0	11.9218	76.0819	2.9408	0.5127	139	116
1	577.0000	4.0000	9	0	12.2288	76.1440	2.8645	0.2106	141	120
1	578.0000	4.0000	9	0	12.0714	76.1092	2.8463	0.2630	136	124
1	579.0000	4.0000	9	0	11.8396	76.0478	2.7459	0.3614	145	120
1	580.0000	4.0000	9	0	11.4112	76.2021	2.9002	0.3205	131	130
1	581.0000	4.0000	9	0	10.9985	76.1042	3.2284	0.5276	134	121
1	582.0000	4.0000	9	0	11.2943	76.1264	3.2901	0.3193	138	125
1	583.0000	4.0000	9	0	11.3444	75.9999	3.4997	0.2772	145	122
1	584.0000	4.0000	9	0	11.3927	76.0476	3.9237	0.3313	146	128
1	585.0000	4.0000	9	0	11.4189	76.1127	4.2379	0.1607	137	131
1	586.0000	4.0000	9	0	11.1438	76.2064	4.3858	0.2609	140	132
1	587.0000	4.0000	9	0	11.4303	76.0528	4.3523	0.3181	148	137
1	588.0000	4.0000	9	0	11.4413	76.0510	4.4060	0.1911	148	129
1	589.0000	4.0000	9	0	11.6211	76.0387	4.0581	0.2959	143	129
1	590.0000	4.0000	9	0	11.2497	76.0620	3.6837	0.3403	140	131
1	591.0000	4.0000	9	0	11.2048	75.9928	3.9174	0.4027	146	131
1	592.0000	4.0000	9	0	11.3085	76.1340	3.6361	0.3350	146	135
1	593.0000	4.0000	9	0	11.4373	76.0199	3.6293	0.2399	141	134
1	594.0000	4.0000	9	0	11.2158	76.0706	3.5912	0.3971	151	132
1	595.0000	4.0000	9	0	11.0531	76.1783	3.8101	0.3872	150	136
1	596.0000	4.0000	9	0	11.1798	76.1589	3.8178	0.3975	147	136
1	597.0000	4.0000	9	0	11.3927	76.0799	3.6061	0.2613	153	135
1	598.0000	4.0000	9	0	11.1096	76.0876	3.4968	0.3539	144	132
1	599.0000	4.0000	9	0	11.1623	76.0055	3.5943	0.2653	148	130
1	600.0000	4.0000	9	0	11.0625	75.9706	3.6083	0.3261	154	128
1	601.0000	4.0000	9	0	10.8112	76.1213	3.7275	0.2655	150	131
1	602.0000	4.0000	9	0	11.0197	76.0521	3.6754	0.2449	152	128
1	603.0000	4.0000	9	0	10.8216	76.0776	3.6494	0.3624	141	133
1	604.0000	4.0000	9	0	10.9841	75.9765	3.5534	0.2693	143	134
1	605.0000	4.0000	9	0	11.0052	76.0009	3.5135	0.2886	155	132
1	606.0000	4.0000	9	0	10.8090	76.0970	3.6519	0.2020	153	139
1	607.0000	4.0000	9	0	11.1616	76.0179	3.5455	0.2748	153	137
1	608.0000	4.0000	9	0	10.7664	76.0940	3.5398	0.3370	148	134
1	609.0000	4.0000	9	0	11.0190	76.0852	3.3144	0.3788	144	136
1	610.0000	4.0000	9	0	10.8040	76.0295	3.5347	0.3387	151	138
1	611.0000	4.0000	9	0	10.6324	76.1208	3.5146	0.3320	154	138
1	612.0000	4.0000	9	0	10.9386	76.0634	3.5550	0.2270	149	130
1	613.0000	4.0000	9	0	10.8121	76.0712	3.6444	0.2070	145	128
1	614.0000	4.0000	9	0	10.9018	75.9607	3.5974	0.2524	151	128
1	615.0000	4.0000	8	0	10.7686	76.1007	3.6312	0.3000	146	125
1	616.0000	4.0000	9	0	10.2831	76.2000	3.9504	0.4528	149	135
1	617.0000	4.0000	8	0	10.7574	75.9884	3.1652	0.4584	147	127
1	618.0000	4.0000	9	0	10.7510	76.0188	3.1907	0.3272	159	130
1	619.0000	4.0000	9	0	10.6942	76.0689	3.2215	0.3263	151	132
1	620.0000	4.0000	9	0	10.6301	76.0832	3.2457	0.4599	149	128
1	621.0000	4.0000	9	0	11.6091	75.6659	3.0425	0.7335	146	123
1	622.0000	4.0000	9	0	12.5186	75.8649	2.9592	0.3298	143	120
1	623.0000	4.0000	9	0	12.3666	75.9832	2.8688	0.2855	152	130
1	624.0000	4.0000	9	0	12.7076	75.9874	2.8307	0.2512	150	123
1	625.0000	4.0000	9	0	12.7444	75.9402	3.1149	0.2546	142	125
1	626.0000	4.0000	9	0	12.7020	75.8250	3.4570	0.3329	149	128
1	627.0000	4.0000	9	0	12.6905	75.8982	3.8158	0.3532	148	128
1	628.0000	4.0000	9	0	12.4522	75.9799	4.0375	0.1933	146	130
1	629.0000	4.0000	9	0	12.7398	75.9901	3.9052	0.4534	138	125
1	630.0000	4.0000	9	0	12.2743	75.9998	4.1958	0.3296	145	129
1	631.0000	4.0000	9	0	12.1357	76.0895	4.3444	0.2840	142	127
1	632.0000	4.0000	9	0	11.9796	76.1124	4.3426	0.4061	149	135
1	633.0000	4.0000	9	0	11.9664	76.1136	4.4122	0.2987	139	132
1	634.0000	4.0000	9	0	11.8123	75.8791	4.4308	0.3609	143	133
1	635.0000	4.0000	9	0	12.0552	76.0334	4.5225	0.2283	142	127
1	636.0000	4.0000	9	0	12.0701	75.9864	4.5747	0.2328	143	134
1	637.0000	4.0000	9	0	11.6778	76.0768	4.7572	0.3793	150	131
1	638.0000	4.0000	9	0	11.8517	75.9990	4.6535	0.1926	147	132
1	639.0000	4.0000	9	0	11.7201	75.9588	4.7602	0.3062	143	133
1	640.0000	4.0000	8	0	11.8001	75.9971	4.6551	0.2668	147	131
1	641.0000	4.0000	9	0	11.8580	76.0196	4.6730	0.2532	142	129
1	642.0000	4.0000	9	0	11.7464	76.0132	4.6588	0.2876	143	134
1	643.0000	4.0000	9	0	11.7478	76.0091	4.5911	0.2728	141	134
1	644.0000	4.0000	9	0	11.7847	76.0261	4.5715	0.2334	149	135
1	645.0000	4.0000	9	0	11.9898	75.9168	4.5320	0.2950	143	135
1	646.0000	4.0000	9	0	11.9644	76.0456	4.6506	0.3098	147	138
1	647.0000	4.0000	9	0	11.9166	75.9728	4.5065	0.2436	146	133
1	648.0000	4.0000	9	0	11.9652	76.0343	4.6111	0.2990	142	136
1	649.0000	4.0000	9	0	11.7993	76.0857	4.8345	0.2860	145	134
1	650.0000	4.0000	9	0	11.9051	76.0082	4.6455	0.3928	142	126
1	651.0000	4.0000	9	0	11.8180	75.9891	4.7972	0.2492	142	132
1	652.0000	4.0000	9	0	11.8322	75.9894	4.7166	0.2794	150	137
1	653.0000	4.0000	9	0	11.7023	76.0220	4.8413	0.3730	142	131
1	654.0000	4.0000	8	0	11.9581	75.9841	4.7127	0.2376	146	131
1	655.0000	4.0000	9	0	11.6608	76.0142	4.9475	0.3083	146	134
1	656.0000	4.0000	9	0	11.3751	75.9716	5.2564	0.3854	151	137
1	657.0000	4.0000	9	0	11.5094	76.0047	5.3142	0.2945	158	130
1	658.0000	4.0000	9	0	11.5899	76.0034	5.1929	0.5425	148	132
1	659.0000	4.0000	9	0	11.4279	75.9391	5.2191	0.3131	152	139
1	660.0000	4.0000	9	0	11.5101	75.9528	5.1308	0.2890	157	140
1	661.0000	4.0000	9	0	11.4641	75.9944	5.1942	0.3060	146	130
1	662.0000	4.0000	9	0	11.8250	75.9417	5.0230	0.3206	146	132
1	663.0000	4.0000	9	0	11.5981	75.9322	5.1592	0.2265	151	140
1	664.0000	4.0000	9	0	11.6291	75.9683	5.0669	0.2476	149	137
1	665.0000	4.0000	8	0	11.5462	76.0909	5.2387	0.2559	152	134
1	666.0000	4.0000	9	0	11.5995	75.9548	5.2056	0.2709	156	142
1	667.0000	4.0000	9	0	11.6790	75.9815	5.3001	0.1705	148	140
1	668.0000	4.0000	9	0	11.9181	75.8925	5.0574	0.2785	150	135
1	669.0000	4.0000	9	0	11.9303	75.8989	5.0453	0.3137	152	137
1	670.0000	4.0000	9	0	11.7932	75.9303	5.1269	0.3038	151	139
1	671.0000	4.0000	8	0	11.5617	75.9870	5.1297	0.2876	151	138
1	672.0000	4.0000	9	0	11.7549	75.9650	5.1702	0.4314	149	143
1	673.0000	4.0000	8	0	11.7687	75.9611	5.1808	0.2201	153	142
1	674.0000	4.0000	9	0	11.7077	75.9122	5.2099	0.2175	149	145
1	675.0000	4.0000	9	0	11.7101	75.8326	5.2174	0.2537	156	143
1	676.0000	4.0000	8	0	12.0375	75.9211	5.0716	0.2144	152	141
1	677.0000	4.0000	9	0	11.8418	75.8772	5.2325	0.3368	151	134
1	678.0000	4.0000	9	0	11.8046	75.8152	5.0634	0.3000	149	140
1	679.0000	4.0000	9	0	11.7615	75.9750	5.0530	0.2822	149	136
1	680.0000	4.0000	9	0	11.9015	75.9338	5.0300	0.2249	153	138
1	681.0000	4.0000	9	0	12.0713	75.8308	4.9000	0.2866	146	140
1	682.0000	4.0000	9	0	11.7667	75.9312	5.0105	0.2900	146	131
1	683.0000	4.0000	9	0	11.9361	75.8496	5.0515	0.3145	151	130
1	684.0000	4.0000	9	0	12.0898	75.8203	5.0364	0.2932	151	136
1	685.0000	4.0000	8	0	12.1799	75.8642	4.9917	0.1924	155	138
1	686.0000	4.0000	8	0	12.3108	75.8482	4.9497	0.2273	148	133
1	687.0000	4.0000	9	0	12.3222	75.8105	5.0945	0.2414	144	135
1	688.0000	4.0000	9	0	12.2623	75.8633	5.1206	0.3233	153	142
1	689.0000	4.0000	9	0	12.3993	75.8586	5.1061	0.2061	148	134
1	690.0000	4.0000	8	0	12.3939	75.8613	5.1819	0.2476	150	141
1	691.0000	4.0000	9	0	12.3904	75.7874	5.1651	0.2904	146	140
1	692.0000	4.0000	9	0	12.0957	75.8231	5.3039	0.3253	154	133
1	693.0000	4.0000	9	0	11.7706	75.8206	5.4495	0.3037	152	139
1	694.0000	4.0000	9	0	11.8622	75.8158	5.5893	0.2662	163	143
1	695.0000	4.0000	9	0	11.9030	75.9064	5.4960	0.4144	158	145
1	696.0000	4.0000	9	0	11.8240	75.8935	5.5159	0.3914	157	143
1	697.0000	4.0000	8	0	11.9331	75.8371	5.4925	0.2405	152	137
1	698.0000	4.0000	9	0	11.9794	75.7884	5.3831	0.2391	149	139
1	699.0000	4.0000	9	0	12.3571	75.8517	5.2861	0.3478	155	144
1	700.0000	4.0000	9	0	11.9140	75.8108	5.3793	0.3463	150	144
1	701.0000	4.0000	9	0	12.1453	75.7838	5.2965	0.2291	145	137
1	702.0000	4.0000	9	0	12.1259	75.8102	5.3316	0.2073	157	146
1	703.0000	4.0000	9	0	12.0358	75.8418	5.3227	0.2587	160	146
1	704.0000	4.0000	9	0	11.9778	75.8257	5.3217	0.2878	151	143
1	705.0000	4.0000	9	0	12.0799	75.8649	5.4253	0.3359	146	143
1	706.0000	4.0000	9	0	12.1311	75.8254	5.4221	0.2824	156	145
1	707.0000	4.0000	9	0	11.9425	75.7846	5.4755	0.3029	157	144
1	708.0000	4.0000	9	0	11.9948	75.8475	5.5241	0.2409	161	144
1	709.0000	4.0000	9	0	12.1399	75.8176	5.3188	0.2476	152	145
1	710.0000	4.0000	9	0	12.1050	75.7741	5.4532	0.3133	164	147
1	711.0000	4.0000	8	0	11.9652	75.6700	5.4340	0.2668	154	145
1	712.0000	4.0000	9	0	12.0592	75.8599	5.3144	0.2470	149	144
1	713.0000	4.0000	9	0	11.9637	75.8485	5.4288	0.3225	155	146
1	714.0000	4.0000	9	0	12.0327	75.8683	5.4235	0.2728	154	148
1	715.0000	4.0000	9	0	11.9685	75.7925	5.3770	0.2940	170	148
1	716.0000	4.0000	9	0	11.9006	75.8803	5.3775	0.4346	155	146
1	717.0000	4.0000	9	0	12.0616	75.7892	5.2822	0.2807	146	143
1	718.0000	4.0000	9	0	12.0927	75.8143	5.2536	0.2716	147	138
1	719.0000	4.0000	9	0	11.9166	75.9436	5.3891	0.3813	152	142
1	720.0000	4.0000	9	0	11.9044	75.9304	5.4630	0.4466	165	139
1	721.0000	4.0000	9	0	11.9733	75.8729	5.2609	0.3121	146	147
1	722.0000	4.0000	9	0	11.9804	75.8264	5.2586	0.2549	154	141
1	723.0000	4.0000	9	0	11.7526	75.8965	5.3731	0.4840	155	142
1	724.0000	4.0000	9	0	11.9400	75.8862	5.2922	0.2872	149	139
1	725.0000	4.0000	9	0	11.8728	75.8770	5.2934	0.3263	143	141
1	726.0000	4.0000	9	0	11.8216	75.8950	5.4402	0.2964	151	142
1	727.0000	4.0000	9	0	11.8917	75.8342	5.3618	0.2555	151	145
1	728.0000	4.0000	9	0	11.8842	75.8429	5.3462	0.2475	156	145
1	729.0000	4.0000	9	0	12.0004	75.8807	5.3179	0.2674	154	145
1	730.0000	4.0000	9	0	12.2156	75.7625	5.2926	0.3214	148	141
1	731.0000	4.0000	9	0	12.2062	75.8660	5.1595	0.2177	151	135
1	732.0000	4.0000	9	0	12.0632	75.8669	5.2618	0.3034	158	140
1	733.0000	4.0000	9	0	11.9858	75.8053	5.2476	0.3007	148	141
1	734.0000	4.0000	9	0	12.1786	75.8770	5.3450	0.2107	151	141
1	735.0000	4.0000	9	0	12.0471	75.8859	5.3085	0.2513	150	140
1	736.0000	4.0000	9	0	12.2035	75.8586	5.3211	0.2500	155	140
1	737.0000	4.0000	9	0	12.0651	75.8688	5.2703	0.2714	149	135
1	738.0000	4.0000	9	0	12.0793	75.8551	5.2996	0.3330	150	141
1	739.0000	4.0000	9	0	11.9721	75.8892	5.2731	0.3259	156	146
1	740.0000	4.0000	9	0	11.8333	75.9383	5.5785	0.3088	160	144
1	741.0000	4.0000	9	0	11.6725	75.8804	5.6669	0.4569	156	137
1	742.0000	4.0000	9	0	11.3283	75.9746	5.7647	0.3248	158	138
1	743.0000	4.0000	9	0	11.3465	75.9008	5.7700	0.2826	157	134
1	744.0000	4.0000	9	0	11.3302	75.9927	5.7737	0.2817	154	131
1	745.0000	4.0000	9	0	11.2660	75.9764	5.8364	0.3062	155	129
1	746.0000	4.0000	9	0	11.4433	75.9280	5.7910	0.4150	160	136
1	747.0000	4.0000	9	0	11.2778	76.0194	5.9137	0.1998	156	131
1	748.0000	4.0000	8	0	11.3214	76.0565	5.8806	0.2540	153	134
1	749.0000	4.0000	9	0	11.4931	76.0131	5.6876	0.2468	157	135
1	750.0000	4.0000	9	0	11.6903	76.0236	5.5092	0.3945	159	138
1	751.0000	4.0000	9	0	11.5596	76.0256	5.5724	0.3477	148	129
1	752.0000	4.0000	9	0	11.2679	76.0978	5.7724	0.2313	148	129
1	753.0000	4.0000	9	0	11.1398	76.0473	5.7785	0.2613	151	131
1	754.0000	4.0000	9	0	10.9587	75.9165	5.8825	0.3765	146	119
1	755.0000	4.0000	9	0	11.2418	76.0260	5.9172	0.2445	146	116
1	756.0000	4.0000	9	0	11.6867	75.7145	6.3049	0.7739	141	105
1	757.0000	4.0000	8	0	11.1296	76.1778	6.9237	0.5900	140	103
1	758.0000	4.0000	8	0	11.3546	76.0932	7.1375	0.5236	137	105
1	759.0000	4.0000	9	0	11.2584	76.1680	7.5252	0.2327	130	108
1	760.0000	4.0000	9	0	11.1498	76.1955	7.6065	0.2383	136	113
1	761.0000	4.0000	9	0	11.2507	76.1294	7.7040	0.3008	147	123
1	762.0000	4.0000	9	0	11.3048	76.1414	7.5518	0.2428	145	122
1	763.0000	4.0000	9	0	11.2448	76.1587	7.6188	0.3758	143	126
1	764.0000	4.0000	8	0	10.5180	76.1990	7.6896	0.5683	151	124
1	765.0000	4.0000	9	0	10.4831	76.2307	7.7378	0.3462	143	119
1	766.0000	4.0000	9	0	10.0139	76.2798	8.0396	0.3192	141	121
1	767.0000	4.0000	9	0	10.0637	76.3812	7.7350	0.2935	141	125
1	768.0000	4.0000	9	0	9.8645	76.2914	7.7373	0.2640	141	127
1	769.0000	4.0000	9	0	9.5462	76.4962	7.9287	0.2774	148	127
1	770.0000	4.0000	8	0	9.5740	76.3915	7.8567	0.2958	148	125
1	771.0000	4.0000	9	0	9.4877	76.3324	7.8732	0.2768	146	127
1	772.0000	4.0000	9	0	9.3144	76.3597	7.9414	0.3630	150	127
1	773.0000	4.0000	9	0	9.4503	76.4688	8.1699	0.2946	151	128
1	774.0000	4.0000	9	0	9.3699	76.4542	8.1930	0.2323	146	128
1	775.0000	4.0000	9	0	8.8449	76.3527	8.4322	0.7094	146	118
1	776.0000	4.0000	9	0	8.4088	76.4593	8.8464	0.4724	151	119
1	777.0000	4.0000	9	0	7.9190	76.6891	9.0884	0.3288	152	121
1	778.0000	4.0000	9	0	8.1800	76.6358	8.8279	0.2600	149	127
1	779.0000	4.0000	9	0	7.8522	76.7254	8.9673	0.3127	146	127
1	780.0000	4.0000	9	0	7.9868	76.6351	8.8566	0.2935	142	123
1	781.0000	4.0000	9	0	7.9867	76.6994	8.9184	0.3009	143	124
1	782.0000	4.0000	9	0	7.9947	76.6639	8.8725	0.2752	139	128
1	783.0000	4.0000	9	0	8.0869	76.7293	8.9653	0.2244	141	120
1	784.0000	4.0000	9	0	8.0256	76.7562	8.9577	0.2277	134	122
1	785.0000	4.0000	9	0	8.2998	76.6167	8.9065	0.3042	144	122
1	786.0000	4.0000	9	0	8.5989	76.6011	8.7885	0.2842	141	126
1	787.0000	4.0000	9	0	8.5877	76.6325	9.0186	0.3139	148	129
1	788.0000	4.0000	9	0	8.7453	76.6188	8.8076	0.2726	140	123
1	789.0000	4.0000	9	0	8.6090	76.6355	8.8952	0.3056	146	127
1	790.0000	4.0000	9	0	8.6014	76.6034	9.1238	0.3652	149	124
1	791.0000	4.0000	9	0	8.7292	76.6072	8.8634	0.2269	139	124
1	792.0000	4.0000	9	0	8.5549	76.6716	8.8599	0.2652	151	122
1	793.0000	4.0000	9	0	8.5304	76.6508	8.8632	0.3066	144	130
1	794.0000	4.0000	9	0	8.5341	76.6616	8.8863	0.2225	141	128
1	795.0000	4.0000	9	0	8.4256	76.6727	8.8861	0.2577	139	122
1	796.0000	4.0000	9	0	8.2454	76.8245	9.1244	0.3523	139	126
1	797.0000	4.0000	9	0	8.4687	76.6215	8.9676	0.2587	141	123
1	798.0000	4.0000	9	0	8.2256	76.7471	9.0334	0.2485	141	123
1	799.0000	4.0000	9	0	8.2933	76.6779	8.8942	0.2358	137	125
1	800.0000	4.0000	9	0	8.3239	76.7080	8.9064	0.2270	143	121
1	801.0000	4.0000	9	0	8.2850	76.7071	8.9530	0.2673	145	128
1	802.0000	4.0000	9	0	8.4023	76.7824	8.8921	0.2817	141	131
1	803.0000	4.0000	9	0	8.2602	76.7053	8.9501	0.2453	144	133
1	804.0000	4.0000	9	0	8.2699	76.7600	8.9754	0.2405	140	130
1	805.0000	4.0000	9	0	8.3631	76.6987	8.8733	0.2681	144	133
1	806.0000	4.0000	9	0	8.0134	76.8380	9.0208	0.3606	142	128
1	807.0000	4.0000	9	0	8.1838	76.6665	8.9557	0.3305	142	130
1	808.0000	4.0000	9	0	8.3068	76.7361	8.8005	0.3900	137	124
1	809.0000	4.0000	9	0	8.4046	76.6883	8.8821	0.3074	140	127
1	810.0000	4.0000	9	0	8.4194	76.7332	8.8990	0.2800	141	134
1	811.0000	4.0000	9	0	8.4412	76.7559	8.7683	0.2171	132	126
1	812.0000	4.0000	9	0	8.3668	76.7258	8.9608	0.2750	139	129
1	813.0000	4.0000	9	0	8.5616	76.7431	8.8806	0.1725	144	126
1	814.0000	4.0000	9	0	8.5760	76.7083	8.9073	0.2739	139	125
1	815.0000	4.0000	9	0	8.6255	76.6615	9.0240	0.2114	137	132
1	816.0000	4.0000	8	0	8.8212	76.5965	8.8663	0.2966	144	124
1	817.0000	4.0000	9	0	8.7528	76.6804	8.7833	0.2747	141	125
1	818.0000	4.0000	9	0	8.7296	76.6216	8.8716	0.3155	136	129
1	819.0000	4.0000	9	0	8.7276	76.6466	8.8253	0.2780	148	118
1	820.0000	4.0000	9	0	8.7068	76.6536	8.8527	0.2836	145	125
1	821.0000	4.0000	9	0	8.6325	76.7316	8.9287	0.2805	146	123
1	822.0000	4.0000	9	0	8.8136	76.6514	8.9001	0.3212	144	128
1	823.0000	4.0000	9	0	9.0861	76.5598	8.7391	0.3077	141	121
1	824.0000	4.0000	9	0	8.9560	76.6135	8.9012	0.2536	148	129
1	825.0000	4.0000	9	0	8.9454	76.6120	8.8849	0.3077	145	127
1	826.0000	4.0000	9	0	8.7690	76.6627	8.9089	0.2676	150	130
1	827.0000	4.0000	9	0	8.8591	76.6589	8.8979	0.2482	142	129
1	828.0000	4.0000	9	0	8.8426	76.6677	9.0168	0.3119	147	132
1	829.0000	4.0000	9	0	8.9437	76.6788	8.8389	0.2637	139	130
1	830.0000	4.0000	9	0	8.9446	76.6769	8.9018	0.2162	137	122
1	831.0000	4.0000	9	0	8.7832	76.5872	8.8992	0.3348	143	123
1	832.0000	4.0000	9	0	8.8222	76.5895	8.7629	0.2936	138	121
1	833.0000	4.0000	9	0	8.9940	76.6036	9.0014	0.3243	139	127
1	834.0000	4.0000	9	0	9.1264	76.5743	8.8848	0.2644	131	126
1	835.0000	4.0000	9	0	9.2347	76.6143	8.9108	0.2552	145	125
1	836.0000	4.0000	9	0	9.2553	76.6827	9.0361	0.3637	140	124
1	837.0000	4.0000	9	0	9.6558	76.5901	8.7223	0.3826	140	123
1	838.0000	4.0000	9	0	10.0245	76.4751	8.9792	0.4841	144	122
1	839.0000	4.0000	9	0	9.9109	76.5505	9.0938	0.3645	144	122
1	840.0000	4.0000	9	0	10.4215	76.2435	8.9595	0.3020	141	113
1	841.0000	4.0000	8	0	10.3393	76.4438	9.0088	0.3652	136	110
1	842.0000	4.0000	9	0	10.3463	76.4411	9.1896	0.8774	140	118
1	843.0000	4.0000	8	0	11.0173	76.1750	8.7713	0.2821	144	124
1	844.0000	4.0000	9	0	11.2206	76.1436	8.6746	0.2121	140	124
1	845.0000	4.0000	9	0	11.2322	76.1675	8.6603	0.2917	148	125
1	846.0000	4.0000	9	0	11.3796	76.1976	8.6430	0.2871	150	118
1	847.0000	4.0000	9	0	11.2695	76.2325	8.6138	0.3599	146	127
1	848.0000	4.0000	9	0	11.4623	76.1206	8.5711	0.2610	153	130
1	849.0000	4.0000	9	0	11.4445	76.2289	8.8644	0.4251	150	120
1	850.0000	4.0000	9	0	11.8925	76.1982	8.2293	0.3749	152	127
1	851.0000	4.0000	9	0	12.1092	76.1173	8.3487	0.3052	150	129
1	852.0000	4.0000	9	0	12.0215	76.2247	8.3418	0.3131	151	131
1	853.0000	4.0000	9	0	12.1797	76.1286	8.3091	0.2211	141	131
1	854.0000	4.0000	9	0	12.2804	76.1533	8.2792	0.3115	146	131
1	855.0000	4.0000	9	0	12.4871	76.1281	8.1846	0.2644	140	131
1	856.0000	4.0000	9	0	12.4257	76.1788	8.2150	0.2159	143	129
1	857.0000	4.0000	9	0	12.3543	76.0775	8.1887	0.3055	155	130
1	858.0000	4.0000	9	0	12.4102	76.1140	8.1048	0.2556	143	128
1	859.0000	4.0000	9	0	12.4028	76.1823	8.1626	0.4223	148	134
1	860.0000	4.0000	9	0	12.6594	76.0046	8.0643	0.2809	145	127
1	861.0000	4.0000	9	0	12.6657	75.9686	7.9314	0.2232	145	129
1	862.0000	4.0000	9	0	12.7398	76.0855	7.8844	0.2482	155	132
1	863.0000	4.0000	9	0	12.6452	76.0360	8.0677	0.4061	153	123
1	864.0000	4.0000	9	0	12.8688	76.0222	7.9438	0.1976	144	115
1	865.0000	4.0000	8	0	12.9341	75.9425	8.0385	0.2742	107	83
1	866.0000	4.0000	6	0	19.2559	67.9443	98.4229	0.7434	77	70
1	867.0000	4.0000	9	0	19.3519	68.1564	98.3390	0.2984	102	93
1	868.0000	4.0000	10	0	19.3809	68.1083	98.5657	0.3478	116	103
1	869.0000	4.0000	10	0	19.3919	68.0676	98.5995	0.3490	130	111
1	870.0000	4.0000	9	0	19.5525	68.0703	98.4777	0.1823	130	117
1	871.0000	4.0000	10	0	19.6006	68.0606	98.4825	0.3934	121	117
1	872.0000	4.0000	10	0	19.5386	68.0176	98.6267	0.2249	125	125
1	873.0000	4.0000	10	0	19.6069	68.0226	98.5884	0.1684	126	118
1	874.0000	4.0000	10	0	19.6832	67.8982	98.4932	0.2071	129	121
1	875.0000	4.0000	10	0	19.6725	67.9650	98.5460	0.2265	134	126
1	876.0000	4.0000	9	0	19.5813	67.8831	98.7656	0.2384	138	125
1	877.0000	4.0000	10	0	19.6008	67.8647	98.6171	0.2499	140	127
1	878.0000	4.0000	10	0	19.6596	67.8242	98.5483	0.2092	139	127
1	879.0000	4.0000	9	0	19.6994	67.7359	98.6208	0.1850	142	125
1	880.0000	4.0000	10	0	19.7486	67.7771	98.5558	0.2307	144	127
1	881.0000	4.0000	10	0	19.7932	67.7851	98.3762	0.2905	132	131
1	882.0000	4.0000	10	0	19.7628	67.6914	98.7015	0.3136	136	126
1	883.0000	4.0000	10	0	19.6390	67.8726	98.5704	0.2325	138	137
1	884.0000	4.0000	10	0	19.5190	67.6473	98.8259	0.3342	135	129
1	885.0000	4.0000	10	0	19.6486	67.7817	98.5661	0.2720	136	127
1	886.0000	4.0000	10	0	19.7277	67.7587	98.6661	0.2097	138	128
1	887.0000	4.0000	10	0	19.5947	67.7346	98.6990	0.1863	139	125
1	888.0000	4.0000	10	0	19.4920	67.8176	98.6684	0.2466	138	124
1	889.0000	4.0000	10	0	19.5142	67.7999	98.4273	0.2772	137	127
1	890.0000	4.0000	10	0	19.4278	67.8617	98.6584	0.2127	132	135
1	891.0000	4.0000	10	0	19.5022	67.8886	98.6941	0.2159	132	135
1	892.0000	4.0000	10	0	19.5863	67.8084	98.7176	0.2336	137	132
1	893.0000	4.0000	10	0	19.5547	67.9414	98.6312	0.2222	152	141
1	894.0000	4.0000	10	0	19.4982	67.9103	98.7313	0.2233	143	142
1	895.0000	4.0000	10	0	19.4569	67.8566	98.7718	0.2456	138	133
1	896.0000	4.0000	10	0	19.4700	67.8199	98.6099	0.2202	139	134
1	897.0000	4.0000	10	0	19.5605	67.8600	98.6992	0.2441	142	137
1	898.0000	4.0000	10	0	19.5102	67.8265	98.6631	0.2156	142	133
1	899.0000	4.0000	10	0	19.5580	67.8611	98.6107	0.2592	137	127
1	900.0000	4.0000	10	0	19.6514	67.9918	98.3852	0.3333	143	130
1	901.0000	4.0000	10	0	19.5981	67.9796	98.5123	0.1726	140	133
1	902.0000	4.0000	10	0	19.5881	68.0057	98.5304	0.1825	132	125
1	903.0000	4.0000	10	0	19.3768	67.9929	98.7010	0.3092	129	128
1	904.0000	4.0000	10	0	19.5880	67.9318	98.6475	0.2009	138	127
1	905.0000	4.0000	9	0	19.5116	67.9909	98.5426	0.2916	133	139
1	906.0000	4.0000	10	0	19.4775	67.9595	98.6211	0.2726	137	137
1	907.0000	4.0000	10	0	19.5261	67.8930	98.6655	0.2275	138	133
1	908.0000	4.0000	10	0	19.5214	67.8713	98.6579	0.1516	136	129
1	909.0000	4.0000	10	0	19.5037	67.9129	98.6956	0.1741	140	135
1	910.0000	4.0000	10	0	19.3508	67.8409	98.7514	0.1930	137	127
1	911.0000	4.0000	10	0	19.4292	67.8536	98.7425	0.2328	134	127
1	912.0000	4.0000	10	0	19.4351	67.8809	98.6984	0.2118	131	125
1	913.0000	4.0000	10	0	19.4195	67.8942	98.6485	0.2494	132	120
1	914.0000	4.0000	10	0	19.4748	67.8523	98.6978	0.2975	131	127
1	915.0000	4.0000	10	0	19.5074	67.7905	98.7171	0.2654	133	124
1	916.0000	4.0000	10	0	19.6627	67.7351	98.7119	0.5257	129	120
1	917.0000	4.0000	10	0	19.5438	67.7857	98.8027	0.1690	137	121
1	918.0000	4.0000	9	0	19.3959	67.7913	98.7251	0.2390	136	127
1	919.0000	4.0000	10	0	19.4701	67.8218	98.6098	0.2444	145	129
1	920.0000	4.0000	10	0	19.5293	67.7674	98.6480	0.2280	141	131
1	921.0000	4.0000	10	0	19.5748	67.6815	98.5867	0.2918	143	122
1	922.0000	4.0000	10	0	19.3388	67.7207	98.6950	0.2689	141	124
1	923.0000	4.0000	10	0	19.3831	67.6848	98.6472	0.3072	141	127
1	924.0000	4.0000	10	0	19.4484	67.6952	98.6786	0.3112	137	133
1	925.0000	4.0000	10	0	19.4712	67.7967	98.6206	0.2694	137	129
1	926.0000	4.0000	10	0	19.4766	67.8371	98.6786	0.2120	138	127
1	927.0000	4.0000	10	0	19.4401	67.8470	98.6107	0.2175	140	122
1	928.0000	4.0000	10	0	19.5230	67.7790	98.7506	0.1942	139	131
1	929.0000	4.0000	10	0	19.5074	67.8699	98.6121	0.2419	143	132
1	930.0000	4.0000	10	0	19.4257	67.8335	98.6297	0.2414	145	135
1	931.0000	4.0000	10	0	19.5056	67.7602	98.7265	0.1628	134	129
1	932.0000	4.0000	10	0	19.5234	67.8061	98.6794	0.1666	138	128
1	933.0000	4.0000	10	0	19.4386	67.8621	98.6240	0.1720	134	129
1	934.0000	4.0000	10	0	19.4414	67.8677	98.5752	0.1667	138	130
1	935.0000	4.0000	10	0	19.5221	67.8922	98.5888	0.1796	140	133
1	936.0000	4.0000	10	0	19.3275	67.8738	98.5789	0.2461	142	140
1	937.0000	4.0000	10	0	19.4375	67.8753	98.5829	0.2041	136	134
1	938.0000	4.0000	10	0	19.3946	67.8150	98.5063	0.2716	141	133
1	939.0000	4.0000	10	0	19.2377	67.9038	98.6143	0.3189	141	138
1	940.0000	4.0000	9	0	19.5269	67.8209	98.5737	0.2090	141	127
1	941.0000	4.0000	10	0	19.4873	67.8709	98.5770	0.1549	144	134
1	942.0000	4.0000	10	0	19.3632	67.9067	98.6312	0.2167	137	131
1	943.0000	4.0000	10	0	19.5006	67.8962	98.5554	0.2083	138	133
1	944.0000	4.0000	10	0	19.4219	67.8649	98.6531	0.1872	142	134
1	945.0000	4.0000	10	0	19.3466	67.8611	98.6559	0.2345	145	136
1	946.0000	4.0000	10	0	19.4353	67.9208	98.5600	0.2296	146	139
1	947.0000	4.0000	10	0	19.5282	67.8309	98.5251	0.1884	135	135
1	948.0000	4.0000	10	0	19.4245	67.7952	98.6757	0.2692	138	126
1	949.0000	4.0000	10	0	19.3426	67.7860	98.6901	0.2182	140	127
1	950.0000	4.0000	10	0	19.6336	67.7838	98.4631	0.1553	149	137
1	951.0000	4.0000	10	0	19.4307	67.8177	98.4686	0.2599	139	142
1	952.0000	4.0000	10	0	19.5607	67.7958	98.4655	0.1821	145	137
1	953.0000	4.0000	10	0	19.4904	67.7970	98.6527	0.2210	145	135
1	954.0000	4.0000	10	0	19.5080	67.8471	98.5287	0.2201	144	137
1	955.0000	4.0000	10	0	19.4791	67.8331	98.6070	0.2536	143	131
1	956.0000	4.0000	10	0	19.5243	67.8079	98.6483	0.1413	144	130
1	957.0000	4.0000	10	0	19.4169	67.7931	98.5661	0.2490	144	135
1	958.0000	4.0000	10	0	19.5008	67.8032	98.5243	0.2410	144	138
1	959.0000	4.0000	10	0	19.6158	67.7284	98.4521	0.1917	141	133
1	960.0000	4.0000	10	0	19.5793	67.7539	98.5766	0.1846	143	129
1	961.0000	4.0000	10	0	19.4618	67.8307	98.5859	0.2082	136	127
1	962.0000	4.0000	10	0	19.4157	67.7670	98.6638	0.3046	136	125
1	963.0000	4.0000	10	0	19.4526	67.8054	98.5603	0.2299	153	129
1	964.0000	4.0000	10	0	19.4812	67.8578	98.4744	0.2119	142	132
1	965.0000	4.0000	10	0	19.5647	67.9132	98.4310	0.1699	144	137
1	966.0000	4.0000	10	0	19.6022	67.8921	98.4539	0.2070	136	141
1	967.0000	4.0000	10	0	19.4306	67.9013	98.4704	0.2019	141	131
1	968.0000	4.0000	10	0	19.3805	67.8880	98.5425	0.1663	138	129
1	969.0000	4.0000	10	0	19.4382	67.8786	98.4583	0.4085	135	136
1	970.0000	4.0000	10	0	19.5105	67.9031	98.3648	0.2644	145	137
1	971.0000	4.0000	10	0	19.5320	67.9498	98.4231	0.2479	136	134
1	972.0000	4.0000	10	0	19.3363	67.8660	98.5162	0.2702	141	142
1	973.0000	4.0000	10	0	19.2630	67.8378	98.6138	0.3199	143	140
1	974.0000	4.0000	10	0	19.4553	67.8778	98.4748	0.2225	137	130
1	975.0000	4.0000	10	0	19.3439	67.8168	98.5892	0.1945	138	136
1	976.0000	4.0000	10	0	19.5186	67.8429	98.4812	0.3030	137	136
1	977.0000	4.0000	10	0	19.4334	67.8096	98.5107	0.2135	138	133
1	978.0000	4.0000	10	0	19.4903	67.8596	98.3964	0.2032	138	132
1	979.0000	4.0000	10	0	19.5545	67.8116	98.4326	0.2071	142	137
1	980.0000	4.0000	10	0	19.3554	67.7157	98.5809	0.1724	141	136
1	981.0000	4.0000	10	0	19.4204	67.7602	98.4400	0.2122	147	139
1	982.0000	4.0000	10	0	19.3906	67.7576	98.4560	0.2076	138	136
1	983.0000	4.0000	10	0	19.4566	67.7318	98.3624	0.2369	145	138
1	984.0000	4.0000	10	0	19.4036	67.7381	98.3460	0.2951	148	139
1	985.0000	4.0000	10	0	19.3713	67.7447	98.4018	0.3516	144	132
1	986.0000	4.0000	10	0	19.4998	67.4672	98.4580	0.3839	144	133
1	987.0000	4.0000	10	0	19.4238	67.4071	98.4994	0.3362	146	130
1	988.0000	4.0000	10	0	19.3281	67.3382	98.7183	0.2059	140	136
1	989.0000	4.0000	10	0	19.4012	67.4801	98.4628	0.3260	138	127
1	990.0000	4.0000	10	0	19.3415	67.4417	98.6187	0.3107	143	134
1	991.0000	4.0000	10	0	19.4784	67.3172	98.6492	0.2720	135	131
1	992.0000	4.0000	10	0	19.4267	67.5900	98.4638	0.3449	146	137
1	993.0000	4.0000	10	0	19.4895	67.6022	98.4774	0.1964	149	133
1	994.0000	4.0000	10	0	19.5558	67.6032	98.4379	0.2235	151	127
1	995.0000	4.0000	10	0	19.3027	67.6210	98.4678	0.2335	142	136
1	996.0000	4.0000	10	0	19.4310	67.7100	98.4285	0.1989	137	120
1	997.0000	4.0000	10	0	19.3801	67.4705	98.4611	0.4676	123	105
1	998.0000	4.0000	10	0	19.2414	67.5934	98.3249	0.3755	102	87
1	999.0000	4.0000	10	0	19.4586	67.1722	98.4396	0.5537	105	89
1	1000.0000	4.0000	10	0	19.2466	67.2391	98.6854	0.3938	123	94
1	1001.0000	4.0000	10	0	19.2752	67.1813	98.5841	0.4454	129	115
1	1002.0000	4.0000	10	0	19.2785	67.1513	98.7982	0.1779	129	117
1	1003.0000	4.0000	10	0	19.3056	67.1109	98.5505	0.2041	141	123
1	1004.0000	4.0000	10	0	19.1815	67.1537	98.5484	0.2419	145	127
1	1005.0000	4.0000	10	0	19.1697	67.1614	98.6497	0.2944	128	130
1	1006.0000	4.0000	10	0	19.0379	67.2148	98.6796	0.3152	135	129
1	1007.0000	4.0000	10	0	19.3112	67.3574	98.5477	0.1938	139	137
1	1008.0000	4.0000	10	0	19.2234	67.3769	98.5461	0.3078	139	128
1	1009.0000	4.0000	10	0	19.5121	67.2601	98.5132	0.4163	135	131
1	1010.0000	4.0000	10	0	19.4632	67.3849	98.4397	0.2635	129	127
1	1011.0000	4.0000	10	0	19.8679	67.3947	98.1683	0.2657	128	120
1	1012.0000	4.0000	10	0	19.5913	67.2413	98.3706	0.3877	129	121
1	1013.0000	4.0000	10	0	19.6266	67.3049	98.2768	0.5056	139	127
1	1014.0000	4.0000	10	0	19.7664	67.3716	98.2004	0.2176	130	128
1	1015.0000	4.0000	10	0	19.9910	67.3277	98.2597	0.3118	128	122
1	1016.0000	4.0000	10	0	19.9878	67.2781	98.2909	0.3062	125	123
1	1017.0000	4.0000	10	0	19.5422	67.2406	98.4176	0.2816	125	114
1	1018.0000	4.0000	10	0	19.4751	67.3633	98.4049	0.3922	127	120
1	1019.0000	4.0000	10	0	19.3714	67.2523	98.5343	0.3377	129	115
1	1020.0000	4.0000	9	0	19.5999	67.3087	98.4674	0.1712	130	124
1	1021.0000	4.0000	10	0	19.4603	67.3800	98.3581	0.2575	131	130
1	1022.0000	4.0000	10	0	19.4467	67.3288	98.3357	0.2558	132	124
1	1023.0000	4.0000	10	0	19.4494	67.2776	98.3900	0.2088	134	126
1	1024.0000	4.0000	10	0	19.6323	67.2391	98.2095	0.4257	129	124
1	1025.0000	4.0000	10	0	19.3362	67.2296	98.4792	0.2416	134	126
1	1026.0000	4.0000	10	0	19.3698	67.2633	98.4604	0.2084	138	130
1	1027.0000	4.0000	10	0	19.5466	67.2085	98.3696	0.2337	133	124
1	1028.0000	4.0000	10	0	19.3545	67.2468	98.4717	0.1763	140	127
1	1029.0000	4.0000	10	0	19.6594	67.2458	98.2242	0.2298	134	132
1	1030.0000	4.0000	10	0	19.4689	67.2231	98.3630	0.2604	136	122
1	1031.0000	4.0000	10	0	19.4109	67.0855	98.3538	0.3555	138	122
1	1032.0000	4.0000	10	0	19.4987	67.0859	98.3877	0.2599	126	125
1	1033.0000	4.0000	10	0	19.3103	67.1309	98.5015	0.1955	138	122
1	1034.0000	4.0000	10	0	19.3105	67.2417	98.3098	0.3226	132	132
1	1035.0000	4.0000	10	0	19.1253	67.1685	98.4557	0.1894	128	130
1	1036.0000	4.0000	10	0	19.1428	67.0949	98.6150	0.2151	135	125
1	1037.0000	4.0000	10	0	19.1632	67.1259	98.4598	0.2435	137	127
1	1038.0000	4.0000	10	0	19.2411	67.1263	98.5249	0.2198	134	128
1	1039.0000	4.0000	10	0	19.2031	67.1316	98.5193	0.2906	123	123
1	1040.0000	4.0000	10	0	19.1883	67.0944	98.4932	0.2379	124	129
1	1041.0000	4.0000	10	0	19.1689	67.1211	98.4520	0.3156	136	132
1	1042.0000	4.0000	10	0	19.2161	67.0568	98.5467	0.2983	141	127
1	1043.0000	4.0000	10	0	19.3947	67.0545	98.4112	0.3143	136	134
1	1044.0000	4.0000	10	0	19.3317	67.0796	98.3695	0.2748	133	134
1	1045.0000	4.0000	10	0	19.4208	66.9823	98.4871	0.3173	133	129
1	1046.0000	4.0000	10	0	19.3606	67.0029	98.3572	0.3102	133	124
1	1047.0000	4.0000	10	0	19.1683	67.0414	98.4751	0.2884	138	134
1	1048.0000	4.0000	10	0	19.1476	66.9829	98.4552	0.1948	132	135
1	1049.0000	4.0000	10	0	19.2115	67.0137	98.4181	0.2059	136	132
1	1050.0000	4.0000	10	0	19.2037	67.0180	98.3878	0.2646	134	138
1	1051.0000	4.0000	10	0	19.3737	66.9983	98.4154	0.1869	140	129
1	1052.0000	4.0000	10	0	19.2058	66.9629	98.5158	0.2505	139	134
1	1053.0000	4.0000	10	0	19.0467	67.0011	98.3843	0.3413	142	129
1	1054.0000	4.0000	10	0	19.2806	67.0181	98.4997	0.2545	136	135
1	1055.0000	4.0000	10	0	19.2843	66.9596	98.6204	0.2442	132	125
1	1056.0000	4.0000	10	0	19.2249	67.1224	98.4511	0.3013	137	130
1	1057.0000	4.0000	10	0	19.2593	67.1481	98.5096	0.2319	145	139
1	1058.0000	4.0000	10	0	19.4057	67.1466	98.4914	0.2350	139	127
1	1059.0000	4.0000	10	0	19.2225	67.0778	98.5392	0.2256	143	135
1	1060.0000	4.0000	10	0	19.2236	67.1018	98.4869	0.2103	130	137
1	1061.0000	4.0000	10	0	19.3576	67.1427	98.4727	0.2128	135	133
1	1062.0000	4.0000	10	0	19.1683	67.1054	98.6097	0.2385	135	135
1	1063.0000	4.0000	10	0	19.2598	67.0677	98.5493	0.2751	139	132
1	1064.0000	4.0000	10	0	19.2834	67.1385	98.4262	0.1855	136	133
1	1065.0000	4.0000	10	0	19.2449	67.0464	98.4150	0.2907	138	130
1	1066.0000	4.0000	10	0	19.1953	67.1605	98.5029	0.2988	128	135
1	1067.0000	4.0000	10	0	19.2763	67.1370	98.4674	0.2151	132	132
1	1068.0000	4.0000	10	0	19.1673	67.0911	98.5838	0.1947	142	139
1	1069.0000	4.0000	10	0	19.3218	67.0650	98.4578	0.2288	136	129
1	1070.0000	4.0000	10	0	19.1695	67.1043	98.5777	0.1429	145	133
1	1071.0000	4.0000	10	0	19.1722	67.1131	98.5373	0.2191	131	128
1	1072.0000	4.0000	10	0	19.1995	67.2210	98.5542	0.2432	139	134
1	1073.0000	4.0000	10	0	19.2333	67.2223	98.4333	0.2286	143	136
1	1074.0000	4.0000	10	0	19.2413	67.1929	98.4670	0.2351	141	139
1	1075.0000	4.0000	10	0	19.2047	67.2962	98.4828	0.2896	144	135
1	1076.0000	4.0000	10	0	19.1985	67.2022	98.5851	0.1645	145	134
1	1077.0000	4.0000	10	0	19.1726	67.2697	98.4527	0.2527	145	139
1	1078.0000	4.0000	10	0	19.1910	67.2404	98.4989	0.2713	152	138
1	1079.0000	4.0000	10	0	19.2029	67.1559	98.5088	0.2100	150	133
1	1080.0000	4.0000	10	0	19.1966	67.2038	98.4956	0.2183	146	129
1	1081.0000	4.0000	10	0	19.0464	67.1994	98.5758	0.2486	142	130
1	1082.0000	4.0000	10	0	19.0920	67.1162	98.6948	0.3019	147	129
1	1083.0000	4.0000	10	0	19.0471	67.1343	98.8026	0.2307	143	128
1	1084.0000	4.0000	10	0	19.2923	67.1323	98.5039	0.1703	148	132
1	1085.0000	4.0000	10	0	19.1851	67.1872	98.6185	0.2186	145	138
1	1086.0000	4.0000	10	0	19.2522	67.1587	98.5996	0.2246	138	128
1	1087.0000	4.0000	10	0	19.1039	67.1364	98.6689	0.2299	140	131
1	1088.0000	4.0000	10	0	19.0707	67.0755	98.7480	0.2387	137	129
1	1089.0000	4.0000	10	0	19.0576	67.1262	98.5990	0.2241	136	130
1	1090.0000	4.0000	10	0	18.9820	67.1210	98.6947	0.2419	145	142
1	1091.0000	4.0000	10	0	19.1203	67.1398	98.6557	0.1392	136	132
1	1092.0000	4.0000	10	0	18.8669	67.1729	98.6170	0.3498	145	137
1	1093.0000	4.0000	10	0	19.0229	67.2204	98.5480	0.1889	135	136
1	1094.0000	4.0000	10	0	18.9669	67.1995	98.7288	0.2512	142	137
1	1095.0000	4.0000	10	0	18.9444	67.1980	98.7178	0.2710	139	130
1	1096.0000	4.0000	10	0	19.0042	67.2214	98.6308	0.1752	142	137
1	1097.0000	4.0000	10	0	19.1311	67.1331	98.7888	0.3520	141	137
1	1098.0000	4.0000	10	0	18.9027	67.2345	98.7205	0.2755	143	140
1	1099.0000	4.0000	10	0	18.9524	67.2248	98.6154	0.1779	144	136
1	1100.0000	4.0000	10	0	19.0738	67.2799	98.6044	0.2909	142	138
1	1101.0000	4.0000	10	0	18.9123	67.2916	98.6213	0.2771	142	135
1	1102.0000	4.0000	10	0	19.2047	67.2706	98.4398	0.2860	148	135
1	1103.0000	4.0000	10	0	18.9737	67.3096	98.6766	0.2615	139	134
1	1104.0000	4.0000	10	0	18.9406	67.2269	98.7720	0.3157	142	134
1	1105.0000	4.0000	10	0	19.1266	67.2150	98.6556	0.3599	136	125
1	1106.0000	4.0000	10	0	19.0099	67.3240	98.6816	0.2284	142	132
1	1107.0000	4.0000	10	0	18.6869	67.3912	98.6232	0.4770	141	142
1	1108.0000	4.0000	10	0	18.8702	67.4178	98.6210	0.3465	133	136
1	1109.0000	4.0000	10	0	18.9294	67.4219	98.6719	0.2398	137	131
1	1110.0000	4.0000	10	0	19.0217	67.3664	98.6419	0.2123	143	136
1	1111.0000	4.0000	10	0	18.8538	67.4429	98.6281	0.3299	142	138
1	1112.0000	4.0000	10	0	18.9574	67.3709	98.7277	0.2165	153	137
1	1113.0000	4.0000	10	0	18.9864	67.4259	98.5385	0.2021	136	135
1	1114.0000	4.0000	10	0	18.8722	67.3774	98.7305	0.2770	136	142
1	1115.0000	4.0000	10	0	18.9706	67.3900	98.7241	0.1765	138	131
1	1116.0000	4.0000	10	0	18.9579	67.4406	98.5942	0.1771	129	130
1	1117.0000	4.0000	10	0	18.9423	67.4414	98.6614	0.2326	146	137
1	1118.0000	4.0000	10	0	18.9537	67.2985	98.6612	0.2437	133	133
1	1119.0000	4.0000	10	0	19.1216	67.3862	98.6052	0.2304	131	140
1	1120.0000	4.0000	10	0	18.8936	67.3944	98.6971	0.2360	137	146
1	1121.0000	4.0000	9	0	19.0101	67.4563	98.5949	0.2295	138	137
1	1122.0000	4.0000	10	0	18.9034	67.3998	98.7519	0.3194	140	142
1	1123.0000	4.0000	10	0	18.9296	67.4244	98.6647	0.2642	145	138
1	1124.0000	4.0000	10	0	19.0458	67.3174	98.6762	0.3892	131	138
1	1125.0000	4.0000	10	0	18.9340	67.4674	98.6767	0.2453	150	140
1	1126.0000	4.0000	10	0	18.9392	67.4285	98.6267	0.1906	132	140
1	1127.0000	4.0000	10	0	18.8832	67.4107	98.5989	0.3476	131	139
1	1128.0000	4.0000	10	0	18.9380	67.3913	98.7464	0.2894	139	141
1	1129.0000	4.0000	10	0	19.0830	67.4666	98.7442	0.2674	134	132
1	1130.0000	4.0000	10	0	18.9645	67.4426	98.5962	0.2150	138	137
1	1131.0000	4.0000	10	0	18.9396	67.4767	98.7930	0.2602	127	134
1	1132.0000	4.0000	10	0	18.9486	67.4827	98.7026	0.2463	136	135
1	1133.0000	4.0000	10	0	18.8602	67.4789	98.7701	0.2469	137	143
1	1134.0000	4.0000	10	0	18.9719	67.4104	98.7547	0.1912	139	143
1	1135.0000	4.0000	10	0	18.9338	67.5537	98.6805	0.2967	134	137
1	1136.0000	4.0000	10	0	18.9120	67.3693	98.6772	0.2634	128	143
1	1137.0000	4.0000	10	0	18.9314	67.4697	98.6485	0.2391	133	140
1	1138.0000	4.0000	10	0	18.8469	67.4850	98.7789	0.2603	132	137
1	1139.0000	4.0000	10	0	18.8551	67.3993	98.8732	0.2345	133	137
1	1140.0000	4.0000	10	0	18.9333	67.4446	98.6405	0.2439	127	135
1	1141.0000	4.0000	10	0	19.0478	67.4625	98.7638	0.2084	140	139
1	1142.0000	4.0000	10	0	18.8745	67.4151	98.7911	0.2932	140	134
1	1143.0000	4.0000	10	0	19.0446	67.4269	98.7977	0.1880	143	134
1	0.0000	5.0000	10	0	20.2634	85.2125	87.8355	0.1924	131	130
1	1.0000	5.0000	10	0	20.1004	85.2367	87.8210	0.1889	137	128
1	2.0000	5.0000	10	0	20.2082	85.2360	87.9691	0.2002	141	127
1	3.0000	5.0000	10	0	20.1181	85.2709	87.7938	0.1687	132	126
1	4.0000	5.0000	10	0	20.0582	85.2834	87.8559	0.2963	139	129
1	5.0000	5.0000	10	0	20.1950	85.2667	87.8393	0.2129	142	128
1	6.0000	5.0000	10	0	20.0576	85.3042	87.8475	0.2676	133	121
1	7.0000	5.0000	10	0	20.2039	85.3323	87.9380	0.2723	133	124
1	8.0000	5.0000	10	0	20.1571	85.3947	87.8687	0.1897	136	122
1	9.0000	5.0000	10	0	20.1298	85.3766	87.8095	0.2668	134	114
1	10.0000	5.0000	10	0	20.1693	85.4121	87.8392	0.2445	123	125
1	11.0000	5.0000	10	0	20.0876	85.4183	87.8784	0.2587	139	124
1	12.0000	5.0000	10	0	20.1790	85.4573	87.9186	0.2277	132	125
1	13.0000	5.0000	10	0	20.1771	85.5187	87.8407	0.2404	130	128
1	14.0000	5.0000	10	0	20.2944	85.5518	87.9323	0.1983	132	129
1	15.0000	5.0000	10	0	20.2479	85.5469	87.9638	0.2186	130	130
1	16.0000	5.0000	10	0	20.2872	85.5393	87.9482	0.1777	134	126
1	17.0000	5.0000	10	0	20.2957	85.5969	87.9878	0.2127	128	130
1	18.0000	5.0000	10	0	20.3523	85.5208	87.9718	0.1993	137	126
1	19.0000	5.0000	10	0	20.2653	85.5966	87.8529	0.2103	129	125
1	20.0000	5.0000	10	0	20.3584	85.5880	87.9472	0.2169	136	132
1	21.0000	5.0000	10	0	20.2723	85.5901	87.9173	0.1957	140	130
1	22.0000	5.0000	10	0	20.2379	85.5691	87.9510	0.2485	138	124
1	23.0000	5.0000	10	0	20.2842	85.5528	87.8756	0.2209	134	126
1	24.0000	5.0000	10	0	20.2538	85.6182	87.8282	0.3252	132	128
1	25.0000	5.0000	10	0	20.2469	85.5328	87.8137	0.2289	136	127
1	26.0000	5.0000	10	0	20.2131	85.5762	87.9196	0.2473	133	123
1	27.0000	5.0000	10	0	20.2784	85.5388	87.8850	0.1695	143	137
1	28.0000	5.0000	10	0	20.2466	85.5268	87.8153	0.2568	141	124
1	29.0000	5.0000	10	0	20.2932	85.5119	87.9172	0.2045	135	129
1	30.0000	5.0000	9	0	20.2656	85.5602	87.8799	0.2107	129	117
1	31.0000	5.0000	10	0	20.1717	85.4246	87.7926	0.2878	129	120
1	32.0000	5.0000	9	0	20.2364	85.4556	87.9523	0.2620	130	118
1	33.0000	5.0000	10	0	20.3943	85.4452	87.8725	0.2333	134	118
1	34.0000	5.0000	10	0	20.2635	85.5042	87.8188	0.2216	131	113
1	35.0000	5.0000	10	0	20.2065	85.5546	87.8978	0.1770	133	124
1	36.0000	5.0000	10	0	20.2332	85.5081	87.8057	0.2059	136	132
1	37.0000	5.0000	10	0	20.3298	85.5373	87.8469	0.2713	129	116
1	38.0000	5.0000	10	0	20.2646	85.5088	87.7752	0.2181	138	125
1	39.0000	5.0000	10	0	20.2368	85.5392	87.8433	0.1965	134	125
1	40.0000	5.0000	10	0	20.2996	85.5077	87.9731	0.2581	130	121
1	41.0000	5.0000	10	0	20.1640	85.5283	87.9025	0.1797	124	123
1	42.0000	5.0000	10	0	20.2598	85.2824	87.8508	0.4245	124	110
1	43.0000	5.0000	10	0	20.1345	85.5467	87.8673	0.2225	133	123
1	44.0000	5.0000	10	0	20.2914	85.5964	87.9640	0.2006	134	120
1	45.0000	5.0000	10	0	20.2546	85.5895	87.8844	0.1955	133	127
1	46.0000	5.0000	10	0	20.1236	85.5920	87.9138	0.2423	128	130
1	47.0000	5.0000	10	0	20.2368	85.6204	87.9631	0.2088	132	133
1	48.0000	5.0000	10	0	20.1315	85.6323	87.9465	0.2288	133	136
1	49.0000	5.0000	10	0	20.2256	85.7021	87.9103	0.2080	140	135
1	50.0000	5.0000	10	0	20.1758	85.6587	87.8910	0.2008	137	137
1	51.0000	5.0000	10	0	20.2796	85.6230	87.9565	0.2088	143	130
1	52.0000	5.0000	10	0	20.2670	85.6652	87.9363	0.1858	139	132
1	53.0000	5.0000	10	0	20.1925	85.6648	87.9122	0.2299	123	136
1	54.0000	5.0000	10	0	20.2357	85.6464	87.9972	0.1810	131	135
1	55.0000	5.0000	10	0	20.1783	85.6739	87.9569	0.2351	138	132
1	56.0000	5.0000	10	0	20.1679	85.6862	87.9380	0.2347	132	140
1	57.0000	5.0000	10	0	20.2211	85.6739	87.8908	0.1890	124	133
1	58.0000	5.0000	10	0	20.2613	85.6843	87.8995	0.1925	127	134
1	59.0000	5.0000	10	0	20.2481	85.6468	87.9007	0.2451	129	139
1	60.0000	5.0000	10	0	20.2571	85.6588	88.0133	0.1838	121	115
1	61.0000	5.0000	10	0	20.1036	85.5631	87.8645	0.3728	100	87
1	62.0000	5.0000	6	0	20.1310	85.4725	87.7332	0.7564	79	76
1	63.0000	5.0000	8	0	14.6061	77.1774	0.4691	0.6253	115	92
1	64.0000	5.0000	9	0	13.6516	77.3049	1.0694	0.4692	126	121
1	65.0000	5.0000	8	0	13.7523	77.3769	0.7586	0.2821	131	123
1	66.0000	5.0000	9	0	13.7509	77.4140	0.7622	0.4098	132	128
1	67.0000	5.0000	9	0	13.7841	77.3378	0.9421	0.2648	138	118
1	68.0000	5.0000	9	0	13.2903	77.2660	1.1051	0.6539	135	113
1	69.0000	5.0000	8	0	13.2019	77.0956	0.9169	0.7248	142	110
1	70.0000	5.0000	9	0	11.8967	77.4120	1.3536	0.4282	144	112
1	71.0000	5.0000	9	0	11.9268	77.4269	1.2740	0.2234	139	116
1	72.0000	5.0000	9	0	11.6621	77.4859	1.4591	0.4073	141	113
1	73.0000	5.0000	8	0	11.6097	77.4185	1.5365	0.3192	141	116
1	74.0000	5.0000	8	0	11.6579	77.5117	1.4818	0.2952	133	117
1	75.0000	5.0000	9	0	11.4509	77.4513	1.5434	0.2715	124	118
1	76.0000	5.0000	8	0	11.0750	77.5950	1.7060	0.4930	121	113
1	77.0000	5.0000	10	0	11.3129	77.4900	1.6015	0.2324	133	112
1	78.0000	5.0000	10	0	11.2479	77.5098	1.5755	0.2261	132	104
1	79.0000	5.0000	9	0	11.0093	77.5784	1.7968	0.3553	128	107
1	80.0000	5.0000	10	0	11.1726	77.5161	1.7393	0.3729	112	105
1	81.0000	5.0000	9	0	10.9750	77.5412	1.7771	0.3619	118	106
1	82.0000	5.0000	9	0	10.9027	77.5894	1.8163	0.3786	120	107
1	83.0000	5.0000	9	0	10.6048	77.5564	1.8920	0.5406	124	102
1	84.0000	5.0000	8	0	10.6287	77.5963	1.9218	0.5467	111	104
1	85.0000	5.0000	9	0	10.5508	77.5655	1.9658	0.3637	109	98
1	86.0000	5.0000	9	0	10.0996	77.8548	1.8727	0.5600	111	100
1	87.0000	5.0000	10	0	10.1566	77.5821	1.9921	0.4159	102	97
1	88.0000	5.0000	9	0	10.0380	77.6312	1.8918	0.3328	106	96
1	89.0000	5.0000	9	0	10.0008	77.7655	1.6793	0.8055	112	95
1	90.0000	5.0000	10	0	10.2563	77.6795	1.8791	0.7124	118	94
1	91.0000	5.0000	9	0	10.2349	77.5744	1.7494	0.3584	109	93
1	92.0000	5.0000	9	0	9.9163	77.8501	1.4872	0.7289	120	99
1	93.0000	5.0000	9	0	10.3441	77.8011	1.8565	0.5405	109	94
1	94.0000	5.0000	10	0	10.6295	77.9321	1.8115	0.4563	124	100
1	95.0000	5.0000	8	0	10.3518	78.5632	1.8364	0.6770	125	97
1	96.0000	5.0000	9	0	10.6626	78.6695	1.7385	0.4862	117	102
1	97.0000	5.0000	8	0	10.3537	78.7037	1.8891	0.6612	124	106
1	98.0000	5.0000	9	0	10.3091	78.7920	1.6774	0.4107	123	104
1	99.0000	5.0000	10	0	10.2276	78.6583	1.7676	0.6004	129	102
1	100.0000	5.0000	9	0	10.4155	78.8174	1.9144	0.4414	126	108
1	101.0000	5.0000	9	0	10.0174	78.9430	1.6814	0.3263	136	108
1	102.0000	5.0000	8	0	9.9975	78.9444	1.8193	0.2994	133	111
1	103.0000	5.0000	10	0	9.8213	78.8766	1.9108	0.4071	139	114
1	104.0000	5.0000	9	0	9.6710	78.9662	1.6891	0.2836	144	120
1	105.0000	5.0000	9	0	9.6202	78.8868	1.7383	0.2988	146	112
1	106.0000	5.0000	8	0	9.5126	79.0499	1.8097	0.3110	144	122
1	107.0000	5.0000	9	0	9.4839	78.9439	1.8741	0.3124	147	119
1	108.0000	5.0000	8	0	9.6022	78.9187	1.7995	0.2811	148	114
1	109.0000	5.0000	8	0	9.3408	79.0499	1.8554	0.3830	150	126
1	110.0000	5.0000	8	0	9.4680	79.0117	1.8235	0.3524	155	126
1	111.0000	5.0000	9	0	9.5545	78.9576	1.6630	0.2736	152	125
1	112.0000	5.0000	9	0	9.4115	78.9642	1.6786	0.3163	150	119
1	113.0000	5.0000	9	0	9.6561	78.9607	1.7804	0.2138	149	126
1	114.0000	5.0000	8	0	9.5741	78.9798	1.6941	0.3068	150	123
1	115.0000	5.0000	8	0	9.5735	79.0431	1.7174	0.3488	147	121
1	116.0000	5.0000	8	0	9.7869	78.9752	1.6290	0.2523	153	125
1	117.0000	5.0000	8	0	9.6351	78.9682	1.5650	0.3812	157	129
1	118.0000	5.0000	8	0	9.6690	78.9783	1.5532	0.3738	146	129
1	119.0000	5.0000	9	0	9.8680	79.0499	1.5358	0.2571	145	128
1	120.0000	5.0000	9	0	9.8557	79.0990	1.6288	0.2530	150	125
1	121.0000	5.0000	9	0	10.0365	79.0568	1.6601	0.1891	151	125
1	122.0000	5.0000	8	0	10.0061	79.0049	1.5195	0.2606	151	121
1	123.0000	5.0000	8	0	9.8957	79.0688	1.6136	0.3090	155	127
1	124.0000	5.0000	9	0	9.9921	79.0361	1.6504	0.2626	153	123
1	125.0000	5.0000	8	0	10.1922	78.9672	1.4423	0.2790	153	128
1	126.0000	5.0000	9	0	10.1101	79.0604	1.5295	0.3325	148	134
1	127.0000	5.0000	8	0	10.0503	79.0322	1.5478	0.2049	155	124
1	128.0000	5.0000	8	0	10.0026	79.0070	1.5474	0.3184	151	125
1	129.0000	5.0000	8	0	10.1140	79.0728	1.5333	0.3435	158	127
1	130.0000	5.0000	9	0	10.2284	79.0104	1.4422	0.3529	155	123
1	131.0000	5.0000	8	0	10.3805	79.0879	1.3946	0.1854	146	124
1	132.0000	5.0000	8	0	10.1726	79.0399	1.3173	0.3167	152	133
1	133.0000	5.0000	9	0	10.2794	79.0040	1.3730	0.2478	143	128
1	134.0000	5.0000	8	0	10.4035	79.0564	1.3926	0.2029	143	122
1	135.0000	5.0000	9	0	10.3081	79.0071	1.4092	0.1938	155	126
1	136.0000	5.0000	8	0	10.3966	79.0616	1.4421	0.3309	149	129
1	137.0000	5.0000	9	0	10.3495	79.0298	1.4420	0.3103	146	127
1	138.0000	5.0000	8	0	10.3145	79.1258	1.4694	0.2759	152	134
1	139.0000	5.0000	9	0	10.3284	79.0864	1.3554	0.2726	153	128
1	140.0000	5.0000	9	0	10.5830	79.0242	1.3986	0.2432	150	131
1	141.0000	5.0000	8	0	10.5077	79.0414	1.3581	0.2982	149	129
1	142.0000	5.0000	9	0	10.3749	79.0450	1.3845	0.2574	149	131
1	143.0000	5.0000	9	0	10.3937	79.0787	1.3249	0.2904	153	128
1	144.0000	5.0000	9	0	10.3853	79.0141	1.3087	0.2371	148	129
1	145.0000	5.0000	9	0	10.1994	79.1084	1.4103	0.4077	151	135
1	146.0000	5.0000	8	0	9.7212	79.1125	1.4749	0.4704	153	127
1	147.0000	5.0000	9	0	9.7919	79.0743	1.5326	0.3239	157	132
1	148.0000	5.0000	8	0	9.7351	79.0445	1.5734	0.2870	153	124
1	149.0000	5.0000	9	0	9.6139	79.1064	1.6581	0.2504	157	127
1	150.0000	5.0000	9	0	9.7293	79.0815	1.5743	0.2961	147	127
1	151.0000	5.0000	9	0	9.5926	79.0328	1.6442	0.2805	158	128
1	152.0000	5.0000	9	0	9.5735	79.0546	1.7467	0.2595	157	129
1	153.0000	5.0000	9	0	9.5677	79.0368	1.7376	0.3438	145	126
1	154.0000	5.0000	9	0	9.4819	79.0794	1.7563	0.3189	150	130
1	155.0000	5.0000	9	0	9.5386	79.0931	1.6969	0.3456	151	132
1	156.0000	5.0000	9	0	9.6386	78.9754	1.8185	0.2973	145	130
1	157.0000	5.0000	8	0	10.0884	78.9662	1.5453	0.4207	148	126
1	158.0000	5.0000	9	0	9.6340	78.9896	1.8833	0.2875	146	115
1	159.0000	5.0000	9	0	9.6864	78.9697	1.9108	0.3366	142	118
1	160.0000	5.0000	9	0	9.6043	78.9370	1.8886	0.3418	138	112
1	161.0000	5.0000	9	0	9.8536	78.9395	1.8938	0.2837	138	116
1	162.0000	5.0000	9	0	9.7615	78.9345	1.7430	0.2212	146	121
1	163.0000	5.0000	8	0	9.8348	78.8992	1.8269	0.2702	140	114
1	164.0000	5.0000	9	0	9.7920	78.9117	1.8176	0.3463	140	108
1	165.0000	5.0000	9	0	9.9328	78.9192	1.8342	0.2917	149	106
1	166.0000	5.0000	9	0	9.9370	78.8615	1.8785	0.3161	135	112
1	167.0000	5.0000	9	0	10.2476	78.8228	1.7256	0.3200	142	114
1	168.0000	5.0000	9	0	10.2290	78.8473	1.7372	0.3071	138	108
1	169.0000	5.0000	9	0	10.0645	78.8794	1.7558	0.2191	135	107
1	170.0000	5.0000	9	0	10.2336	78.8788	1.7543	0.3183	141	114
1	171.0000	5.0000	9	0	10.2786	78.8851	1.7880	0.2376	136	115
1	172.0000	5.0000	9	0	10.2818	78.7615	1.8129	0.3203	139	111
1	173.0000	5.0000	9	0	10.1101	78.7739	1.7004	0.3056	140	111
1	174.0000	5.0000	9	0	10.2119	78.8589	1.8731	0.3085	140	117
1	175.0000	5.0000	10	0	10.1831	78.5644	1.7981	0.4364	127	113
1	176.0000	5.0000	9	0	10.1571	78.7840	1.8198	0.3354	139	119
1	177.0000	5.0000	9	0	10.3901	78.7437	1.7979	0.2835	134	122
1	178.0000	5.0000	9	0	10.3419	78.7966	1.8597	0.2929	138	127
1	179.0000	5.0000	9	0	10.2534	78.7044	1.7751	0.2909	139	128
1	180.0000	5.0000	9	0	10.2833	78.8005	1.7895	0.4132	136	124
1	181.0000	5.0000	9	0	10.6842	78.7190	1.7694	0.3881	140	125
1	182.0000	5.0000	9	0	10.7510	78.6859	1.7049	0.4048	146	125
1	183.0000	5.0000	9	0	10.8038	78.8650	1.7483	0.3981	150	132
1	184.0000	5.0000	9	0	11.0828	78.7322	1.7661	0.4844	143	137
1	185.0000	5.0000	9	0	11.0517	78.7561	1.7218	0.3130	149	134
1	186.0000	5.0000	9	0	10.7212	78.7957	1.8058	0.4014	137	128
1	187.0000	5.0000	9	0	10.7369	78.7418	1.8189	0.3172	149	131
1	188.0000	5.0000	9	0	10.8741	78.6642	1.6706	0.3402	145	130
1	189.0000	5.0000	8	0	10.5475	78.7654	1.8783	0.3077	146	137
1	190.0000	5.0000	8	0	10.3875	78.6226	1.7598	0.5337	147	134
1	191.0000	5.0000	9	0	10.5663	78.7388	1.8966	0.4088	145	129
1	192.0000	5.0000	9	0	10.5913	78.6826	1.8183	0.3655	146	133
1	193.0000	5.0000	9	0	10.6928	78.7134	1.9666	0.3577	147	131
1	194.0000	5.0000	9	0	10.6569	78.6868	1.8971	0.2709	145	136
1	195.0000	5.0000	8	0	10.6199	78.7610	1.9034	0.2642	139	133
1	196.0000	5.0000	9	0	10.7137	78.7031	1.7796	0.3159	142	118
1	197.0000	5.0000	9	0	10.8848	78.6884	1.6883	0.3512	146	129
1	198.0000	5.0000	9	0	10.7967	78.6540	1.7446	0.2269	135	131
1	199.0000	5.0000	8	0	10.9474	78.6734	1.7527	0.3066	146	133
1	200.0000	5.0000	8	0	11.0205	78.6606	1.7518	0.2714	140	132
1	201.0000	5.0000	9	0	11.0220	78.5349	1.7408	0.3325	140	136
1	202.0000	5.0000	9	0	11.0208	78.6079	1.7903	0.3941	139	133
1	203.0000	5.0000	9	0	11.3723	78.5763	1.6994	0.2742	139	131
1	204.0000	5.0000	9	0	11.2517	78.6132	1.8405	0.3183	136	123
1	205.0000	5.0000	9	0	11.5388	78.3701	1.5196	0.5841	137	130
1	206.0000	5.0000	10	0	11.1890	78.6706	1.8375	0.3134	140	125
1	207.0000	5.0000	9	0	11.1708	78.6345	1.8864	0.3012	141	126
1	208.0000	5.0000	9	0	11.2099	78.6319	1.8652	0.3071	139	126
1	209.0000	5.0000	9	0	11.4946	78.6431	1.8493	0.4916	142	130
1	210.0000	5.0000	9	0	11.4308	78.5452	1.7755	0.3064	162	130
1	211.0000	5.0000	9	0	12.0316	78.5595	1.8803	0.3460	157	123
1	212.0000	5.0000	9	0	11.7227	78.6169	1.7977	0.3165	140	127
1	213.0000	5.0000	9	0	11.7025	78.5651	1.8551	0.3309	147	130
1	214.0000	5.0000	9	0	11.7553	78.5729	1.8204	0.3504	158	128
1	215.0000	5.0000	8	0	12.0092	78.5616	1.7880	0.2606	140	124
1	216.0000	5.0000	9	0	11.3639	78.5854	1.9357	0.4068	147	127
1	217.0000	5.0000	9	0	11.2560	78.6705	1.6888	0.5184	140	123
1	218.0000	5.0000	9	0	11.1696	78.5639	1.8765	0.4191	149	135
1	219.0000	5.0000	9	0	11.2275	78.6803	1.8052	0.4427	140	133
1	220.0000	5.0000	9	0	11.3238	78.5273	1.8971	0.2930	147	129
1	221.0000	5.0000	9	0	11.6182	78.6203	1.8937	0.2966	145	127
1	222.0000	5.0000	9	0	11.5495	78.5227	1.9684	0.2515	137	133
1	223.0000	5.0000	9	0	11.7903	78.5669	1.9236	0.2797	141	128
1	224.0000	5.0000	9	0	11.6004	78.5765	1.9203	0.3005	142	128
1	225.0000	5.0000	9	0	11.7319	78.5490	1.7667	0.2140	147	133
1	226.0000	5.0000	10	0	11.4720	78.5938	2.0026	0.2976	144	124
1	227.0000	5.0000	9	0	11.6516	78.5624	1.9411	0.2423	141	130
1	228.0000	5.0000	9	0	11.7214	78.5811	1.9780	0.2573	160	127
1	229.0000	5.0000	9	0	11.6650	78.6101	2.0304	0.2784	162	135
1	230.0000	5.0000	9	0	11.6566	78.6290	1.9188	0.2924	142	126
1	231.0000	5.0000	9	0	11.6203	78.5240	1.9664	0.2929	143	129
1	232.0000	5.0000	9	0	11.7061	78.6025	1.9495	0.3702	167	131
1	233.0000	5.0000	10	0	11.7709	78.5540	1.9949	0.2602	159	126
1	234.0000	5.0000	9	0	11.9079	78.5796	1.9589	0.3309	167	132
1	235.0000	5.0000	9	0	11.8895	78.5304	2.0477	0.3020	149	137
1	236.0000	5.0000	9	0	11.9117	78.4945	2.0449	0.2981	155	131
1	237.0000	5.0000	9	0	11.7364	78.5721	2.0876	0.3172	161	136
1	238.0000	5.0000	9	0	11.9168	78.6050	2.0424	0.2454	151	126
1	239.0000	5.0000	9	0	11.9166	78.5485	2.0176	0.2818	162	129
1	240.0000	5.0000	9	0	11.6318	78.3037	2.4478	0.4180	166	125
1	241.0000	5.0000	9	0	11.1077	78.5004	2.8989	0.3640	154	122
1	242.0000	5.0000	9	0	11.3995	78.5252	2.8479	0.4349	143	127
1	243.0000	5.0000	9	0	11.1461	78.5800	2.9442	0.2770	159	125
1	244.0000	5.0000	9	0	11.0991	78.5466	2.9402	0.2566	160	127
1	245.0000	5.0000	8	0	11.0978	78.6221	2.9969	0.2815	162	130
1	246.0000	5.0000	8	0	11.0877	78.6239	2.9379	0.2053	167	131
1	247.0000	5.0000	8	0	11.4614	78.5534	2.7337	0.3145	145	130
1	248.0000	5.0000	9	0	11.6279	78.4907	2.7553	0.4245	146	126
1	249.0000	5.0000	9	0	11.7080	78.5271	2.7881	0.2399	152	128
1	250.0000	5.0000	9	0	11.9299	78.4734	2.7838	0.4485	145	125
1	251.0000	5.0000	9	0	12.2661	78.4131	2.8283	0.2643	139	124
1	252.0000	5.0000	9	0	12.1027	78.4396	2.8782	0.4485	134	126
1	253.0000	5.0000	9	0	12.3751	78.3998	2.8036	0.3333	162	128
1	254.0000	5.0000	9	0	12.4792	78.3567	2.8402	0.6317	141	126
1	255.0000	5.0000	9	0	12.4271	78.4268	2.7635	0.3548	145	129
1	256.0000	5.0000	9	0	12.3880	78.3894	2.5958	0.3549	144	126
1	257.0000	5.0000	9	0	12.2845	78.4057	2.8111	0.2587	136	128
1	258.0000	5.0000	9	0	12.1812	78.4610	2.8830	0.2975	144	132
1	259.0000	5.0000	9	0	12.2063	78.4064	2.8278	0.2461	147	137
1	260.0000	5.0000	9	0	12.1226	78.4049	2.9246	0.2961	137	124
1	261.0000	5.0000	9	0	12.1719	78.4417	2.8338	0.3329	140	122
1	262.0000	5.0000	9	0	12.4762	78.3482	2.8349	0.2496	155	127
1	263.0000	5.0000	9	0	12.5938	78.3750	2.9033	0.3451	156	123
1	264.0000	5.0000	9	0	12.3604	78.4970	2.8454	0.4326	157	127
1	265.0000	5.0000	9	0	12.6138	78.3652	2.8098	0.3130	135	122
1	266.0000	5.0000	9	0	12.5434	78.4034	2.8916	0.3050	150	123
1	267.0000	5.0000	9	0	12.4538	78.3268	2.8228	0.3598	130	116
1	268.0000	5.0000	9	0	12.5018	78.3393	2.7358	0.3182	133	117
1	269.0000	5.0000	9	0	12.0489	78.2966	2.7405	0.4754	136	115
1	270.0000	5.0000	9	0	11.6311	78.0529	2.7543	0.5329	138	110
1	271.0000	5.0000	9	0	10.7314	78.5799	2.8081	0.6678	124	111
1	272.0000	5.0000	9	0	10.9159	78.3371	2.9308	0.5581	122	115
1	273.0000	5.0000	9	0	10.4057	78.3538	3.2483	0.3017	130	115
1	274.0000	5.0000	9	0	10.1621	78.1794	3.4209	0.5404	126	109
1	275.0000	5.0000	8	0	10.4721	78.4666	3.2810	0.2564	119	109
1	276.0000	5.0000	10	0	10.4018	78.4441	3.3328	0.2603	124	103
1	277.0000	5.0000	9	0	10.3287	78.4724	3.2070	0.4854	117	104
1	278.0000	5.0000	10	0	10.4235	78.4119	3.3092	0.3910	117	107
1	279.0000	5.0000	10	0	10.4974	78.3924	3.0594	0.2704	119	102
1	280.0000	5.0000	9	0	10.1630	78.3687	3.1117	0.4869	126	108
1	281.0000	5.0000	10	0	10.4521	78.4750	3.2210	0.4315	131	102
1	282.0000	5.0000	9	0	10.1825	78.6308	3.2571	0.5912	124	106
1	283.0000	5.0000	9	0	10.2633	78.4108	3.1905	0.4617	116	101
1	284.0000	5.0000	9	0	10.3462	78.4566	3.2422	0.2079	127	103
1	285.0000	5.0000	9	0	9.9371	78.6213	3.2255	0.5574	125	98
1	286.0000	5.0000	10	0	10.5095	78.5323	3.2112	0.6290	126	94
1	287.0000	5.0000	9	0	10.1705	78.6663	3.0234	0.6664	124	103
1	288.0000	5.0000	10	0	10.4438	78.5798	3.1401	0.3234	128	101
1	289.0000	5.0000	9	0	10.3396	78.6217	3.0287	0.3532	140	110
1	290.0000	5.0000	9	0	10.4182	78.6683	3.0544	0.3279	127	100
1	291.0000	5.0000	9	0	10.3809	78.6568	3.0364	0.4588	135	106
1	292.0000	5.0000	9	0	10.6537	78.9295	3.0365	0.4516	130	115
1	293.0000	5.0000	10	0	10.7062	78.4919	2.7361	0.5541	139	111
1	294.0000	5.0000	9	0	10.7596	78.6063	2.9221	0.3501	144	114
1	295.0000	5.0000	9	0	10.5386	78.8045	3.0996	0.4645	138	115
1	296.0000	5.0000	9	0	10.6213	78.8548	3.0514	0.4805	141	125
1	297.0000	5.0000	9	0	10.6046	78.9943	3.0629	0.6087	147	117
1	298.0000	5.0000	9	0	11.0222	78.9162	3.0405	0.4292	143	120
1	299.0000	5.0000	9	0	11.0178	78.9929	2.8725	0.3401	137	114
1	300.0000	5.0000	9	0	11.1019	78.9289	2.9819	0.3462	140	118
1	301.0000	5.0000	9	0	11.0169	78.6204	2.9243	0.6677	141	115
1	302.0000	5.0000	9	0	11.0918	78.9031	2.9282	0.2846	144	110
1	303.0000	5.0000	9	0	11.0016	78.9633	2.9223	0.4157	145	119
1	304.0000	5.0000	9	0	11.1087	78.9407	2.8263	0.3215	146	118
1	305.0000	5.0000	9	0	11.2070	78.9830	2.8298	0.2953	150	122
1	306.0000	5.0000	9	0	11.1508	78.9786	2.8495	0.2497	147	124
1	307.0000	5.0000	9	0	11.2700	78.9837	2.8582	0.2583	146	127
1	308.0000	5.0000	9	0	11.3226	78.9079	2.8598	0.2361	150	133
1	309.0000	5.0000	9	0	11.4192	78.9261	2.9152	0.3208	151	128
1	310.0000	5.0000	9	0	11.5018	78.8899	2.7687	0.1857	156	132
1	311.0000	5.0000	9	0	11.6833	78.8952	2.7099	0.3079	147	126
1	312.0000	5.0000	9	0	11.4175	78.9406	2.7900	0.3885	153	127
1	313.0000	5.0000	9	0	11.6510	78.8921	2.7351	0.2554	151	124
1	314.0000	5.0000	9	0	11.5277	78.9179	2.8060	0.3571	148	127
1	315.0000	5.0000	9	0	11.6226	78.8696	2.6763	0.2895	151	121
1	316.0000	5.0000	9	0	11.6239	78.8993	2.7680	0.2942	141	120
1	317.0000	5.0000	9	0	11.9147	78.8714	2.8781	0.3910	149	124
1	318.0000	5.0000	9	0	11.7708	78.9056	2.8928	0.4547	156	124
1	319.0000	5.0000	9	0	12.1472	78.8381	2.9161	0.2954	146	126
1	320.0000	5.0000	9	0	12.0445	78.9723	2.8139	0.2913	154	130
1	321.0000	5.0000	9	0	12.1461	78.8571	2.7665	0.3721	147	122
1	322.0000	5.0000	8	0	12.3754	78.8678	2.7943	0.3631	159	133
1	323.0000	5.0000	9	0	12.4529	78.8052	2.7457	0.3434	156	127
1	324.0000	5.0000	9	0	12.5144	78.8154	2.7291	0.2577	148	124
1	325.0000	5.0000	9	0	12.5022	78.8682	2.9262	0.2615	146	127
1	326.0000	5.0000	9	0	12.4099	78.8240	2.7904	0.4112	151	129
1	327.0000	5.0000	9	0	12.3201	78.7360	2.8452	0.4591	152	128
1	328.0000	5.0000	9	0	12.6167	78.7798	2.7813	0.3284	152	123
1	329.0000	5.0000	9	0	12.3571	78.8442	2.8931	0.4378	152	131
1	330.0000	5.0000	9	0	12.7041	78.7393	2.7383	0.2365	152	126
1	331.0000	5.0000	8	0	12.7477	78.7352	2.7247	0.2882	153	132
1	332.0000	5.0000	7	0	12.7682	78.5507	2.8492	0.4033	133	111
1	333.0000	5.0000	9	0	13.7860	77.9090	4.0143	0.9259	139	94
1	334.0000	5.0000	8	0	14.0531	78.0805	5.2245	0.2731	149	104
1	335.0000	5.0000	9	0	14.1852	78.0883	5.3431	0.3193	142	120
1	336.0000	5.0000	9	0	14.1241	78.0561	5.5354	0.2664	153	117
1	337.0000	5.0000	9	0	14.0484	78.1017	5.6109	0.3953	145	118
1	338.0000	5.0000	8	0	14.3395	77.9723	5.7945	0.3138	148	122
1	339.0000	5.0000	8	0	14.2650	78.0333	5.8474	0.2174	142	116
1	340.0000	5.0000	8	0	14.2408	78.0152	5.8892	0.2470	149	130
1	341.0000	5.0000	9	0	14.4325	77.9370	5.8246	0.3193	136	111
1	342.0000	5.0000	8	0	13.9830	77.7962	5.9013	0.4187	125	101
1	343.0000	5.0000	8	0	14.0327	77.7984	5.9379	0.3429	131	101
1	344.0000	5.0000	8	0	12.9062	77.9642	6.2632	0.5935	134	112
1	345.0000	5.0000	8	0	12.1361	77.7812	6.6848	0.5770	137	109
1	346.0000	5.0000	8	0	12.0770	78.1622	6.7358	0.3231	148	117
1	347.0000	5.0000	9	0	12.1483	78.1751	6.7469	0.2624	145	122
1	348.0000	5.0000	9	0	11.9687	78.1877	6.6850	0.3162	150	125
1	349.0000	5.0000	9	0	12.0719	78.1598	6.7520	0.3760	138	124
1	350.0000	5.0000	9	0	12.1209	78.1608	6.8434	0.2877	153	124
1	351.0000	5.0000	9	0	12.4116	78.1205	6.7027	0.3781	145	129
1	352.0000	5.0000	9	0	12.2147	78.1480	6.7849	0.2458	146	131
1	353.0000	5.0000	8	0	11.8858	78.0976	6.7198	0.4185	158	130
1	354.0000	5.0000	9	0	11.8943	78.1276	6.7704	0.3117	150	131
1	355.0000	5.0000	8	0	12.0243	78.1277	6.6977	0.3301	150	130
1	356.0000	5.0000	9	0	11.8420	78.1057	6.7733	0.3513	157	130
1	357.0000	5.0000	8	0	11.6863	78.1306	6.8756	0.5162	153	124
1	358.0000	5.0000	8	0	11.8810	78.0490	6.9244	0.4012	150	128
1	359.0000	5.0000	8	0	11.8351	78.0909	6.9267	0.3685	147	126
1	360.0000	5.0000	9	0	11.7373	78.0584	6.9715	0.2816	140	127
1	361.0000	5.0000	9	0	11.6239	78.0491	6.8276	0.2203	149	132
1	362.0000	5.0000	9	0	11.5884	78.0326	7.0670	0.3697	143	127
1	363.0000	5.0000	9	0	11.6764	78.0260	7.0148	0.2925	143	127
1	364.0000	5.0000	9	0	11.8015	77.9867	7.1045	0.2658	147	128
1	365.0000	5.0000	9	0	11.7263	77.9973	7.0537	0.2905	147	132
1	366.0000	5.0000	9	0	11.7734	77.9503	7.1430	0.2350	145	127
1	367.0000	5.0000	9	0	11.9109	77.9358	7.1951	0.2626	144	137
1	368.0000	5.0000	9	0	11.8191	77.9197	7.2657	0.2498	140	132
1	369.0000	5.0000	8	0	11.8161	77.8557	7.3200	0.2579	137	130
1	370.0000	5.0000	9	0	11.8474	77.9465	7.2393	0.2178	139	139
1	371.0000	5.0000	8	0	11.8257	77.9139	7.2077	0.2156	140	130
1	372.0000	5.0000	8	0	11.8676	77.9331	7.2020	0.2479	150	130
1	373.0000	5.0000	8	0	11.8393	77.9544	7.3064	0.2005	135	131
1	374.0000	5.0000	8	0	11.8990	77.8764	7.2985	0.2363	138	132
1	375.0000	5.0000	9	0	11.9411	77.8628	7.3012	0.2428	143	145
1	376.0000	5.0000	8	0	11.7348	77.8844	7.2764	0.3107	141	130
1	377.0000	5.0000	9	0	11.7343	77.8417	7.2308	0.2731	139	133
1	378.0000	5.0000	9	0	11.6796	77.8644	7.3188	0.3216	141	135
1	379.0000	5.0000	7	0	11.6566	77.8308	7.2641	0.3357	140	129
1	380.0000	5.0000	8	0	11.5041	77.9657	7.4259	0.4522	146	131
1	381.0000	5.0000	8	0	11.4248	77.9047	7.3751	0.2905	153	134
1	382.0000	5.0000	8	0	11.6385	77.8073	7.4296	0.2175	163	134
1	383.0000	5.0000	9	0	11.4730	77.7663	7.4949	0.2859	146	130
1	384.0000	5.0000	8	0	11.5147	77.8364	7.7145	0.2962	147	130
1	385.0000	5.0000	8	0	11.5071	77.7618	7.4435	0.2685	142	128
1	386.0000	5.0000	9	0	11.3072	77.7538	7.5173	0.3729	158	139
1	387.0000	5.0000	9	0	11.5416	77.7738	7.2417	0.2653	150	132
1	388.0000	5.0000	9	0	11.8354	77.7150	7.2167	0.4723	153	134
1	389.0000	5.0000	9	0	11.4333	77.7162	7.3019	0.3481	154	131
1	390.0000	5.0000	9	0	11.7941	77.6507	7.1922	0.3378	154	135
1	391.0000	5.0000	8	0	12.0850	77.6790	7.2293	0.2924	142	139
1	392.0000	5.0000	9	0	11.8652	77.6622	7.2613	0.2560	144	127
1	393.0000	5.0000	9	0	11.9201	77.6144	7.1718	0.2965	156	139
1	394.0000	5.0000	9	0	11.6183	77.6627	7.2024	0.3675	146	120
1	395.0000	5.0000	9	0	11.3784	77.7606	7.1372	0.3224	163	138
1	396.0000	5.0000	9	0	11.1504	77.7159	7.1243	0.2982	155	134
1	397.0000	5.0000	8	0	11.1033	77.7298	6.9924	0.2628	153	136
1	398.0000	5.0000	8	0	11.0439	77.7749	7.0940	0.2604	145	123
1	399.0000	5.0000	8	0	11.0210	77.7071	7.2318	0.4003	147	117
1	400.0000	5.0000	8	0	9.8586	77.7059	8.0042	0.4335	140	119
1	401.0000	5.0000	9	0	9.6192	77.9035	7.9967	0.2399	151	123
1	402.0000	5.0000	8	0	9.5505	77.8516	8.0937	0.2280	158	119
1	403.0000	5.0000	9	0	9.5977	77.8594	8.0726	0.2503	149	113
1	404.0000	5.0000	8	0	10.9687	77.4885	7.3309	0.3546	138	119
1	405.0000	5.0000	8	0	11.6698	77.6544	6.9624	0.3951	140	122
1	406.0000	5.0000	8	0	11.1779	77.6098	7.1398	0.2797	146	125
1	407.0000	5.0000	9	0	11.2319	77.5792	7.1288	0.2074	154	126
1	408.0000	5.0000	9	0	10.8840	77.6804	7.2980	0.3420	149	125
1	409.0000	5.0000	9	0	11.1430	77.5747	7.1624	0.3299	161	132
1	410.0000	5.0000	9	0	11.2729	77.5661	7.0513	0.3789	147	124
1	411.0000	5.0000	9	0	11.2541	77.5830	7.1723	0.3216	145	119
1	412.0000	5.0000	9	0	11.5157	77.4914	7.1482	0.2266	126	111
1	413.0000	5.0000	7	0	11.6121	77.5621	7.1037	0.2636	115	96
1	414.0000	5.0000	8	0	9.8180	77.3310	3.0926	0.2905	123	98
1	415.0000	5.0000	9	0	9.8442	77.0451	3.0595	0.5794	134	119
1	416.0000	5.0000	9	0	9.5932	77.2240	3.0025	0.3708	139	127
1	417.0000	5.0000	9	0	9.7442	77.2217	3.1806	0.2715	146	128
1	418.0000	5.0000	9	0	9.3342	77.1265	3.4002	0.4331	153	129
1	419.0000	5.0000	9	0	9.4961	77.1753	3.3803	0.2612	143	131
1	420.0000	5.0000	9	0	9.3885	77.1353	3.3735	0.2776	142	138
1	421.0000	5.0000	8	0	9.6517	77.1318	3.3211	0.3465	143	135
1	422.0000	5.0000	8	0	9.5811	77.1538	3.3643	0.3130	135	129
1	423.0000	5.0000	8	0	9.6237	77.1815	3.3621	0.2406	145	134
1	424.0000	5.0000	8	0	9.7400	77.1983	3.3328	0.2397	146	130
1	425.0000	5.0000	9	0	9.7789	77.1670	3.3802	0.3592	144	138
1	426.0000	5.0000	8	0	9.6034	77.2336	3.5385	0.3475	152	134
1	427.0000	5.0000	8	0	9.7653	77.1671	3.4613	0.2750	147	138
1	428.0000	5.0000	8	0	9.7794	77.1608	3.4619	0.3254	143	132
1	429.0000	5.0000	8	0	9.9920	77.1422	3.4430	0.2360	146	136
1	430.0000	5.0000	9	0	9.7358	77.1833	3.5884	0.3672	148	136
1	431.0000	5.0000	9	0	9.9246	77.0730	3.4402	0.3481	149	140
1	432.0000	5.0000	9	0	9.8253	77.0429	3.5764	0.4191	142	137
1	433.0000	5.0000	9	0	9.6179	77.1224	3.7898	0.4450	150	138
1	434.0000	5.0000	8	0	9.5377	77.1284	3.7103	0.3148	149	135
1	435.0000	5.0000	8	0	9.5441	77.2108	3.6842	0.2700	145	134
1	436.0000	5.0000	8	0	9.5582	77.1727	3.8044	0.2776	154	135
1	437.0000	5.0000	8	0	9.3983	77.2061	3.8864	0.3151	158	132
1	438.0000	5.0000	8	0	9.4642	77.1729	3.8221	0.2159	160	143
1	439.0000	5.0000	9	0	9.5465	77.1103	3.7719	0.2453	156	141
1	440.0000	5.0000	8	0	9.5058	77.1636	3.8908	0.3137	153	141
1	441.0000	5.0000	8	0	9.6167	77.1963	3.9931	0.2753	153	147
1	442.0000	5.0000	8	0	9.3641	77.2685	3.9137	0.3267	157	147
1	443.0000	5.0000	8	0	9.5251	77.2218	3.6964	0.2275	152	151
1	444.0000	5.0000	8	0	9.6215	77.1637	3.7392	0.2251	159	142
1	445.0000	5.0000	8	0	9.4564	77.1617	3.7709	0.3317	154	129
1	446.0000	5.0000	8	0	9.5265	77.1430	3.7722	0.4199	156	140
1	447.0000	5.0000	8	0	10.0623	76.9956	3.8861	0.3057	155	129
1	448.0000	5.0000	8	0	10.1409	76.8511	4.1142	0.3643	142	135
1	449.0000	5.0000	9	0	10.2589	77.1434	4.1884	0.2701	152	138
1	450.0000	5.0000	9	0	9.9032	77.0725	4.4356	0.3080	154	130
1	451.0000	5.0000	8	0	9.9013	77.1645	4.4343	0.2990	143	135
1	452.0000	5.0000	8	0	9.9488	77.0689	4.3023	0.2751	151	134
1	453.0000	5.0000	9	0	10.0124	77.1276	4.3934	0.2148	147	140
1	454.0000	5.0000	8	0	9.8008	77.0438	4.4083	0.3453	155	138
1	455.0000	5.0000	9	0	10.1374	77.0231	4.3786	0.3699	155	135
1	456.0000	5.0000	8	0	9.9325	77.0766	4.3373	0.2986	152	133
1	457.0000	5.0000	8	0	9.9617	77.0638	4.4273	0.2669	145	131
1	458.0000	5.0000	8	0	9.8215	77.0691	4.4804	0.2870	152	132
1	459.0000	5.0000	8	0	9.8651	77.0968	4.4584	0.2908	153	136
1	460.0000	5.0000	8	0	9.9997	77.1556	4.4753	0.2150	159	137
1	461.0000	5.0000	8	0	9.8601	77.1227	4.5088	0.2907	148	135
1	462.0000	5.0000	8	0	9.8160	77.1553	4.5281	0.2731	148	135
1	463.0000	5.0000	8	0	9.9047	77.0713	4.4472	0.3299	148	135
1	464.0000	5.0000	8	0	9.9408	77.1335	4.4503	0.2333	152	139
1	465.0000	5.0000	9	0	9.9124	77.0509	4.5228	0.2250	151	133
1	466.0000	5.0000	9	0	9.9652	77.0900	4.5254	0.2539	151	136
1	467.0000	5.0000	8	0	9.8890	77.0753	4.4279	0.2960	154	138
1	468.0000	5.0000	8	0	9.8363	77.0959	4.4836	0.3095	146	129
1	469.0000	5.0000	8	0	9.8476	77.1085	4.5267	0.3190	152	138
1	470.0000	5.0000	8	0	9.8384	77.1226	4.5544	0.2300	147	138
1	471.0000	5.0000	8	0	9.8023	77.1478	4.5533	0.2399	152	142
1	472.0000	5.0000	9	0	9.7074	77.0349	4.6138	0.3192	156	143
1	473.0000	5.0000	8	0	9.8159	77.1151	4.5336	0.2044	151	133
1	474.0000	5.0000	8	0	9.7984	77.0726	4.5893	0.2620	152	133
1	475.0000	5.0000	8	0	9.8512	77.1134	4.5228	0.2247	150	135
1	476.0000	5.0000	8	0	9.8179	77.0773	4.5514	0.2043	150	134
1	477.0000	5.0000	9	0	9.7339	77.0655	4.6386	0.1926	157	134
1	478.0000	5.0000	8	0	9.8278	77.1119	4.7154	0.1818	154	136
1	479.0000	5.0000	8	0	9.8705	77.1228	4.7806	0.2233	149	127
1	480.0000	5.0000	8	0	9.8306	77.0720	4.8092	0.3524	144	134
1	481.0000	5.0000	9	0	9.7128	77.1424	4.8992	0.3084	152	139
1	482.0000	5.0000	9	0	9.8757	76.9497	4.9290	0.3091	144	141
1	483.0000	5.0000	9	0	9.8523	77.0760	4.9567	0.3078	146	136
1	484.0000	5.0000	8	0	9.9473	77.1036	4.8011	0.2892	149	136
1	485.0000	5.0000	8	0	9.8347	77.0960	4.8351	0.3128	147	134
1	486.0000	5.0000	8	0	9.8477	77.0501	4.8208	0.2795	147	134
1	487.0000	5.0000	8	0	9.9335	77.0838	4.8894	0.2526	149	146
1	488.0000	5.0000	8	0	9.8698	77.0813	4.9216	0.3030	148	135
1	489.0000	5.0000	8	0	9.8444	77.1125	4.9566	0.3011	142	136
1	490.0000	5.0000	8	0	9.8889	77.0026	5.0038	0.2737	148	142
1	491.0000	5.0000	8	0	9.7430	77.1840	4.9468	0.3276	152	149
1	492.0000	5.0000	8	0	9.8985	77.0037	4.9588	0.3559	146	139
1	493.0000	5.0000	8	0	9.8740	77.0910	5.0612	0.2225	151	142
1	494.0000	5.0000	8	0	9.9548	77.0457	5.0806	0.2581	152	139
1	495.0000	5.0000	8	0	10.0317	77.1101	5.1972	0.2354	157	139
1	496.0000	5.0000	9	0	9.9926	77.0120	5.2856	0.2180	154	132
1	497.0000	5.0000	9	0	10.0875	77.0727	5.2824	0.2057	146	132
1	498.0000	5.0000	10	0	9.8384	77.0595	5.3718	0.3468	159	136
1	499.0000	5.0000	9	0	9.9099	77.0577	5.3861	0.3715	153	131
1	500.0000	5.0000	9	0	10.1601	77.0787	5.4032	0.3171	156	143
1	501.0000	5.0000	9	0	9.8281	76.8862	5.6501	0.3724	151	138
1	502.0000	5.0000	9	0	9.7592	77.0891	5.8272	0.2632	159	146
1	503.0000	5.0000	9	0	9.7930	77.0052	5.8294	0.2718	157	144
1	504.0000	5.0000	8	0	9.5121	77.1073	6.0181	0.2599	152	140
1	505.0000	5.0000	9	0	9.5821	77.0892	5.9581	0.2155	152	140
1	506.0000	5.0000	9	0	9.6091	77.0593	6.0511	0.2671	152	145
1	507.0000	5.0000	9	0	9.5896	77.0309	6.1565	0.3139	147	138
1	508.0000	5.0000	9	0	9.2593	77.1053	6.2165	0.4442	150	133
1	509.0000	5.0000	9	0	9.5622	77.0640	6.1484	0.2336	153	139
1	510.0000	5.0000	9	0	9.6409	77.1009	6.1719	0.2325	151	143
1	511.0000	5.0000	9	0	9.3913	77.1429	6.2933	0.3035	155	139
1	512.0000	5.0000	9	0	9.4517	77.0720	6.1962	0.3122	150	134
1	513.0000	5.0000	9	0	9.5540	77.0839	6.2532	0.3471	150	138
1	514.0000	5.0000	9	0	9.6909	77.0966	6.1621	0.2657	154	141
1	515.0000	5.0000	8	0	9.6200	77.0879	6.1550	0.2050	164	144
1	516.0000	5.0000	10	0	9.5259	77.1191	6.2275	0.2517	157	134
1	517.0000	5.0000	9	0	9.4750	77.0557	6.2190	0.2851	157	142
1	518.0000	5.0000	9	0	9.5999	77.0478	6.1654	0.2634	161	145
1	519.0000	5.0000	8	0	9.5881	77.1453	6.2513	0.2102	150	141
1	520.0000	5.0000	9	0	9.6485	77.0288	6.0231	0.2761	152	132
1	521.0000	5.0000	8	0	10.2088	76.9327	5.7362	0.3940	156	136
1	522.0000	5.0000	9	0	9.8888	77.0362	5.8812	0.1687	157	132
1	523.0000	5.0000	9	0	10.0105	76.9675	5.8734	0.1982	157	148
1	524.0000	5.0000	9	0	9.7529	76.9968	5.8751	0.3729	155	145
1	525.0000	5.0000	9	0	9.8679	76.9854	5.9142	0.3205	143	141
1	526.0000	5.0000	8	0	9.8778	77.0887	5.9621	0.2515	145	143
1	527.0000	5.0000	8	0	9.9796	77.0262	5.8821	0.2031	155	134
1	528.0000	5.0000	10	0	9.7472	77.0330	6.1222	0.4004	150	133
1	529.0000	5.0000	9	0	10.0047	77.0356	5.9476	0.2558	148	139
1	530.0000	5.0000	9	0	10.0957	77.0448	5.9207	0.2164	152	145
1	531.0000	5.0000	9	0	9.9881	77.0488	5.9468	0.2096	153	140
1	532.0000	5.0000	10	0	9.9587	77.0474	6.0714	0.2966	150	136
1	533.0000	5.0000	9	0	9.9458	77.0555	5.8959	0.2801	153	137
1	534.0000	5.0000	9	0	9.8772	77.0543	5.9391	0.2955	144	128
1	535.0000	5.0000	8	0	10.2654	76.9655	5.8412	0.2386	145	128
1	536.0000	5.0000	8	0	10.0892	76.9937	5.9114	0.2724	156	131
1	537.0000	5.0000	9	0	10.4415	76.9348	6.0193	0.3242	147	130
1	538.0000	5.0000	10	0	10.2909	76.9035	6.1694	0.2715	144	124
1	539.0000	5.0000	8	0	10.3855	76.8729	6.0514	0.2783	147	134
1	540.0000	5.0000	8	0	10.4284	76.9281	6.0025	0.2392	143	136
1	541.0000	5.0000	9	0	10.3364	76.8720	5.9898	0.3407	144	125
1	542.0000	5.0000	9	0	10.4141	76.8421	5.9234	0.3025	139	128
1	543.0000	5.0000	9	0	10.5999	76.7229	5.8267	0.3148	145	125
1	544.0000	5.0000	8	0	10.4395	76.7998	5.8114	0.2518	148	131
1	545.0000	5.0000	8	0	10.5732	76.8260	5.6191	0.3213	144	135
1	546.0000	5.0000	8	0	10.6710	76.8055	5.5629	0.2256	148	141
1	547.0000	5.0000	9	0	10.3416	76.7446	5.7505	0.4007	152	136
1	548.0000	5.0000	9	0	10.6967	76.7857	5.5016	0.2523	151	141
1	549.0000	5.0000	9	0	10.6024	76.8084	5.6452	0.2736	145	139
1	550.0000	5.0000	9	0	10.5376	76.8075	5.6682	0.2137	144	141
1	551.0000	5.0000	10	0	10.5654	76.7639	5.6875	0.1988	143	129
1	552.0000	5.0000	9	0	10.6722	76.7568	5.7716	0.2505	141	136
1	553.0000	5.0000	9	0	10.3426	76.8413	5.9794	0.4256	137	125
1	554.0000	5.0000	8	0	10.5560	76.7800	5.8728	0.2548	148	136
1	555.0000	5.0000	8	0	10.6312	76.7181	5.9881	0.2618	149	136
1	556.0000	5.0000	9	0	10.7319	76.7194	5.9510	0.1839	152	139
1	557.0000	5.0000	8	0	10.4712	76.7976	6.0876	0.2404	146	130
1	558.0000	5.0000	9	0	10.5651	76.7041	5.9718	0.3270	154	138
1	559.0000	5.0000	9	0	10.5210	76.6561	6.0493	0.3156	153	131
1	560.0000	5.0000	9	0	10.5869	76.6762	5.9201	0.3388	146	133
1	561.0000	5.0000	8	0	10.6840	76.6268	5.8744	0.2995	141	132
1	562.0000	5.0000	9	0	10.6941	76.6078	5.8935	0.2210	147	131
1	563.0000	5.0000	8	0	10.4502	76.6433	6.0716	0.3664	144	137
1	564.0000	5.0000	8	0	10.4925	76.6907	5.7780	0.3028	146	135
1	565.0000	5.0000	9	0	10.7026	76.5438	5.5147	0.3371	151	138
1	566.0000	5.0000	9	0	10.6152	76.5796	5.6977	0.3286	150	132
1	567.0000	5.0000	9	0	10.7754	76.5012	5.4918	0.2175	137	122
1	568.0000	5.0000	8	0	10.7288	76.5118	5.6403	0.2211	133	105
1	569.0000	5.0000	7	0	12.4202	75.9937	3.6274	0.3929	142	94
1	570.0000	5.0000	8	0	12.9505	76.1842	3.2545	0.2420	140	110
1	571.0000	5.0000	9	0	12.6035	76.3412	3.3772	0.3960	141	123
1	572.0000	5.0000	9	0	12.8487	76.1372	3.6706	0.2673	149	126
1	573.0000	5.0000	9	0	12.7373	76.0626	3.6100	0.2668	143	125
1	574.0000	5.0000	9	0	12.6835	76.0768	3.3419	0.3938	143	115
1	575.0000	5.0000	9	0	12.0326	76.0948	2.9443	0.3004	138	115
1	576.0000	5.0000	9	0	12.1513	76.1665	2.8998	0.2948	136	130
1	577.0000	5.0000	9	0	12.1603	76.1211	3.0248	0.2738	137	121
1	578.0000	5.0000	9	0	12.0969	76.1944	2.8012	0.4232	135	118
1	579.0000	5.0000	9	0	11.7708	76.1491	3.0147	0.2230	156	125
1	580.0000	5.0000	9	0	11.9050	76.0837	2.8295	0.4846	157	124
1	581.0000	5.0000	9	0	11.7744	76.0974	3.0230	0.3348	139	125
1	582.0000	5.0000	9	0	11.1809	76.2181	3.2025	0.3594	143	127
1	583.0000	5.0000	8	0	11.1723	76.1500	3.3908	0.3612	139	121
1	584.0000	5.0000	9	0	11.2476	76.0199	3.6690	0.3891	144	131
1	585.0000	5.0000	8	0	11.3114	76.1013	4.1465	0.3061	135	124
1	586.0000	5.0000	9	0	11.3622	76.1139	4.4061	0.2944	138	130
1	587.0000	5.0000	9	0	11.3507	76.1425	4.4101	0.2784	143	132
1	588.0000	5.0000	9	0	11.3580	76.1308	4.3373	0.2461	134	134
1	589.0000	5.0000	9	0	11.0459	76.2211	4.3149	0.2921	144	124
1	590.0000	5.0000	8	0	11.5098	75.9874	3.9521	0.2997	142	130
1	591.0000	5.0000	9	0	11.3421	76.0464	3.9120	0.2375	143	132
1	592.0000	5.0000	8	0	11.4652	76.0889	3.5849	0.3022	145	125
1	593.0000	5.0000	8	0	11.3813	76.1399	3.6838	0.2845	148	127
1	594.0000	5.0000	8	0	11.4657	76.1079	3.6041	0.2601	143	129
1	595.0000	5.0000	8	0	11.4122	76.0796	3.6234	0.2035	139	123
1	596.0000	5.0000	9	0	11.2848	76.0553	3.6560	0.2440	143	135
1	597.0000	5.0000	9	0	11.4942	76.0465	3.4496	0.2954	146	129
1	598.0000	5.0000	9	0	11.3656	76.0979	3.5324	0.1501	138	128
1	599.0000	5.0000	9	0	11.2970	76.0064	3.4664	0.2779	143	131
1	600.0000	5.0000	9	0	10.8098	76.1498	3.6784	0.3400	146	133
1	601.0000	5.0000	9	0	11.1589	76.1683	3.4766	0.5467	144	133
1	602.0000	5.0000	9	0	10.7275	76.2053	3.7038	0.2813	149	137
1	603.0000	5.0000	9	0	11.0072	76.0760	3.6526	0.2689	152	143
1	604.0000	5.0000	9	0	10.9835	76.0571	3.6653	0.2448	150	129
1	605.0000	5.0000	9	0	10.8188	76.0527	3.7315	0.2832	147	133
1	606.0000	5.0000	8	0	10.7709	76.1275	3.5596	0.2296	142	126
1	607.0000	5.0000	8	0	10.7436	76.1590	3.5495	0.2650	145	130
1	608.0000	5.0000	9	0	10.8697	76.1093	3.4235	0.3052	150	138
1	609.0000	5.0000	9	0	10.8563	76.1814	3.5004	0.3421	148	131
1	610.0000	5.0000	8	0	10.8553	76.0434	3.5389	0.2427	143	129
1	611.0000	5.0000	9	0	10.8851	76.0877	3.4993	0.2554	148	132
1	612.0000	5.0000	9	0	10.9010	76.0678	3.5239	0.2786	139	129
1	613.0000	5.0000	8	0	10.8666	76.1166	3.4875	0.2405	144	130
1	614.0000	5.0000	8	0	10.7599	76.0989	3.6641	0.2603	151	124
1	615.0000	5.0000	8	0	10.7358	76.0861	3.6777	0.2493	142	127
1	616.0000	5.0000	9	0	10.9865	76.0600	3.4269	0.5062	153	130
1	617.0000	5.0000	9	0	10.7120	76.0080	3.2765	0.2154	154	135
1	618.0000	5.0000	9	0	10.6430	76.1504	3.2530	0.3178	151	134
1	619.0000	5.0000	9	0	10.6107	76.0431	3.2180	0.3271	155	131
1	620.0000	5.0000	8	0	11.0948	75.9466	3.1645	0.4529	148	120
1	621.0000	5.0000	9	0	11.2469	75.8406	3.1349	0.6233	145	117
1	622.0000	5.0000	9	0	12.4429	75.8372	2.8590	0.3673	144	117
1	623.0000	5.0000	9	0	12.6305	75.9599	2.7455	0.2291	149	125
1	624.0000	5.0000	9	0	12.5319	76.0074	2.9057	0.2564	155	128
1	625.0000	5.0000	9	0	12.7501	75.9516	2.8781	0.3603	151	128
1	626.0000	5.0000	9	0	12.8692	75.9839	3.1962	0.4115	150	127
1	627.0000	5.0000	9	0	12.8684	75.8878	3.6402	0.5515	144	122
1	628.0000	5.0000	9	0	12.5069	75.9620	3.9275	0.3457	144	125
1	629.0000	5.0000	9	0	12.3672	75.9566	4.0354	0.2476	152	122
1	630.0000	5.0000	9	0	12.4141	76.0048	4.0315	0.2514	157	130
1	631.0000	5.0000	8	0	12.2704	76.0687	4.1518	0.2617	141	125
1	632.0000	5.0000	9	0	12.1260	76.0661	4.3009	0.2752	142	132
1	633.0000	5.0000	9	0	12.2563	75.9905	4.1952	0.2955	148	131
1	634.0000	5.0000	9	0	12.0421	75.9780	4.4104	0.1822	151	134
1	635.0000	5.0000	9	0	12.0805	76.0082	4.4877	0.2121	143	134
1	636.0000	5.0000	9	0	12.0879	75.9779	4.5561	0.3243	141	131
1	637.0000	5.0000	9	0	11.8685	75.9824	4.5829	0.1995	148	132
1	638.0000	5.0000	9	0	11.9120	75.9743	4.7319	0.2720	144	126
1	639.0000	5.0000	9	0	11.8248	76.0322	4.6642	0.2021	143	128
1	640.0000	5.0000	9	0	12.0147	76.0058	4.5765	0.2403	143	131
1	641.0000	5.0000	9	0	11.6475	76.0582	4.7116	0.2849	133	131
1	642.0000	5.0000	8	0	11.8098	76.0607	4.6716	0.1708	138	131
1	643.0000	5.0000	9	0	11.6959	75.9981	4.6138	0.2838	150	133
1	644.0000	5.0000	9	0	12.1342	75.9772	4.4257	0.5119	148	132
1	645.0000	5.0000	9	0	11.9251	75.9602	4.4895	0.3431	146	134
1	646.0000	5.0000	10	0	11.9546	75.9790	4.5312	0.2891	144	126
1	647.0000	5.0000	9	0	11.8595	75.9630	4.5657	0.2317	144	130
1	648.0000	5.0000	9	0	11.8731	75.9905	4.6898	0.2726	142	128
1	649.0000	5.0000	9	0	11.6722	75.9199	4.7549	0.3570	144	127
1	650.0000	5.0000	9	0	11.9051	75.9663	4.7754	0.3062	143	125
1	651.0000	5.0000	9	0	11.7828	76.0197	4.7906	0.2459	139	131
1	652.0000	5.0000	9	0	11.8551	75.9614	4.6237	0.2650	142	132
1	653.0000	5.0000	8	0	11.8929	75.9960	4.7288	0.2436	146	131
1	654.0000	5.0000	9	0	12.1720	75.9420	4.6715	0.3261	147	128
1	655.0000	5.0000	9	0	11.5781	76.0300	5.1259	0.4378	151	133
1	656.0000	5.0000	9	0	11.1188	76.1579	5.5853	0.3432	154	131
1	657.0000	5.0000	9	0	11.5265	75.9144	5.2692	0.3160	149	136
1	658.0000	5.0000	9	0	11.2457	76.1081	5.4754	0.3524	157	130
1	659.0000	5.0000	9	0	11.4638	76.0079	5.3032	0.2807	154	137
1	660.0000	5.0000	9	0	11.3402	75.7590	5.1658	0.5420	153	130
1	661.0000	5.0000	9	0	11.7172	75.9253	4.8884	0.3699	158	136
1	662.0000	5.0000	9	0	12.1182	75.9555	4.9764	0.4478	151	133
1	663.0000	5.0000	9	0	11.5258	76.0590	5.1484	0.4039	150	132
1	664.0000	5.0000	9	0	11.6605	75.9504	5.2193	0.2470	138	137
1	665.0000	5.0000	9	0	11.6709	75.9733	5.3002	0.2527	150	132
1	666.0000	5.0000	9	0	11.7680	75.9632	5.1665	0.2574	148	138
1	667.0000	5.0000	9	0	11.5603	75.9194	5.1864	0.3174	151	144
1	668.0000	5.0000	9	0	11.6488	75.9129	5.2246	0.2291	151	139
1	669.0000	5.0000	9	0	11.6325	75.9551	5.1648	0.2801	149	134
1	670.0000	5.0000	9	0	11.8023	75.9331	5.1005	0.2895	145	133
1	671.0000	5.0000	9	0	11.6644	75.8970	5.1140	0.2914	155	140
1	672.0000	5.0000	9	0	11.7497	75.8686	5.1633	0.2564	152	139
1	673.0000	5.0000	9	0	11.5365	75.8560	5.2673	0.3355	145	135
1	674.0000	5.0000	9	0	11.6186	75.9790	5.2700	0.2407	150	138
1	675.0000	5.0000	9	0	11.5633	75.9217	5.2841	0.2510	141	134
1	676.0000	5.0000	9	0	11.5926	75.8720	5.2266	0.2388	149	133
1	677.0000	5.0000	9	0	11.6541	75.9222	5.2848	0.3044	153	144
1	678.0000	5.0000	8	0	12.1736	75.8802	5.0196	0.2605	150	140
1	679.0000	5.0000	9	0	11.6889	75.6703	4.9036	0.5453	154	136
1	680.0000	5.0000	9	0	11.9640	75.8818	4.8979	0.2612	154	128
1	681.0000	5.0000	9	0	11.7605	75.9108	4.8326	0.3753	146	134
1	682.0000	5.0000	9	0	11.9762	75.9099	4.8864	0.4119	148	139
1	683.0000	5.0000	9	0	11.7935	75.8858	5.1842	0.3581	151	131
1	684.0000	5.0000	9	0	11.7858	75.8905	5.1975	0.3921	150	138
1	685.0000	5.0000	8	0	12.1929	75.8763	5.0026	0.3192	150	127
1	686.0000	5.0000	9	0	12.2818	75.8248	5.0450	0.2126	142	131
1	687.0000	5.0000	9	0	12.1652	75.8301	5.0731	0.2614	154	129
1	688.0000	5.0000	9	0	12.0064	75.8236	5.0991	0.3275	153	140
1	689.0000	5.0000	9	0	12.3113	75.8039	5.0679	0.2218	152	143
1	690.0000	5.0000	9	0	12.2268	75.8433	5.1083	0.3610	151	140
1	691.0000	5.0000	9	0	12.2079	75.8392	5.1053	0.3831	147	146
1	692.0000	5.0000	9	0	12.3506	75.8183	5.1081	0.3910	150	133
1	693.0000	5.0000	9	0	11.7350	75.8962	5.5200	0.3594	155	146
1	694.0000	5.0000	9	0	11.8006	75.8729	5.5211	0.3358	155	140
1	695.0000	5.0000	9	0	11.9000	75.8575	5.5609	0.2332	157	142
1	696.0000	5.0000	9	0	11.8087	75.8649	5.5628	0.4032	154	139
1	697.0000	5.0000	8	0	11.8814	75.8324	5.4602	0.3529	157	144
1	698.0000	5.0000	9	0	11.9446	75.9171	5.4978	0.3356	158	144
1	699.0000	5.0000	9	0	12.0065	75.7825	5.4356	0.2534	149	142
1	700.0000	5.0000	9	0	11.9210	75.9293	5.4412	0.3425	153	154
1	701.0000	5.0000	9	0	12.1963	75.8071	5.3447	0.2593	159	143
1	702.0000	5.0000	9	0	12.0574	75.8805	5.3381	0.2721	146	139
1	703.0000	5.0000	9	0	11.8610	75.9243	5.4188	0.3401	146	143
1	704.0000	5.0000	9	0	11.9146	75.8488	5.4224	0.3084	152	144
1	705.0000	5.0000	9	0	11.9633	75.8488	5.4380	0.2676	148	145
1	706.0000	5.0000	9	0	12.0817	75.7978	5.4086	0.2194	156	142
1	707.0000	5.0000	9	0	11.9006	75.8807	5.4876	0.2789	150	136
1	708.0000	5.0000	9	0	11.9778	75.8206	5.3381	0.1996	155	141
1	709.0000	5.0000	8	0	12.0095	75.8234	5.3818	0.2450	155	143
1	710.0000	5.0000	9	0	11.9379	75.9363	5.4877	0.2236	156	135
1	711.0000	5.0000	9	0	12.0813	75.7410	5.4689	0.3100	152	135
1	712.0000	5.0000	9	0	12.0142	75.8822	5.4899	0.3053	153	146
1	713.0000	5.0000	9	0	12.0106	75.8818	5.4048	0.2869	151	141
1	714.0000	5.0000	9	0	11.8608	75.9169	5.3810	0.3679	152	137
1	715.0000	5.0000	9	0	11.8700	75.8999	5.3932	0.3429	148	147
1	716.0000	5.0000	9	0	11.9224	75.8301	5.3209	0.2876	156	144
1	717.0000	5.0000	9	0	12.0538	75.8023	5.1249	0.2377	153	137
1	718.0000	5.0000	9	0	12.0037	75.8821	5.3495	0.3895	146	143
1	719.0000	5.0000	9	0	12.0183	75.9033	5.2617	0.2519	146	142
1	720.0000	5.0000	9	0	12.1810	75.9520	5.1926	0.3145	148	144
1	721.0000	5.0000	9	0	11.9037	75.9686	5.4013	0.3269	152	145
1	722.0000	5.0000	9	0	11.9959	75.8407	5.3160	0.2570	151	144
1	723.0000	5.0000	9	0	11.8921	75.8548	5.4117	0.2374	152	145
1	724.0000	5.0000	9	0	11.9254	75.8562	5.2977	0.2520	153	144
1	725.0000	5.0000	9	0	12.0266	75.9080	5.2941	0.3593	146	145
1	726.0000	5.0000	9	0	11.9522	75.8708	5.3211	0.2526	154	136
1	727.0000	5.0000	9	0	12.1208	75.8007	5.3407	0.3111	148	139
1	728.0000	5.0000	9	0	12.1159	75.8637	5.3009	0.2627	153	139
1	729.0000	5.0000	9	0	12.1371	75.8960	5.3025	0.2647	149	148
1	730.0000	5.0000	9	0	11.8942	75.8957	5.2906	0.2712	149	142
1	731.0000	5.0000	9	0	12.1570	75.9182	5.2279	0.3778	151	140
1	732.0000	5.0000	9	0	12.1344	75.7719	5.2673	0.3502	154	132
1	733.0000	5.0000	9	0	12.0521	75.8350	5.2351	0.3258	156	149
1	734.0000	5.0000	9	0	12.1256	75.8318	5.2757	0.2691	158	146
1	735.0000	5.0000	9	0	11.9456	75.9160	5.3346	0.4028	155	147
1	736.0000	5.0000	9	0	12.1521	75.8537	5.2966	0.2854	152	137
1	737.0000	5.0000	9	0	11.9911	75.7260	5.2028	0.3812	150	143
1	738.0000	5.0000	9	0	12.0498	75.9169	5.3089	0.2861	154	148
1	739.0000	5.0000	9	0	12.1598	75.8895	5.4298	0.3711	156	138
1	740.0000	5.0000	9	0	11.8940	75.8931	5.5002	0.2803	150	132
1	741.0000	5.0000	9	0	11.5531	75.8930	5.6497	0.5167	157	140
1	742.0000	5.0000	9	0	11.4072	75.9412	5.8066	0.4527	157	136
1	743.0000	5.0000	8	0	11.2545	75.9576	5.8341	0.2562	152	136
1	744.0000	5.0000	9	0	11.1208	76.0716	5.9322	0.2978	153	134
1	745.0000	5.0000	9	0	11.1143	76.0094	5.9228	0.3038	160	139
1	746.0000	5.0000	9	0	11.1418	76.0296	5.9181	0.3375	158	141
1	747.0000	5.0000	9	0	11.3152	76.0072	5.8756	0.1984	153	135
1	748.0000	5.0000	9	0	11.2419	75.9774	5.8270	0.2461	157	135
1	749.0000	5.0000	9	0	11.2872	76.0519	5.8210	0.3059	151	133
1	750.0000	5.0000	9	0	11.2722	76.0128	5.6143	0.2654	151	130
1	751.0000	5.0000	9	0	11.5495	76.0268	5.5653	0.3462	158	130
1	752.0000	5.0000	9	0	11.7661	75.9867	5.4604	0.5495	155	130
1	753.0000	5.0000	9	0	11.1397	76.0025	5.9401	0.3088	140	118
1	754.0000	5.0000	9	0	11.3728	75.9899	5.8771	0.3638	142	120
1	755.0000	5.0000	9	0	11.1985	75.9341	6.0873	0.4307	135	117
1	756.0000	5.0000	9	0	11.1528	75.9438	6.0351	0.3563	135	103
1	757.0000	5.0000	9	0	11.3328	75.9494	6.3876	0.5488	133	103
1	758.0000	5.0000	9	0	11.3312	76.2346	7.5213	0.6692	130	105
1	759.0000	5.0000	9	0	11.0696	76.2331	7.7497	0.4879	134	113
1	760.0000	5.0000	9	0	11.0099	76.1743	7.7124	0.3670	138	114
1	761.0000	5.0000	9	0	11.1966	76.1396	7.6699	0.2314	148	126
1	762.0000	5.0000	9	0	11.2132	76.1926	7.6064	0.2561	147	127
1	763.0000	5.0000	9	0	11.2215	76.1719	7.5586	0.2963	146	126
1	764.0000	5.0000	9	0	11.0868	76.1289	7.7138	0.2599	148	122
1	765.0000	5.0000	9	0	10.4939	76.2417	7.8175	0.4592	149	125
1	766.0000	5.0000	9	0	10.1325	76.2365	7.8026	0.4499	149	122
1	767.0000	5.0000	9	0	9.8055	76.3107	7.7604	0.2716	146	123
1	768.0000	5.0000	9	0	9.8357	76.3206	7.9243	0.2694	153	125
1	769.0000	5.0000	9	0	9.7090	76.4131	7.9626	0.1784	146	124
1	770.0000	5.0000	9	0	9.7309	76.3589	7.8407	0.2872	145	121
1	771.0000	5.0000	9	0	9.5066	76.3729	7.9979	0.2744	155	129
1	772.0000	5.0000	9	0	9.0058	76.5602	8.2823	0.5625	144	122
1	773.0000	5.0000	9	0	9.3926	76.4225	8.1744	0.2314	155	126
1	774.0000	5.0000	9	0	9.3997	76.3943	8.2494	0.2360	147	120
1	775.0000	5.0000	8	0	9.3679	76.3676	8.1550	0.3389	151	116
1	776.0000	5.0000	8	0	8.3463	76.4748	8.7771	0.2668	146	115
1	777.0000	5.0000	9	0	8.0633	76.6286	8.8291	0.2955	144	127
1	778.0000	5.0000	9	0	7.9697	76.5831	8.8801	0.3769	141	117
1	779.0000	5.0000	9	0	8.0237	76.6808	8.9438	0.2469	146	125
1	780.0000	5.0000	9	0	8.2908	76.6811	8.7944	0.4290	142	121
1	781.0000	5.0000	9	0	7.9894	76.6853	8.7931	0.2451	142	127
1	782.0000	5.0000	9	0	8.1948	76.6593	8.8316	0.2834	145	126
1	783.0000	5.0000	9	0	8.1193	76.6651	8.8778	0.2811	146	127
1	784.0000	5.0000	9	0	8.1042	76.6365	8.9465	0.1897	143	126
1	785.0000	5.0000	9	0	8.2407	76.7146	8.8484	0.2719	143	127
1	786.0000	5.0000	9	0	8.5655	76.5581	8.8017	0.3114	148	127
1	787.0000	5.0000	9	0	8.7406	76.6069	8.7742	0.2475	145	127
1	788.0000	5.0000	9	0	8.8031	76.6209	8.9452	0.1662	144	128
1	789.0000	5.0000	9	0	8.4701	76.6949	8.9238	0.3306	143	128
1	790.0000	5.0000	9	0	8.6740	76.6325	8.8377	0.2475	142	124
1	791.0000	5.0000	9	0	8.5735	76.6341	8.8691	0.2514	160	128
1	792.0000	5.0000	9	0	8.5602	76.6303	8.9115	0.2930	149	129
1	793.0000	5.0000	9	0	8.5912	76.6592	8.9214	0.2410	145	123
1	794.0000	5.0000	9	0	8.6101	76.6604	8.9254	0.2466	142	123
1	795.0000	5.0000	9	0	8.5544	76.6636	8.9368	0.1894	149	128
1	796.0000	5.0000	9	0	8.5075	76.7096	9.0171	0.2292	143	127
1	797.0000	5.0000	9	0	8.5746	76.6073	8.8606	0.1960	143	119
1	798.0000	5.0000	9	0	8.4304	76.6446	8.9632	0.3003	145	125
1	799.0000	5.0000	9	0	8.3437	76.6585	8.9725	0.2982	140	125
1	800.0000	5.0000	9	0	8.3728	76.7015	8.9301	0.2251	150	127
1	801.0000	5.0000	9	0	8.2915	76.7247	8.9268	0.2068	146	126
1	802.0000	5.0000	9	0	8.2181	76.6787	8.9892	0.2770	136	127
1	803.0000	5.0000	9	0	8.1968	76.6905	8.9243	0.3038	145	131
1	804.0000	5.0000	9	0	8.1374	76.6811	9.0119	0.3461	138	129
1	805.0000	5.0000	9	0	8.2524	76.7109	8.9639	0.2419	143	131
1	806.0000	5.0000	9	0	8.2076	76.7438	9.0033	0.2431	144	131
1	807.0000	5.0000	9	0	8.3223	76.7080	8.9722	0.2958	143	127
1	808.0000	5.0000	9	0	8.3703	76.7064	8.8944	0.2157	145	133
1	809.0000	5.0000	9	0	8.2353	76.7718	9.0269	0.2420	145	133
1	810.0000	5.0000	9	0	8.5230	76.7061	8.8447	0.2174	141	129
1	811.0000	5.0000	9	0	8.5750	76.7094	8.7444	0.2327	143	129
1	812.0000	5.0000	9	0	8.4972	76.6788	8.8369	0.2558	145	129
1	813.0000	5.0000	9	0	8.4572	76.6758	8.9008	0.3087	140	122
1	814.0000	5.0000	9	0	8.6365	76.6593	8.8693	0.2975	144	128
1	815.0000	5.0000	9	0	8.5560	76.6127	8.8106	0.2840	144	126
1	816.0000	5.0000	9	0	8.5860	76.6773	8.8431	0.2934	147	132
1	817.0000	5.0000	9	0	8.7197	76.5727	8.9049	0.2896	148	127
1	818.0000	5.0000	9	0	8.7095	76.6181	8.8174	0.2778	147	136
1	819.0000	5.0000	8	0	8.8099	76.6561	8.7282	0.2344	144	121
1	820.0000	5.0000	9	0	8.8158	76.6084	8.7744	0.2625	141	125
1	821.0000	5.0000	9	0	8.9049	76.5263	8.6973	0.2752	142	127
1	822.0000	5.0000	9	0	9.0068	76.5700	8.6402	0.3830	138	122
1	823.0000	5.0000	9	0	8.9275	76.5827	8.8000	0.2217	148	130
1	824.0000	5.0000	9	0	8.8745	76.6186	8.8988	0.2062	137	117
1	825.0000	5.0000	9	0	8.8754	76.6298	8.8936	0.2132	140	126
1	826.0000	5.0000	9	0	8.8264	76.6024	8.8763	0.2222	146	125
1	827.0000	5.0000	9	0	8.8753	76.5965	9.0132	0.2694	146	131
1	828.0000	5.0000	9	0	8.7871	76.6676	8.9362	0.2359	141	132
1	829.0000	5.0000	9	0	8.8668	76.6602	8.9137	0.2687	142	120
1	830.0000	5.0000	9	0	8.9012	76.6879	8.8779	0.2984	139	127
1	831.0000	5.0000	9	0	8.8801	76.5940	8.7502	0.2446	139	127
1	832.0000	5.0000	9	0	8.9357	76.6491	8.8544	0.2733	141	129
1	833.0000	5.0000	9	0	9.0715	76.6096	8.8167	0.2727	142	128
1	834.0000	5.0000	9	0	9.1473	76.5457	8.7786	0.3340	137	123
1	835.0000	5.0000	9	0	9.1945	76.6545	8.9094	0.3176	135	121
1	836.0000	5.0000	9	0	9.3316	76.5938	8.7290	0.2402	134	119
1	837.0000	5.0000	9	0	9.3098	76.5848	8.9754	0.4452	139	128
1	838.0000	5.0000	9	0	10.2437	76.3336	8.7146	0.6381	138	121
1	839.0000	5.0000	9	0	10.1192	76.3167	8.9091	0.4342	136	113
1	840.0000	5.0000	9	0	10.3100	76.4139	8.9100	0.3028	134	113
1	841.0000	5.0000	9	0	10.3568	76.2799	9.0326	0.4555	143	114
1	842.0000	5.0000	9	0	10.6828	76.2426	8.8256	0.2769	141	121
1	843.0000	5.0000	9	0	11.0179	76.2093	8.7357	0.4239	142	121
1	844.0000	5.0000	9	0	11.2898	76.1504	8.7011	0.3164	138	119
1	845.0000	5.0000	9	0	11.3190	76.1868	8.7370	0.2083	149	122
1	846.0000	5.0000	9	0	11.3405	76.1880	8.7439	0.3192	150	118
1	847.0000	5.0000	9	0	11.3147	76.2419	8.6133	0.2758	148	125
1	848.0000	5.0000	9	0	11.3285	76.2164	8.6812	0.2986	148	130
1	849.0000	5.0000	9	0	11.3706	76.2278	8.6113	0.2373	142	124
1	850.0000	5.0000	9	0	11.6092	76.1586	8.4892	0.2722	150	126
1	851.0000	5.0000	9	0	11.9451	76.1558	8.3976	0.2296	146	130
1	852.0000	5.0000	9	0	12.1758	76.1745	8.2243	0.2368	147	131
1	853.0000	5.0000	9	0	12.0662	76.1526	8.3252	0.2539	152	135
1	854.0000	5.0000	9	0	12.1552	76.1489	8.3114	0.2413	149	128
1	855.0000	5.0000	9	0	12.3947	76.0981	8.2086	0.2128	152	124
1	856.0000	5.0000	9	0	12.3999	76.1217	8.1607	0.2641	149	134
1	857.0000	5.0000	9	0	12.4536	76.1146	8.1697	0.2438	150	136
1	858.0000	5.0000	9	0	12.6769	76.1027	8.1240	0.2837	143	132
1	859.0000	5.0000	9	0	12.3391	76.1619	8.2786	0.2502	146	127
1	860.0000	5.0000	9	0	12.6123	76.0671	8.1532	0.2298	145	129
1	861.0000	5.0000	9	0	12.5925	76.0688	8.1409	0.4193	150	120
1	862.0000	5.0000	9	0	12.8725	76.0412	7.9967	0.2714	143	123
1	863.0000	5.0000	9	0	12.8022	76.0916	7.9336	0.2405	142	116
1	864.0000	5.0000	9	0	12.9582	76.0230	7.9396	0.2774	134	104
1	865.0000	5.0000	7	0	13.2222	75.9676	7.8107	0.2280	107	80
0	866.0000	5.0000	0	3	0.0000	0.0000	0.0000	0.0000	83	62
1	867.0000	5.0000	9	0	19.2880	67.9525	98.7310	0.4858	89	82
1	868.0000	5.0000	9	0	19.2283	68.1611	98.4404	0.2909	108	96
1	869.0000	5.0000	10	0	19.3052	68.1285	98.6633	0.2273	123	106
1	870.0000	5.0000	9	0	19.4563	68.1289	98.6262	0.2554	123	114
1	871.0000	5.0000	10	0	19.5974	67.9115	98.8131	0.2907	129	116
1	872.0000	5.0000	9	0	19.6743	68.0257	98.6745	0.2139	127	110
1	873.0000	5.0000	10	0	19.6322	68.0394	98.5982	0.2046	125	118
1	874.0000	5.0000	9	0	19.7974	67.9421	98.4350	0.1892	131	124
1	875.0000	5.0000	10	0	19.6213	67.9369	98.6502	0.2004	124	123
1	876.0000	5.0000	10	0	19.5756	67.8819	98.6798	0.3043	128	124
1	877.0000	5.0000	10	0	19.4428	67.9092	98.6379	0.2959	135	131
1	878.0000	5.0000	10	0	19.6948	67.7314	98.7366	0.1837	127	127
1	879.0000	5.0000	9	0	19.7900	67.7600	98.6278	0.2306	139	125
1	880.0000	5.0000	10	0	19.7441	67.8363	98.5314	0.2173	134	123
1	881.0000	5.0000	10	0	19.6865	67.8241	98.5124	0.2739	129	126
1	882.0000	5.0000	10	0	19.5371	67.7957	98.7374	0.2393	137	126
1	883.0000	5.0000	10	0	19.6823	67.8090	98.5256	0.2055	136	131
1	884.0000	5.0000	10	0	19.6292	67.8081	98.4912	0.1748	131	132
1	885.0000	5.0000	10	0	19.5777	67.8735	98.6173	0.1795	138	135
1	886.0000	5.0000	10	0	19.4778	67.6951	98.7890	0.2498	142	131
1	887.0000	5.0000	10	0	19.3349	67.8062	98.7302	0.2725	133	138
1	888.0000	5.0000	10	0	19.5246	67.7520	98.7730	0.2089	143	128
1	889.0000	5.0000	9	0	19.6262	67.7596	98.5790	0.1516	142	133
[truncated: 60,975,011 more chars]
