# Supplementary material for: Intracrystalline deformation microstructures in natural olivine with implications for stress estimation
Source: Sci Rep. 2022 Nov 22;12:20069. doi: 10.1038/s41598-022-24538-2 (PMC9681765; doi:10.1038/s41598-022-24538-2)
Supplement: Supplementary file 4 — Supplementary Information 4. [file 41598_2022_24538_MOESM4_ESM.zip › grain-20.ctf]

Channel Text File
Prj	grain-20
Author	
JobMode	Grid
XCells	1090
YCells	964
XStep	1.7500
YStep	1.7500
AcqE1	0.0000
AcqE2	0.0000
AcqE3	0.0000
Euler angles refer to Sample Coordinate system (CS0)!	Mag	40.0000	Coverage	100	Device	0	KV	20.0000	TiltAngle	70.0000	TiltAxis	0	DetectorOrientationE1	359.9495	DetectorOrientationE2	94.1671	DetectorOrientationE3	0.0421	WorkingDistance	11.8904	InsertionDistance	192.0
Phases	7
4.756;10.207;5.980	90.000;90.000;90.000	Forsterite	3	0			[Forsteri.cry]
18.241;8.830;5.185	90.000;90.000;90.000	Enstatite  Opx AV77	3	0			[Enstatit.cry]
9.746;8.990;5.251	90.000;105.630;90.000	Diopside   CaMgSi2O6	2	0			[Diopside.cry]
8.206;8.206;8.206	90.000;90.000;90.000	Spinel - (Mg,Fe)2SiO4	11	227			American Mineralogist, (1993), vol. 78, 页面 1320-1323
9.922;18.219;5.360	90.000;104.810;90.000	Amphibole	2	12			American Mineralogist, (1993), vol. 78, 页面 746-752
11.507;11.507;11.507	90.000;90.000;90.000	Pyrope	11	230			American Mineralogist, (1975), vol. 60, 页面 218-228
8.194;12.897;14.190	92.980;115.820;91.150	Anorthite	1	2			American Mineralogist, (1973), vol. 58, 页面 665-675
Phase	X	Y	Bands	Error	Euler1	Euler2	Euler3	MAD	BC	BS
0	0.0000	0.0000	0	5	0.0000	0.0000	0.0000	0.0000	0	0
0	1.7500	0.0000	0	5	0.0000	0.0000	0.0000	0.0000	0	0
0	3.5000	0.0000	0	5	0.0000	0.0000	0.0000	0.0000	0	0
0	5.2500	0.0000	0	5	0.0000	0.0000	0.0000	0.0000	0	0
0	7.0000	0.0000	0	5	0.0000	0.0000	0.0000	0.0000	0	0
0	8.7500	0.0000	0	5	0.0000	0.0000	0.0000	0.0000	0	0
0	10.5000	0.0000	0	5	0.0000	0.0000	0.0000	0.0000	0	0
0	12.2500	0.0000	0	5	0.0000	0.0000	0.0000	0.0000	0	0
0	14.0000	0.0000	0	5	0.0000	0.0000	0.0000	0.0000	0	0
0	15.7500	0.0000	0	5	0.0000	0.0000	0.0000	0.0000	0	0
0	17.5000	0.0000	0	5	0.0000	0.0000	0.0000	0.0000	0	0
0	19.2500	0.0000	0	5	0.0000	0.0000	0.0000	0.0000	0	0
0	21.0000	0.0000	0	5	0.0000	0.0000	0.0000	0.0000	0	0
0	22.7500	0.0000	0	5	0.0000	0.0000	0.0000	0.0000	0	0
0	24.5000	0.0000	0	5	0.0000	0.0000	0.0000	0.0000	0	0
0	26.2500	0.0000	0	5	0.0000	0.0000	0.0000	0.0000	0	0
0	28.0000	0.0000	0	5	0.0000	0.0000	0.0000	0.0000	0	0
0	29.7500	0.0000	0	5	0.0000	0.0000	0.0000	0.0000	0	0
0	31.5000	0.0000	0	5	0.0000	0.0000	0.0000	0.0000	0	0
0	33.2500	0.0000	0	5	0.0000	0.0000	0.0000	0.0000	0	0
0	35.0000	0.0000	0	5	0.0000	0.0000	0.0000	0.0000	0	0
0	36.7500	0.0000	0	5	0.0000	0.0000	0.0000	0.0000	0	0
0	38.5000	0.0000	0	5	0.0000	0.0000	0.0000	0.0000	0	0
0	40.2500	0.0000	0	5	0.0000	0.0000	0.0000	0.0000	0	0
0	42.0000	0.0000	0	5	0.0000	0.0000	0.0000	0.0000	0	0
0	43.7500	0.0000	0	5	0.0000	0.0000	0.0000	0.0000	0	0
0	45.5000	0.0000	0	5	0.0000	0.0000	0.0000	0.0000	0	0
0	47.2500	0.0000	0	5	0.0000	0.0000	0.0000	0.0000	0	0
0	49.0000	0.0000	0	5	0.0000	0.0000	0.0000	0.0000	0	0
0	50.7500	0.0000	0	5	0.0000	0.0000	0.0000	0.0000	0	0
0	52.5000	0.0000	0	5	0.0000	0.0000	0.0000	0.0000	0	0
0	54.2500	0.0000	0	5	0.0000	0.0000	0.0000	0.0000	0	0
0	56.0000	0.0000	0	5	0.0000	0.0000	0.0000	0.0000	0	0
0	57.7500	0.0000	0	5	0.0000	0.0000	0.0000	0.0000	0	0
0	59.5000	0.0000	0	5	0.0000	0.0000	0.0000	0.0000	0	0
0	61.2500	0.0000	0	5	0.0000	0.0000	0.0000	0.0000	0	0
0	63.0000	0.0000	0	5	0.0000	0.0000	0.0000	0.0000	0	0
0	64.7500	0.0000	0	5	0.0000	0.0000	0.0000	0.0000	0	0
0	66.5000	0.0000	0	5	0.0000	0.0000	0.0000	0.0000	0	0
0	68.2500	0.0000	0	5	0.0000	0.0000	0.0000	0.0000	0	0
0	70.0000	0.0000	0	5	0.0000	0.0000	0.0000	0.0000	0	0
0	71.7500	0.0000	0	5	0.0000	0.0000	0.0000	0.0000	0	0
0	73.5000	0.0000	0	5	0.0000	0.0000	0.0000	0.0000	0	0
0	75.2500	0.0000	0	5	0.0000	0.0000	0.0000	0.0000	0	0
0	77.0000	0.0000	0	5	0.0000	0.0000	0.0000	0.0000	0	0
0	78.7500	0.0000	0	5	0.0000	0.0000	0.0000	0.0000	0	0
0	80.5000	0.0000	0	5	0.0000	0.0000	0.0000	0.0000	0	0
0	82.2500	0.0000	0	5	0.0000	0.0000	0.0000	0.0000	0	0
0	84.0000	0.0000	0	5	0.0000	0.0000	0.0000	0.0000	0	0
0	85.7500	0.0000	0	5	0.0000	0.0000	0.0000	0.0000	0	0
0	87.5000	0.0000	0	5	0.0000	0.0000	0.0000	0.0000	0	0
0	89.2500	0.0000	0	5	0.0000	0.0000	0.0000	0.0000	0	0
0	91.0000	0.0000	0	5	0.0000	0.0000	0.0000	0.0000	0	0
0	92.7500	0.0000	0	5	0.0000	0.0000	0.0000	0.0000	0	0
0	94.5000	0.0000	0	5	0.0000	0.0000	0.0000	0.0000	0	0
0	96.2500	0.0000	0	5	0.0000	0.0000	0.0000	0.0000	0	0
0	98.0000	0.0000	0	5	0.0000	0.0000	0.0000	0.0000	0	0
0	99.7500	0.0000	0	5	0.0000	0.0000	0.0000	0.0000	0	0
0	101.5000	0.0000	0	5	0.0000	0.0000	0.0000	0.0000	0	0
0	103.2500	0.0000	0	5	0.0000	0.0000	0.0000	0.0000	0	0
0	105.0000	0.0000	0	5	0.0000	0.0000	0.0000	0.0000	0	0
0	106.7500	0.0000	0	5	0.0000	0.0000	0.0000	0.0000	0	0
0	108.5000	0.0000	0	5	0.0000	0.0000	0.0000	0.0000	0	0
0	110.2500	0.0000	0	5	0.0000	0.0000	0.0000	0.0000	0	0
0	112.0000	0.0000	0	5	0.0000	0.0000	0.0000	0.0000	0	0
0	113.7500	0.0000	0	5	0.0000	0.0000	0.0000	0.0000	0	0
0	115.5000	0.0000	0	5	0.0000	0.0000	0.0000	0.0000	0	0
0	117.2500	0.0000	0	5	0.0000	0.0000	0.0000	0.0000	0	0
0	119.0000	0.0000	0	5	0.0000	0.0000	0.0000	0.0000	0	0
0	120.7500	0.0000	0	5	0.0000	0.0000	0.0000	0.0000	0	0
0	122.5000	0.0000	0	5	0.0000	0.0000	0.0000	0.0000	0	0
0	124.2500	0.0000	0	5	0.0000	0.0000	0.0000	0.0000	0	0
0	126.0000	0.0000	0	5	0.0000	0.0000	0.0000	0.0000	0	0
0	127.7500	0.0000	0	5	0.0000	0.0000	0.0000	0.0000	0	0
0	129.5000	0.0000	0	5	0.0000	0.0000	0.0000	0.0000	0	0
0	131.2500	0.0000	0	5	0.0000	0.0000	0.0000	0.0000	0	0
0	133.0000	0.0000	0	5	0.0000	0.0000	0.0000	0.0000	0	0
0	134.7500	0.0000	0	5	0.0000	0.0000	0.0000	0.0000	0	0
0	136.5000	0.0000	0	5	0.0000	0.0000	0.0000	0.0000	0	0
0	138.2500	0.0000	0	5	0.0000	0.0000	0.0000	0.0000	0	0
0	140.0000	0.0000	0	5	0.0000	0.0000	0.0000	0.0000	0	0
0	141.7500	0.0000	0	5	0.0000	0.0000	0.0000	0.0000	0	0
0	143.5000	0.0000	0	5	0.0000	0.0000	0.0000	0.0000	0	0
0	145.2500	0.0000	0	5	0.0000	0.0000	0.0000	0.0000	0	0
0	147.0000	0.0000	0	5	0.0000	0.0000	0.0000	0.0000	0	0
0	148.7500	0.0000	0	5	0.0000	0.0000	0.0000	0.0000	0	0
0	150.5000	0.0000	0	5	0.0000	0.0000	0.0000	0.0000	0	0
0	152.2500	0.0000	0	5	0.0000	0.0000	0.0000	0.0000	0	0
0	154.0000	0.0000	0	5	0.0000	0.0000	0.0000	0.0000	0	0
0	155.7500	0.0000	0	5	0.0000	0.0000	0.0000	0.0000	0	0
0	157.5000	0.0000	0	5	0.0000	0.0000	0.0000	0.0000	0	0
0	159.2500	0.0000	0	5	0.0000	0.0000	0.0000	0.0000	0	0
0	161.0000	0.0000	0	5	0.0000	0.0000	0.0000	0.0000	0	0
0	162.7500	0.0000	0	5	0.0000	0.0000	0.0000	0.0000	0	0
0	164.5000	0.0000	0	5	0.0000	0.0000	0.0000	0.0000	0	0
0	166.2500	0.0000	0	5	0.0000	0.0000	0.0000	0.0000	0	0
0	168.0000	0.0000	0	5	0.0000	0.0000	0.0000	0.0000	0	0
0	169.7500	0.0000	0	5	0.0000	0.0000	0.0000	0.0000	0	0
0	171.5000	0.0000	0	5	0.0000	0.0000	0.0000	0.0000	0	0
0	173.2500	0.0000	0	5	0.0000	0.0000	0.0000	0.0000	0	0
0	175.0000	0.0000	0	5	0.0000	0.0000	0.0000	0.0000	0	0
0	176.7500	0.0000	0	5	0.0000	0.0000	0.0000	0.0000	0	0
0	178.5000	0.0000	0	5	0.0000	0.0000	0.0000	0.0000	0	0
0	180.2500	0.0000	0	5	0.0000	0.0000	0.0000	0.0000	0	0
0	182.0000	0.0000	0	5	0.0000	0.0000	0.0000	0.0000	0	0
0	183.7500	0.0000	0	5	0.0000	0.0000	0.0000	0.0000	0	0
0	185.5000	0.0000	0	5	0.0000	0.0000	0.0000	0.0000	0	0
0	187.2500	0.0000	0	5	0.0000	0.0000	0.0000	0.0000	0	0
0	189.0000	0.0000	0	5	0.0000	0.0000	0.0000	0.0000	0	0
0	190.7500	0.0000	0	5	0.0000	0.0000	0.0000	0.0000	0	0
0	192.5000	0.0000	0	5	0.0000	0.0000	0.0000	0.0000	0	0
0	194.2500	0.0000	0	5	0.0000	0.0000	0.0000	0.0000	0	0
0	196.0000	0.0000	0	5	0.0000	0.0000	0.0000	0.0000	0	0
0	197.7500	0.0000	0	5	0.0000	0.0000	0.0000	0.0000	0	0
0	199.5000	0.0000	0	5	0.0000	0.0000	0.0000	0.0000	0	0
0	201.2500	0.0000	0	5	0.0000	0.0000	0.0000	0.0000	0	0
0	203.0000	0.0000	0	5	0.0000	0.0000	0.0000	0.0000	0	0
0	204.7500	0.0000	0	5	0.0000	0.0000	0.0000	0.0000	0	0
0	206.5000	0.0000	0	5	0.0000	0.0000	0.0000	0.0000	0	0
0	208.2500	0.0000	0	5	0.0000	0.0000	0.0000	0.0000	0	0
0	210.0000	0.0000	0	5	0.0000	0.0000	0.0000	0.0000	0	0
0	211.7500	0.0000	0	5	0.0000	0.0000	0.0000	0.0000	0	0
0	213.5000	0.0000	0	5	0.0000	0.0000	0.0000	0.0000	0	0
0	215.2500	0.0000	0	5	0.0000	0.0000	0.0000	0.0000	0	0
0	217.0000	0.0000	0	5	0.0000	0.0000	0.0000	0.0000	0	0
0	218.7500	0.0000	0	5	0.0000	0.0000	0.0000	0.0000	0	0
0	220.5000	0.0000	0	5	0.0000	0.0000	0.0000	0.0000	0	0
0	222.2500	0.0000	0	5	0.0000	0.0000	0.0000	0.0000	0	0
0	224.0000	0.0000	0	5	0.0000	0.0000	0.0000	0.0000	0	0
0	225.7500	0.0000	0	5	0.0000	0.0000	0.0000	0.0000	0	0
0	227.5000	0.0000	0	5	0.0000	0.0000	0.0000	0.0000	0	0
0	229.2500	0.0000	0	5	0.0000	0.0000	0.0000	0.0000	0	0
0	231.0000	0.0000	0	5	0.0000	0.0000	0.0000	0.0000	0	0
0	232.7500	0.0000	0	5	0.0000	0.0000	0.0000	0.0000	0	0
0	234.5000	0.0000	0	5	0.0000	0.0000	0.0000	0.0000	0	0
0	236.2500	0.0000	0	5	0.0000	0.0000	0.0000	0.0000	0	0
0	238.0000	0.0000	0	5	0.0000	0.0000	0.0000	0.0000	0	0
0	239.7500	0.0000	0	5	0.0000	0.0000	0.0000	0.0000	0	0
0	241.5000	0.0000	0	5	0.0000	0.0000	0.0000	0.0000	0	0
0	243.2500	0.0000	0	5	0.0000	0.0000	0.0000	0.0000	0	0
0	245.0000	0.0000	0	5	0.0000	0.0000	0.0000	0.0000	0	0
0	246.7500	0.0000	0	5	0.0000	0.0000	0.0000	0.0000	0	0
0	248.5000	0.0000	0	5	0.0000	0.0000	0.0000	0.0000	0	0
0	250.2500	0.0000	0	5	0.0000	0.0000	0.0000	0.0000	0	0
0	252.0000	0.0000	0	5	0.0000	0.0000	0.0000	0.0000	0	0
0	253.7500	0.0000	0	5	0.0000	0.0000	0.0000	0.0000	0	0
0	255.5000	0.0000	0	5	0.0000	0.0000	0.0000	0.0000	0	0
0	257.2500	0.0000	0	5	0.0000	0.0000	0.0000	0.0000	0	0
0	259.0000	0.0000	0	5	0.0000	0.0000	0.0000	0.0000	0	0
0	260.7500	0.0000	0	5	0.0000	0.0000	0.0000	0.0000	0	0
0	262.5000	0.0000	0	5	0.0000	0.0000	0.0000	0.0000	0	0
0	264.2500	0.0000	0	5	0.0000	0.0000	0.0000	0.0000	0	0
0	266.0000	0.0000	0	5	0.0000	0.0000	0.0000	0.0000	0	0
0	267.7500	0.0000	0	5	0.0000	0.0000	0.0000	0.0000	0	0
0	269.5000	0.0000	0	5	0.0000	0.0000	0.0000	0.0000	0	0
0	271.2500	0.0000	0	5	0.0000	0.0000	0.0000	0.0000	0	0
0	273.0000	0.0000	0	5	0.0000	0.0000	0.0000	0.0000	0	0
0	274.7500	0.0000	0	5	0.0000	0.0000	0.0000	0.0000	0	0
0	276.5000	0.0000	0	5	0.0000	0.0000	0.0000	0.0000	0	0
0	278.2500	0.0000	0	5	0.0000	0.0000	0.0000	0.0000	0	0
0	280.0000	0.0000	0	5	0.0000	0.0000	0.0000	0.0000	0	0
0	281.7500	0.0000	0	5	0.0000	0.0000	0.0000	0.0000	0	0
0	283.5000	0.0000	0	5	0.0000	0.0000	0.0000	0.0000	0	0
0	285.2500	0.0000	0	5	0.0000	0.0000	0.0000	0.0000	0	0
0	287.0000	0.0000	0	5	0.0000	0.0000	0.0000	0.0000	0	0
0	288.7500	0.0000	0	5	0.0000	0.0000	0.0000	0.0000	0	0
0	290.5000	0.0000	0	5	0.0000	0.0000	0.0000	0.0000	0	0
0	292.2500	0.0000	0	5	0.0000	0.0000	0.0000	0.0000	0	0
0	294.0000	0.0000	0	5	0.0000	0.0000	0.0000	0.0000	0	0
0	295.7500	0.0000	0	5	0.0000	0.0000	0.0000	0.0000	0	0
0	297.5000	0.0000	0	5	0.0000	0.0000	0.0000	0.0000	0	0
0	299.2500	0.0000	0	5	0.0000	0.0000	0.0000	0.0000	0	0
0	301.0000	0.0000	0	5	0.0000	0.0000	0.0000	0.0000	0	0
0	302.7500	0.0000	0	5	0.0000	0.0000	0.0000	0.0000	0	0
0	304.5000	0.0000	0	5	0.0000	0.0000	0.0000	0.0000	0	0
0	306.2500	0.0000	0	5	0.0000	0.0000	0.0000	0.0000	0	0
0	308.0000	0.0000	0	5	0.0000	0.0000	0.0000	0.0000	0	0
0	309.7500	0.0000	0	5	0.0000	0.0000	0.0000	0.0000	0	0
0	311.5000	0.0000	0	5	0.0000	0.0000	0.0000	0.0000	0	0
0	313.2500	0.0000	0	5	0.0000	0.0000	0.0000	0.0000	0	0
0	315.0000	0.0000	0	5	0.0000	0.0000	0.0000	0.0000	0	0
0	316.7500	0.0000	0	5	0.0000	0.0000	0.0000	0.0000	0	0
0	318.5000	0.0000	0	5	0.0000	0.0000	0.0000	0.0000	0	0
0	320.2500	0.0000	0	5	0.0000	0.0000	0.0000	0.0000	0	0
0	322.0000	0.0000	0	5	0.0000	0.0000	0.0000	0.0000	0	0
0	323.7500	0.0000	0	5	0.0000	0.0000	0.0000	0.0000	0	0
0	325.5000	0.0000	0	5	0.0000	0.0000	0.0000	0.0000	0	0
0	327.2500	0.0000	0	5	0.0000	0.0000	0.0000	0.0000	0	0
0	329.0000	0.0000	0	5	0.0000	0.0000	0.0000	0.0000	0	0
0	330.7500	0.0000	0	5	0.0000	0.0000	0.0000	0.0000	0	0
0	332.5000	0.0000	0	5	0.0000	0.0000	0.0000	0.0000	0	0
0	334.2500	0.0000	0	5	0.0000	0.0000	0.0000	0.0000	0	0
0	336.0000	0.0000	0	5	0.0000	0.0000	0.0000	0.0000	0	0
0	337.7500	0.0000	0	5	0.0000	0.0000	0.0000	0.0000	0	0
0	339.5000	0.0000	0	5	0.0000	0.0000	0.0000	0.0000	0	0
0	341.2500	0.0000	0	5	0.0000	0.0000	0.0000	0.0000	0	0
0	343.0000	0.0000	0	5	0.0000	0.0000	0.0000	0.0000	0	0
0	344.7500	0.0000	0	5	0.0000	0.0000	0.0000	0.0000	0	0
0	346.5000	0.0000	0	5	0.0000	0.0000	0.0000	0.0000	0	0
0	348.2500	0.0000	0	5	0.0000	0.0000	0.0000	0.0000	0	0
0	350.0000	0.0000	0	5	0.0000	0.0000	0.0000	0.0000	0	0
0	351.7500	0.0000	0	5	0.0000	0.0000	0.0000	0.0000	0	0
0	353.5000	0.0000	0	5	0.0000	0.0000	0.0000	0.0000	0	0
0	355.2500	0.0000	0	5	0.0000	0.0000	0.0000	0.0000	0	0
0	357.0000	0.0000	0	5	0.0000	0.0000	0.0000	0.0000	0	0
0	358.7500	0.0000	0	5	0.0000	0.0000	0.0000	0.0000	0	0
0	360.5000	0.0000	0	5	0.0000	0.0000	0.0000	0.0000	0	0
0	362.2500	0.0000	0	5	0.0000	0.0000	0.0000	0.0000	0	0
0	364.0000	0.0000	0	5	0.0000	0.0000	0.0000	0.0000	0	0
0	365.7500	0.0000	0	5	0.0000	0.0000	0.0000	0.0000	0	0
0	367.5000	0.0000	0	5	0.0000	0.0000	0.0000	0.0000	0	0
0	369.2500	0.0000	0	5	0.0000	0.0000	0.0000	0.0000	0	0
0	371.0000	0.0000	0	5	0.0000	0.0000	0.0000	0.0000	0	0
0	372.7500	0.0000	0	5	0.0000	0.0000	0.0000	0.0000	0	0
0	374.5000	0.0000	0	5	0.0000	0.0000	0.0000	0.0000	0	0
0	376.2500	0.0000	0	5	0.0000	0.0000	0.0000	0.0000	0	0
0	378.0000	0.0000	0	5	0.0000	0.0000	0.0000	0.0000	0	0
0	379.7500	0.0000	0	5	0.0000	0.0000	0.0000	0.0000	0	0
0	381.5000	0.0000	0	5	0.0000	0.0000	0.0000	0.0000	0	0
0	383.2500	0.0000	0	5	0.0000	0.0000	0.0000	0.0000	0	0
0	385.0000	0.0000	0	5	0.0000	0.0000	0.0000	0.0000	0	0
0	386.7500	0.0000	0	5	0.0000	0.0000	0.0000	0.0000	0	0
0	388.5000	0.0000	0	5	0.0000	0.0000	0.0000	0.0000	0	0
0	390.2500	0.0000	0	5	0.0000	0.0000	0.0000	0.0000	0	0
0	392.0000	0.0000	0	5	0.0000	0.0000	0.0000	0.0000	0	0
0	393.7500	0.0000	0	5	0.0000	0.0000	0.0000	0.0000	0	0
0	395.5000	0.0000	0	5	0.0000	0.0000	0.0000	0.0000	0	0
0	397.2500	0.0000	0	5	0.0000	0.0000	0.0000	0.0000	0	0
0	399.0000	0.0000	0	5	0.0000	0.0000	0.0000	0.0000	0	0
0	400.7500	0.0000	0	5	0.0000	0.0000	0.0000	0.0000	0	0
0	402.5000	0.0000	0	5	0.0000	0.0000	0.0000	0.0000	0	0
0	404.2500	0.0000	0	5	0.0000	0.0000	0.0000	0.0000	0	0
0	406.0000	0.0000	0	5	0.0000	0.0000	0.0000	0.0000	0	0
0	407.7500	0.0000	0	5	0.0000	0.0000	0.0000	0.0000	0	0
0	409.5000	0.0000	0	5	0.0000	0.0000	0.0000	0.0000	0	0
0	411.2500	0.0000	0	5	0.0000	0.0000	0.0000	0.0000	0	0
0	413.0000	0.0000	0	5	0.0000	0.0000	0.0000	0.0000	0	0
0	414.7500	0.0000	0	5	0.0000	0.0000	0.0000	0.0000	0	0
0	416.5000	0.0000	0	5	0.0000	0.0000	0.0000	0.0000	0	0
0	418.2500	0.0000	0	5	0.0000	0.0000	0.0000	0.0000	0	0
0	420.0000	0.0000	0	5	0.0000	0.0000	0.0000	0.0000	0	0
0	421.7500	0.0000	0	5	0.0000	0.0000	0.0000	0.0000	0	0
0	423.5000	0.0000	0	5	0.0000	0.0000	0.0000	0.0000	0	0
0	425.2500	0.0000	0	5	0.0000	0.0000	0.0000	0.0000	0	0
0	427.0000	0.0000	0	5	0.0000	0.0000	0.0000	0.0000	0	0
0	428.7500	0.0000	0	5	0.0000	0.0000	0.0000	0.0000	0	0
0	430.5000	0.0000	0	5	0.0000	0.0000	0.0000	0.0000	0	0
0	432.2500	0.0000	0	5	0.0000	0.0000	0.0000	0.0000	0	0
0	434.0000	0.0000	0	5	0.0000	0.0000	0.0000	0.0000	0	0
0	435.7500	0.0000	0	5	0.0000	0.0000	0.0000	0.0000	0	0
0	437.5000	0.0000	0	5	0.0000	0.0000	0.0000	0.0000	0	0
0	439.2500	0.0000	0	5	0.0000	0.0000	0.0000	0.0000	0	0
0	441.0000	0.0000	0	5	0.0000	0.0000	0.0000	0.0000	0	0
0	442.7500	0.0000	0	5	0.0000	0.0000	0.0000	0.0000	0	0
0	444.5000	0.0000	0	5	0.0000	0.0000	0.0000	0.0000	0	0
0	446.2500	0.0000	0	5	0.0000	0.0000	0.0000	0.0000	0	0
0	448.0000	0.0000	0	5	0.0000	0.0000	0.0000	0.0000	0	0
0	449.7500	0.0000	0	5	0.0000	0.0000	0.0000	0.0000	0	0
0	451.5000	0.0000	0	5	0.0000	0.0000	0.0000	0.0000	0	0
0	453.2500	0.0000	0	5	0.0000	0.0000	0.0000	0.0000	0	0
0	455.0000	0.0000	0	5	0.0000	0.0000	0.0000	0.0000	0	0
0	456.7500	0.0000	0	5	0.0000	0.0000	0.0000	0.0000	0	0
0	458.5000	0.0000	0	5	0.0000	0.0000	0.0000	0.0000	0	0
0	460.2500	0.0000	0	5	0.0000	0.0000	0.0000	0.0000	0	0
0	462.0000	0.0000	0	5	0.0000	0.0000	0.0000	0.0000	0	0
0	463.7500	0.0000	0	5	0.0000	0.0000	0.0000	0.0000	0	0
0	465.5000	0.0000	0	5	0.0000	0.0000	0.0000	0.0000	0	0
0	467.2500	0.0000	0	5	0.0000	0.0000	0.0000	0.0000	0	0
0	469.0000	0.0000	0	5	0.0000	0.0000	0.0000	0.0000	0	0
0	470.7500	0.0000	0	5	0.0000	0.0000	0.0000	0.0000	0	0
0	472.5000	0.0000	0	5	0.0000	0.0000	0.0000	0.0000	0	0
0	474.2500	0.0000	0	5	0.0000	0.0000	0.0000	0.0000	0	0
0	476.0000	0.0000	0	5	0.0000	0.0000	0.0000	0.0000	0	0
0	477.7500	0.0000	0	5	0.0000	0.0000	0.0000	0.0000	0	0
0	479.5000	0.0000	0	5	0.0000	0.0000	0.0000	0.0000	0	0
0	481.2500	0.0000	0	5	0.0000	0.0000	0.0000	0.0000	0	0
0	483.0000	0.0000	0	5	0.0000	0.0000	0.0000	0.0000	0	0
0	484.7500	0.0000	0	5	0.0000	0.0000	0.0000	0.0000	0	0
0	486.5000	0.0000	0	5	0.0000	0.0000	0.0000	0.0000	0	0
0	488.2500	0.0000	0	5	0.0000	0.0000	0.0000	0.0000	0	0
0	490.0000	0.0000	0	5	0.0000	0.0000	0.0000	0.0000	0	0
0	491.7500	0.0000	0	5	0.0000	0.0000	0.0000	0.0000	0	0
0	493.5000	0.0000	0	5	0.0000	0.0000	0.0000	0.0000	0	0
0	495.2500	0.0000	0	5	0.0000	0.0000	0.0000	0.0000	0	0
0	497.0000	0.0000	0	5	0.0000	0.0000	0.0000	0.0000	0	0
0	498.7500	0.0000	0	5	0.0000	0.0000	0.0000	0.0000	0	0
0	500.5000	0.0000	0	5	0.0000	0.0000	0.0000	0.0000	0	0
0	502.2500	0.0000	0	5	0.0000	0.0000	0.0000	0.0000	0	0
0	504.0000	0.0000	0	5	0.0000	0.0000	0.0000	0.0000	0	0
0	505.7500	0.0000	0	5	0.0000	0.0000	0.0000	0.0000	0	0
0	507.5000	0.0000	0	5	0.0000	0.0000	0.0000	0.0000	0	0
0	509.2500	0.0000	0	5	0.0000	0.0000	0.0000	0.0000	0	0
0	511.0000	0.0000	0	5	0.0000	0.0000	0.0000	0.0000	0	0
0	512.7500	0.0000	0	5	0.0000	0.0000	0.0000	0.0000	0	0
0	514.5000	0.0000	0	5	0.0000	0.0000	0.0000	0.0000	0	0
0	516.2500	0.0000	0	5	0.0000	0.0000	0.0000	0.0000	0	0
0	518.0000	0.0000	0	5	0.0000	0.0000	0.0000	0.0000	0	0
0	519.7500	0.0000	0	5	0.0000	0.0000	0.0000	0.0000	0	0
0	521.5000	0.0000	0	5	0.0000	0.0000	0.0000	0.0000	0	0
0	523.2500	0.0000	0	5	0.0000	0.0000	0.0000	0.0000	0	0
0	525.0000	0.0000	0	5	0.0000	0.0000	0.0000	0.0000	0	0
0	526.7500	0.0000	0	5	0.0000	0.0000	0.0000	0.0000	0	0
0	528.5000	0.0000	0	5	0.0000	0.0000	0.0000	0.0000	0	0
0	530.2500	0.0000	0	5	0.0000	0.0000	0.0000	0.0000	0	0
0	532.0000	0.0000	0	5	0.0000	0.0000	0.0000	0.0000	0	0
0	533.7500	0.0000	0	5	0.0000	0.0000	0.0000	0.0000	0	0
0	535.5000	0.0000	0	5	0.0000	0.0000	0.0000	0.0000	0	0
0	537.2500	0.0000	0	5	0.0000	0.0000	0.0000	0.0000	0	0
0	539.0000	0.0000	0	5	0.0000	0.0000	0.0000	0.0000	0	0
0	540.7500	0.0000	0	5	0.0000	0.0000	0.0000	0.0000	0	0
0	542.5000	0.0000	0	5	0.0000	0.0000	0.0000	0.0000	0	0
0	544.2500	0.0000	0	5	0.0000	0.0000	0.0000	0.0000	0	0
0	546.0000	0.0000	0	5	0.0000	0.0000	0.0000	0.0000	0	0
0	547.7500	0.0000	0	5	0.0000	0.0000	0.0000	0.0000	0	0
0	549.5000	0.0000	0	5	0.0000	0.0000	0.0000	0.0000	0	0
0	551.2500	0.0000	0	5	0.0000	0.0000	0.0000	0.0000	0	0
0	553.0000	0.0000	0	5	0.0000	0.0000	0.0000	0.0000	0	0
0	554.7500	0.0000	0	5	0.0000	0.0000	0.0000	0.0000	0	0
0	556.5000	0.0000	0	5	0.0000	0.0000	0.0000	0.0000	0	0
0	558.2500	0.0000	0	5	0.0000	0.0000	0.0000	0.0000	0	0
0	560.0000	0.0000	0	5	0.0000	0.0000	0.0000	0.0000	0	0
0	561.7500	0.0000	0	5	0.0000	0.0000	0.0000	0.0000	0	0
0	563.5000	0.0000	0	5	0.0000	0.0000	0.0000	0.0000	0	0
0	565.2500	0.0000	0	5	0.0000	0.0000	0.0000	0.0000	0	0
0	567.0000	0.0000	0	5	0.0000	0.0000	0.0000	0.0000	0	0
0	568.7500	0.0000	0	5	0.0000	0.0000	0.0000	0.0000	0	0
0	570.5000	0.0000	0	5	0.0000	0.0000	0.0000	0.0000	0	0
0	572.2500	0.0000	0	5	0.0000	0.0000	0.0000	0.0000	0	0
0	574.0000	0.0000	0	5	0.0000	0.0000	0.0000	0.0000	0	0
0	575.7500	0.0000	0	5	0.0000	0.0000	0.0000	0.0000	0	0
0	577.5000	0.0000	0	5	0.0000	0.0000	0.0000	0.0000	0	0
0	579.2500	0.0000	0	5	0.0000	0.0000	0.0000	0.0000	0	0
0	581.0000	0.0000	0	5	0.0000	0.0000	0.0000	0.0000	0	0
0	582.7500	0.0000	0	5	0.0000	0.0000	0.0000	0.0000	0	0
0	584.5000	0.0000	0	5	0.0000	0.0000	0.0000	0.0000	0	0
0	586.2500	0.0000	0	5	0.0000	0.0000	0.0000	0.0000	0	0
0	588.0000	0.0000	0	5	0.0000	0.0000	0.0000	0.0000	0	0
0	589.7500	0.0000	0	5	0.0000	0.0000	0.0000	0.0000	0	0
0	591.5000	0.0000	0	5	0.0000	0.0000	0.0000	0.0000	0	0
0	593.2500	0.0000	0	5	0.0000	0.0000	0.0000	0.0000	0	0
0	595.0000	0.0000	0	5	0.0000	0.0000	0.0000	0.0000	0	0
0	596.7500	0.0000	0	5	0.0000	0.0000	0.0000	0.0000	0	0
0	598.5000	0.0000	0	5	0.0000	0.0000	0.0000	0.0000	0	0
0	600.2500	0.0000	0	5	0.0000	0.0000	0.0000	0.0000	0	0
0	602.0000	0.0000	0	5	0.0000	0.0000	0.0000	0.0000	0	0
0	603.7500	0.0000	0	5	0.0000	0.0000	0.0000	0.0000	0	0
0	605.5000	0.0000	0	5	0.0000	0.0000	0.0000	0.0000	0	0
0	607.2500	0.0000	0	5	0.0000	0.0000	0.0000	0.0000	0	0
0	609.0000	0.0000	0	5	0.0000	0.0000	0.0000	0.0000	0	0
0	610.7500	0.0000	0	5	0.0000	0.0000	0.0000	0.0000	0	0
0	612.5000	0.0000	0	5	0.0000	0.0000	0.0000	0.0000	0	0
0	614.2500	0.0000	0	5	0.0000	0.0000	0.0000	0.0000	0	0
0	616.0000	0.0000	0	5	0.0000	0.0000	0.0000	0.0000	0	0
0	617.7500	0.0000	0	5	0.0000	0.0000	0.0000	0.0000	0	0
0	619.5000	0.0000	0	5	0.0000	0.0000	0.0000	0.0000	0	0
0	621.2500	0.0000	0	5	0.0000	0.0000	0.0000	0.0000	0	0
0	623.0000	0.0000	0	5	0.0000	0.0000	0.0000	0.0000	0	0
0	624.7500	0.0000	0	5	0.0000	0.0000	0.0000	0.0000	0	0
0	626.5000	0.0000	0	5	0.0000	0.0000	0.0000	0.0000	0	0
0	628.2500	0.0000	0	5	0.0000	0.0000	0.0000	0.0000	0	0
0	630.0000	0.0000	0	5	0.0000	0.0000	0.0000	0.0000	0	0
0	631.7500	0.0000	0	5	0.0000	0.0000	0.0000	0.0000	0	0
0	633.5000	0.0000	0	5	0.0000	0.0000	0.0000	0.0000	0	0
0	635.2500	0.0000	0	5	0.0000	0.0000	0.0000	0.0000	0	0
0	637.0000	0.0000	0	5	0.0000	0.0000	0.0000	0.0000	0	0
0	638.7500	0.0000	0	5	0.0000	0.0000	0.0000	0.0000	0	0
0	640.5000	0.0000	0	5	0.0000	0.0000	0.0000	0.0000	0	0
0	642.2500	0.0000	0	5	0.0000	0.0000	0.0000	0.0000	0	0
0	644.0000	0.0000	0	5	0.0000	0.0000	0.0000	0.0000	0	0
0	645.7500	0.0000	0	5	0.0000	0.0000	0.0000	0.0000	0	0
0	647.5000	0.0000	0	5	0.0000	0.0000	0.0000	0.0000	0	0
0	649.2500	0.0000	0	5	0.0000	0.0000	0.0000	0.0000	0	0
0	651.0000	0.0000	0	5	0.0000	0.0000	0.0000	0.0000	0	0
0	652.7500	0.0000	0	5	0.0000	0.0000	0.0000	0.0000	0	0
0	654.5000	0.0000	0	5	0.0000	0.0000	0.0000	0.0000	0	0
0	656.2500	0.0000	0	5	0.0000	0.0000	0.0000	0.0000	0	0
0	658.0000	0.0000	0	5	0.0000	0.0000	0.0000	0.0000	0	0
0	659.7500	0.0000	0	5	0.0000	0.0000	0.0000	0.0000	0	0
0	661.5000	0.0000	0	5	0.0000	0.0000	0.0000	0.0000	0	0
0	663.2500	0.0000	0	5	0.0000	0.0000	0.0000	0.0000	0	0
0	665.0000	0.0000	0	5	0.0000	0.0000	0.0000	0.0000	0	0
0	666.7500	0.0000	0	5	0.0000	0.0000	0.0000	0.0000	0	0
0	668.5000	0.0000	0	5	0.0000	0.0000	0.0000	0.0000	0	0
0	670.2500	0.0000	0	5	0.0000	0.0000	0.0000	0.0000	0	0
0	672.0000	0.0000	0	5	0.0000	0.0000	0.0000	0.0000	0	0
0	673.7500	0.0000	0	5	0.0000	0.0000	0.0000	0.0000	0	0
0	675.5000	0.0000	0	5	0.0000	0.0000	0.0000	0.0000	0	0
0	677.2500	0.0000	0	5	0.0000	0.0000	0.0000	0.0000	0	0
0	679.0000	0.0000	0	5	0.0000	0.0000	0.0000	0.0000	0	0
0	680.7500	0.0000	0	5	0.0000	0.0000	0.0000	0.0000	0	0
0	682.5000	0.0000	0	5	0.0000	0.0000	0.0000	0.0000	0	0
0	684.2500	0.0000	0	5	0.0000	0.0000	0.0000	0.0000	0	0
0	686.0000	0.0000	0	5	0.0000	0.0000	0.0000	0.0000	0	0
0	687.7500	0.0000	0	5	0.0000	0.0000	0.0000	0.0000	0	0
0	689.5000	0.0000	0	5	0.0000	0.0000	0.0000	0.0000	0	0
0	691.2500	0.0000	0	5	0.0000	0.0000	0.0000	0.0000	0	0
0	693.0000	0.0000	0	5	0.0000	0.0000	0.0000	0.0000	0	0
0	694.7500	0.0000	0	5	0.0000	0.0000	0.0000	0.0000	0	0
0	696.5000	0.0000	0	5	0.0000	0.0000	0.0000	0.0000	0	0
0	698.2500	0.0000	0	5	0.0000	0.0000	0.0000	0.0000	0	0
0	700.0000	0.0000	0	5	0.0000	0.0000	0.0000	0.0000	0	0
0	701.7500	0.0000	0	5	0.0000	0.0000	0.0000	0.0000	0	0
0	703.5000	0.0000	0	5	0.0000	0.0000	0.0000	0.0000	0	0
0	705.2500	0.0000	0	5	0.0000	0.0000	0.0000	0.0000	0	0
0	707.0000	0.0000	0	5	0.0000	0.0000	0.0000	0.0000	0	0
0	708.7500	0.0000	0	5	0.0000	0.0000	0.0000	0.0000	0	0
0	710.5000	0.0000	0	5	0.0000	0.0000	0.0000	0.0000	0	0
0	712.2500	0.0000	0	5	0.0000	0.0000	0.0000	0.0000	0	0
0	714.0000	0.0000	0	5	0.0000	0.0000	0.0000	0.0000	0	0
0	715.7500	0.0000	0	5	0.0000	0.0000	0.0000	0.0000	0	0
0	717.5000	0.0000	0	5	0.0000	0.0000	0.0000	0.0000	0	0
0	719.2500	0.0000	0	5	0.0000	0.0000	0.0000	0.0000	0	0
0	721.0000	0.0000	0	5	0.0000	0.0000	0.0000	0.0000	0	0
0	722.7500	0.0000	0	5	0.0000	0.0000	0.0000	0.0000	0	0
0	724.5000	0.0000	0	5	0.0000	0.0000	0.0000	0.0000	0	0
0	726.2500	0.0000	0	5	0.0000	0.0000	0.0000	0.0000	0	0
0	728.0000	0.0000	0	5	0.0000	0.0000	0.0000	0.0000	0	0
0	729.7500	0.0000	0	5	0.0000	0.0000	0.0000	0.0000	0	0
0	731.5000	0.0000	0	5	0.0000	0.0000	0.0000	0.0000	0	0
0	733.2500	0.0000	0	5	0.0000	0.0000	0.0000	0.0000	0	0
0	735.0000	0.0000	0	5	0.0000	0.0000	0.0000	0.0000	0	0
0	736.7500	0.0000	0	5	0.0000	0.0000	0.0000	0.0000	0	0
0	738.5000	0.0000	0	5	0.0000	0.0000	0.0000	0.0000	0	0
0	740.2500	0.0000	0	5	0.0000	0.0000	0.0000	0.0000	0	0
0	742.0000	0.0000	0	5	0.0000	0.0000	0.0000	0.0000	0	0
0	743.7500	0.0000	0	5	0.0000	0.0000	0.0000	0.0000	0	0
0	745.5000	0.0000	0	5	0.0000	0.0000	0.0000	0.0000	0	0
0	747.2500	0.0000	0	5	0.0000	0.0000	0.0000	0.0000	0	0
0	749.0000	0.0000	0	5	0.0000	0.0000	0.0000	0.0000	0	0
0	750.7500	0.0000	0	5	0.0000	0.0000	0.0000	0.0000	0	0
0	752.5000	0.0000	0	5	0.0000	0.0000	0.0000	0.0000	0	0
0	754.2500	0.0000	0	5	0.0000	0.0000	0.0000	0.0000	0	0
0	756.0000	0.0000	0	5	0.0000	0.0000	0.0000	0.0000	0	0
0	757.7500	0.0000	0	5	0.0000	0.0000	0.0000	0.0000	0	0
0	759.5000	0.0000	0	5	0.0000	0.0000	0.0000	0.0000	0	0
0	761.2500	0.0000	0	5	0.0000	0.0000	0.0000	0.0000	0	0
0	763.0000	0.0000	0	5	0.0000	0.0000	0.0000	0.0000	0	0
0	764.7500	0.0000	0	5	0.0000	0.0000	0.0000	0.0000	0	0
0	766.5000	0.0000	0	5	0.0000	0.0000	0.0000	0.0000	0	0
0	768.2500	0.0000	0	5	0.0000	0.0000	0.0000	0.0000	0	0
0	770.0000	0.0000	0	5	0.0000	0.0000	0.0000	0.0000	0	0
0	771.7500	0.0000	0	5	0.0000	0.0000	0.0000	0.0000	0	0
0	773.5000	0.0000	0	5	0.0000	0.0000	0.0000	0.0000	0	0
0	775.2500	0.0000	0	5	0.0000	0.0000	0.0000	0.0000	0	0
0	777.0000	0.0000	0	5	0.0000	0.0000	0.0000	0.0000	0	0
0	778.7500	0.0000	0	5	0.0000	0.0000	0.0000	0.0000	0	0
0	780.5000	0.0000	0	5	0.0000	0.0000	0.0000	0.0000	0	0
0	782.2500	0.0000	0	5	0.0000	0.0000	0.0000	0.0000	0	0
0	784.0000	0.0000	0	5	0.0000	0.0000	0.0000	0.0000	0	0
0	785.7500	0.0000	0	5	0.0000	0.0000	0.0000	0.0000	0	0
0	787.5000	0.0000	0	5	0.0000	0.0000	0.0000	0.0000	0	0
0	789.2500	0.0000	0	5	0.0000	0.0000	0.0000	0.0000	0	0
0	791.0000	0.0000	0	5	0.0000	0.0000	0.0000	0.0000	0	0
0	792.7500	0.0000	0	5	0.0000	0.0000	0.0000	0.0000	0	0
0	794.5000	0.0000	0	5	0.0000	0.0000	0.0000	0.0000	0	0
0	796.2500	0.0000	0	5	0.0000	0.0000	0.0000	0.0000	0	0
0	798.0000	0.0000	0	5	0.0000	0.0000	0.0000	0.0000	0	0
0	799.7500	0.0000	0	5	0.0000	0.0000	0.0000	0.0000	0	0
0	801.5000	0.0000	0	5	0.0000	0.0000	0.0000	0.0000	0	0
0	803.2500	0.0000	0	5	0.0000	0.0000	0.0000	0.0000	0	0
0	805.0000	0.0000	0	5	0.0000	0.0000	0.0000	0.0000	0	0
0	806.7500	0.0000	0	5	0.0000	0.0000	0.0000	0.0000	0	0
0	808.5000	0.0000	0	5	0.0000	0.0000	0.0000	0.0000	0	0
0	810.2500	0.0000	0	5	0.0000	0.0000	0.0000	0.0000	0	0
0	812.0000	0.0000	0	5	0.0000	0.0000	0.0000	0.0000	0	0
0	813.7500	0.0000	0	5	0.0000	0.0000	0.0000	0.0000	0	0
0	815.5000	0.0000	0	5	0.0000	0.0000	0.0000	0.0000	0	0
0	817.2500	0.0000	0	5	0.0000	0.0000	0.0000	0.0000	0	0
0	819.0000	0.0000	0	5	0.0000	0.0000	0.0000	0.0000	0	0
0	820.7500	0.0000	0	5	0.0000	0.0000	0.0000	0.0000	0	0
0	822.5000	0.0000	0	5	0.0000	0.0000	0.0000	0.0000	0	0
0	824.2500	0.0000	0	5	0.0000	0.0000	0.0000	0.0000	0	0
0	826.0000	0.0000	0	5	0.0000	0.0000	0.0000	0.0000	0	0
0	827.7500	0.0000	0	5	0.0000	0.0000	0.0000	0.0000	0	0
0	829.5000	0.0000	0	5	0.0000	0.0000	0.0000	0.0000	0	0
0	831.2500	0.0000	0	5	0.0000	0.0000	0.0000	0.0000	0	0
0	833.0000	0.0000	0	5	0.0000	0.0000	0.0000	0.0000	0	0
0	834.7500	0.0000	0	5	0.0000	0.0000	0.0000	0.0000	0	0
0	836.5000	0.0000	0	5	0.0000	0.0000	0.0000	0.0000	0	0
0	838.2500	0.0000	0	5	0.0000	0.0000	0.0000	0.0000	0	0
0	840.0000	0.0000	0	5	0.0000	0.0000	0.0000	0.0000	0	0
0	841.7500	0.0000	0	5	0.0000	0.0000	0.0000	0.0000	0	0
0	843.5000	0.0000	0	5	0.0000	0.0000	0.0000	0.0000	0	0
0	845.2500	0.0000	0	5	0.0000	0.0000	0.0000	0.0000	0	0
0	847.0000	0.0000	0	5	0.0000	0.0000	0.0000	0.0000	0	0
0	848.7500	0.0000	0	5	0.0000	0.0000	0.0000	0.0000	0	0
0	850.5000	0.0000	0	5	0.0000	0.0000	0.0000	0.0000	0	0
0	852.2500	0.0000	0	5	0.0000	0.0000	0.0000	0.0000	0	0
0	854.0000	0.0000	0	5	0.0000	0.0000	0.0000	0.0000	0	0
0	855.7500	0.0000	0	5	0.0000	0.0000	0.0000	0.0000	0	0
0	857.5000	0.0000	0	5	0.0000	0.0000	0.0000	0.0000	0	0
0	859.2500	0.0000	0	5	0.0000	0.0000	0.0000	0.0000	0	0
0	861.0000	0.0000	0	5	0.0000	0.0000	0.0000	0.0000	0	0
0	862.7500	0.0000	0	5	0.0000	0.0000	0.0000	0.0000	0	0
0	864.5000	0.0000	0	5	0.0000	0.0000	0.0000	0.0000	0	0
0	866.2500	0.0000	0	5	0.0000	0.0000	0.0000	0.0000	0	0
0	868.0000	0.0000	0	5	0.0000	0.0000	0.0000	0.0000	0	0
0	869.7500	0.0000	0	5	0.0000	0.0000	0.0000	0.0000	0	0
0	871.5000	0.0000	0	5	0.0000	0.0000	0.0000	0.0000	0	0
0	873.2500	0.0000	0	5	0.0000	0.0000	0.0000	0.0000	0	0
0	875.0000	0.0000	0	5	0.0000	0.0000	0.0000	0.0000	0	0
0	876.7500	0.0000	0	5	0.0000	0.0000	0.0000	0.0000	0	0
0	878.5000	0.0000	0	5	0.0000	0.0000	0.0000	0.0000	0	0
0	880.2500	0.0000	0	5	0.0000	0.0000	0.0000	0.0000	0	0
0	882.0000	0.0000	0	5	0.0000	0.0000	0.0000	0.0000	0	0
0	883.7500	0.0000	0	5	0.0000	0.0000	0.0000	0.0000	0	0
0	885.5000	0.0000	0	5	0.0000	0.0000	0.0000	0.0000	0	0
0	887.2500	0.0000	0	5	0.0000	0.0000	0.0000	0.0000	0	0
0	889.0000	0.0000	0	5	0.0000	0.0000	0.0000	0.0000	0	0
0	890.7500	0.0000	0	5	0.0000	0.0000	0.0000	0.0000	0	0
0	892.5000	0.0000	0	5	0.0000	0.0000	0.0000	0.0000	0	0
0	894.2500	0.0000	0	5	0.0000	0.0000	0.0000	0.0000	0	0
0	896.0000	0.0000	0	5	0.0000	0.0000	0.0000	0.0000	0	0
0	897.7500	0.0000	0	5	0.0000	0.0000	0.0000	0.0000	0	0
0	899.5000	0.0000	0	5	0.0000	0.0000	0.0000	0.0000	0	0
0	901.2500	0.0000	0	5	0.0000	0.0000	0.0000	0.0000	0	0
0	903.0000	0.0000	0	5	0.0000	0.0000	0.0000	0.0000	0	0
0	904.7500	0.0000	0	5	0.0000	0.0000	0.0000	0.0000	0	0
0	906.5000	0.0000	0	5	0.0000	0.0000	0.0000	0.0000	0	0
0	908.2500	0.0000	0	5	0.0000	0.0000	0.0000	0.0000	0	0
0	910.0000	0.0000	0	5	0.0000	0.0000	0.0000	0.0000	0	0
0	911.7500	0.0000	0	5	0.0000	0.0000	0.0000	0.0000	0	0
0	913.5000	0.0000	0	5	0.0000	0.0000	0.0000	0.0000	0	0
0	915.2500	0.0000	0	5	0.0000	0.0000	0.0000	0.0000	0	0
0	917.0000	0.0000	0	5	0.0000	0.0000	0.0000	0.0000	0	0
0	918.7500	0.0000	0	5	0.0000	0.0000	0.0000	0.0000	0	0
0	920.5000	0.0000	0	5	0.0000	0.0000	0.0000	0.0000	0	0
0	922.2500	0.0000	0	5	0.0000	0.0000	0.0000	0.0000	0	0
0	924.0000	0.0000	0	5	0.0000	0.0000	0.0000	0.0000	0	0
0	925.7500	0.0000	0	5	0.0000	0.0000	0.0000	0.0000	0	0
0	927.5000	0.0000	0	5	0.0000	0.0000	0.0000	0.0000	0	0
0	929.2500	0.0000	0	5	0.0000	0.0000	0.0000	0.0000	0	0
0	931.0000	0.0000	0	5	0.0000	0.0000	0.0000	0.0000	0	0
0	932.7500	0.0000	0	5	0.0000	0.0000	0.0000	0.0000	0	0
0	934.5000	0.0000	0	5	0.0000	0.0000	0.0000	0.0000	0	0
0	936.2500	0.0000	0	5	0.0000	0.0000	0.0000	0.0000	0	0
0	938.0000	0.0000	0	5	0.0000	0.0000	0.0000	0.0000	0	0
0	939.7500	0.0000	0	5	0.0000	0.0000	0.0000	0.0000	0	0
0	941.5000	0.0000	0	5	0.0000	0.0000	0.0000	0.0000	0	0
0	943.2500	0.0000	0	5	0.0000	0.0000	0.0000	0.0000	0	0
0	945.0000	0.0000	0	5	0.0000	0.0000	0.0000	0.0000	0	0
0	946.7500	0.0000	0	5	0.0000	0.0000	0.0000	0.0000	0	0
0	948.5000	0.0000	0	5	0.0000	0.0000	0.0000	0.0000	0	0
0	950.2500	0.0000	0	5	0.0000	0.0000	0.0000	0.0000	0	0
0	952.0000	0.0000	0	5	0.0000	0.0000	0.0000	0.0000	0	0
0	953.7500	0.0000	0	5	0.0000	0.0000	0.0000	0.0000	0	0
0	955.5000	0.0000	0	5	0.0000	0.0000	0.0000	0.0000	0	0
0	957.2500	0.0000	0	5	0.0000	0.0000	0.0000	0.0000	0	0
0	959.0000	0.0000	0	5	0.0000	0.0000	0.0000	0.0000	0	0
0	960.7500	0.0000	0	5	0.0000	0.0000	0.0000	0.0000	0	0
0	962.5000	0.0000	0	5	0.0000	0.0000	0.0000	0.0000	0	0
0	964.2500	0.0000	0	5	0.0000	0.0000	0.0000	0.0000	0	0
0	966.0000	0.0000	0	5	0.0000	0.0000	0.0000	0.0000	0	0
0	967.7500	0.0000	0	5	0.0000	0.0000	0.0000	0.0000	0	0
0	969.5000	0.0000	0	5	0.0000	0.0000	0.0000	0.0000	0	0
0	971.2500	0.0000	0	5	0.0000	0.0000	0.0000	0.0000	0	0
0	973.0000	0.0000	0	5	0.0000	0.0000	0.0000	0.0000	0	0
0	974.7500	0.0000	0	5	0.0000	0.0000	0.0000	0.0000	0	0
0	976.5000	0.0000	0	5	0.0000	0.0000	0.0000	0.0000	0	0
0	978.2500	0.0000	0	5	0.0000	0.0000	0.0000	0.0000	0	0
0	980.0000	0.0000	0	5	0.0000	0.0000	0.0000	0.0000	0	0
0	981.7500	0.0000	0	5	0.0000	0.0000	0.0000	0.0000	0	0
0	983.5000	0.0000	0	5	0.0000	0.0000	0.0000	0.0000	0	0
0	985.2500	0.0000	0	5	0.0000	0.0000	0.0000	0.0000	0	0
0	987.0000	0.0000	0	5	0.0000	0.0000	0.0000	0.0000	0	0
0	988.7500	0.0000	0	5	0.0000	0.0000	0.0000	0.0000	0	0
0	990.5000	0.0000	0	5	0.0000	0.0000	0.0000	0.0000	0	0
0	992.2500	0.0000	0	5	0.0000	0.0000	0.0000	0.0000	0	0
0	994.0000	0.0000	0	5	0.0000	0.0000	0.0000	0.0000	0	0
0	995.7500	0.0000	0	5	0.0000	0.0000	0.0000	0.0000	0	0
0	997.5000	0.0000	0	5	0.0000	0.0000	0.0000	0.0000	0	0
0	999.2500	0.0000	0	5	0.0000	0.0000	0.0000	0.0000	0	0
0	1001.0000	0.0000	0	5	0.0000	0.0000	0.0000	0.0000	0	0
0	1002.7500	0.0000	0	5	0.0000	0.0000	0.0000	0.0000	0	0
0	1004.5000	0.0000	0	5	0.0000	0.0000	0.0000	0.0000	0	0
0	1006.2500	0.0000	0	5	0.0000	0.0000	0.0000	0.0000	0	0
0	1008.0000	0.0000	0	5	0.0000	0.0000	0.0000	0.0000	0	0
0	1009.7500	0.0000	0	5	0.0000	0.0000	0.0000	0.0000	0	0
0	1011.5000	0.0000	0	5	0.0000	0.0000	0.0000	0.0000	0	0
0	1013.2500	0.0000	0	5	0.0000	0.0000	0.0000	0.0000	0	0
0	1015.0000	0.0000	0	5	0.0000	0.0000	0.0000	0.0000	0	0
0	1016.7500	0.0000	0	5	0.0000	0.0000	0.0000	0.0000	0	0
0	1018.5000	0.0000	0	5	0.0000	0.0000	0.0000	0.0000	0	0
0	1020.2500	0.0000	0	5	0.0000	0.0000	0.0000	0.0000	0	0
0	1022.0000	0.0000	0	5	0.0000	0.0000	0.0000	0.0000	0	0
0	1023.7500	0.0000	0	5	0.0000	0.0000	0.0000	0.0000	0	0
0	1025.5000	0.0000	0	5	0.0000	0.0000	0.0000	0.0000	0	0
0	1027.2500	0.0000	0	5	0.0000	0.0000	0.0000	0.0000	0	0
0	1029.0000	0.0000	0	5	0.0000	0.0000	0.0000	0.0000	0	0
0	1030.7500	0.0000	0	5	0.0000	0.0000	0.0000	0.0000	0	0
0	1032.5000	0.0000	0	5	0.0000	0.0000	0.0000	0.0000	0	0
0	1034.2500	0.0000	0	5	0.0000	0.0000	0.0000	0.0000	0	0
0	1036.0000	0.0000	0	5	0.0000	0.0000	0.0000	0.0000	0	0
0	1037.7500	0.0000	0	5	0.0000	0.0000	0.0000	0.0000	0	0
0	1039.5000	0.0000	0	5	0.0000	0.0000	0.0000	0.0000	0	0
0	1041.2500	0.0000	0	5	0.0000	0.0000	0.0000	0.0000	0	0
0	1043.0000	0.0000	0	5	0.0000	0.0000	0.0000	0.0000	0	0
0	1044.7500	0.0000	0	5	0.0000	0.0000	0.0000	0.0000	0	0
0	1046.5000	0.0000	0	5	0.0000	0.0000	0.0000	0.0000	0	0
0	1048.2500	0.0000	0	5	0.0000	0.0000	0.0000	0.0000	0	0
0	1050.0000	0.0000	0	5	0.0000	0.0000	0.0000	0.0000	0	0
0	1051.7500	0.0000	0	5	0.0000	0.0000	0.0000	0.0000	0	0
0	1053.5000	0.0000	0	5	0.0000	0.0000	0.0000	0.0000	0	0
0	1055.2500	0.0000	0	5	0.0000	0.0000	0.0000	0.0000	0	0
0	1057.0000	0.0000	0	5	0.0000	0.0000	0.0000	0.0000	0	0
0	1058.7500	0.0000	0	5	0.0000	0.0000	0.0000	0.0000	0	0
0	1060.5000	0.0000	0	5	0.0000	0.0000	0.0000	0.0000	0	0
0	1062.2500	0.0000	0	5	0.0000	0.0000	0.0000	0.0000	0	0
0	1064.0000	0.0000	0	5	0.0000	0.0000	0.0000	0.0000	0	0
0	1065.7500	0.0000	0	5	0.0000	0.0000	0.0000	0.0000	0	0
0	1067.5000	0.0000	0	5	0.0000	0.0000	0.0000	0.0000	0	0
0	1069.2500	0.0000	0	5	0.0000	0.0000	0.0000	0.0000	0	0
0	1071.0000	0.0000	0	5	0.0000	0.0000	0.0000	0.0000	0	0
0	1072.7500	0.0000	0	5	0.0000	0.0000	0.0000	0.0000	0	0
0	1074.5000	0.0000	0	5	0.0000	0.0000	0.0000	0.0000	0	0
0	1076.2500	0.0000	0	5	0.0000	0.0000	0.0000	0.0000	0	0
0	1078.0000	0.0000	0	5	0.0000	0.0000	0.0000	0.0000	0	0
0	1079.7500	0.0000	0	5	0.0000	0.0000	0.0000	0.0000	0	0
0	1081.5000	0.0000	0	5	0.0000	0.0000	0.0000	0.0000	0	0
0	1083.2500	0.0000	0	5	0.0000	0.0000	0.0000	0.0000	0	0
0	1085.0000	0.0000	0	5	0.0000	0.0000	0.0000	0.0000	0	0
0	1086.7500	0.0000	0	5	0.0000	0.0000	0.0000	0.0000	0	0
0	1088.5000	0.0000	0	5	0.0000	0.0000	0.0000	0.0000	0	0
0	1090.2500	0.0000	0	5	0.0000	0.0000	0.0000	0.0000	0	0
0	1092.0000	0.0000	0	5	0.0000	0.0000	0.0000	0.0000	0	0
0	1093.7500	0.0000	0	5	0.0000	0.0000	0.0000	0.0000	0	0
0	1095.5000	0.0000	0	5	0.0000	0.0000	0.0000	0.0000	0	0
0	1097.2500	0.0000	0	5	0.0000	0.0000	0.0000	0.0000	0	0
0	1099.0000	0.0000	0	5	0.0000	0.0000	0.0000	0.0000	0	0
0	1100.7500	0.0000	0	5	0.0000	0.0000	0.0000	0.0000	0	0
0	1102.5000	0.0000	0	5	0.0000	0.0000	0.0000	0.0000	0	0
0	1104.2500	0.0000	0	5	0.0000	0.0000	0.0000	0.0000	0	0
0	1106.0000	0.0000	0	5	0.0000	0.0000	0.0000	0.0000	0	0
0	1107.7500	0.0000	0	5	0.0000	0.0000	0.0000	0.0000	0	0
0	1109.5000	0.0000	0	5	0.0000	0.0000	0.0000	0.0000	0	0
0	1111.2500	0.0000	0	5	0.0000	0.0000	0.0000	0.0000	0	0
0	1113.0000	0.0000	0	5	0.0000	0.0000	0.0000	0.0000	0	0
0	1114.7500	0.0000	0	5	0.0000	0.0000	0.0000	0.0000	0	0
0	1116.5000	0.0000	0	5	0.0000	0.0000	0.0000	0.0000	0	0
0	1118.2500	0.0000	0	5	0.0000	0.0000	0.0000	0.0000	0	0
0	1120.0000	0.0000	0	5	0.0000	0.0000	0.0000	0.0000	0	0
0	1121.7500	0.0000	0	5	0.0000	0.0000	0.0000	0.0000	0	0
0	1123.5000	0.0000	0	5	0.0000	0.0000	0.0000	0.0000	0	0
0	1125.2500	0.0000	0	5	0.0000	0.0000	0.0000	0.0000	0	0
0	1127.0000	0.0000	0	5	0.0000	0.0000	0.0000	0.0000	0	0
0	1128.7500	0.0000	0	5	0.0000	0.0000	0.0000	0.0000	0	0
0	1130.5000	0.0000	0	5	0.0000	0.0000	0.0000	0.0000	0	0
0	1132.2500	0.0000	0	5	0.0000	0.0000	0.0000	0.0000	0	0
0	1134.0000	0.0000	0	5	0.0000	0.0000	0.0000	0.0000	0	0
0	1135.7500	0.0000	0	5	0.0000	0.0000	0.0000	0.0000	0	0
0	1137.5000	0.0000	0	5	0.0000	0.0000	0.0000	0.0000	0	0
0	1139.2500	0.0000	0	5	0.0000	0.0000	0.0000	0.0000	0	0
0	1141.0000	0.0000	0	5	0.0000	0.0000	0.0000	0.0000	0	0
0	1142.7500	0.0000	0	5	0.0000	0.0000	0.0000	0.0000	0	0
0	1144.5000	0.0000	0	5	0.0000	0.0000	0.0000	0.0000	0	0
0	1146.2500	0.0000	0	5	0.0000	0.0000	0.0000	0.0000	0	0
0	1148.0000	0.0000	0	5	0.0000	0.0000	0.0000	0.0000	0	0
0	1149.7500	0.0000	0	5	0.0000	0.0000	0.0000	0.0000	0	0
0	1151.5000	0.0000	0	5	0.0000	0.0000	0.0000	0.0000	0	0
0	1153.2500	0.0000	0	5	0.0000	0.0000	0.0000	0.0000	0	0
0	1155.0000	0.0000	0	5	0.0000	0.0000	0.0000	0.0000	0	0
0	1156.7500	0.0000	0	5	0.0000	0.0000	0.0000	0.0000	0	0
0	1158.5000	0.0000	0	5	0.0000	0.0000	0.0000	0.0000	0	0
0	1160.2500	0.0000	0	5	0.0000	0.0000	0.0000	0.0000	0	0
0	1162.0000	0.0000	0	5	0.0000	0.0000	0.0000	0.0000	0	0
0	1163.7500	0.0000	0	5	0.0000	0.0000	0.0000	0.0000	0	0
0	1165.5000	0.0000	0	5	0.0000	0.0000	0.0000	0.0000	0	0
0	1167.2500	0.0000	0	5	0.0000	0.0000	0.0000	0.0000	0	0
0	1169.0000	0.0000	0	5	0.0000	0.0000	0.0000	0.0000	0	0
0	1170.7500	0.0000	0	5	0.0000	0.0000	0.0000	0.0000	0	0
0	1172.5000	0.0000	0	5	0.0000	0.0000	0.0000	0.0000	0	0
0	1174.2500	0.0000	0	5	0.0000	0.0000	0.0000	0.0000	0	0
0	1176.0000	0.0000	0	5	0.0000	0.0000	0.0000	0.0000	0	0
0	1177.7500	0.0000	0	5	0.0000	0.0000	0.0000	0.0000	0	0
0	1179.5000	0.0000	0	5	0.0000	0.0000	0.0000	0.0000	0	0
0	1181.2500	0.0000	0	5	0.0000	0.0000	0.0000	0.0000	0	0
0	1183.0000	0.0000	0	5	0.0000	0.0000	0.0000	0.0000	0	0
0	1184.7500	0.0000	0	5	0.0000	0.0000	0.0000	0.0000	0	0
0	1186.5000	0.0000	0	5	0.0000	0.0000	0.0000	0.0000	0	0
0	1188.2500	0.0000	0	5	0.0000	0.0000	0.0000	0.0000	0	0
0	1190.0000	0.0000	0	5	0.0000	0.0000	0.0000	0.0000	0	0
0	1191.7500	0.0000	0	5	0.0000	0.0000	0.0000	0.0000	0	0
0	1193.5000	0.0000	0	5	0.0000	0.0000	0.0000	0.0000	0	0
0	1195.2500	0.0000	0	5	0.0000	0.0000	0.0000	0.0000	0	0
0	1197.0000	0.0000	0	5	0.0000	0.0000	0.0000	0.0000	0	0
0	1198.7500	0.0000	0	5	0.0000	0.0000	0.0000	0.0000	0	0
0	1200.5000	0.0000	0	5	0.0000	0.0000	0.0000	0.0000	0	0
0	1202.2500	0.0000	0	5	0.0000	0.0000	0.0000	0.0000	0	0
0	1204.0000	0.0000	0	5	0.0000	0.0000	0.0000	0.0000	0	0
0	1205.7500	0.0000	0	5	0.0000	0.0000	0.0000	0.0000	0	0
0	1207.5000	0.0000	0	5	0.0000	0.0000	0.0000	0.0000	0	0
0	1209.2500	0.0000	0	5	0.0000	0.0000	0.0000	0.0000	0	0
0	1211.0000	0.0000	0	5	0.0000	0.0000	0.0000	0.0000	0	0
0	1212.7500	0.0000	0	5	0.0000	0.0000	0.0000	0.0000	0	0
0	1214.5000	0.0000	0	5	0.0000	0.0000	0.0000	0.0000	0	0
0	1216.2500	0.0000	0	5	0.0000	0.0000	0.0000	0.0000	0	0
0	1218.0000	0.0000	0	5	0.0000	0.0000	0.0000	0.0000	0	0
0	1219.7500	0.0000	0	5	0.0000	0.0000	0.0000	0.0000	0	0
0	1221.5000	0.0000	0	5	0.0000	0.0000	0.0000	0.0000	0	0
0	1223.2500	0.0000	0	5	0.0000	0.0000	0.0000	0.0000	0	0
0	1225.0000	0.0000	0	5	0.0000	0.0000	0.0000	0.0000	0	0
0	1226.7500	0.0000	0	5	0.0000	0.0000	0.0000	0.0000	0	0
0	1228.5000	0.0000	0	5	0.0000	0.0000	0.0000	0.0000	0	0
0	1230.2500	0.0000	0	5	0.0000	0.0000	0.0000	0.0000	0	0
0	1232.0000	0.0000	0	5	0.0000	0.0000	0.0000	0.0000	0	0
0	1233.7500	0.0000	0	5	0.0000	0.0000	0.0000	0.0000	0	0
0	1235.5000	0.0000	0	5	0.0000	0.0000	0.0000	0.0000	0	0
0	1237.2500	0.0000	0	5	0.0000	0.0000	0.0000	0.0000	0	0
0	1239.0000	0.0000	0	5	0.0000	0.0000	0.0000	0.0000	0	0
0	1240.7500	0.0000	0	5	0.0000	0.0000	0.0000	0.0000	0	0
0	1242.5000	0.0000	0	5	0.0000	0.0000	0.0000	0.0000	0	0
0	1244.2500	0.0000	0	5	0.0000	0.0000	0.0000	0.0000	0	0
0	1246.0000	0.0000	0	5	0.0000	0.0000	0.0000	0.0000	0	0
0	1247.7500	0.0000	0	5	0.0000	0.0000	0.0000	0.0000	0	0
0	1249.5000	0.0000	0	5	0.0000	0.0000	0.0000	0.0000	0	0
0	1251.2500	0.0000	0	5	0.0000	0.0000	0.0000	0.0000	0	0
0	1253.0000	0.0000	0	5	0.0000	0.0000	0.0000	0.0000	0	0
0	1254.7500	0.0000	0	5	0.0000	0.0000	0.0000	0.0000	0	0
0	1256.5000	0.0000	0	5	0.0000	0.0000	0.0000	0.0000	0	0
0	1258.2500	0.0000	0	5	0.0000	0.0000	0.0000	0.0000	0	0
0	1260.0000	0.0000	0	5	0.0000	0.0000	0.0000	0.0000	0	0
0	1261.7500	0.0000	0	5	0.0000	0.0000	0.0000	0.0000	0	0
0	1263.5000	0.0000	0	5	0.0000	0.0000	0.0000	0.0000	0	0
0	1265.2500	0.0000	0	5	0.0000	0.0000	0.0000	0.0000	0	0
0	1267.0000	0.0000	0	5	0.0000	0.0000	0.0000	0.0000	0	0
0	1268.7500	0.0000	0	5	0.0000	0.0000	0.0000	0.0000	0	0
0	1270.5000	0.0000	0	5	0.0000	0.0000	0.0000	0.0000	0	0
0	1272.2500	0.0000	0	5	0.0000	0.0000	0.0000	0.0000	0	0
0	1274.0000	0.0000	0	5	0.0000	0.0000	0.0000	0.0000	0	0
0	1275.7500	0.0000	0	5	0.0000	0.0000	0.0000	0.0000	0	0
0	1277.5000	0.0000	0	5	0.0000	0.0000	0.0000	0.0000	0	0
0	1279.2500	0.0000	0	5	0.0000	0.0000	0.0000	0.0000	0	0
0	1281.0000	0.0000	0	5	0.0000	0.0000	0.0000	0.0000	0	0
0	1282.7500	0.0000	0	5	0.0000	0.0000	0.0000	0.0000	0	0
0	1284.5000	0.0000	0	5	0.0000	0.0000	0.0000	0.0000	0	0
0	1286.2500	0.0000	0	5	0.0000	0.0000	0.0000	0.0000	0	0
0	1288.0000	0.0000	0	5	0.0000	0.0000	0.0000	0.0000	0	0
0	1289.7500	0.0000	0	5	0.0000	0.0000	0.0000	0.0000	0	0
0	1291.5000	0.0000	0	5	0.0000	0.0000	0.0000	0.0000	0	0
0	1293.2500	0.0000	0	5	0.0000	0.0000	0.0000	0.0000	0	0
0	1295.0000	0.0000	0	5	0.0000	0.0000	0.0000	0.0000	0	0
0	1296.7500	0.0000	0	5	0.0000	0.0000	0.0000	0.0000	0	0
0	1298.5000	0.0000	0	5	0.0000	0.0000	0.0000	0.0000	0	0
0	1300.2500	0.0000	0	5	0.0000	0.0000	0.0000	0.0000	0	0
0	1302.0000	0.0000	0	5	0.0000	0.0000	0.0000	0.0000	0	0
0	1303.7500	0.0000	0	5	0.0000	0.0000	0.0000	0.0000	0	0
0	1305.5000	0.0000	0	5	0.0000	0.0000	0.0000	0.0000	0	0
0	1307.2500	0.0000	0	5	0.0000	0.0000	0.0000	0.0000	0	0
0	1309.0000	0.0000	0	5	0.0000	0.0000	0.0000	0.0000	0	0
0	1310.7500	0.0000	0	5	0.0000	0.0000	0.0000	0.0000	0	0
0	1312.5000	0.0000	0	5	0.0000	0.0000	0.0000	0.0000	0	0
0	1314.2500	0.0000	0	5	0.0000	0.0000	0.0000	0.0000	0	0
0	1316.0000	0.0000	0	5	0.0000	0.0000	0.0000	0.0000	0	0
0	1317.7500	0.0000	0	5	0.0000	0.0000	0.0000	0.0000	0	0
0	1319.5000	0.0000	0	5	0.0000	0.0000	0.0000	0.0000	0	0
0	1321.2500	0.0000	0	5	0.0000	0.0000	0.0000	0.0000	0	0
0	1323.0000	0.0000	0	5	0.0000	0.0000	0.0000	0.0000	0	0
0	1324.7500	0.0000	0	5	0.0000	0.0000	0.0000	0.0000	0	0
0	1326.5000	0.0000	0	5	0.0000	0.0000	0.0000	0.0000	0	0
0	1328.2500	0.0000	0	5	0.0000	0.0000	0.0000	0.0000	0	0
0	1330.0000	0.0000	0	5	0.0000	0.0000	0.0000	0.0000	0	0
0	1331.7500	0.0000	0	5	0.0000	0.0000	0.0000	0.0000	0	0
0	1333.5000	0.0000	0	5	0.0000	0.0000	0.0000	0.0000	0	0
0	1335.2500	0.0000	0	5	0.0000	0.0000	0.0000	0.0000	0	0
0	1337.0000	0.0000	0	5	0.0000	0.0000	0.0000	0.0000	0	0
0	1338.7500	0.0000	0	5	0.0000	0.0000	0.0000	0.0000	0	0
0	1340.5000	0.0000	0	5	0.0000	0.0000	0.0000	0.0000	0	0
0	1342.2500	0.0000	0	5	0.0000	0.0000	0.0000	0.0000	0	0
0	1344.0000	0.0000	0	5	0.0000	0.0000	0.0000	0.0000	0	0
0	1345.7500	0.0000	0	5	0.0000	0.0000	0.0000	0.0000	0	0
0	1347.5000	0.0000	0	5	0.0000	0.0000	0.0000	0.0000	0	0
0	1349.2500	0.0000	0	5	0.0000	0.0000	0.0000	0.0000	0	0
0	1351.0000	0.0000	0	5	0.0000	0.0000	0.0000	0.0000	0	0
0	1352.7500	0.0000	0	5	0.0000	0.0000	0.0000	0.0000	0	0
0	1354.5000	0.0000	0	5	0.0000	0.0000	0.0000	0.0000	0	0
0	1356.2500	0.0000	0	5	0.0000	0.0000	0.0000	0.0000	0	0
0	1358.0000	0.0000	0	5	0.0000	0.0000	0.0000	0.0000	0	0
0	1359.7500	0.0000	0	5	0.0000	0.0000	0.0000	0.0000	0	0
0	1361.5000	0.0000	0	5	0.0000	0.0000	0.0000	0.0000	0	0
0	1363.2500	0.0000	0	5	0.0000	0.0000	0.0000	0.0000	0	0
0	1365.0000	0.0000	0	5	0.0000	0.0000	0.0000	0.0000	0	0
0	1366.7500	0.0000	0	5	0.0000	0.0000	0.0000	0.0000	0	0
0	1368.5000	0.0000	0	5	0.0000	0.0000	0.0000	0.0000	0	0
0	1370.2500	0.0000	0	5	0.0000	0.0000	0.0000	0.0000	0	0
0	1372.0000	0.0000	0	5	0.0000	0.0000	0.0000	0.0000	0	0
0	1373.7500	0.0000	0	5	0.0000	0.0000	0.0000	0.0000	0	0
0	1375.5000	0.0000	0	5	0.0000	0.0000	0.0000	0.0000	0	0
0	1377.2500	0.0000	0	5	0.0000	0.0000	0.0000	0.0000	0	0
0	1379.0000	0.0000	0	5	0.0000	0.0000	0.0000	0.0000	0	0
0	1380.7500	0.0000	0	5	0.0000	0.0000	0.0000	0.0000	0	0
0	1382.5000	0.0000	0	5	0.0000	0.0000	0.0000	0.0000	0	0
0	1384.2500	0.0000	0	5	0.0000	0.0000	0.0000	0.0000	0	0
0	1386.0000	0.0000	0	5	0.0000	0.0000	0.0000	0.0000	0	0
0	1387.7500	0.0000	0	5	0.0000	0.0000	0.0000	0.0000	0	0
0	1389.5000	0.0000	0	5	0.0000	0.0000	0.0000	0.0000	0	0
0	1391.2500	0.0000	0	5	0.0000	0.0000	0.0000	0.0000	0	0
0	1393.0000	0.0000	0	5	0.0000	0.0000	0.0000	0.0000	0	0
0	1394.7500	0.0000	0	5	0.0000	0.0000	0.0000	0.0000	0	0
0	1396.5000	0.0000	0	5	0.0000	0.0000	0.0000	0.0000	0	0
0	1398.2500	0.0000	0	5	0.0000	0.0000	0.0000	0.0000	0	0
0	1400.0000	0.0000	0	5	0.0000	0.0000	0.0000	0.0000	0	0
0	1401.7500	0.0000	0	5	0.0000	0.0000	0.0000	0.0000	0	0
0	1403.5000	0.0000	0	5	0.0000	0.0000	0.0000	0.0000	0	0
0	1405.2500	0.0000	0	5	0.0000	0.0000	0.0000	0.0000	0	0
0	1407.0000	0.0000	0	5	0.0000	0.0000	0.0000	0.0000	0	0
0	1408.7500	0.0000	0	5	0.0000	0.0000	0.0000	0.0000	0	0
0	1410.5000	0.0000	0	5	0.0000	0.0000	0.0000	0.0000	0	0
0	1412.2500	0.0000	0	5	0.0000	0.0000	0.0000	0.0000	0	0
0	1414.0000	0.0000	0	5	0.0000	0.0000	0.0000	0.0000	0	0
0	1415.7500	0.0000	0	5	0.0000	0.0000	0.0000	0.0000	0	0
0	1417.5000	0.0000	0	5	0.0000	0.0000	0.0000	0.0000	0	0
0	1419.2500	0.0000	0	5	0.0000	0.0000	0.0000	0.0000	0	0
0	1421.0000	0.0000	0	5	0.0000	0.0000	0.0000	0.0000	0	0
0	1422.7500	0.0000	0	5	0.0000	0.0000	0.0000	0.0000	0	0
0	1424.5000	0.0000	0	5	0.0000	0.0000	0.0000	0.0000	0	0
0	1426.2500	0.0000	0	5	0.0000	0.0000	0.0000	0.0000	0	0
0	1428.0000	0.0000	0	5	0.0000	0.0000	0.0000	0.0000	0	0
0	1429.7500	0.0000	0	5	0.0000	0.0000	0.0000	0.0000	0	0
0	1431.5000	0.0000	0	5	0.0000	0.0000	0.0000	0.0000	0	0
0	1433.2500	0.0000	0	5	0.0000	0.0000	0.0000	0.0000	0	0
0	1435.0000	0.0000	0	5	0.0000	0.0000	0.0000	0.0000	0	0
0	1436.7500	0.0000	0	5	0.0000	0.0000	0.0000	0.0000	0	0
0	1438.5000	0.0000	0	5	0.0000	0.0000	0.0000	0.0000	0	0
0	1440.2500	0.0000	0	5	0.0000	0.0000	0.0000	0.0000	0	0
0	1442.0000	0.0000	0	5	0.0000	0.0000	0.0000	0.0000	0	0
0	1443.7500	0.0000	0	5	0.0000	0.0000	0.0000	0.0000	0	0
0	1445.5000	0.0000	0	5	0.0000	0.0000	0.0000	0.0000	0	0
0	1447.2500	0.0000	0	5	0.0000	0.0000	0.0000	0.0000	0	0
0	1449.0000	0.0000	0	5	0.0000	0.0000	0.0000	0.0000	0	0
0	1450.7500	0.0000	0	5	0.0000	0.0000	0.0000	0.0000	0	0
0	1452.5000	0.0000	0	5	0.0000	0.0000	0.0000	0.0000	0	0
0	1454.2500	0.0000	0	5	0.0000	0.0000	0.0000	0.0000	0	0
0	1456.0000	0.0000	0	5	0.0000	0.0000	0.0000	0.0000	0	0
0	1457.7500	0.0000	0	5	0.0000	0.0000	0.0000	0.0000	0	0
0	1459.5000	0.0000	0	5	0.0000	0.0000	0.0000	0.0000	0	0
0	1461.2500	0.0000	0	5	0.0000	0.0000	0.0000	0.0000	0	0
0	1463.0000	0.0000	0	5	0.0000	0.0000	0.0000	0.0000	0	0
0	1464.7500	0.0000	0	5	0.0000	0.0000	0.0000	0.0000	0	0
0	1466.5000	0.0000	0	5	0.0000	0.0000	0.0000	0.0000	0	0
0	1468.2500	0.0000	0	5	0.0000	0.0000	0.0000	0.0000	0	0
0	1470.0000	0.0000	0	5	0.0000	0.0000	0.0000	0.0000	0	0
0	1471.7500	0.0000	0	5	0.0000	0.0000	0.0000	0.0000	0	0
0	1473.5000	0.0000	0	5	0.0000	0.0000	0.0000	0.0000	0	0
0	1475.2500	0.0000	0	5	0.0000	0.0000	0.0000	0.0000	0	0
0	1477.0000	0.0000	0	5	0.0000	0.0000	0.0000	0.0000	0	0
0	1478.7500	0.0000	0	5	0.0000	0.0000	0.0000	0.0000	0	0
0	1480.5000	0.0000	0	5	0.0000	0.0000	0.0000	0.0000	0	0
0	1482.2500	0.0000	0	5	0.0000	0.0000	0.0000	0.0000	0	0
0	1484.0000	0.0000	0	5	0.0000	0.0000	0.0000	0.0000	0	0
0	1485.7500	0.0000	0	5	0.0000	0.0000	0.0000	0.0000	0	0
0	1487.5000	0.0000	0	5	0.0000	0.0000	0.0000	0.0000	0	0
0	1489.2500	0.0000	0	5	0.0000	0.0000	0.0000	0.0000	0	0
0	1491.0000	0.0000	0	5	0.0000	0.0000	0.0000	0.0000	0	0
0	1492.7500	0.0000	0	5	0.0000	0.0000	0.0000	0.0000	0	0
0	1494.5000	0.0000	0	5	0.0000	0.0000	0.0000	0.0000	0	0
0	1496.2500	0.0000	0	5	0.0000	0.0000	0.0000	0.0000	0	0
0	1498.0000	0.0000	0	5	0.0000	0.0000	0.0000	0.0000	0	0
0	1499.7500	0.0000	0	5	0.0000	0.0000	0.0000	0.0000	0	0
0	1501.5000	0.0000	0	5	0.0000	0.0000	0.0000	0.0000	0	0
0	1503.2500	0.0000	0	5	0.0000	0.0000	0.0000	0.0000	0	0
0	1505.0000	0.0000	0	5	0.0000	0.0000	0.0000	0.0000	0	0
0	1506.7500	0.0000	0	5	0.0000	0.0000	0.0000	0.0000	0	0
0	1508.5000	0.0000	0	5	0.0000	0.0000	0.0000	0.0000	0	0
0	1510.2500	0.0000	0	5	0.0000	0.0000	0.0000	0.0000	0	0
0	1512.0000	0.0000	0	5	0.0000	0.0000	0.0000	0.0000	0	0
0	1513.7500	0.0000	0	5	0.0000	0.0000	0.0000	0.0000	0	0
0	1515.5000	0.0000	0	5	0.0000	0.0000	0.0000	0.0000	0	0
0	1517.2500	0.0000	0	5	0.0000	0.0000	0.0000	0.0000	0	0
0	1519.0000	0.0000	0	5	0.0000	0.0000	0.0000	0.0000	0	0
0	1520.7500	0.0000	0	5	0.0000	0.0000	0.0000	0.0000	0	0
0	1522.5000	0.0000	0	5	0.0000	0.0000	0.0000	0.0000	0	0
0	1524.2500	0.0000	0	5	0.0000	0.0000	0.0000	0.0000	0	0
0	1526.0000	0.0000	0	5	0.0000	0.0000	0.0000	0.0000	0	0
0	1527.7500	0.0000	0	5	0.0000	0.0000	0.0000	0.0000	0	0
0	1529.5000	0.0000	0	5	0.0000	0.0000	0.0000	0.0000	0	0
0	1531.2500	0.0000	0	5	0.0000	0.0000	0.0000	0.0000	0	0
0	1533.0000	0.0000	0	5	0.0000	0.0000	0.0000	0.0000	0	0
0	1534.7500	0.0000	0	5	0.0000	0.0000	0.0000	0.0000	0	0
0	1536.5000	0.0000	0	5	0.0000	0.0000	0.0000	0.0000	0	0
0	1538.2500	0.0000	0	5	0.0000	0.0000	0.0000	0.0000	0	0
0	1540.0000	0.0000	0	5	0.0000	0.0000	0.0000	0.0000	0	0
0	1541.7500	0.0000	0	5	0.0000	0.0000	0.0000	0.0000	0	0
0	1543.5000	0.0000	0	5	0.0000	0.0000	0.0000	0.0000	0	0
0	1545.2500	0.0000	0	5	0.0000	0.0000	0.0000	0.0000	0	0
0	1547.0000	0.0000	0	5	0.0000	0.0000	0.0000	0.0000	0	0
0	1548.7500	0.0000	0	5	0.0000	0.0000	0.0000	0.0000	0	0
0	1550.5000	0.0000	0	5	0.0000	0.0000	0.0000	0.0000	0	0
0	1552.2500	0.0000	0	5	0.0000	0.0000	0.0000	0.0000	0	0
0	1554.0000	0.0000	0	5	0.0000	0.0000	0.0000	0.0000	0	0
0	1555.7500	0.0000	0	5	0.0000	0.0000	0.0000	0.0000	0	0
0	1557.5000	0.0000	0	5	0.0000	0.0000	0.0000	0.0000	0	0
0	1559.2500	0.0000	0	5	0.0000	0.0000	0.0000	0.0000	0	0
0	1561.0000	0.0000	0	5	0.0000	0.0000	0.0000	0.0000	0	0
0	1562.7500	0.0000	0	5	0.0000	0.0000	0.0000	0.0000	0	0
0	1564.5000	0.0000	0	5	0.0000	0.0000	0.0000	0.0000	0	0
0	1566.2500	0.0000	0	5	0.0000	0.0000	0.0000	0.0000	0	0
0	1568.0000	0.0000	0	5	0.0000	0.0000	0.0000	0.0000	0	0
0	1569.7500	0.0000	0	5	0.0000	0.0000	0.0000	0.0000	0	0
0	1571.5000	0.0000	0	5	0.0000	0.0000	0.0000	0.0000	0	0
0	1573.2500	0.0000	0	5	0.0000	0.0000	0.0000	0.0000	0	0
0	1575.0000	0.0000	0	5	0.0000	0.0000	0.0000	0.0000	0	0
0	1576.7500	0.0000	0	5	0.0000	0.0000	0.0000	0.0000	0	0
0	1578.5000	0.0000	0	5	0.0000	0.0000	0.0000	0.0000	0	0
0	1580.2500	0.0000	0	5	0.0000	0.0000	0.0000	0.0000	0	0
0	1582.0000	0.0000	0	5	0.0000	0.0000	0.0000	0.0000	0	0
0	1583.7500	0.0000	0	5	0.0000	0.0000	0.0000	0.0000	0	0
0	1585.5000	0.0000	0	5	0.0000	0.0000	0.0000	0.0000	0	0
0	1587.2500	0.0000	0	5	0.0000	0.0000	0.0000	0.0000	0	0
0	1589.0000	0.0000	0	5	0.0000	0.0000	0.0000	0.0000	0	0
0	1590.7500	0.0000	0	5	0.0000	0.0000	0.0000	0.0000	0	0
0	1592.5000	0.0000	0	5	0.0000	0.0000	0.0000	0.0000	0	0
0	1594.2500	0.0000	0	5	0.0000	0.0000	0.0000	0.0000	0	0
0	1596.0000	0.0000	0	5	0.0000	0.0000	0.0000	0.0000	0	0
0	1597.7500	0.0000	0	5	0.0000	0.0000	0.0000	0.0000	0	0
0	1599.5000	0.0000	0	5	0.0000	0.0000	0.0000	0.0000	0	0
0	1601.2500	0.0000	0	5	0.0000	0.0000	0.0000	0.0000	0	0
0	1603.0000	0.0000	0	5	0.0000	0.0000	0.0000	0.0000	0	0
0	1604.7500	0.0000	0	5	0.0000	0.0000	0.0000	0.0000	0	0
0	1606.5000	0.0000	0	5	0.0000	0.0000	0.0000	0.0000	0	0
0	1608.2500	0.0000	0	5	0.0000	0.0000	0.0000	0.0000	0	0
0	1610.0000	0.0000	0	5	0.0000	0.0000	0.0000	0.0000	0	0
0	1611.7500	0.0000	0	5	0.0000	0.0000	0.0000	0.0000	0	0
0	1613.5000	0.0000	0	5	0.0000	0.0000	0.0000	0.0000	0	0
0	1615.2500	0.0000	0	5	0.0000	0.0000	0.0000	0.0000	0	0
0	1617.0000	0.0000	0	5	0.0000	0.0000	0.0000	0.0000	0	0
0	1618.7500	0.0000	0	5	0.0000	0.0000	0.0000	0.0000	0	0
0	1620.5000	0.0000	0	5	0.0000	0.0000	0.0000	0.0000	0	0
0	1622.2500	0.0000	0	5	0.0000	0.0000	0.0000	0.0000	0	0
0	1624.0000	0.0000	0	5	0.0000	0.0000	0.0000	0.0000	0	0
0	1625.7500	0.0000	0	5	0.0000	0.0000	0.0000	0.0000	0	0
0	1627.5000	0.0000	0	5	0.0000	0.0000	0.0000	0.0000	0	0
0	1629.2500	0.0000	0	5	0.0000	0.0000	0.0000	0.0000	0	0
1	1631.0000	0.0000	8	0	37.9917	82.1510	34.8726	0.3202	108	116
1	1632.7500	0.0000	7	0	37.8787	82.1068	34.2438	0.5462	106	112
1	1634.5000	0.0000	8	0	38.0511	81.9467	34.7306	0.3323	104	113
1	1636.2500	0.0000	8	0	38.0175	81.9846	34.7907	0.5902	105	113
1	1638.0000	0.0000	7	0	37.8685	82.0337	34.6621	0.5447	109	114
1	1639.7500	0.0000	8	0	37.9396	82.0319	34.3711	0.6919	100	113
1	1641.5000	0.0000	8	0	38.1584	81.9292	35.1245	0.3691	110	112
1	1643.2500	0.0000	8	0	37.9501	82.0187	34.5411	0.6849	109	121
1	1645.0000	0.0000	9	0	37.9785	82.0404	35.1849	0.3596	108	127
1	1646.7500	0.0000	9	0	38.0571	82.1333	34.9463	0.3866	112	131
1	1648.5000	0.0000	8	0	37.9716	82.1838	35.0168	0.3941	117	130
0	1650.2500	0.0000	0	5	0.0000	0.0000	0.0000	0.0000	0	0
0	1652.0000	0.0000	0	5	0.0000	0.0000	0.0000	0.0000	0	0
0	1653.7500	0.0000	0	5	0.0000	0.0000	0.0000	0.0000	0	0
0	1655.5000	0.0000	0	5	0.0000	0.0000	0.0000	0.0000	0	0
0	1657.2500	0.0000	0	5	0.0000	0.0000	0.0000	0.0000	0	0
0	1659.0000	0.0000	0	5	0.0000	0.0000	0.0000	0.0000	0	0
0	1660.7500	0.0000	0	5	0.0000	0.0000	0.0000	0.0000	0	0
0	1662.5000	0.0000	0	5	0.0000	0.0000	0.0000	0.0000	0	0
0	1664.2500	0.0000	0	5	0.0000	0.0000	0.0000	0.0000	0	0
0	1666.0000	0.0000	0	5	0.0000	0.0000	0.0000	0.0000	0	0
0	1667.7500	0.0000	0	5	0.0000	0.0000	0.0000	0.0000	0	0
0	1669.5000	0.0000	0	5	0.0000	0.0000	0.0000	0.0000	0	0
0	1671.2500	0.0000	0	5	0.0000	0.0000	0.0000	0.0000	0	0
0	1673.0000	0.0000	0	5	0.0000	0.0000	0.0000	0.0000	0	0
0	1674.7500	0.0000	0	5	0.0000	0.0000	0.0000	0.0000	0	0
0	1676.5000	0.0000	0	5	0.0000	0.0000	0.0000	0.0000	0	0
0	1678.2500	0.0000	0	5	0.0000	0.0000	0.0000	0.0000	0	0
0	1680.0000	0.0000	0	5	0.0000	0.0000	0.0000	0.0000	0	0
0	1681.7500	0.0000	0	5	0.0000	0.0000	0.0000	0.0000	0	0
0	1683.5000	0.0000	0	5	0.0000	0.0000	0.0000	0.0000	0	0
0	1685.2500	0.0000	0	5	0.0000	0.0000	0.0000	0.0000	0	0
0	1687.0000	0.0000	0	5	0.0000	0.0000	0.0000	0.0000	0	0
0	1688.7500	0.0000	0	5	0.0000	0.0000	0.0000	0.0000	0	0
0	1690.5000	0.0000	0	5	0.0000	0.0000	0.0000	0.0000	0	0
0	1692.2500	0.0000	0	5	0.0000	0.0000	0.0000	0.0000	0	0
0	1694.0000	0.0000	0	5	0.0000	0.0000	0.0000	0.0000	0	0
0	1695.7500	0.0000	0	5	0.0000	0.0000	0.0000	0.0000	0	0
0	1697.5000	0.0000	0	5	0.0000	0.0000	0.0000	0.0000	0	0
0	1699.2500	0.0000	0	5	0.0000	0.0000	0.0000	0.0000	0	0
0	1701.0000	0.0000	0	5	0.0000	0.0000	0.0000	0.0000	0	0
0	1702.7500	0.0000	0	5	0.0000	0.0000	0.0000	0.0000	0	0
0	1704.5000	0.0000	0	5	0.0000	0.0000	0.0000	0.0000	0	0
0	1706.2500	0.0000	0	5	0.0000	0.0000	0.0000	0.0000	0	0
0	1708.0000	0.0000	0	5	0.0000	0.0000	0.0000	0.0000	0	0
0	1709.7500	0.0000	0	5	0.0000	0.0000	0.0000	0.0000	0	0
0	1711.5000	0.0000	0	5	0.0000	0.0000	0.0000	0.0000	0	0
0	1713.2500	0.0000	0	5	0.0000	0.0000	0.0000	0.0000	0	0
0	1715.0000	0.0000	0	5	0.0000	0.0000	0.0000	0.0000	0	0
0	1716.7500	0.0000	0	5	0.0000	0.0000	0.0000	0.0000	0	0
0	1718.5000	0.0000	0	5	0.0000	0.0000	0.0000	0.0000	0	0
0	1720.2500	0.0000	0	5	0.0000	0.0000	0.0000	0.0000	0	0
0	1722.0000	0.0000	0	5	0.0000	0.0000	0.0000	0.0000	0	0
0	1723.7500	0.0000	0	5	0.0000	0.0000	0.0000	0.0000	0	0
0	1725.5000	0.0000	0	5	0.0000	0.0000	0.0000	0.0000	0	0
0	1727.2500	0.0000	0	5	0.0000	0.0000	0.0000	0.0000	0	0
0	1729.0000	0.0000	0	5	0.0000	0.0000	0.0000	0.0000	0	0
0	1730.7500	0.0000	0	5	0.0000	0.0000	0.0000	0.0000	0	0
0	1732.5000	0.0000	0	5	0.0000	0.0000	0.0000	0.0000	0	0
0	1734.2500	0.0000	0	5	0.0000	0.0000	0.0000	0.0000	0	0
0	1736.0000	0.0000	0	5	0.0000	0.0000	0.0000	0.0000	0	0
0	1737.7500	0.0000	0	5	0.0000	0.0000	0.0000	0.0000	0	0
0	1739.5000	0.0000	0	5	0.0000	0.0000	0.0000	0.0000	0	0
0	1741.2500	0.0000	0	5	0.0000	0.0000	0.0000	0.0000	0	0
0	1743.0000	0.0000	0	5	0.0000	0.0000	0.0000	0.0000	0	0
0	1744.7500	0.0000	0	5	0.0000	0.0000	0.0000	0.0000	0	0
0	1746.5000	0.0000	0	5	0.0000	0.0000	0.0000	0.0000	0	0
0	1748.2500	0.0000	0	5	0.0000	0.0000	0.0000	0.0000	0	0
0	1750.0000	0.0000	0	5	0.0000	0.0000	0.0000	0.0000	0	0
0	1751.7500	0.0000	0	5	0.0000	0.0000	0.0000	0.0000	0	0
0	1753.5000	0.0000	0	5	0.0000	0.0000	0.0000	0.0000	0	0
0	1755.2500	0.0000	0	5	0.0000	0.0000	0.0000	0.0000	0	0
0	1757.0000	0.0000	0	5	0.0000	0.0000	0.0000	0.0000	0	0
0	1758.7500	0.0000	0	5	0.0000	0.0000	0.0000	0.0000	0	0
0	1760.5000	0.0000	0	5	0.0000	0.0000	0.0000	0.0000	0	0
0	1762.2500	0.0000	0	5	0.0000	0.0000	0.0000	0.0000	0	0
0	1764.0000	0.0000	0	5	0.0000	0.0000	0.0000	0.0000	0	0
0	1765.7500	0.0000	0	5	0.0000	0.0000	0.0000	0.0000	0	0
0	1767.5000	0.0000	0	5	0.0000	0.0000	0.0000	0.0000	0	0
0	1769.2500	0.0000	0	5	0.0000	0.0000	0.0000	0.0000	0	0
0	1771.0000	0.0000	0	5	0.0000	0.0000	0.0000	0.0000	0	0
0	1772.7500	0.0000	0	5	0.0000	0.0000	0.0000	0.0000	0	0
0	1774.5000	0.0000	0	5	0.0000	0.0000	0.0000	0.0000	0	0
0	1776.2500	0.0000	0	5	0.0000	0.0000	0.0000	0.0000	0	0
0	1778.0000	0.0000	0	5	0.0000	0.0000	0.0000	0.0000	0	0
0	1779.7500	0.0000	0	5	0.0000	0.0000	0.0000	0.0000	0	0
0	1781.5000	0.0000	0	5	0.0000	0.0000	0.0000	0.0000	0	0
0	1783.2500	0.0000	0	5	0.0000	0.0000	0.0000	0.0000	0	0
0	1785.0000	0.0000	0	5	0.0000	0.0000	0.0000	0.0000	0	0
0	1786.7500	0.0000	0	5	0.0000	0.0000	0.0000	0.0000	0	0
0	1788.5000	0.0000	0	5	0.0000	0.0000	0.0000	0.0000	0	0
0	1790.2500	0.0000	0	5	0.0000	0.0000	0.0000	0.0000	0	0
0	1792.0000	0.0000	0	5	0.0000	0.0000	0.0000	0.0000	0	0
0	1793.7500	0.0000	0	5	0.0000	0.0000	0.0000	0.0000	0	0
0	1795.5000	0.0000	0	5	0.0000	0.0000	0.0000	0.0000	0	0
0	1797.2500	0.0000	0	5	0.0000	0.0000	0.0000	0.0000	0	0
0	1799.0000	0.0000	0	5	0.0000	0.0000	0.0000	0.0000	0	0
0	1800.7500	0.0000	0	5	0.0000	0.0000	0.0000	0.0000	0	0
0	1802.5000	0.0000	0	5	0.0000	0.0000	0.0000	0.0000	0	0
0	1804.2500	0.0000	0	5	0.0000	0.0000	0.0000	0.0000	0	0
0	1806.0000	0.0000	0	5	0.0000	0.0000	0.0000	0.0000	0	0
0	1807.7500	0.0000	0	5	0.0000	0.0000	0.0000	0.0000	0	0
0	1809.5000	0.0000	0	5	0.0000	0.0000	0.0000	0.0000	0	0
0	1811.2500	0.0000	0	5	0.0000	0.0000	0.0000	0.0000	0	0
0	1813.0000	0.0000	0	5	0.0000	0.0000	0.0000	0.0000	0	0
0	1814.7500	0.0000	0	5	0.0000	0.0000	0.0000	0.0000	0	0
0	1816.5000	0.0000	0	5	0.0000	0.0000	0.0000	0.0000	0	0
0	1818.2500	0.0000	0	5	0.0000	0.0000	0.0000	0.0000	0	0
0	1820.0000	0.0000	0	5	0.0000	0.0000	0.0000	0.0000	0	0
0	1821.7500	0.0000	0	5	0.0000	0.0000	0.0000	0.0000	0	0
0	1823.5000	0.0000	0	5	0.0000	0.0000	0.0000	0.0000	0	0
0	1825.2500	0.0000	0	5	0.0000	0.0000	0.0000	0.0000	0	0
0	1827.0000	0.0000	0	5	0.0000	0.0000	0.0000	0.0000	0	0
0	1828.7500	0.0000	0	5	0.0000	0.0000	0.0000	0.0000	0	0
0	1830.5000	0.0000	0	5	0.0000	0.0000	0.0000	0.0000	0	0
0	1832.2500	0.0000	0	5	0.0000	0.0000	0.0000	0.0000	0	0
0	1834.0000	0.0000	0	5	0.0000	0.0000	0.0000	0.0000	0	0
0	1835.7500	0.0000	0	5	0.0000	0.0000	0.0000	0.0000	0	0
0	1837.5000	0.0000	0	5	0.0000	0.0000	0.0000	0.0000	0	0
0	1839.2500	0.0000	0	5	0.0000	0.0000	0.0000	0.0000	0	0
0	1841.0000	0.0000	0	5	0.0000	0.0000	0.0000	0.0000	0	0
0	1842.7500	0.0000	0	5	0.0000	0.0000	0.0000	0.0000	0	0
0	1844.5000	0.0000	0	5	0.0000	0.0000	0.0000	0.0000	0	0
0	1846.2500	0.0000	0	5	0.0000	0.0000	0.0000	0.0000	0	0
0	1848.0000	0.0000	0	5	0.0000	0.0000	0.0000	0.0000	0	0
0	1849.7500	0.0000	0	5	0.0000	0.0000	0.0000	0.0000	0	0
0	1851.5000	0.0000	0	5	0.0000	0.0000	0.0000	0.0000	0	0
0	1853.2500	0.0000	0	5	0.0000	0.0000	0.0000	0.0000	0	0
0	1855.0000	0.0000	0	5	0.0000	0.0000	0.0000	0.0000	0	0
0	1856.7500	0.0000	0	5	0.0000	0.0000	0.0000	0.0000	0	0
0	1858.5000	0.0000	0	5	0.0000	0.0000	0.0000	0.0000	0	0
0	1860.2500	0.0000	0	5	0.0000	0.0000	0.0000	0.0000	0	0
0	1862.0000	0.0000	0	5	0.0000	0.0000	0.0000	0.0000	0	0
0	1863.7500	0.0000	0	5	0.0000	0.0000	0.0000	0.0000	0	0
0	1865.5000	0.0000	0	5	0.0000	0.0000	0.0000	0.0000	0	0
0	1867.2500	0.0000	0	5	0.0000	0.0000	0.0000	0.0000	0	0
0	1869.0000	0.0000	0	5	0.0000	0.0000	0.0000	0.0000	0	0
0	1870.7500	0.0000	0	5	0.0000	0.0000	0.0000	0.0000	0	0
0	1872.5000	0.0000	0	5	0.0000	0.0000	0.0000	0.0000	0	0
0	1874.2500	0.0000	0	5	0.0000	0.0000	0.0000	0.0000	0	0
0	1876.0000	0.0000	0	5	0.0000	0.0000	0.0000	0.0000	0	0
0	1877.7500	0.0000	0	5	0.0000	0.0000	0.0000	0.0000	0	0
0	1879.5000	0.0000	0	5	0.0000	0.0000	0.0000	0.0000	0	0
0	1881.2500	0.0000	0	5	0.0000	0.0000	0.0000	0.0000	0	0
0	1883.0000	0.0000	0	5	0.0000	0.0000	0.0000	0.0000	0	0
0	1884.7500	0.0000	0	5	0.0000	0.0000	0.0000	0.0000	0	0
0	1886.5000	0.0000	0	5	0.0000	0.0000	0.0000	0.0000	0	0
0	1888.2500	0.0000	0	5	0.0000	0.0000	0.0000	0.0000	0	0
0	1890.0000	0.0000	0	5	0.0000	0.0000	0.0000	0.0000	0	0
0	1891.7500	0.0000	0	5	0.0000	0.0000	0.0000	0.0000	0	0
0	1893.5000	0.0000	0	5	0.0000	0.0000	0.0000	0.0000	0	0
0	1895.2500	0.0000	0	5	0.0000	0.0000	0.0000	0.0000	0	0
0	1897.0000	0.0000	0	5	0.0000	0.0000	0.0000	0.0000	0	0
0	1898.7500	0.0000	0	5	0.0000	0.0000	0.0000	0.0000	0	0
0	1900.5000	0.0000	0	5	0.0000	0.0000	0.0000	0.0000	0	0
0	1902.2500	0.0000	0	5	0.0000	0.0000	0.0000	0.0000	0	0
0	1904.0000	0.0000	0	5	0.0000	0.0000	0.0000	0.0000	0	0
0	1905.7500	0.0000	0	5	0.0000	0.0000	0.0000	0.0000	0	0
0	0.0000	1.7500	0	5	0.0000	0.0000	0.0000	0.0000	0	0
0	1.7500	1.7500	0	5	0.0000	0.0000	0.0000	0.0000	0	0
0	3.5000	1.7500	0	5	0.0000	0.0000	0.0000	0.0000	0	0
0	5.2500	1.7500	0	5	0.0000	0.0000	0.0000	0.0000	0	0
0	7.0000	1.7500	0	5	0.0000	0.0000	0.0000	0.0000	0	0
0	8.7500	1.7500	0	5	0.0000	0.0000	0.0000	0.0000	0	0
0	10.5000	1.7500	0	5	0.0000	0.0000	0.0000	0.0000	0	0
0	12.2500	1.7500	0	5	0.0000	0.0000	0.0000	0.0000	0	0
0	14.0000	1.7500	0	5	0.0000	0.0000	0.0000	0.0000	0	0
0	15.7500	1.7500	0	5	0.0000	0.0000	0.0000	0.0000	0	0
0	17.5000	1.7500	0	5	0.0000	0.0000	0.0000	0.0000	0	0
0	19.2500	1.7500	0	5	0.0000	0.0000	0.0000	0.0000	0	0
0	21.0000	1.7500	0	5	0.0000	0.0000	0.0000	0.0000	0	0
0	22.7500	1.7500	0	5	0.0000	0.0000	0.0000	0.0000	0	0
0	24.5000	1.7500	0	5	0.0000	0.0000	0.0000	0.0000	0	0
0	26.2500	1.7500	0	5	0.0000	0.0000	0.0000	0.0000	0	0
0	28.0000	1.7500	0	5	0.0000	0.0000	0.0000	0.0000	0	0
0	29.7500	1.7500	0	5	0.0000	0.0000	0.0000	0.0000	0	0
0	31.5000	1.7500	0	5	0.0000	0.0000	0.0000	0.0000	0	0
0	33.2500	1.7500	0	5	0.0000	0.0000	0.0000	0.0000	0	0
0	35.0000	1.7500	0	5	0.0000	0.0000	0.0000	0.0000	0	0
0	36.7500	1.7500	0	5	0.0000	0.0000	0.0000	0.0000	0	0
0	38.5000	1.7500	0	5	0.0000	0.0000	0.0000	0.0000	0	0
0	40.2500	1.7500	0	5	0.0000	0.0000	0.0000	0.0000	0	0
0	42.0000	1.7500	0	5	0.0000	0.0000	0.0000	0.0000	0	0
0	43.7500	1.7500	0	5	0.0000	0.0000	0.0000	0.0000	0	0
0	45.5000	1.7500	0	5	0.0000	0.0000	0.0000	0.0000	0	0
0	47.2500	1.7500	0	5	0.0000	0.0000	0.0000	0.0000	0	0
0	49.0000	1.7500	0	5	0.0000	0.0000	0.0000	0.0000	0	0
0	50.7500	1.7500	0	5	0.0000	0.0000	0.0000	0.0000	0	0
0	52.5000	1.7500	0	5	0.0000	0.0000	0.0000	0.0000	0	0
0	54.2500	1.7500	0	5	0.0000	0.0000	0.0000	0.0000	0	0
0	56.0000	1.7500	0	5	0.0000	0.0000	0.0000	0.0000	0	0
0	57.7500	1.7500	0	5	0.0000	0.0000	0.0000	0.0000	0	0
0	59.5000	1.7500	0	5	0.0000	0.0000	0.0000	0.0000	0	0
0	61.2500	1.7500	0	5	0.0000	0.0000	0.0000	0.0000	0	0
0	63.0000	1.7500	0	5	0.0000	0.0000	0.0000	0.0000	0	0
0	64.7500	1.7500	0	5	0.0000	0.0000	0.0000	0.0000	0	0
0	66.5000	1.7500	0	5	0.0000	0.0000	0.0000	0.0000	0	0
0	68.2500	1.7500	0	5	0.0000	0.0000	0.0000	0.0000	0	0
0	70.0000	1.7500	0	5	0.0000	0.0000	0.0000	0.0000	0	0
0	71.7500	1.7500	0	5	0.0000	0.0000	0.0000	0.0000	0	0
0	73.5000	1.7500	0	5	0.0000	0.0000	0.0000	0.0000	0	0
0	75.2500	1.7500	0	5	0.0000	0.0000	0.0000	0.0000	0	0
0	77.0000	1.7500	0	5	0.0000	0.0000	0.0000	0.0000	0	0
0	78.7500	1.7500	0	5	0.0000	0.0000	0.0000	0.0000	0	0
0	80.5000	1.7500	0	5	0.0000	0.0000	0.0000	0.0000	0	0
0	82.2500	1.7500	0	5	0.0000	0.0000	0.0000	0.0000	0	0
0	84.0000	1.7500	0	5	0.0000	0.0000	0.0000	0.0000	0	0
0	85.7500	1.7500	0	5	0.0000	0.0000	0.0000	0.0000	0	0
0	87.5000	1.7500	0	5	0.0000	0.0000	0.0000	0.0000	0	0
0	89.2500	1.7500	0	5	0.0000	0.0000	0.0000	0.0000	0	0
0	91.0000	1.7500	0	5	0.0000	0.0000	0.0000	0.0000	0	0
0	92.7500	1.7500	0	5	0.0000	0.0000	0.0000	0.0000	0	0
0	94.5000	1.7500	0	5	0.0000	0.0000	0.0000	0.0000	0	0
0	96.2500	1.7500	0	5	0.0000	0.0000	0.0000	0.0000	0	0
0	98.0000	1.7500	0	5	0.0000	0.0000	0.0000	0.0000	0	0
0	99.7500	1.7500	0	5	0.0000	0.0000	0.0000	0.0000	0	0
0	101.5000	1.7500	0	5	0.0000	0.0000	0.0000	0.0000	0	0
0	103.2500	1.7500	0	5	0.0000	0.0000	0.0000	0.0000	0	0
0	105.0000	1.7500	0	5	0.0000	0.0000	0.0000	0.0000	0	0
0	106.7500	1.7500	0	5	0.0000	0.0000	0.0000	0.0000	0	0
0	108.5000	1.7500	0	5	0.0000	0.0000	0.0000	0.0000	0	0
0	110.2500	1.7500	0	5	0.0000	0.0000	0.0000	0.0000	0	0
0	112.0000	1.7500	0	5	0.0000	0.0000	0.0000	0.0000	0	0
0	113.7500	1.7500	0	5	0.0000	0.0000	0.0000	0.0000	0	0
0	115.5000	1.7500	0	5	0.0000	0.0000	0.0000	0.0000	0	0
0	117.2500	1.7500	0	5	0.0000	0.0000	0.0000	0.0000	0	0
0	119.0000	1.7500	0	5	0.0000	0.0000	0.0000	0.0000	0	0
0	120.7500	1.7500	0	5	0.0000	0.0000	0.0000	0.0000	0	0
0	122.5000	1.7500	0	5	0.0000	0.0000	0.0000	0.0000	0	0
0	124.2500	1.7500	0	5	0.0000	0.0000	0.0000	0.0000	0	0
0	126.0000	1.7500	0	5	0.0000	0.0000	0.0000	0.0000	0	0
0	127.7500	1.7500	0	5	0.0000	0.0000	0.0000	0.0000	0	0
0	129.5000	1.7500	0	5	0.0000	0.0000	0.0000	0.0000	0	0
0	131.2500	1.7500	0	5	0.0000	0.0000	0.0000	0.0000	0	0
0	133.0000	1.7500	0	5	0.0000	0.0000	0.0000	0.0000	0	0
0	134.7500	1.7500	0	5	0.0000	0.0000	0.0000	0.0000	0	0
0	136.5000	1.7500	0	5	0.0000	0.0000	0.0000	0.0000	0	0
0	138.2500	1.7500	0	5	0.0000	0.0000	0.0000	0.0000	0	0
0	140.0000	1.7500	0	5	0.0000	0.0000	0.0000	0.0000	0	0
0	141.7500	1.7500	0	5	0.0000	0.0000	0.0000	0.0000	0	0
0	143.5000	1.7500	0	5	0.0000	0.0000	0.0000	0.0000	0	0
0	145.2500	1.7500	0	5	0.0000	0.0000	0.0000	0.0000	0	0
0	147.0000	1.7500	0	5	0.0000	0.0000	0.0000	0.0000	0	0
0	148.7500	1.7500	0	5	0.0000	0.0000	0.0000	0.0000	0	0
0	150.5000	1.7500	0	5	0.0000	0.0000	0.0000	0.0000	0	0
0	152.2500	1.7500	0	5	0.0000	0.0000	0.0000	0.0000	0	0
0	154.0000	1.7500	0	5	0.0000	0.0000	0.0000	0.0000	0	0
0	155.7500	1.7500	0	5	0.0000	0.0000	0.0000	0.0000	0	0
0	157.5000	1.7500	0	5	0.0000	0.0000	0.0000	0.0000	0	0
0	159.2500	1.7500	0	5	0.0000	0.0000	0.0000	0.0000	0	0
0	161.0000	1.7500	0	5	0.0000	0.0000	0.0000	0.0000	0	0
0	162.7500	1.7500	0	5	0.0000	0.0000	0.0000	0.0000	0	0
0	164.5000	1.7500	0	5	0.0000	0.0000	0.0000	0.0000	0	0
0	166.2500	1.7500	0	5	0.0000	0.0000	0.0000	0.0000	0	0
0	168.0000	1.7500	0	5	0.0000	0.0000	0.0000	0.0000	0	0
0	169.7500	1.7500	0	5	0.0000	0.0000	0.0000	0.0000	0	0
0	171.5000	1.7500	0	5	0.0000	0.0000	0.0000	0.0000	0	0
0	173.2500	1.7500	0	5	0.0000	0.0000	0.0000	0.0000	0	0
0	175.0000	1.7500	0	5	0.0000	0.0000	0.0000	0.0000	0	0
0	176.7500	1.7500	0	5	0.0000	0.0000	0.0000	0.0000	0	0
0	178.5000	1.7500	0	5	0.0000	0.0000	0.0000	0.0000	0	0
0	180.2500	1.7500	0	5	0.0000	0.0000	0.0000	0.0000	0	0
0	182.0000	1.7500	0	5	0.0000	0.0000	0.0000	0.0000	0	0
0	183.7500	1.7500	0	5	0.0000	0.0000	0.0000	0.0000	0	0
0	185.5000	1.7500	0	5	0.0000	0.0000	0.0000	0.0000	0	0
0	187.2500	1.7500	0	5	0.0000	0.0000	0.0000	0.0000	0	0
0	189.0000	1.7500	0	5	0.0000	0.0000	0.0000	0.0000	0	0
0	190.7500	1.7500	0	5	0.0000	0.0000	0.0000	0.0000	0	0
0	192.5000	1.7500	0	5	0.0000	0.0000	0.0000	0.0000	0	0
0	194.2500	1.7500	0	5	0.0000	0.0000	0.0000	0.0000	0	0
0	196.0000	1.7500	0	5	0.0000	0.0000	0.0000	0.0000	0	0
0	197.7500	1.7500	0	5	0.0000	0.0000	0.0000	0.0000	0	0
0	199.5000	1.7500	0	5	0.0000	0.0000	0.0000	0.0000	0	0
0	201.2500	1.7500	0	5	0.0000	0.0000	0.0000	0.0000	0	0
0	203.0000	1.7500	0	5	0.0000	0.0000	0.0000	0.0000	0	0
0	204.7500	1.7500	0	5	0.0000	0.0000	0.0000	0.0000	0	0
0	206.5000	1.7500	0	5	0.0000	0.0000	0.0000	0.0000	0	0
0	208.2500	1.7500	0	5	0.0000	0.0000	0.0000	0.0000	0	0
0	210.0000	1.7500	0	5	0.0000	0.0000	0.0000	0.0000	0	0
0	211.7500	1.7500	0	5	0.0000	0.0000	0.0000	0.0000	0	0
0	213.5000	1.7500	0	5	0.0000	0.0000	0.0000	0.0000	0	0
0	215.2500	1.7500	0	5	0.0000	0.0000	0.0000	0.0000	0	0
0	217.0000	1.7500	0	5	0.0000	0.0000	0.0000	0.0000	0	0
0	218.7500	1.7500	0	5	0.0000	0.0000	0.0000	0.0000	0	0
0	220.5000	1.7500	0	5	0.0000	0.0000	0.0000	0.0000	0	0
0	222.2500	1.7500	0	5	0.0000	0.0000	0.0000	0.0000	0	0
0	224.0000	1.7500	0	5	0.0000	0.0000	0.0000	0.0000	0	0
0	225.7500	1.7500	0	5	0.0000	0.0000	0.0000	0.0000	0	0
0	227.5000	1.7500	0	5	0.0000	0.0000	0.0000	0.0000	0	0
0	229.2500	1.7500	0	5	0.0000	0.0000	0.0000	0.0000	0	0
0	231.0000	1.7500	0	5	0.0000	0.0000	0.0000	0.0000	0	0
0	232.7500	1.7500	0	5	0.0000	0.0000	0.0000	0.0000	0	0
0	234.5000	1.7500	0	5	0.0000	0.0000	0.0000	0.0000	0	0
0	236.2500	1.7500	0	5	0.0000	0.0000	0.0000	0.0000	0	0
0	238.0000	1.7500	0	5	0.0000	0.0000	0.0000	0.0000	0	0
0	239.7500	1.7500	0	5	0.0000	0.0000	0.0000	0.0000	0	0
0	241.5000	1.7500	0	5	0.0000	0.0000	0.0000	0.0000	0	0
0	243.2500	1.7500	0	5	0.0000	0.0000	0.0000	0.0000	0	0
0	245.0000	1.7500	0	5	0.0000	0.0000	0.0000	0.0000	0	0
0	246.7500	1.7500	0	5	0.0000	0.0000	0.0000	0.0000	0	0
0	248.5000	1.7500	0	5	0.0000	0.0000	0.0000	0.0000	0	0
0	250.2500	1.7500	0	5	0.0000	0.0000	0.0000	0.0000	0	0
0	252.0000	1.7500	0	5	0.0000	0.0000	0.0000	0.0000	0	0
0	253.7500	1.7500	0	5	0.0000	0.0000	0.0000	0.0000	0	0
0	255.5000	1.7500	0	5	0.0000	0.0000	0.0000	0.0000	0	0
0	257.2500	1.7500	0	5	0.0000	0.0000	0.0000	0.0000	0	0
0	259.0000	1.7500	0	5	0.0000	0.0000	0.0000	0.0000	0	0
0	260.7500	1.7500	0	5	0.0000	0.0000	0.0000	0.0000	0	0
0	262.5000	1.7500	0	5	0.0000	0.0000	0.0000	0.0000	0	0
0	264.2500	1.7500	0	5	0.0000	0.0000	0.0000	0.0000	0	0
0	266.0000	1.7500	0	5	0.0000	0.0000	0.0000	0.0000	0	0
0	267.7500	1.7500	0	5	0.0000	0.0000	0.0000	0.0000	0	0
0	269.5000	1.7500	0	5	0.0000	0.0000	0.0000	0.0000	0	0
0	271.2500	1.7500	0	5	0.0000	0.0000	0.0000	0.0000	0	0
0	273.0000	1.7500	0	5	0.0000	0.0000	0.0000	0.0000	0	0
0	274.7500	1.7500	0	5	0.0000	0.0000	0.0000	0.0000	0	0
0	276.5000	1.7500	0	5	0.0000	0.0000	0.0000	0.0000	0	0
0	278.2500	1.7500	0	5	0.0000	0.0000	0.0000	0.0000	0	0
0	280.0000	1.7500	0	5	0.0000	0.0000	0.0000	0.0000	0	0
0	281.7500	1.7500	0	5	0.0000	0.0000	0.0000	0.0000	0	0
0	283.5000	1.7500	0	5	0.0000	0.0000	0.0000	0.0000	0	0
0	285.2500	1.7500	0	5	0.0000	0.0000	0.0000	0.0000	0	0
0	287.0000	1.7500	0	5	0.0000	0.0000	0.0000	0.0000	0	0
0	288.7500	1.7500	0	5	0.0000	0.0000	0.0000	0.0000	0	0
0	290.5000	1.7500	0	5	0.0000	0.0000	0.0000	0.0000	0	0
0	292.2500	1.7500	0	5	0.0000	0.0000	0.0000	0.0000	0	0
0	294.0000	1.7500	0	5	0.0000	0.0000	0.0000	0.0000	0	0
0	295.7500	1.7500	0	5	0.0000	0.0000	0.0000	0.0000	0	0
0	297.5000	1.7500	0	5	0.0000	0.0000	0.0000	0.0000	0	0
0	299.2500	1.7500	0	5	0.0000	0.0000	0.0000	0.0000	0	0
0	301.0000	1.7500	0	5	0.0000	0.0000	0.0000	0.0000	0	0
0	302.7500	1.7500	0	5	0.0000	0.0000	0.0000	0.0000	0	0
0	304.5000	1.7500	0	5	0.0000	0.0000	0.0000	0.0000	0	0
0	306.2500	1.7500	0	5	0.0000	0.0000	0.0000	0.0000	0	0
0	308.0000	1.7500	0	5	0.0000	0.0000	0.0000	0.0000	0	0
0	309.7500	1.7500	0	5	0.0000	0.0000	0.0000	0.0000	0	0
0	311.5000	1.7500	0	5	0.0000	0.0000	0.0000	0.0000	0	0
0	313.2500	1.7500	0	5	0.0000	0.0000	0.0000	0.0000	0	0
0	315.0000	1.7500	0	5	0.0000	0.0000	0.0000	0.0000	0	0
0	316.7500	1.7500	0	5	0.0000	0.0000	0.0000	0.0000	0	0
0	318.5000	1.7500	0	5	0.0000	0.0000	0.0000	0.0000	0	0
0	320.2500	1.7500	0	5	0.0000	0.0000	0.0000	0.0000	0	0
0	322.0000	1.7500	0	5	0.0000	0.0000	0.0000	0.0000	0	0
0	323.7500	1.7500	0	5	0.0000	0.0000	0.0000	0.0000	0	0
0	325.5000	1.7500	0	5	0.0000	0.0000	0.0000	0.0000	0	0
0	327.2500	1.7500	0	5	0.0000	0.0000	0.0000	0.0000	0	0
0	329.0000	1.7500	0	5	0.0000	0.0000	0.0000	0.0000	0	0
0	330.7500	1.7500	0	5	0.0000	0.0000	0.0000	0.0000	0	0
0	332.5000	1.7500	0	5	0.0000	0.0000	0.0000	0.0000	0	0
0	334.2500	1.7500	0	5	0.0000	0.0000	0.0000	0.0000	0	0
0	336.0000	1.7500	0	5	0.0000	0.0000	0.0000	0.0000	0	0
0	337.7500	1.7500	0	5	0.0000	0.0000	0.0000	0.0000	0	0
0	339.5000	1.7500	0	5	0.0000	0.0000	0.0000	0.0000	0	0
0	341.2500	1.7500	0	5	0.0000	0.0000	0.0000	0.0000	0	0
0	343.0000	1.7500	0	5	0.0000	0.0000	0.0000	0.0000	0	0
0	344.7500	1.7500	0	5	0.0000	0.0000	0.0000	0.0000	0	0
0	346.5000	1.7500	0	5	0.0000	0.0000	0.0000	0.0000	0	0
0	348.2500	1.7500	0	5	0.0000	0.0000	0.0000	0.0000	0	0
0	350.0000	1.7500	0	5	0.0000	0.0000	0.0000	0.0000	0	0
0	351.7500	1.7500	0	5	0.0000	0.0000	0.0000	0.0000	0	0
0	353.5000	1.7500	0	5	0.0000	0.0000	0.0000	0.0000	0	0
0	355.2500	1.7500	0	5	0.0000	0.0000	0.0000	0.0000	0	0
0	357.0000	1.7500	0	5	0.0000	0.0000	0.0000	0.0000	0	0
0	358.7500	1.7500	0	5	0.0000	0.0000	0.0000	0.0000	0	0
0	360.5000	1.7500	0	5	0.0000	0.0000	0.0000	0.0000	0	0
0	362.2500	1.7500	0	5	0.0000	0.0000	0.0000	0.0000	0	0
0	364.0000	1.7500	0	5	0.0000	0.0000	0.0000	0.0000	0	0
0	365.7500	1.7500	0	5	0.0000	0.0000	0.0000	0.0000	0	0
0	367.5000	1.7500	0	5	0.0000	0.0000	0.0000	0.0000	0	0
0	369.2500	1.7500	0	5	0.0000	0.0000	0.0000	0.0000	0	0
0	371.0000	1.7500	0	5	0.0000	0.0000	0.0000	0.0000	0	0
0	372.7500	1.7500	0	5	0.0000	0.0000	0.0000	0.0000	0	0
0	374.5000	1.7500	0	5	0.0000	0.0000	0.0000	0.0000	0	0
0	376.2500	1.7500	0	5	0.0000	0.0000	0.0000	0.0000	0	0
0	378.0000	1.7500	0	5	0.0000	0.0000	0.0000	0.0000	0	0
0	379.7500	1.7500	0	5	0.0000	0.0000	0.0000	0.0000	0	0
0	381.5000	1.7500	0	5	0.0000	0.0000	0.0000	0.0000	0	0
0	383.2500	1.7500	0	5	0.0000	0.0000	0.0000	0.0000	0	0
0	385.0000	1.7500	0	5	0.0000	0.0000	0.0000	0.0000	0	0
0	386.7500	1.7500	0	5	0.0000	0.0000	0.0000	0.0000	0	0
0	388.5000	1.7500	0	5	0.0000	0.0000	0.0000	0.0000	0	0
0	390.2500	1.7500	0	5	0.0000	0.0000	0.0000	0.0000	0	0
0	392.0000	1.7500	0	5	0.0000	0.0000	0.0000	0.0000	0	0
0	393.7500	1.7500	0	5	0.0000	0.0000	0.0000	0.0000	0	0
0	395.5000	1.7500	0	5	0.0000	0.0000	0.0000	0.0000	0	0
0	397.2500	1.7500	0	5	0.0000	0.0000	0.0000	0.0000	0	0
0	399.0000	1.7500	0	5	0.0000	0.0000	0.0000	0.0000	0	0
0	400.7500	1.7500	0	5	0.0000	0.0000	0.0000	0.0000	0	0
0	402.5000	1.7500	0	5	0.0000	0.0000	0.0000	0.0000	0	0
0	404.2500	1.7500	0	5	0.0000	0.0000	0.0000	0.0000	0	0
0	406.0000	1.7500	0	5	0.0000	0.0000	0.0000	0.0000	0	0
0	407.7500	1.7500	0	5	0.0000	0.0000	0.0000	0.0000	0	0
0	409.5000	1.7500	0	5	0.0000	0.0000	0.0000	0.0000	0	0
0	411.2500	1.7500	0	5	0.0000	0.0000	0.0000	0.0000	0	0
0	413.0000	1.7500	0	5	0.0000	0.0000	0.0000	0.0000	0	0
0	414.7500	1.7500	0	5	0.0000	0.0000	0.0000	0.0000	0	0
0	416.5000	1.7500	0	5	0.0000	0.0000	0.0000	0.0000	0	0
0	418.2500	1.7500	0	5	0.0000	0.0000	0.0000	0.0000	0	0
0	420.0000	1.7500	0	5	0.0000	0.0000	0.0000	0.0000	0	0
0	421.7500	1.7500	0	5	0.0000	0.0000	0.0000	0.0000	0	0
0	423.5000	1.7500	0	5	0.0000	0.0000	0.0000	0.0000	0	0
0	425.2500	1.7500	0	5	0.0000	0.0000	0.0000	0.0000	0	0
0	427.0000	1.7500	0	5	0.0000	0.0000	0.0000	0.0000	0	0
0	428.7500	1.7500	0	5	0.0000	0.0000	0.0000	0.0000	0	0
0	430.5000	1.7500	0	5	0.0000	0.0000	0.0000	0.0000	0	0
0	432.2500	1.7500	0	5	0.0000	0.0000	0.0000	0.0000	0	0
0	434.0000	1.7500	0	5	0.0000	0.0000	0.0000	0.0000	0	0
0	435.7500	1.7500	0	5	0.0000	0.0000	0.0000	0.0000	0	0
0	437.5000	1.7500	0	5	0.0000	0.0000	0.0000	0.0000	0	0
0	439.2500	1.7500	0	5	0.0000	0.0000	0.0000	0.0000	0	0
0	441.0000	1.7500	0	5	0.0000	0.0000	0.0000	0.0000	0	0
0	442.7500	1.7500	0	5	0.0000	0.0000	0.0000	0.0000	0	0
0	444.5000	1.7500	0	5	0.0000	0.0000	0.0000	0.0000	0	0
0	446.2500	1.7500	0	5	0.0000	0.0000	0.0000	0.0000	0	0
0	448.0000	1.7500	0	5	0.0000	0.0000	0.0000	0.0000	0	0
0	449.7500	1.7500	0	5	0.0000	0.0000	0.0000	0.0000	0	0
0	451.5000	1.7500	0	5	0.0000	0.0000	0.0000	0.0000	0	0
0	453.2500	1.7500	0	5	0.0000	0.0000	0.0000	0.0000	0	0
0	455.0000	1.7500	0	5	0.0000	0.0000	0.0000	0.0000	0	0
0	456.7500	1.7500	0	5	0.0000	0.0000	0.0000	0.0000	0	0
0	458.5000	1.7500	0	5	0.0000	0.0000	0.0000	0.0000	0	0
0	460.2500	1.7500	0	5	0.0000	0.0000	0.0000	0.0000	0	0
0	462.0000	1.7500	0	5	0.0000	0.0000	0.0000	0.0000	0	0
0	463.7500	1.7500	0	5	0.0000	0.0000	0.0000	0.0000	0	0
0	465.5000	1.7500	0	5	0.0000	0.0000	0.0000	0.0000	0	0
0	467.2500	1.7500	0	5	0.0000	0.0000	0.0000	0.0000	0	0
0	469.0000	1.7500	0	5	0.0000	0.0000	0.0000	0.0000	0	0
0	470.7500	1.7500	0	5	0.0000	0.0000	0.0000	0.0000	0	0
0	472.5000	1.7500	0	5	0.0000	0.0000	0.0000	0.0000	0	0
0	474.2500	1.7500	0	5	0.0000	0.0000	0.0000	0.0000	0	0
0	476.0000	1.7500	0	5	0.0000	0.0000	0.0000	0.0000	0	0
0	477.7500	1.7500	0	5	0.0000	0.0000	0.0000	0.0000	0	0
0	479.5000	1.7500	0	5	0.0000	0.0000	0.0000	0.0000	0	0
0	481.2500	1.7500	0	5	0.0000	0.0000	0.0000	0.0000	0	0
0	483.0000	1.7500	0	5	0.0000	0.0000	0.0000	0.0000	0	0
0	484.7500	1.7500	0	5	0.0000	0.0000	0.0000	0.0000	0	0
0	486.5000	1.7500	0	5	0.0000	0.0000	0.0000	0.0000	0	0
0	488.2500	1.7500	0	5	0.0000	0.0000	0.0000	0.0000	0	0
0	490.0000	1.7500	0	5	0.0000	0.0000	0.0000	0.0000	0	0
0	491.7500	1.7500	0	5	0.0000	0.0000	0.0000	0.0000	0	0
0	493.5000	1.7500	0	5	0.0000	0.0000	0.0000	0.0000	0	0
0	495.2500	1.7500	0	5	0.0000	0.0000	0.0000	0.0000	0	0
0	497.0000	1.7500	0	5	0.0000	0.0000	0.0000	0.0000	0	0
0	498.7500	1.7500	0	5	0.0000	0.0000	0.0000	0.0000	0	0
0	500.5000	1.7500	0	5	0.0000	0.0000	0.0000	0.0000	0	0
0	502.2500	1.7500	0	5	0.0000	0.0000	0.0000	0.0000	0	0
0	504.0000	1.7500	0	5	0.0000	0.0000	0.0000	0.0000	0	0
0	505.7500	1.7500	0	5	0.0000	0.0000	0.0000	0.0000	0	0
0	507.5000	1.7500	0	5	0.0000	0.0000	0.0000	0.0000	0	0
0	509.2500	1.7500	0	5	0.0000	0.0000	0.0000	0.0000	0	0
0	511.0000	1.7500	0	5	0.0000	0.0000	0.0000	0.0000	0	0
0	512.7500	1.7500	0	5	0.0000	0.0000	0.0000	0.0000	0	0
0	514.5000	1.7500	0	5	0.0000	0.0000	0.0000	0.0000	0	0
0	516.2500	1.7500	0	5	0.0000	0.0000	0.0000	0.0000	0	0
0	518.0000	1.7500	0	5	0.0000	0.0000	0.0000	0.0000	0	0
0	519.7500	1.7500	0	5	0.0000	0.0000	0.0000	0.0000	0	0
0	521.5000	1.7500	0	5	0.0000	0.0000	0.0000	0.0000	0	0
0	523.2500	1.7500	0	5	0.0000	0.0000	0.0000	0.0000	0	0
0	525.0000	1.7500	0	5	0.0000	0.0000	0.0000	0.0000	0	0
0	526.7500	1.7500	0	5	0.0000	0.0000	0.0000	0.0000	0	0
0	528.5000	1.7500	0	5	0.0000	0.0000	0.0000	0.0000	0	0
0	530.2500	1.7500	0	5	0.0000	0.0000	0.0000	0.0000	0	0
0	532.0000	1.7500	0	5	0.0000	0.0000	0.0000	0.0000	0	0
0	533.7500	1.7500	0	5	0.0000	0.0000	0.0000	0.0000	0	0
0	535.5000	1.7500	0	5	0.0000	0.0000	0.0000	0.0000	0	0
0	537.2500	1.7500	0	5	0.0000	0.0000	0.0000	0.0000	0	0
0	539.0000	1.7500	0	5	0.0000	0.0000	0.0000	0.0000	0	0
0	540.7500	1.7500	0	5	0.0000	0.0000	0.0000	0.0000	0	0
0	542.5000	1.7500	0	5	0.0000	0.0000	0.0000	0.0000	0	0
0	544.2500	1.7500	0	5	0.0000	0.0000	0.0000	0.0000	0	0
0	546.0000	1.7500	0	5	0.0000	0.0000	0.0000	0.0000	0	0
0	547.7500	1.7500	0	5	0.0000	0.0000	0.0000	0.0000	0	0
0	549.5000	1.7500	0	5	0.0000	0.0000	0.0000	0.0000	0	0
0	551.2500	1.7500	0	5	0.0000	0.0000	0.0000	0.0000	0	0
0	553.0000	1.7500	0	5	0.0000	0.0000	0.0000	0.0000	0	0
0	554.7500	1.7500	0	5	0.0000	0.0000	0.0000	0.0000	0	0
0	556.5000	1.7500	0	5	0.0000	0.0000	0.0000	0.0000	0	0
0	558.2500	1.7500	0	5	0.0000	0.0000	0.0000	0.0000	0	0
0	560.0000	1.7500	0	5	0.0000	0.0000	0.0000	0.0000	0	0
0	561.7500	1.7500	0	5	0.0000	0.0000	0.0000	0.0000	0	0
0	563.5000	1.7500	0	5	0.0000	0.0000	0.0000	0.0000	0	0
0	565.2500	1.7500	0	5	0.0000	0.0000	0.0000	0.0000	0	0
0	567.0000	1.7500	0	5	0.0000	0.0000	0.0000	0.0000	0	0
0	568.7500	1.7500	0	5	0.0000	0.0000	0.0000	0.0000	0	0
0	570.5000	1.7500	0	5	0.0000	0.0000	0.0000	0.0000	0	0
0	572.2500	1.7500	0	5	0.0000	0.0000	0.0000	0.0000	0	0
0	574.0000	1.7500	0	5	0.0000	0.0000	0.0000	0.0000	0	0
0	575.7500	1.7500	0	5	0.0000	0.0000	0.0000	0.0000	0	0
0	577.5000	1.7500	0	5	0.0000	0.0000	0.0000	0.0000	0	0
0	579.2500	1.7500	0	5	0.0000	0.0000	0.0000	0.0000	0	0
0	581.0000	1.7500	0	5	0.0000	0.0000	0.0000	0.0000	0	0
0	582.7500	1.7500	0	5	0.0000	0.0000	0.0000	0.0000	0	0
0	584.5000	1.7500	0	5	0.0000	0.0000	0.0000	0.0000	0	0
0	586.2500	1.7500	0	5	0.0000	0.0000	0.0000	0.0000	0	0
0	588.0000	1.7500	0	5	0.0000	0.0000	0.0000	0.0000	0	0
0	589.7500	1.7500	0	5	0.0000	0.0000	0.0000	0.0000	0	0
0	591.5000	1.7500	0	5	0.0000	0.0000	0.0000	0.0000	0	0
0	593.2500	1.7500	0	5	0.0000	0.0000	0.0000	0.0000	0	0
0	595.0000	1.7500	0	5	0.0000	0.0000	0.0000	0.0000	0	0
0	596.7500	1.7500	0	5	0.0000	0.0000	0.0000	0.0000	0	0
0	598.5000	1.7500	0	5	0.0000	0.0000	0.0000	0.0000	0	0
0	600.2500	1.7500	0	5	0.0000	0.0000	0.0000	0.0000	0	0
0	602.0000	1.7500	0	5	0.0000	0.0000	0.0000	0.0000	0	0
0	603.7500	1.7500	0	5	0.0000	0.0000	0.0000	0.0000	0	0
0	605.5000	1.7500	0	5	0.0000	0.0000	0.0000	0.0000	0	0
0	607.2500	1.7500	0	5	0.0000	0.0000	0.0000	0.0000	0	0
0	609.0000	1.7500	0	5	0.0000	0.0000	0.0000	0.0000	0	0
0	610.7500	1.7500	0	5	0.0000	0.0000	0.0000	0.0000	0	0
0	612.5000	1.7500	0	5	0.0000	0.0000	0.0000	0.0000	0	0
0	614.2500	1.7500	0	5	0.0000	0.0000	0.0000	0.0000	0	0
0	616.0000	1.7500	0	5	0.0000	0.0000	0.0000	0.0000	0	0
0	617.7500	1.7500	0	5	0.0000	0.0000	0.0000	0.0000	0	0
0	619.5000	1.7500	0	5	0.0000	0.0000	0.0000	0.0000	0	0
0	621.2500	1.7500	0	5	0.0000	0.0000	0.0000	0.0000	0	0
0	623.0000	1.7500	0	5	0.0000	0.0000	0.0000	0.0000	0	0
0	624.7500	1.7500	0	5	0.0000	0.0000	0.0000	0.0000	0	0
0	626.5000	1.7500	0	5	0.0000	0.0000	0.0000	0.0000	0	0
0	628.2500	1.7500	0	5	0.0000	0.0000	0.0000	0.0000	0	0
0	630.0000	1.7500	0	5	0.0000	0.0000	0.0000	0.0000	0	0
0	631.7500	1.7500	0	5	0.0000	0.0000	0.0000	0.0000	0	0
0	633.5000	1.7500	0	5	0.0000	0.0000	0.0000	0.0000	0	0
0	635.2500	1.7500	0	5	0.0000	0.0000	0.0000	0.0000	0	0
0	637.0000	1.7500	0	5	0.0000	0.0000	0.0000	0.0000	0	0
0	638.7500	1.7500	0	5	0.0000	0.0000	0.0000	0.0000	0	0
0	640.5000	1.7500	0	5	0.0000	0.0000	0.0000	0.0000	0	0
0	642.2500	1.7500	0	5	0.0000	0.0000	0.0000	0.0000	0	0
0	644.0000	1.7500	0	5	0.0000	0.0000	0.0000	0.0000	0	0
0	645.7500	1.7500	0	5	0.0000	0.0000	0.0000	0.0000	0	0
0	647.5000	1.7500	0	5	0.0000	0.0000	0.0000	0.0000	0	0
0	649.2500	1.7500	0	5	0.0000	0.0000	0.0000	0.0000	0	0
0	651.0000	1.7500	0	5	0.0000	0.0000	0.0000	0.0000	0	0
0	652.7500	1.7500	0	5	0.0000	0.0000	0.0000	0.0000	0	0
0	654.5000	1.7500	0	5	0.0000	0.0000	0.0000	0.0000	0	0
0	656.2500	1.7500	0	5	0.0000	0.0000	0.0000	0.0000	0	0
0	658.0000	1.7500	0	5	0.0000	0.0000	0.0000	0.0000	0	0
0	659.7500	1.7500	0	5	0.0000	0.0000	0.0000	0.0000	0	0
0	661.5000	1.7500	0	5	0.0000	0.0000	0.0000	0.0000	0	0
0	663.2500	1.7500	0	5	0.0000	0.0000	0.0000	0.0000	0	0
0	665.0000	1.7500	0	5	0.0000	0.0000	0.0000	0.0000	0	0
0	666.7500	1.7500	0	5	0.0000	0.0000	0.0000	0.0000	0	0
0	668.5000	1.7500	0	5	0.0000	0.0000	0.0000	0.0000	0	0
0	670.2500	1.7500	0	5	0.0000	0.0000	0.0000	0.0000	0	0
0	672.0000	1.7500	0	5	0.0000	0.0000	0.0000	0.0000	0	0
0	673.7500	1.7500	0	5	0.0000	0.0000	0.0000	0.0000	0	0
0	675.5000	1.7500	0	5	0.0000	0.0000	0.0000	0.0000	0	0
0	677.2500	1.7500	0	5	0.0000	0.0000	0.0000	0.0000	0	0
0	679.0000	1.7500	0	5	0.0000	0.0000	0.0000	0.0000	0	0
0	680.7500	1.7500	0	5	0.0000	0.0000	0.0000	0.0000	0	0
0	682.5000	1.7500	0	5	0.0000	0.0000	0.0000	0.0000	0	0
0	684.2500	1.7500	0	5	0.0000	0.0000	0.0000	0.0000	0	0
0	686.0000	1.7500	0	5	0.0000	0.0000	0.0000	0.0000	0	0
0	687.7500	1.7500	0	5	0.0000	0.0000	0.0000	0.0000	0	0
0	689.5000	1.7500	0	5	0.0000	0.0000	0.0000	0.0000	0	0
0	691.2500	1.7500	0	5	0.0000	0.0000	0.0000	0.0000	0	0
0	693.0000	1.7500	0	5	0.0000	0.0000	0.0000	0.0000	0	0
0	694.7500	1.7500	0	5	0.0000	0.0000	0.0000	0.0000	0	0
0	696.5000	1.7500	0	5	0.0000	0.0000	0.0000	0.0000	0	0
0	698.2500	1.7500	0	5	0.0000	0.0000	0.0000	0.0000	0	0
0	700.0000	1.7500	0	5	0.0000	0.0000	0.0000	0.0000	0	0
0	701.7500	1.7500	0	5	0.0000	0.0000	0.0000	0.0000	0	0
0	703.5000	1.7500	0	5	0.0000	0.0000	0.0000	0.0000	0	0
0	705.2500	1.7500	0	5	0.0000	0.0000	0.0000	0.0000	0	0
0	707.0000	1.7500	0	5	0.0000	0.0000	0.0000	0.0000	0	0
0	708.7500	1.7500	0	5	0.0000	0.0000	0.0000	0.0000	0	0
0	710.5000	1.7500	0	5	0.0000	0.0000	0.0000	0.0000	0	0
0	712.2500	1.7500	0	5	0.0000	0.0000	0.0000	0.0000	0	0
0	714.0000	1.7500	0	5	0.0000	0.0000	0.0000	0.0000	0	0
0	715.7500	1.7500	0	5	0.0000	0.0000	0.0000	0.0000	0	0
0	717.5000	1.7500	0	5	0.0000	0.0000	0.0000	0.0000	0	0
0	719.2500	1.7500	0	5	0.0000	0.0000	0.0000	0.0000	0	0
0	721.0000	1.7500	0	5	0.0000	0.0000	0.0000	0.0000	0	0
0	722.7500	1.7500	0	5	0.0000	0.0000	0.0000	0.0000	0	0
0	724.5000	1.7500	0	5	0.0000	0.0000	0.0000	0.0000	0	0
0	726.2500	1.7500	0	5	0.0000	0.0000	0.0000	0.0000	0	0
0	728.0000	1.7500	0	5	0.0000	0.0000	0.0000	0.0000	0	0
0	729.7500	1.7500	0	5	0.0000	0.0000	0.0000	0.0000	0	0
0	731.5000	1.7500	0	5	0.0000	0.0000	0.0000	0.0000	0	0
0	733.2500	1.7500	0	5	0.0000	0.0000	0.0000	0.0000	0	0
0	735.0000	1.7500	0	5	0.0000	0.0000	0.0000	0.0000	0	0
0	736.7500	1.7500	0	5	0.0000	0.0000	0.0000	0.0000	0	0
0	738.5000	1.7500	0	5	0.0000	0.0000	0.0000	0.0000	0	0
0	740.2500	1.7500	0	5	0.0000	0.0000	0.0000	0.0000	0	0
0	742.0000	1.7500	0	5	0.0000	0.0000	0.0000	0.0000	0	0
0	743.7500	1.7500	0	5	0.0000	0.0000	0.0000	0.0000	0	0
0	745.5000	1.7500	0	5	0.0000	0.0000	0.0000	0.0000	0	0
0	747.2500	1.7500	0	5	0.0000	0.0000	0.0000	0.0000	0	0
0	749.0000	1.7500	0	5	0.0000	0.0000	0.0000	0.0000	0	0
0	750.7500	1.7500	0	5	0.0000	0.0000	0.0000	0.0000	0	0
0	752.5000	1.7500	0	5	0.0000	0.0000	0.0000	0.0000	0	0
0	754.2500	1.7500	0	5	0.0000	0.0000	0.0000	0.0000	0	0
0	756.0000	1.7500	0	5	0.0000	0.0000	0.0000	0.0000	0	0
0	757.7500	1.7500	0	5	0.0000	0.0000	0.0000	0.0000	0	0
0	759.5000	1.7500	0	5	0.0000	0.0000	0.0000	0.0000	0	0
0	761.2500	1.7500	0	5	0.0000	0.0000	0.0000	0.0000	0	0
0	763.0000	1.7500	0	5	0.0000	0.0000	0.0000	0.0000	0	0
0	764.7500	1.7500	0	5	0.0000	0.0000	0.0000	0.0000	0	0
0	766.5000	1.7500	0	5	0.0000	0.0000	0.0000	0.0000	0	0
0	768.2500	1.7500	0	5	0.0000	0.0000	0.0000	0.0000	0	0
0	770.0000	1.7500	0	5	0.0000	0.0000	0.0000	0.0000	0	0
0	771.7500	1.7500	0	5	0.0000	0.0000	0.0000	0.0000	0	0
0	773.5000	1.7500	0	5	0.0000	0.0000	0.0000	0.0000	0	0
0	775.2500	1.7500	0	5	0.0000	0.0000	0.0000	0.0000	0	0
0	777.0000	1.7500	0	5	0.0000	0.0000	0.0000	0.0000	0	0
0	778.7500	1.7500	0	5	0.0000	0.0000	0.0000	0.0000	0	0
0	780.5000	1.7500	0	5	0.0000	0.0000	0.0000	0.0000	0	0
0	782.2500	1.7500	0	5	0.0000	0.0000	0.0000	0.0000	0	0
0	784.0000	1.7500	0	5	0.0000	0.0000	0.0000	0.0000	0	0
0	785.7500	1.7500	0	5	0.0000	0.0000	0.0000	0.0000	0	0
0	787.5000	1.7500	0	5	0.0000	0.0000	0.0000	0.0000	0	0
0	789.2500	1.7500	0	5	0.0000	0.0000	0.0000	0.0000	0	0
0	791.0000	1.7500	0	5	0.0000	0.0000	0.0000	0.0000	0	0
0	792.7500	1.7500	0	5	0.0000	0.0000	0.0000	0.0000	0	0
0	794.5000	1.7500	0	5	0.0000	0.0000	0.0000	0.0000	0	0
0	796.2500	1.7500	0	5	0.0000	0.0000	0.0000	0.0000	0	0
0	798.0000	1.7500	0	5	0.0000	0.0000	0.0000	0.0000	0	0
0	799.7500	1.7500	0	5	0.0000	0.0000	0.0000	0.0000	0	0
0	801.5000	1.7500	0	5	0.0000	0.0000	0.0000	0.0000	0	0
0	803.2500	1.7500	0	5	0.0000	0.0000	0.0000	0.0000	0	0
0	805.0000	1.7500	0	5	0.0000	0.0000	0.0000	0.0000	0	0
0	806.7500	1.7500	0	5	0.0000	0.0000	0.0000	0.0000	0	0
0	808.5000	1.7500	0	5	0.0000	0.0000	0.0000	0.0000	0	0
0	810.2500	1.7500	0	5	0.0000	0.0000	0.0000	0.0000	0	0
0	812.0000	1.7500	0	5	0.0000	0.0000	0.0000	0.0000	0	0
0	813.7500	1.7500	0	5	0.0000	0.0000	0.0000	0.0000	0	0
0	815.5000	1.7500	0	5	0.0000	0.0000	0.0000	0.0000	0	0
0	817.2500	1.7500	0	5	0.0000	0.0000	0.0000	0.0000	0	0
0	819.0000	1.7500	0	5	0.0000	0.0000	0.0000	0.0000	0	0
0	820.7500	1.7500	0	5	0.0000	0.0000	0.0000	0.0000	0	0
0	822.5000	1.7500	0	5	0.0000	0.0000	0.0000	0.0000	0	0
0	824.2500	1.7500	0	5	0.0000	0.0000	0.0000	0.0000	0	0
0	826.0000	1.7500	0	5	0.0000	0.0000	0.0000	0.0000	0	0
0	827.7500	1.7500	0	5	0.0000	0.0000	0.0000	0.0000	0	0
0	829.5000	1.7500	0	5	0.0000	0.0000	0.0000	0.0000	0	0
0	831.2500	1.7500	0	5	0.0000	0.0000	0.0000	0.0000	0	0
0	833.0000	1.7500	0	5	0.0000	0.0000	0.0000	0.0000	0	0
0	834.7500	1.7500	0	5	0.0000	0.0000	0.0000	0.0000	0	0
0	836.5000	1.7500	0	5	0.0000	0.0000	0.0000	0.0000	0	0
0	838.2500	1.7500	0	5	0.0000	0.0000	0.0000	0.0000	0	0
0	840.0000	1.7500	0	5	0.0000	0.0000	0.0000	0.0000	0	0
0	841.7500	1.7500	0	5	0.0000	0.0000	0.0000	0.0000	0	0
0	843.5000	1.7500	0	5	0.0000	0.0000	0.0000	0.0000	0	0
0	845.2500	1.7500	0	5	0.0000	0.0000	0.0000	0.0000	0	0
0	847.0000	1.7500	0	5	0.0000	0.0000	0.0000	0.0000	0	0
0	848.7500	1.7500	0	5	0.0000	0.0000	0.0000	0.0000	0	0
0	850.5000	1.7500	0	5	0.0000	0.0000	0.0000	0.0000	0	0
0	852.2500	1.7500	0	5	0.0000	0.0000	0.0000	0.0000	0	0
0	854.0000	1.7500	0	5	0.0000	0.0000	0.0000	0.0000	0	0
0	855.7500	1.7500	0	5	0.0000	0.0000	0.0000	0.0000	0	0
0	857.5000	1.7500	0	5	0.0000	0.0000	0.0000	0.0000	0	0
0	859.2500	1.7500	0	5	0.0000	0.0000	0.0000	0.0000	0	0
0	861.0000	1.7500	0	5	0.0000	0.0000	0.0000	0.0000	0	0
0	862.7500	1.7500	0	5	0.0000	0.0000	0.0000	0.0000	0	0
0	864.5000	1.7500	0	5	0.0000	0.0000	0.0000	0.0000	0	0
0	866.2500	1.7500	0	5	0.0000	0.0000	0.0000	0.0000	0	0
0	868.0000	1.7500	0	5	0.0000	0.0000	0.0000	0.0000	0	0
0	869.7500	1.7500	0	5	0.0000	0.0000	0.0000	0.0000	0	0
0	871.5000	1.7500	0	5	0.0000	0.0000	0.0000	0.0000	0	0
0	873.2500	1.7500	0	5	0.0000	0.0000	0.0000	0.0000	0	0
0	875.0000	1.7500	0	5	0.0000	0.0000	0.0000	0.0000	0	0
0	876.7500	1.7500	0	5	0.0000	0.0000	0.0000	0.0000	0	0
0	878.5000	1.7500	0	5	0.0000	0.0000	0.0000	0.0000	0	0
0	880.2500	1.7500	0	5	0.0000	0.0000	0.0000	0.0000	0	0
0	882.0000	1.7500	0	5	0.0000	0.0000	0.0000	0.0000	0	0
0	883.7500	1.7500	0	5	0.0000	0.0000	0.0000	0.0000	0	0
0	885.5000	1.7500	0	5	0.0000	0.0000	0.0000	0.0000	0	0
0	887.2500	1.7500	0	5	0.0000	0.0000	0.0000	0.0000	0	0
0	889.0000	1.7500	0	5	0.0000	0.0000	0.0000	0.0000	0	0
0	890.7500	1.7500	0	5	0.0000	0.0000	0.0000	0.0000	0	0
0	892.5000	1.7500	0	5	0.0000	0.0000	0.0000	0.0000	0	0
0	894.2500	1.7500	0	5	0.0000	0.0000	0.0000	0.0000	0	0
0	896.0000	1.7500	0	5	0.0000	0.0000	0.0000	0.0000	0	0
0	897.7500	1.7500	0	5	0.0000	0.0000	0.0000	0.0000	0	0
0	899.5000	1.7500	0	5	0.0000	0.0000	0.0000	0.0000	0	0
0	901.2500	1.7500	0	5	0.0000	0.0000	0.0000	0.0000	0	0
0	903.0000	1.7500	0	5	0.0000	0.0000	0.0000	0.0000	0	0
0	904.7500	1.7500	0	5	0.0000	0.0000	0.0000	0.0000	0	0
0	906.5000	1.7500	0	5	0.0000	0.0000	0.0000	0.0000	0	0
0	908.2500	1.7500	0	5	0.0000	0.0000	0.0000	0.0000	0	0
0	910.0000	1.7500	0	5	0.0000	0.0000	0.0000	0.0000	0	0
0	911.7500	1.7500	0	5	0.0000	0.0000	0.0000	0.0000	0	0
0	913.5000	1.7500	0	5	0.0000	0.0000	0.0000	0.0000	0	0
0	915.2500	1.7500	0	5	0.0000	0.0000	0.0000	0.0000	0	0
0	917.0000	1.7500	0	5	0.0000	0.0000	0.0000	0.0000	0	0
0	918.7500	1.7500	0	5	0.0000	0.0000	0.0000	0.0000	0	0
0	920.5000	1.7500	0	5	0.0000	0.0000	0.0000	0.0000	0	0
0	922.2500	1.7500	0	5	0.0000	0.0000	0.0000	0.0000	0	0
0	924.0000	1.7500	0	5	0.0000	0.0000	0.0000	0.0000	0	0
0	925.7500	1.7500	0	5	0.0000	0.0000	0.0000	0.0000	0	0
0	927.5000	1.7500	0	5	0.0000	0.0000	0.0000	0.0000	0	0
0	929.2500	1.7500	0	5	0.0000	0.0000	0.0000	0.0000	0	0
0	931.0000	1.7500	0	5	0.0000	0.0000	0.0000	0.0000	0	0
0	932.7500	1.7500	0	5	0.0000	0.0000	0.0000	0.0000	0	0
0	934.5000	1.7500	0	5	0.0000	0.0000	0.0000	0.0000	0	0
0	936.2500	1.7500	0	5	0.0000	0.0000	0.0000	0.0000	0	0
0	938.0000	1.7500	0	5	0.0000	0.0000	0.0000	0.0000	0	0
0	939.7500	1.7500	0	5	0.0000	0.0000	0.0000	0.0000	0	0
0	941.5000	1.7500	0	5	0.0000	0.0000	0.0000	0.0000	0	0
0	943.2500	1.7500	0	5	0.0000	0.0000	0.0000	0.0000	0	0
0	945.0000	1.7500	0	5	0.0000	0.0000	0.0000	0.0000	0	0
0	946.7500	1.7500	0	5	0.0000	0.0000	0.0000	0.0000	0	0
0	948.5000	1.7500	0	5	0.0000	0.0000	0.0000	0.0000	0	0
0	950.2500	1.7500	0	5	0.0000	0.0000	0.0000	0.0000	0	0
0	952.0000	1.7500	0	5	0.0000	0.0000	0.0000	0.0000	0	0
0	953.7500	1.7500	0	5	0.0000	0.0000	0.0000	0.0000	0	0
0	955.5000	1.7500	0	5	0.0000	0.0000	0.0000	0.0000	0	0
0	957.2500	1.7500	0	5	0.0000	0.0000	0.0000	0.0000	0	0
0	959.0000	1.7500	0	5	0.0000	0.0000	0.0000	0.0000	0	0
0	960.7500	1.7500	0	5	0.0000	0.0000	0.0000	0.0000	0	0
0	962.5000	1.7500	0	5	0.0000	0.0000	0.0000	0.0000	0	0
0	964.2500	1.7500	0	5	0.0000	0.0000	0.0000	0.0000	0	0
0	966.0000	1.7500	0	5	0.0000	0.0000	0.0000	0.0000	0	0
0	967.7500	1.7500	0	5	0.0000	0.0000	0.0000	0.0000	0	0
0	969.5000	1.7500	0	5	0.0000	0.0000	0.0000	0.0000	0	0
0	971.2500	1.7500	0	5	0.0000	0.0000	0.0000	0.0000	0	0
0	973.0000	1.7500	0	5	0.0000	0.0000	0.0000	0.0000	0	0
0	974.7500	1.7500	0	5	0.0000	0.0000	0.0000	0.0000	0	0
0	976.5000	1.7500	0	5	0.0000	0.0000	0.0000	0.0000	0	0
0	978.2500	1.7500	0	5	0.0000	0.0000	0.0000	0.0000	0	0
0	980.0000	1.7500	0	5	0.0000	0.0000	0.0000	0.0000	0	0
0	981.7500	1.7500	0	5	0.0000	0.0000	0.0000	0.0000	0	0
0	983.5000	1.7500	0	5	0.0000	0.0000	0.0000	0.0000	0	0
0	985.2500	1.7500	0	5	0.0000	0.0000	0.0000	0.0000	0	0
0	987.0000	1.7500	0	5	0.0000	0.0000	0.0000	0.0000	0	0
0	988.7500	1.7500	0	5	0.0000	0.0000	0.0000	0.0000	0	0
0	990.5000	1.7500	0	5	0.0000	0.0000	0.0000	0.0000	0	0
0	992.2500	1.7500	0	5	0.0000	0.0000	0.0000	0.0000	0	0
0	994.0000	1.7500	0	5	0.0000	0.0000	0.0000	0.0000	0	0
0	995.7500	1.7500	0	5	0.0000	0.0000	0.0000	0.0000	0	0
0	997.5000	1.7500	0	5	0.0000	0.0000	0.0000	0.0000	0	0
0	999.2500	1.7500	0	5	0.0000	0.0000	0.0000	0.0000	0	0
0	1001.0000	1.7500	0	5	0.0000	0.0000	0.0000	0.0000	0	0
0	1002.7500	1.7500	0	5	0.0000	0.0000	0.0000	0.0000	0	0
0	1004.5000	1.7500	0	5	0.0000	0.0000	0.0000	0.0000	0	0
0	1006.2500	1.7500	0	5	0.0000	0.0000	0.0000	0.0000	0	0
0	1008.0000	1.7500	0	5	0.0000	0.0000	0.0000	0.0000	0	0
0	1009.7500	1.7500	0	5	0.0000	0.0000	0.0000	0.0000	0	0
0	1011.5000	1.7500	0	5	0.0000	0.0000	0.0000	0.0000	0	0
0	1013.2500	1.7500	0	5	0.0000	0.0000	0.0000	0.0000	0	0
0	1015.0000	1.7500	0	5	0.0000	0.0000	0.0000	0.0000	0	0
0	1016.7500	1.7500	0	5	0.0000	0.0000	0.0000	0.0000	0	0
0	1018.5000	1.7500	0	5	0.0000	0.0000	0.0000	0.0000	0	0
0	1020.2500	1.7500	0	5	0.0000	0.0000	0.0000	0.0000	0	0
0	1022.0000	1.7500	0	5	0.0000	0.0000	0.0000	0.0000	0	0
0	1023.7500	1.7500	0	5	0.0000	0.0000	0.0000	0.0000	0	0
0	1025.5000	1.7500	0	5	0.0000	0.0000	0.0000	0.0000	0	0
0	1027.2500	1.7500	0	5	0.0000	0.0000	0.0000	0.0000	0	0
0	1029.0000	1.7500	0	5	0.0000	0.0000	0.0000	0.0000	0	0
0	1030.7500	1.7500	0	5	0.0000	0.0000	0.0000	0.0000	0	0
0	1032.5000	1.7500	0	5	0.0000	0.0000	0.0000	0.0000	0	0
0	1034.2500	1.7500	0	5	0.0000	0.0000	0.0000	0.0000	0	0
0	1036.0000	1.7500	0	5	0.0000	0.0000	0.0000	0.0000	0	0
0	1037.7500	1.7500	0	5	0.0000	0.0000	0.0000	0.0000	0	0
0	1039.5000	1.7500	0	5	0.0000	0.0000	0.0000	0.0000	0	0
0	1041.2500	1.7500	0	5	0.0000	0.0000	0.0000	0.0000	0	0
0	1043.0000	1.7500	0	5	0.0000	0.0000	0.0000	0.0000	0	0
0	1044.7500	1.7500	0	5	0.0000	0.0000	0.0000	0.0000	0	0
0	1046.5000	1.7500	0	5	0.0000	0.0000	0.0000	0.0000	0	0
0	1048.2500	1.7500	0	5	0.0000	0.0000	0.0000	0.0000	0	0
0	1050.0000	1.7500	0	5	0.0000	0.0000	0.0000	0.0000	0	0
0	1051.7500	1.7500	0	5	0.0000	0.0000	0.0000	0.0000	0	0
0	1053.5000	1.7500	0	5	0.0000	0.0000	0.0000	0.0000	0	0
0	1055.2500	1.7500	0	5	0.0000	0.0000	0.0000	0.0000	0	0
0	1057.0000	1.7500	0	5	0.0000	0.0000	0.0000	0.0000	0	0
0	1058.7500	1.7500	0	5	0.0000	0.0000	0.0000	0.0000	0	0
0	1060.5000	1.7500	0	5	0.0000	0.0000	0.0000	0.0000	0	0
0	1062.2500	1.7500	0	5	0.0000	0.0000	0.0000	0.0000	0	0
0	1064.0000	1.7500	0	5	0.0000	0.0000	0.0000	0.0000	0	0
0	1065.7500	1.7500	0	5	0.0000	0.0000	0.0000	0.0000	0	0
0	1067.5000	1.7500	0	5	0.0000	0.0000	0.0000	0.0000	0	0
0	1069.2500	1.7500	0	5	0.0000	0.0000	0.0000	0.0000	0	0
0	1071.0000	1.7500	0	5	0.0000	0.0000	0.0000	0.0000	0	0
0	1072.7500	1.7500	0	5	0.0000	0.0000	0.0000	0.0000	0	0
0	1074.5000	1.7500	0	5	0.0000	0.0000	0.0000	0.0000	0	0
0	1076.2500	1.7500	0	5	0.0000	0.0000	0.0000	0.0000	0	0
0	1078.0000	1.7500	0	5	0.0000	0.0000	0.0000	0.0000	0	0
0	1079.7500	1.7500	0	5	0.0000	0.0000	0.0000	0.0000	0	0
0	1081.5000	1.7500	0	5	0.0000	0.0000	0.0000	0.0000	0	0
0	1083.2500	1.7500	0	5	0.0000	0.0000	0.0000	0.0000	0	0
0	1085.0000	1.7500	0	5	0.0000	0.0000	0.0000	0.0000	0	0
0	1086.7500	1.7500	0	5	0.0000	0.0000	0.0000	0.0000	0	0
0	1088.5000	1.7500	0	5	0.0000	0.0000	0.0000	0.0000	0	0
0	1090.2500	1.7500	0	5	0.0000	0.0000	0.0000	0.0000	0	0
0	1092.0000	1.7500	0	5	0.0000	0.0000	0.0000	0.0000	0	0
0	1093.7500	1.7500	0	5	0.0000	0.0000	0.0000	0.0000	0	0
0	1095.5000	1.7500	0	5	0.0000	0.0000	0.0000	0.0000	0	0
0	1097.2500	1.7500	0	5	0.0000	0.0000	0.0000	0.0000	0	0
0	1099.0000	1.7500	0	5	0.0000	0.0000	0.0000	0.0000	0	0
0	1100.7500	1.7500	0	5	0.0000	0.0000	0.0000	0.0000	0	0
0	1102.5000	1.7500	0	5	0.0000	0.0000	0.0000	0.0000	0	0
0	1104.2500	1.7500	0	5	0.0000	0.0000	0.0000	0.0000	0	0
0	1106.0000	1.7500	0	5	0.0000	0.0000	0.0000	0.0000	0	0
0	1107.7500	1.7500	0	5	0.0000	0.0000	0.0000	0.0000	0	0
0	1109.5000	1.7500	0	5	0.0000	0.0000	0.0000	0.0000	0	0
0	1111.2500	1.7500	0	5	0.0000	0.0000	0.0000	0.0000	0	0
0	1113.0000	1.7500	0	5	0.0000	0.0000	0.0000	0.0000	0	0
0	1114.7500	1.7500	0	5	0.0000	0.0000	0.0000	0.0000	0	0
0	1116.5000	1.7500	0	5	0.0000	0.0000	0.0000	0.0000	0	0
0	1118.2500	1.7500	0	5	0.0000	0.0000	0.0000	0.0000	0	0
0	1120.0000	1.7500	0	5	0.0000	0.0000	0.0000	0.0000	0	0
0	1121.7500	1.7500	0	5	0.0000	0.0000	0.0000	0.0000	0	0
0	1123.5000	1.7500	0	5	0.0000	0.0000	0.0000	0.0000	0	0
0	1125.2500	1.7500	0	5	0.0000	0.0000	0.0000	0.0000	0	0
0	1127.0000	1.7500	0	5	0.0000	0.0000	0.0000	0.0000	0	0
0	1128.7500	1.7500	0	5	0.0000	0.0000	0.0000	0.0000	0	0
0	1130.5000	1.7500	0	5	0.0000	0.0000	0.0000	0.0000	0	0
0	1132.2500	1.7500	0	5	0.0000	0.0000	0.0000	0.0000	0	0
0	1134.0000	1.7500	0	5	0.0000	0.0000	0.0000	0.0000	0	0
0	1135.7500	1.7500	0	5	0.0000	0.0000	0.0000	0.0000	0	0
0	1137.5000	1.7500	0	5	0.0000	0.0000	0.0000	0.0000	0	0
0	1139.2500	1.7500	0	5	0.0000	0.0000	0.0000	0.0000	0	0
0	1141.0000	1.7500	0	5	0.0000	0.0000	0.0000	0.0000	0	0
0	1142.7500	1.7500	0	5	0.0000	0.0000	0.0000	0.0000	0	0
0	1144.5000	1.7500	0	5	0.0000	0.0000	0.0000	0.0000	0	0
0	1146.2500	1.7500	0	5	0.0000	0.0000	0.0000	0.0000	0	0
0	1148.0000	1.7500	0	5	0.0000	0.0000	0.0000	0.0000	0	0
0	1149.7500	1.7500	0	5	0.0000	0.0000	0.0000	0.0000	0	0
0	1151.5000	1.7500	0	5	0.0000	0.0000	0.0000	0.0000	0	0
0	1153.2500	1.7500	0	5	0.0000	0.0000	0.0000	0.0000	0	0
0	1155.0000	1.7500	0	5	0.0000	0.0000	0.0000	0.0000	0	0
0	1156.7500	1.7500	0	5	0.0000	0.0000	0.0000	0.0000	0	0
0	1158.5000	1.7500	0	5	0.0000	0.0000	0.0000	0.0000	0	0
0	1160.2500	1.7500	0	5	0.0000	0.0000	0.0000	0.0000	0	0
0	1162.0000	1.7500	0	5	0.0000	0.0000	0.0000	0.0000	0	0
0	1163.7500	1.7500	0	5	0.0000	0.0000	0.0000	0.0000	0	0
0	1165.5000	1.7500	0	5	0.0000	0.0000	0.0000	0.0000	0	0
0	1167.2500	1.7500	0	5	0.0000	0.0000	0.0000	0.0000	0	0
0	1169.0000	1.7500	0	5	0.0000	0.0000	0.0000	0.0000	0	0
0	1170.7500	1.7500	0	5	0.0000	0.0000	0.0000	0.0000	0	0
0	1172.5000	1.7500	0	5	0.0000	0.0000	0.0000	0.0000	0	0
0	1174.2500	1.7500	0	5	0.0000	0.0000	0.0000	0.0000	0	0
0	1176.0000	1.7500	0	5	0.0000	0.0000	0.0000	0.0000	0	0
0	1177.7500	1.7500	0	5	0.0000	0.0000	0.0000	0.0000	0	0
0	1179.5000	1.7500	0	5	0.0000	0.0000	0.0000	0.0000	0	0
0	1181.2500	1.7500	0	5	0.0000	0.0000	0.0000	0.0000	0	0
0	1183.0000	1.7500	0	5	0.0000	0.0000	0.0000	0.0000	0	0
0	1184.7500	1.7500	0	5	0.0000	0.0000	0.0000	0.0000	0	0
0	1186.5000	1.7500	0	5	0.0000	0.0000	0.0000	0.0000	0	0
0	1188.2500	1.7500	0	5	0.0000	0.0000	0.0000	0.0000	0	0
0	1190.0000	1.7500	0	5	0.0000	0.0000	0.0000	0.0000	0	0
0	1191.7500	1.7500	0	5	0.0000	0.0000	0.0000	0.0000	0	0
0	1193.5000	1.7500	0	5	0.0000	0.0000	0.0000	0.0000	0	0
0	1195.2500	1.7500	0	5	0.0000	0.0000	0.0000	0.0000	0	0
0	1197.0000	1.7500	0	5	0.0000	0.0000	0.0000	0.0000	0	0
0	1198.7500	1.7500	0	5	0.0000	0.0000	0.0000	0.0000	0	0
0	1200.5000	1.7500	0	5	0.0000	0.0000	0.0000	0.0000	0	0
0	1202.2500	1.7500	0	5	0.0000	0.0000	0.0000	0.0000	0	0
0	1204.0000	1.7500	0	5	0.0000	0.0000	0.0000	0.0000	0	0
0	1205.7500	1.7500	0	5	0.0000	0.0000	0.0000	0.0000	0	0
0	1207.5000	1.7500	0	5	0.0000	0.0000	0.0000	0.0000	0	0
0	1209.2500	1.7500	0	5	0.0000	0.0000	0.0000	0.0000	0	0
0	1211.0000	1.7500	0	5	0.0000	0.0000	0.0000	0.0000	0	0
0	1212.7500	1.7500	0	5	0.0000	0.0000	0.0000	0.0000	0	0
0	1214.5000	1.7500	0	5	0.0000	0.0000	0.0000	0.0000	0	0
0	1216.2500	1.7500	0	5	0.0000	0.0000	0.0000	0.0000	0	0
0	1218.0000	1.7500	0	5	0.0000	0.0000	0.0000	0.0000	0	0
0	1219.7500	1.7500	0	5	0.0000	0.0000	0.0000	0.0000	0	0
0	1221.5000	1.7500	0	5	0.0000	0.0000	0.0000	0.0000	0	0
0	1223.2500	1.7500	0	5	0.0000	0.0000	0.0000	0.0000	0	0
0	1225.0000	1.7500	0	5	0.0000	0.0000	0.0000	0.0000	0	0
0	1226.7500	1.7500	0	5	0.0000	0.0000	0.0000	0.0000	0	0
0	1228.5000	1.7500	0	5	0.0000	0.0000	0.0000	0.0000	0	0
0	1230.2500	1.7500	0	5	0.0000	0.0000	0.0000	0.0000	0	0
0	1232.0000	1.7500	0	5	0.0000	0.0000	0.0000	0.0000	0	0
0	1233.7500	1.7500	0	5	0.0000	0.0000	0.0000	0.0000	0	0
0	1235.5000	1.7500	0	5	0.0000	0.0000	0.0000	0.0000	0	0
0	1237.2500	1.7500	0	5	0.0000	0.0000	0.0000	0.0000	0	0
0	1239.0000	1.7500	0	5	0.0000	0.0000	0.0000	0.0000	0	0
0	1240.7500	1.7500	0	5	0.0000	0.0000	0.0000	0.0000	0	0
0	1242.5000	1.7500	0	5	0.0000	0.0000	0.0000	0.0000	0	0
0	1244.2500	1.7500	0	5	0.0000	0.0000	0.0000	0.0000	0	0
0	1246.0000	1.7500	0	5	0.0000	0.0000	0.0000	0.0000	0	0
0	1247.7500	1.7500	0	5	0.0000	0.0000	0.0000	0.0000	0	0
0	1249.5000	1.7500	0	5	0.0000	0.0000	0.0000	0.0000	0	0
0	1251.2500	1.7500	0	5	0.0000	0.0000	0.0000	0.0000	0	0
0	1253.0000	1.7500	0	5	0.0000	0.0000	0.0000	0.0000	0	0
0	1254.7500	1.7500	0	5	0.0000	0.0000	0.0000	0.0000	0	0
0	1256.5000	1.7500	0	5	0.0000	0.0000	0.0000	0.0000	0	0
0	1258.2500	1.7500	0	5	0.0000	0.0000	0.0000	0.0000	0	0
0	1260.0000	1.7500	0	5	0.0000	0.0000	0.0000	0.0000	0	0
0	1261.7500	1.7500	0	5	0.0000	0.0000	0.0000	0.0000	0	0
0	1263.5000	1.7500	0	5	0.0000	0.0000	0.0000	0.0000	0	0
0	1265.2500	1.7500	0	5	0.0000	0.0000	0.0000	0.0000	0	0
0	1267.0000	1.7500	0	5	0.0000	0.0000	0.0000	0.0000	0	0
0	1268.7500	1.7500	0	5	0.0000	0.0000	0.0000	0.0000	0	0
0	1270.5000	1.7500	0	5	0.0000	0.0000	0.0000	0.0000	0	0
0	1272.2500	1.7500	0	5	0.0000	0.0000	0.0000	0.0000	0	0
0	1274.0000	1.7500	0	5	0.0000	0.0000	0.0000	0.0000	0	0
0	1275.7500	1.7500	0	5	0.0000	0.0000	0.0000	0.0000	0	0
0	1277.5000	1.7500	0	5	0.0000	0.0000	0.0000	0.0000	0	0
0	1279.2500	1.7500	0	5	0.0000	0.0000	0.0000	0.0000	0	0
0	1281.0000	1.7500	0	5	0.0000	0.0000	0.0000	0.0000	0	0
0	1282.7500	1.7500	0	5	0.0000	0.0000	0.0000	0.0000	0	0
0	1284.5000	1.7500	0	5	0.0000	0.0000	0.0000	0.0000	0	0
0	1286.2500	1.7500	0	5	0.0000	0.0000	0.0000	0.0000	0	0
0	1288.0000	1.7500	0	5	0.0000	0.0000	0.0000	0.0000	0	0
0	1289.7500	1.7500	0	5	0.0000	0.0000	0.0000	0.0000	0	0
0	1291.5000	1.7500	0	5	0.0000	0.0000	0.0000	0.0000	0	0
0	1293.2500	1.7500	0	5	0.0000	0.0000	0.0000	0.0000	0	0
0	1295.0000	1.7500	0	5	0.0000	0.0000	0.0000	0.0000	0	0
0	1296.7500	1.7500	0	5	0.0000	0.0000	0.0000	0.0000	0	0
0	1298.5000	1.7500	0	5	0.0000	0.0000	0.0000	0.0000	0	0
0	1300.2500	1.7500	0	5	0.0000	0.0000	0.0000	0.0000	0	0
0	1302.0000	1.7500	0	5	0.0000	0.0000	0.0000	0.0000	0	0
0	1303.7500	1.7500	0	5	0.0000	0.0000	0.0000	0.0000	0	0
0	1305.5000	1.7500	0	5	0.0000	0.0000	0.0000	0.0000	0	0
0	1307.2500	1.7500	0	5	0.0000	0.0000	0.0000	0.0000	0	0
0	1309.0000	1.7500	0	5	0.0000	0.0000	0.0000	0.0000	0	0
0	1310.7500	1.7500	0	5	0.0000	0.0000	0.0000	0.0000	0	0
0	1312.5000	1.7500	0	5	0.0000	0.0000	0.0000	0.0000	0	0
0	1314.2500	1.7500	0	5	0.0000	0.0000	0.0000	0.0000	0	0
0	1316.0000	1.7500	0	5	0.0000	0.0000	0.0000	0.0000	0	0
0	1317.7500	1.7500	0	5	0.0000	0.0000	0.0000	0.0000	0	0
0	1319.5000	1.7500	0	5	0.0000	0.0000	0.0000	0.0000	0	0
0	1321.2500	1.7500	0	5	0.0000	0.0000	0.0000	0.0000	0	0
0	1323.0000	1.7500	0	5	0.0000	0.0000	0.0000	0.0000	0	0
0	1324.7500	1.7500	0	5	0.0000	0.0000	0.0000	0.0000	0	0
0	1326.5000	1.7500	0	5	0.0000	0.0000	0.0000	0.0000	0	0
0	1328.2500	1.7500	0	5	0.0000	0.0000	0.0000	0.0000	0	0
0	1330.0000	1.7500	0	5	0.0000	0.0000	0.0000	0.0000	0	0
0	1331.7500	1.7500	0	5	0.0000	0.0000	0.0000	0.0000	0	0
0	1333.5000	1.7500	0	5	0.0000	0.0000	0.0000	0.0000	0	0
0	1335.2500	1.7500	0	5	0.0000	0.0000	0.0000	0.0000	0	0
0	1337.0000	1.7500	0	5	0.0000	0.0000	0.0000	0.0000	0	0
0	1338.7500	1.7500	0	5	0.0000	0.0000	0.0000	0.0000	0	0
0	1340.5000	1.7500	0	5	0.0000	0.0000	0.0000	0.0000	0	0
0	1342.2500	1.7500	0	5	0.0000	0.0000	0.0000	0.0000	0	0
0	1344.0000	1.7500	0	5	0.0000	0.0000	0.0000	0.0000	0	0
0	1345.7500	1.7500	0	5	0.0000	0.0000	0.0000	0.0000	0	0
0	1347.5000	1.7500	0	5	0.0000	0.0000	0.0000	0.0000	0	0
0	1349.2500	1.7500	0	5	0.0000	0.0000	0.0000	0.0000	0	0
0	1351.0000	1.7500	0	5	0.0000	0.0000	0.0000	0.0000	0	0
0	1352.7500	1.7500	0	5	0.0000	0.0000	0.0000	0.0000	0	0
0	1354.5000	1.7500	0	5	0.0000	0.0000	0.0000	0.0000	0	0
0	1356.2500	1.7500	0	5	0.0000	0.0000	0.0000	0.0000	0	0
0	1358.0000	1.7500	0	5	0.0000	0.0000	0.0000	0.0000	0	0
0	1359.7500	1.7500	0	5	0.0000	0.0000	0.0000	0.0000	0	0
0	1361.5000	1.7500	0	5	0.0000	0.0000	0.0000	0.0000	0	0
0	1363.2500	1.7500	0	5	0.0000	0.0000	0.0000	0.0000	0	0
0	1365.0000	1.7500	0	5	0.0000	0.0000	0.0000	0.0000	0	0
0	1366.7500	1.7500	0	5	0.0000	0.0000	0.0000	0.0000	0	0
0	1368.5000	1.7500	0	5	0.0000	0.0000	0.0000	0.0000	0	0
0	1370.2500	1.7500	0	5	0.0000	0.0000	0.0000	0.0000	0	0
0	1372.0000	1.7500	0	5	0.0000	0.0000	0.0000	0.0000	0	0
0	1373.7500	1.7500	0	5	0.0000	0.0000	0.0000	0.0000	0	0
0	1375.5000	1.7500	0	5	0.0000	0.0000	0.0000	0.0000	0	0
0	1377.2500	1.7500	0	5	0.0000	0.0000	0.0000	0.0000	0	0
0	1379.0000	1.7500	0	5	0.0000	0.0000	0.0000	0.0000	0	0
0	1380.7500	1.7500	0	5	0.0000	0.0000	0.0000	0.0000	0	0
0	1382.5000	1.7500	0	5	0.0000	0.0000	0.0000	0.0000	0	0
0	1384.2500	1.7500	0	5	0.0000	0.0000	0.0000	0.0000	0	0
0	1386.0000	1.7500	0	5	0.0000	0.0000	0.0000	0.0000	0	0
0	1387.7500	1.7500	0	5	0.0000	0.0000	0.0000	0.0000	0	0
0	1389.5000	1.7500	0	5	0.0000	0.0000	0.0000	0.0000	0	0
0	1391.2500	1.7500	0	5	0.0000	0.0000	0.0000	0.0000	0	0
0	1393.0000	1.7500	0	5	0.0000	0.0000	0.0000	0.0000	0	0
0	1394.7500	1.7500	0	5	0.0000	0.0000	0.0000	0.0000	0	0
0	1396.5000	1.7500	0	5	0.0000	0.0000	0.0000	0.0000	0	0
0	1398.2500	1.7500	0	5	0.0000	0.0000	0.0000	0.0000	0	0
0	1400.0000	1.7500	0	5	0.0000	0.0000	0.0000	0.0000	0	0
0	1401.7500	1.7500	0	5	0.0000	0.0000	0.0000	0.0000	0	0
0	1403.5000	1.7500	0	5	0.0000	0.0000	0.0000	0.0000	0	0
0	1405.2500	1.7500	0	5	0.0000	0.0000	0.0000	0.0000	0	0
0	1407.0000	1.7500	0	5	0.0000	0.0000	0.0000	0.0000	0	0
0	1408.7500	1.7500	0	5	0.0000	0.0000	0.0000	0.0000	0	0
0	1410.5000	1.7500	0	5	0.0000	0.0000	0.0000	0.0000	0	0
0	1412.2500	1.7500	0	5	0.0000	0.0000	0.0000	0.0000	0	0
0	1414.0000	1.7500	0	5	0.0000	0.0000	0.0000	0.0000	0	0
0	1415.7500	1.7500	0	5	0.0000	0.0000	0.0000	0.0000	0	0
0	1417.5000	1.7500	0	5	0.0000	0.0000	0.0000	0.0000	0	0
0	1419.2500	1.7500	0	5	0.0000	0.0000	0.0000	0.0000	0	0
0	1421.0000	1.7500	0	5	0.0000	0.0000	0.0000	0.0000	0	0
0	1422.7500	1.7500	0	5	0.0000	0.0000	0.0000	0.0000	0	0
0	1424.5000	1.7500	0	5	0.0000	0.0000	0.0000	0.0000	0	0
0	1426.2500	1.7500	0	5	0.0000	0.0000	0.0000	0.0000	0	0
0	1428.0000	1.7500	0	5	0.0000	0.0000	0.0000	0.0000	0	0
0	1429.7500	1.7500	0	5	0.0000	0.0000	0.0000	0.0000	0	0
0	1431.5000	1.7500	0	5	0.0000	0.0000	0.0000	0.0000	0	0
0	1433.2500	1.7500	0	5	0.0000	0.0000	0.0000	0.0000	0	0
0	1435.0000	1.7500	0	5	0.0000	0.0000	0.0000	0.0000	0	0
0	1436.7500	1.7500	0	5	0.0000	0.0000	0.0000	0.0000	0	0
0	1438.5000	1.7500	0	5	0.0000	0.0000	0.0000	0.0000	0	0
0	1440.2500	1.7500	0	5	0.0000	0.0000	0.0000	0.0000	0	0
0	1442.0000	1.7500	0	5	0.0000	0.0000	0.0000	0.0000	0	0
0	1443.7500	1.7500	0	5	0.0000	0.0000	0.0000	0.0000	0	0
0	1445.5000	1.7500	0	5	0.0000	0.0000	0.0000	0.0000	0	0
0	1447.2500	1.7500	0	5	0.0000	0.0000	0.0000	0.0000	0	0
0	1449.0000	1.7500	0	5	0.0000	0.0000	0.0000	0.0000	0	0
0	1450.7500	1.7500	0	5	0.0000	0.0000	0.0000	0.0000	0	0
0	1452.5000	1.7500	0	5	0.0000	0.0000	0.0000	0.0000	0	0
0	1454.2500	1.7500	0	5	0.0000	0.0000	0.0000	0.0000	0	0
0	1456.0000	1.7500	0	5	0.0000	0.0000	0.0000	0.0000	0	0
0	1457.7500	1.7500	0	5	0.0000	0.0000	0.0000	0.0000	0	0
0	1459.5000	1.7500	0	5	0.0000	0.0000	0.0000	0.0000	0	0
0	1461.2500	1.7500	0	5	0.0000	0.0000	0.0000	0.0000	0	0
0	1463.0000	1.7500	0	5	0.0000	0.0000	0.0000	0.0000	0	0
0	1464.7500	1.7500	0	5	0.0000	0.0000	0.0000	0.0000	0	0
0	1466.5000	1.7500	0	5	0.0000	0.0000	0.0000	0.0000	0	0
0	1468.2500	1.7500	0	5	0.0000	0.0000	0.0000	0.0000	0	0
0	1470.0000	1.7500	0	5	0.0000	0.0000	0.0000	0.0000	0	0
0	1471.7500	1.7500	0	5	0.0000	0.0000	0.0000	0.0000	0	0
0	1473.5000	1.7500	0	5	0.0000	0.0000	0.0000	0.0000	0	0
0	1475.2500	1.7500	0	5	0.0000	0.0000	0.0000	0.0000	0	0
0	1477.0000	1.7500	0	5	0.0000	0.0000	0.0000	0.0000	0	0
0	1478.7500	1.7500	0	5	0.0000	0.0000	0.0000	0.0000	0	0
0	1480.5000	1.7500	0	5	0.0000	0.0000	0.0000	0.0000	0	0
0	1482.2500	1.7500	0	5	0.0000	0.0000	0.0000	0.0000	0	0
0	1484.0000	1.7500	0	5	0.0000	0.0000	0.0000	0.0000	0	0
0	1485.7500	1.7500	0	5	0.0000	0.0000	0.0000	0.0000	0	0
0	1487.5000	1.7500	0	5	0.0000	0.0000	0.0000	0.0000	0	0
0	1489.2500	1.7500	0	5	0.0000	0.0000	0.0000	0.0000	0	0
0	1491.0000	1.7500	0	5	0.0000	0.0000	0.0000	0.0000	0	0
0	1492.7500	1.7500	0	5	0.0000	0.0000	0.0000	0.0000	0	0
0	1494.5000	1.7500	0	5	0.0000	0.0000	0.0000	0.0000	0	0
0	1496.2500	1.7500	0	5	0.0000	0.0000	0.0000	0.0000	0	0
0	1498.0000	1.7500	0	5	0.0000	0.0000	0.0000	0.0000	0	0
0	1499.7500	1.7500	0	5	0.0000	0.0000	0.0000	0.0000	0	0
0	1501.5000	1.7500	0	5	0.0000	0.0000	0.0000	0.0000	0	0
0	1503.2500	1.7500	0	5	0.0000	0.0000	0.0000	0.0000	0	0
0	1505.0000	1.7500	0	5	0.0000	0.0000	0.0000	0.0000	0	0
0	1506.7500	1.7500	0	5	0.0000	0.0000	0.0000	0.0000	0	0
0	1508.5000	1.7500	0	5	0.0000	0.0000	0.0000	0.0000	0	0
0	1510.2500	1.7500	0	5	0.0000	0.0000	0.0000	0.0000	0	0
0	1512.0000	1.7500	0	5	0.0000	0.0000	0.0000	0.0000	0	0
0	1513.7500	1.7500	0	5	0.0000	0.0000	0.0000	0.0000	0	0
0	1515.5000	1.7500	0	5	0.0000	0.0000	0.0000	0.0000	0	0
0	1517.2500	1.7500	0	5	0.0000	0.0000	0.0000	0.0000	0	0
0	1519.0000	1.7500	0	5	0.0000	0.0000	0.0000	0.0000	0	0
0	1520.7500	1.7500	0	5	0.0000	0.0000	0.0000	0.0000	0	0
0	1522.5000	1.7500	0	5	0.0000	0.0000	0.0000	0.0000	0	0
0	1524.2500	1.7500	0	5	0.0000	0.0000	0.0000	0.0000	0	0
0	1526.0000	1.7500	0	5	0.0000	0.0000	0.0000	0.0000	0	0
0	1527.7500	1.7500	0	5	0.0000	0.0000	0.0000	0.0000	0	0
0	1529.5000	1.7500	0	5	0.0000	0.0000	0.0000	0.0000	0	0
0	1531.2500	1.7500	0	5	0.0000	0.0000	0.0000	0.0000	0	0
0	1533.0000	1.7500	0	5	0.0000	0.0000	0.0000	0.0000	0	0
0	1534.7500	1.7500	0	5	0.0000	0.0000	0.0000	0.0000	0	0
0	1536.5000	1.7500	0	5	0.0000	0.0000	0.0000	0.0000	0	0
0	1538.2500	1.7500	0	5	0.0000	0.0000	0.0000	0.0000	0	0
0	1540.0000	1.7500	0	5	0.0000	0.0000	0.0000	0.0000	0	0
0	1541.7500	1.7500	0	5	0.0000	0.0000	0.0000	0.0000	0	0
0	1543.5000	1.7500	0	5	0.0000	0.0000	0.0000	0.0000	0	0
0	1545.2500	1.7500	0	5	0.0000	0.0000	0.0000	0.0000	0	0
0	1547.0000	1.7500	0	5	0.0000	0.0000	0.0000	0.0000	0	0
0	1548.7500	1.7500	0	5	0.0000	0.0000	0.0000	0.0000	0	0
0	1550.5000	1.7500	0	5	0.0000	0.0000	0.0000	0.0000	0	0
0	1552.2500	1.7500	0	5	0.0000	0.0000	0.0000	0.0000	0	0
0	1554.0000	1.7500	0	5	0.0000	0.0000	0.0000	0.0000	0	0
0	1555.7500	1.7500	0	5	0.0000	0.0000	0.0000	0.0000	0	0
0	1557.5000	1.7500	0	5	0.0000	0.0000	0.0000	0.0000	0	0
0	1559.2500	1.7500	0	5	0.0000	0.0000	0.0000	0.0000	0	0
0	1561.0000	1.7500	0	5	0.0000	0.0000	0.0000	0.0000	0	0
0	1562.7500	1.7500	0	5	0.0000	0.0000	0.0000	0.0000	0	0
0	1564.5000	1.7500	0	5	0.0000	0.0000	0.0000	0.0000	0	0
0	1566.2500	1.7500	0	5	0.0000	0.0000	0.0000	0.0000	0	0
0	1568.0000	1.7500	0	5	0.0000	0.0000	0.0000	0.0000	0	0
0	1569.7500	1.7500	0	5	0.0000	0.0000	0.0000	0.0000	0	0
0	1571.5000	1.7500	0	5	0.0000	0.0000	0.0000	0.0000	0	0
0	1573.2500	1.7500	0	5	0.0000	0.0000	0.0000	0.0000	0	0
0	1575.0000	1.7500	0	5	0.0000	0.0000	0.0000	0.0000	0	0
0	1576.7500	1.7500	0	5	0.0000	0.0000	0.0000	0.0000	0	0
0	1578.5000	1.7500	0	5	0.0000	0.0000	0.0000	0.0000	0	0
0	1580.2500	1.7500	0	5	0.0000	0.0000	0.0000	0.0000	0	0
0	1582.0000	1.7500	0	5	0.0000	0.0000	0.0000	0.0000	0	0
0	1583.7500	1.7500	0	5	0.0000	0.0000	0.0000	0.0000	0	0
0	1585.5000	1.7500	0	5	0.0000	0.0000	0.0000	0.0000	0	0
0	1587.2500	1.7500	0	5	0.0000	0.0000	0.0000	0.0000	0	0
0	1589.0000	1.7500	0	5	0.0000	0.0000	0.0000	0.0000	0	0
0	1590.7500	1.7500	0	5	0.0000	0.0000	0.0000	0.0000	0	0
0	1592.5000	1.7500	0	5	0.0000	0.0000	0.0000	0.0000	0	0
0	1594.2500	1.7500	0	5	0.0000	0.0000	0.0000	0.0000	0	0
0	1596.0000	1.7500	0	5	0.0000	0.0000	0.0000	0.0000	0	0
0	1597.7500	1.7500	0	5	0.0000	0.0000	0.0000	0.0000	0	0
0	1599.5000	1.7500	0	5	0.0000	0.0000	0.0000	0.0000	0	0
0	1601.2500	1.7500	0	5	0.0000	0.0000	0.0000	0.0000	0	0
0	1603.0000	1.7500	0	5	0.0000	0.0000	0.0000	0.0000	0	0
0	1604.7500	1.7500	0	5	0.0000	0.0000	0.0000	0.0000	0	0
0	1606.5000	1.7500	0	5	0.0000	0.0000	0.0000	0.0000	0	0
0	1608.2500	1.7500	0	5	0.0000	0.0000	0.0000	0.0000	0	0
0	1610.0000	1.7500	0	5	0.0000	0.0000	0.0000	0.0000	0	0
0	1611.7500	1.7500	0	5	0.0000	0.0000	0.0000	0.0000	0	0
0	1613.5000	1.7500	0	5	0.0000	0.0000	0.0000	0.0000	0	0
0	1615.2500	1.7500	0	5	0.0000	0.0000	0.0000	0.0000	0	0
0	1617.0000	1.7500	0	5	0.0000	0.0000	0.0000	0.0000	0	0
0	1618.7500	1.7500	0	5	0.0000	0.0000	0.0000	0.0000	0	0
0	1620.5000	1.7500	0	5	0.0000	0.0000	0.0000	0.0000	0	0
0	1622.2500	1.7500	0	5	0.0000	0.0000	0.0000	0.0000	0	0
0	1624.0000	1.7500	0	5	0.0000	0.0000	0.0000	0.0000	0	0
0	1625.7500	1.7500	0	5	0.0000	0.0000	0.0000	0.0000	0	0
1	1627.5000	1.7500	8	0	38.0624	82.2809	34.8316	0.3464	105	113
1	1629.2500	1.7500	8	0	38.0483	82.2403	34.7745	0.3592	98	111
1	1631.0000	1.7500	8	0	38.1010	82.1045	34.6565	0.5298	103	116
1	1632.7500	1.7500	8	0	37.9939	82.0351	34.7173	0.5047	103	113
1	1634.5000	1.7500	7	0	38.0711	81.9533	34.5880	0.5116	106	113
1	1636.2500	1.7500	8	0	38.0102	82.0591	34.7848	0.4207	106	119
1	1638.0000	1.7500	8	0	37.9221	82.0311	34.6538	0.3623	111	119
1	1639.7500	1.7500	8	0	38.0024	81.8712	34.9053	0.3877	109	124
1	1641.5000	1.7500	8	0	38.1077	82.0784	34.8956	0.3932	105	124
1	1643.2500	1.7500	8	0	37.9737	82.0322	34.9914	0.3696	110	133
1	1645.0000	1.7500	8	0	38.0768	82.1719	34.8513	0.4566	115	134
1	1646.7500	1.7500	9	0	38.0310	82.2817	34.8483	0.3232	115	137
1	1648.5000	1.7500	9	0	37.9830	82.1847	34.8991	0.3534	116	138
1	1650.2500	1.7500	9	0	37.9453	82.3079	34.8807	0.3452	118	138
1	1652.0000	1.7500	9	0	38.0899	82.2153	35.0305	0.3429	118	140
1	1653.7500	1.7500	9	0	38.0227	82.1681	35.1480	0.2920	120	146
1	1655.5000	1.7500	9	0	38.0722	82.2822	35.0332	0.2412	116	145
1	1657.2500	1.7500	8	0	37.9716	82.1825	35.0055	0.3920	116	154
1	1659.0000	1.7500	9	0	38.1862	82.2777	34.9129	0.3032	117	145
1	1660.7500	1.7500	8	0	38.1218	82.2490	35.0075	0.2387	119	145
0	1662.5000	1.7500	0	5	0.0000	0.0000	0.0000	0.0000	0	0
0	1664.2500	1.7500	0	5	0.0000	0.0000	0.0000	0.0000	0	0
0	1666.0000	1.7500	0	5	0.0000	0.0000	0.0000	0.0000	0	0
0	1667.7500	1.7500	0	5	0.0000	0.0000	0.0000	0.0000	0	0
0	1669.5000	1.7500	0	5	0.0000	0.0000	0.0000	0.0000	0	0
0	1671.2500	1.7500	0	5	0.0000	0.0000	0.0000	0.0000	0	0
0	1673.0000	1.7500	0	5	0.0000	0.0000	0.0000	0.0000	0	0
0	1674.7500	1.7500	0	5	0.0000	0.0000	0.0000	0.0000	0	0
0	1676.5000	1.7500	0	5	0.0000	0.0000	0.0000	0.0000	0	0
0	1678.2500	1.7500	0	5	0.0000	0.0000	0.0000	0.0000	0	0
0	1680.0000	1.7500	0	5	0.0000	0.0000	0.0000	0.0000	0	0
0	1681.7500	1.7500	0	5	0.0000	0.0000	0.0000	0.0000	0	0
0	1683.5000	1.7500	0	5	0.0000	0.0000	0.0000	0.0000	0	0
0	1685.2500	1.7500	0	5	0.0000	0.0000	0.0000	0.0000	0	0
0	1687.0000	1.7500	0	5	0.0000	0.0000	0.0000	0.0000	0	0
0	1688.7500	1.7500	0	5	0.0000	0.0000	0.0000	0.0000	0	0
0	1690.5000	1.7500	0	5	0.0000	0.0000	0.0000	0.0000	0	0
0	1692.2500	1.7500	0	5	0.0000	0.0000	0.0000	0.0000	0	0
0	1694.0000	1.7500	0	5	0.0000	0.0000	0.0000	0.0000	0	0
0	1695.7500	1.7500	0	5	0.0000	0.0000	0.0000	0.0000	0	0
0	1697.5000	1.7500	0	5	0.0000	0.0000	0.0000	0.0000	0	0
0	1699.2500	1.7500	0	5	0.0000	0.0000	0.0000	0.0000	0	0
0	1701.0000	1.7500	0	5	0.0000	0.0000	0.0000	0.0000	0	0
0	1702.7500	1.7500	0	5	0.0000	0.0000	0.0000	0.0000	0	0
0	1704.5000	1.7500	0	5	0.0000	0.0000	0.0000	0.0000	0	0
0	1706.2500	1.7500	0	5	0.0000	0.0000	0.0000	0.0000	0	0
0	1708.0000	1.7500	0	5	0.0000	0.0000	0.0000	0.0000	0	0
0	1709.7500	1.7500	0	5	0.0000	0.0000	0.0000	0.0000	0	0
0	1711.5000	1.7500	0	5	0.0000	0.0000	0.0000	0.0000	0	0
0	1713.2500	1.7500	0	5	0.0000	0.0000	0.0000	0.0000	0	0
0	1715.0000	1.7500	0	5	0.0000	0.0000	0.0000	0.0000	0	0
0	1716.7500	1.7500	0	5	0.0000	0.0000	0.0000	0.0000	0	0
0	1718.5000	1.7500	0	5	0.0000	0.0000	0.0000	0.0000	0	0
0	1720.2500	1.7500	0	5	0.0000	0.0000	0.0000	0.0000	0	0
0	1722.0000	1.7500	0	5	0.0000	0.0000	0.0000	0.0000	0	0
0	1723.7500	1.7500	0	5	0.0000	0.0000	0.0000	0.0000	0	0
0	1725.5000	1.7500	0	5	0.0000	0.0000	0.0000	0.0000	0	0
0	1727.2500	1.7500	0	5	0.0000	0.0000	0.0000	0.0000	0	0
0	1729.0000	1.7500	0	5	0.0000	0.0000	0.0000	0.0000	0	0
0	1730.7500	1.7500	0	5	0.0000	0.0000	0.0000	0.0000	0	0
0	1732.5000	1.7500	0	5	0.0000	0.0000	0.0000	0.0000	0	0
0	1734.2500	1.7500	0	5	0.0000	0.0000	0.0000	0.0000	0	0
0	1736.0000	1.7500	0	5	0.0000	0.0000	0.0000	0.0000	0	0
0	1737.7500	1.7500	0	5	0.0000	0.0000	0.0000	0.0000	0	0
0	1739.5000	1.7500	0	5	0.0000	0.0000	0.0000	0.0000	0	0
0	1741.2500	1.7500	0	5	0.0000	0.0000	0.0000	0.0000	0	0
0	1743.0000	1.7500	0	5	0.0000	0.0000	0.0000	0.0000	0	0
0	1744.7500	1.7500	0	5	0.0000	0.0000	0.0000	0.0000	0	0
0	1746.5000	1.7500	0	5	0.0000	0.0000	0.0000	0.0000	0	0
0	1748.2500	1.7500	0	5	0.0000	0.0000	0.0000	0.0000	0	0
0	1750.0000	1.7500	0	5	0.0000	0.0000	0.0000	0.0000	0	0
0	1751.7500	1.7500	0	5	0.0000	0.0000	0.0000	0.0000	0	0
0	1753.5000	1.7500	0	5	0.0000	0.0000	0.0000	0.0000	0	0
0	1755.2500	1.7500	0	5	0.0000	0.0000	0.0000	0.0000	0	0
0	1757.0000	1.7500	0	5	0.0000	0.0000	0.0000	0.0000	0	0
0	1758.7500	1.7500	0	5	0.0000	0.0000	0.0000	0.0000	0	0
0	1760.5000	1.7500	0	5	0.0000	0.0000	0.0000	0.0000	0	0
0	1762.2500	1.7500	0	5	0.0000	0.0000	0.0000	0.0000	0	0
0	1764.0000	1.7500	0	5	0.0000	0.0000	0.0000	0.0000	0	0
0	1765.7500	1.7500	0	5	0.0000	0.0000	0.0000	0.0000	0	0
0	1767.5000	1.7500	0	5	0.0000	0.0000	0.0000	0.0000	0	0
0	1769.2500	1.7500	0	5	0.0000	0.0000	0.0000	0.0000	0	0
0	1771.0000	1.7500	0	5	0.0000	0.0000	0.0000	0.0000	0	0
0	1772.7500	1.7500	0	5	0.0000	0.0000	0.0000	0.0000	0	0
0	1774.5000	1.7500	0	5	0.0000	0.0000	0.0000	0.0000	0	0
0	1776.2500	1.7500	0	5	0.0000	0.0000	0.0000	0.0000	0	0
0	1778.0000	1.7500	0	5	0.0000	0.0000	0.0000	0.0000	0	0
0	1779.7500	1.7500	0	5	0.0000	0.0000	0.0000	0.0000	0	0
0	1781.5000	1.7500	0	5	0.0000	0.0000	0.0000	0.0000	0	0
0	1783.2500	1.7500	0	5	0.0000	0.0000	0.0000	0.0000	0	0
0	1785.0000	1.7500	0	5	0.0000	0.0000	0.0000	0.0000	0	0
0	1786.7500	1.7500	0	5	0.0000	0.0000	0.0000	0.0000	0	0
0	1788.5000	1.7500	0	5	0.0000	0.0000	0.0000	0.0000	0	0
0	1790.2500	1.7500	0	5	0.0000	0.0000	0.0000	0.0000	0	0
0	1792.0000	1.7500	0	5	0.0000	0.0000	0.0000	0.0000	0	0
0	1793.7500	1.7500	0	5	0.0000	0.0000	0.0000	0.0000	0	0
0	1795.5000	1.7500	0	5	0.0000	0.0000	0.0000	0.0000	0	0
0	1797.2500	1.7500	0	5	0.0000	0.0000	0.0000	0.0000	0	0
0	1799.0000	1.7500	0	5	0.0000	0.0000	0.0000	0.0000	0	0
0	1800.7500	1.7500	0	5	0.0000	0.0000	0.0000	0.0000	0	0
0	1802.5000	1.7500	0	5	0.0000	0.0000	0.0000	0.0000	0	0
0	1804.2500	1.7500	0	5	0.0000	0.0000	0.0000	0.0000	0	0
0	1806.0000	1.7500	0	5	0.0000	0.0000	0.0000	0.0000	0	0
0	1807.7500	1.7500	0	5	0.0000	0.0000	0.0000	0.0000	0	0
0	1809.5000	1.7500	0	5	0.0000	0.0000	0.0000	0.0000	0	0
0	1811.2500	1.7500	0	5	0.0000	0.0000	0.0000	0.0000	0	0
0	1813.0000	1.7500	0	5	0.0000	0.0000	0.0000	0.0000	0	0
0	1814.7500	1.7500	0	5	0.0000	0.0000	0.0000	0.0000	0	0
0	1816.5000	1.7500	0	5	0.0000	0.0000	0.0000	0.0000	0	0
0	1818.2500	1.7500	0	5	0.0000	0.0000	0.0000	0.0000	0	0
0	1820.0000	1.7500	0	5	0.0000	0.0000	0.0000	0.0000	0	0
0	1821.7500	1.7500	0	5	0.0000	0.0000	0.0000	0.0000	0	0
0	1823.5000	1.7500	0	5	0.0000	0.0000	0.0000	0.0000	0	0
0	1825.2500	1.7500	0	5	0.0000	0.0000	0.0000	0.0000	0	0
0	1827.0000	1.7500	0	5	0.0000	0.0000	0.0000	0.0000	0	0
0	1828.7500	1.7500	0	5	0.0000	0.0000	0.0000	0.0000	0	0
0	1830.5000	1.7500	0	5	0.0000	0.0000	0.0000	0.0000	0	0
0	1832.2500	1.7500	0	5	0.0000	0.0000	0.0000	0.0000	0	0
0	1834.0000	1.7500	0	5	0.0000	0.0000	0.0000	0.0000	0	0
0	1835.7500	1.7500	0	5	0.0000	0.0000	0.0000	0.0000	0	0
0	1837.5000	1.7500	0	5	0.0000	0.0000	0.0000	0.0000	0	0
0	1839.2500	1.7500	0	5	0.0000	0.0000	0.0000	0.0000	0	0
0	1841.0000	1.7500	0	5	0.0000	0.0000	0.0000	0.0000	0	0
0	1842.7500	1.7500	0	5	0.0000	0.0000	0.0000	0.0000	0	0
0	1844.5000	1.7500	0	5	0.0000	0.0000	0.0000	0.0000	0	0
0	1846.2500	1.7500	0	5	0.0000	0.0000	0.0000	0.0000	0	0
0	1848.0000	1.7500	0	5	0.0000	0.0000	0.0000	0.0000	0	0
0	1849.7500	1.7500	0	5	0.0000	0.0000	0.0000	0.0000	0	0
0	1851.5000	1.7500	0	5	0.0000	0.0000	0.0000	0.0000	0	0
0	1853.2500	1.7500	0	5	0.0000	0.0000	0.0000	0.0000	0	0
0	1855.0000	1.7500	0	5	0.0000	0.0000	0.0000	0.0000	0	0
0	1856.7500	1.7500	0	5	0.0000	0.0000	0.0000	0.0000	0	0
0	1858.5000	1.7500	0	5	0.0000	0.0000	0.0000	0.0000	0	0
0	1860.2500	1.7500	0	5	0.0000	0.0000	0.0000	0.0000	0	0
0	1862.0000	1.7500	0	5	0.0000	0.0000	0.0000	0.0000	0	0
0	1863.7500	1.7500	0	5	0.0000	0.0000	0.0000	0.0000	0	0
0	1865.5000	1.7500	0	5	0.0000	0.0000	0.0000	0.0000	0	0
0	1867.2500	1.7500	0	5	0.0000	0.0000	0.0000	0.0000	0	0
0	1869.0000	1.7500	0	5	0.0000	0.0000	0.0000	0.0000	0	0
0	1870.7500	1.7500	0	5	0.0000	0.0000	0.0000	0.0000	0	0
0	1872.5000	1.7500	0	5	0.0000	0.0000	0.0000	0.0000	0	0
0	1874.2500	1.7500	0	5	0.0000	0.0000	0.0000	0.0000	0	0
0	1876.0000	1.7500	0	5	0.0000	0.0000	0.0000	0.0000	0	0
0	1877.7500	1.7500	0	5	0.0000	0.0000	0.0000	0.0000	0	0
0	1879.5000	1.7500	0	5	0.0000	0.0000	0.0000	0.0000	0	0
0	1881.2500	1.7500	0	5	0.0000	0.0000	0.0000	0.0000	0	0
0	1883.0000	1.7500	0	5	0.0000	0.0000	0.0000	0.0000	0	0
0	1884.7500	1.7500	0	5	0.0000	0.0000	0.0000	0.0000	0	0
0	1886.5000	1.7500	0	5	0.0000	0.0000	0.0000	0.0000	0	0
0	1888.2500	1.7500	0	5	0.0000	0.0000	0.0000	0.0000	0	0
0	1890.0000	1.7500	0	5	0.0000	0.0000	0.0000	0.0000	0	0
0	1891.7500	1.7500	0	5	0.0000	0.0000	0.0000	0.0000	0	0
0	1893.5000	1.7500	0	5	0.0000	0.0000	0.0000	0.0000	0	0
0	1895.2500	1.7500	0	5	0.0000	0.0000	0.0000	0.0000	0	0
0	1897.0000	1.7500	0	5	0.0000	0.0000	0.0000	0.0000	0	0
0	1898.7500	1.7500	0	5	0.0000	0.0000	0.0000	0.0000	0	0
0	1900.5000	1.7500	0	5	0.0000	0.0000	0.0000	0.0000	0	0
0	1902.2500	1.7500	0	5	0.0000	0.0000	0.0000	0.0000	0	0
0	1904.0000	1.7500	0	5	0.0000	0.0000	0.0000	0.0000	0	0
0	1905.7500	1.7500	0	5	0.0000	0.0000	0.0000	0.0000	0	0
0	0.0000	3.5000	0	5	0.0000	0.0000	0.0000	0.0000	0	0
0	1.7500	3.5000	0	5	0.0000	0.0000	0.0000	0.0000	0	0
0	3.5000	3.5000	0	5	0.0000	0.0000	0.0000	0.0000	0	0
0	5.2500	3.5000	0	5	0.0000	0.0000	0.0000	0.0000	0	0
0	7.0000	3.5000	0	5	0.0000	0.0000	0.0000	0.0000	0	0
0	8.7500	3.5000	0	5	0.0000	0.0000	0.0000	0.0000	0	0
0	10.5000	3.5000	0	5	0.0000	0.0000	0.0000	0.0000	0	0
0	12.2500	3.5000	0	5	0.0000	0.0000	0.0000	0.0000	0	0
0	14.0000	3.5000	0	5	0.0000	0.0000	0.0000	0.0000	0	0
0	15.7500	3.5000	0	5	0.0000	0.0000	0.0000	0.0000	0	0
0	17.5000	3.5000	0	5	0.0000	0.0000	0.0000	0.0000	0	0
0	19.2500	3.5000	0	5	0.0000	0.0000	0.0000	0.0000	0	0
0	21.0000	3.5000	0	5	0.0000	0.0000	0.0000	0.0000	0	0
0	22.7500	3.5000	0	5	0.0000	0.0000	0.0000	0.0000	0	0
0	24.5000	3.5000	0	5	0.0000	0.0000	0.0000	0.0000	0	0
0	26.2500	3.5000	0	5	0.0000	0.0000	0.0000	0.0000	0	0
0	28.0000	3.5000	0	5	0.0000	0.0000	0.0000	0.0000	0	0
0	29.7500	3.5000	0	5	0.0000	0.0000	0.0000	0.0000	0	0
0	31.5000	3.5000	0	5	0.0000	0.0000	0.0000	0.0000	0	0
0	33.2500	3.5000	0	5	0.0000	0.0000	0.0000	0.0000	0	0
0	35.0000	3.5000	0	5	0.0000	0.0000	0.0000	0.0000	0	0
0	36.7500	3.5000	0	5	0.0000	0.0000	0.0000	0.0000	0	0
0	38.5000	3.5000	0	5	0.0000	0.0000	0.0000	0.0000	0	0
0	40.2500	3.5000	0	5	0.0000	0.0000	0.0000	0.0000	0	0
0	42.0000	3.5000	0	5	0.0000	0.0000	0.0000	0.0000	0	0
0	43.7500	3.5000	0	5	0.0000	0.0000	0.0000	0.0000	0	0
0	45.5000	3.5000	0	5	0.0000	0.0000	0.0000	0.0000	0	0
0	47.2500	3.5000	0	5	0.0000	0.0000	0.0000	0.0000	0	0
0	49.0000	3.5000	0	5	0.0000	0.0000	0.0000	0.0000	0	0
0	50.7500	3.5000	0	5	0.0000	0.0000	0.0000	0.0000	0	0
0	52.5000	3.5000	0	5	0.0000	0.0000	0.0000	0.0000	0	0
0	54.2500	3.5000	0	5	0.0000	0.0000	0.0000	0.0000	0	0
0	56.0000	3.5000	0	5	0.0000	0.0000	0.0000	0.0000	0	0
0	57.7500	3.5000	0	5	0.0000	0.0000	0.0000	0.0000	0	0
0	59.5000	3.5000	0	5	0.0000	0.0000	0.0000	0.0000	0	0
0	61.2500	3.5000	0	5	0.0000	0.0000	0.0000	0.0000	0	0
0	63.0000	3.5000	0	5	0.0000	0.0000	0.0000	0.0000	0	0
0	64.7500	3.5000	0	5	0.0000	0.0000	0.0000	0.0000	0	0
0	66.5000	3.5000	0	5	0.0000	0.0000	0.0000	0.0000	0	0
0	68.2500	3.5000	0	5	0.0000	0.0000	0.0000	0.0000	0	0
0	70.0000	3.5000	0	5	0.0000	0.0000	0.0000	0.0000	0	0
0	71.7500	3.5000	0	5	0.0000	0.0000	0.0000	0.0000	0	0
0	73.5000	3.5000	0	5	0.0000	0.0000	0.0000	0.0000	0	0
0	75.2500	3.5000	0	5	0.0000	0.0000	0.0000	0.0000	0	0
0	77.0000	3.5000	0	5	0.0000	0.0000	0.0000	0.0000	0	0
0	78.7500	3.5000	0	5	0.0000	0.0000	0.0000	0.0000	0	0
0	80.5000	3.5000	0	5	0.0000	0.0000	0.0000	0.0000	0	0
0	82.2500	3.5000	0	5	0.0000	0.0000	0.0000	0.0000	0	0
0	84.0000	3.5000	0	5	0.0000	0.0000	0.0000	0.0000	0	0
0	85.7500	3.5000	0	5	0.0000	0.0000	0.0000	0.0000	0	0
0	87.5000	3.5000	0	5	0.0000	0.0000	0.0000	0.0000	0	0
0	89.2500	3.5000	0	5	0.0000	0.0000	0.0000	0.0000	0	0
0	91.0000	3.5000	0	5	0.0000	0.0000	0.0000	0.0000	0	0
0	92.7500	3.5000	0	5	0.0000	0.0000	0.0000	0.0000	0	0
0	94.5000	3.5000	0	5	0.0000	0.0000	0.0000	0.0000	0	0
0	96.2500	3.5000	0	5	0.0000	0.0000	0.0000	0.0000	0	0
0	98.0000	3.5000	0	5	0.0000	0.0000	0.0000	0.0000	0	0
0	99.7500	3.5000	0	5	0.0000	0.0000	0.0000	0.0000	0	0
0	101.5000	3.5000	0	5	0.0000	0.0000	0.0000	0.0000	0	0
0	103.2500	3.5000	0	5	0.0000	0.0000	0.0000	0.0000	0	0
0	105.0000	3.5000	0	5	0.0000	0.0000	0.0000	0.0000	0	0
0	106.7500	3.5000	0	5	0.0000	0.0000	0.0000	0.0000	0	0
0	108.5000	3.5000	0	5	0.0000	0.0000	0.0000	0.0000	0	0
0	110.2500	3.5000	0	5	0.0000	0.0000	0.0000	0.0000	0	0
0	112.0000	3.5000	0	5	0.0000	0.0000	0.0000	0.0000	0	0
0	113.7500	3.5000	0	5	0.0000	0.0000	0.0000	0.0000	0	0
0	115.5000	3.5000	0	5	0.0000	0.0000	0.0000	0.0000	0	0
0	117.2500	3.5000	0	5	0.0000	0.0000	0.0000	0.0000	0	0
0	119.0000	3.5000	0	5	0.0000	0.0000	0.0000	0.0000	0	0
0	120.7500	3.5000	0	5	0.0000	0.0000	0.0000	0.0000	0	0
0	122.5000	3.5000	0	5	0.0000	0.0000	0.0000	0.0000	0	0
0	124.2500	3.5000	0	5	0.0000	0.0000	0.0000	0.0000	0	0
0	126.0000	3.5000	0	5	0.0000	0.0000	0.0000	0.0000	0	0
0	127.7500	3.5000	0	5	0.0000	0.0000	0.0000	0.0000	0	0
0	129.5000	3.5000	0	5	0.0000	0.0000	0.0000	0.0000	0	0
0	131.2500	3.5000	0	5	0.0000	0.0000	0.0000	0.0000	0	0
0	133.0000	3.5000	0	5	0.0000	0.0000	0.0000	0.0000	0	0
0	134.7500	3.5000	0	5	0.0000	0.0000	0.0000	0.0000	0	0
0	136.5000	3.5000	0	5	0.0000	0.0000	0.0000	0.0000	0	0
0	138.2500	3.5000	0	5	0.0000	0.0000	0.0000	0.0000	0	0
0	140.0000	3.5000	0	5	0.0000	0.0000	0.0000	0.0000	0	0
0	141.7500	3.5000	0	5	0.0000	0.0000	0.0000	0.0000	0	0
0	143.5000	3.5000	0	5	0.0000	0.0000	0.0000	0.0000	0	0
0	145.2500	3.5000	0	5	0.0000	0.0000	0.0000	0.0000	0	0
0	147.0000	3.5000	0	5	0.0000	0.0000	0.0000	0.0000	0	0
0	148.7500	3.5000	0	5	0.0000	0.0000	0.0000	0.0000	0	0
0	150.5000	3.5000	0	5	0.0000	0.0000	0.0000	0.0000	0	0
0	152.2500	3.5000	0	5	0.0000	0.0000	0.0000	0.0000	0	0
0	154.0000	3.5000	0	5	0.0000	0.0000	0.0000	0.0000	0	0
0	155.7500	3.5000	0	5	0.0000	0.0000	0.0000	0.0000	0	0
0	157.5000	3.5000	0	5	0.0000	0.0000	0.0000	0.0000	0	0
0	159.2500	3.5000	0	5	0.0000	0.0000	0.0000	0.0000	0	0
0	161.0000	3.5000	0	5	0.0000	0.0000	0.0000	0.0000	0	0
0	162.7500	3.5000	0	5	0.0000	0.0000	0.0000	0.0000	0	0
0	164.5000	3.5000	0	5	0.0000	0.0000	0.0000	0.0000	0	0
0	166.2500	3.5000	0	5	0.0000	0.0000	0.0000	0.0000	0	0
0	168.0000	3.5000	0	5	0.0000	0.0000	0.0000	0.0000	0	0
0	169.7500	3.5000	0	5	0.0000	0.0000	0.0000	0.0000	0	0
0	171.5000	3.5000	0	5	0.0000	0.0000	0.0000	0.0000	0	0
0	173.2500	3.5000	0	5	0.0000	0.0000	0.0000	0.0000	0	0
0	175.0000	3.5000	0	5	0.0000	0.0000	0.0000	0.0000	0	0
0	176.7500	3.5000	0	5	0.0000	0.0000	0.0000	0.0000	0	0
0	178.5000	3.5000	0	5	0.0000	0.0000	0.0000	0.0000	0	0
0	180.2500	3.5000	0	5	0.0000	0.0000	0.0000	0.0000	0	0
0	182.0000	3.5000	0	5	0.0000	0.0000	0.0000	0.0000	0	0
0	183.7500	3.5000	0	5	0.0000	0.0000	0.0000	0.0000	0	0
0	185.5000	3.5000	0	5	0.0000	0.0000	0.0000	0.0000	0	0
0	187.2500	3.5000	0	5	0.0000	0.0000	0.0000	0.0000	0	0
0	189.0000	3.5000	0	5	0.0000	0.0000	0.0000	0.0000	0	0
0	190.7500	3.5000	0	5	0.0000	0.0000	0.0000	0.0000	0	0
0	192.5000	3.5000	0	5	0.0000	0.0000	0.0000	0.0000	0	0
0	194.2500	3.5000	0	5	0.0000	0.0000	0.0000	0.0000	0	0
0	196.0000	3.5000	0	5	0.0000	0.0000	0.0000	0.0000	0	0
0	197.7500	3.5000	0	5	0.0000	0.0000	0.0000	0.0000	0	0
0	199.5000	3.5000	0	5	0.0000	0.0000	0.0000	0.0000	0	0
0	201.2500	3.5000	0	5	0.0000	0.0000	0.0000	0.0000	0	0
0	203.0000	3.5000	0	5	0.0000	0.0000	0.0000	0.0000	0	0
0	204.7500	3.5000	0	5	0.0000	0.0000	0.0000	0.0000	0	0
0	206.5000	3.5000	0	5	0.0000	0.0000	0.0000	0.0000	0	0
0	208.2500	3.5000	0	5	0.0000	0.0000	0.0000	0.0000	0	0
0	210.0000	3.5000	0	5	0.0000	0.0000	0.0000	0.0000	0	0
0	211.7500	3.5000	0	5	0.0000	0.0000	0.0000	0.0000	0	0
0	213.5000	3.5000	0	5	0.0000	0.0000	0.0000	0.0000	0	0
0	215.2500	3.5000	0	5	0.0000	0.0000	0.0000	0.0000	0	0
0	217.0000	3.5000	0	5	0.0000	0.0000	0.0000	0.0000	0	0
0	218.7500	3.5000	0	5	0.0000	0.0000	0.0000	0.0000	0	0
0	220.5000	3.5000	0	5	0.0000	0.0000	0.0000	0.0000	0	0
0	222.2500	3.5000	0	5	0.0000	0.0000	0.0000	0.0000	0	0
0	224.0000	3.5000	0	5	0.0000	0.0000	0.0000	0.0000	0	0
0	225.7500	3.5000	0	5	0.0000	0.0000	0.0000	0.0000	0	0
0	227.5000	3.5000	0	5	0.0000	0.0000	0.0000	0.0000	0	0
0	229.2500	3.5000	0	5	0.0000	0.0000	0.0000	0.0000	0	0
0	231.0000	3.5000	0	5	0.0000	0.0000	0.0000	0.0000	0	0
0	232.7500	3.5000	0	5	0.0000	0.0000	0.0000	0.0000	0	0
0	234.5000	3.5000	0	5	0.0000	0.0000	0.0000	0.0000	0	0
0	236.2500	3.5000	0	5	0.0000	0.0000	0.0000	0.0000	0	0
0	238.0000	3.5000	0	5	0.0000	0.0000	0.0000	0.0000	0	0
0	239.7500	3.5000	0	5	0.0000	0.0000	0.0000	0.0000	0	0
0	241.5000	3.5000	0	5	0.0000	0.0000	0.0000	0.0000	0	0
0	243.2500	3.5000	0	5	0.0000	0.0000	0.0000	0.0000	0	0
0	245.0000	3.5000	0	5	0.0000	0.0000	0.0000	0.0000	0	0
0	246.7500	3.5000	0	5	0.0000	0.0000	0.0000	0.0000	0	0
0	248.5000	3.5000	0	5	0.0000	0.0000	0.0000	0.0000	0	0
0	250.2500	3.5000	0	5	0.0000	0.0000	0.0000	0.0000	0	0
0	252.0000	3.5000	0	5	0.0000	0.0000	0.0000	0.0000	0	0
0	253.7500	3.5000	0	5	0.0000	0.0000	0.0000	0.0000	0	0
0	255.5000	3.5000	0	5	0.0000	0.0000	0.0000	0.0000	0	0
0	257.2500	3.5000	0	5	0.0000	0.0000	0.0000	0.0000	0	0
0	259.0000	3.5000	0	5	0.0000	0.0000	0.0000	0.0000	0	0
0	260.7500	3.5000	0	5	0.0000	0.0000	0.0000	0.0000	0	0
0	262.5000	3.5000	0	5	0.0000	0.0000	0.0000	0.0000	0	0
0	264.2500	3.5000	0	5	0.0000	0.0000	0.0000	0.0000	0	0
0	266.0000	3.5000	0	5	0.0000	0.0000	0.0000	0.0000	0	0
0	267.7500	3.5000	0	5	0.0000	0.0000	0.0000	0.0000	0	0
0	269.5000	3.5000	0	5	0.0000	0.0000	0.0000	0.0000	0	0
0	271.2500	3.5000	0	5	0.0000	0.0000	0.0000	0.0000	0	0
0	273.0000	3.5000	0	5	0.0000	0.0000	0.0000	0.0000	0	0
0	274.7500	3.5000	0	5	0.0000	0.0000	0.0000	0.0000	0	0
0	276.5000	3.5000	0	5	0.0000	0.0000	0.0000	0.0000	0	0
0	278.2500	3.5000	0	5	0.0000	0.0000	0.0000	0.0000	0	0
0	280.0000	3.5000	0	5	0.0000	0.0000	0.0000	0.0000	0	0
0	281.7500	3.5000	0	5	0.0000	0.0000	0.0000	0.0000	0	0
0	283.5000	3.5000	0	5	0.0000	0.0000	0.0000	0.0000	0	0
0	285.2500	3.5000	0	5	0.0000	0.0000	0.0000	0.0000	0	0
0	287.0000	3.5000	0	5	0.0000	0.0000	0.0000	0.0000	0	0
0	288.7500	3.5000	0	5	0.0000	0.0000	0.0000	0.0000	0	0
0	290.5000	3.5000	0	5	0.0000	0.0000	0.0000	0.0000	0	0
0	292.2500	3.5000	0	5	0.0000	0.0000	0.0000	0.0000	0	0
0	294.0000	3.5000	0	5	0.0000	0.0000	0.0000	0.0000	0	0
0	295.7500	3.5000	0	5	0.0000	0.0000	0.0000	0.0000	0	0
0	297.5000	3.5000	0	5	0.0000	0.0000	0.0000	0.0000	0	0
0	299.2500	3.5000	0	5	0.0000	0.0000	0.0000	0.0000	0	0
0	301.0000	3.5000	0	5	0.0000	0.0000	0.0000	0.0000	0	0
0	302.7500	3.5000	0	5	0.0000	0.0000	0.0000	0.0000	0	0
0	304.5000	3.5000	0	5	0.0000	0.0000	0.0000	0.0000	0	0
0	306.2500	3.5000	0	5	0.0000	0.0000	0.0000	0.0000	0	0
0	308.0000	3.5000	0	5	0.0000	0.0000	0.0000	0.0000	0	0
0	309.7500	3.5000	0	5	0.0000	0.0000	0.0000	0.0000	0	0
0	311.5000	3.5000	0	5	0.0000	0.0000	0.0000	0.0000	0	0
0	313.2500	3.5000	0	5	0.0000	0.0000	0.0000	0.0000	0	0
0	315.0000	3.5000	0	5	0.0000	0.0000	0.0000	0.0000	0	0
0	316.7500	3.5000	0	5	0.0000	0.0000	0.0000	0.0000	0	0
0	318.5000	3.5000	0	5	0.0000	0.0000	0.0000	0.0000	0	0
0	320.2500	3.5000	0	5	0.0000	0.0000	0.0000	0.0000	0	0
0	322.0000	3.5000	0	5	0.0000	0.0000	0.0000	0.0000	0	0
0	323.7500	3.5000	0	5	0.0000	0.0000	0.0000	0.0000	0	0
0	325.5000	3.5000	0	5	0.0000	0.0000	0.0000	0.0000	0	0
0	327.2500	3.5000	0	5	0.0000	0.0000	0.0000	0.0000	0	0
0	329.0000	3.5000	0	5	0.0000	0.0000	0.0000	0.0000	0	0
0	330.7500	3.5000	0	5	0.0000	0.0000	0.0000	0.0000	0	0
0	332.5000	3.5000	0	5	0.0000	0.0000	0.0000	0.0000	0	0
0	334.2500	3.5000	0	5	0.0000	0.0000	0.0000	0.0000	0	0
0	336.0000	3.5000	0	5	0.0000	0.0000	0.0000	0.0000	0	0
0	337.7500	3.5000	0	5	0.0000	0.0000	0.0000	0.0000	0	0
0	339.5000	3.5000	0	5	0.0000	0.0000	0.0000	0.0000	0	0
0	341.2500	3.5000	0	5	0.0000	0.0000	0.0000	0.0000	0	0
0	343.0000	3.5000	0	5	0.0000	0.0000	0.0000	0.0000	0	0
0	344.7500	3.5000	0	5	0.0000	0.0000	0.0000	0.0000	0	0
0	346.5000	3.5000	0	5	0.0000	0.0000	0.0000	0.0000	0	0
0	348.2500	3.5000	0	5	0.0000	0.0000	0.0000	0.0000	0	0
0	350.0000	3.5000	0	5	0.0000	0.0000	0.0000	0.0000	0	0
0	351.7500	3.5000	0	5	0.0000	0.0000	0.0000	0.0000	0	0
0	353.5000	3.5000	0	5	0.0000	0.0000	0.0000	0.0000	0	0
0	355.2500	3.5000	0	5	0.0000	0.0000	0.0000	0.0000	0	0
0	357.0000	3.5000	0	5	0.0000	0.0000	0.0000	0.0000	0	0
0	358.7500	3.5000	0	5	0.0000	0.0000	0.0000	0.0000	0	0
0	360.5000	3.5000	0	5	0.0000	0.0000	0.0000	0.0000	0	0
0	362.2500	3.5000	0	5	0.0000	0.0000	0.0000	0.0000	0	0
0	364.0000	3.5000	0	5	0.0000	0.0000	0.0000	0.0000	0	0
0	365.7500	3.5000	0	5	0.0000	0.0000	0.0000	0.0000	0	0
0	367.5000	3.5000	0	5	0.0000	0.0000	0.0000	0.0000	0	0
0	369.2500	3.5000	0	5	0.0000	0.0000	0.0000	0.0000	0	0
0	371.0000	3.5000	0	5	0.0000	0.0000	0.0000	0.0000	0	0
0	372.7500	3.5000	0	5	0.0000	0.0000	0.0000	0.0000	0	0
0	374.5000	3.5000	0	5	0.0000	0.0000	0.0000	0.0000	0	0
0	376.2500	3.5000	0	5	0.0000	0.0000	0.0000	0.0000	0	0
0	378.0000	3.5000	0	5	0.0000	0.0000	0.0000	0.0000	0	0
0	379.7500	3.5000	0	5	0.0000	0.0000	0.0000	0.0000	0	0
0	381.5000	3.5000	0	5	0.0000	0.0000	0.0000	0.0000	0	0
0	383.2500	3.5000	0	5	0.0000	0.0000	0.0000	0.0000	0	0
0	385.0000	3.5000	0	5	0.0000	0.0000	0.0000	0.0000	0	0
0	386.7500	3.5000	0	5	0.0000	0.0000	0.0000	0.0000	0	0
0	388.5000	3.5000	0	5	0.0000	0.0000	0.0000	0.0000	0	0
0	390.2500	3.5000	0	5	0.0000	0.0000	0.0000	0.0000	0	0
0	392.0000	3.5000	0	5	0.0000	0.0000	0.0000	0.0000	0	0
0	393.7500	3.5000	0	5	0.0000	0.0000	0.0000	0.0000	0	0
0	395.5000	3.5000	0	5	0.0000	0.0000	0.0000	0.0000	0	0
0	397.2500	3.5000	0	5	0.0000	0.0000	0.0000	0.0000	0	0
0	399.0000	3.5000	0	5	0.0000	0.0000	0.0000	0.0000	0	0
0	400.7500	3.5000	0	5	0.0000	0.0000	0.0000	0.0000	0	0
0	402.5000	3.5000	0	5	0.0000	0.0000	0.0000	0.0000	0	0
0	404.2500	3.5000	0	5	0.0000	0.0000	0.0000	0.0000	0	0
0	406.0000	3.5000	0	5	0.0000	0.0000	0.0000	0.0000	0	0
0	407.7500	3.5000	0	5	0.0000	0.0000	0.0000	0.0000	0	0
0	409.5000	3.5000	0	5	0.0000	0.0000	0.0000	0.0000	0	0
0	411.2500	3.5000	0	5	0.0000	0.0000	0.0000	0.0000	0	0
0	413.0000	3.5000	0	5	0.0000	0.0000	0.0000	0.0000	0	0
0	414.7500	3.5000	0	5	0.0000	0.0000	0.0000	0.0000	0	0
0	416.5000	3.5000	0	5	0.0000	0.0000	0.0000	0.0000	0	0
0	418.2500	3.5000	0	5	0.0000	0.0000	0.0000	0.0000	0	0
0	420.0000	3.5000	0	5	0.0000	0.0000	0.0000	0.0000	0	0
0	421.7500	3.5000	0	5	0.0000	0.0000	0.0000	0.0000	0	0
0	423.5000	3.5000	0	5	0.0000	0.0000	0.0000	0.0000	0	0
0	425.2500	3.5000	0	5	0.0000	0.0000	0.0000	0.0000	0	0
0	427.0000	3.5000	0	5	0.0000	0.0000	0.0000	0.0000	0	0
0	428.7500	3.5000	0	5	0.0000	0.0000	0.0000	0.0000	0	0
0	430.5000	3.5000	0	5	0.0000	0.0000	0.0000	0.0000	0	0
0	432.2500	3.5000	0	5	0.0000	0.0000	0.0000	0.0000	0	0
0	434.0000	3.5000	0	5	0.0000	0.0000	0.0000	0.0000	0	0
0	435.7500	3.5000	0	5	0.0000	0.0000	0.0000	0.0000	0	0
0	437.5000	3.5000	0	5	0.0000	0.0000	0.0000	0.0000	0	0
0	439.2500	3.5000	0	5	0.0000	0.0000	0.0000	0.0000	0	0
0	441.0000	3.5000	0	5	0.0000	0.0000	0.0000	0.0000	0	0
0	442.7500	3.5000	0	5	0.0000	0.0000	0.0000	0.0000	0	0
0	444.5000	3.5000	0	5	0.0000	0.0000	0.0000	0.0000	0	0
0	446.2500	3.5000	0	5	0.0000	0.0000	0.0000	0.0000	0	0
0	448.0000	3.5000	0	5	0.0000	0.0000	0.0000	0.0000	0	0
0	449.7500	3.5000	0	5	0.0000	0.0000	0.0000	0.0000	0	0
0	451.5000	3.5000	0	5	0.0000	0.0000	0.0000	0.0000	0	0
0	453.2500	3.5000	0	5	0.0000	0.0000	0.0000	0.0000	0	0
0	455.0000	3.5000	0	5	0.0000	0.0000	0.0000	0.0000	0	0
0	456.7500	3.5000	0	5	0.0000	0.0000	0.0000	0.0000	0	0
0	458.5000	3.5000	0	5	0.0000	0.0000	0.0000	0.0000	0	0
0	460.2500	3.5000	0	5	0.0000	0.0000	0.0000	0.0000	0	0
0	462.0000	3.5000	0	5	0.0000	0.0000	0.0000	0.0000	0	0
0	463.7500	3.5000	0	5	0.0000	0.0000	0.0000	0.0000	0	0
0	465.5000	3.5000	0	5	0.0000	0.0000	0.0000	0.0000	0	0
0	467.2500	3.5000	0	5	0.0000	0.0000	0.0000	0.0000	0	0
0	469.0000	3.5000	0	5	0.0000	0.0000	0.0000	0.0000	0	0
0	470.7500	3.5000	0	5	0.0000	0.0000	0.0000	0.0000	0	0
0	472.5000	3.5000	0	5	0.0000	0.0000	0.0000	0.0000	0	0
0	474.2500	3.5000	0	5	0.0000	0.0000	0.0000	0.0000	0	0
0	476.0000	3.5000	0	5	0.0000	0.0000	0.0000	0.0000	0	0
0	477.7500	3.5000	0	5	0.0000	0.0000	0.0000	0.0000	0	0
0	479.5000	3.5000	0	5	0.0000	0.0000	0.0000	0.0000	0	0
0	481.2500	3.5000	0	5	0.0000	0.0000	0.0000	0.0000	0	0
0	483.0000	3.5000	0	5	0.0000	0.0000	0.0000	0.0000	0	0
0	484.7500	3.5000	0	5	0.0000	0.0000	0.0000	0.0000	0	0
0	486.5000	3.5000	0	5	0.0000	0.0000	0.0000	0.0000	0	0
0	488.2500	3.5000	0	5	0.0000	0.0000	0.0000	0.0000	0	0
0	490.0000	3.5000	0	5	0.0000	0.0000	0.0000	0.0000	0	0
0	491.7500	3.5000	0	5	0.0000	0.0000	0.0000	0.0000	0	0
0	493.5000	3.5000	0	5	0.0000	0.0000	0.0000	0.0000	0	0
0	495.2500	3.5000	0	5	0.0000	0.0000	0.0000	0.0000	0	0
0	497.0000	3.5000	0	5	0.0000	0.0000	0.0000	0.0000	0	0
0	498.7500	3.5000	0	5	0.0000	0.0000	0.0000	0.0000	0	0
0	500.5000	3.5000	0	5	0.0000	0.0000	0.0000	0.0000	0	0
0	502.2500	3.5000	0	5	0.0000	0.0000	0.0000	0.0000	0	0
0	504.0000	3.5000	0	5	0.0000	0.0000	0.0000	0.0000	0	0
0	505.7500	3.5000	0	5	0.0000	0.0000	0.0000	0.0000	0	0
0	507.5000	3.5000	0	5	0.0000	0.0000	0.0000	0.0000	0	0
0	509.2500	3.5000	0	5	0.0000	0.0000	0.0000	0.0000	0	0
0	511.0000	3.5000	0	5	0.0000	0.0000	0.0000	0.0000	0	0
0	512.7500	3.5000	0	5	0.0000	0.0000	0.0000	0.0000	0	0
0	514.5000	3.5000	0	5	0.0000	0.0000	0.0000	0.0000	0	0
0	516.2500	3.5000	0	5	0.0000	0.0000	0.0000	0.0000	0	0
0	518.0000	3.5000	0	5	0.0000	0.0000	0.0000	0.0000	0	0
0	519.7500	3.5000	0	5	0.0000	0.0000	0.0000	0.0000	0	0
0	521.5000	3.5000	0	5	0.0000	0.0000	0.0000	0.0000	0	0
0	523.2500	3.5000	0	5	0.0000	0.0000	0.0000	0.0000	0	0
0	525.0000	3.5000	0	5	0.0000	0.0000	0.0000	0.0000	0	0
0	526.7500	3.5000	0	5	0.0000	0.0000	0.0000	0.0000	0	0
0	528.5000	3.5000	0	5	0.0000	0.0000	0.0000	0.0000	0	0
0	530.2500	3.5000	0	5	0.0000	0.0000	0.0000	0.0000	0	0
0	532.0000	3.5000	0	5	0.0000	0.0000	0.0000	0.0000	0	0
0	533.7500	3.5000	0	5	0.0000	0.0000	0.0000	0.0000	0	0
0	535.5000	3.5000	0	5	0.0000	0.0000	0.0000	0.0000	0	0
0	537.2500	3.5000	0	5	0.0000	0.0000	0.0000	0.0000	0	0
0	539.0000	3.5000	0	5	0.0000	0.0000	0.0000	0.0000	0	0
0	540.7500	3.5000	0	5	0.0000	0.0000	0.0000	0.0000	0	0
0	542.5000	3.5000	0	5	0.0000	0.0000	0.0000	0.0000	0	0
0	544.2500	3.5000	0	5	0.0000	0.0000	0.0000	0.0000	0	0
0	546.0000	3.5000	0	5	0.0000	0.0000	0.0000	0.0000	0	0
0	547.7500	3.5000	0	5	0.0000	0.0000	0.0000	0.0000	0	0
0	549.5000	3.5000	0	5	0.0000	0.0000	0.0000	0.0000	0	0
0	551.2500	3.5000	0	5	0.0000	0.0000	0.0000	0.0000	0	0
0	553.0000	3.5000	0	5	0.0000	0.0000	0.0000	0.0000	0	0
0	554.7500	3.5000	0	5	0.0000	0.0000	0.0000	0.0000	0	0
0	556.5000	3.5000	0	5	0.0000	0.0000	0.0000	0.0000	0	0
0	558.2500	3.5000	0	5	0.0000	0.0000	0.0000	0.0000	0	0
0	560.0000	3.5000	0	5	0.0000	0.0000	0.0000	0.0000	0	0
0	561.7500	3.5000	0	5	0.0000	0.0000	0.0000	0.0000	0	0
0	563.5000	3.5000	0	5	0.0000	0.0000	0.0000	0.0000	0	0
0	565.2500	3.5000	0	5	0.0000	0.0000	0.0000	0.0000	0	0
0	567.0000	3.5000	0	5	0.0000	0.0000	0.0000	0.0000	0	0
0	568.7500	3.5000	0	5	0.0000	0.0000	0.0000	0.0000	0	0
0	570.5000	3.5000	0	5	0.0000	0.0000	0.0000	0.0000	0	0
0	572.2500	3.5000	0	5	0.0000	0.0000	0.0000	0.0000	0	0
0	574.0000	3.5000	0	5	0.0000	0.0000	0.0000	0.0000	0	0
0	575.7500	3.5000	0	5	0.0000	0.0000	0.0000	0.0000	0	0
0	577.5000	3.5000	0	5	0.0000	0.0000	0.0000	0.0000	0	0
0	579.2500	3.5000	0	5	0.0000	0.0000	0.0000	0.0000	0	0
0	581.0000	3.5000	0	5	0.0000	0.0000	0.0000	0.0000	0	0
0	582.7500	3.5000	0	5	0.0000	0.0000	0.0000	0.0000	0	0
0	584.5000	3.5000	0	5	0.0000	0.0000	0.0000	0.0000	0	0
0	586.2500	3.5000	0	5	0.0000	0.0000	0.0000	0.0000	0	0
0	588.0000	3.5000	0	5	0.0000	0.0000	0.0000	0.0000	0	0
0	589.7500	3.5000	0	5	0.0000	0.0000	0.0000	0.0000	0	0
0	591.5000	3.5000	0	5	0.0000	0.0000	0.0000	0.0000	0	0
0	593.2500	3.5000	0	5	0.0000	0.0000	0.0000	0.0000	0	0
0	595.0000	3.5000	0	5	0.0000	0.0000	0.0000	0.0000	0	0
0	596.7500	3.5000	0	5	0.0000	0.0000	0.0000	0.0000	0	0
0	598.5000	3.5000	0	5	0.0000	0.0000	0.0000	0.0000	0	0
0	600.2500	3.5000	0	5	0.0000	0.0000	0.0000	0.0000	0	0
0	602.0000	3.5000	0	5	0.0000	0.0000	0.0000	0.0000	0	0
0	603.7500	3.5000	0	5	0.0000	0.0000	0.0000	0.0000	0	0
0	605.5000	3.5000	0	5	0.0000	0.0000	0.0000	0.0000	0	0
0	607.2500	3.5000	0	5	0.0000	0.0000	0.0000	0.0000	0	0
0	609.0000	3.5000	0	5	0.0000	0.0000	0.0000	0.0000	0	0
0	610.7500	3.5000	0	5	0.0000	0.0000	0.0000	0.0000	0	0
0	612.5000	3.5000	0	5	0.0000	0.0000	0.0000	0.0000	0	0
0	614.2500	3.5000	0	5	0.0000	0.0000	0.0000	0.0000	0	0
0	616.0000	3.5000	0	5	0.0000	0.0000	0.0000	0.0000	0	0
0	617.7500	3.5000	0	5	0.0000	0.0000	0.0000	0.0000	0	0
0	619.5000	3.5000	0	5	0.0000	0.0000	0.0000	0.0000	0	0
0	621.2500	3.5000	0	5	0.0000	0.0000	0.0000	0.0000	0	0
0	623.0000	3.5000	0	5	0.0000	0.0000	0.0000	0.0000	0	0
0	624.7500	3.5000	0	5	0.0000	0.0000	0.0000	0.0000	0	0
0	626.5000	3.5000	0	5	0.0000	0.0000	0.0000	0.0000	0	0
0	628.2500	3.5000	0	5	0.0000	0.0000	0.0000	0.0000	0	0
0	630.0000	3.5000	0	5	0.0000	0.0000	0.0000	0.0000	0	0
0	631.7500	3.5000	0	5	0.0000	0.0000	0.0000	0.0000	0	0
0	633.5000	3.5000	0	5	0.0000	0.0000	0.0000	0.0000	0	0
0	635.2500	3.5000	0	5	0.0000	0.0000	0.0000	0.0000	0	0
0	637.0000	3.5000	0	5	0.0000	0.0000	0.0000	0.0000	0	0
0	638.7500	3.5000	0	5	0.0000	0.0000	0.0000	0.0000	0	0
0	640.5000	3.5000	0	5	0.0000	0.0000	0.0000	0.0000	0	0
0	642.2500	3.5000	0	5	0.0000	0.0000	0.0000	0.0000	0	0
0	644.0000	3.5000	0	5	0.0000	0.0000	0.0000	0.0000	0	0
0	645.7500	3.5000	0	5	0.0000	0.0000	0.0000	0.0000	0	0
0	647.5000	3.5000	0	5	0.0000	0.0000	0.0000	0.0000	0	0
0	649.2500	3.5000	0	5	0.0000	0.0000	0.0000	0.0000	0	0
0	651.0000	3.5000	0	5	0.0000	0.0000	0.0000	0.0000	0	0
0	652.7500	3.5000	0	5	0.0000	0.0000	0.0000	0.0000	0	0
0	654.5000	3.5000	0	5	0.0000	0.0000	0.0000	0.0000	0	0
0	656.2500	3.5000	0	5	0.0000	0.0000	0.0000	0.0000	0	0
0	658.0000	3.5000	0	5	0.0000	0.0000	0.0000	0.0000	0	0
0	659.7500	3.5000	0	5	0.0000	0.0000	0.0000	0.0000	0	0
0	661.5000	3.5000	0	5	0.0000	0.0000	0.0000	0.0000	0	0
0	663.2500	3.5000	0	5	0.0000	0.0000	0.0000	0.0000	0	0
0	665.0000	3.5000	0	5	0.0000	0.0000	0.0000	0.0000	0	0
0	666.7500	3.5000	0	5	0.0000	0.0000	0.0000	0.0000	0	0
0	668.5000	3.5000	0	5	0.0000	0.0000	0.0000	0.0000	0	0
0	670.2500	3.5000	0	5	0.0000	0.0000	0.0000	0.0000	0	0
0	672.0000	3.5000	0	5	0.0000	0.0000	0.0000	0.0000	0	0
0	673.7500	3.5000	0	5	0.0000	0.0000	0.0000	0.0000	0	0
0	675.5000	3.5000	0	5	0.0000	0.0000	0.0000	0.0000	0	0
0	677.2500	3.5000	0	5	0.0000	0.0000	0.0000	0.0000	0	0
0	679.0000	3.5000	0	5	0.0000	0.0000	0.0000	0.0000	0	0
0	680.7500	3.5000	0	5	0.0000	0.0000	0.0000	0.0000	0	0
0	682.5000	3.5000	0	5	0.0000	0.0000	0.0000	0.0000	0	0
0	684.2500	3.5000	0	5	0.0000	0.0000	0.0000	0.0000	0	0
0	686.0000	3.5000	0	5	0.0000	0.0000	0.0000	0.0000	0	0
0	687.7500	3.5000	0	5	0.0000	0.0000	0.0000	0.0000	0	0
0	689.5000	3.5000	0	5	0.0000	0.0000	0.0000	0.0000	0	0
0	691.2500	3.5000	0	5	0.0000	0.0000	0.0000	0.0000	0	0
0	693.0000	3.5000	0	5	0.0000	0.0000	0.0000	0.0000	0	0
0	694.7500	3.5000	0	5	0.0000	0.0000	0.0000	0.0000	0	0
0	696.5000	3.5000	0	5	0.0000	0.0000	0.0000	0.0000	0	0
0	698.2500	3.5000	0	5	0.0000	0.0000	0.0000	0.0000	0	0
0	700.0000	3.5000	0	5	0.0000	0.0000	0.0000	0.0000	0	0
0	701.7500	3.5000	0	5	0.0000	0.0000	0.0000	0.0000	0	0
0	703.5000	3.5000	0	5	0.0000	0.0000	0.0000	0.0000	0	0
0	705.2500	3.5000	0	5	0.0000	0.0000	0.0000	0.0000	0	0
0	707.0000	3.5000	0	5	0.0000	0.0000	0.0000	0.0000	0	0
0	708.7500	3.5000	0	5	0.0000	0.0000	0.0000	0.0000	0	0
0	710.5000	3.5000	0	5	0.0000	0.0000	0.0000	0.0000	0	0
0	712.2500	3.5000	0	5	0.0000	0.0000	0.0000	0.0000	0	0
0	714.0000	3.5000	0	5	0.0000	0.0000	0.0000	0.0000	0	0
0	715.7500	3.5000	0	5	0.0000	0.0000	0.0000	0.0000	0	0
0	717.5000	3.5000	0	5	0.0000	0.0000	0.0000	0.0000	0	0
0	719.2500	3.5000	0	5	0.0000	0.0000	0.0000	0.0000	0	0
0	721.0000	3.5000	0	5	0.0000	0.0000	0.0000	0.0000	0	0
0	722.7500	3.5000	0	5	0.0000	0.0000	0.0000	0.0000	0	0
0	724.5000	3.5000	0	5	0.0000	0.0000	0.0000	0.0000	0	0
0	726.2500	3.5000	0	5	0.0000	0.0000	0.0000	0.0000	0	0
0	728.0000	3.5000	0	5	0.0000	0.0000	0.0000	0.0000	0	0
0	729.7500	3.5000	0	5	0.0000	0.0000	0.0000	0.0000	0	0
0	731.5000	3.5000	0	5	0.0000	0.0000	0.0000	0.0000	0	0
0	733.2500	3.5000	0	5	0.0000	0.0000	0.0000	0.0000	0	0
0	735.0000	3.5000	0	5	0.0000	0.0000	0.0000	0.0000	0	0
0	736.7500	3.5000	0	5	0.0000	0.0000	0.0000	0.0000	0	0
0	738.5000	3.5000	0	5	0.0000	0.0000	0.0000	0.0000	0	0
0	740.2500	3.5000	0	5	0.0000	0.0000	0.0000	0.0000	0	0
0	742.0000	3.5000	0	5	0.0000	0.0000	0.0000	0.0000	0	0
0	743.7500	3.5000	0	5	0.0000	0.0000	0.0000	0.0000	0	0
0	745.5000	3.5000	0	5	0.0000	0.0000	0.0000	0.0000	0	0
0	747.2500	3.5000	0	5	0.0000	0.0000	0.0000	0.0000	0	0
0	749.0000	3.5000	0	5	0.0000	0.0000	0.0000	0.0000	0	0
0	750.7500	3.5000	0	5	0.0000	0.0000	0.0000	0.0000	0	0
0	752.5000	3.5000	0	5	0.0000	0.0000	0.0000	0.0000	0	0
0	754.2500	3.5000	0	5	0.0000	0.0000	0.0000	0.0000	0	0
0	756.0000	3.5000	0	5	0.0000	0.0000	0.0000	0.0000	0	0
0	757.7500	3.5000	0	5	0.0000	0.0000	0.0000	0.0000	0	0
0	759.5000	3.5000	0	5	0.0000	0.0000	0.0000	0.0000	0	0
0	761.2500	3.5000	0	5	0.0000	0.0000	0.0000	0.0000	0	0
0	763.0000	3.5000	0	5	0.0000	0.0000	0.0000	0.0000	0	0
0	764.7500	3.5000	0	5	0.0000	0.0000	0.0000	0.0000	0	0
0	766.5000	3.5000	0	5	0.0000	0.0000	0.0000	0.0000	0	0
0	768.2500	3.5000	0	5	0.0000	0.0000	0.0000	0.0000	0	0
0	770.0000	3.5000	0	5	0.0000	0.0000	0.0000	0.0000	0	0
0	771.7500	3.5000	0	5	0.0000	0.0000	0.0000	0.0000	0	0
0	773.5000	3.5000	0	5	0.0000	0.0000	0.0000	0.0000	0	0
0	775.2500	3.5000	0	5	0.0000	0.0000	0.0000	0.0000	0	0
0	777.0000	3.5000	0	5	0.0000	0.0000	0.0000	0.0000	0	0
0	778.7500	3.5000	0	5	0.0000	0.0000	0.0000	0.0000	0	0
0	780.5000	3.5000	0	5	0.0000	0.0000	0.0000	0.0000	0	0
0	782.2500	3.5000	0	5	0.0000	0.0000	0.0000	0.0000	0	0
0	784.0000	3.5000	0	5	0.0000	0.0000	0.0000	0.0000	0	0
0	785.7500	3.5000	0	5	0.0000	0.0000	0.0000	0.0000	0	0
0	787.5000	3.5000	0	5	0.0000	0.0000	0.0000	0.0000	0	0
0	789.2500	3.5000	0	5	0.0000	0.0000	0.0000	0.0000	0	0
0	791.0000	3.5000	0	5	0.0000	0.0000	0.0000	0.0000	0	0
0	792.7500	3.5000	0	5	0.0000	0.0000	0.0000	0.0000	0	0
0	794.5000	3.5000	0	5	0.0000	0.0000	0.0000	0.0000	0	0
0	796.2500	3.5000	0	5	0.0000	0.0000	0.0000	0.0000	0	0
0	798.0000	3.5000	0	5	0.0000	0.0000	0.0000	0.0000	0	0
0	799.7500	3.5000	0	5	0.0000	0.0000	0.0000	0.0000	0	0
0	801.5000	3.5000	0	5	0.0000	0.0000	0.0000	0.0000	0	0
0	803.2500	3.5000	0	5	0.0000	0.0000	0.0000	0.0000	0	0
0	805.0000	3.5000	0	5	0.0000	0.0000	0.0000	0.0000	0	0
0	806.7500	3.5000	0	5	0.0000	0.0000	0.0000	0.0000	0	0
0	808.5000	3.5000	0	5	0.0000	0.0000	0.0000	0.0000	0	0
0	810.2500	3.5000	0	5	0.0000	0.0000	0.0000	0.0000	0	0
0	812.0000	3.5000	0	5	0.0000	0.0000	0.0000	0.0000	0	0
0	813.7500	3.5000	0	5	0.0000	0.0000	0.0000	0.0000	0	0
0	815.5000	3.5000	0	5	0.0000	0.0000	0.0000	0.0000	0	0
0	817.2500	3.5000	0	5	0.0000	0.0000	0.0000	0.0000	0	0
0	819.0000	3.5000	0	5	0.0000	0.0000	0.0000	0.0000	0	0
0	820.7500	3.5000	0	5	0.0000	0.0000	0.0000	0.0000	0	0
0	822.5000	3.5000	0	5	0.0000	0.0000	0.0000	0.0000	0	0
0	824.2500	3.5000	0	5	0.0000	0.0000	0.0000	0.0000	0	0
0	826.0000	3.5000	0	5	0.0000	0.0000	0.0000	0.0000	0	0
0	827.7500	3.5000	0	5	0.0000	0.0000	0.0000	0.0000	0	0
0	829.5000	3.5000	0	5	0.0000	0.0000	0.0000	0.0000	0	0
0	831.2500	3.5000	0	5	0.0000	0.0000	0.0000	0.0000	0	0
0	833.0000	3.5000	0	5	0.0000	0.0000	0.0000	0.0000	0	0
0	834.7500	3.5000	0	5	0.0000	0.0000	0.0000	0.0000	0	0
0	836.5000	3.5000	0	5	0.0000	0.0000	0.0000	0.0000	0	0
0	838.2500	3.5000	0	5	0.0000	0.0000	0.0000	0.0000	0	0
0	840.0000	3.5000	0	5	0.0000	0.0000	0.0000	0.0000	0	0
0	841.7500	3.5000	0	5	0.0000	0.0000	0.0000	0.0000	0	0
0	843.5000	3.5000	0	5	0.0000	0.0000	0.0000	0.0000	0	0
0	845.2500	3.5000	0	5	0.0000	0.0000	0.0000	0.0000	0	0
0	847.0000	3.5000	0	5	0.0000	0.0000	0.0000	0.0000	0	0
0	848.7500	3.5000	0	5	0.0000	0.0000	0.0000	0.0000	0	0
0	850.5000	3.5000	0	5	0.0000	0.0000	0.0000	0.0000	0	0
0	852.2500	3.5000	0	5	0.0000	0.0000	0.0000	0.0000	0	0
0	854.0000	3.5000	0	5	0.0000	0.0000	0.0000	0.0000	0	0
0	855.7500	3.5000	0	5	0.0000	0.0000	0.0000	0.0000	0	0
0	857.5000	3.5000	0	5	0.0000	0.0000	0.0000	0.0000	0	0
0	859.2500	3.5000	0	5	0.0000	0.0000	0.0000	0.0000	0	0
0	861.0000	3.5000	0	5	0.0000	0.0000	0.0000	0.0000	0	0
0	862.7500	3.5000	0	5	0.0000	0.0000	0.0000	0.0000	0	0
0	864.5000	3.5000	0	5	0.0000	0.0000	0.0000	0.0000	0	0
0	866.2500	3.5000	0	5	0.0000	0.0000	0.0000	0.0000	0	0
0	868.0000	3.5000	0	5	0.0000	0.0000	0.0000	0.0000	0	0
0	869.7500	3.5000	0	5	0.0000	0.0000	0.0000	0.0000	0	0
0	871.5000	3.5000	0	5	0.0000	0.0000	0.0000	0.0000	0	0
0	873.2500	3.5000	0	5	0.0000	0.0000	0.0000	0.0000	0	0
0	875.0000	3.5000	0	5	0.0000	0.0000	0.0000	0.0000	0	0
0	876.7500	3.5000	0	5	0.0000	0.0000	0.0000	0.0000	0	0
0	878.5000	3.5000	0	5	0.0000	0.0000	0.0000	0.0000	0	0
0	880.2500	3.5000	0	5	0.0000	0.0000	0.0000	0.0000	0	0
0	882.0000	3.5000	0	5	0.0000	0.0000	0.0000	0.0000	0	0
0	883.7500	3.5000	0	5	0.0000	0.0000	0.0000	0.0000	0	0
0	885.5000	3.5000	0	5	0.0000	0.0000	0.0000	0.0000	0	0
0	887.2500	3.5000	0	5	0.0000	0.0000	0.0000	0.0000	0	0
0	889.0000	3.5000	0	5	0.0000	0.0000	0.0000	0.0000	0	0
0	890.7500	3.5000	0	5	0.0000	0.0000	0.0000	0.0000	0	0
0	892.5000	3.5000	0	5	0.0000	0.0000	0.0000	0.0000	0	0
0	894.2500	3.5000	0	5	0.0000	0.0000	0.0000	0.0000	0	0
0	896.0000	3.5000	0	5	0.0000	0.0000	0.0000	0.0000	0	0
0	897.7500	3.5000	0	5	0.0000	0.0000	0.0000	0.0000	0	0
0	899.5000	3.5000	0	5	0.0000	0.0000	0.0000	0.0000	0	0
0	901.2500	3.5000	0	5	0.0000	0.0000	0.0000	0.0000	0	0
0	903.0000	3.5000	0	5	0.0000	0.0000	0.0000	0.0000	0	0
0	904.7500	3.5000	0	5	0.0000	0.0000	0.0000	0.0000	0	0
0	906.5000	3.5000	0	5	0.0000	0.0000	0.0000	0.0000	0	0
0	908.2500	3.5000	0	5	0.0000	0.0000	0.0000	0.0000	0	0
0	910.0000	3.5000	0	5	0.0000	0.0000	0.0000	0.0000	0	0
0	911.7500	3.5000	0	5	0.0000	0.0000	0.0000	0.0000	0	0
0	913.5000	3.5000	0	5	0.0000	0.0000	0.0000	0.0000	0	0
0	915.2500	3.5000	0	5	0.0000	0.0000	0.0000	0.0000	0	0
0	917.0000	3.5000	0	5	0.0000	0.0000	0.0000	0.0000	0	0
0	918.7500	3.5000	0	5	0.0000	0.0000	0.0000	0.0000	0	0
0	920.5000	3.5000	0	5	0.0000	0.0000	0.0000	0.0000	0	0
0	922.2500	3.5000	0	5	0.0000	0.0000	0.0000	0.0000	0	0
0	924.0000	3.5000	0	5	0.0000	0.0000	0.0000	0.0000	0	0
0	925.7500	3.5000	0	5	0.0000	0.0000	0.0000	0.0000	0	0
0	927.5000	3.5000	0	5	0.0000	0.0000	0.0000	0.0000	0	0
0	929.2500	3.5000	0	5	0.0000	0.0000	0.0000	0.0000	0	0
0	931.0000	3.5000	0	5	0.0000	0.0000	0.0000	0.0000	0	0
0	932.7500	3.5000	0	5	0.0000	0.0000	0.0000	0.0000	0	0
0	934.5000	3.5000	0	5	0.0000	0.0000	0.0000	0.0000	0	0
0	936.2500	3.5000	0	5	0.0000	0.0000	0.0000	0.0000	0	0
0	938.0000	3.5000	0	5	0.0000	0.0000	0.0000	0.0000	0	0
0	939.7500	3.5000	0	5	0.0000	0.0000	0.0000	0.0000	0	0
0	941.5000	3.5000	0	5	0.0000	0.0000	0.0000	0.0000	0	0
0	943.2500	3.5000	0	5	0.0000	0.0000	0.0000	0.0000	0	0
0	945.0000	3.5000	0	5	0.0000	0.0000	0.0000	0.0000	0	0
0	946.7500	3.5000	0	5	0.0000	0.0000	0.0000	0.0000	0	0
0	948.5000	3.5000	0	5	0.0000	0.0000	0.0000	0.0000	0	0
0	950.2500	3.5000	0	5	0.0000	0.0000	0.0000	0.0000	0	0
0	952.0000	3.5000	0	5	0.0000	0.0000	0.0000	0.0000	0	0
0	953.7500	3.5000	0	5	0.0000	0.0000	0.0000	0.0000	0	0
0	955.5000	3.5000	0	5	0.0000	0.0000	0.0000	0.0000	0	0
0	957.2500	3.5000	0	5	0.0000	0.0000	0.0000	0.0000	0	0
0	959.0000	3.5000	0	5	0.0000	0.0000	0.0000	0.0000	0	0
0	960.7500	3.5000	0	5	0.0000	0.0000	0.0000	0.0000	0	0
0	962.5000	3.5000	0	5	0.0000	0.0000	0.0000	0.0000	0	0
0	964.2500	3.5000	0	5	0.0000	0.0000	0.0000	0.0000	0	0
0	966.0000	3.5000	0	5	0.0000	0.0000	0.0000	0.0000	0	0
0	967.7500	3.5000	0	5	0.0000	0.0000	0.0000	0.0000	0	0
0	969.5000	3.5000	0	5	0.0000	0.0000	0.0000	0.0000	0	0
0	971.2500	3.5000	0	5	0.0000	0.0000	0.0000	0.0000	0	0
0	973.0000	3.5000	0	5	0.0000	0.0000	0.0000	0.0000	0	0
0	974.7500	3.5000	0	5	0.0000	0.0000	0.0000	0.0000	0	0
0	976.5000	3.5000	0	5	0.0000	0.0000	0.0000	0.0000	0	0
0	978.2500	3.5000	0	5	0.0000	0.0000	0.0000	0.0000	0	0
0	980.0000	3.5000	0	5	0.0000	0.0000	0.0000	0.0000	0	0
0	981.7500	3.5000	0	5	0.0000	0.0000	0.0000	0.0000	0	0
0	983.5000	3.5000	0	5	0.0000	0.0000	0.0000	0.0000	0	0
0	985.2500	3.5000	0	5	0.0000	0.0000	0.0000	0.0000	0	0
0	987.0000	3.5000	0	5	0.0000	0.0000	0.0000	0.0000	0	0
0	988.7500	3.5000	0	5	0.0000	0.0000	0.0000	0.0000	0	0
0	990.5000	3.5000	0	5	0.0000	0.0000	0.0000	0.0000	0	0
0	992.2500	3.5000	0	5	0.0000	0.0000	0.0000	0.0000	0	0
0	994.0000	3.5000	0	5	0.0000	0.0000	0.0000	0.0000	0	0
0	995.7500	3.5000	0	5	0.0000	0.0000	0.0000	0.0000	0	0
0	997.5000	3.5000	0	5	0.0000	0.0000	0.0000	0.0000	0	0
0	999.2500	3.5000	0	5	0.0000	0.0000	0.0000	0.0000	0	0
0	1001.0000	3.5000	0	5	0.0000	0.0000	0.0000	0.0000	0	0
0	1002.7500	3.5000	0	5	0.0000	0.0000	0.0000	0.0000	0	0
0	1004.5000	3.5000	0	5	0.0000	0.0000	0.0000	0.0000	0	0
0	1006.2500	3.5000	0	5	0.0000	0.0000	0.0000	0.0000	0	0
0	1008.0000	3.5000	0	5	0.0000	0.0000	0.0000	0.0000	0	0
0	1009.7500	3.5000	0	5	0.0000	0.0000	0.0000	0.0000	0	0
0	1011.5000	3.5000	0	5	0.0000	0.0000	0.0000	0.0000	0	0
0	1013.2500	3.5000	0	5	0.0000	0.0000	0.0000	0.0000	0	0
0	1015.0000	3.5000	0	5	0.0000	0.0000	0.0000	0.0000	0	0
0	1016.7500	3.5000	0	5	0.0000	0.0000	0.0000	0.0000	0	0
0	1018.5000	3.5000	0	5	0.0000	0.0000	0.0000	0.0000	0	0
0	1020.2500	3.5000	0	5	0.0000	0.0000	0.0000	0.0000	0	0
0	1022.0000	3.5000	0	5	0.0000	0.0000	0.0000	0.0000	0	0
0	1023.7500	3.5000	0	5	0.0000	0.0000	0.0000	0.0000	0	0
0	1025.5000	3.5000	0	5	0.0000	0.0000	0.0000	0.0000	0	0
0	1027.2500	3.5000	0	5	0.0000	0.0000	0.0000	0.0000	0	0
0	1029.0000	3.5000	0	5	0.0000	0.0000	0.0000	0.0000	0	0
0	1030.7500	3.5000	0	5	0.0000	0.0000	0.0000	0.0000	0	0
0	1032.5000	3.5000	0	5	0.0000	0.0000	0.0000	0.0000	0	0
0	1034.2500	3.5000	0	5	0.0000	0.0000	0.0000	0.0000	0	0
0	1036.0000	3.5000	0	5	0.0000	0.0000	0.0000	0.0000	0	0
0	1037.7500	3.5000	0	5	0.0000	0.0000	0.0000	0.0000	0	0
0	1039.5000	3.5000	0	5	0.0000	0.0000	0.0000	0.0000	0	0
0	1041.2500	3.5000	0	5	0.0000	0.0000	0.0000	0.0000	0	0
0	1043.0000	3.5000	0	5	0.0000	0.0000	0.0000	0.0000	0	0
0	1044.7500	3.5000	0	5	0.0000	0.0000	0.0000	0.0000	0	0
0	1046.5000	3.5000	0	5	0.0000	0.0000	0.0000	0.0000	0	0
0	1048.2500	3.5000	0	5	0.0000	0.0000	0.0000	0.0000	0	0
0	1050.0000	3.5000	0	5	0.0000	0.0000	0.0000	0.0000	0	0
0	1051.7500	3.5000	0	5	0.0000	0.0000	0.0000	0.0000	0	0
0	1053.5000	3.5000	0	5	0.0000	0.0000	0.0000	0.0000	0	0
0	1055.2500	3.5000	0	5	0.0000	0.0000	0.0000	0.0000	0	0
0	1057.0000	3.5000	0	5	0.0000	0.0000	0.0000	0.0000	0	0
0	1058.7500	3.5000	0	5	0.0000	0.0000	0.0000	0.0000	0	0
0	1060.5000	3.5000	0	5	0.0000	0.0000	0.0000	0.0000	0	0
0	1062.2500	3.5000	0	5	0.0000	0.0000	0.0000	0.0000	0	0
0	1064.0000	3.5000	0	5	0.0000	0.0000	0.0000	0.0000	0	0
0	1065.7500	3.5000	0	5	0.0000	0.0000	0.0000	0.0000	0	0
0	1067.5000	3.5000	0	5	0.0000	0.0000	0.0000	0.0000	0	0
0	1069.2500	3.5000	0	5	0.0000	0.0000	0.0000	0.0000	0	0
0	1071.0000	3.5000	0	5	0.0000	0.0000	0.0000	0.0000	0	0
0	1072.7500	3.5000	0	5	0.0000	0.0000	0.0000	0.0000	0	0
0	1074.5000	3.5000	0	5	0.0000	0.0000	0.0000	0.0000	0	0
0	1076.2500	3.5000	0	5	0.0000	0.0000	0.0000	0.0000	0	0
0	1078.0000	3.5000	0	5	0.0000	0.0000	0.0000	0.0000	0	0
0	1079.7500	3.5000	0	5	0.0000	0.0000	0.0000	0.0000	0	0
0	1081.5000	3.5000	0	5	0.0000	0.0000	0.0000	0.0000	0	0
0	1083.2500	3.5000	0	5	0.0000	0.0000	0.0000	0.0000	0	0
0	1085.0000	3.5000	0	5	0.0000	0.0000	0.0000	0.0000	0	0
0	1086.7500	3.5000	0	5	0.0000	0.0000	0.0000	0.0000	0	0
0	1088.5000	3.5000	0	5	0.0000	0.0000	0.0000	0.0000	0	0
0	1090.2500	3.5000	0	5	0.0000	0.0000	0.0000	0.0000	0	0
0	1092.0000	3.5000	0	5	0.0000	0.0000	0.0000	0.0000	0	0
0	1093.7500	3.5000	0	5	0.0000	0.0000	0.0000	0.0000	0	0
0	1095.5000	3.5000	0	5	0.0000	0.0000	0.0000	0.0000	0	0
0	1097.2500	3.5000	0	5	0.0000	0.0000	0.0000	0.0000	0	0
0	1099.0000	3.5000	0	5	0.0000	0.0000	0.0000	0.0000	0	0
0	1100.7500	3.5000	0	5	0.0000	0.0000	0.0000	0.0000	0	0
0	1102.5000	3.5000	0	5	0.0000	0.0000	0.0000	0.0000	0	0
0	1104.2500	3.5000	0	5	0.0000	0.0000	0.0000	0.0000	0	0
0	1106.0000	3.5000	0	5	0.0000	0.0000	0.0000	0.0000	0	0
0	1107.7500	3.5000	0	5	0.0000	0.0000	0.0000	0.0000	0	0
0	1109.5000	3.5000	0	5	0.0000	0.0000	0.0000	0.0000	0	0
0	1111.2500	3.5000	0	5	0.0000	0.0000	0.0000	0.0000	0	0
0	1113.0000	3.5000	0	5	0.0000	0.0000	0.0000	0.0000	0	0
0	1114.7500	3.5000	0	5	0.0000	0.0000	0.0000	0.0000	0	0
0	1116.5000	3.5000	0	5	0.0000	0.0000	0.0000	0.0000	0	0
0	1118.2500	3.5000	0	5	0.0000	0.0000	0.0000	0.0000	0	0
0	1120.0000	3.5000	0	5	0.0000	0.0000	0.0000	0.0000	0	0
0	1121.7500	3.5000	0	5	0.0000	0.0000	0.0000	0.0000	0	0
0	1123.5000	3.5000	0	5	0.0000	0.0000	0.0000	0.0000	0	0
0	1125.2500	3.5000	0	5	0.0000	0.0000	0.0000	0.0000	0	0
0	1127.0000	3.5000	0	5	0.0000	0.0000	0.0000	0.0000	0	0
0	1128.7500	3.5000	0	5	0.0000	0.0000	0.0000	0.0000	0	0
0	1130.5000	3.5000	0	5	0.0000	0.0000	0.0000	0.0000	0	0
0	1132.2500	3.5000	0	5	0.0000	0.0000	0.0000	0.0000	0	0
0	1134.0000	3.5000	0	5	0.0000	0.0000	0.0000	0.0000	0	0
0	1135.7500	3.5000	0	5	0.0000	0.0000	0.0000	0.0000	0	0
0	1137.5000	3.5000	0	5	0.0000	0.0000	0.0000	0.0000	0	0
0	1139.2500	3.5000	0	5	0.0000	0.0000	0.0000	0.0000	0	0
0	1141.0000	3.5000	0	5	0.0000	0.0000	0.0000	0.0000	0	0
0	1142.7500	3.5000	0	5	0.0000	0.0000	0.0000	0.0000	0	0
0	1144.5000	3.5000	0	5	0.0000	0.0000	0.0000	0.0000	0	0
0	1146.2500	3.5000	0	5	0.0000	0.0000	0.0000	0.0000	0	0
0	1148.0000	3.5000	0	5	0.0000	0.0000	0.0000	0.0000	0	0
0	1149.7500	3.5000	0	5	0.0000	0.0000	0.0000	0.0000	0	0
0	1151.5000	3.5000	0	5	0.0000	0.0000	0.0000	0.0000	0	0
0	1153.2500	3.5000	0	5	0.0000	0.0000	0.0000	0.0000	0	0
0	1155.0000	3.5000	0	5	0.0000	0.0000	0.0000	0.0000	0	0
0	1156.7500	3.5000	0	5	0.0000	0.0000	0.0000	0.0000	0	0
0	1158.5000	3.5000	0	5	0.0000	0.0000	0.0000	0.0000	0	0
0	1160.2500	3.5000	0	5	0.0000	0.0000	0.0000	0.0000	0	0
0	1162.0000	3.5000	0	5	0.0000	0.0000	0.0000	0.0000	0	0
0	1163.7500	3.5000	0	5	0.0000	0.0000	0.0000	0.0000	0	0
0	1165.5000	3.5000	0	5	0.0000	0.0000	0.0000	0.0000	0	0
0	1167.2500	3.5000	0	5	0.0000	0.0000	0.0000	0.0000	0	0
0	1169.0000	3.5000	0	5	0.0000	0.0000	0.0000	0.0000	0	0
0	1170.7500	3.5000	0	5	0.0000	0.0000	0.0000	0.0000	0	0
0	1172.5000	3.5000	0	5	0.0000	0.0000	0.0000	0.0000	0	0
0	1174.2500	3.5000	0	5	0.0000	0.0000	0.0000	0.0000	0	0
0	1176.0000	3.5000	0	5	0.0000	0.0000	0.0000	0.0000	0	0
0	1177.7500	3.5000	0	5	0.0000	0.0000	0.0000	0.0000	0	0
0	1179.5000	3.5000	0	5	0.0000	0.0000	0.0000	0.0000	0	0
0	1181.2500	3.5000	0	5	0.0000	0.0000	0.0000	0.0000	0	0
0	1183.0000	3.5000	0	5	0.0000	0.0000	0.0000	0.0000	0	0
0	1184.7500	3.5000	0	5	0.0000	0.0000	0.0000	0.0000	0	0
0	1186.5000	3.5000	0	5	0.0000	0.0000	0.0000	0.0000	0	0
0	1188.2500	3.5000	0	5	0.0000	0.0000	0.0000	0.0000	0	0
0	1190.0000	3.5000	0	5	0.0000	0.0000	0.0000	0.0000	0	0
0	1191.7500	3.5000	0	5	0.0000	0.0000	0.0000	0.0000	0	0
0	1193.5000	3.5000	0	5	0.0000	0.0000	0.0000	0.0000	0	0
0	1195.2500	3.5000	0	5	0.0000	0.0000	0.0000	0.0000	0	0
0	1197.0000	3.5000	0	5	0.0000	0.0000	0.0000	0.0000	0	0
0	1198.7500	3.5000	0	5	0.0000	0.0000	0.0000	0.0000	0	0
0	1200.5000	3.5000	0	5	0.0000	0.0000	0.0000	0.0000	0	0
0	1202.2500	3.5000	0	5	0.0000	0.0000	0.0000	0.0000	0	0
0	1204.0000	3.5000	0	5	0.0000	0.0000	0.0000	0.0000	0	0
0	1205.7500	3.5000	0	5	0.0000	0.0000	0.0000	0.0000	0	0
0	1207.5000	3.5000	0	5	0.0000	0.0000	0.0000	0.0000	0	0
0	1209.2500	3.5000	0	5	0.0000	0.0000	0.0000	0.0000	0	0
0	1211.0000	3.5000	0	5	0.0000	0.0000	0.0000	0.0000	0	0
0	1212.7500	3.5000	0	5	0.0000	0.0000	0.0000	0.0000	0	0
0	1214.5000	3.5000	0	5	0.0000	0.0000	0.0000	0.0000	0	0
0	1216.2500	3.5000	0	5	0.0000	0.0000	0.0000	0.0000	0	0
0	1218.0000	3.5000	0	5	0.0000	0.0000	0.0000	0.0000	0	0
0	1219.7500	3.5000	0	5	0.0000	0.0000	0.0000	0.0000	0	0
0	1221.5000	3.5000	0	5	0.0000	0.0000	0.0000	0.0000	0	0
0	1223.2500	3.5000	0	5	0.0000	0.0000	0.0000	0.0000	0	0
0	1225.0000	3.5000	0	5	0.0000	0.0000	0.0000	0.0000	0	0
0	1226.7500	3.5000	0	5	0.0000	0.0000	0.0000	0.0000	0	0
0	1228.5000	3.5000	0	5	0.0000	0.0000	0.0000	0.0000	0	0
0	1230.2500	3.5000	0	5	0.0000	0.0000	0.0000	0.0000	0	0
0	1232.0000	3.5000	0	5	0.0000	0.0000	0.0000	0.0000	0	0
0	1233.7500	3.5000	0	5	0.0000	0.0000	0.0000	0.0000	0	0
0	1235.5000	3.5000	0	5	0.0000	0.0000	0.0000	0.0000	0	0
0	1237.2500	3.5000	0	5	0.0000	0.0000	0.0000	0.0000	0	0
0	1239.0000	3.5000	0	5	0.0000	0.0000	0.0000	0.0000	0	0
0	1240.7500	3.5000	0	5	0.0000	0.0000	0.0000	0.0000	0	0
0	1242.5000	3.5000	0	5	0.0000	0.0000	0.0000	0.0000	0	0
0	1244.2500	3.5000	0	5	0.0000	0.0000	0.0000	0.0000	0	0
0	1246.0000	3.5000	0	5	0.0000	0.0000	0.0000	0.0000	0	0
0	1247.7500	3.5000	0	5	0.0000	0.0000	0.0000	0.0000	0	0
0	1249.5000	3.5000	0	5	0.0000	0.0000	0.0000	0.0000	0	0
0	1251.2500	3.5000	0	5	0.0000	0.0000	0.0000	0.0000	0	0
0	1253.0000	3.5000	0	5	0.0000	0.0000	0.0000	0.0000	0	0
0	1254.7500	3.5000	0	5	0.0000	0.0000	0.0000	0.0000	0	0
0	1256.5000	3.5000	0	5	0.0000	0.0000	0.0000	0.0000	0	0
0	1258.2500	3.5000	0	5	0.0000	0.0000	0.0000	0.0000	0	0
0	1260.0000	3.5000	0	5	0.0000	0.0000	0.0000	0.0000	0	0
0	1261.7500	3.5000	0	5	0.0000	0.0000	0.0000	0.0000	0	0
0	1263.5000	3.5000	0	5	0.0000	0.0000	0.0000	0.0000	0	0
0	1265.2500	3.5000	0	5	0.0000	0.0000	0.0000	0.0000	0	0
0	1267.0000	3.5000	0	5	0.0000	0.0000	0.0000	0.0000	0	0
0	1268.7500	3.5000	0	5	0.0000	0.0000	0.0000	0.0000	0	0
0	1270.5000	3.5000	0	5	0.0000	0.0000	0.0000	0.0000	0	0
0	1272.2500	3.5000	0	5	0.0000	0.0000	0.0000	0.0000	0	0
0	1274.0000	3.5000	0	5	0.0000	0.0000	0.0000	0.0000	0	0
0	1275.7500	3.5000	0	5	0.0000	0.0000	0.0000	0.0000	0	0
0	1277.5000	3.5000	0	5	0.0000	0.0000	0.0000	0.0000	0	0
0	1279.2500	3.5000	0	5	0.0000	0.0000	0.0000	0.0000	0	0
0	1281.0000	3.5000	0	5	0.0000	0.0000	0.0000	0.0000	0	0
0	1282.7500	3.5000	0	5	0.0000	0.0000	0.0000	0.0000	0	0
0	1284.5000	3.5000	0	5	0.0000	0.0000	0.0000	0.0000	0	0
0	1286.2500	3.5000	0	5	0.0000	0.0000	0.0000	0.0000	0	0
0	1288.0000	3.5000	0	5	0.0000	0.0000	0.0000	0.0000	0	0
0	1289.7500	3.5000	0	5	0.0000	0.0000	0.0000	0.0000	0	0
0	1291.5000	3.5000	0	5	0.0000	0.0000	0.0000	0.0000	0	0
0	1293.2500	3.5000	0	5	0.0000	0.0000	0.0000	0.0000	0	0
0	1295.0000	3.5000	0	5	0.0000	0.0000	0.0000	0.0000	0	0
0	1296.7500	3.5000	0	5	0.0000	0.0000	0.0000	0.0000	0	0
0	1298.5000	3.5000	0	5	0.0000	0.0000	0.0000	0.0000	0	0
0	1300.2500	3.5000	0	5	0.0000	0.0000	0.0000	0.0000	0	0
0	1302.0000	3.5000	0	5	0.0000	0.0000	0.0000	0.0000	0	0
0	1303.7500	3.5000	0	5	0.0000	0.0000	0.0000	0.0000	0	0
0	1305.5000	3.5000	0	5	0.0000	0.0000	0.0000	0.0000	0	0
0	1307.2500	3.5000	0	5	0.0000	0.0000	0.0000	0.0000	0	0
0	1309.0000	3.5000	0	5	0.0000	0.0000	0.0000	0.0000	0	0
0	1310.7500	3.5000	0	5	0.0000	0.0000	0.0000	0.0000	0	0
0	1312.5000	3.5000	0	5	0.0000	0.0000	0.0000	0.0000	0	0
0	1314.2500	3.5000	0	5	0.0000	0.0000	0.0000	0.0000	0	0
0	1316.0000	3.5000	0	5	0.0000	0.0000	0.0000	0.0000	0	0
0	1317.7500	3.5000	0	5	0.0000	0.0000	0.0000	0.0000	0	0
0	1319.5000	3.5000	0	5	0.0000	0.0000	0.0000	0.0000	0	0
0	1321.2500	3.5000	0	5	0.0000	0.0000	0.0000	0.0000	0	0
0	1323.0000	3.5000	0	5	0.0000	0.0000	0.0000	0.0000	0	0
0	1324.7500	3.5000	0	5	0.0000	0.0000	0.0000	0.0000	0	0
0	1326.5000	3.5000	0	5	0.0000	0.0000	0.0000	0.0000	0	0
0	1328.2500	3.5000	0	5	0.0000	0.0000	0.0000	0.0000	0	0
0	1330.0000	3.5000	0	5	0.0000	0.0000	0.0000	0.0000	0	0
0	1331.7500	3.5000	0	5	0.0000	0.0000	0.0000	0.0000	0	0
0	1333.5000	3.5000	0	5	0.0000	0.0000	0.0000	0.0000	0	0
0	1335.2500	3.5000	0	5	0.0000	0.0000	0.0000	0.0000	0	0
0	1337.0000	3.5000	0	5	0.0000	0.0000	0.0000	0.0000	0	0
0	1338.7500	3.5000	0	5	0.0000	0.0000	0.0000	0.0000	0	0
0	1340.5000	3.5000	0	5	0.0000	0.0000	0.0000	0.0000	0	0
0	1342.2500	3.5000	0	5	0.0000	0.0000	0.0000	0.0000	0	0
0	1344.0000	3.5000	0	5	0.0000	0.0000	0.0000	0.0000	0	0
0	1345.7500	3.5000	0	5	0.0000	0.0000	0.0000	0.0000	0	0
0	1347.5000	3.5000	0	5	0.0000	0.0000	0.0000	0.0000	0	0
0	1349.2500	3.5000	0	5	0.0000	0.0000	0.0000	0.0000	0	0
0	1351.0000	3.5000	0	5	0.0000	0.0000	0.0000	0.0000	0	0
0	1352.7500	3.5000	0	5	0.0000	0.0000	0.0000	0.0000	0	0
0	1354.5000	3.5000	0	5	0.0000	0.0000	0.0000	0.0000	0	0
0	1356.2500	3.5000	0	5	0.0000	0.0000	0.0000	0.0000	0	0
0	1358.0000	3.5000	0	5	0.0000	0.0000	0.0000	0.0000	0	0
0	1359.7500	3.5000	0	5	0.0000	0.0000	0.0000	0.0000	0	0
0	1361.5000	3.5000	0	5	0.0000	0.0000	0.0000	0.0000	0	0
0	1363.2500	3.5000	0	5	0.0000	0.0000	0.0000	0.0000	0	0
0	1365.0000	3.5000	0	5	0.0000	0.0000	0.0000	0.0000	0	0
0	1366.7500	3.5000	0	5	0.0000	0.0000	0.0000	0.0000	0	0
0	1368.5000	3.5000	0	5	0.0000	0.0000	0.0000	0.0000	0	0
0	1370.2500	3.5000	0	5	0.0000	0.0000	0.0000	0.0000	0	0
0	1372.0000	3.5000	0	5	0.0000	0.0000	0.0000	0.0000	0	0
0	1373.7500	3.5000	0	5	0.0000	0.0000	0.0000	0.0000	0	0
0	1375.5000	3.5000	0	5	0.0000	0.0000	0.0000	0.0000	0	0
0	1377.2500	3.5000	0	5	0.0000	0.0000	0.0000	0.0000	0	0
0	1379.0000	3.5000	0	5	0.0000	0.0000	0.0000	0.0000	0	0
0	1380.7500	3.5000	0	5	0.0000	0.0000	0.0000	0.0000	0	0
0	1382.5000	3.5000	0	5	0.0000	0.0000	0.0000	0.0000	0	0
0	1384.2500	3.5000	0	5	0.0000	0.0000	0.0000	0.0000	0	0
0	1386.0000	3.5000	0	5	0.0000	0.0000	0.0000	0.0000	0	0
0	1387.7500	3.5000	0	5	0.0000	0.0000	0.0000	0.0000	0	0
0	1389.5000	3.5000	0	5	0.0000	0.0000	0.0000	0.0000	0	0
0	1391.2500	3.5000	0	5	0.0000	0.0000	0.0000	0.0000	0	0
0	1393.0000	3.5000	0	5	0.0000	0.0000	0.0000	0.0000	0	0
0	1394.7500	3.5000	0	5	0.0000	0.0000	0.0000	0.0000	0	0
0	1396.5000	3.5000	0	5	0.0000	0.0000	0.0000	0.0000	0	0
0	1398.2500	3.5000	0	5	0.0000	0.0000	0.0000	0.0000	0	0
0	1400.0000	3.5000	0	5	0.0000	0.0000	0.0000	0.0000	0	0
0	1401.7500	3.5000	0	5	0.0000	0.0000	0.0000	0.0000	0	0
0	1403.5000	3.5000	0	5	0.0000	0.0000	0.0000	0.0000	0	0
0	1405.2500	3.5000	0	5	0.0000	0.0000	0.0000	0.0000	0	0
0	1407.0000	3.5000	0	5	0.0000	0.0000	0.0000	0.0000	0	0
0	1408.7500	3.5000	0	5	0.0000	0.0000	0.0000	0.0000	0	0
0	1410.5000	3.5000	0	5	0.0000	0.0000	0.0000	0.0000	0	0
0	1412.2500	3.5000	0	5	0.0000	0.0000	0.0000	0.0000	0	0
0	1414.0000	3.5000	0	5	0.0000	0.0000	0.0000	0.0000	0	0
0	1415.7500	3.5000	0	5	0.0000	0.0000	0.0000	0.0000	0	0
0	1417.5000	3.5000	0	5	0.0000	0.0000	0.0000	0.0000	0	0
0	1419.2500	3.5000	0	5	0.0000	0.0000	0.0000	0.0000	0	0
0	1421.0000	3.5000	0	5	0.0000	0.0000	0.0000	0.0000	0	0
0	1422.7500	3.5000	0	5	0.0000	0.0000	0.0000	0.0000	0	0
0	1424.5000	3.5000	0	5	0.0000	0.0000	0.0000	0.0000	0	0
0	1426.2500	3.5000	0	5	0.0000	0.0000	0.0000	0.0000	0	0
0	1428.0000	3.5000	0	5	0.0000	0.0000	0.0000	0.0000	0	0
0	1429.7500	3.5000	0	5	0.0000	0.0000	0.0000	0.0000	0	0
0	1431.5000	3.5000	0	5	0.0000	0.0000	0.0000	0.0000	0	0
0	1433.2500	3.5000	0	5	0.0000	0.0000	0.0000	0.0000	0	0
0	1435.0000	3.5000	0	5	0.0000	0.0000	0.0000	0.0000	0	0
0	1436.7500	3.5000	0	5	0.0000	0.0000	0.0000	0.0000	0	0
0	1438.5000	3.5000	0	5	0.0000	0.0000	0.0000	0.0000	0	0
0	1440.2500	3.5000	0	5	0.0000	0.0000	0.0000	0.0000	0	0
0	1442.0000	3.5000	0	5	0.0000	0.0000	0.0000	0.0000	0	0
0	1443.7500	3.5000	0	5	0.0000	0.0000	0.0000	0.0000	0	0
0	1445.5000	3.5000	0	5	0.0000	0.0000	0.0000	0.0000	0	0
0	1447.2500	3.5000	0	5	0.0000	0.0000	0.0000	0.0000	0	0
0	1449.0000	3.5000	0	5	0.0000	0.0000	0.0000	0.0000	0	0
0	1450.7500	3.5000	0	5	0.0000	0.0000	0.0000	0.0000	0	0
0	1452.5000	3.5000	0	5	0.0000	0.0000	0.0000	0.0000	0	0
0	1454.2500	3.5000	0	5	0.0000	0.0000	0.0000	0.0000	0	0
0	1456.0000	3.5000	0	5	0.0000	0.0000	0.0000	0.0000	0	0
0	1457.7500	3.5000	0	5	0.0000	0.0000	0.0000	0.0000	0	0
0	1459.5000	3.5000	0	5	0.0000	0.0000	0.0000	0.0000	0	0
0	1461.2500	3.5000	0	5	0.0000	0.0000	0.0000	0.0000	0	0
0	1463.0000	3.5000	0	5	0.0000	0.0000	0.0000	0.0000	0	0
0	1464.7500	3.5000	0	5	0.0000	0.0000	0.0000	0.0000	0	0
0	1466.5000	3.5000	0	5	0.0000	0.0000	0.0000	0.0000	0	0
0	1468.2500	3.5000	0	5	0.0000	0.0000	0.0000	0.0000	0	0
0	1470.0000	3.5000	0	5	0.0000	0.0000	0.0000	0.0000	0	0
0	1471.7500	3.5000	0	5	0.0000	0.0000	0.0000	0.0000	0	0
0	1473.5000	3.5000	0	5	0.0000	0.0000	0.0000	0.0000	0	0
0	1475.2500	3.5000	0	5	0.0000	0.0000	0.0000	0.0000	0	0
0	1477.0000	3.5000	0	5	0.0000	0.0000	0.0000	0.0000	0	0
0	1478.7500	3.5000	0	5	0.0000	0.0000	0.0000	0.0000	0	0
0	1480.5000	3.5000	0	5	0.0000	0.0000	0.0000	0.0000	0	0
0	1482.2500	3.5000	0	5	0.0000	0.0000	0.0000	0.0000	0	0
0	1484.0000	3.5000	0	5	0.0000	0.0000	0.0000	0.0000	0	0
0	1485.7500	3.5000	0	5	0.0000	0.0000	0.0000	0.0000	0	0
0	1487.5000	3.5000	0	5	0.0000	0.0000	0.0000	0.0000	0	0
0	1489.2500	3.5000	0	5	0.0000	0.0000	0.0000	0.0000	0	0
0	1491.0000	3.5000	0	5	0.0000	0.0000	0.0000	0.0000	0	0
0	1492.7500	3.5000	0	5	0.0000	0.0000	0.0000	0.0000	0	0
0	1494.5000	3.5000	0	5	0.0000	0.0000	0.0000	0.0000	0	0
0	1496.2500	3.5000	0	5	0.0000	0.0000	0.0000	0.0000	0	0
0	1498.0000	3.5000	0	5	0.0000	0.0000	0.0000	0.0000	0	0
0	1499.7500	3.5000	0	5	0.0000	0.0000	0.0000	0.0000	0	0
0	1501.5000	3.5000	0	5	0.0000	0.0000	0.0000	0.0000	0	0
0	1503.2500	3.5000	0	5	0.0000	0.0000	0.0000	0.0000	0	0
0	1505.0000	3.5000	0	5	0.0000	0.0000	0.0000	0.0000	0	0
0	1506.7500	3.5000	0	5	0.0000	0.0000	0.0000	0.0000	0	0
0	1508.5000	3.5000	0	5	0.0000	0.0000	0.0000	0.0000	0	0
0	1510.2500	3.5000	0	5	0.0000	0.0000	0.0000	0.0000	0	0
0	1512.0000	3.5000	0	5	0.0000	0.0000	0.0000	0.0000	0	0
0	1513.7500	3.5000	0	5	0.0000	0.0000	0.0000	0.0000	0	0
0	1515.5000	3.5000	0	5	0.0000	0.0000	0.0000	0.0000	0	0
0	1517.2500	3.5000	0	5	0.0000	0.0000	0.0000	0.0000	0	0
0	1519.0000	3.5000	0	5	0.0000	0.0000	0.0000	0.0000	0	0
0	1520.7500	3.5000	0	5	0.0000	0.0000	0.0000	0.0000	0	0
0	1522.5000	3.5000	0	5	0.0000	0.0000	0.0000	0.0000	0	0
0	1524.2500	3.5000	0	5	0.0000	0.0000	0.0000	0.0000	0	0
0	1526.0000	3.5000	0	5	0.0000	0.0000	0.0000	0.0000	0	0
0	1527.7500	3.5000	0	5	0.0000	0.0000	0.0000	0.0000	0	0
0	1529.5000	3.5000	0	5	0.0000	0.0000	0.0000	0.0000	0	0
0	1531.2500	3.5000	0	5	0.0000	0.0000	0.0000	0.0000	0	0
0	1533.0000	3.5000	0	5	0.0000	0.0000	0.0000	0.0000	0	0
0	1534.7500	3.5000	0	5	0.0000	0.0000	0.0000	0.0000	0	0
0	1536.5000	3.5000	0	5	0.0000	0.0000	0.0000	0.0000	0	0
0	1538.2500	3.5000	0	5	0.0000	0.0000	0.0000	0.0000	0	0
0	1540.0000	3.5000	0	5	0.0000	0.0000	0.0000	0.0000	0	0
0	1541.7500	3.5000	0	5	0.0000	0.0000	0.0000	0.0000	0	0
0	1543.5000	3.5000	0	5	0.0000	0.0000	0.0000	0.0000	0	0
0	1545.2500	3.5000	0	5	0.0000	0.0000	0.0000	0.0000	0	0
0	1547.0000	3.5000	0	5	0.0000	0.0000	0.0000	0.0000	0	0
0	1548.7500	3.5000	0	5	0.0000	0.0000	0.0000	0.0000	0	0
0	1550.5000	3.5000	0	5	0.0000	0.0000	0.0000	0.0000	0	0
0	1552.2500	3.5000	0	5	0.0000	0.0000	0.0000	0.0000	0	0
0	1554.0000	3.5000	0	5	0.0000	0.0000	0.0000	0.0000	0	0
0	1555.7500	3.5000	0	5	0.0000	0.0000	0.0000	0.0000	0	0
0	1557.5000	3.5000	0	5	0.0000	0.0000	0.0000	0.0000	0	0
0	1559.2500	3.5000	0	5	0.0000	0.0000	0.0000	0.0000	0	0
0	1561.0000	3.5000	0	5	0.0000	0.0000	0.0000	0.0000	0	0
0	1562.7500	3.5000	0	5	0.0000	0.0000	0.0000	0.0000	0	0
0	1564.5000	3.5000	0	5	0.0000	0.0000	0.0000	0.0000	0	0
0	1566.2500	3.5000	0	5	0.0000	0.0000	0.0000	0.0000	0	0
0	1568.0000	3.5000	0	5	0.0000	0.0000	0.0000	0.0000	0	0
0	1569.7500	3.5000	0	5	0.0000	0.0000	0.0000	0.0000	0	0
0	1571.5000	3.5000	0	5	0.0000	0.0000	0.0000	0.0000	0	0
0	1573.2500	3.5000	0	5	0.0000	0.0000	0.0000	0.0000	0	0
0	1575.0000	3.5000	0	5	0.0000	0.0000	0.0000	0.0000	0	0
0	1576.7500	3.5000	0	5	0.0000	0.0000	0.0000	0.0000	0	0
0	1578.5000	3.5000	0	5	0.0000	0.0000	0.0000	0.0000	0	0
0	1580.2500	3.5000	0	5	0.0000	0.0000	0.0000	0.0000	0	0
0	1582.0000	3.5000	0	5	0.0000	0.0000	0.0000	0.0000	0	0
0	1583.7500	3.5000	0	5	0.0000	0.0000	0.0000	0.0000	0	0
0	1585.5000	3.5000	0	5	0.0000	0.0000	0.0000	0.0000	0	0
0	1587.2500	3.5000	0	5	0.0000	0.0000	0.0000	0.0000	0	0
0	1589.0000	3.5000	0	5	0.0000	0.0000	0.0000	0.0000	0	0
0	1590.7500	3.5000	0	5	0.0000	0.0000	0.0000	0.0000	0	0
0	1592.5000	3.5000	0	5	0.0000	0.0000	0.0000	0.0000	0	0
0	1594.2500	3.5000	0	5	0.0000	0.0000	0.0000	0.0000	0	0
0	1596.0000	3.5000	0	5	0.0000	0.0000	0.0000	0.0000	0	0
0	1597.7500	3.5000	0	5	0.0000	0.0000	0.0000	0.0000	0	0
0	1599.5000	3.5000	0	5	0.0000	0.0000	0.0000	0.0000	0	0
0	1601.2500	3.5000	0	5	0.0000	0.0000	0.0000	0.0000	0	0
0	1603.0000	3.5000	0	5	0.0000	0.0000	0.0000	0.0000	0	0
0	1604.7500	3.5000	0	5	0.0000	0.0000	0.0000	0.0000	0	0
0	1606.5000	3.5000	0	5	0.0000	0.0000	0.0000	0.0000	0	0
0	1608.2500	3.5000	0	5	0.0000	0.0000	0.0000	0.0000	0	0
0	1610.0000	3.5000	0	5	0.0000	0.0000	0.0000	0.0000	0	0
0	1611.7500	3.5000	0	5	0.0000	0.0000	0.0000	0.0000	0	0
0	1613.5000	3.5000	0	5	0.0000	0.0000	0.0000	0.0000	0	0
0	1615.2500	3.5000	0	5	0.0000	0.0000	0.0000	0.0000	0	0
0	1617.0000	3.5000	0	5	0.0000	0.0000	0.0000	0.0000	0	0
0	1618.7500	3.5000	0	5	0.0000	0.0000	0.0000	0.0000	0	0
0	1620.5000	3.5000	0	5	0.0000	0.0000	0.0000	0.0000	0	0
1	1622.2500	3.5000	8	0	37.9941	82.3228	34.6373	0.5872	104	118
1	1624.0000	3.5000	8	0	37.9480	82.3223	35.0375	0.3394	109	116
1	1625.7500	3.5000	8	0	37.9934	82.2307	34.4985	0.5492	103	117
1	1627.5000	3.5000	7	0	38.0343	82.1503	34.5963	0.5218	100	116
1	1629.2500	3.5000	8	0	38.0689	82.2087	34.5420	0.6031	106	114
1	1631.0000	3.5000	8	0	38.0481	82.2146	34.8304	0.3089	107	118
1	1632.7500	3.5000	9	0	37.9715	82.0804	34.8087	0.4432	114	116
1	1634.5000	3.5000	8	0	37.7987	82.2336	34.9149	0.3714	111	124
1	1636.2500	3.5000	7	0	37.8583	82.2367	35.1562	0.7421	119	124
1	1638.0000	3.5000	9	0	37.9694	82.0481	34.7335	0.4965	113	128
1	1639.7500	3.5000	8	0	37.8731	82.1632	34.9307	0.3710	115	124
1	1641.5000	3.5000	8	0	38.0336	82.0373	35.0998	0.4141	119	126
1	1643.2500	3.5000	9	0	37.9097	82.2779	34.8373	0.4753	115	132
1	1645.0000	3.5000	8	0	38.0644	82.1579	35.0819	0.4332	117	140
1	1646.7500	3.5000	8	0	37.8546	82.2591	34.9981	0.3667	121	147
1	1648.5000	3.5000	10	0	37.9710	82.2934	35.0992	0.2747	113	146
1	1650.2500	3.5000	9	0	38.0118	82.2157	35.1505	0.2726	122	142
1	1652.0000	3.5000	10	0	38.0446	82.1929	35.0929	0.4037	116	145
1	1653.7500	3.5000	10	0	37.9703	82.3083	34.9734	0.3602	119	148
1	1655.5000	3.5000	9	0	38.0061	82.2697	35.0491	0.3221	117	156
1	1657.2500	3.5000	10	0	38.0203	82.3100	34.9167	0.3026	120	145
1	1659.0000	3.5000	8	0	38.1322	82.2290	35.0393	0.2463	113	151
1	1660.7500	3.5000	9	0	38.0464	82.3011	35.0831	0.3094	121	153
1	1662.5000	3.5000	9	0	38.0085	82.2288	35.0591	0.3469	118	151
1	1664.2500	3.5000	8	0	38.1653	82.2355	34.9792	0.2801	118	150
1	1666.0000	3.5000	10	0	38.1077	82.1749	34.9302	0.3537	120	158
1	1667.7500	3.5000	9	0	38.2494	82.2138	35.0413	0.3034	121	147
1	1669.5000	3.5000	9	0	38.2293	82.1193	34.9716	0.3493	113	147
1	1671.2500	3.5000	10	0	38.3039	82.1021	35.0073	0.3246	118	145
1	1673.0000	3.5000	9	0	38.4324	82.0045	35.0254	0.3006	121	150
0	1674.7500	3.5000	0	5	0.0000	0.0000	0.0000	0.0000	0	0
0	1676.5000	3.5000	0	5	0.0000	0.0000	0.0000	0.0000	0	0
0	1678.2500	3.5000	0	5	0.0000	0.0000	0.0000	0.0000	0	0
0	1680.0000	3.5000	0	5	0.0000	0.0000	0.0000	0.0000	0	0
0	1681.7500	3.5000	0	5	0.0000	0.0000	0.0000	0.0000	0	0
0	1683.5000	3.5000	0	5	0.0000	0.0000	0.0000	0.0000	0	0
0	1685.2500	3.5000	0	5	0.0000	0.0000	0.0000	0.0000	0	0
0	1687.0000	3.5000	0	5	0.0000	0.0000	0.0000	0.0000	0	0
0	1688.7500	3.5000	0	5	0.0000	0.0000	0.0000	0.0000	0	0
0	1690.5000	3.5000	0	5	0.0000	0.0000	0.0000	0.0000	0	0
0	1692.2500	3.5000	0	5	0.0000	0.0000	0.0000	0.0000	0	0
0	1694.0000	3.5000	0	5	0.0000	0.0000	0.0000	0.0000	0	0
0	1695.7500	3.5000	0	5	0.0000	0.0000	0.0000	0.0000	0	0
0	1697.5000	3.5000	0	5	0.0000	0.0000	0.0000	0.0000	0	0
0	1699.2500	3.5000	0	5	0.0000	0.0000	0.0000	0.0000	0	0
0	1701.0000	3.5000	0	5	0.0000	0.0000	0.0000	0.0000	0	0
0	1702.7500	3.5000	0	5	0.0000	0.0000	0.0000	0.0000	0	0
0	1704.5000	3.5000	0	5	0.0000	0.0000	0.0000	0.0000	0	0
0	1706.2500	3.5000	0	5	0.0000	0.0000	0.0000	0.0000	0	0
0	1708.0000	3.5000	0	5	0.0000	0.0000	0.0000	0.0000	0	0
0	1709.7500	3.5000	0	5	0.0000	0.0000	0.0000	0.0000	0	0
0	1711.5000	3.5000	0	5	0.0000	0.0000	0.0000	0.0000	0	0
0	1713.2500	3.5000	0	5	0.0000	0.0000	0.0000	0.0000	0	0
0	1715.0000	3.5000	0	5	0.0000	0.0000	0.0000	0.0000	0	0
0	1716.7500	3.5000	0	5	0.0000	0.0000	0.0000	0.0000	0	0
0	1718.5000	3.5000	0	5	0.0000	0.0000	0.0000	0.0000	0	0
0	1720.2500	3.5000	0	5	0.0000	0.0000	0.0000	0.0000	0	0
0	1722.0000	3.5000	0	5	0.0000	0.0000	0.0000	0.0000	0	0
0	1723.7500	3.5000	0	5	0.0000	0.0000	0.0000	0.0000	0	0
0	1725.5000	3.5000	0	5	0.0000	0.0000	0.0000	0.0000	0	0
0	1727.2500	3.5000	0	5	0.0000	0.0000	0.0000	0.0000	0	0
0	1729.0000	3.5000	0	5	0.0000	0.0000	0.0000	0.0000	0	0
0	1730.7500	3.5000	0	5	0.0000	0.0000	0.0000	0.0000	0	0
0	1732.5000	3.5000	0	5	0.0000	0.0000	0.0000	0.0000	0	0
0	1734.2500	3.5000	0	5	0.0000	0.0000	0.0000	0.0000	0	0
0	1736.0000	3.5000	0	5	0.0000	0.0000	0.0000	0.0000	0	0
0	1737.7500	3.5000	0	5	0.0000	0.0000	0.0000	0.0000	0	0
0	1739.5000	3.5000	0	5	0.0000	0.0000	0.0000	0.0000	0	0
0	1741.2500	3.5000	0	5	0.0000	0.0000	0.0000	0.0000	0	0
0	1743.0000	3.5000	0	5	0.0000	0.0000	0.0000	0.0000	0	0
0	1744.7500	3.5000	0	5	0.0000	0.0000	0.0000	0.0000	0	0
0	1746.5000	3.5000	0	5	0.0000	0.0000	0.0000	0.0000	0	0
0	1748.2500	3.5000	0	5	0.0000	0.0000	0.0000	0.0000	0	0
0	1750.0000	3.5000	0	5	0.0000	0.0000	0.0000	0.0000	0	0
0	1751.7500	3.5000	0	5	0.0000	0.0000	0.0000	0.0000	0	0
0	1753.5000	3.5000	0	5	0.0000	0.0000	0.0000	0.0000	0	0
0	1755.2500	3.5000	0	5	0.0000	0.0000	0.0000	0.0000	0	0
0	1757.0000	3.5000	0	5	0.0000	0.0000	0.0000	0.0000	0	0
0	1758.7500	3.5000	0	5	0.0000	0.0000	0.0000	0.0000	0	0
0	1760.5000	3.5000	0	5	0.0000	0.0000	0.0000	0.0000	0	0
0	1762.2500	3.5000	0	5	0.0000	0.0000	0.0000	0.0000	0	0
0	1764.0000	3.5000	0	5	0.0000	0.0000	0.0000	0.0000	0	0
0	1765.7500	3.5000	0	5	0.0000	0.0000	0.0000	0.0000	0	0
0	1767.5000	3.5000	0	5	0.0000	0.0000	0.0000	0.0000	0	0
0	1769.2500	3.5000	0	5	0.0000	0.0000	0.0000	0.0000	0	0
0	1771.0000	3.5000	0	5	0.0000	0.0000	0.0000	0.0000	0	0
0	1772.7500	3.5000	0	5	0.0000	0.0000	0.0000	0.0000	0	0
0	1774.5000	3.5000	0	5	0.0000	0.0000	0.0000	0.0000	0	0
0	1776.2500	3.5000	0	5	0.0000	0.0000	0.0000	0.0000	0	0
0	1778.0000	3.5000	0	5	0.0000	0.0000	0.0000	0.0000	0	0
0	1779.7500	3.5000	0	5	0.0000	0.0000	0.0000	0.0000	0	0
0	1781.5000	3.5000	0	5	0.0000	0.0000	0.0000	0.0000	0	0
0	1783.2500	3.5000	0	5	0.0000	0.0000	0.0000	0.0000	0	0
0	1785.0000	3.5000	0	5	0.0000	0.0000	0.0000	0.0000	0	0
0	1786.7500	3.5000	0	5	0.0000	0.0000	0.0000	0.0000	0	0
0	1788.5000	3.5000	0	5	0.0000	0.0000	0.0000	0.0000	0	0
0	1790.2500	3.5000	0	5	0.0000	0.0000	0.0000	0.0000	0	0
0	1792.0000	3.5000	0	5	0.0000	0.0000	0.0000	0.0000	0	0
0	1793.7500	3.5000	0	5	0.0000	0.0000	0.0000	0.0000	0	0
0	1795.5000	3.5000	0	5	0.0000	0.0000	0.0000	0.0000	0	0
0	1797.2500	3.5000	0	5	0.0000	0.0000	0.0000	0.0000	0	0
0	1799.0000	3.5000	0	5	0.0000	0.0000	0.0000	0.0000	0	0
0	1800.7500	3.5000	0	5	0.0000	0.0000	0.0000	0.0000	0	0
0	1802.5000	3.5000	0	5	0.0000	0.0000	0.0000	0.0000	0	0
0	1804.2500	3.5000	0	5	0.0000	0.0000	0.0000	0.0000	0	0
0	1806.0000	3.5000	0	5	0.0000	0.0000	0.0000	0.0000	0	0
0	1807.7500	3.5000	0	5	0.0000	0.0000	0.0000	0.0000	0	0
0	1809.5000	3.5000	0	5	0.0000	0.0000	0.0000	0.0000	0	0
0	1811.2500	3.5000	0	5	0.0000	0.0000	0.0000	0.0000	0	0
0	1813.0000	3.5000	0	5	0.0000	0.0000	0.0000	0.0000	0	0
0	1814.7500	3.5000	0	5	0.0000	0.0000	0.0000	0.0000	0	0
0	1816.5000	3.5000	0	5	0.0000	0.0000	0.0000	0.0000	0	0
0	1818.2500	3.5000	0	5	0.0000	0.0000	0.0000	0.0000	0	0
0	1820.0000	3.5000	0	5	0.0000	0.0000	0.0000	0.0000	0	0
0	1821.7500	3.5000	0	5	0.0000	0.0000	0.0000	0.0000	0	0
0	1823.5000	3.5000	0	5	0.0000	0.0000	0.0000	0.0000	0	0
0	1825.2500	3.5000	0	5	0.0000	0.0000	0.0000	0.0000	0	0
0	1827.0000	3.5000	0	5	0.0000	0.0000	0.0000	0.0000	0	0
0	1828.7500	3.5000	0	5	0.0000	0.0000	0.0000	0.0000	0	0
0	1830.5000	3.5000	0	5	0.0000	0.0000	0.0000	0.0000	0	0
0	1832.2500	3.5000	0	5	0.0000	0.0000	0.0000	0.0000	0	0
0	1834.0000	3.5000	0	5	0.0000	0.0000	0.0000	0.0000	0	0
0	1835.7500	3.5000	0	5	0.0000	0.0000	0.0000	0.0000	0	0
0	1837.5000	3.5000	0	5	0.0000	0.0000	0.0000	0.0000	0	0
0	1839.2500	3.5000	0	5	0.0000	0.0000	0.0000	0.0000	0	0
0	1841.0000	3.5000	0	5	0.0000	0.0000	0.0000	0.0000	0	0
0	1842.7500	3.5000	0	5	0.0000	0.0000	0.0000	0.0000	0	0
0	1844.5000	3.5000	0	5	0.0000	0.0000	0.0000	0.0000	0	0
0	1846.2500	3.5000	0	5	0.0000	0.0000	0.0000	0.0000	0	0
0	1848.0000	3.5000	0	5	0.0000	0.0000	0.0000	0.0000	0	0
0	1849.7500	3.5000	0	5	0.0000	0.0000	0.0000	0.0000	0	0
0	1851.5000	3.5000	0	5	0.0000	0.0000	0.0000	0.0000	0	0
0	1853.2500	3.5000	0	5	0.0000	0.0000	0.0000	0.0000	0	0
0	1855.0000	3.5000	0	5	0.0000	0.0000	0.0000	0.0000	0	0
0	1856.7500	3.5000	0	5	0.0000	0.0000	0.0000	0.0000	0	0
0	1858.5000	3.5000	0	5	0.0000	0.0000	0.0000	0.0000	0	0
0	1860.2500	3.5000	0	5	0.0000	0.0000	0.0000	0.0000	0	0
0	1862.0000	3.5000	0	5	0.0000	0.0000	0.0000	0.0000	0	0
0	1863.7500	3.5000	0	5	0.0000	0.0000	0.0000	0.0000	0	0
0	1865.5000	3.5000	0	5	0.0000	0.0000	0.0000	0.0000	0	0
0	1867.2500	3.5000	0	5	0.0000	0.0000	0.0000	0.0000	0	0
0	1869.0000	3.5000	0	5	0.0000	0.0000	0.0000	0.0000	0	0
0	1870.7500	3.5000	0	5	0.0000	0.0000	0.0000	0.0000	0	0
0	1872.5000	3.5000	0	5	0.0000	0.0000	0.0000	0.0000	0	0
0	1874.2500	3.5000	0	5	0.0000	0.0000	0.0000	0.0000	0	0
0	1876.0000	3.5000	0	5	0.0000	0.0000	0.0000	0.0000	0	0
0	1877.7500	3.5000	0	5	0.0000	0.0000	0.0000	0.0000	0	0
0	1879.5000	3.5000	0	5	0.0000	0.0000	0.0000	0.0000	0	0
0	1881.2500	3.5000	0	5	0.0000	0.0000	0.0000	0.0000	0	0
0	1883.0000	3.5000	0	5	0.0000	0.0000	0.0000	0.0000	0	0
0	1884.7500	3.5000	0	5	0.0000	0.0000	0.0000	0.0000	0	0
0	1886.5000	3.5000	0	5	0.0000	0.0000	0.0000	0.0000	0	0
0	1888.2500	3.5000	0	5	0.0000	0.0000	0.0000	0.0000	0	0
0	1890.0000	3.5000	0	5	0.0000	0.0000	0.0000	0.0000	0	0
0	1891.7500	3.5000	0	5	0.0000	0.0000	0.0000	0.0000	0	0
0	1893.5000	3.5000	0	5	0.0000	0.0000	0.0000	0.0000	0	0
0	1895.2500	3.5000	0	5	0.0000	0.0000	0.0000	0.0000	0	0
0	1897.0000	3.5000	0	5	0.0000	0.0000	0.0000	0.0000	0	0
0	1898.7500	3.5000	0	5	0.0000	0.0000	0.0000	0.0000	0	0
0	1900.5000	3.5000	0	5	0.0000	0.0000	0.0000	0.0000	0	0
0	1902.2500	3.5000	0	5	0.0000	0.0000	0.0000	0.0000	0	0
0	1904.0000	3.5000	0	5	0.0000	0.0000	0.0000	0.0000	0	0
0	1905.7500	3.5000	0	5	0.0000	0.0000	0.0000	0.0000	0	0
0	0.0000	5.2500	0	5	0.0000	0.0000	0.0000	0.0000	0	0
0	1.7500	5.2500	0	5	0.0000	0.0000	0.0000	0.0000	0	0
0	3.5000	5.2500	0	5	0.0000	0.0000	0.0000	0.0000	0	0
0	5.2500	5.2500	0	5	0.0000	0.0000	0.0000	0.0000	0	0
0	7.0000	5.2500	0	5	0.0000	0.0000	0.0000	0.0000	0	0
0	8.7500	5.2500	0	5	0.0000	0.0000	0.0000	0.0000	0	0
0	10.5000	5.2500	0	5	0.0000	0.0000	0.0000	0.0000	0	0
0	12.2500	5.2500	0	5	0.0000	0.0000	0.0000	0.0000	0	0
0	14.0000	5.2500	0	5	0.0000	0.0000	0.0000	0.0000	0	0
0	15.7500	5.2500	0	5	0.0000	0.0000	0.0000	0.0000	0	0
0	17.5000	5.2500	0	5	0.0000	0.0000	0.0000	0.0000	0	0
0	19.2500	5.2500	0	5	0.0000	0.0000	0.0000	0.0000	0	0
0	21.0000	5.2500	0	5	0.0000	0.0000	0.0000	0.0000	0	0
0	22.7500	5.2500	0	5	0.0000	0.0000	0.0000	0.0000	0	0
0	24.5000	5.2500	0	5	0.0000	0.0000	0.0000	0.0000	0	0
0	26.2500	5.2500	0	5	0.0000	0.0000	0.0000	0.0000	0	0
0	28.0000	5.2500	0	5	0.0000	0.0000	0.0000	0.0000	0	0
0	29.7500	5.2500	0	5	0.0000	0.0000	0.0000	0.0000	0	0
0	31.5000	5.2500	0	5	0.0000	0.0000	0.0000	0.0000	0	0
0	33.2500	5.2500	0	5	0.0000	0.0000	0.0000	0.0000	0	0
0	35.0000	5.2500	0	5	0.0000	0.0000	0.0000	0.0000	0	0
0	36.7500	5.2500	0	5	0.0000	0.0000	0.0000	0.0000	0	0
0	38.5000	5.2500	0	5	0.0000	0.0000	0.0000	0.0000	0	0
0	40.2500	5.2500	0	5	0.0000	0.0000	0.0000	0.0000	0	0
0	42.0000	5.2500	0	5	0.0000	0.0000	0.0000	0.0000	0	0
0	43.7500	5.2500	0	5	0.0000	0.0000	0.0000	0.0000	0	0
0	45.5000	5.2500	0	5	0.0000	0.0000	0.0000	0.0000	0	0
0	47.2500	5.2500	0	5	0.0000	0.0000	0.0000	0.0000	0	0
0	49.0000	5.2500	0	5	0.0000	0.0000	0.0000	0.0000	0	0
0	50.7500	5.2500	0	5	0.0000	0.0000	0.0000	0.0000	0	0
0	52.5000	5.2500	0	5	0.0000	0.0000	0.0000	0.0000	0	0
0	54.2500	5.2500	0	5	0.0000	0.0000	0.0000	0.0000	0	0
0	56.0000	5.2500	0	5	0.0000	0.0000	0.0000	0.0000	0	0
0	57.7500	5.2500	0	5	0.0000	0.0000	0.0000	0.0000	0	0
0	59.5000	5.2500	0	5	0.0000	0.0000	0.0000	0.0000	0	0
0	61.2500	5.2500	0	5	0.0000	0.0000	0.0000	0.0000	0	0
0	63.0000	5.2500	0	5	0.0000	0.0000	0.0000	0.0000	0	0
0	64.7500	5.2500	0	5	0.0000	0.0000	0.0000	0.0000	0	0
0	66.5000	5.2500	0	5	0.0000	0.0000	0.0000	0.0000	0	0
0	68.2500	5.2500	0	5	0.0000	0.0000	0.0000	0.0000	0	0
0	70.0000	5.2500	0	5	0.0000	0.0000	0.0000	0.0000	0	0
0	71.7500	5.2500	0	5	0.0000	0.0000	0.0000	0.0000	0	0
0	73.5000	5.2500	0	5	0.0000	0.0000	0.0000	0.0000	0	0
0	75.2500	5.2500	0	5	0.0000	0.0000	0.0000	0.0000	0	0
0	77.0000	5.2500	0	5	0.0000	0.0000	0.0000	0.0000	0	0
0	78.7500	5.2500	0	5	0.0000	0.0000	0.0000	0.0000	0	0
0	80.5000	5.2500	0	5	0.0000	0.0000	0.0000	0.0000	0	0
0	82.2500	5.2500	0	5	0.0000	0.0000	0.0000	0.0000	0	0
0	84.0000	5.2500	0	5	0.0000	0.0000	0.0000	0.0000	0	0
0	85.7500	5.2500	0	5	0.0000	0.0000	0.0000	0.0000	0	0
0	87.5000	5.2500	0	5	0.0000	0.0000	0.0000	0.0000	0	0
0	89.2500	5.2500	0	5	0.0000	0.0000	0.0000	0.0000	0	0
0	91.0000	5.2500	0	5	0.0000	0.0000	0.0000	0.0000	0	0
0	92.7500	5.2500	0	5	0.0000	0.0000	0.0000	0.0000	0	0
0	94.5000	5.2500	0	5	0.0000	0.0000	0.0000	0.0000	0	0
0	96.2500	5.2500	0	5	0.0000	0.0000	0.0000	0.0000	0	0
0	98.0000	5.2500	0	5	0.0000	0.0000	0.0000	0.0000	0	0
0	99.7500	5.2500	0	5	0.0000	0.0000	0.0000	0.0000	0	0
0	101.5000	5.2500	0	5	0.0000	0.0000	0.0000	0.0000	0	0
0	103.2500	5.2500	0	5	0.0000	0.0000	0.0000	0.0000	0	0
0	105.0000	5.2500	0	5	0.0000	0.0000	0.0000	0.0000	0	0
0	106.7500	5.2500	0	5	0.0000	0.0000	0.0000	0.0000	0	0
0	108.5000	5.2500	0	5	0.0000	0.0000	0.0000	0.0000	0	0
0	110.2500	5.2500	0	5	0.0000	0.0000	0.0000	0.0000	0	0
0	112.0000	5.2500	0	5	0.0000	0.0000	0.0000	0.0000	0	0
0	113.7500	5.2500	0	5	0.0000	0.0000	0.0000	0.0000	0	0
0	115.5000	5.2500	0	5	0.0000	0.0000	0.0000	0.0000	0	0
0	117.2500	5.2500	0	5	0.0000	0.0000	0.0000	0.0000	0	0
0	119.0000	5.2500	0	5	0.0000	0.0000	0.0000	0.0000	0	0
0	120.7500	5.2500	0	5	0.0000	0.0000	0.0000	0.0000	0	0
0	122.5000	5.2500	0	5	0.0000	0.0000	0.0000	0.0000	0	0
0	124.2500	5.2500	0	5	0.0000	0.0000	0.0000	0.0000	0	0
0	126.0000	5.2500	0	5	0.0000	0.0000	0.0000	0.0000	0	0
0	127.7500	5.2500	0	5	0.0000	0.0000	0.0000	0.0000	0	0
0	129.5000	5.2500	0	5	0.0000	0.0000	0.0000	0.0000	0	0
0	131.2500	5.2500	0	5	0.0000	0.0000	0.0000	0.0000	0	0
0	133.0000	5.2500	0	5	0.0000	0.0000	0.0000	0.0000	0	0
0	134.7500	5.2500	0	5	0.0000	0.0000	0.0000	0.0000	0	0
0	136.5000	5.2500	0	5	0.0000	0.0000	0.0000	0.0000	0	0
0	138.2500	5.2500	0	5	0.0000	0.0000	0.0000	0.0000	0	0
0	140.0000	5.2500	0	5	0.0000	0.0000	0.0000	0.0000	0	0
0	141.7500	5.2500	0	5	0.0000	0.0000	0.0000	0.0000	0	0
0	143.5000	5.2500	0	5	0.0000	0.0000	0.0000	0.0000	0	0
0	145.2500	5.2500	0	5	0.0000	0.0000	0.0000	0.0000	0	0
0	147.0000	5.2500	0	5	0.0000	0.0000	0.0000	0.0000	0	0
0	148.7500	5.2500	0	5	0.0000	0.0000	0.0000	0.0000	0	0
0	150.5000	5.2500	0	5	0.0000	0.0000	0.0000	0.0000	0	0
0	152.2500	5.2500	0	5	0.0000	0.0000	0.0000	0.0000	0	0
0	154.0000	5.2500	0	5	0.0000	0.0000	0.0000	0.0000	0	0
0	155.7500	5.2500	0	5	0.0000	0.0000	0.0000	0.0000	0	0
0	157.5000	5.2500	0	5	0.0000	0.0000	0.0000	0.0000	0	0
0	159.2500	5.2500	0	5	0.0000	0.0000	0.0000	0.0000	0	0
0	161.0000	5.2500	0	5	0.0000	0.0000	0.0000	0.0000	0	0
0	162.7500	5.2500	0	5	0.0000	0.0000	0.0000	0.0000	0	0
0	164.5000	5.2500	0	5	0.0000	0.0000	0.0000	0.0000	0	0
0	166.2500	5.2500	0	5	0.0000	0.0000	0.0000	0.0000	0	0
0	168.0000	5.2500	0	5	0.0000	0.0000	0.0000	0.0000	0	0
0	169.7500	5.2500	0	5	0.0000	0.0000	0.0000	0.0000	0	0
0	171.5000	5.2500	0	5	0.0000	0.0000	0.0000	0.0000	0	0
0	173.2500	5.2500	0	5	0.0000	0.0000	0.0000	0.0000	0	0
0	175.0000	5.2500	0	5	0.0000	0.0000	0.0000	0.0000	0	0
0	176.7500	5.2500	0	5	0.0000	0.0000	0.0000	0.0000	0	0
0	178.5000	5.2500	0	5	0.0000	0.0000	0.0000	0.0000	0	0
0	180.2500	5.2500	0	5	0.0000	0.0000	0.0000	0.0000	0	0
0	182.0000	5.2500	0	5	0.0000	0.0000	0.0000	0.0000	0	0
0	183.7500	5.2500	0	5	0.0000	0.0000	0.0000	0.0000	0	0
0	185.5000	5.2500	0	5	0.0000	0.0000	0.0000	0.0000	0	0
0	187.2500	5.2500	0	5	0.0000	0.0000	0.0000	0.0000	0	0
0	189.0000	5.2500	0	5	0.0000	0.0000	0.0000	0.0000	0	0
0	190.7500	5.2500	0	5	0.0000	0.0000	0.0000	0.0000	0	0
0	192.5000	5.2500	0	5	0.0000	0.0000	0.0000	0.0000	0	0
0	194.2500	5.2500	0	5	0.0000	0.0000	0.0000	0.0000	0	0
0	196.0000	5.2500	0	5	0.0000	0.0000	0.0000	0.0000	0	0
0	197.7500	5.2500	0	5	0.0000	0.0000	0.0000	0.0000	0	0
0	199.5000	5.2500	0	5	0.0000	0.0000	0.0000	0.0000	0	0
0	201.2500	5.2500	0	5	0.0000	0.0000	0.0000	0.0000	0	0
0	203.0000	5.2500	0	5	0.0000	0.0000	0.0000	0.0000	0	0
0	204.7500	5.2500	0	5	0.0000	0.0000	0.0000	0.0000	0	0
0	206.5000	5.2500	0	5	0.0000	0.0000	0.0000	0.0000	0	0
0	208.2500	5.2500	0	5	0.0000	0.0000	0.0000	0.0000	0	0
0	210.0000	5.2500	0	5	0.0000	0.0000	0.0000	0.0000	0	0
0	211.7500	5.2500	0	5	0.0000	0.0000	0.0000	0.0000	0	0
0	213.5000	5.2500	0	5	0.0000	0.0000	0.0000	0.0000	0	0
0	215.2500	5.2500	0	5	0.0000	0.0000	0.0000	0.0000	0	0
0	217.0000	5.2500	0	5	0.0000	0.0000	0.0000	0.0000	0	0
0	218.7500	5.2500	0	5	0.0000	0.0000	0.0000	0.0000	0	0
0	220.5000	5.2500	0	5	0.0000	0.0000	0.0000	0.0000	0	0
0	222.2500	5.2500	0	5	0.0000	0.0000	0.0000	0.0000	0	0
0	224.0000	5.2500	0	5	0.0000	0.0000	0.0000	0.0000	0	0
0	225.7500	5.2500	0	5	0.0000	0.0000	0.0000	0.0000	0	0
0	227.5000	5.2500	0	5	0.0000	0.0000	0.0000	0.0000	0	0
0	229.2500	5.2500	0	5	0.0000	0.0000	0.0000	0.0000	0	0
0	231.0000	5.2500	0	5	0.0000	0.0000	0.0000	0.0000	0	0
0	232.7500	5.2500	0	5	0.0000	0.0000	0.0000	0.0000	0	0
0	234.5000	5.2500	0	5	0.0000	0.0000	0.0000	0.0000	0	0
0	236.2500	5.2500	0	5	0.0000	0.0000	0.0000	0.0000	0	0
0	238.0000	5.2500	0	5	0.0000	0.0000	0.0000	0.0000	0	0
0	239.7500	5.2500	0	5	0.0000	0.0000	0.0000	0.0000	0	0
0	241.5000	5.2500	0	5	0.0000	0.0000	0.0000	0.0000	0	0
0	243.2500	5.2500	0	5	0.0000	0.0000	0.0000	0.0000	0	0
0	245.0000	5.2500	0	5	0.0000	0.0000	0.0000	0.0000	0	0
0	246.7500	5.2500	0	5	0.0000	0.0000	0.0000	0.0000	0	0
0	248.5000	5.2500	0	5	0.0000	0.0000	0.0000	0.0000	0	0
0	250.2500	5.2500	0	5	0.0000	0.0000	0.0000	0.0000	0	0
0	252.0000	5.2500	0	5	0.0000	0.0000	0.0000	0.0000	0	0
0	253.7500	5.2500	0	5	0.0000	0.0000	0.0000	0.0000	0	0
0	255.5000	5.2500	0	5	0.0000	0.0000	0.0000	0.0000	0	0
0	257.2500	5.2500	0	5	0.0000	0.0000	0.0000	0.0000	0	0
0	259.0000	5.2500	0	5	0.0000	0.0000	0.0000	0.0000	0	0
0	260.7500	5.2500	0	5	0.0000	0.0000	0.0000	0.0000	0	0
0	262.5000	5.2500	0	5	0.0000	0.0000	0.0000	0.0000	0	0
0	264.2500	5.2500	0	5	0.0000	0.0000	0.0000	0.0000	0	0
0	266.0000	5.2500	0	5	0.0000	0.0000	0.0000	0.0000	0	0
0	267.7500	5.2500	0	5	0.0000	0.0000	0.0000	0.0000	0	0
0	269.5000	5.2500	0	5	0.0000	0.0000	0.0000	0.0000	0	0
0	271.2500	5.2500	0	5	0.0000	0.0000	0.0000	0.0000	0	0
0	273.0000	5.2500	0	5	0.0000	0.0000	0.0000	0.0000	0	0
0	274.7500	5.2500	0	5	0.0000	0.0000	0.0000	0.0000	0	0
0	276.5000	5.2500	0	5	0.0000	0.0000	0.0000	0.0000	0	0
0	278.2500	5.2500	0	5	0.0000	0.0000	0.0000	0.0000	0	0
0	280.0000	5.2500	0	5	0.0000	0.0000	0.0000	0.0000	0	0
0	281.7500	5.2500	0	5	0.0000	0.0000	0.0000	0.0000	0	0
0	283.5000	5.2500	0	5	0.0000	0.0000	0.0000	0.0000	0	0
0	285.2500	5.2500	0	5	0.0000	0.0000	0.0000	0.0000	0	0
0	287.0000	5.2500	0	5	0.0000	0.0000	0.0000	0.0000	0	0
0	288.7500	5.2500	0	5	0.0000	0.0000	0.0000	0.0000	0	0
0	290.5000	5.2500	0	5	0.0000	0.0000	0.0000	0.0000	0	0
0	292.2500	5.2500	0	5	0.0000	0.0000	0.0000	0.0000	0	0
0	294.0000	5.2500	0	5	0.0000	0.0000	0.0000	0.0000	0	0
0	295.7500	5.2500	0	5	0.0000	0.0000	0.0000	0.0000	0	0
0	297.5000	5.2500	0	5	0.0000	0.0000	0.0000	0.0000	0	0
0	299.2500	5.2500	0	5	0.0000	0.0000	0.0000	0.0000	0	0
0	301.0000	5.2500	0	5	0.0000	0.0000	0.0000	0.0000	0	0
0	302.7500	5.2500	0	5	0.0000	0.0000	0.0000	0.0000	0	0
0	304.5000	5.2500	0	5	0.0000	0.0000	0.0000	0.0000	0	0
0	306.2500	5.2500	0	5	0.0000	0.0000	0.0000	0.0000	0	0
0	308.0000	5.2500	0	5	0.0000	0.0000	0.0000	0.0000	0	0
0	309.7500	5.2500	0	5	0.0000	0.0000	0.0000	0.0000	0	0
0	311.5000	5.2500	0	5	0.0000	0.0000	0.0000	0.0000	0	0
0	313.2500	5.2500	0	5	0.0000	0.0000	0.0000	0.0000	0	0
0	315.0000	5.2500	0	5	0.0000	0.0000	0.0000	0.0000	0	0
0	316.7500	5.2500	0	5	0.0000	0.0000	0.0000	0.0000	0	0
0	318.5000	5.2500	0	5	0.0000	0.0000	0.0000	0.0000	0	0
0	320.2500	5.2500	0	5	0.0000	0.0000	0.0000	0.0000	0	0
0	322.0000	5.2500	0	5	0.0000	0.0000	0.0000	0.0000	0	0
0	323.7500	5.2500	0	5	0.0000	0.0000	0.0000	0.0000	0	0
0	325.5000	5.2500	0	5	0.0000	0.0000	0.0000	0.0000	0	0
0	327.2500	5.2500	0	5	0.0000	0.0000	0.0000	0.0000	0	0
0	329.0000	5.2500	0	5	0.0000	0.0000	0.0000	0.0000	0	0
0	330.7500	5.2500	0	5	0.0000	0.0000	0.0000	0.0000	0	0
0	332.5000	5.2500	0	5	0.0000	0.0000	0.0000	0.0000	0	0
0	334.2500	5.2500	0	5	0.0000	0.0000	0.0000	0.0000	0	0
0	336.0000	5.2500	0	5	0.0000	0.0000	0.0000	0.0000	0	0
0	337.7500	5.2500	0	5	0.0000	0.0000	0.0000	0.0000	0	0
0	339.5000	5.2500	0	5	0.0000	0.0000	0.0000	0.0000	0	0
0	341.2500	5.2500	0	5	0.0000	0.0000	0.0000	0.0000	0	0
0	343.0000	5.2500	0	5	0.0000	0.0000	0.0000	0.0000	0	0
0	344.7500	5.2500	0	5	0.0000	0.0000	0.0000	0.0000	0	0
0	346.5000	5.2500	0	5	0.0000	0.0000	0.0000	0.0000	0	0
0	348.2500	5.2500	0	5	0.0000	0.0000	0.0000	0.0000	0	0
0	350.0000	5.2500	0	5	0.0000	0.0000	0.0000	0.0000	0	0
0	351.7500	5.2500	0	5	0.0000	0.0000	0.0000	0.0000	0	0
0	353.5000	5.2500	0	5	0.0000	0.0000	0.0000	0.0000	0	0
0	355.2500	5.2500	0	5	0.0000	0.0000	0.0000	0.0000	0	0
0	357.0000	5.2500	0	5	0.0000	0.0000	0.0000	0.0000	0	0
0	358.7500	5.2500	0	5	0.0000	0.0000	0.0000	0.0000	0	0
0	360.5000	5.2500	0	5	0.0000	0.0000	0.0000	0.0000	0	0
0	362.2500	5.2500	0	5	0.0000	0.0000	0.0000	0.0000	0	0
0	364.0000	5.2500	0	5	0.0000	0.0000	0.0000	0.0000	0	0
0	365.7500	5.2500	0	5	0.0000	0.0000	0.0000	0.0000	0	0
0	367.5000	5.2500	0	5	0.0000	0.0000	0.0000	0.0000	0	0
0	369.2500	5.2500	0	5	0.0000	0.0000	0.0000	0.0000	0	0
0	371.0000	5.2500	0	5	0.0000	0.0000	0.0000	0.0000	0	0
0	372.7500	5.2500	0	5	0.0000	0.0000	0.0000	0.0000	0	0
0	374.5000	5.2500	0	5	0.0000	0.0000	0.0000	0.0000	0	0
0	376.2500	5.2500	0	5	0.0000	0.0000	0.0000	0.0000	0	0
0	378.0000	5.2500	0	5	0.0000	0.0000	0.0000	0.0000	0	0
0	379.7500	5.2500	0	5	0.0000	0.0000	0.0000	0.0000	0	0
0	381.5000	5.2500	0	5	0.0000	0.0000	0.0000	0.0000	0	0
0	383.2500	5.2500	0	5	0.0000	0.0000	0.0000	0.0000	0	0
0	385.0000	5.2500	0	5	0.0000	0.0000	0.0000	0.0000	0	0
0	386.7500	5.2500	0	5	0.0000	0.0000	0.0000	0.0000	0	0
0	388.5000	5.2500	0	5	0.0000	0.0000	0.0000	0.0000	0	0
0	390.2500	5.2500	0	5	0.0000	0.0000	0.0000	0.0000	0	0
0	392.0000	5.2500	0	5	0.0000	0.0000	0.0000	0.0000	0	0
0	393.7500	5.2500	0	5	0.0000	0.0000	0.0000	0.0000	0	0
0	395.5000	5.2500	0	5	0.0000	0.0000	0.0000	0.0000	0	0
0	397.2500	5.2500	0	5	0.0000	0.0000	0.0000	0.0000	0	0
0	399.0000	5.2500	0	5	0.0000	0.0000	0.0000	0.0000	0	0
0	400.7500	5.2500	0	5	0.0000	0.0000	0.0000	0.0000	0	0
0	402.5000	5.2500	0	5	0.0000	0.0000	0.0000	0.0000	0	0
0	404.2500	5.2500	0	5	0.0000	0.0000	0.0000	0.0000	0	0
0	406.0000	5.2500	0	5	0.0000	0.0000	0.0000	0.0000	0	0
0	407.7500	5.2500	0	5	0.0000	0.0000	0.0000	0.0000	0	0
0	409.5000	5.2500	0	5	0.0000	0.0000	0.0000	0.0000	0	0
0	411.2500	5.2500	0	5	0.0000	0.0000	0.0000	0.0000	0	0
0	413.0000	5.2500	0	5	0.0000	0.0000	0.0000	0.0000	0	0
0	414.7500	5.2500	0	5	0.0000	0.0000	0.0000	0.0000	0	0
0	416.5000	5.2500	0	5	0.0000	0.0000	0.0000	0.0000	0	0
0	418.2500	5.2500	0	5	0.0000	0.0000	0.0000	0.0000	0	0
0	420.0000	5.2500	0	5	0.0000	0.0000	0.0000	0.0000	0	0
0	421.7500	5.2500	0	5	0.0000	0.0000	0.0000	0.0000	0	0
0	423.5000	5.2500	0	5	0.0000	0.0000	0.0000	0.0000	0	0
0	425.2500	5.2500	0	5	0.0000	0.0000	0.0000	0.0000	0	0
0	427.0000	5.2500	0	5	0.0000	0.0000	0.0000	0.0000	0	0
0	428.7500	5.2500	0	5	0.0000	0.0000	0.0000	0.0000	0	0
0	430.5000	5.2500	0	5	0.0000	0.0000	0.0000	0.0000	0	0
0	432.2500	5.2500	0	5	0.0000	0.0000	0.0000	0.0000	0	0
0	434.0000	5.2500	0	5	0.0000	0.0000	0.0000	0.0000	0	0
0	435.7500	5.2500	0	5	0.0000	0.0000	0.0000	0.0000	0	0
0	437.5000	5.2500	0	5	0.0000	0.0000	0.0000	0.0000	0	0
0	439.2500	5.2500	0	5	0.0000	0.0000	0.0000	0.0000	0	0
0	441.0000	5.2500	0	5	0.0000	0.0000	0.0000	0.0000	0	0
0	442.7500	5.2500	0	5	0.0000	0.0000	0.0000	0.0000	0	0
0	444.5000	5.2500	0	5	0.0000	0.0000	0.0000	0.0000	0	0
0	446.2500	5.2500	0	5	0.0000	0.0000	0.0000	0.0000	0	0
0	448.0000	5.2500	0	5	0.0000	0.0000	0.0000	0.0000	0	0
0	449.7500	5.2500	0	5	0.0000	0.0000	0.0000	0.0000	0	0
0	451.5000	5.2500	0	5	0.0000	0.0000	0.0000	0.0000	0	0
0	453.2500	5.2500	0	5	0.0000	0.0000	0.0000	0.0000	0	0
0	455.0000	5.2500	0	5	0.0000	0.0000	0.0000	0.0000	0	0
0	456.7500	5.2500	0	5	0.0000	0.0000	0.0000	0.0000	0	0
0	458.5000	5.2500	0	5	0.0000	0.0000	0.0000	0.0000	0	0
0	460.2500	5.2500	0	5	0.0000	0.0000	0.0000	0.0000	0	0
0	462.0000	5.2500	0	5	0.0000	0.0000	0.0000	0.0000	0	0
0	463.7500	5.2500	0	5	0.0000	0.0000	0.0000	0.0000	0	0
0	465.5000	5.2500	0	5	0.0000	0.0000	0.0000	0.0000	0	0
0	467.2500	5.2500	0	5	0.0000	0.0000	0.0000	0.0000	0	0
0	469.0000	5.2500	0	5	0.0000	0.0000	0.0000	0.0000	0	0
0	470.7500	5.2500	0	5	0.0000	0.0000	0.0000	0.0000	0	0
0	472.5000	5.2500	0	5	0.0000	0.0000	0.0000	0.0000	0	0
0	474.2500	5.2500	0	5	0.0000	0.0000	0.0000	0.0000	0	0
0	476.0000	5.2500	0	5	0.0000	0.0000	0.0000	0.0000	0	0
0	477.7500	5.2500	0	5	0.0000	0.0000	0.0000	0.0000	0	0
0	479.5000	5.2500	0	5	0.0000	0.0000	0.0000	0.0000	0	0
0	481.2500	5.2500	0	5	0.0000	0.0000	0.0000	0.0000	0	0
0	483.0000	5.2500	0	5	0.0000	0.0000	0.0000	0.0000	0	0
0	484.7500	5.2500	0	5	0.0000	0.0000	0.0000	0.0000	0	0
0	486.5000	5.2500	0	5	0.0000	0.0000	0.0000	0.0000	0	0
0	488.2500	5.2500	0	5	0.0000	0.0000	0.0000	0.0000	0	0
0	490.0000	5.2500	0	5	0.0000	0.0000	0.0000	0.0000	0	0
0	491.7500	5.2500	0	5	0.0000	0.0000	0.0000	0.0000	0	0
0	493.5000	5.2500	0	5	0.0000	0.0000	0.0000	0.0000	0	0
0	495.2500	5.2500	0	5	0.0000	0.0000	0.0000	0.0000	0	0
0	497.0000	5.2500	0	5	0.0000	0.0000	0.0000	0.0000	0	0
0	498.7500	5.2500	0	5	0.0000	0.0000	0.0000	0.0000	0	0
0	500.5000	5.2500	0	5	0.0000	0.0000	0.0000	0.0000	0	0
0	502.2500	5.2500	0	5	0.0000	0.0000	0.0000	0.0000	0	0
0	504.0000	5.2500	0	5	0.0000	0.0000	0.0000	0.0000	0	0
0	505.7500	5.2500	0	5	0.0000	0.0000	0.0000	0.0000	0	0
0	507.5000	5.2500	0	5	0.0000	0.0000	0.0000	0.0000	0	0
0	509.2500	5.2500	0	5	0.0000	0.0000	0.0000	0.0000	0	0
0	511.0000	5.2500	0	5	0.0000	0.0000	0.0000	0.0000	0	0
0	512.7500	5.2500	0	5	0.0000	0.0000	0.0000	0.0000	0	0
0	514.5000	5.2500	0	5	0.0000	0.0000	0.0000	0.0000	0	0
0	516.2500	5.2500	0	5	0.0000	0.0000	0.0000	0.0000	0	0
0	518.0000	5.2500	0	5	0.0000	0.0000	0.0000	0.0000	0	0
0	519.7500	5.2500	0	5	0.0000	0.0000	0.0000	0.0000	0	0
0	521.5000	5.2500	0	5	0.0000	0.0000	0.0000	0.0000	0	0
0	523.2500	5.2500	0	5	0.0000	0.0000	0.0000	0.0000	0	0
0	525.0000	5.2500	0	5	0.0000	0.0000	0.0000	0.0000	0	0
0	526.7500	5.2500	0	5	0.0000	0.0000	0.0000	0.0000	0	0
0	528.5000	5.2500	0	5	0.0000	0.0000	0.0000	0.0000	0	0
0	530.2500	5.2500	0	5	0.0000	0.0000	0.0000	0.0000	0	0
0	532.0000	5.2500	0	5	0.0000	0.0000	0.0000	0.0000	0	0
0	533.7500	5.2500	0	5	0.0000	0.0000	0.0000	0.0000	0	0
0	535.5000	5.2500	0	5	0.0000	0.0000	0.0000	0.0000	0	0
0	537.2500	5.2500	0	5	0.0000	0.0000	0.0000	0.0000	0	0
0	539.0000	5.2500	0	5	0.0000	0.0000	0.0000	0.0000	0	0
0	540.7500	5.2500	0	5	0.0000	0.0000	0.0000	0.0000	0	0
0	542.5000	5.2500	0	5	0.0000	0.0000	0.0000	0.0000	0	0
0	544.2500	5.2500	0	5	0.0000	0.0000	0.0000	0.0000	0	0
0	546.0000	5.2500	0	5	0.0000	0.0000	0.0000	0.0000	0	0
0	547.7500	5.2500	0	5	0.0000	0.0000	0.0000	0.0000	0	0
0	549.5000	5.2500	0	5	0.0000	0.0000	0.0000	0.0000	0	0
0	551.2500	5.2500	0	5	0.0000	0.0000	0.0000	0.0000	0	0
0	553.0000	5.2500	0	5	0.0000	0.0000	0.0000	0.0000	0	0
0	554.7500	5.2500	0	5	0.0000	0.0000	0.0000	0.0000	0	0
0	556.5000	5.2500	0	5	0.0000	0.0000	0.0000	0.0000	0	0
0	558.2500	5.2500	0	5	0.0000	0.0000	0.0000	0.0000	0	0
0	560.0000	5.2500	0	5	0.0000	0.0000	0.0000	0.0000	0	0
0	561.7500	5.2500	0	5	0.0000	0.0000	0.0000	0.0000	0	0
0	563.5000	5.2500	0	5	0.0000	0.0000	0.0000	0.0000	0	0
0	565.2500	5.2500	0	5	0.0000	0.0000	0.0000	0.0000	0	0
0	567.0000	5.2500	0	5	0.0000	0.0000	0.0000	0.0000	0	0
0	568.7500	5.2500	0	5	0.0000	0.0000	0.0000	0.0000	0	0
0	570.5000	5.2500	0	5	0.0000	0.0000	0.0000	0.0000	0	0
0	572.2500	5.2500	0	5	0.0000	0.0000	0.0000	0.0000	0	0
0	574.0000	5.2500	0	5	0.0000	0.0000	0.0000	0.0000	0	0
0	575.7500	5.2500	0	5	0.0000	0.0000	0.0000	0.0000	0	0
0	577.5000	5.2500	0	5	0.0000	0.0000	0.0000	0.0000	0	0
0	579.2500	5.2500	0	5	0.0000	0.0000	0.0000	0.0000	0	0
0	581.0000	5.2500	0	5	0.0000	0.0000	0.0000	0.0000	0	0
0	582.7500	5.2500	0	5	0.0000	0.0000	0.0000	0.0000	0	0
0	584.5000	5.2500	0	5	0.0000	0.0000	0.0000	0.0000	0	0
0	586.2500	5.2500	0	5	0.0000	0.0000	0.0000	0.0000	0	0
0	588.0000	5.2500	0	5	0.0000	0.0000	0.0000	0.0000	0	0
0	589.7500	5.2500	0	5	0.0000	0.0000	0.0000	0.0000	0	0
0	591.5000	5.2500	0	5	0.0000	0.0000	0.0000	0.0000	0	0
0	593.2500	5.2500	0	5	0.0000	0.0000	0.0000	0.0000	0	0
0	595.0000	5.2500	0	5	0.0000	0.0000	0.0000	0.0000	0	0
0	596.7500	5.2500	0	5	0.0000	0.0000	0.0000	0.0000	0	0
0	598.5000	5.2500	0	5	0.0000	0.0000	0.0000	0.0000	0	0
0	600.2500	5.2500	0	5	0.0000	0.0000	0.0000	0.0000	0	0
0	602.0000	5.2500	0	5	0.0000	0.0000	0.0000	0.0000	0	0
0	603.7500	5.2500	0	5	0.0000	0.0000	0.0000	0.0000	0	0
0	605.5000	5.2500	0	5	0.0000	0.0000	0.0000	0.0000	0	0
0	607.2500	5.2500	0	5	0.0000	0.0000	0.0000	0.0000	0	0
0	609.0000	5.2500	0	5	0.0000	0.0000	0.0000	0.0000	0	0
0	610.7500	5.2500	0	5	0.0000	0.0000	0.0000	0.0000	0	0
0	612.5000	5.2500	0	5	0.0000	0.0000	0.0000	0.0000	0	0
0	614.2500	5.2500	0	5	0.0000	0.0000	0.0000	0.0000	0	0
0	616.0000	5.2500	0	5	0.0000	0.0000	0.0000	0.0000	0	0
0	617.7500	5.2500	0	5	0.0000	0.0000	0.0000	0.0000	0	0
0	619.5000	5.2500	0	5	0.0000	0.0000	0.0000	0.0000	0	0
0	621.2500	5.2500	0	5	0.0000	0.0000	0.0000	0.0000	0	0
0	623.0000	5.2500	0	5	0.0000	0.0000	0.0000	0.0000	0	0
0	624.7500	5.2500	0	5	0.0000	0.0000	0.0000	0.0000	0	0
0	626.5000	5.2500	0	5	0.0000	0.0000	0.0000	0.0000	0	0
0	628.2500	5.2500	0	5	0.0000	0.0000	0.0000	0.0000	0	0
0	630.0000	5.2500	0	5	0.0000	0.0000	0.0000	0.0000	0	0
0	631.7500	5.2500	0	5	0.0000	0.0000	0.0000	0.0000	0	0
0	633.5000	5.2500	0	5	0.0000	0.0000	0.0000	0.0000	0	0
0	635.2500	5.2500	0	5	0.0000	0.0000	0.0000	0.0000	0	0
0	637.0000	5.2500	0	5	0.0000	0.0000	0.0000	0.0000	0	0
0	638.7500	5.2500	0	5	0.0000	0.0000	0.0000	0.0000	0	0
0	640.5000	5.2500	0	5	0.0000	0.0000	0.0000	0.0000	0	0
0	642.2500	5.2500	0	5	0.0000	0.0000	0.0000	0.0000	0	0
0	644.0000	5.2500	0	5	0.0000	0.0000	0.0000	0.0000	0	0
0	645.7500	5.2500	0	5	0.0000	0.0000	0.0000	0.0000	0	0
0	647.5000	5.2500	0	5	0.0000	0.0000	0.0000	0.0000	0	0
0	649.2500	5.2500	0	5	0.0000	0.0000	0.0000	0.0000	0	0
0	651.0000	5.2500	0	5	0.0000	0.0000	0.0000	0.0000	0	0
0	652.7500	5.2500	0	5	0.0000	0.0000	0.0000	0.0000	0	0
0	654.5000	5.2500	0	5	0.0000	0.0000	0.0000	0.0000	0	0
0	656.2500	5.2500	0	5	0.0000	0.0000	0.0000	0.0000	0	0
0	658.0000	5.2500	0	5	0.0000	0.0000	0.0000	0.0000	0	0
0	659.7500	5.2500	0	5	0.0000	0.0000	0.0000	0.0000	0	0
0	661.5000	5.2500	0	5	0.0000	0.0000	0.0000	0.0000	0	0
0	663.2500	5.2500	0	5	0.0000	0.0000	0.0000	0.0000	0	0
0	665.0000	5.2500	0	5	0.0000	0.0000	0.0000	0.0000	0	0
0	666.7500	5.2500	0	5	0.0000	0.0000	0.0000	0.0000	0	0
0	668.5000	5.2500	0	5	0.0000	0.0000	0.0000	0.0000	0	0
0	670.2500	5.2500	0	5	0.0000	0.0000	0.0000	0.0000	0	0
0	672.0000	5.2500	0	5	0.0000	0.0000	0.0000	0.0000	0	0
0	673.7500	5.2500	0	5	0.0000	0.0000	0.0000	0.0000	0	0
0	675.5000	5.2500	0	5	0.0000	0.0000	0.0000	0.0000	0	0
0	677.2500	5.2500	0	5	0.0000	0.0000	0.0000	0.0000	0	0
0	679.0000	5.2500	0	5	0.0000	0.0000	0.0000	0.0000	0	0
0	680.7500	5.2500	0	5	0.0000	0.0000	0.0000	0.0000	0	0
0	682.5000	5.2500	0	5	0.0000	0.0000	0.0000	0.0000	0	0
0	684.2500	5.2500	0	5	0.0000	0.0000	0.0000	0.0000	0	0
0	686.0000	5.2500	0	5	0.0000	0.0000	0.0000	0.0000	0	0
0	687.7500	5.2500	0	5	0.0000	0.0000	0.0000	0.0000	0	0
0	689.5000	5.2500	0	5	0.0000	0.0000	0.0000	0.0000	0	0
0	691.2500	5.2500	0	5	0.0000	0.0000	0.0000	0.0000	0	0
0	693.0000	5.2500	0	5	0.0000	0.0000	0.0000	0.0000	0	0
0	694.7500	5.2500	0	5	0.0000	0.0000	0.0000	0.0000	0	0
0	696.5000	5.2500	0	5	0.0000	0.0000	0.0000	0.0000	0	0
0	698.2500	5.2500	0	5	0.0000	0.0000	0.0000	0.0000	0	0
0	700.0000	5.2500	0	5	0.0000	0.0000	0.0000	0.0000	0	0
0	701.7500	5.2500	0	5	0.0000	0.0000	0.0000	0.0000	0	0
0	703.5000	5.2500	0	5	0.0000	0.0000	0.0000	0.0000	0	0
0	705.2500	5.2500	0	5	0.0000	0.0000	0.0000	0.0000	0	0
0	707.0000	5.2500	0	5	0.0000	0.0000	0.0000	0.0000	0	0
0	708.7500	5.2500	0	5	0.0000	0.0000	0.0000	0.0000	0	0
0	710.5000	5.2500	0	5	0.0000	0.0000	0.0000	0.0000	0	0
0	712.2500	5.2500	0	5	0.0000	0.0000	0.0000	0.0000	0	0
0	714.0000	5.2500	0	5	0.0000	0.0000	0.0000	0.0000	0	0
0	715.7500	5.2500	0	5	0.0000	0.0000	0.0000	0.0000	0	0
0	717.5000	5.2500	0	5	0.0000	0.0000	0.0000	0.0000	0	0
0	719.2500	5.2500	0	5	0.0000	0.0000	0.0000	0.0000	0	0
0	721.0000	5.2500	0	5	0.0000	0.0000	0.0000	0.0000	0	0
0	722.7500	5.2500	0	5	0.0000	0.0000	0.0000	0.0000	0	0
0	724.5000	5.2500	0	5	0.0000	0.0000	0.0000	0.0000	0	0
0	726.2500	5.2500	0	5	0.0000	0.0000	0.0000	0.0000	0	0
0	728.0000	5.2500	0	5	0.0000	0.0000	0.0000	0.0000	0	0
0	729.7500	5.2500	0	5	0.0000	0.0000	0.0000	0.0000	0	0
0	731.5000	5.2500	0	5	0.0000	0.0000	0.0000	0.0000	0	0
0	733.2500	5.2500	0	5	0.0000	0.0000	0.0000	0.0000	0	0
0	735.0000	5.2500	0	5	0.0000	0.0000	0.0000	0.0000	0	0
0	736.7500	5.2500	0	5	0.0000	0.0000	0.0000	0.0000	0	0
0	738.5000	5.2500	0	5	0.0000	0.0000	0.0000	0.0000	0	0
0	740.2500	5.2500	0	5	0.0000	0.0000	0.0000	0.0000	0	0
0	742.0000	5.2500	0	5	0.0000	0.0000	0.0000	0.0000	0	0
0	743.7500	5.2500	0	5	0.0000	0.0000	0.0000	0.0000	0	0
0	745.5000	5.2500	0	5	0.0000	0.0000	0.0000	0.0000	0	0
0	747.2500	5.2500	0	5	0.0000	0.0000	0.0000	0.0000	0	0
0	749.0000	5.2500	0	5	0.0000	0.0000	0.0000	0.0000	0	0
0	750.7500	5.2500	0	5	0.0000	0.0000	0.0000	0.0000	0	0
0	752.5000	5.2500	0	5	0.0000	0.0000	0.0000	0.0000	0	0
0	754.2500	5.2500	0	5	0.0000	0.0000	0.0000	0.0000	0	0
0	756.0000	5.2500	0	5	0.0000	0.0000	0.0000	0.0000	0	0
0	757.7500	5.2500	0	5	0.0000	0.0000	0.0000	0.0000	0	0
0	759.5000	5.2500	0	5	0.0000	0.0000	0.0000	0.0000	0	0
0	761.2500	5.2500	0	5	0.0000	0.0000	0.0000	0.0000	0	0
0	763.0000	5.2500	0	5	0.0000	0.0000	0.0000	0.0000	0	0
0	764.7500	5.2500	0	5	0.0000	0.0000	0.0000	0.0000	0	0
0	766.5000	5.2500	0	5	0.0000	0.0000	0.0000	0.0000	0	0
0	768.2500	5.2500	0	5	0.0000	0.0000	0.0000	0.0000	0	0
0	770.0000	5.2500	0	5	0.0000	0.0000	0.0000	0.0000	0	0
0	771.7500	5.2500	0	5	0.0000	0.0000	0.0000	0.0000	0	0
0	773.5000	5.2500	0	5	0.0000	0.0000	0.0000	0.0000	0	0
0	775.2500	5.2500	0	5	0.0000	0.0000	0.0000	0.0000	0	0
0	777.0000	5.2500	0	5	0.0000	0.0000	0.0000	0.0000	0	0
0	778.7500	5.2500	0	5	0.0000	0.0000	0.0000	0.0000	0	0
0	780.5000	5.2500	0	5	0.0000	0.0000	0.0000	0.0000	0	0
0	782.2500	5.2500	0	5	0.0000	0.0000	0.0000	0.0000	0	0
0	784.0000	5.2500	0	5	0.0000	0.0000	0.0000	0.0000	0	0
0	785.7500	5.2500	0	5	0.0000	0.0000	0.0000	0.0000	0	0
0	787.5000	5.2500	0	5	0.0000	0.0000	0.0000	0.0000	0	0
0	789.2500	5.2500	0	5	0.0000	0.0000	0.0000	0.0000	0	0
0	791.0000	5.2500	0	5	0.0000	0.0000	0.0000	0.0000	0	0
0	792.7500	5.2500	0	5	0.0000	0.0000	0.0000	0.0000	0	0
0	794.5000	5.2500	0	5	0.0000	0.0000	0.0000	0.0000	0	0
0	796.2500	5.2500	0	5	0.0000	0.0000	0.0000	0.0000	0	0
0	798.0000	5.2500	0	5	0.0000	0.0000	0.0000	0.0000	0	0
0	799.7500	5.2500	0	5	0.0000	0.0000	0.0000	0.0000	0	0
0	801.5000	5.2500	0	5	0.0000	0.0000	0.0000	0.0000	0	0
0	803.2500	5.2500	0	5	0.0000	0.0000	0.0000	0.0000	0	0
0	805.0000	5.2500	0	5	0.0000	0.0000	0.0000	0.0000	0	0
0	806.7500	5.2500	0	5	0.0000	0.0000	0.0000	0.0000	0	0
0	808.5000	5.2500	0	5	0.0000	0.0000	0.0000	0.0000	0	0
0	810.2500	5.2500	0	5	0.0000	0.0000	0.0000	0.0000	0	0
0	812.0000	5.2500	0	5	0.0000	0.0000	0.0000	0.0000	0	0
0	813.7500	5.2500	0	5	0.0000	0.0000	0.0000	0.0000	0	0
0	815.5000	5.2500	0	5	0.0000	0.0000	0.0000	0.0000	0	0
0	817.2500	5.2500	0	5	0.0000	0.0000	0.0000	0.0000	0	0
0	819.0000	5.2500	0	5	0.0000	0.0000	0.0000	0.0000	0	0
0	820.7500	5.2500	0	5	0.0000	0.0000	0.0000	0.0000	0	0
0	822.5000	5.2500	0	5	0.0000	0.0000	0.0000	0.0000	0	0
0	824.2500	5.2500	0	5	0.0000	0.0000	0.0000	0.0000	0	0
0	826.0000	5.2500	0	5	0.0000	0.0000	0.0000	0.0000	0	0
0	827.7500	5.2500	0	5	0.0000	0.0000	0.0000	0.0000	0	0
0	829.5000	5.2500	0	5	0.0000	0.0000	0.0000	0.0000	0	0
0	831.2500	5.2500	0	5	0.0000	0.0000	0.0000	0.0000	0	0
0	833.0000	5.2500	0	5	0.0000	0.0000	0.0000	0.0000	0	0
0	834.7500	5.2500	0	5	0.0000	0.0000	0.0000	0.0000	0	0
0	836.5000	5.2500	0	5	0.0000	0.0000	0.0000	0.0000	0	0
0	838.2500	5.2500	0	5	0.0000	0.0000	0.0000	0.0000	0	0
0	840.0000	5.2500	0	5	0.0000	0.0000	0.0000	0.0000	0	0
0	841.7500	5.2500	0	5	0.0000	0.0000	0.0000	0.0000	0	0
0	843.5000	5.2500	0	5	0.0000	0.0000	0.0000	0.0000	0	0
0	845.2500	5.2500	0	5	0.0000	0.0000	0.0000	0.0000	0	0
0	847.0000	5.2500	0	5	0.0000	0.0000	0.0000	0.0000	0	0
0	848.7500	5.2500	0	5	0.0000	0.0000	0.0000	0.0000	0	0
0	850.5000	5.2500	0	5	0.0000	0.0000	0.0000	0.0000	0	0
0	852.2500	5.2500	0	5	0.0000	0.0000	0.0000	0.0000	0	0
0	854.0000	5.2500	0	5	0.0000	0.0000	0.0000	0.0000	0	0
0	855.7500	5.2500	0	5	0.0000	0.0000	0.0000	0.0000	0	0
0	857.5000	5.2500	0	5	0.0000	0.0000	0.0000	0.0000	0	0
0	859.2500	5.2500	0	5	0.0000	0.0000	0.0000	0.0000	0	0
0	861.0000	5.2500	0	5	0.0000	0.0000	0.0000	0.0000	0	0
0	862.7500	5.2500	0	5	0.0000	0.0000	0.0000	0.0000	0	0
0	864.5000	5.2500	0	5	0.0000	0.0000	0.0000	0.0000	0	0
0	866.2500	5.2500	0	5	0.0000	0.0000	0.0000	0.0000	0	0
0	868.0000	5.2500	0	5	0.0000	0.0000	0.0000	0.0000	0	0
0	869.7500	5.2500	0	5	0.0000	0.0000	0.0000	0.0000	0	0
0	871.5000	5.2500	0	5	0.0000	0.0000	0.0000	0.0000	0	0
0	873.2500	5.2500	0	5	0.0000	0.0000	0.0000	0.0000	0	0
0	875.0000	5.2500	0	5	0.0000	0.0000	0.0000	0.0000	0	0
0	876.7500	5.2500	0	5	0.0000	0.0000	0.0000	0.0000	0	0
0	878.5000	5.2500	0	5	0.0000	0.0000	0.0000	0.0000	0	0
0	880.2500	5.2500	0	5	0.0000	0.0000	0.0000	0.0000	0	0
0	882.0000	5.2500	0	5	0.0000	0.0000	0.0000	0.0000	0	0
0	883.7500	5.2500	0	5	0.0000	0.0000	0.0000	0.0000	0	0
0	885.5000	5.2500	0	5	0.0000	0.0000	0.0000	0.0000	0	0
0	887.2500	5.2500	0	5	0.0000	0.0000	0.0000	0.0000	0	0
0	889.0000	5.2500	0	5	0.0000	0.0000	0.0000	0.0000	0	0
0	890.7500	5.2500	0	5	0.0000	0.0000	0.0000	0.0000	0	0
0	892.5000	5.2500	0	5	0.0000	0.0000	0.0000	0.0000	0	0
0	894.2500	5.2500	0	5	0.0000	0.0000	0.0000	0.0000	0	0
0	896.0000	5.2500	0	5	0.0000	0.0000	0.0000	0.0000	0	0
0	897.7500	5.2500	0	5	0.0000	0.0000	0.0000	0.0000	0	0
0	899.5000	5.2500	0	5	0.0000	0.0000	0.0000	0.0000	0	0
0	901.2500	5.2500	0	5	0.0000	0.0000	0.0000	0.0000	0	0
0	903.0000	5.2500	0	5	0.0000	0.0000	0.0000	0.0000	0	0
0	904.7500	5.2500	0	5	0.0000	0.0000	0.0000	0.0000	0	0
0	906.5000	5.2500	0	5	0.0000	0.0000	0.0000	0.0000	0	0
0	908.2500	5.2500	0	5	0.0000	0.0000	0.0000	0.0000	0	0
0	910.0000	5.2500	0	5	0.0000	0.0000	0.0000	0.0000	0	0
0	911.7500	5.2500	0	5	0.0000	0.0000	0.0000	0.0000	0	0
0	913.5000	5.2500	0	5	0.0000	0.0000	0.0000	0.0000	0	0
0	915.2500	5.2500	0	5	0.0000	0.0000	0.0000	0.0000	0	0
0	917.0000	5.2500	0	5	0.0000	0.0000	0.0000	0.0000	0	0
0	918.7500	5.2500	0	5	0.0000	0.0000	0.0000	0.0000	0	0
0	920.5000	5.2500	0	5	0.0000	0.0000	0.0000	0.0000	0	0
0	922.2500	5.2500	0	5	0.0000	0.0000	0.0000	0.0000	0	0
0	924.0000	5.2500	0	5	0.0000	0.0000	0.0000	0.0000	0	0
0	925.7500	5.2500	0	5	0.0000	0.0000	0.0000	0.0000	0	0
0	927.5000	5.2500	0	5	0.0000	0.0000	0.0000	0.0000	0	0
0	929.2500	5.2500	0	5	0.0000	0.0000	0.0000	0.0000	0	0
0	931.0000	5.2500	0	5	0.0000	0.0000	0.0000	0.0000	0	0
0	932.7500	5.2500	0	5	0.0000	0.0000	0.0000	0.0000	0	0
0	934.5000	5.2500	0	5	0.0000	0.0000	0.0000	0.0000	0	0
0	936.2500	5.2500	0	5	0.0000	0.0000	0.0000	0.0000	0	0
0	938.0000	5.2500	0	5	0.0000	0.0000	0.0000	0.0000	0	0
0	939.7500	5.2500	0	5	0.0000	0.0000	0.0000	0.0000	0	0
0	941.5000	5.2500	0	5	0.0000	0.0000	0.0000	0.0000	0	0
0	943.2500	5.2500	0	5	0.0000	0.0000	0.0000	0.0000	0	0
0	945.0000	5.2500	0	5	0.0000	0.0000	0.0000	0.0000	0	0
0	946.7500	5.2500	0	5	0.0000	0.0000	0.0000	0.0000	0	0
0	948.5000	5.2500	0	5	0.0000	0.0000	0.0000	0.0000	0	0
0	950.2500	5.2500	0	5	0.0000	0.0000	0.0000	0.0000	0	0
0	952.0000	5.2500	0	5	0.0000	0.0000	0.0000	0.0000	0	0
0	953.7500	5.2500	0	5	0.0000	0.0000	0.0000	0.0000	0	0
0	955.5000	5.2500	0	5	0.0000	0.0000	0.0000	0.0000	0	0
0	957.2500	5.2500	0	5	0.0000	0.0000	0.0000	0.0000	0	0
0	959.0000	5.2500	0	5	0.0000	0.0000	0.0000	0.0000	0	0
0	960.7500	5.2500	0	5	0.0000	0.0000	0.0000	0.0000	0	0
0	962.5000	5.2500	0	5	0.0000	0.0000	0.0000	0.0000	0	0
0	964.2500	5.2500	0	5	0.0000	0.0000	0.0000	0.0000	0	0
0	966.0000	5.2500	0	5	0.0000	0.0000	0.0000	0.0000	0	0
0	967.7500	5.2500	0	5	0.0000	0.0000	0.0000	0.0000	0	0
0	969.5000	5.2500	0	5	0.0000	0.0000	0.0000	0.0000	0	0
0	971.2500	5.2500	0	5	0.0000	0.0000	0.0000	0.0000	0	0
0	973.0000	5.2500	0	5	0.0000	0.0000	0.0000	0.0000	0	0
0	974.7500	5.2500	0	5	0.0000	0.0000	0.0000	0.0000	0	0
0	976.5000	5.2500	0	5	0.0000	0.0000	0.0000	0.0000	0	0
0	978.2500	5.2500	0	5	0.0000	0.0000	0.0000	0.0000	0	0
0	980.0000	5.2500	0	5	0.0000	0.0000	0.0000	0.0000	0	0
0	981.7500	5.2500	0	5	0.0000	0.0000	0.0000	0.0000	0	0
0	983.5000	5.2500	0	5	0.0000	0.0000	0.0000	0.0000	0	0
0	985.2500	5.2500	0	5	0.0000	0.0000	0.0000	0.0000	0	0
0	987.0000	5.2500	0	5	0.0000	0.0000	0.0000	0.0000	0	0
0	988.7500	5.2500	0	5	0.0000	0.0000	0.0000	0.0000	0	0
0	990.5000	5.2500	0	5	0.0000	0.0000	0.0000	0.0000	0	0
0	992.2500	5.2500	0	5	0.0000	0.0000	0.0000	0.0000	0	0
0	994.0000	5.2500	0	5	0.0000	0.0000	0.0000	0.0000	0	0
0	995.7500	5.2500	0	5	0.0000	0.0000	0.0000	0.0000	0	0
0	997.5000	5.2500	0	5	0.0000	0.0000	0.0000	0.0000	0	0
0	999.2500	5.2500	0	5	0.0000	0.0000	0.0000	0.0000	0	0
0	1001.0000	5.2500	0	5	0.0000	0.0000	0.0000	0.0000	0	0
0	1002.7500	5.2500	0	5	0.0000	0.0000	0.0000	0.0000	0	0
0	1004.5000	5.2500	0	5	0.0000	0.0000	0.0000	0.0000	0	0
0	1006.2500	5.2500	0	5	0.0000	0.0000	0.0000	0.0000	0	0
0	1008.0000	5.2500	0	5	0.0000	0.0000	0.0000	0.0000	0	0
0	1009.7500	5.2500	0	5	0.0000	0.0000	0.0000	0.0000	0	0
0	1011.5000	5.2500	0	5	0.0000	0.0000	0.0000	0.0000	0	0
0	1013.2500	5.2500	0	5	0.0000	0.0000	0.0000	0.0000	0	0
0	1015.0000	5.2500	0	5	0.0000	0.0000	0.0000	0.0000	0	0
0	1016.7500	5.2500	0	5	0.0000	0.0000	0.0000	0.0000	0	0
0	1018.5000	5.2500	0	5	0.0000	0.0000	0.0000	0.0000	0	0
0	1020.2500	5.2500	0	5	0.0000	0.0000	0.0000	0.0000	0	0
0	1022.0000	5.2500	0	5	0.0000	0.0000	0.0000	0.0000	0	0
0	1023.7500	5.2500	0	5	0.0000	0.0000	0.0000	0.0000	0	0
0	1025.5000	5.2500	0	5	0.0000	0.0000	0.0000	0.0000	0	0
0	1027.2500	5.2500	0	5	0.0000	0.0000	0.0000	0.0000	0	0
0	1029.0000	5.2500	0	5	0.0000	0.0000	0.0000	0.0000	0	0
0	1030.7500	5.2500	0	5	0.0000	0.0000	0.0000	0.0000	0	0
0	1032.5000	5.2500	0	5	0.0000	0.0000	0.0000	0.0000	0	0
0	1034.2500	5.2500	0	5	0.0000	0.0000	0.0000	0.0000	0	0
0	1036.0000	5.2500	0	5	0.0000	0.0000	0.0000	0.0000	0	0
0	1037.7500	5.2500	0	5	0.0000	0.0000	0.0000	0.0000	0	0
0	1039.5000	5.2500	0	5	0.0000	0.0000	0.0000	0.0000	0	0
0	1041.2500	5.2500	0	5	0.0000	0.0000	0.0000	0.0000	0	0
0	1043.0000	5.2500	0	5	0.0000	0.0000	0.0000	0.0000	0	0
0	1044.7500	5.2500	0	5	0.0000	0.0000	0.0000	0.0000	0	0
0	1046.5000	5.2500	0	5	0.0000	0.0000	0.0000	0.0000	0	0
0	1048.2500	5.2500	0	5	0.0000	0.0000	0.0000	0.0000	0	0
0	1050.0000	5.2500	0	5	0.0000	0.0000	0.0000	0.0000	0	0
0	1051.7500	5.2500	0	5	0.0000	0.0000	0.0000	0.0000	0	0
0	1053.5000	5.2500	0	5	0.0000	0.0000	0.0000	0.0000	0	0
0	1055.2500	5.2500	0	5	0.0000	0.0000	0.0000	0.0000	0	0
0	1057.0000	5.2500	0	5	0.0000	0.0000	0.0000	0.0000	0	0
0	1058.7500	5.2500	0	5	0.0000	0.0000	0.0000	0.0000	0	0
0	1060.5000	5.2500	0	5	0.0000	0.0000	0.0000	0.0000	0	0
0	1062.2500	5.2500	0	5	0.0000	0.0000	0.0000	0.0000	0	0
0	1064.0000	5.2500	0	5	0.0000	0.0000	0.0000	0.0000	0	0
0	1065.7500	5.2500	0	5	0.0000	0.0000	0.0000	0.0000	0	0
0	1067.5000	5.2500	0	5	0.0000	0.0000	0.0000	0.0000	0	0
0	1069.2500	5.2500	0	5	0.0000	0.0000	0.0000	0.0000	0	0
0	1071.0000	5.2500	0	5	0.0000	0.0000	0.0000	0.0000	0	0
0	1072.7500	5.2500	0	5	0.0000	0.0000	0.0000	0.0000	0	0
0	1074.5000	5.2500	0	5	0.0000	0.0000	0.0000	0.0000	0	0
0	1076.2500	5.2500	0	5	0.0000	0.0000	0.0000	0.0000	0	0
0	1078.0000	5.2500	0	5	0.0000	0.0000	0.0000	0.0000	0	0
0	1079.7500	5.2500	0	5	0.0000	0.0000	0.0000	0.0000	0	0
0	1081.5000	5.2500	0	5	0.0000	0.0000	0.0000	0.0000	0	0
0	1083.2500	5.2500	0	5	0.0000	0.0000	0.0000	0.0000	0	0
0	1085.0000	5.2500	0	5	0.0000	0.0000	0.0000	0.0000	0	0
0	1086.7500	5.2500	0	5	0.0000	0.0000	0.0000	0.0000	0	0
0	1088.5000	5.2500	0	5	0.0000	0.0000	0.0000	0.0000	0	0
0	1090.2500	5.2500	0	5	0.0000	0.0000	0.0000	0.0000	0	0
0	1092.0000	5.2500	0	5	0.0000	0.0000	0.0000	0.0000	0	0
0	1093.7500	5.2500	0	5	0.0000	0.0000	0.0000	0.0000	0	0
0	1095.5000	5.2500	0	5	0.0000	0.0000	0.0000	0.0000	0	0
0	1097.2500	5.2500	0	5	0.0000	0.0000	0.0000	0.0000	0	0
0	1099.0000	5.2500	0	5	0.0000	0.0000	0.0000	0.0000	0	0
0	1100.7500	5.2500	0	5	0.0000	0.0000	0.0000	0.0000	0	0
0	1102.5000	5.2500	0	5	0.0000	0.0000	0.0000	0.0000	0	0
0	1104.2500	5.2500	0	5	0.0000	0.0000	0.0000	0.0000	0	0
0	1106.0000	5.2500	0	5	0.0000	0.0000	0.0000	0.0000	0	0
0	1107.7500	5.2500	0	5	0.0000	0.0000	0.0000	0.0000	0	0
0	1109.5000	5.2500	0	5	0.0000	0.0000	0.0000	0.0000	0	0
0	1111.2500	5.2500	0	5	0.0000	0.0000	0.0000	0.0000	0	0
0	1113.0000	5.2500	0	5	0.0000	0.0000	0.0000	0.0000	0	0
0	1114.7500	5.2500	0	5	0.0000	0.0000	0.0000	0.0000	0	0
0	1116.5000	5.2500	0	5	0.0000	0.0000	0.0000	0.0000	0	0
0	1118.2500	5.2500	0	5	0.0000	0.0000	0.0000	0.0000	0	0
0	1120.0000	5.2500	0	5	0.0000	0.0000	0.0000	0.0000	0	0
0	1121.7500	5.2500	0	5	0.0000	0.0000	0.0000	0.0000	0	0
0	1123.5000	5.2500	0	5	0.0000	0.0000	0.0000	0.0000	0	0
0	1125.2500	5.2500	0	5	0.0000	0.0000	0.0000	0.0000	0	0
0	1127.0000	5.2500	0	5	0.0000	0.0000	0.0000	0.0000	0	0
0	1128.7500	5.2500	0	5	0.0000	0.0000	0.0000	0.0000	0	0
0	1130.5000	5.2500	0	5	0.0000	0.0000	0.0000	0.0000	0	0
0	1132.2500	5.2500	0	5	0.0000	0.0000	0.0000	0.0000	0	0
0	1134.0000	5.2500	0	5	0.0000	0.0000	0.0000	0.0000	0	0
0	1135.7500	5.2500	0	5	0.0000	0.0000	0.0000	0.0000	0	0
0	1137.5000	5.2500	0	5	0.0000	0.0000	0.0000	0.0000	0	0
0	1139.2500	5.2500	0	5	0.0000	0.0000	0.0000	0.0000	0	0
0	1141.0000	5.2500	0	5	0.0000	0.0000	0.0000	0.0000	0	0
0	1142.7500	5.2500	0	5	0.0000	0.0000	0.0000	0.0000	0	0
0	1144.5000	5.2500	0	5	0.0000	0.0000	0.0000	0.0000	0	0
0	1146.2500	5.2500	0	5	0.0000	0.0000	0.0000	0.0000	0	0
0	1148.0000	5.2500	0	5	0.0000	0.0000	0.0000	0.0000	0	0
0	1149.7500	5.2500	0	5	0.0000	0.0000	0.0000	0.0000	0	0
0	1151.5000	5.2500	0	5	0.0000	0.0000	0.0000	0.0000	0	0
0	1153.2500	5.2500	0	5	0.0000	0.0000	0.0000	0.0000	0	0
0	1155.0000	5.2500	0	5	0.0000	0.0000	0.0000	0.0000	0	0
0	1156.7500	5.2500	0	5	0.0000	0.0000	0.0000	0.0000	0	0
0	1158.5000	5.2500	0	5	0.0000	0.0000	0.0000	0.0000	0	0
0	1160.2500	5.2500	0	5	0.0000	0.0000	0.0000	0.0000	0	0
0	1162.0000	5.2500	0	5	0.0000	0.0000	0.0000	0.0000	0	0
0	1163.7500	5.2500	0	5	0.0000	0.0000	0.0000	0.0000	0	0
0	1165.5000	5.2500	0	5	0.0000	0.0000	0.0000	0.0000	0	0
0	1167.2500	5.2500	0	5	0.0000	0.0000	0.0000	0.0000	0	0
0	1169.0000	5.2500	0	5	0.0000	0.0000	0.0000	0.0000	0	0
0	1170.7500	5.2500	0	5	0.0000	0.0000	0.0000	0.0000	0	0
0	1172.5000	5.2500	0	5	0.0000	0.0000	0.0000	0.0000	0	0
0	1174.2500	5.2500	0	5	0.0000	0.0000	0.0000	0.0000	0	0
0	1176.0000	5.2500	0	5	0.0000	0.0000	0.0000	0.0000	0	0
0	1177.7500	5.2500	0	5	0.0000	0.0000	0.0000	0.0000	0	0
0	1179.5000	5.2500	0	5	0.0000	0.0000	0.0000	0.0000	0	0
0	1181.2500	5.2500	0	5	0.0000	0.0000	0.0000	0.0000	0	0
0	1183.0000	5.2500	0	5	0.0000	0.0000	0.0000	0.0000	0	0
0	1184.7500	5.2500	0	5	0.0000	0.0000	0.0000	0.0000	0	0
0	1186.5000	5.2500	0	5	0.0000	0.0000	0.0000	0.0000	0	0
0	1188.2500	5.2500	0	5	0.0000	0.0000	0.0000	0.0000	0	0
0	1190.0000	5.2500	0	5	0.0000	0.0000	0.0000	0.0000	0	0
0	1191.7500	5.2500	0	5	0.0000	0.0000	0.0000	0.0000	0	0
0	1193.5000	5.2500	0	5	0.0000	0.0000	0.0000	0.0000	0	0
0	1195.2500	5.2500	0	5	0.0000	0.0000	0.0000	0.0000	0	0
0	1197.0000	5.2500	0	5	0.0000	0.0000	0.0000	0.0000	0	0
0	1198.7500	5.2500	0	5	0.0000	0.0000	0.0000	0.0000	0	0
0	1200.5000	5.2500	0	5	0.0000	0.0000	0.0000	0.0000	0	0
0	1202.2500	5.2500	0	5	0.0000	0.0000	0.0000	0.0000	0	0
0	1204.0000	5.2500	0	5	0.0000	0.0000	0.0000	0.0000	0	0
0	1205.7500	5.2500	0	5	0.0000	0.0000	0.0000	0.0000	0	0
0	1207.5000	5.2500	0	5	0.0000	0.0000	0.0000	0.0000	0	0
0	1209.2500	5.2500	0	5	0.0000	0.0000	0.0000	0.0000	0	0
0	1211.0000	5.2500	0	5	0.0000	0.0000	0.0000	0.0000	0	0
0	1212.7500	5.2500	0	5	0.0000	0.0000	0.0000	0.0000	0	0
0	1214.5000	5.2500	0	5	0.0000	0.0000	0.0000	0.0000	0	0
0	1216.2500	5.2500	0	5	0.0000	0.0000	0.0000	0.0000	0	0
0	1218.0000	5.2500	0	5	0.0000	0.0000	0.0000	0.0000	0	0
0	1219.7500	5.2500	0	5	0.0000	0.0000	0.0000	0.0000	0	0
0	1221.5000	5.2500	0	5	0.0000	0.0000	0.0000	0.0000	0	0
0	1223.2500	5.2500	0	5	0.0000	0.0000	0.0000	0.0000	0	0
0	1225.0000	5.2500	0	5	0.0000	0.0000	0.0000	0.0000	0	0
0	1226.7500	5.2500	0	5	0.0000	0.0000	0.0000	0.0000	0	0
0	1228.5000	5.2500	0	5	0.0000	0.0000	0.0000	0.0000	0	0
0	1230.2500	5.2500	0	5	0.0000	0.0000	0.0000	0.0000	0	0
0	1232.0000	5.2500	0	5	0.0000	0.0000	0.0000	0.0000	0	0
0	1233.7500	5.2500	0	5	0.0000	0.0000	0.0000	0.0000	0	0
0	1235.5000	5.2500	0	5	0.0000	0.0000	0.0000	0.0000	0	0
0	1237.2500	5.2500	0	5	0.0000	0.0000	0.0000	0.0000	0	0
0	1239.0000	5.2500	0	5	0.0000	0.0000	0.0000	0.0000	0	0
0	1240.7500	5.2500	0	5	0.0000	0.0000	0.0000	0.0000	0	0
0	1242.5000	5.2500	0	5	0.0000	0.0000	0.0000	0.0000	0	0
0	1244.2500	5.2500	0	5	0.0000	0.0000	0.0000	0.0000	0	0
0	1246.0000	5.2500	0	5	0.0000	0.0000	0.0000	0.0000	0	0
0	1247.7500	5.2500	0	5	0.0000	0.0000	0.0000	0.0000	0	0
0	1249.5000	5.2500	0	5	0.0000	0.0000	0.0000	0.0000	0	0
0	1251.2500	5.2500	0	5	0.0000	0.0000	0.0000	0.0000	0	0
0	1253.0000	5.2500	0	5	0.0000	0.0000	0.0000	0.0000	0	0
0	1254.7500	5.2500	0	5	0.0000	0.0000	0.0000	0.0000	0	0
0	1256.5000	5.2500	0	5	0.0000	0.0000	0.0000	0.0000	0	0
0	1258.2500	5.2500	0	5	0.0000	0.0000	0.0000	0.0000	0	0
0	1260.0000	5.2500	0	5	0.0000	0.0000	0.0000	0.0000	0	0
0	1261.7500	5.2500	0	5	0.0000	0.0000	0.0000	0.0000	0	0
0	1263.5000	5.2500	0	5	0.0000	0.0000	0.0000	0.0000	0	0
0	1265.2500	5.2500	0	5	0.0000	0.0000	0.0000	0.0000	0	0
0	1267.0000	5.2500	0	5	0.0000	0.0000	0.0000	0.0000	0	0
0	1268.7500	5.2500	0	5	0.0000	0.0000	0.0000	0.0000	0	0
0	1270.5000	5.2500	0	5	0.0000	0.0000	0.0000	0.0000	0	0
0	1272.2500	5.2500	0	5	0.0000	0.0000	0.0000	0.0000	0	0
0	1274.0000	5.2500	0	5	0.0000	0.0000	0.0000	0.0000	0	0
0	1275.7500	5.2500	0	5	0.0000	0.0000	0.0000	0.0000	0	0
0	1277.5000	5.2500	0	5	0.0000	0.0000	0.0000	0.0000	0	0
0	1279.2500	5.2500	0	5	0.0000	0.0000	0.0000	0.0000	0	0
0	1281.0000	5.2500	0	5	0.0000	0.0000	0.0000	0.0000	0	0
0	1282.7500	5.2500	0	5	0.0000	0.0000	0.0000	0.0000	0	0
0	1284.5000	5.2500	0	5	0.0000	0.0000	0.0000	0.0000	0	0
0	1286.2500	5.2500	0	5	0.0000	0.0000	0.0000	0.0000	0	0
0	1288.0000	5.2500	0	5	0.0000	0.0000	0.0000	0.0000	0	0
0	1289.7500	5.2500	0	5	0.0000	0.0000	0.0000	0.0000	0	0
0	1291.5000	5.2500	0	5	0.0000	0.0000	0.0000	0.0000	0	0
0	1293.2500	5.2500	0	5	0.0000	0.0000	0.0000	0.0000	0	0
0	1295.0000	5.2500	0	5	0.0000	0.0000	0.0000	0.0000	0	0
0	1296.7500	5.2500	0	5	0.0000	0.0000	0.0000	0.0000	0	0
0	1298.5000	5.2500	0	5	0.0000	0.0000	0.0000	0.0000	0	0
0	1300.2500	5.2500	0	5	0.0000	0.0000	0.0000	0.0000	0	0
0	1302.0000	5.2500	0	5	0.0000	0.0000	0.0000	0.0000	0	0
0	1303.7500	5.2500	0	5	0.0000	0.0000	0.0000	0.0000	0	0
0	1305.5000	5.2500	0	5	0.0000	0.0000	0.0000	0.0000	0	0
0	1307.2500	5.2500	0	5	0.0000	0.0000	0.0000	0.0000	0	0
0	1309.0000	5.2500	0	5	0.0000	0.0000	0.0000	0.0000	0	0
0	1310.7500	5.2500	0	5	0.0000	0.0000	0.0000	0.0000	0	0
0	1312.5000	5.2500	0	5	0.0000	0.0000	0.0000	0.0000	0	0
0	1314.2500	5.2500	0	5	0.0000	0.0000	0.0000	0.0000	0	0
0	1316.0000	5.2500	0	5	0.0000	0.0000	0.0000	0.0000	0	0
0	1317.7500	5.2500	0	5	0.0000	0.0000	0.0000	0.0000	0	0
0	1319.5000	5.2500	0	5	0.0000	0.0000	0.0000	0.0000	0	0
0	1321.2500	5.2500	0	5	0.0000	0.0000	0.0000	0.0000	0	0
0	1323.0000	5.2500	0	5	0.0000	0.0000	0.0000	0.0000	0	0
0	1324.7500	5.2500	0	5	0.0000	0.0000	0.0000	0.0000	0	0
0	1326.5000	5.2500	0	5	0.0000	0.0000	0.0000	0.0000	0	0
0	1328.2500	5.2500	0	5	0.0000	0.0000	0.0000	0.0000	0	0
0	1330.0000	5.2500	0	5	0.0000	0.0000	0.0000	0.0000	0	0
0	1331.7500	5.2500	0	5	0.0000	0.0000	0.0000	0.0000	0	0
0	1333.5000	5.2500	0	5	0.0000	0.0000	0.0000	0.0000	0	0
0	1335.2500	5.2500	0	5	0.0000	0.0000	0.0000	0.0000	0	0
0	1337.0000	5.2500	0	5	0.0000	0.0000	0.0000	0.0000	0	0
0	1338.7500	5.2500	0	5	0.0000	0.0000	0.0000	0.0000	0	0
0	1340.5000	5.2500	0	5	0.0000	0.0000	0.0000	0.0000	0	0
0	1342.2500	5.2500	0	5	0.0000	0.0000	0.0000	0.0000	0	0
0	1344.0000	5.2500	0	5	0.0000	0.0000	0.0000	0.0000	0	0
0	1345.7500	5.2500	0	5	0.0000	0.0000	0.0000	0.0000	0	0
0	1347.5000	5.2500	0	5	0.0000	0.0000	0.0000	0.0000	0	0
0	1349.2500	5.2500	0	5	0.0000	0.0000	0.0000	0.0000	0	0
0	1351.0000	5.2500	0	5	0.0000	0.0000	0.0000	0.0000	0	0
0	1352.7500	5.2500	0	5	0.0000	0.0000	0.0000	0.0000	0	0
0	1354.5000	5.2500	0	5	0.0000	0.0000	0.0000	0.0000	0	0
0	1356.2500	5.2500	0	5	0.0000	0.0000	0.0000	0.0000	0	0
0	1358.0000	5.2500	0	5	0.0000	0.0000	0.0000	0.0000	0	0
0	1359.7500	5.2500	0	5	0.0000	0.0000	0.0000	0.0000	0	0
0	1361.5000	5.2500	0	5	0.0000	0.0000	0.0000	0.0000	0	0
0	1363.2500	5.2500	0	5	0.0000	0.0000	0.0000	0.0000	0	0
0	1365.0000	5.2500	0	5	0.0000	0.0000	0.0000	0.0000	0	0
0	1366.7500	5.2500	0	5	0.0000	0.0000	0.0000	0.0000	0	0
0	1368.5000	5.2500	0	5	0.0000	0.0000	0.0000	0.0000	0	0
0	1370.2500	5.2500	0	5	0.0000	0.0000	0.0000	0.0000	0	0
0	1372.0000	5.2500	0	5	0.0000	0.0000	0.0000	0.0000	0	0
0	1373.7500	5.2500	0	5	0.0000	0.0000	0.0000	0.0000	0	0
0	1375.5000	5.2500	0	5	0.0000	0.0000	0.0000	0.0000	0	0
0	1377.2500	5.2500	0	5	0.0000	0.0000	0.0000	0.0000	0	0
0	1379.0000	5.2500	0	5	0.0000	0.0000	0.0000	0.0000	0	0
0	1380.7500	5.2500	0	5	0.0000	0.0000	0.0000	0.0000	0	0
0	1382.5000	5.2500	0	5	0.0000	0.0000	0.0000	0.0000	0	0
0	1384.2500	5.2500	0	5	0.0000	0.0000	0.0000	0.0000	0	0
0	1386.0000	5.2500	0	5	0.0000	0.0000	0.0000	0.0000	0	0
0	1387.7500	5.2500	0	5	0.0000	0.0000	0.0000	0.0000	0	0
0	1389.5000	5.2500	0	5	0.0000	0.0000	0.0000	0.0000	0	0
0	1391.2500	5.2500	0	5	0.0000	0.0000	0.0000	0.0000	0	0
0	1393.0000	5.2500	0	5	0.0000	0.0000	0.0000	0.0000	0	0
0	1394.7500	5.2500	0	5	0.0000	0.0000	0.0000	0.0000	0	0
0	1396.5000	5.2500	0	5	0.0000	0.0000	0.0000	0.0000	0	0
0	1398.2500	5.2500	0	5	0.0000	0.0000	0.0000	0.0000	0	0
0	1400.0000	5.2500	0	5	0.0000	0.0000	0.0000	0.0000	0	0
0	1401.7500	5.2500	0	5	0.0000	0.0000	0.0000	0.0000	0	0
0	1403.5000	5.2500	0	5	0.0000	0.0000	0.0000	0.0000	0	0
0	1405.2500	5.2500	0	5	0.0000	0.0000	0.0000	0.0000	0	0
0	1407.0000	5.2500	0	5	0.0000	0.0000	0.0000	0.0000	0	0
0	1408.7500	5.2500	0	5	0.0000	0.0000	0.0000	0.0000	0	0
0	1410.5000	5.2500	0	5	0.0000	0.0000	0.0000	0.0000	0	0
0	1412.2500	5.2500	0	5	0.0000	0.0000	0.0000	0.0000	0	0
0	1414.0000	5.2500	0	5	0.0000	0.0000	0.0000	0.0000	0	0
0	1415.7500	5.2500	0	5	0.0000	0.0000	0.0000	0.0000	0	0
0	1417.5000	5.2500	0	5	0.0000	0.0000	0.0000	0.0000	0	0
0	1419.2500	5.2500	0	5	0.0000	0.0000	0.0000	0.0000	0	0
0	1421.0000	5.2500	0	5	0.0000	0.0000	0.0000	0.0000	0	0
0	1422.7500	5.2500	0	5	0.0000	0.0000	0.0000	0.0000	0	0
0	1424.5000	5.2500	0	5	0.0000	0.0000	0.0000	0.0000	0	0
0	1426.2500	5.2500	0	5	0.0000	0.0000	0.0000	0.0000	0	0
0	1428.0000	5.2500	0	5	0.0000	0.0000	0.0000	0.0000	0	0
0	1429.7500	5.2500	0	5	0.0000	0.0000	0.0000	0.0000	0	0
0	1431.5000	5.2500	0	5	0.0000	0.0000	0.0000	0.0000	0	0
0	1433.2500	5.2500	0	5	0.0000	0.0000	0.0000	0.0000	0	0
0	1435.0000	5.2500	0	5	0.0000	0.0000	0.0000	0.0000	0	0
0	1436.7500	5.2500	0	5	0.0000	0.0000	0.0000	0.0000	0	0
0	1438.5000	5.2500	0	5	0.0000	0.0000	0.0000	0.0000	0	0
0	1440.2500	5.2500	0	5	0.0000	0.0000	0.0000	0.0000	0	0
0	1442.0000	5.2500	0	5	0.0000	0.0000	0.0000	0.0000	0	0
0	1443.7500	5.2500	0	5	0.0000	0.0000	0.0000	0.0000	0	0
0	1445.5000	5.2500	0	5	0.0000	0.0000	0.0000	0.0000	0	0
0	1447.2500	5.2500	0	5	0.0000	0.0000	0.0000	0.0000	0	0
0	1449.0000	5.2500	0	5	0.0000	0.0000	0.0000	0.0000	0	0
0	1450.7500	5.2500	0	5	0.0000	0.0000	0.0000	0.0000	0	0
0	1452.5000	5.2500	0	5	0.0000	0.0000	0.0000	0.0000	0	0
0	1454.2500	5.2500	0	5	0.0000	0.0000	0.0000	0.0000	0	0
0	1456.0000	5.2500	0	5	0.0000	0.0000	0.0000	0.0000	0	0
0	1457.7500	5.2500	0	5	0.0000	0.0000	0.0000	0.0000	0	0
0	1459.5000	5.2500	0	5	0.0000	0.0000	0.0000	0.0000	0	0
0	1461.2500	5.2500	0	5	0.0000	0.0000	0.0000	0.0000	0	0
0	1463.0000	5.2500	0	5	0.0000	0.0000	0.0000	0.0000	0	0
0	1464.7500	5.2500	0	5	0.0000	0.0000	0.0000	0.0000	0	0
0	1466.5000	5.2500	0	5	0.0000	0.0000	0.0000	0.0000	0	0
0	1468.2500	5.2500	0	5	0.0000	0.0000	0.0000	0.0000	0	0
0	1470.0000	5.2500	0	5	0.0000	0.0000	0.0000	0.0000	0	0
0	1471.7500	5.2500	0	5	0.0000	0.0000	0.0000	0.0000	0	0
0	1473.5000	5.2500	0	5	0.0000	0.0000	0.0000	0.0000	0	0
0	1475.2500	5.2500	0	5	0.0000	0.0000	0.0000	0.0000	0	0
0	1477.0000	5.2500	0	5	0.0000	0.0000	0.0000	0.0000	0	0
0	1478.7500	5.2500	0	5	0.0000	0.0000	0.0000	0.0000	0	0
0	1480.5000	5.2500	0	5	0.0000	0.0000	0.0000	0.0000	0	0
0	1482.2500	5.2500	0	5	0.0000	0.0000	0.0000	0.0000	0	0
0	1484.0000	5.2500	0	5	0.0000	0.0000	0.0000	0.0000	0	0
0	1485.7500	5.2500	0	5	0.0000	0.0000	0.0000	0.0000	0	0
0	1487.5000	5.2500	0	5	0.0000	0.0000	0.0000	0.0000	0	0
0	1489.2500	5.2500	0	5	0.0000	0.0000	0.0000	0.0000	0	0
0	1491.0000	5.2500	0	5	0.0000	0.0000	0.0000	0.0000	0	0
0	1492.7500	5.2500	0	5	0.0000	0.0000	0.0000	0.0000	0	0
0	1494.5000	5.2500	0	5	0.0000	0.0000	0.0000	0.0000	0	0
0	1496.2500	5.2500	0	5	0.0000	0.0000	0.0000	0.0000	0	0
0	1498.0000	5.2500	0	5	0.0000	0.0000	0.0000	0.0000	0	0
0	1499.7500	5.2500	0	5	0.0000	0.0000	0.0000	0.0000	0	0
0	1501.5000	5.2500	0	5	0.0000	0.0000	0.0000	0.0000	0	0
0	1503.2500	5.2500	0	5	0.0000	0.0000	0.0000	0.0000	0	0
0	1505.0000	5.2500	0	5	0.0000	0.0000	0.0000	0.0000	0	0
0	1506.7500	5.2500	0	5	0.0000	0.0000	0.0000	0.0000	0	0
0	1508.5000	5.2500	0	5	0.0000	0.0000	0.0000	0.0000	0	0
0	1510.2500	5.2500	0	5	0.0000	0.0000	0.0000	0.0000	0	0
0	1512.0000	5.2500	0	5	0.0000	0.0000	0.0000	0.0000	0	0
0	1513.7500	5.2500	0	5	0.0000	0.0000	0.0000	0.0000	0	0
0	1515.5000	5.2500	0	5	0.0000	0.0000	0.0000	0.0000	0	0
0	1517.2500	5.2500	0	5	0.0000	0.0000	0.0000	0.0000	0	0
0	1519.0000	5.2500	0	5	0.0000	0.0000	0.0000	0.0000	0	0
0	1520.7500	5.2500	0	5	0.0000	0.0000	0.0000	0.0000	0	0
0	1522.5000	5.2500	0	5	0.0000	0.0000	0.0000	0.0000	0	0
0	1524.2500	5.2500	0	5	0.0000	0.0000	0.0000	0.0000	0	0
0	1526.0000	5.2500	0	5	0.0000	0.0000	0.0000	0.0000	0	0
0	1527.7500	5.2500	0	5	0.0000	0.0000	0.0000	0.0000	0	0
0	1529.5000	5.2500	0	5	0.0000	0.0000	0.0000	0.0000	0	0
0	1531.2500	5.2500	0	5	0.0000	0.0000	0.0000	0.0000	0	0
0	1533.0000	5.2500	0	5	0.0000	0.0000	0.0000	0.0000	0	0
0	1534.7500	5.2500	0	5	0.0000	0.0000	0.0000	0.0000	0	0
0	1536.5000	5.2500	0	5	0.0000	0.0000	0.0000	0.0000	0	0
0	1538.2500	5.2500	0	5	0.0000	0.0000	0.0000	0.0000	0	0
0	1540.0000	5.2500	0	5	0.0000	0.0000	0.0000	0.0000	0	0
0	1541.7500	5.2500	0	5	0.0000	0.0000	0.0000	0.0000	0	0
0	1543.5000	5.2500	0	5	0.0000	0.0000	0.0000	0.0000	0	0
0	1545.2500	5.2500	0	5	0.0000	0.0000	0.0000	0.0000	0	0
0	1547.0000	5.2500	0	5	0.0000	0.0000	0.0000	0.0000	0	0
0	1548.7500	5.2500	0	5	0.0000	0.0000	0.0000	0.0000	0	0
0	1550.5000	5.2500	0	5	0.0000	0.0000	0.0000	0.0000	0	0
0	1552.2500	5.2500	0	5	0.0000	0.0000	0.0000	0.0000	0	0
0	1554.0000	5.2500	0	5	0.0000	0.0000	0.0000	0.0000	0	0
0	1555.7500	5.2500	0	5	0.0000	0.0000	0.0000	0.0000	0	0
0	1557.5000	5.2500	0	5	0.0000	0.0000	0.0000	0.0000	0	0
0	1559.2500	5.2500	0	5	0.0000	0.0000	0.0000	0.0000	0	0
0	1561.0000	5.2500	0	5	0.0000	0.0000	0.0000	0.0000	0	0
0	1562.7500	5.2500	0	5	0.0000	0.0000	0.0000	0.0000	0	0
0	1564.5000	5.2500	0	5	0.0000	0.0000	0.0000	0.0000	0	0
0	1566.2500	5.2500	0	5	0.0000	0.0000	0.0000	0.0000	0	0
0	1568.0000	5.2500	0	5	0.0000	0.0000	0.0000	0.0000	0	0
0	1569.7500	5.2500	0	5	0.0000	0.0000	0.0000	0.0000	0	0
0	1571.5000	5.2500	0	5	0.0000	0.0000	0.0000	0.0000	0	0
0	1573.2500	5.2500	0	5	0.0000	0.0000	0.0000	0.0000	0	0
0	1575.0000	5.2500	0	5	0.0000	0.0000	0.0000	0.0000	0	0
0	1576.7500	5.2500	0	5	0.0000	0.0000	0.0000	0.0000	0	0
0	1578.5000	5.2500	0	5	0.0000	0.0000	0.0000	0.0000	0	0
0	1580.2500	5.2500	0	5	0.0000	0.0000	0.0000	0.0000	0	0
0	1582.0000	5.2500	0	5	0.0000	0.0000	0.0000	0.0000	0	0
0	1583.7500	5.2500	0	5	0.0000	0.0000	0.0000	0.0000	0	0
0	1585.5000	5.2500	0	5	0.0000	0.0000	0.0000	0.0000	0	0
0	1587.2500	5.2500	0	5	0.0000	0.0000	0.0000	0.0000	0	0
0	1589.0000	5.2500	0	5	0.0000	0.0000	0.0000	0.0000	0	0
0	1590.7500	5.2500	0	5	0.0000	0.0000	0.0000	0.0000	0	0
0	1592.5000	5.2500	0	5	0.0000	0.0000	0.0000	0.0000	0	0
0	1594.2500	5.2500	0	5	0.0000	0.0000	0.0000	0.0000	0	0
0	1596.0000	5.2500	0	5	0.0000	0.0000	0.0000	0.0000	0	0
0	1597.7500	5.2500	0	5	0.0000	0.0000	0.0000	0.0000	0	0
0	1599.5000	5.2500	0	5	0.0000	0.0000	0.0000	0.0000	0	0
0	1601.2500	5.2500	0	5	0.0000	0.0000	0.0000	0.0000	0	0
0	1603.0000	5.2500	0	5	0.0000	0.0000	0.0000	0.0000	0	0
0	1604.7500	5.2500	0	5	0.0000	0.0000	0.0000	0.0000	0	0
0	1606.5000	5.2500	0	5	0.0000	0.0000	0.0000	0.0000	0	0
0	1608.2500	5.2500	0	5	0.0000	0.0000	0.0000	0.0000	0	0
0	1610.0000	5.2500	0	5	0.0000	0.0000	0.0000	0.0000	0	0
0	1611.7500	5.2500	0	5	0.0000	0.0000	0.0000	0.0000	0	0
0	1613.5000	5.2500	0	5	0.0000	0.0000	0.0000	0.0000	0	0
0	1615.2500	5.2500	0	5	0.0000	0.0000	0.0000	0.0000	0	0
0	1617.0000	5.2500	0	5	0.0000	0.0000	0.0000	0.0000	0	0
1	1618.7500	5.2500	8	0	37.9766	82.2719	35.0798	0.2607	107	121
1	1620.5000	5.2500	8	0	38.0824	82.2302	34.9757	0.2809	103	117
1	1622.2500	5.2500	8	0	37.9345	82.2795	34.6526	0.4687	110	118
1	1624.0000	5.2500	8	0	37.7262	82.1691	34.9965	0.5384	111	121
1	1625.7500	5.2500	8	0	37.8836	82.0662	34.2284	0.8001	109	118
1	1627.5000	5.2500	8	0	38.2707	82.0885	34.7154	0.4905	109	121
1	1629.2500	5.2500	8	0	37.9603	82.1175	34.9203	0.4728	113	125
1	1631.0000	5.2500	8	0	37.8471	82.0337	34.3876	0.5074	110	123
1	1632.7500	5.2500	8	0	37.8742	82.2022	34.9082	0.3766	112	127
1	1634.5000	5.2500	7	0	38.0313	82.0498	34.9568	0.3682	115	127
1	1636.2500	5.2500	8	0	37.8862	82.2553	34.8829	0.4707	115	132
1	1638.0000	5.2500	9	0	37.9594	82.2405	34.7476	0.3875	117	134
1	1639.7500	5.2500	8	0	37.9925	82.2781	35.0727	0.3142	114	139
1	1641.5000	5.2500	9	0	37.9393	82.1544	34.9627	0.3782	113	136
1	1643.2500	5.2500	9	0	38.0619	82.2008	34.9142	0.3191	118	139
1	1645.0000	5.2500	10	0	37.8835	82.2221	34.8663	0.3340	118	141
1	1646.7500	5.2500	9	0	37.9300	82.1968	34.9754	0.3834	117	150
1	1648.5000	5.2500	9	0	37.9090	82.2909	34.9416	0.3726	117	146
1	1650.2500	5.2500	8	0	38.0073	82.2020	35.1653	0.2543	115	141
1	1652.0000	5.2500	9	0	37.9366	82.2898	34.9983	0.3462	117	155
1	1653.7500	5.2500	9	0	38.0062	82.4029	34.9045	0.3616	119	147
1	1655.5000	5.2500	9	0	38.0078	82.3296	34.8741	0.3321	121	145
1	1657.2500	5.2500	8	0	37.9603	82.3476	34.9853	0.3282	115	147
1	1659.0000	5.2500	9	0	38.0838	82.2861	34.9589	0.3076	116	144
1	1660.7500	5.2500	10	0	37.9904	82.2876	35.1134	0.2714	119	155
1	1662.5000	5.2500	9	0	38.0403	82.3358	34.9400	0.2988	119	147
1	1664.2500	5.2500	9	0	38.0866	82.2249	35.0849	0.2761	119	143
1	1666.0000	5.2500	9	0	38.1770	82.2742	34.9695	0.3083	118	152
1	1667.7500	5.2500	10	0	38.1518	82.2410	35.0796	0.3006	115	150
1	1669.5000	5.2500	9	0	38.1494	82.1063	35.1113	0.3167	116	153
1	1671.2500	5.2500	9	0	38.2899	82.1599	34.8932	0.3072	124	152
1	1673.0000	5.2500	10	0	38.2420	82.1433	35.0402	0.2995	120	149
1	1674.7500	5.2500	10	0	38.3611	82.1110	34.9941	0.2867	122	152
1	1676.5000	5.2500	10	0	38.3613	82.1007	35.0457	0.3401	117	150
0	1678.2500	5.2500	0	5	0.0000	0.0000	0.0000	0.0000	0	0
0	1680.0000	5.2500	0	5	0.0000	0.0000	0.0000	0.0000	0	0
0	1681.7500	5.2500	0	5	0.0000	0.0000	0.0000	0.0000	0	0
0	1683.5000	5.2500	0	5	0.0000	0.0000	0.0000	0.0000	0	0
0	1685.2500	5.2500	0	5	0.0000	0.0000	0.0000	0.0000	0	0
0	1687.0000	5.2500	0	5	0.0000	0.0000	0.0000	0.0000	0	0
0	1688.7500	5.2500	0	5	0.0000	0.0000	0.0000	0.0000	0	0
0	1690.5000	5.2500	0	5	0.0000	0.0000	0.0000	0.0000	0	0
0	1692.2500	5.2500	0	5	0.0000	0.0000	0.0000	0.0000	0	0
0	1694.0000	5.2500	0	5	0.0000	0.0000	0.0000	0.0000	0	0
0	1695.7500	5.2500	0	5	0.0000	0.0000	0.0000	0.0000	0	0
0	1697.5000	5.2500	0	5	0.0000	0.0000	0.0000	0.0000	0	0
0	1699.2500	5.2500	0	5	0.0000	0.0000	0.0000	0.0000	0	0
0	1701.0000	5.2500	0	5	0.0000	0.0000	0.0000	0.0000	0	0
0	1702.7500	5.2500	0	5	0.0000	0.0000	0.0000	0.0000	0	0
0	1704.5000	5.2500	0	5	0.0000	0.0000	0.0000	0.0000	0	0
0	1706.2500	5.2500	0	5	0.0000	0.0000	0.0000	0.0000	0	0
0	1708.0000	5.2500	0	5	0.0000	0.0000	0.0000	0.0000	0	0
0	1709.7500	5.2500	0	5	0.0000	0.0000	0.0000	0.0000	0	0
0	1711.5000	5.2500	0	5	0.0000	0.0000	0.0000	0.0000	0	0
0	1713.2500	5.2500	0	5	0.0000	0.0000	0.0000	0.0000	0	0
0	1715.0000	5.2500	0	5	0.0000	0.0000	0.0000	0.0000	0	0
0	1716.7500	5.2500	0	5	0.0000	0.0000	0.0000	0.0000	0	0
0	1718.5000	5.2500	0	5	0.0000	0.0000	0.0000	0.0000	0	0
0	1720.2500	5.2500	0	5	0.0000	0.0000	0.0000	0.0000	0	0
0	1722.0000	5.2500	0	5	0.0000	0.0000	0.0000	0.0000	0	0
0	1723.7500	5.2500	0	5	0.0000	0.0000	0.0000	0.0000	0	0
0	1725.5000	5.2500	0	5	0.0000	0.0000	0.0000	0.0000	0	0
0	1727.2500	5.2500	0	5	0.0000	0.0000	0.0000	0.0000	0	0
0	1729.0000	5.2500	0	5	0.0000	0.0000	0.0000	0.0000	0	0
0	1730.7500	5.2500	0	5	0.0000	0.0000	0.0000	0.0000	0	0
0	1732.5000	5.2500	0	5	0.0000	0.0000	0.0000	0.0000	0	0
0	1734.2500	5.2500	0	5	0.0000	0.0000	0.0000	0.0000	0	0
0	1736.0000	5.2500	0	5	0.0000	0.0000	0.0000	0.0000	0	0
0	1737.7500	5.2500	0	5	0.0000	0.0000	0.0000	0.0000	0	0
0	1739.5000	5.2500	0	5	0.0000	0.0000	0.0000	0.0000	0	0
0	1741.2500	5.2500	0	5	0.0000	0.0000	0.0000	0.0000	0	0
0	1743.0000	5.2500	0	5	0.0000	0.0000	0.0000	0.0000	0	0
0	1744.7500	5.2500	0	5	0.0000	0.0000	0.0000	0.0000	0	0
0	1746.5000	5.2500	0	5	0.0000	0.0000	0.0000	0.0000	0	0
0	1748.2500	5.2500	0	5	0.0000	0.0000	0.0000	0.0000	0	0
0	1750.0000	5.2500	0	5	0.0000	0.0000	0.0000	0.0000	0	0
0	1751.7500	5.2500	0	5	0.0000	0.0000	0.0000	0.0000	0	0
0	1753.5000	5.2500	0	5	0.0000	0.0000	0.0000	0.0000	0	0
0	1755.2500	5.2500	0	5	0.0000	0.0000	0.0000	0.0000	0	0
0	1757.0000	5.2500	0	5	0.0000	0.0000	0.0000	0.0000	0	0
0	1758.7500	5.2500	0	5	0.0000	0.0000	0.0000	0.0000	0	0
0	1760.5000	5.2500	0	5	0.0000	0.0000	0.0000	0.0000	0	0
0	1762.2500	5.2500	0	5	0.0000	0.0000	0.0000	0.0000	0	0
0	1764.0000	5.2500	0	5	0.0000	0.0000	0.0000	0.0000	0	0
0	1765.7500	5.2500	0	5	0.0000	0.0000	0.0000	0.0000	0	0
0	1767.5000	5.2500	0	5	0.0000	0.0000	0.0000	0.0000	0	0
0	1769.2500	5.2500	0	5	0.0000	0.0000	0.0000	0.0000	0	0
0	1771.0000	5.2500	0	5	0.0000	0.0000	0.0000	0.0000	0	0
0	1772.7500	5.2500	0	5	0.0000	0.0000	0.0000	0.0000	0	0
0	1774.5000	5.2500	0	5	0.0000	0.0000	0.0000	0.0000	0	0
0	1776.2500	5.2500	0	5	0.0000	0.0000	0.0000	0.0000	0	0
0	1778.0000	5.2500	0	5	0.0000	0.0000	0.0000	0.0000	0	0
0	1779.7500	5.2500	0	5	0.0000	0.0000	0.0000	0.0000	0	0
0	1781.5000	5.2500	0	5	0.0000	0.0000	0.0000	0.0000	0	0
0	1783.2500	5.2500	0	5	0.0000	0.0000	0.0000	0.0000	0	0
0	1785.0000	5.2500	0	5	0.0000	0.0000	0.0000	0.0000	0	0
0	1786.7500	5.2500	0	5	0.0000	0.0000	0.0000	0.0000	0	0
0	1788.5000	5.2500	0	5	0.0000	0.0000	0.0000	0.0000	0	0
0	1790.2500	5.2500	0	5	0.0000	0.0000	0.0000	0.0000	0	0
0	1792.0000	5.2500	0	5	0.0000	0.0000	0.0000	0.0000	0	0
0	1793.7500	5.2500	0	5	0.0000	0.0000	0.0000	0.0000	0	0
0	1795.5000	5.2500	0	5	0.0000	0.0000	0.0000	0.0000	0	0
0	1797.2500	5.2500	0	5	0.0000	0.0000	0.0000	0.0000	0	0
0	1799.0000	5.2500	0	5	0.0000	0.0000	0.0000	0.0000	0	0
0	1800.7500	5.2500	0	5	0.0000	0.0000	0.0000	0.0000	0	0
0	1802.5000	5.2500	0	5	0.0000	0.0000	0.0000	0.0000	0	0
0	1804.2500	5.2500	0	5	0.0000	0.0000	0.0000	0.0000	0	0
0	1806.0000	5.2500	0	5	0.0000	0.0000	0.0000	0.0000	0	0
0	1807.7500	5.2500	0	5	0.0000	0.0000	0.0000	0.0000	0	0
0	1809.5000	5.2500	0	5	0.0000	0.0000	0.0000	0.0000	0	0
0	1811.2500	5.2500	0	5	0.0000	0.0000	0.0000	0.0000	0	0
0	1813.0000	5.2500	0	5	0.0000	0.0000	0.0000	0.0000	0	0
0	1814.7500	5.2500	0	5	0.0000	0.0000	0.0000	0.0000	0	0
0	1816.5000	5.2500	0	5	0.0000	0.0000	0.0000	0.0000	0	0
0	1818.2500	5.2500	0	5	0.0000	0.0000	0.0000	0.0000	0	0
0	1820.0000	5.2500	0	5	0.0000	0.0000	0.0000	0.0000	0	0
0	1821.7500	5.2500	0	5	0.0000	0.0000	0.0000	0.0000	0	0
0	1823.5000	5.2500	0	5	0.0000	0.0000	0.0000	0.0000	0	0
0	1825.2500	5.2500	0	5	0.0000	0.0000	0.0000	0.0000	0	0
0	1827.0000	5.2500	0	5	0.0000	0.0000	0.0000	0.0000	0	0
0	1828.7500	5.2500	0	5	0.0000	0.0000	0.0000	0.0000	0	0
0	1830.5000	5.2500	0	5	0.0000	0.0000	0.0000	0.0000	0	0
0	1832.2500	5.2500	0	5	0.0000	0.0000	0.0000	0.0000	0	0
0	1834.0000	5.2500	0	5	0.0000	0.0000	0.0000	0.0000	0	0
0	1835.7500	5.2500	0	5	0.0000	0.0000	0.0000	0.0000	0	0
0	1837.5000	5.2500	0	5	0.0000	0.0000	0.0000	0.0000	0	0
0	1839.2500	5.2500	0	5	0.0000	0.0000	0.0000	0.0000	0	0
0	1841.0000	5.2500	0	5	0.0000	0.0000	0.0000	0.0000	0	0
0	1842.7500	5.2500	0	5	0.0000	0.0000	0.0000	0.0000	0	0
0	1844.5000	5.2500	0	5	0.0000	0.0000	0.0000	0.0000	0	0
0	1846.2500	5.2500	0	5	0.0000	0.0000	0.0000	0.0000	0	0
0	1848.0000	5.2500	0	5	0.0000	0.0000	0.0000	0.0000	0	0
0	1849.7500	5.2500	0	5	0.0000	0.0000	0.0000	0.0000	0	0
0	1851.5000	5.2500	0	5	0.0000	0.0000	0.0000	0.0000	0	0
0	1853.2500	5.2500	0	5	0.0000	0.0000	0.0000	0.0000	0	0
0	1855.0000	5.2500	0	5	0.0000	0.0000	0.0000	0.0000	0	0
0	1856.7500	5.2500	0	5	0.0000	0.0000	0.0000	0.0000	0	0
0	1858.5000	5.2500	0	5	0.0000	0.0000	0.0000	0.0000	0	0
0	1860.2500	5.2500	0	5	0.0000	0.0000	0.0000	0.0000	0	0
0	1862.0000	5.2500	0	5	0.0000	0.0000	0.0000	0.0000	0	0
0	1863.7500	5.2500	0	5	0.0000	0.0000	0.0000	0.0000	0	0
0	1865.5000	5.2500	0	5	0.0000	0.0000	0.0000	0.0000	0	0
0	1867.2500	5.2500	0	5	0.0000	0.0000	0.0000	0.0000	0	0
0	1869.0000	5.2500	0	5	0.0000	0.0000	0.0000	0.0000	0	0
0	1870.7500	5.2500	0	5	0.0000	0.0000	0.0000	0.0000	0	0
0	1872.5000	5.2500	0	5	0.0000	0.0000	0.0000	0.0000	0	0
0	1874.2500	5.2500	0	5	0.0000	0.0000	0.0000	0.0000	0	0
0	1876.0000	5.2500	0	5	0.0000	0.0000	0.0000	0.0000	0	0
0	1877.7500	5.2500	0	5	0.0000	0.0000	0.0000	0.0000	0	0
0	1879.5000	5.2500	0	5	0.0000	0.0000	0.0000	0.0000	0	0
0	1881.2500	5.2500	0	5	0.0000	0.0000	0.0000	0.0000	0	0
0	1883.0000	5.2500	0	5	0.0000	0.0000	0.0000	0.0000	0	0
0	1884.7500	5.2500	0	5	0.0000	0.0000	0.0000	0.0000	0	0
0	1886.5000	5.2500	0	5	0.0000	0.0000	0.0000	0.0000	0	0
0	1888.2500	5.2500	0	5	0.0000	0.0000	0.0000	0.0000	0	0
0	1890.0000	5.2500	0	5	0.0000	0.0000	0.0000	0.0000	0	0
0	1891.7500	5.2500	0	5	0.0000	0.0000	0.0000	0.0000	0	0
0	1893.5000	5.2500	0	5	0.0000	0.0000	0.0000	0.0000	0	0
0	1895.2500	5.2500	0	5	0.0000	0.0000	0.0000	0.0000	0	0
0	1897.0000	5.2500	0	5	0.0000	0.0000	0.0000	0.0000	0	0
0	1898.7500	5.2500	0	5	0.0000	0.0000	0.0000	0.0000	0	0
0	1900.5000	5.2500	0	5	0.0000	0.0000	0.0000	0.0000	0	0
0	1902.2500	5.2500	0	5	0.0000	0.0000	0.0000	0.0000	0	0
0	1904.0000	5.2500	0	5	0.0000	0.0000	0.0000	0.0000	0	0
0	1905.7500	5.2500	0	5	0.0000	0.0000	0.0000	0.0000	0	0
0	0.0000	7.0000	0	5	0.0000	0.0000	0.0000	0.0000	0	0
0	1.7500	7.0000	0	5	0.0000	0.0000	0.0000	0.0000	0	0
0	3.5000	7.0000	0	5	0.0000	0.0000	0.0000	0.0000	0	0
0	5.2500	7.0000	0	5	0.0000	0.0000	0.0000	0.0000	0	0
0	7.0000	7.0000	0	5	0.0000	0.0000	0.0000	0.0000	0	0
0	8.7500	7.0000	0	5	0.0000	0.0000	0.0000	0.0000	0	0
0	10.5000	7.0000	0	5	0.0000	0.0000	0.0000	0.0000	0	0
0	12.2500	7.0000	0	5	0.0000	0.0000	0.0000	0.0000	0	0
0	14.0000	7.0000	0	5	0.0000	0.0000	0.0000	0.0000	0	0
0	15.7500	7.0000	0	5	0.0000	0.0000	0.0000	0.0000	0	0
0	17.5000	7.0000	0	5	0.0000	0.0000	0.0000	0.0000	0	0
0	19.2500	7.0000	0	5	0.0000	0.0000	0.0000	0.0000	0	0
0	21.0000	7.0000	0	5	0.0000	0.0000	0.0000	0.0000	0	0
0	22.7500	7.0000	0	5	0.0000	0.0000	0.0000	0.0000	0	0
0	24.5000	7.0000	0	5	0.0000	0.0000	0.0000	0.0000	0	0
0	26.2500	7.0000	0	5	0.0000	0.0000	0.0000	0.0000	0	0
0	28.0000	7.0000	0	5	0.0000	0.0000	0.0000	0.0000	0	0
0	29.7500	7.0000	0	5	0.0000	0.0000	0.0000	0.0000	0	0
0	31.5000	7.0000	0	5	0.0000	0.0000	0.0000	0.0000	0	0
0	33.2500	7.0000	0	5	0.0000	0.0000	0.0000	0.0000	0	0
0	35.0000	7.0000	0	5	0.0000	0.0000	0.0000	0.0000	0	0
0	36.7500	7.0000	0	5	0.0000	0.0000	0.0000	0.0000	0	0
0	38.5000	7.0000	0	5	0.0000	0.0000	0.0000	0.0000	0	0
0	40.2500	7.0000	0	5	0.0000	0.0000	0.0000	0.0000	0	0
0	42.0000	7.0000	0	5	0.0000	0.0000	0.0000	0.0000	0	0
0	43.7500	7.0000	0	5	0.0000	0.0000	0.0000	0.0000	0	0
0	45.5000	7.0000	0	5	0.0000	0.0000	0.0000	0.0000	0	0
0	47.2500	7.0000	0	5	0.0000	0.0000	0.0000	0.0000	0	0
0	49.0000	7.0000	0	5	0.0000	0.0000	0.0000	0.0000	0	0
0	50.7500	7.0000	0	5	0.0000	0.0000	0.0000	0.0000	0	0
0	52.5000	7.0000	0	5	0.0000	0.0000	0.0000	0.0000	0	0
0	54.2500	7.0000	0	5	0.0000	0.0000	0.0000	0.0000	0	0
0	56.0000	7.0000	0	5	0.0000	0.0000	0.0000	0.0000	0	0
0	57.7500	7.0000	0	5	0.0000	0.0000	0.0000	0.0000	0	0
0	59.5000	7.0000	0	5	0.0000	0.0000	0.0000	0.0000	0	0
0	61.2500	7.0000	0	5	0.0000	0.0000	0.0000	0.0000	0	0
0	63.0000	7.0000	0	5	0.0000	0.0000	0.0000	0.0000	0	0
0	64.7500	7.0000	0	5	0.0000	0.0000	0.0000	0.0000	0	0
0	66.5000	7.0000	0	5	0.0000	0.0000	0.0000	0.0000	0	0
0	68.2500	7.0000	0	5	0.0000	0.0000	0.0000	0.0000	0	0
0	70.0000	7.0000	0	5	0.0000	0.0000	0.0000	0.0000	0	0
0	71.7500	7.0000	0	5	0.0000	0.0000	0.0000	0.0000	0	0
0	73.5000	7.0000	0	5	0.0000	0.0000	0.0000	0.0000	0	0
0	75.2500	7.0000	0	5	0.0000	0.0000	0.0000	0.0000	0	0
0	77.0000	7.0000	0	5	0.0000	0.0000	0.0000	0.0000	0	0
0	78.7500	7.0000	0	5	0.0000	0.0000	0.0000	0.0000	0	0
0	80.5000	7.0000	0	5	0.0000	0.0000	0.0000	0.0000	0	0
0	82.2500	7.0000	0	5	0.0000	0.0000	0.0000	0.0000	0	0
0	84.0000	7.0000	0	5	0.0000	0.0000	0.0000	0.0000	0	0
0	85.7500	7.0000	0	5	0.0000	0.0000	0.0000	0.0000	0	0
0	87.5000	7.0000	0	5	0.0000	0.0000	0.0000	0.0000	0	0
0	89.2500	7.0000	0	5	0.0000	0.0000	0.0000	0.0000	0	0
0	91.0000	7.0000	0	5	0.0000	0.0000	0.0000	0.0000	0	0
0	92.7500	7.0000	0	5	0.0000	0.0000	0.0000	0.0000	0	0
0	94.5000	7.0000	0	5	0.0000	0.0000	0.0000	0.0000	0	0
0	96.2500	7.0000	0	5	0.0000	0.0000	0.0000	0.0000	0	0
0	98.0000	7.0000	0	5	0.0000	0.0000	0.0000	0.0000	0	0
0	99.7500	7.0000	0	5	0.0000	0.0000	0.0000	0.0000	0	0
0	101.5000	7.0000	0	5	0.0000	0.0000	0.0000	0.0000	0	0
0	103.2500	7.0000	0	5	0.0000	0.0000	0.0000	0.0000	0	0
0	105.0000	7.0000	0	5	0.0000	0.0000	0.0000	0.0000	0	0
0	106.7500	7.0000	0	5	0.0000	0.0000	0.0000	0.0000	0	0
0	108.5000	7.0000	0	5	0.0000	0.0000	0.0000	0.0000	0	0
0	110.2500	7.0000	0	5	0.0000	0.0000	0.0000	0.0000	0	0
0	112.0000	7.0000	0	5	0.0000	0.0000	0.0000	0.0000	0	0
0	113.7500	7.0000	0	5	0.0000	0.0000	0.0000	0.0000	0	0
0	115.5000	7.0000	0	5	0.0000	0.0000	0.0000	0.0000	0	0
0	117.2500	7.0000	0	5	0.0000	0.0000	0.0000	0.0000	0	0
0	119.0000	7.0000	0	5	0.0000	0.0000	0.0000	0.0000	0	0
0	120.7500	7.0000	0	5	0.0000	0.0000	0.0000	0.0000	0	0
0	122.5000	7.0000	0	5	0.0000	0.0000	0.0000	0.0000	0	0
0	124.2500	7.0000	0	5	0.0000	0.0000	0.0000	0.0000	0	0
0	126.0000	7.0000	0	5	0.0000	0.0000	0.0000	0.0000	0	0
0	127.7500	7.0000	0	5	0.0000	0.0000	0.0000	0.0000	0	0
0	129.5000	7.0000	0	5	0.0000	0.0000	0.0000	0.0000	0	0
0	131.2500	7.0000	0	5	0.0000	0.0000	0.0000	0.0000	0	0
0	133.0000	7.0000	0	5	0.0000	0.0000	0.0000	0.0000	0	0
0	134.7500	7.0000	0	5	0.0000	0.0000	0.0000	0.0000	0	0
0	136.5000	7.0000	0	5	0.0000	0.0000	0.0000	0.0000	0	0
0	138.2500	7.0000	0	5	0.0000	0.0000	0.0000	0.0000	0	0
0	140.0000	7.0000	0	5	0.0000	0.0000	0.0000	0.0000	0	0
0	141.7500	7.0000	0	5	0.0000	0.0000	0.0000	0.0000	0	0
0	143.5000	7.0000	0	5	0.0000	0.0000	0.0000	0.0000	0	0
0	145.2500	7.0000	0	5	0.0000	0.0000	0.0000	0.0000	0	0
0	147.0000	7.0000	0	5	0.0000	0.0000	0.0000	0.0000	0	0
0	148.7500	7.0000	0	5	0.0000	0.0000	0.0000	0.0000	0	0
0	150.5000	7.0000	0	5	0.0000	0.0000	0.0000	0.0000	0	0
0	152.2500	7.0000	0	5	0.0000	0.0000	0.0000	0.0000	0	0
0	154.0000	7.0000	0	5	0.0000	0.0000	0.0000	0.0000	0	0
0	155.7500	7.0000	0	5	0.0000	0.0000	0.0000	0.0000	0	0
0	157.5000	7.0000	0	5	0.0000	0.0000	0.0000	0.0000	0	0
0	159.2500	7.0000	0	5	0.0000	0.0000	0.0000	0.0000	0	0
0	161.0000	7.0000	0	5	0.0000	0.0000	0.0000	0.0000	0	0
0	162.7500	7.0000	0	5	0.0000	0.0000	0.0000	0.0000	0	0
0	164.5000	7.0000	0	5	0.0000	0.0000	0.0000	0.0000	0	0
0	166.2500	7.0000	0	5	0.0000	0.0000	0.0000	0.0000	0	0
0	168.0000	7.0000	0	5	0.0000	0.0000	0.0000	0.0000	0	0
0	169.7500	7.0000	0	5	0.0000	0.0000	0.0000	0.0000	0	0
0	171.5000	7.0000	0	5	0.0000	0.0000	0.0000	0.0000	0	0
0	173.2500	7.0000	0	5	0.0000	0.0000	0.0000	0.0000	0	0
0	175.0000	7.0000	0	5	0.0000	0.0000	0.0000	0.0000	0	0
0	176.7500	7.0000	0	5	0.0000	0.0000	0.0000	0.0000	0	0
0	178.5000	7.0000	0	5	0.0000	0.0000	0.0000	0.0000	0	0
0	180.2500	7.0000	0	5	0.0000	0.0000	0.0000	0.0000	0	0
0	182.0000	7.0000	0	5	0.0000	0.0000	0.0000	0.0000	0	0
0	183.7500	7.0000	0	5	0.0000	0.0000	0.0000	0.0000	0	0
0	185.5000	7.0000	0	5	0.0000	0.0000	0.0000	0.0000	0	0
0	187.2500	7.0000	0	5	0.0000	0.0000	0.0000	0.0000	0	0
0	189.0000	7.0000	0	5	0.0000	0.0000	0.0000	0.0000	0	0
0	190.7500	7.0000	0	5	0.0000	0.0000	0.0000	0.0000	0	0
0	192.5000	7.0000	0	5	0.0000	0.0000	0.0000	0.0000	0	0
0	194.2500	7.0000	0	5	0.0000	0.0000	0.0000	0.0000	0	0
0	196.0000	7.0000	0	5	0.0000	0.0000	0.0000	0.0000	0	0
0	197.7500	7.0000	0	5	0.0000	0.0000	0.0000	0.0000	0	0
0	199.5000	7.0000	0	5	0.0000	0.0000	0.0000	0.0000	0	0
0	201.2500	7.0000	0	5	0.0000	0.0000	0.0000	0.0000	0	0
0	203.0000	7.0000	0	5	0.0000	0.0000	0.0000	0.0000	0	0
0	204.7500	7.0000	0	5	0.0000	0.0000	0.0000	0.0000	0	0
0	206.5000	7.0000	0	5	0.0000	0.0000	0.0000	0.0000	0	0
0	208.2500	7.0000	0	5	0.0000	0.0000	0.0000	0.0000	0	0
0	210.0000	7.0000	0	5	0.0000	0.0000	0.0000	0.0000	0	0
0	211.7500	7.0000	0	5	0.0000	0.0000	0.0000	0.0000	0	0
0	213.5000	7.0000	0	5	0.0000	0.0000	0.0000	0.0000	0	0
0	215.2500	7.0000	0	5	0.0000	0.0000	0.0000	0.0000	0	0
0	217.0000	7.0000	0	5	0.0000	0.0000	0.0000	0.0000	0	0
0	218.7500	7.0000	0	5	0.0000	0.0000	0.0000	0.0000	0	0
0	220.5000	7.0000	0	5	0.0000	0.0000	0.0000	0.0000	0	0
0	222.2500	7.0000	0	5	0.0000	0.0000	0.0000	0.0000	0	0
0	224.0000	7.0000	0	5	0.0000	0.0000	0.0000	0.0000	0	0
0	225.7500	7.0000	0	5	0.0000	0.0000	0.0000	0.0000	0	0
0	227.5000	7.0000	0	5	0.0000	0.0000	0.0000	0.0000	0	0
0	229.2500	7.0000	0	5	0.0000	0.0000	0.0000	0.0000	0	0
0	231.0000	7.0000	0	5	0.0000	0.0000	0.0000	0.0000	0	0
0	232.7500	7.0000	0	5	0.0000	0.0000	0.0000	0.0000	0	0
0	234.5000	7.0000	0	5	0.0000	0.0000	0.0000	0.0000	0	0
0	236.2500	7.0000	0	5	0.0000	0.0000	0.0000	0.0000	0	0
0	238.0000	7.0000	0	5	0.0000	0.0000	0.0000	0.0000	0	0
0	239.7500	7.0000	0	5	0.0000	0.0000	0.0000	0.0000	0	0
0	241.5000	7.0000	0	5	0.0000	0.0000	0.0000	0.0000	0	0
0	243.2500	7.0000	0	5	0.0000	0.0000	0.0000	0.0000	0	0
0	245.0000	7.0000	0	5	0.0000	0.0000	0.0000	0.0000	0	0
0	246.7500	7.0000	0	5	0.0000	0.0000	0.0000	0.0000	0	0
0	248.5000	7.0000	0	5	0.0000	0.0000	0.0000	0.0000	0	0
0	250.2500	7.0000	0	5	0.0000	0.0000	0.0000	0.0000	0	0
0	252.0000	7.0000	0	5	0.0000	0.0000	0.0000	0.0000	0	0
0	253.7500	7.0000	0	5	0.0000	0.0000	0.0000	0.0000	0	0
0	255.5000	7.0000	0	5	0.0000	0.0000	0.0000	0.0000	0	0
0	257.2500	7.0000	0	5	0.0000	0.0000	0.0000	0.0000	0	0
0	259.0000	7.0000	0	5	0.0000	0.0000	0.0000	0.0000	0	0
0	260.7500	7.0000	0	5	0.0000	0.0000	0.0000	0.0000	0	0
0	262.5000	7.0000	0	5	0.0000	0.0000	0.0000	0.0000	0	0
0	264.2500	7.0000	0	5	0.0000	0.0000	0.0000	0.0000	0	0
0	266.0000	7.0000	0	5	0.0000	0.0000	0.0000	0.0000	0	0
0	267.7500	7.0000	0	5	0.0000	0.0000	0.0000	0.0000	0	0
0	269.5000	7.0000	0	5	0.0000	0.0000	0.0000	0.0000	0	0
0	271.2500	7.0000	0	5	0.0000	0.0000	0.0000	0.0000	0	0
0	273.0000	7.0000	0	5	0.0000	0.0000	0.0000	0.0000	0	0
0	274.7500	7.0000	0	5	0.0000	0.0000	0.0000	0.0000	0	0
0	276.5000	7.0000	0	5	0.0000	0.0000	0.0000	0.0000	0	0
0	278.2500	7.0000	0	5	0.0000	0.0000	0.0000	0.0000	0	0
0	280.0000	7.0000	0	5	0.0000	0.0000	0.0000	0.0000	0	0
0	281.7500	7.0000	0	5	0.0000	0.0000	0.0000	0.0000	0	0
0	283.5000	7.0000	0	5	0.0000	0.0000	0.0000	0.0000	0	0
0	285.2500	7.0000	0	5	0.0000	0.0000	0.0000	0.0000	0	0
0	287.0000	7.0000	0	5	0.0000	0.0000	0.0000	0.0000	0	0
0	288.7500	7.0000	0	5	0.0000	0.0000	0.0000	0.0000	0	0
0	290.5000	7.0000	0	5	0.0000	0.0000	0.0000	0.0000	0	0
0	292.2500	7.0000	0	5	0.0000	0.0000	0.0000	0.0000	0	0
0	294.0000	7.0000	0	5	0.0000	0.0000	0.0000	0.0000	0	0
0	295.7500	7.0000	0	5	0.0000	0.0000	0.0000	0.0000	0	0
0	297.5000	7.0000	0	5	0.0000	0.0000	0.0000	0.0000	0	0
0	299.2500	7.0000	0	5	0.0000	0.0000	0.0000	0.0000	0	0
0	301.0000	7.0000	0	5	0.0000	0.0000	0.0000	0.0000	0	0
0	302.7500	7.0000	0	5	0.0000	0.0000	0.0000	0.0000	0	0
0	304.5000	7.0000	0	5	0.0000	0.0000	0.0000	0.0000	0	0
0	306.2500	7.0000	0	5	0.0000	0.0000	0.0000	0.0000	0	0
0	308.0000	7.0000	0	5	0.0000	0.0000	0.0000	0.0000	0	0
0	309.7500	7.0000	0	5	0.0000	0.0000	0.0000	0.0000	0	0
0	311.5000	7.0000	0	5	0.0000	0.0000	0.0000	0.0000	0	0
0	313.2500	7.0000	0	5	0.0000	0.0000	0.0000	0.0000	0	0
0	315.0000	7.0000	0	5	0.0000	0.0000	0.0000	0.0000	0	0
0	316.7500	7.0000	0	5	0.0000	0.0000	0.0000	0.0000	0	0
0	318.5000	7.0000	0	5	0.0000	0.0000	0.0000	0.0000	0	0
0	320.2500	7.0000	0	5	0.0000	0.0000	0.0000	0.0000	0	0
0	322.0000	7.0000	0	5	0.0000	0.0000	0.0000	0.0000	0	0
0	323.7500	7.0000	0	5	0.0000	0.0000	0.0000	0.0000	0	0
0	325.5000	7.0000	0	5	0.0000	0.0000	0.0000	0.0000	0	0
0	327.2500	7.0000	0	5	0.0000	0.0000	0.0000	0.0000	0	0
0	329.0000	7.0000	0	5	0.0000	0.0000	0.0000	0.0000	0	0
0	330.7500	7.0000	0	5	0.0000	0.0000	0.0000	0.0000	0	0
0	332.5000	7.0000	0	5	0.0000	0.0000	0.0000	0.0000	0	0
0	334.2500	7.0000	0	5	0.0000	0.0000	0.0000	0.0000	0	0
0	336.0000	7.0000	0	5	0.0000	0.0000	0.0000	0.0000	0	0
0	337.7500	7.0000	0	5	0.0000	0.0000	0.0000	0.0000	0	0
0	339.5000	7.0000	0	5	0.0000	0.0000	0.0000	0.0000	0	0
0	341.2500	7.0000	0	5	0.0000	0.0000	0.0000	0.0000	0	0
0	343.0000	7.0000	0	5	0.0000	0.0000	0.0000	0.0000	0	0
0	344.7500	7.0000	0	5	0.0000	0.0000	0.0000	0.0000	0	0
0	346.5000	7.0000	0	5	0.0000	0.0000	0.0000	0.0000	0	0
0	348.2500	7.0000	0	5	0.0000	0.0000	0.0000	0.0000	0	0
0	350.0000	7.0000	0	5	0.0000	0.0000	0.0000	0.0000	0	0
0	351.7500	7.0000	0	5	0.0000	0.0000	0.0000	0.0000	0	0
0	353.5000	7.0000	0	5	0.0000	0.0000	0.0000	0.0000	0	0
0	355.2500	7.0000	0	5	0.0000	0.0000	0.0000	0.0000	0	0
0	357.0000	7.0000	0	5	0.0000	0.0000	0.0000	0.0000	0	0
0	358.7500	7.0000	0	5	0.0000	0.0000	0.0000	0.0000	0	0
0	360.5000	7.0000	0	5	0.0000	0.0000	0.0000	0.0000	0	0
0	362.2500	7.0000	0	5	0.0000	0.0000	0.0000	0.0000	0	0
0	364.0000	7.0000	0	5	0.0000	0.0000	0.0000	0.0000	0	0
0	365.7500	7.0000	0	5	0.0000	0.0000	0.0000	0.0000	0	0
0	367.5000	7.0000	0	5	0.0000	0.0000	0.0000	0.0000	0	0
0	369.2500	7.0000	0	5	0.0000	0.0000	0.0000	0.0000	0	0
0	371.0000	7.0000	0	5	0.0000	0.0000	0.0000	0.0000	0	0
0	372.7500	7.0000	0	5	0.0000	0.0000	0.0000	0.0000	0	0
0	374.5000	7.0000	0	5	0.0000	0.0000	0.0000	0.0000	0	0
0	376.2500	7.0000	0	5	0.0000	0.0000	0.0000	0.0000	0	0
0	378.0000	7.0000	0	5	0.0000	0.0000	0.0000	0.0000	0	0
0	379.7500	7.0000	0	5	0.0000	0.0000	0.0000	0.0000	0	0
0	381.5000	7.0000	0	5	0.0000	0.0000	0.0000	0.0000	0	0
0	383.2500	7.0000	0	5	0.0000	0.0000	0.0000	0.0000	0	0
0	385.0000	7.0000	0	5	0.0000	0.0000	0.0000	0.0000	0	0
0	386.7500	7.0000	0	5	0.0000	0.0000	0.0000	0.0000	0	0
0	388.5000	7.0000	0	5	0.0000	0.0000	0.0000	0.0000	0	0
0	390.2500	7.0000	0	5	0.0000	0.0000	0.0000	0.0000	0	0
0	392.0000	7.0000	0	5	0.0000	0.0000	0.0000	0.0000	0	0
0	393.7500	7.0000	0	5	0.0000	0.0000	0.0000	0.0000	0	0
0	395.5000	7.0000	0	5	0.0000	0.0000	0.0000	0.0000	0	0
0	397.2500	7.0000	0	5	0.0000	0.0000	0.0000	0.0000	0	0
0	399.0000	7.0000	0	5	0.0000	0.0000	0.0000	0.0000	0	0
0	400.7500	7.0000	0	5	0.0000	0.0000	0.0000	0.0000	0	0
0	402.5000	7.0000	0	5	0.0000	0.0000	0.0000	0.0000	0	0
0	404.2500	7.0000	0	5	0.0000	0.0000	0.0000	0.0000	0	0
0	406.0000	7.0000	0	5	0.0000	0.0000	0.0000	0.0000	0	0
0	407.7500	7.0000	0	5	0.0000	0.0000	0.0000	0.0000	0	0
0	409.5000	7.0000	0	5	0.0000	0.0000	0.0000	0.0000	0	0
0	411.2500	7.0000	0	5	0.0000	0.0000	0.0000	0.0000	0	0
0	413.0000	7.0000	0	5	0.0000	0.0000	0.0000	0.0000	0	0
0	414.7500	7.0000	0	5	0.0000	0.0000	0.0000	0.0000	0	0
0	416.5000	7.0000	0	5	0.0000	0.0000	0.0000	0.0000	0	0
0	418.2500	7.0000	0	5	0.0000	0.0000	0.0000	0.0000	0	0
0	420.0000	7.0000	0	5	0.0000	0.0000	0.0000	0.0000	0	0
0	421.7500	7.0000	0	5	0.0000	0.0000	0.0000	0.0000	0	0
0	423.5000	7.0000	0	5	0.0000	0.0000	0.0000	0.0000	0	0
0	425.2500	7.0000	0	5	0.0000	0.0000	0.0000	0.0000	0	0
0	427.0000	7.0000	0	5	0.0000	0.0000	0.0000	0.0000	0	0
0	428.7500	7.0000	0	5	0.0000	0.0000	0.0000	0.0000	0	0
0	430.5000	7.0000	0	5	0.0000	0.0000	0.0000	0.0000	0	0
0	432.2500	7.0000	0	5	0.0000	0.0000	0.0000	0.0000	0	0
0	434.0000	7.0000	0	5	0.0000	0.0000	0.0000	0.0000	0	0
0	435.7500	7.0000	0	5	0.0000	0.0000	0.0000	0.0000	0	0
0	437.5000	7.0000	0	5	0.0000	0.0000	0.0000	0.0000	0	0
0	439.2500	7.0000	0	5	0.0000	0.0000	0.0000	0.0000	0	0
0	441.0000	7.0000	0	5	0.0000	0.0000	0.0000	0.0000	0	0
0	442.7500	7.0000	0	5	0.0000	0.0000	0.0000	0.0000	0	0
0	444.5000	7.0000	0	5	0.0000	0.0000	0.0000	0.0000	0	0
0	446.2500	7.0000	0	5	0.0000	0.0000	0.0000	0.0000	0	0
0	448.0000	7.0000	0	5	0.0000	0.0000	0.0000	0.0000	0	0
0	449.7500	7.0000	0	5	0.0000	0.0000	0.0000	0.0000	0	0
0	451.5000	7.0000	0	5	0.0000	0.0000	0.0000	0.0000	0	0
0	453.2500	7.0000	0	5	0.0000	0.0000	0.0000	0.0000	0	0
0	455.0000	7.0000	0	5	0.0000	0.0000	0.0000	0.0000	0	0
0	456.7500	7.0000	0	5	0.0000	0.0000	0.0000	0.0000	0	0
0	458.5000	7.0000	0	5	0.0000	0.0000	0.0000	0.0000	0	0
0	460.2500	7.0000	0	5	0.0000	0.0000	0.0000	0.0000	0	0
0	462.0000	7.0000	0	5	0.0000	0.0000	0.0000	0.0000	0	0
0	463.7500	7.0000	0	5	0.0000	0.0000	0.0000	0.0000	0	0
0	465.5000	7.0000	0	5	0.0000	0.0000	0.0000	0.0000	0	0
0	467.2500	7.0000	0	5	0.0000	0.0000	0.0000	0.0000	0	0
0	469.0000	7.0000	0	5	0.0000	0.0000	0.0000	0.0000	0	0
0	470.7500	7.0000	0	5	0.0000	0.0000	0.0000	0.0000	0	0
0	472.5000	7.0000	0	5	0.0000	0.0000	0.0000	0.0000	0	0
0	474.2500	7.0000	0	5	0.0000	0.0000	0.0000	0.0000	0	0
0	476.0000	7.0000	0	5	0.0000	0.0000	0.0000	0.0000	0	0
0	477.7500	7.0000	0	5	0.0000	0.0000	0.0000	0.0000	0	0
0	479.5000	7.0000	0	5	0.0000	0.0000	0.0000	0.0000	0	0
0	481.2500	7.0000	0	5	0.0000	0.0000	0.0000	0.0000	0	0
0	483.0000	7.0000	0	5	0.0000	0.0000	0.0000	0.0000	0	0
0	484.7500	7.0000	0	5	0.0000	0.0000	0.0000	0.0000	0	0
0	486.5000	7.0000	0	5	0.0000	0.0000	0.0000	0.0000	0	0
0	488.2500	7.0000	0	5	0.0000	0.0000	0.0000	0.0000	0	0
0	490.0000	7.0000	0	5	0.0000	0.0000	0.0000	0.0000	0	0
0	491.7500	7.0000	0	5	0.0000	0.0000	0.0000	0.0000	0	0
0	493.5000	7.0000	0	5	0.0000	0.0000	0.0000	0.0000	0	0
0	495.2500	7.0000	0	5	0.0000	0.0000	0.0000	0.0000	0	0
0	497.0000	7.0000	0	5	0.0000	0.0000	0.0000	0.0000	0	0
0	498.7500	7.0000	0	5	0.0000	0.0000	0.0000	0.0000	0	0
0	500.5000	7.0000	0	5	0.0000	0.0000	0.0000	0.0000	0	0
0	502.2500	7.0000	0	5	0.0000	0.0000	0.0000	0.0000	0	0
0	504.0000	7.0000	0	5	0.0000	0.0000	0.0000	0.0000	0	0
0	505.7500	7.0000	0	5	0.0000	0.0000	0.0000	0.0000	0	0
0	507.5000	7.0000	0	5	0.0000	0.0000	0.0000	0.0000	0	0
0	509.2500	7.0000	0	5	0.0000	0.0000	0.0000	0.0000	0	0
0	511.0000	7.0000	0	5	0.0000	0.0000	0.0000	0.0000	0	0
0	512.7500	7.0000	0	5	0.0000	0.0000	0.0000	0.0000	0	0
0	514.5000	7.0000	0	5	0.0000	0.0000	0.0000	0.0000	0	0
0	516.2500	7.0000	0	5	0.0000	0.0000	0.0000	0.0000	0	0
0	518.0000	7.0000	0	5	0.0000	0.0000	0.0000	0.0000	0	0
0	519.7500	7.0000	0	5	0.0000	0.0000	0.0000	0.0000	0	0
0	521.5000	7.0000	0	5	0.0000	0.0000	0.0000	0.0000	0	0
0	523.2500	7.0000	0	5	0.0000	0.0000	0.0000	0.0000	0	0
0	525.0000	7.0000	0	5	0.0000	0.0000	0.0000	0.0000	0	0
0	526.7500	7.0000	0	5	0.0000	0.0000	0.0000	0.0000	0	0
0	528.5000	7.0000	0	5	0.0000	0.0000	0.0000	0.0000	0	0
0	530.2500	7.0000	0	5	0.0000	0.0000	0.0000	0.0000	0	0
0	532.0000	7.0000	0	5	0.0000	0.0000	0.0000	0.0000	0	0
0	533.7500	7.0000	0	5	0.0000	0.0000	0.0000	0.0000	0	0
0	535.5000	7.0000	0	5	0.0000	0.0000	0.0000	0.0000	0	0
0	537.2500	7.0000	0	5	0.0000	0.0000	0.0000	0.0000	0	0
0	539.0000	7.0000	0	5	0.0000	0.0000	0.0000	0.0000	0	0
0	540.7500	7.0000	0	5	0.0000	0.0000	0.0000	0.0000	0	0
0	542.5000	7.0000	0	5	0.0000	0.0000	0.0000	0.0000	0	0
0	544.2500	7.0000	0	5	0.0000	0.0000	0.0000	0.0000	0	0
0	546.0000	7.0000	0	5	0.0000	0.0000	0.0000	0.0000	0	0
0	547.7500	7.0000	0	5	0.0000	0.0000	0.0000	0.0000	0	0
0	549.5000	7.0000	0	5	0.0000	0.0000	0.0000	0.0000	0	0
0	551.2500	7.0000	0	5	0.0000	0.0000	0.0000	0.0000	0	0
0	553.0000	7.0000	0	5	0.0000	0.0000	0.0000	0.0000	0	0
0	554.7500	7.0000	0	5	0.0000	0.0000	0.0000	0.0000	0	0
0	556.5000	7.0000	0	5	0.0000	0.0000	0.0000	0.0000	0	0
0	558.2500	7.0000	0	5	0.0000	0.0000	0.0000	0.0000	0	0
0	560.0000	7.0000	0	5	0.0000	0.0000	0.0000	0.0000	0	0
0	561.7500	7.0000	0	5	0.0000	0.0000	0.0000	0.0000	0	0
0	563.5000	7.0000	0	5	0.0000	0.0000	0.0000	0.0000	0	0
0	565.2500	7.0000	0	5	0.0000	0.0000	0.0000	0.0000	0	0
0	567.0000	7.0000	0	5	0.0000	0.0000	0.0000	0.0000	0	0
0	568.7500	7.0000	0	5	0.0000	0.0000	0.0000	0.0000	0	0
0	570.5000	7.0000	0	5	0.0000	0.0000	0.0000	0.0000	0	0
0	572.2500	7.0000	0	5	0.0000	0.0000	0.0000	0.0000	0	0
0	574.0000	7.0000	0	5	0.0000	0.0000	0.0000	0.0000	0	0
0	575.7500	7.0000	0	5	0.0000	0.0000	0.0000	0.0000	0	0
0	577.5000	7.0000	0	5	0.0000	0.0000	0.0000	0.0000	0	0
0	579.2500	7.0000	0	5	0.0000	0.0000	0.0000	0.0000	0	0
0	581.0000	7.0000	0	5	0.0000	0.0000	0.0000	0.0000	0	0
0	582.7500	7.0000	0	5	0.0000	0.0000	0.0000	0.0000	0	0
0	584.5000	7.0000	0	5	0.0000	0.0000	0.0000	0.0000	0	0
0	586.2500	7.0000	0	5	0.0000	0.0000	0.0000	0.0000	0	0
0	588.0000	7.0000	0	5	0.0000	0.0000	0.0000	0.0000	0	0
0	589.7500	7.0000	0	5	0.0000	0.0000	0.0000	0.0000	0	0
0	591.5000	7.0000	0	5	0.0000	0.0000	0.0000	0.0000	0	0
0	593.2500	7.0000	0	5	0.0000	0.0000	0.0000	0.0000	0	0
0	595.0000	7.0000	0	5	0.0000	0.0000	0.0000	0.0000	0	0
0	596.7500	7.0000	0	5	0.0000	0.0000	0.0000	0.0000	0	0
0	598.5000	7.0000	0	5	0.0000	0.0000	0.0000	0.0000	0	0
0	600.2500	7.0000	0	5	0.0000	0.0000	0.0000	0.0000	0	0
0	602.0000	7.0000	0	5	0.0000	0.0000	0.0000	0.0000	0	0
0	603.7500	7.0000	0	5	0.0000	0.0000	0.0000	0.0000	0	0
0	605.5000	7.0000	0	5	0.0000	0.0000	0.0000	0.0000	0	0
0	607.2500	7.0000	0	5	0.0000	0.0000	0.0000	0.0000	0	0
0	609.0000	7.0000	0	5	0.0000	0.0000	0.0000	0.0000	0	0
0	610.7500	7.0000	0	5	0.0000	0.0000	0.0000	0.0000	0	0
0	612.5000	7.0000	0	5	0.0000	0.0000	0.0000	0.0000	0	0
0	614.2500	7.0000	0	5	0.0000	0.0000	0.0000	0.0000	0	0
0	616.0000	7.0000	0	5	0.0000	0.0000	0.0000	0.0000	0	0
0	617.7500	7.0000	0	5	0.0000	0.0000	0.0000	0.0000	0	0
0	619.5000	7.0000	0	5	0.0000	0.0000	0.0000	0.0000	0	0
0	621.2500	7.0000	0	5	0.0000	0.0000	0.0000	0.0000	0	0
0	623.0000	7.0000	0	5	0.0000	0.0000	0.0000	0.0000	0	0
0	624.7500	7.0000	0	5	0.0000	0.0000	0.0000	0.0000	0	0
0	626.5000	7.0000	0	5	0.0000	0.0000	0.0000	0.0000	0	0
0	628.2500	7.0000	0	5	0.0000	0.0000	0.0000	0.0000	0	0
0	630.0000	7.0000	0	5	0.0000	0.0000	0.0000	0.0000	0	0
0	631.7500	7.0000	0	5	0.0000	0.0000	0.0000	0.0000	0	0
0	633.5000	7.0000	0	5	0.0000	0.0000	0.0000	0.0000	0	0
0	635.2500	7.0000	0	5	0.0000	0.0000	0.0000	0.0000	0	0
0	637.0000	7.0000	0	5	0.0000	0.0000	0.0000	0.0000	0	0
0	638.7500	7.0000	0	5	0.0000	0.0000	0.0000	0.0000	0	0
0	640.5000	7.0000	0	5	0.0000	0.0000	0.0000	0.0000	0	0
0	642.2500	7.0000	0	5	0.0000	0.0000	0.0000	0.0000	0	0
0	644.0000	7.0000	0	5	0.0000	0.0000	0.0000	0.0000	0	0
0	645.7500	7.0000	0	5	0.0000	0.0000	0.0000	0.0000	0	0
0	647.5000	7.0000	0	5	0.0000	0.0000	0.0000	0.0000	0	0
0	649.2500	7.0000	0	5	0.0000	0.0000	0.0000	0.0000	0	0
0	651.0000	7.0000	0	5	0.0000	0.0000	0.0000	0.0000	0	0
0	652.7500	7.0000	0	5	0.0000	0.0000	0.0000	0.0000	0	0
0	654.5000	7.0000	0	5	0.0000	0.0000	0.0000	0.0000	0	0
0	656.2500	7.0000	0	5	0.0000	0.0000	0.0000	0.0000	0	0
0	658.0000	7.0000	0	5	0.0000	0.0000	0.0000	0.0000	0	0
0	659.7500	7.0000	0	5	0.0000	0.0000	0.0000	0.0000	0	0
0	661.5000	7.0000	0	5	0.0000	0.0000	0.0000	0.0000	0	0
0	663.2500	7.0000	0	5	0.0000	0.0000	0.0000	0.0000	0	0
0	665.0000	7.0000	0	5	0.0000	0.0000	0.0000	0.0000	0	0
0	666.7500	7.0000	0	5	0.0000	0.0000	0.0000	0.0000	0	0
0	668.5000	7.0000	0	5	0.0000	0.0000	0.0000	0.0000	0	0
0	670.2500	7.0000	0	5	0.0000	0.0000	0.0000	0.0000	0	0
0	672.0000	7.0000	0	5	0.0000	0.0000	0.0000	0.0000	0	0
0	673.7500	7.0000	0	5	0.0000	0.0000	0.0000	0.0000	0	0
0	675.5000	7.0000	0	5	0.0000	0.0000	0.0000	0.0000	0	0
0	677.2500	7.0000	0	5	0.0000	0.0000	0.0000	0.0000	0	0
0	679.0000	7.0000	0	5	0.0000	0.0000	0.0000	0.0000	0	0
0	680.7500	7.0000	0	5	0.0000	0.0000	0.0000	0.0000	0	0
0	682.5000	7.0000	0	5	0.0000	0.0000	0.0000	0.0000	0	0
0	684.2500	7.0000	0	5	0.0000	0.0000	0.0000	0.0000	0	0
0	686.0000	7.0000	0	5	0.0000	0.0000	0.0000	0.0000	0	0
0	687.7500	7.0000	0	5	0.0000	0.0000	0.0000	0.0000	0	0
0	689.5000	7.0000	0	5	0.0000	0.0000	0.0000	0.0000	0	0
0	691.2500	7.0000	0	5	0.0000	0.0000	0.0000	0.0000	0	0
0	693.0000	7.0000	0	5	0.0000	0.0000	0.0000	0.0000	0	0
0	694.7500	7.0000	0	5	0.0000	0.0000	0.0000	0.0000	0	0
0	696.5000	7.0000	0	5	0.0000	0.0000	0.0000	0.0000	0	0
0	698.2500	7.0000	0	5	0.0000	0.0000	0.0000	0.0000	0	0
0	700.0000	7.0000	0	5	0.0000	0.0000	0.0000	0.0000	0	0
0	701.7500	7.0000	0	5	0.0000	0.0000	0.0000	0.0000	0	0
0	703.5000	7.0000	0	5	0.0000	0.0000	0.0000	0.0000	0	0
0	705.2500	7.0000	0	5	0.0000	0.0000	0.0000	0.0000	0	0
0	707.0000	7.0000	0	5	0.0000	0.0000	0.0000	0.0000	0	0
0	708.7500	7.0000	0	5	0.0000	0.0000	0.0000	0.0000	0	0
0	710.5000	7.0000	0	5	0.0000	0.0000	0.0000	0.0000	0	0
0	712.2500	7.0000	0	5	0.0000	0.0000	0.0000	0.0000	0	0
0	714.0000	7.0000	0	5	0.0000	0.0000	0.0000	0.0000	0	0
0	715.7500	7.0000	0	5	0.0000	0.0000	0.0000	0.0000	0	0
0	717.5000	7.0000	0	5	0.0000	0.0000	0.0000	0.0000	0	0
0	719.2500	7.0000	0	5	0.0000	0.0000	0.0000	0.0000	0	0
0	721.0000	7.0000	0	5	0.0000	0.0000	0.0000	0.0000	0	0
0	722.7500	7.0000	0	5	0.0000	0.0000	0.0000	0.0000	0	0
0	724.5000	7.0000	0	5	0.0000	0.0000	0.0000	0.0000	0	0
0	726.2500	7.0000	0	5	0.0000	0.0000	0.0000	0.0000	0	0
0	728.0000	7.0000	0	5	0.0000	0.0000	0.0000	0.0000	0	0
0	729.7500	7.0000	0	5	0.0000	0.0000	0.0000	0.0000	0	0
0	731.5000	7.0000	0	5	0.0000	0.0000	0.0000	0.0000	0	0
0	733.2500	7.0000	0	5	0.0000	0.0000	0.0000	0.0000	0	0
0	735.0000	7.0000	0	5	0.0000	0.0000	0.0000	0.0000	0	0
0	736.7500	7.0000	0	5	0.0000	0.0000	0.0000	0.0000	0	0
0	738.5000	7.0000	0	5	0.0000	0.0000	0.0000	0.0000	0	0
0	740.2500	7.0000	0	5	0.0000	0.0000	0.0000	0.0000	0	0
0	742.0000	7.0000	0	5	0.0000	0.0000	0.0000	0.0000	0	0
0	743.7500	7.0000	0	5	0.0000	0.0000	0.0000	0.0000	0	0
0	745.5000	7.0000	0	5	0.0000	0.0000	0.0000	0.0000	0	0
0	747.2500	7.0000	0	5	0.0000	0.0000	0.0000	0.0000	0	0
0	749.0000	7.0000	0	5	0.0000	0.0000	0.0000	0.0000	0	0
0	750.7500	7.0000	0	5	0.0000	0.0000	0.0000	0.0000	0	0
0	752.5000	7.0000	0	5	0.0000	0.0000	0.0000	0.0000	0	0
0	754.2500	7.0000	0	5	0.0000	0.0000	0.0000	0.0000	0	0
0	756.0000	7.0000	0	5	0.0000	0.0000	0.0000	0.0000	0	0
0	757.7500	7.0000	0	5	0.0000	0.0000	0.0000	0.0000	0	0
0	759.5000	7.0000	0	5	0.0000	0.0000	0.0000	0.0000	0	0
0	761.2500	7.0000	0	5	0.0000	0.0000	0.0000	0.0000	0	0
0	763.0000	7.0000	0	5	0.0000	0.0000	0.0000	0.0000	0	0
0	764.7500	7.0000	0	5	0.0000	0.0000	0.0000	0.0000	0	0
0	766.5000	7.0000	0	5	0.0000	0.0000	0.0000	0.0000	0	0
0	768.2500	7.0000	0	5	0.0000	0.0000	0.0000	0.0000	0	0
0	770.0000	7.0000	0	5	0.0000	0.0000	0.0000	0.0000	0	0
0	771.7500	7.0000	0	5	0.0000	0.0000	0.0000	0.0000	0	0
0	773.5000	7.0000	0	5	0.0000	0.0000	0.0000	0.0000	0	0
0	775.2500	7.0000	0	5	0.0000	0.0000	0.0000	0.0000	0	0
0	777.0000	7.0000	0	5	0.0000	0.0000	0.0000	0.0000	0	0
0	778.7500	7.0000	0	5	0.0000	0.0000	0.0000	0.0000	0	0
0	780.5000	7.0000	0	5	0.0000	0.0000	0.0000	0.0000	0	0
0	782.2500	7.0000	0	5	0.0000	0.0000	0.0000	0.0000	0	0
0	784.0000	7.0000	0	5	0.0000	0.0000	0.0000	0.0000	0	0
0	785.7500	7.0000	0	5	0.0000	0.0000	0.0000	0.0000	0	0
0	787.5000	7.0000	0	5	0.0000	0.0000	0.0000	0.0000	0	0
0	789.2500	7.0000	0	5	0.0000	0.0000	0.0000	0.0000	0	0
0	791.0000	7.0000	0	5	0.0000	0.0000	0.0000	0.0000	0	0
0	792.7500	7.0000	0	5	0.0000	0.0000	0.0000	0.0000	0	0
0	794.5000	7.0000	0	5	0.0000	0.0000	0.0000	0.0000	0	0
0	796.2500	7.0000	0	5	0.0000	0.0000	0.0000	0.0000	0	0
0	798.0000	7.0000	0	5	0.0000	0.0000	0.0000	0.0000	0	0
0	799.7500	7.0000	0	5	0.0000	0.0000	0.0000	0.0000	0	0
0	801.5000	7.0000	0	5	0.0000	0.0000	0.0000	0.0000	0	0
0	803.2500	7.0000	0	5	0.0000	0.0000	0.0000	0.0000	0	0
0	805.0000	7.0000	0	5	0.0000	0.0000	0.0000	0.0000	0	0
0	806.7500	7.0000	0	5	0.0000	0.0000	0.0000	0.0000	0	0
0	808.5000	7.0000	0	5	0.0000	0.0000	0.0000	0.0000	0	0
0	810.2500	7.0000	0	5	0.0000	0.0000	0.0000	0.0000	0	0
0	812.0000	7.0000	0	5	0.0000	0.0000	0.0000	0.0000	0	0
0	813.7500	7.0000	0	5	0.0000	0.0000	0.0000	0.0000	0	0
0	815.5000	7.0000	0	5	0.0000	0.0000	0.0000	0.0000	0	0
0	817.2500	7.0000	0	5	0.0000	0.0000	0.0000	0.0000	0	0
0	819.0000	7.0000	0	5	0.0000	0.0000	0.0000	0.0000	0	0
0	820.7500	7.0000	0	5	0.0000	0.0000	0.0000	0.0000	0	0
0	822.5000	7.0000	0	5	0.0000	0.0000	0.0000	0.0000	0	0
0	824.2500	7.0000	0	5	0.0000	0.0000	0.0000	0.0000	0	0
0	826.0000	7.0000	0	5	0.0000	0.0000	0.0000	0.0000	0	0
0	827.7500	7.0000	0	5	0.0000	0.0000	0.0000	0.0000	0	0
0	829.5000	7.0000	0	5	0.0000	0.0000	0.0000	0.0000	0	0
0	831.2500	7.0000	0	5	0.0000	0.0000	0.0000	0.0000	0	0
0	833.0000	7.0000	0	5	0.0000	0.0000	0.0000	0.0000	0	0
0	834.7500	7.0000	0	5	0.0000	0.0000	0.0000	0.0000	0	0
0	836.5000	7.0000	0	5	0.0000	0.0000	0.0000	0.0000	0	0
0	838.2500	7.0000	0	5	0.0000	0.0000	0.0000	0.0000	0	0
0	840.0000	7.0000	0	5	0.0000	0.0000	0.0000	0.0000	0	0
0	841.7500	7.0000	0	5	0.0000	0.0000	0.0000	0.0000	0	0
0	843.5000	7.0000	0	5	0.0000	0.0000	0.0000	0.0000	0	0
0	845.2500	7.0000	0	5	0.0000	0.0000	0.0000	0.0000	0	0
0	847.0000	7.0000	0	5	0.0000	0.0000	0.0000	0.0000	0	0
0	848.7500	7.0000	0	5	0.0000	0.0000	0.0000	0.0000	0	0
0	850.5000	7.0000	0	5	0.0000	0.0000	0.0000	0.0000	0	0
0	852.2500	7.0000	0	5	0.0000	0.0000	0.0000	0.0000	0	0
0	854.0000	7.0000	0	5	0.0000	0.0000	0.0000	0.0000	0	0
0	855.7500	7.0000	0	5	0.0000	0.0000	0.0000	0.0000	0	0
0	857.5000	7.0000	0	5	0.0000	0.0000	0.0000	0.0000	0	0
0	859.2500	7.0000	0	5	0.0000	0.0000	0.0000	0.0000	0	0
0	861.0000	7.0000	0	5	0.0000	0.0000	0.0000	0.0000	0	0
0	862.7500	7.0000	0	5	0.0000	0.0000	0.0000	0.0000	0	0
0	864.5000	7.0000	0	5	0.0000	0.0000	0.0000	0.0000	0	0
0	866.2500	7.0000	0	5	0.0000	0.0000	0.0000	0.0000	0	0
0	868.0000	7.0000	0	5	0.0000	0.0000	0.0000	0.0000	0	0
0	869.7500	7.0000	0	5	0.0000	0.0000	0.0000	0.0000	0	0
0	871.5000	7.0000	0	5	0.0000	0.0000	0.0000	0.0000	0	0
0	873.2500	7.0000	0	5	0.0000	0.0000	0.0000	0.0000	0	0
0	875.0000	7.0000	0	5	0.0000	0.0000	0.0000	0.0000	0	0
0	876.7500	7.0000	0	5	0.0000	0.0000	0.0000	0.0000	0	0
0	878.5000	7.0000	0	5	0.0000	0.0000	0.0000	0.0000	0	0
0	880.2500	7.0000	0	5	0.0000	0.0000	0.0000	0.0000	0	0
0	882.0000	7.0000	0	5	0.0000	0.0000	0.0000	0.0000	0	0
0	883.7500	7.0000	0	5	0.0000	0.0000	0.0000	0.0000	0	0
0	885.5000	7.0000	0	5	0.0000	0.0000	0.0000	0.0000	0	0
0	887.2500	7.0000	0	5	0.0000	0.0000	0.0000	0.0000	0	0
0	889.0000	7.0000	0	5	0.0000	0.0000	0.0000	0.0000	0	0
0	890.7500	7.0000	0	5	0.0000	0.0000	0.0000	0.0000	0	0
0	892.5000	7.0000	0	5	0.0000	0.0000	0.0000	0.0000	0	0
0	894.2500	7.0000	0	5	0.0000	0.0000	0.0000	0.0000	0	0
0	896.0000	7.0000	0	5	0.0000	0.0000	0.0000	0.0000	0	0
0	897.7500	7.0000	0	5	0.0000	0.0000	0.0000	0.0000	0	0
0	899.5000	7.0000	0	5	0.0000	0.0000	0.0000	0.0000	0	0
0	901.2500	7.0000	0	5	0.0000	0.0000	0.0000	0.0000	0	0
0	903.0000	7.0000	0	5	0.0000	0.0000	0.0000	0.0000	0	0
0	904.7500	7.0000	0	5	0.0000	0.0000	0.0000	0.0000	0	0
0	906.5000	7.0000	0	5	0.0000	0.0000	0.0000	0.0000	0	0
0	908.2500	7.0000	0	5	0.0000	0.0000	0.0000	0.0000	0	0
0	910.0000	7.0000	0	5	0.0000	0.0000	0.0000	0.0000	0	0
0	911.7500	7.0000	0	5	0.0000	0.0000	0.0000	0.0000	0	0
0	913.5000	7.0000	0	5	0.0000	0.0000	0.0000	0.0000	0	0
0	915.2500	7.0000	0	5	0.0000	0.0000	0.0000	0.0000	0	0
0	917.0000	7.0000	0	5	0.0000	0.0000	0.0000	0.0000	0	0
0	918.7500	7.0000	0	5	0.0000	0.0000	0.0000	0.0000	0	0
0	920.5000	7.0000	0	5	0.0000	0.0000	0.0000	0.0000	0	0
0	922.2500	7.0000	0	5	0.0000	0.0000	0.0000	0.0000	0	0
0	924.0000	7.0000	0	5	0.0000	0.0000	0.0000	0.0000	0	0
0	925.7500	7.0000	0	5	0.0000	0.0000	0.0000	0.0000	0	0
0	927.5000	7.0000	0	5	0.0000	0.0000	0.0000	0.0000	0	0
0	929.2500	7.0000	0	5	0.0000	0.0000	0.0000	0.0000	0	0
0	931.0000	7.0000	0	5	0.0000	0.0000	0.0000	0.0000	0	0
0	932.7500	7.0000	0	5	0.0000	0.0000	0.0000	0.0000	0	0
0	934.5000	7.0000	0	5	0.0000	0.0000	0.0000	0.0000	0	0
0	936.2500	7.0000	0	5	0.0000	0.0000	0.0000	0.0000	0	0
0	938.0000	7.0000	0	5	0.0000	0.0000	0.0000	0.0000	0	0
0	939.7500	7.0000	0	5	0.0000	0.0000	0.0000	0.0000	0	0
0	941.5000	7.0000	0	5	0.0000	0.0000	0.0000	0.0000	0	0
0	943.2500	7.0000	0	5	0.0000	0.0000	0.0000	0.0000	0	0
0	945.0000	7.0000	0	5	0.0000	0.0000	0.0000	0.0000	0	0
0	946.7500	7.0000	0	5	0.0000	0.0000	0.0000	0.0000	0	0
0	948.5000	7.0000	0	5	0.0000	0.0000	0.0000	0.0000	0	0
0	950.2500	7.0000	0	5	0.0000	0.0000	0.0000	0.0000	0	0
0	952.0000	7.0000	0	5	0.0000	0.0000	0.0000	0.0000	0	0
0	953.7500	7.0000	0	5	0.0000	0.0000	0.0000	0.0000	0	0
0	955.5000	7.0000	0	5	0.0000	0.0000	0.0000	0.0000	0	0
0	957.2500	7.0000	0	5	0.0000	0.0000	0.0000	0.0000	0	0
0	959.0000	7.0000	0	5	0.0000	0.0000	0.0000	0.0000	0	0
0	960.7500	7.0000	0	5	0.0000	0.0000	0.0000	0.0000	0	0
0	962.5000	7.0000	0	5	0.0000	0.0000	0.0000	0.0000	0	0
0	964.2500	7.0000	0	5	0.0000	0.0000	0.0000	0.0000	0	0
0	966.0000	7.0000	0	5	0.0000	0.0000	0.0000	0.0000	0	0
0	967.7500	7.0000	0	5	0.0000	0.0000	0.0000	0.0000	0	0
0	969.5000	7.0000	0	5	0.0000	0.0000	0.0000	0.0000	0	0
0	971.2500	7.0000	0	5	0.0000	0.0000	0.0000	0.0000	0	0
0	973.0000	7.0000	0	5	0.0000	0.0000	0.0000	0.0000	0	0
0	974.7500	7.0000	0	5	0.0000	0.0000	0.0000	0.0000	0	0
0	976.5000	7.0000	0	5	0.0000	0.0000	0.0000	0.0000	0	0
0	978.2500	7.0000	0	5	0.0000	0.0000	0.0000	0.0000	0	0
0	980.0000	7.0000	0	5	0.0000	0.0000	0.0000	0.0000	0	0
0	981.7500	7.0000	0	5	0.0000	0.0000	0.0000	0.0000	0	0
0	983.5000	7.0000	0	5	0.0000	0.0000	0.0000	0.0000	0	0
0	985.2500	7.0000	0	5	0.0000	0.0000	0.0000	0.0000	0	0
0	987.0000	7.0000	0	5	0.0000	0.0000	0.0000	0.0000	0	0
0	988.7500	7.0000	0	5	0.0000	0.0000	0.0000	0.0000	0	0
0	990.5000	7.0000	0	5	0.0000	0.0000	0.0000	0.0000	0	0
0	992.2500	7.0000	0	5	0.0000	0.0000	0.0000	0.0000	0	0
0	994.0000	7.0000	0	5	0.0000	0.0000	0.0000	0.0000	0	0
0	995.7500	7.0000	0	5	0.0000	0.0000	0.0000	0.0000	0	0
0	997.5000	7.0000	0	5	0.0000	0.0000	0.0000	0.0000	0	0
0	999.2500	7.0000	0	5	0.0000	0.0000	0.0000	0.0000	0	0
0	1001.0000	7.0000	0	5	0.0000	0.0000	0.0000	0.0000	0	0
0	1002.7500	7.0000	0	5	0.0000	0.0000	0.0000	0.0000	0	0
0	1004.5000	7.0000	0	5	0.0000	0.0000	0.0000	0.0000	0	0
0	1006.2500	7.0000	0	5	0.0000	0.0000	0.0000	0.0000	0	0
0	1008.0000	7.0000	0	5	0.0000	0.0000	0.0000	0.0000	0	0
0	1009.7500	7.0000	0	5	0.0000	0.0000	0.0000	0.0000	0	0
0	1011.5000	7.0000	0	5	0.0000	0.0000	0.0000	0.0000	0	0
0	1013.2500	7.0000	0	5	0.0000	0.0000	0.0000	0.0000	0	0
0	1015.0000	7.0000	0	5	0.0000	0.0000	0.0000	0.0000	0	0
0	1016.7500	7.0000	0	5	0.0000	0.0000	0.0000	0.0000	0	0
0	1018.5000	7.0000	0	5	0.0000	0.0000	0.0000	0.0000	0	0
0	1020.2500	7.0000	0	5	0.0000	0.0000	0.0000	0.0000	0	0
0	1022.0000	7.0000	0	5	0.0000	0.0000	0.0000	0.0000	0	0
0	1023.7500	7.0000	0	5	0.0000	0.0000	0.0000	0.0000	0	0
0	1025.5000	7.0000	0	5	0.0000	0.0000	0.0000	0.0000	0	0
0	1027.2500	7.0000	0	5	0.0000	0.0000	0.0000	0.0000	0	0
0	1029.0000	7.0000	0	5	0.0000	0.0000	0.0000	0.0000	0	0
0	1030.7500	7.0000	0	5	0.0000	0.0000	0.0000	0.0000	0	0
0	1032.5000	7.0000	0	5	0.0000	0.0000	0.0000	0.0000	0	0
0	1034.2500	7.0000	0	5	0.0000	0.0000	0.0000	0.0000	0	0
0	1036.0000	7.0000	0	5	0.0000	0.0000	0.0000	0.0000	0	0
0	1037.7500	7.0000	0	5	0.0000	0.0000	0.0000	0.0000	0	0
0	1039.5000	7.0000	0	5	0.0000	0.0000	0.0000	0.0000	0	0
0	1041.2500	7.0000	0	5	0.0000	0.0000	0.0000	0.0000	0	0
0	1043.0000	7.0000	0	5	0.0000	0.0000	0.0000	0.0000	0	0
0	1044.7500	7.0000	0	5	0.0000	0.0000	0.0000	0.0000	0	0
0	1046.5000	7.0000	0	5	0.0000	0.0000	0.0000	0.0000	0	0
0	1048.2500	7.0000	0	5	0.0000	0.0000	0.0000	0.0000	0	0
0	1050.0000	7.0000	0	5	0.0000	0.0000	0.0000	0.0000	0	0
0	1051.7500	7.0000	0	5	0.0000	0.0000	0.0000	0.0000	0	0
0	1053.5000	7.0000	0	5	0.0000	0.0000	0.0000	0.0000	0	0
0	1055.2500	7.0000	0	5	0.0000	0.0000	0.0000	0.0000	0	0
0	1057.0000	7.0000	0	5	0.0000	0.0000	0.0000	0.0000	0	0
0	1058.7500	7.0000	0	5	0.0000	0.0000	0.0000	0.0000	0	0
0	1060.5000	7.0000	0	5	0.0000	0.0000	0.0000	0.0000	0	0
0	1062.2500	7.0000	0	5	0.0000	0.0000	0.0000	0.0000	0	0
0	1064.0000	7.0000	0	5	0.0000	0.0000	0.0000	0.0000	0	0
0	1065.7500	7.0000	0	5	0.0000	0.0000	0.0000	0.0000	0	0
0	1067.5000	7.0000	0	5	0.0000	0.0000	0.0000	0.0000	0	0
0	1069.2500	7.0000	0	5	0.0000	0.0000	0.0000	0.0000	0	0
0	1071.0000	7.0000	0	5	0.0000	0.0000	0.0000	0.0000	0	0
0	1072.7500	7.0000	0	5	0.0000	0.0000	0.0000	0.0000	0	0
0	1074.5000	7.0000	0	5	0.0000	0.0000	0.0000	0.0000	0	0
0	1076.2500	7.0000	0	5	0.0000	0.0000	0.0000	0.0000	0	0
0	1078.0000	7.0000	0	5	0.0000	0.0000	0.0000	0.0000	0	0
0	1079.7500	7.0000	0	5	0.0000	0.0000	0.0000	0.0000	0	0
0	1081.5000	7.0000	0	5	0.0000	0.0000	0.0000	0.0000	0	0
0	1083.2500	7.0000	0	5	0.0000	0.0000	0.0000	0.0000	0	0
0	1085.0000	7.0000	0	5	0.0000	0.0000	0.0000	0.0000	0	0
0	1086.7500	7.0000	0	5	0.0000	0.0000	0.0000	0.0000	0	0
0	1088.5000	7.0000	0	5	0.0000	0.0000	0.0000	0.0000	0	0
0	1090.2500	7.0000	0	5	0.0000	0.0000	0.0000	0.0000	0	0
0	1092.0000	7.0000	0	5	0.0000	0.0000	0.0000	0.0000	0	0
0	1093.7500	7.0000	0	5	0.0000	0.0000	0.0000	0.0000	0	0
0	1095.5000	7.0000	0	5	0.0000	0.0000	0.0000	0.0000	0	0
0	1097.2500	7.0000	0	5	0.0000	0.0000	0.0000	0.0000	0	0
0	1099.0000	7.0000	0	5	0.0000	0.0000	0.0000	0.0000	0	0
0	1100.7500	7.0000	0	5	0.0000	0.0000	0.0000	0.0000	0	0
0	1102.5000	7.0000	0	5	0.0000	0.0000	0.0000	0.0000	0	0
0	1104.2500	7.0000	0	5	0.0000	0.0000	0.0000	0.0000	0	0
0	1106.0000	7.0000	0	5	0.0000	0.0000	0.0000	0.0000	0	0
0	1107.7500	7.0000	0	5	0.0000	0.0000	0.0000	0.0000	0	0
0	1109.5000	7.0000	0	5	0.0000	0.0000	0.0000	0.0000	0	0
0	1111.2500	7.0000	0	5	0.0000	0.0000	0.0000	0.0000	0	0
0	1113.0000	7.0000	0	5	0.0000	0.0000	0.0000	0.0000	0	0
0	1114.7500	7.0000	0	5	0.0000	0.0000	0.0000	0.0000	0	0
0	1116.5000	7.0000	0	5	0.0000	0.0000	0.0000	0.0000	0	0
0	1118.2500	7.0000	0	5	0.0000	0.0000	0.0000	0.0000	0	0
0	1120.0000	7.0000	0	5	0.0000	0.0000	0.0000	0.0000	0	0
0	1121.7500	7.0000	0	5	0.0000	0.0000	0.0000	0.0000	0	0
0	1123.5000	7.0000	0	5	0.0000	0.0000	0.0000	0.0000	0	0
0	1125.2500	7.0000	0	5	0.0000	0.0000	0.0000	0.0000	0	0
0	1127.0000	7.0000	0	5	0.0000	0.0000	0.0000	0.0000	0	0
0	1128.7500	7.0000	0	5	0.0000	0.0000	0.0000	0.0000	0	0
0	1130.5000	7.0000	0	5	0.0000	0.0000	0.0000	0.0000	0	0
0	1132.2500	7.0000	0	5	0.0000	0.0000	0.0000	0.0000	0	0
0	1134.0000	7.0000	0	5	0.0000	0.0000	0.0000	0.0000	0	0
0	1135.7500	7.0000	0	5	0.0000	0.0000	0.0000	0.0000	0	0
0	1137.5000	7.0000	0	5	0.0000	0.0000	0.0000	0.0000	0	0
0	1139.2500	7.0000	0	5	0.0000	0.0000	0.0000	0.0000	0	0
0	1141.0000	7.0000	0	5	0.0000	0.0000	0.0000	0.0000	0	0
0	1142.7500	7.0000	0	5	0.0000	0.0000	0.0000	0.0000	0	0
0	1144.5000	7.0000	0	5	0.0000	0.0000	0.0000	0.0000	0	0
0	1146.2500	7.0000	0	5	0.0000	0.0000	0.0000	0.0000	0	0
0	1148.0000	7.0000	0	5	0.0000	0.0000	0.0000	0.0000	0	0
0	1149.7500	7.0000	0	5	0.0000	0.0000	0.0000	0.0000	0	0
0	1151.5000	7.0000	0	5	0.0000	0.0000	0.0000	0.0000	0	0
0	1153.2500	7.0000	0	5	0.0000	0.0000	0.0000	0.0000	0	0
0	1155.0000	7.0000	0	5	0.0000	0.0000	0.0000	0.0000	0	0
0	1156.7500	7.0000	0	5	0.0000	0.0000	0.0000	0.0000	0	0
0	1158.5000	7.0000	0	5	0.0000	0.0000	0.0000	0.0000	0	0
0	1160.2500	7.0000	0	5	0.0000	0.0000	0.0000	0.0000	0	0
0	1162.0000	7.0000	0	5	0.0000	0.0000	0.0000	0.0000	0	0
0	1163.7500	7.0000	0	5	0.0000	0.0000	0.0000	0.0000	0	0
0	1165.5000	7.0000	0	5	0.0000	0.0000	0.0000	0.0000	0	0
0	1167.2500	7.0000	0	5	0.0000	0.0000	0.0000	0.0000	0	0
0	1169.0000	7.0000	0	5	0.0000	0.0000	0.0000	0.0000	0	0
0	1170.7500	7.0000	0	5	0.0000	0.0000	0.0000	0.0000	0	0
0	1172.5000	7.0000	0	5	0.0000	0.0000	0.0000	0.0000	0	0
0	1174.2500	7.0000	0	5	0.0000	0.0000	0.0000	0.0000	0	0
0	1176.0000	7.0000	0	5	0.0000	0.0000	0.0000	0.0000	0	0
0	1177.7500	7.0000	0	5	0.0000	0.0000	0.0000	0.0000	0	0
0	1179.5000	7.0000	0	5	0.0000	0.0000	0.0000	0.0000	0	0
0	1181.2500	7.0000	0	5	0.0000	0.0000	0.0000	0.0000	0	0
0	1183.0000	7.0000	0	5	0.0000	0.0000	0.0000	0.0000	0	0
0	1184.7500	7.0000	0	5	0.0000	0.0000	0.0000	0.0000	0	0
0	1186.5000	7.0000	0	5	0.0000	0.0000	0.0000	0.0000	0	0
0	1188.2500	7.0000	0	5	0.0000	0.0000	0.0000	0.0000	0	0
0	1190.0000	7.0000	0	5	0.0000	0.0000	0.0000	0.0000	0	0
0	1191.7500	7.0000	0	5	0.0000	0.0000	0.0000	0.0000	0	0
0	1193.5000	7.0000	0	5	0.0000	0.0000	0.0000	0.0000	0	0
0	1195.2500	7.0000	0	5	0.0000	0.0000	0.0000	0.0000	0	0
0	1197.0000	7.0000	0	5	0.0000	0.0000	0.0000	0.0000	0	0
0	1198.7500	7.0000	0	5	0.0000	0.0000	0.0000	0.0000	0	0
0	1200.5000	7.0000	0	5	0.0000	0.0000	0.0000	0.0000	0	0
0	1202.2500	7.0000	0	5	0.0000	0.0000	0.0000	0.0000	0	0
0	1204.0000	7.0000	0	5	0.0000	0.0000	0.0000	0.0000	0	0
0	1205.7500	7.0000	0	5	0.0000	0.0000	0.0000	0.0000	0	0
0	1207.5000	7.0000	0	5	0.0000	0.0000	0.0000	0.0000	0	0
0	1209.2500	7.0000	0	5	0.0000	0.0000	0.0000	0.0000	0	0
0	1211.0000	7.0000	0	5	0.0000	0.0000	0.0000	0.0000	0	0
0	1212.7500	7.0000	0	5	0.0000	0.0000	0.0000	0.0000	0	0
0	1214.5000	7.0000	0	5	0.0000	0.0000	0.0000	0.0000	0	0
0	1216.2500	7.0000	0	5	0.0000	0.0000	0.0000	0.0000	0	0
0	1218.0000	7.0000	0	5	0.0000	0.0000	0.0000	0.0000	0	0
0	1219.7500	7.0000	0	5	0.0000	0.0000	0.0000	0.0000	0	0
0	1221.5000	7.0000	0	5	0.0000	0.0000	0.0000	0.0000	0	0
0	1223.2500	7.0000	0	5	0.0000	0.0000	0.0000	0.0000	0	0
0	1225.0000	7.0000	0	5	0.0000	0.0000	0.0000	0.0000	0	0
0	1226.7500	7.0000	0	5	0.0000	0.0000	0.0000	0.0000	0	0
0	1228.5000	7.0000	0	5	0.0000	0.0000	0.0000	0.0000	0	0
0	1230.2500	7.0000	0	5	0.0000	0.0000	0.0000	0.0000	0	0
0	1232.0000	7.0000	0	5	0.0000	0.0000	0.0000	0.0000	0	0
0	1233.7500	7.0000	0	5	0.0000	0.0000	0.0000	0.0000	0	0
0	1235.5000	7.0000	0	5	0.0000	0.0000	0.0000	0.0000	0	0
0	1237.2500	7.0000	0	5	0.0000	0.0000	0.0000	0.0000	0	0
0	1239.0000	7.0000	0	5	0.0000	0.0000	0.0000	0.0000	0	0
0	1240.7500	7.0000	0	5	0.0000	0.0000	0.0000	0.0000	0	0
0	1242.5000	7.0000	0	5	0.0000	0.0000	0.0000	0.0000	0	0
0	1244.2500	7.0000	0	5	0.0000	0.0000	0.0000	0.0000	0	0
0	1246.0000	7.0000	0	5	0.0000	0.0000	0.0000	0.0000	0	0
0	1247.7500	7.0000	0	5	0.0000	0.0000	0.0000	0.0000	0	0
0	1249.5000	7.0000	0	5	0.0000	0.0000	0.0000	0.0000	0	0
0	1251.2500	7.0000	0	5	0.0000	0.0000	0.0000	0.0000	0	0
0	1253.0000	7.0000	0	5	0.0000	0.0000	0.0000	0.0000	0	0
0	1254.7500	7.0000	0	5	0.0000	0.0000	0.0000	0.0000	0	0
0	1256.5000	7.0000	0	5	0.0000	0.0000	0.0000	0.0000	0	0
0	1258.2500	7.0000	0	5	0.0000	0.0000	0.0000	0.0000	0	0
0	1260.0000	7.0000	0	5	0.0000	0.0000	0.0000	0.0000	0	0
0	1261.7500	7.0000	0	5	0.0000	0.0000	0.0000	0.0000	0	0
0	1263.5000	7.0000	0	5	0.0000	0.0000	0.0000	0.0000	0	0
0	1265.2500	7.0000	0	5	0.0000	0.0000	0.0000	0.0000	0	0
0	1267.0000	7.0000	0	5	0.0000	0.0000	0.0000	0.0000	0	0
0	1268.7500	7.0000	0	5	0.0000	0.0000	0.0000	0.0000	0	0
0	1270.5000	7.0000	0	5	0.0000	0.0000	0.0000	0.0000	0	0
0	1272.2500	7.0000	0	5	0.0000	0.0000	0.0000	0.0000	0	0
0	1274.0000	7.0000	0	5	0.0000	0.0000	0.0000	0.0000	0	0
0	1275.7500	7.0000	0	5	0.0000	0.0000	0.0000	0.0000	0	0
0	1277.5000	7.0000	0	5	0.0000	0.0000	0.0000	0.0000	0	0
0	1279.2500	7.0000	0	5	0.0000	0.0000	0.0000	0.0000	0	0
0	1281.0000	7.0000	0	5	0.0000	0.0000	0.0000	0.0000	0	0
0	1282.7500	7.0000	0	5	0.0000	0.0000	0.0000	0.0000	0	0
0	1284.5000	7.0000	0	5	0.0000	0.0000	0.0000	0.0000	0	0
0	1286.2500	7.0000	0	5	0.0000	0.0000	0.0000	0.0000	0	0
0	1288.0000	7.0000	0	5	0.0000	0.0000	0.0000	0.0000	0	0
0	1289.7500	7.0000	0	5	0.0000	0.0000	0.0000	0.0000	0	0
0	1291.5000	7.0000	0	5	0.0000	0.0000	0.0000	0.0000	0	0
0	1293.2500	7.0000	0	5	0.0000	0.0000	0.0000	0.0000	0	0
0	1295.0000	7.0000	0	5	0.0000	0.0000	0.0000	0.0000	0	0
0	1296.7500	7.0000	0	5	0.0000	0.0000	0.0000	0.0000	0	0
0	1298.5000	7.0000	0	5	0.0000	0.0000	0.0000	0.0000	0	0
0	1300.2500	7.0000	0	5	0.0000	0.0000	0.0000	0.0000	0	0
0	1302.0000	7.0000	0	5	0.0000	0.0000	0.0000	0.0000	0	0
0	1303.7500	7.0000	0	5	0.0000	0.0000	0.0000	0.0000	0	0
0	1305.5000	7.0000	0	5	0.0000	0.0000	0.0000	0.0000	0	0
0	1307.2500	7.0000	0	5	0.0000	0.0000	0.0000	0.0000	0	0
0	1309.0000	7.0000	0	5	0.0000	0.0000	0.0000	0.0000	0	0
0	1310.7500	7.0000	0	5	0.0000	0.0000	0.0000	0.0000	0	0
0	1312.5000	7.0000	0	5	0.0000	0.0000	0.0000	0.0000	0	0
0	1314.2500	7.0000	0	5	0.0000	0.0000	0.0000	0.0000	0	0
0	1316.0000	7.0000	0	5	0.0000	0.0000	0.0000	0.0000	0	0
0	1317.7500	7.0000	0	5	0.0000	0.0000	0.0000	0.0000	0	0
0	1319.5000	7.0000	0	5	0.0000	0.0000	0.0000	0.0000	0	0
0	1321.2500	7.0000	0	5	0.0000	0.0000	0.0000	0.0000	0	0
0	1323.0000	7.0000	0	5	0.0000	0.0000	0.0000	0.0000	0	0
0	1324.7500	7.0000	0	5	0.0000	0.0000	0.0000	0.0000	0	0
0	1326.5000	7.0000	0	5	0.0000	0.0000	0.0000	0.0000	0	0
0	1328.2500	7.0000	0	5	0.0000	0.0000	0.0000	0.0000	0	0
0	1330.0000	7.0000	0	5	0.0000	0.0000	0.0000	0.0000	0	0
0	1331.7500	7.0000	0	5	0.0000	0.0000	0.0000	0.0000	0	0
0	1333.5000	7.0000	0	5	0.0000	0.0000	0.0000	0.0000	0	0
0	1335.2500	7.0000	0	5	0.0000	0.0000	0.0000	0.0000	0	0
0	1337.0000	7.0000	0	5	0.0000	0.0000	0.0000	0.0000	0	0
0	1338.7500	7.0000	0	5	0.0000	0.0000	0.0000	0.0000	0	0
0	1340.5000	7.0000	0	5	0.0000	0.0000	0.0000	0.0000	0	0
0	1342.2500	7.0000	0	5	0.0000	0.0000	0.0000	0.0000	0	0
0	1344.0000	7.0000	0	5	0.0000	0.0000	0.0000	0.0000	0	0
0	1345.7500	7.0000	0	5	0.0000	0.0000	0.0000	0.0000	0	0
0	1347.5000	7.0000	0	5	0.0000	0.0000	0.0000	0.0000	0	0
0	1349.2500	7.0000	0	5	0.0000	0.0000	0.0000	0.0000	0	0
0	1351.0000	7.0000	0	5	0.0000	0.0000	0.0000	0.0000	0	0
0	1352.7500	7.0000	0	5	0.0000	0.0000	0.0000	0.0000	0	0
0	1354.5000	7.0000	0	5	0.0000	0.0000	0.0000	0.0000	0	0
0	1356.2500	7.0000	0	5	0.0000	0.0000	0.0000	0.0000	0	0
0	1358.0000	7.0000	0	5	0.0000	0.0000	0.0000	0.0000	0	0
0	1359.7500	7.0000	0	5	0.0000	0.0000	0.0000	0.0000	0	0
0	1361.5000	7.0000	0	5	0.0000	0.0000	0.0000	0.0000	0	0
0	1363.2500	7.0000	0	5	0.0000	0.0000	0.0000	0.0000	0	0
0	1365.0000	7.0000	0	5	0.0000	0.0000	0.0000	0.0000	0	0
0	1366.7500	7.0000	0	5	0.0000	0.0000	0.0000	0.0000	0	0
0	1368.5000	7.0000	0	5	0.0000	0.0000	0.0000	0.0000	0	0
0	1370.2500	7.0000	0	5	0.0000	0.0000	0.0000	0.0000	0	0
0	1372.0000	7.0000	0	5	0.0000	0.0000	0.0000	0.0000	0	0
0	1373.7500	7.0000	0	5	0.0000	0.0000	0.0000	0.0000	0	0
0	1375.5000	7.0000	0	5	0.0000	0.0000	0.0000	0.0000	0	0
0	1377.2500	7.0000	0	5	0.0000	0.0000	0.0000	0.0000	0	0
0	1379.0000	7.0000	0	5	0.0000	0.0000	0.0000	0.0000	0	0
0	1380.7500	7.0000	0	5	0.0000	0.0000	0.0000	0.0000	0	0
0	1382.5000	7.0000	0	5	0.0000	0.0000	0.0000	0.0000	0	0
0	1384.2500	7.0000	0	5	0.0000	0.0000	0.0000	0.0000	0	0
0	1386.0000	7.0000	0	5	0.0000	0.0000	0.0000	0.0000	0	0
0	1387.7500	7.0000	0	5	0.0000	0.0000	0.0000	0.0000	0	0
0	1389.5000	7.0000	0	5	0.0000	0.0000	0.0000	0.0000	0	0
0	1391.2500	7.0000	0	5	0.0000	0.0000	0.0000	0.0000	0	0
0	1393.0000	7.0000	0	5	0.0000	0.0000	0.0000	0.0000	0	0
0	1394.7500	7.0000	0	5	0.0000	0.0000	0.0000	0.0000	0	0
0	1396.5000	7.0000	0	5	0.0000	0.0000	0.0000	0.0000	0	0
0	1398.2500	7.0000	0	5	0.0000	0.0000	0.0000	0.0000	0	0
0	1400.0000	7.0000	0	5	0.0000	0.0000	0.0000	0.0000	0	0
0	1401.7500	7.0000	0	5	0.0000	0.0000	0.0000	0.0000	0	0
0	1403.5000	7.0000	0	5	0.0000	0.0000	0.0000	0.0000	0	0
0	1405.2500	7.0000	0	5	0.0000	0.0000	0.0000	0.0000	0	0
0	1407.0000	7.0000	0	5	0.0000	0.0000	0.0000	0.0000	0	0
0	1408.7500	7.0000	0	5	0.0000	0.0000	0.0000	0.0000	0	0
0	1410.5000	7.0000	0	5	0.0000	0.0000	0.0000	0.0000	0	0
0	1412.2500	7.0000	0	5	0.0000	0.0000	0.0000	0.0000	0	0
0	1414.0000	7.0000	0	5	0.0000	0.0000	0.0000	0.0000	0	0
0	1415.7500	7.0000	0	5	0.0000	0.0000	0.0000	0.0000	0	0
0	1417.5000	7.0000	0	5	0.0000	0.0000	0.0000	0.0000	0	0
0	1419.2500	7.0000	0	5	0.0000	0.0000	0.0000	0.0000	0	0
0	1421.0000	7.0000	0	5	0.0000	0.0000	0.0000	0.0000	0	0
0	1422.7500	7.0000	0	5	0.0000	0.0000	0.0000	0.0000	0	0
0	1424.5000	7.0000	0	5	0.0000	0.0000	0.0000	0.0000	0	0
0	1426.2500	7.0000	0	5	0.0000	0.0000	0.0000	0.0000	0	0
0	1428.0000	7.0000	0	5	0.0000	0.0000	0.0000	0.0000	0	0
0	1429.7500	7.0000	0	5	0.0000	0.0000	0.0000	0.0000	0	0
0	1431.5000	7.0000	0	5	0.0000	0.0000	0.0000	0.0000	0	0
0	1433.2500	7.0000	0	5	0.0000	0.0000	0.0000	0.0000	0	0
0	1435.0000	7.0000	0	5	0.0000	0.0000	0.0000	0.0000	0	0
0	1436.7500	7.0000	0	5	0.0000	0.0000	0.0000	0.0000	0	0
0	1438.5000	7.0000	0	5	0.0000	0.0000	0.0000	0.0000	0	0
0	1440.2500	7.0000	0	5	0.0000	0.0000	0.0000	0.0000	0	0
0	1442.0000	7.0000	0	5	0.0000	0.0000	0.0000	0.0000	0	0
0	1443.7500	7.0000	0	5	0.0000	0.0000	0.0000	0.0000	0	0
0	1445.5000	7.0000	0	5	0.0000	0.0000	0.0000	0.0000	0	0
0	1447.2500	7.0000	0	5	0.0000	0.0000	0.0000	0.0000	0	0
0	1449.0000	7.0000	0	5	0.0000	0.0000	0.0000	0.0000	0	0
0	1450.7500	7.0000	0	5	0.0000	0.0000	0.0000	0.0000	0	0
0	1452.5000	7.0000	0	5	0.0000	0.0000	0.0000	0.0000	0	0
0	1454.2500	7.0000	0	5	0.0000	0.0000	0.0000	0.0000	0	0
0	1456.0000	7.0000	0	5	0.0000	0.0000	0.0000	0.0000	0	0
0	1457.7500	7.0000	0	5	0.0000	0.0000	0.0000	0.0000	0	0
0	1459.5000	7.0000	0	5	0.0000	0.0000	0.0000	0.0000	0	0
0	1461.2500	7.0000	0	5	0.0000	0.0000	0.0000	0.0000	0	0
0	1463.0000	7.0000	0	5	0.0000	0.0000	0.0000	0.0000	0	0
0	1464.7500	7.0000	0	5	0.0000	0.0000	0.0000	0.0000	0	0
0	1466.5000	7.0000	0	5	0.0000	0.0000	0.0000	0.0000	0	0
0	1468.2500	7.0000	0	5	0.0000	0.0000	0.0000	0.0000	0	0
0	1470.0000	7.0000	0	5	0.0000	0.0000	0.0000	0.0000	0	0
0	1471.7500	7.0000	0	5	0.0000	0.0000	0.0000	0.0000	0	0
0	1473.5000	7.0000	0	5	0.0000	0.0000	0.0000	0.0000	0	0
0	1475.2500	7.0000	0	5	0.0000	0.0000	0.0000	0.0000	0	0
0	1477.0000	7.0000	0	5	0.0000	0.0000	0.0000	0.0000	0	0
0	1478.7500	7.0000	0	5	0.0000	0.0000	0.0000	0.0000	0	0
0	1480.5000	7.0000	0	5	0.0000	0.0000	0.0000	0.0000	0	0
0	1482.2500	7.0000	0	5	0.0000	0.0000	0.0000	0.0000	0	0
0	1484.0000	7.0000	0	5	0.0000	0.0000	0.0000	0.0000	0	0
0	1485.7500	7.0000	0	5	0.0000	0.0000	0.0000	0.0000	0	0
0	1487.5000	7.0000	0	5	0.0000	0.0000	0.0000	0.0000	0	0
0	1489.2500	7.0000	0	5	0.0000	0.0000	0.0000	0.0000	0	0
0	1491.0000	7.0000	0	5	0.0000	0.0000	0.0000	0.0000	0	0
0	1492.7500	7.0000	0	5	0.0000	0.0000	0.0000	0.0000	0	0
0	1494.5000	7.0000	0	5	0.0000	0.0000	0.0000	0.0000	0	0
0	1496.2500	7.0000	0	5	0.0000	0.0000	0.0000	0.0000	0	0
0	1498.0000	7.0000	0	5	0.0000	0.0000	0.0000	0.0000	0	0
0	1499.7500	7.0000	0	5	0.0000	0.0000	0.0000	0.0000	0	0
0	1501.5000	7.0000	0	5	0.0000	0.0000	0.0000	0.0000	0	0
0	1503.2500	7.0000	0	5	0.0000	0.0000	0.0000	0.0000	0	0
0	1505.0000	7.0000	0	5	0.0000	0.0000	0.0000	0.0000	0	0
0	1506.7500	7.0000	0	5	0.0000	0.0000	0.0000	0.0000	0	0
0	1508.5000	7.0000	0	5	0.0000	0.0000	0.0000	0.0000	0	0
0	1510.2500	7.0000	0	5	0.0000	0.0000	0.0000	0.0000	0	0
0	1512.0000	7.0000	0	5	0.0000	0.0000	0.0000	0.0000	0	0
0	1513.7500	7.0000	0	5	0.0000	0.0000	0.0000	0.0000	0	0
0	1515.5000	7.0000	0	5	0.0000	0.0000	0.0000	0.0000	0	0
0	1517.2500	7.0000	0	5	0.0000	0.0000	0.0000	0.0000	0	0
0	1519.0000	7.0000	0	5	0.0000	0.0000	0.0000	0.0000	0	0
0	1520.7500	7.0000	0	5	0.0000	0.0000	0.0000	0.0000	0	0
0	1522.5000	7.0000	0	5	0.0000	0.0000	0.0000	0.0000	0	0
0	1524.2500	7.0000	0	5	0.0000	0.0000	0.0000	0.0000	0	0
0	1526.0000	7.0000	0	5	0.0000	0.0000	0.0000	0.0000	0	0
0	1527.7500	7.0000	0	5	0.0000	0.0000	0.0000	0.0000	0	0
0	1529.5000	7.0000	0	5	0.0000	0.0000	0.0000	0.0000	0	0
0	1531.2500	7.0000	0	5	0.0000	0.0000	0.0000	0.0000	0	0
0	1533.0000	7.0000	0	5	0.0000	0.0000	0.0000	0.0000	0	0
0	1534.7500	7.0000	0	5	0.0000	0.0000	0.0000	0.0000	0	0
0	1536.5000	7.0000	0	5	0.0000	0.0000	0.0000	0.0000	0	0
0	1538.2500	7.0000	0	5	0.0000	0.0000	0.0000	0.0000	0	0
0	1540.0000	7.0000	0	5	0.0000	0.0000	0.0000	0.0000	0	0
0	1541.7500	7.0000	0	5	0.0000	0.0000	0.0000	0.0000	0	0
0	1543.5000	7.0000	0	5	0.0000	0.0000	0.0000	0.0000	0	0
0	1545.2500	7.0000	0	5	0.0000	0.0000	0.0000	0.0000	0	0
0	1547.0000	7.0000	0	5	0.0000	0.0000	0.0000	0.0000	0	0
0	1548.7500	7.0000	0	5	0.0000	0.0000	0.0000	0.0000	0	0
0	1550.5000	7.0000	0	5	0.0000	0.0000	0.0000	0.0000	0	0
0	1552.2500	7.0000	0	5	0.0000	0.0000	0.0000	0.0000	0	0
0	1554.0000	7.0000	0	5	0.0000	0.0000	0.0000	0.0000	0	0
0	1555.7500	7.0000	0	5	0.0000	0.0000	0.0000	0.0000	0	0
0	1557.5000	7.0000	0	5	0.0000	0.0000	0.0000	0.0000	0	0
0	1559.2500	7.0000	0	5	0.0000	0.0000	0.0000	0.0000	0	0
0	1561.0000	7.0000	0	5	0.0000	0.0000	0.0000	0.0000	0	0
0	1562.7500	7.0000	0	5	0.0000	0.0000	0.0000	0.0000	0	0
0	1564.5000	7.0000	0	5	0.0000	0.0000	0.0000	0.0000	0	0
0	1566.2500	7.0000	0	5	0.0000	0.0000	0.0000	0.0000	0	0
0	1568.0000	7.0000	0	5	0.0000	0.0000	0.0000	0.0000	0	0
0	1569.7500	7.0000	0	5	0.0000	0.0000	0.0000	0.0000	0	0
0	1571.5000	7.0000	0	5	0.0000	0.0000	0.0000	0.0000	0	0
0	1573.2500	7.0000	0	5	0.0000	0.0000	0.0000	0.0000	0	0
0	1575.0000	7.0000	0	5	0.0000	0.0000	0.0000	0.0000	0	0
0	1576.7500	7.0000	0	5	0.0000	0.0000	0.0000	0.0000	0	0
0	1578.5000	7.0000	0	5	0.0000	0.0000	0.0000	0.0000	0	0
0	1580.2500	7.0000	0	5	0.0000	0.0000	0.0000	0.0000	0	0
0	1582.0000	7.0000	0	5	0.0000	0.0000	0.0000	0.0000	0	0
0	1583.7500	7.0000	0	5	0.0000	0.0000	0.0000	0.0000	0	0
0	1585.5000	7.0000	0	5	0.0000	0.0000	0.0000	0.0000	0	0
0	1587.2500	7.0000	0	5	0.0000	0.0000	0.0000	0.0000	0	0
0	1589.0000	7.0000	0	5	0.0000	0.0000	0.0000	0.0000	0	0
0	1590.7500	7.0000	0	5	0.0000	0.0000	0.0000	0.0000	0	0
0	1592.5000	7.0000	0	5	0.0000	0.0000	0.0000	0.0000	0	0
0	1594.2500	7.0000	0	5	0.0000	0.0000	0.0000	0.0000	0	0
0	1596.0000	7.0000	0	5	0.0000	0.0000	0.0000	0.0000	0	0
0	1597.7500	7.0000	0	5	0.0000	0.0000	0.0000	0.0000	0	0
0	1599.5000	7.0000	0	5	0.0000	0.0000	0.0000	0.0000	0	0
0	1601.2500	7.0000	0	5	0.0000	0.0000	0.0000	0.0000	0	0
0	1603.0000	7.0000	0	5	0.0000	0.0000	0.0000	0.0000	0	0
0	1604.7500	7.0000	0	5	0.0000	0.0000	0.0000	0.0000	0	0
0	1606.5000	7.0000	0	5	0.0000	0.0000	0.0000	0.0000	0	0
0	1608.2500	7.0000	0	5	0.0000	0.0000	0.0000	0.0000	0	0
0	1610.0000	7.0000	0	5	0.0000	0.0000	0.0000	0.0000	0	0
0	1611.7500	7.0000	0	5	0.0000	0.0000	0.0000	0.0000	0	0
1	1613.5000	7.0000	8	0	38.1025	82.2380	35.0692	0.2643	107	121
1	1615.2500	7.0000	8	0	38.1427	82.2516	34.9653	0.2580	108	115
1	1617.0000	7.0000	7	0	38.2205	82.1371	34.8284	0.2791	99	115
1	1618.7500	7.0000	8	0	38.0922	82.1442	35.3082	0.3306	110	121
1	1620.5000	7.0000	9	0	37.4335	82.3900	35.2613	0.6642	104	113
1	1622.2500	7.0000	8	0	38.0840	82.1139	34.7910	0.4470	107	117
1	1624.0000	7.0000	8	0	37.9265	82.1501	35.0568	0.5465	118	127
1	1625.7500	7.0000	9	0	37.9711	82.1522	34.7436	0.3498	113	121
1	1627.5000	7.0000	7	0	37.8558	82.1755	34.5290	0.6300	115	121
1	1629.2500	7.0000	9	0	37.8849	82.1761	34.7673	0.4246	112	131
1	1631.0000	7.0000	8	0	37.9205	82.1409	34.7548	0.4335	113	133
1	1632.7500	7.0000	8	0	37.8600	82.2459	34.5516	0.5731	117	142
1	1634.5000	7.0000	9	0	37.9829	82.1590	35.0799	0.4298	119	138
1	1636.2500	7.0000	9	0	37.8788	82.3068	34.8151	0.3732	117	132
1	1638.0000	7.0000	9	0	38.0397	82.2777	35.0439	0.2611	113	143
1	1639.7500	7.0000	9	0	38.0235	82.3936	34.8479	0.3756	113	145
1	1641.5000	7.0000	9	0	37.9609	82.2770	35.0060	0.3220	122	146
1	1643.2500	7.0000	10	0	38.0124	82.2443	35.1125	0.2603	116	141
1	1645.0000	7.0000	9	0	37.9175	82.2363	35.0587	0.2994	119	147
1	1646.7500	7.0000	9	0	38.0508	82.3035	34.9898	0.2607	117	149
1	1648.5000	7.0000	9	0	37.7667	82.3698	35.0114	0.4889	118	147
1	1650.2500	7.0000	9	0	38.0313	82.2970	35.1083	0.2584	120	149
1	1652.0000	7.0000	9	0	38.0166	82.3350	34.9688	0.3283	119	147
1	1653.7500	7.0000	10	0	37.9540	82.3305	35.0956	0.2588	121	150
1	1655.5000	7.0000	9	0	38.0361	82.3121	35.0883	0.2713	123	148
1	1657.2500	7.0000	9	0	37.8870	82.3259	34.8743	0.3640	120	155
1	1659.0000	7.0000	9	0	37.9393	82.3636	34.9367	0.3727	118	149
1	1660.7500	7.0000	8	0	38.0579	82.3075	34.9925	0.2935	119	146
1	1662.5000	7.0000	8	0	38.1121	82.3089	34.9416	0.2915	122	146
1	1664.2500	7.0000	9	0	38.1580	82.3057	34.9630	0.2672	113	148
1	1666.0000	7.0000	9	0	38.1150	82.3277	34.9850	0.2756	119	151
1	1667.7500	7.0000	9	0	38.1088	82.3154	35.0491	0.2892	117	148
1	1669.5000	7.0000	9	0	38.2403	82.2711	34.9351	0.2852	121	148
1	1671.2500	7.0000	10	0	38.2305	82.1850	35.0820	0.3472	119	149
1	1673.0000	7.0000	9	0	38.2911	82.1861	35.0294	0.2820	121	154
1	1674.7500	7.0000	9	0	38.3594	82.1416	35.0471	0.2818	120	162
1	1676.5000	7.0000	9	0	38.3839	82.1415	34.9918	0.2742	118	162
1	1678.2500	7.0000	8	0	38.4674	82.0621	35.0681	0.2930	116	156
0	1680.0000	7.0000	0	5	0.0000	0.0000	0.0000	0.0000	0	0
0	1681.7500	7.0000	0	5	0.0000	0.0000	0.0000	0.0000	0	0
0	1683.5000	7.0000	0	5	0.0000	0.0000	0.0000	0.0000	0	0
0	1685.2500	7.0000	0	5	0.0000	0.0000	0.0000	0.0000	0	0
0	1687.0000	7.0000	0	5	0.0000	0.0000	0.0000	0.0000	0	0
0	1688.7500	7.0000	0	5	0.0000	0.0000	0.0000	0.0000	0	0
0	1690.5000	7.0000	0	5	0.0000	0.0000	0.0000	0.0000	0	0
0	1692.2500	7.0000	0	5	0.0000	0.0000	0.0000	0.0000	0	0
0	1694.0000	7.0000	0	5	0.0000	0.0000	0.0000	0.0000	0	0
0	1695.7500	7.0000	0	5	0.0000	0.0000	0.0000	0.0000	0	0
0	1697.5000	7.0000	0	5	0.0000	0.0000	0.0000	0.0000	0	0
0	1699.2500	7.0000	0	5	0.0000	0.0000	0.0000	0.0000	0	0
0	1701.0000	7.0000	0	5	0.0000	0.0000	0.0000	0.0000	0	0
0	1702.7500	7.0000	0	5	0.0000	0.0000	0.0000	0.0000	0	0
0	1704.5000	7.0000	0	5	0.0000	0.0000	0.0000	0.0000	0	0
0	1706.2500	7.0000	0	5	0.0000	0.0000	0.0000	0.0000	0	0
0	1708.0000	7.0000	0	5	0.0000	0.0000	0.0000	0.0000	0	0
0	1709.7500	7.0000	0	5	0.0000	0.0000	0.0000	0.0000	0	0
0	1711.5000	7.0000	0	5	0.0000	0.0000	0.0000	0.0000	0	0
0	1713.2500	7.0000	0	5	0.0000	0.0000	0.0000	0.0000	0	0
0	1715.0000	7.0000	0	5	0.0000	0.0000	0.0000	0.0000	0	0
0	1716.7500	7.0000	0	5	0.0000	0.0000	0.0000	0.0000	0	0
0	1718.5000	7.0000	0	5	0.0000	0.0000	0.0000	0.0000	0	0
0	1720.2500	7.0000	0	5	0.0000	0.0000	0.0000	0.0000	0	0
0	1722.0000	7.0000	0	5	0.0000	0.0000	0.0000	0.0000	0	0
0	1723.7500	7.0000	0	5	0.0000	0.0000	0.0000	0.0000	0	0
0	1725.5000	7.0000	0	5	0.0000	0.0000	0.0000	0.0000	0	0
0	1727.2500	7.0000	0	5	0.0000	0.0000	0.0000	0.0000	0	0
0	1729.0000	7.0000	0	5	0.0000	0.0000	0.0000	0.0000	0	0
0	1730.7500	7.0000	0	5	0.0000	0.0000	0.0000	0.0000	0	0
0	1732.5000	7.0000	0	5	0.0000	0.0000	0.0000	0.0000	0	0
0	1734.2500	7.0000	0	5	0.0000	0.0000	0.0000	0.0000	0	0
0	1736.0000	7.0000	0	5	0.0000	0.0000	0.0000	0.0000	0	0
0	1737.7500	7.0000	0	5	0.0000	0.0000	0.0000	0.0000	0	0
0	1739.5000	7.0000	0	5	0.0000	0.0000	0.0000	0.0000	0	0
0	1741.2500	7.0000	0	5	0.0000	0.0000	0.0000	0.0000	0	0
0	1743.0000	7.0000	0	5	0.0000	0.0000	0.0000	0.0000	0	0
0	1744.7500	7.0000	0	5	0.0000	0.0000	0.0000	0.0000	0	0
0	1746.5000	7.0000	0	5	0.0000	0.0000	0.0000	0.0000	0	0
0	1748.2500	7.0000	0	5	0.0000	0.0000	0.0000	0.0000	0	0
0	1750.0000	7.0000	0	5	0.0000	0.0000	0.0000	0.0000	0	0
0	1751.7500	7.0000	0	5	0.0000	0.0000	0.0000	0.0000	0	0
0	1753.5000	7.0000	0	5	0.0000	0.0000	0.0000	0.0000	0	0
0	1755.2500	7.0000	0	5	0.0000	0.0000	0.0000	0.0000	0	0
0	1757.0000	7.0000	0	5	0.0000	0.0000	0.0000	0.0000	0	0
0	1758.7500	7.0000	0	5	0.0000	0.0000	0.0000	0.0000	0	0
0	1760.5000	7.0000	0	5	0.0000	0.0000	0.0000	0.0000	0	0
0	1762.2500	7.0000	0	5	0.0000	0.0000	0.0000	0.0000	0	0
0	1764.0000	7.0000	0	5	0.0000	0.0000	0.0000	0.0000	0	0
0	1765.7500	7.0000	0	5	0.0000	0.0000	0.0000	0.0000	0	0
0	1767.5000	7.0000	0	5	0.0000	0.0000	0.0000	0.0000	0	0
0	1769.2500	7.0000	0	5	0.0000	0.0000	0.0000	0.0000	0	0
0	1771.0000	7.0000	0	5	0.0000	0.0000	0.0000	0.0000	0	0
0	1772.7500	7.0000	0	5	0.0000	0.0000	0.0000	0.0000	0	0
0	1774.5000	7.0000	0	5	0.0000	0.0000	0.0000	0.0000	0	0
0	1776.2500	7.0000	0	5	0.0000	0.0000	0.0000	0.0000	0	0
0	1778.0000	7.0000	0	5	0.0000	0.0000	0.0000	0.0000	0	0
0	1779.7500	7.0000	0	5	0.0000	0.0000	0.0000	0.0000	0	0
0	1781.5000	7.0000	0	5	0.0000	0.0000	0.0000	0.0000	0	0
0	1783.2500	7.0000	0	5	0.0000	0.0000	0.0000	0.0000	0	0
0	1785.0000	7.0000	0	5	0.0000	0.0000	0.0000	0.0000	0	0
0	1786.7500	7.0000	0	5	0.0000	0.0000	0.0000	0.0000	0	0
0	1788.5000	7.0000	0	5	0.0000	0.0000	0.0000	0.0000	0	0
0	1790.2500	7.0000	0	5	0.0000	0.0000	0.0000	0.0000	0	0
0	1792.0000	7.0000	0	5	0.0000	0.0000	0.0000	0.0000	0	0
0	1793.7500	7.0000	0	5	0.0000	0.0000	0.0000	0.0000	0	0
0	1795.5000	7.0000	0	5	0.0000	0.0000	0.0000	0.0000	0	0
0	1797.2500	7.0000	0	5	0.0000	0.0000	0.0000	0.0000	0	0
0	1799.0000	7.0000	0	5	0.0000	0.0000	0.0000	0.0000	0	0
0	1800.7500	7.0000	0	5	0.0000	0.0000	0.0000	0.0000	0	0
0	1802.5000	7.0000	0	5	0.0000	0.0000	0.0000	0.0000	0	0
0	1804.2500	7.0000	0	5	0.0000	0.0000	0.0000	0.0000	0	0
0	1806.0000	7.0000	0	5	0.0000	0.0000	0.0000	0.0000	0	0
0	1807.7500	7.0000	0	5	0.0000	0.0000	0.0000	0.0000	0	0
0	1809.5000	7.0000	0	5	0.0000	0.0000	0.0000	0.0000	0	0
0	1811.2500	7.0000	0	5	0.0000	0.0000	0.0000	0.0000	0	0
0	1813.0000	7.0000	0	5	0.0000	0.0000	0.0000	0.0000	0	0
0	1814.7500	7.0000	0	5	0.0000	0.0000	0.0000	0.0000	0	0
0	1816.5000	7.0000	0	5	0.0000	0.0000	0.0000	0.0000	0	0
0	1818.2500	7.0000	0	5	0.0000	0.0000	0.0000	0.0000	0	0
0	1820.0000	7.0000	0	5	0.0000	0.0000	0.0000	0.0000	0	0
0	1821.7500	7.0000	0	5	0.0000	0.0000	0.0000	0.0000	0	0
0	1823.5000	7.0000	0	5	0.0000	0.0000	0.0000	0.0000	0	0
0	1825.2500	7.0000	0	5	0.0000	0.0000	0.0000	0.0000	0	0
0	1827.0000	7.0000	0	5	0.0000	0.0000	0.0000	0.0000	0	0
0	1828.7500	7.0000	0	5	0.0000	0.0000	0.0000	0.0000	0	0
0	1830.5000	7.0000	0	5	0.0000	0.0000	0.0000	0.0000	0	0
0	1832.2500	7.0000	0	5	0.0000	0.0000	0.0000	0.0000	0	0
0	1834.0000	7.0000	0	5	0.0000	0.0000	0.0000	0.0000	0	0
0	1835.7500	7.0000	0	5	0.0000	0.0000	0.0000	0.0000	0	0
0	1837.5000	7.0000	0	5	0.0000	0.0000	0.0000	0.0000	0	0
0	1839.2500	7.0000	0	5	0.0000	0.0000	0.0000	0.0000	0	0
0	1841.0000	7.0000	0	5	0.0000	0.0000	0.0000	0.0000	0	0
0	1842.7500	7.0000	0	5	0.0000	0.0000	0.0000	0.0000	0	0
0	1844.5000	7.0000	0	5	0.0000	0.0000	0.0000	0.0000	0	0
0	1846.2500	7.0000	0	5	0.0000	0.0000	0.0000	0.0000	0	0
0	1848.0000	7.0000	0	5	0.0000	0.0000	0.0000	0.0000	0	0
0	1849.7500	7.0000	0	5	0.0000	0.0000	0.0000	0.0000	0	0
0	1851.5000	7.0000	0	5	0.0000	0.0000	0.0000	0.0000	0	0
0	1853.2500	7.0000	0	5	0.0000	0.0000	0.0000	0.0000	0	0
0	1855.0000	7.0000	0	5	0.0000	0.0000	0.0000	0.0000	0	0
0	1856.7500	7.0000	0	5	0.0000	0.0000	0.0000	0.0000	0	0
0	1858.5000	7.0000	0	5	0.0000	0.0000	0.0000	0.0000	0	0
0	1860.2500	7.0000	0	5	0.0000	0.0000	0.0000	0.0000	0	0
0	1862.0000	7.0000	0	5	0.0000	0.0000	0.0000	0.0000	0	0
0	1863.7500	7.0000	0	5	0.0000	0.0000	0.0000	0.0000	0	0
0	1865.5000	7.0000	0	5	0.0000	0.0000	0.0000	0.0000	0	0
0	1867.2500	7.0000	0	5	0.0000	0.0000	0.0000	0.0000	0	0
0	1869.0000	7.0000	0	5	0.0000	0.0000	0.0000	0.0000	0	0
0	1870.7500	7.0000	0	5	0.0000	0.0000	0.0000	0.0000	0	0
0	1872.5000	7.0000	0	5	0.0000	0.0000	0.0000	0.0000	0	0
0	1874.2500	7.0000	0	5	0.0000	0.0000	0.0000	0.0000	0	0
0	1876.0000	7.0000	0	5	0.0000	0.0000	0.0000	0.0000	0	0
0	1877.7500	7.0000	0	5	0.0000	0.0000	0.0000	0.0000	0	0
0	1879.5000	7.0000	0	5	0.0000	0.0000	0.0000	0.0000	0	0
0	1881.2500	7.0000	0	5	0.0000	0.0000	0.0000	0.0000	0	0
0	1883.0000	7.0000	0	5	0.0000	0.0000	0.0000	0.0000	0	0
0	1884.7500	7.0000	0	5	0.0000	0.0000	0.0000	0.0000	0	0
0	1886.5000	7.0000	0	5	0.0000	0.0000	0.0000	0.0000	0	0
0	1888.2500	7.0000	0	5	0.0000	0.0000	0.0000	0.0000	0	0
0	1890.0000	7.0000	0	5	0.0000	0.0000	0.0000	0.0000	0	0
0	1891.7500	7.0000	0	5	0.0000	0.0000	0.0000	0.0000	0	0
0	1893.5000	7.0000	0	5	0.0000	0.0000	0.0000	0.0000	0	0
0	1895.2500	7.0000	0	5	0.0000	0.0000	0.0000	0.0000	0	0
0	1897.0000	7.0000	0	5	0.0000	0.0000	0.0000	0.0000	0	0
0	1898.7500	7.0000	0	5	0.0000	0.0000	0.0000	0.0000	0	0
0	1900.5000	7.0000	0	5	0.0000	0.0000	0.0000	0.0000	0	0
0	1902.2500	7.0000	0	5	0.0000	0.0000	0.0000	0.0000	0	0
0	1904.0000	7.0000	0	5	0.0000	0.0000	0.0000	0.0000	0	0
0	1905.7500	7.0000	0	5	0.0000	0.0000	0.0000	0.0000	0	0
0	0.0000	8.7500	0	5	0.0000	0.0000	0.0000	0.0000	0	0
0	1.7500	8.7500	0	5	0.0000	0.0000	0.0000	0.0000	0	0
0	3.5000	8.7500	0	5	0.0000	0.0000	0.0000	0.0000	0	0
0	5.2500	8.7500	0	5	0.0000	0.0000	0.0000	0.0000	0	0
0	7.0000	8.7500	0	5	0.0000	0.0000	0.0000	0.0000	0	0
0	8.7500	8.7500	0	5	0.0000	0.0000	0.0000	0.0000	0	0
0	10.5000	8.7500	0	5	0.0000	0.0000	0.0000	0.0000	0	0
0	12.2500	8.7500	0	5	0.0000	0.0000	0.0000	0.0000	0	0
0	14.0000	8.7500	0	5	0.0000	0.0000	0.0000	0.0000	0	0
0	15.7500	8.7500	0	5	0.0000	0.0000	0.0000	0.0000	0	0
0	17.5000	8.7500	0	5	0.0000	0.0000	0.0000	0.0000	0	0
0	19.2500	8.7500	0	5	0.0000	0.0000	0.0000	0.0000	0	0
0	21.0000	8.7500	0	5	0.0000	0.0000	0.0000	0.0000	0	0
0	22.7500	8.7500	0	5	0.0000	0.0000	0.0000	0.0000	0	0
0	24.5000	8.7500	0	5	0.0000	0.0000	0.0000	0.0000	0	0
0	26.2500	8.7500	0	5	0.0000	0.0000	0.0000	0.0000	0	0
0	28.0000	8.7500	0	5	0.0000	0.0000	0.0000	0.0000	0	0
0	29.7500	8.7500	0	5	0.0000	0.0000	0.0000	0.0000	0	0
0	31.5000	8.7500	0	5	0.0000	0.0000	0.0000	0.0000	0	0
0	33.2500	8.7500	0	5	0.0000	0.0000	0.0000	0.0000	0	0
0	35.0000	8.7500	0	5	0.0000	0.0000	0.0000	0.0000	0	0
0	36.7500	8.7500	0	5	0.0000	0.0000	0.0000	0.0000	0	0
0	38.5000	8.7500	0	5	0.0000	0.0000	0.0000	0.0000	0	0
0	40.2500	8.7500	0	5	0.0000	0.0000	0.0000	0.0000	0	0
0	42.0000	8.7500	0	5	0.0000	0.0000	0.0000	0.0000	0	0
0	43.7500	8.7500	0	5	0.0000	0.0000	0.0000	0.0000	0	0
0	45.5000	8.7500	0	5	0.0000	0.0000	0.0000	0.0000	0	0
0	47.2500	8.7500	0	5	0.0000	0.0000	0.0000	0.0000	0	0
0	49.0000	8.7500	0	5	0.0000	0.0000	0.0000	0.0000	0	0
0	50.7500	8.7500	0	5	0.0000	0.0000	0.0000	0.0000	0	0
0	52.5000	8.7500	0	5	0.0000	0.0000	0.0000	0.0000	0	0
0	54.2500	8.7500	0	5	0.0000	0.0000	0.0000	0.0000	0	0
0	56.0000	8.7500	0	5	0.0000	0.0000	0.0000	0.0000	0	0
0	57.7500	8.7500	0	5	0.0000	0.0000	0.0000	0.0000	0	0
0	59.5000	8.7500	0	5	0.0000	0.0000	0.0000	0.0000	0	0
0	61.2500	8.7500	0	5	0.0000	0.0000	0.0000	0.0000	0	0
0	63.0000	8.7500	0	5	0.0000	0.0000	0.0000	0.0000	0	0
0	64.7500	8.7500	0	5	0.0000	0.0000	0.0000	0.0000	0	0
0	66.5000	8.7500	0	5	0.0000	0.0000	0.0000	0.0000	0	0
0	68.2500	8.7500	0	5	0.0000	0.0000	0.0000	0.0000	0	0
0	70.0000	8.7500	0	5	0.0000	0.0000	0.0000	0.0000	0	0
0	71.7500	8.7500	0	5	0.0000	0.0000	0.0000	0.0000	0	0
0	73.5000	8.7500	0	5	0.0000	0.0000	0.0000	0.0000	0	0
0	75.2500	8.7500	0	5	0.0000	0.0000	0.0000	0.0000	0	0
0	77.0000	8.7500	0	5	0.0000	0.0000	0.0000	0.0000	0	0
0	78.7500	8.7500	0	5	0.0000	0.0000	0.0000	0.0000	0	0
0	80.5000	8.7500	0	5	0.0000	0.0000	0.0000	0.0000	0	0
0	82.2500	8.7500	0	5	0.0000	0.0000	0.0000	0.0000	0	0
0	84.0000	8.7500	0	5	0.0000	0.0000	0.0000	0.0000	0	0
0	85.7500	8.7500	0	5	0.0000	0.0000	0.0000	0.0000	0	0
0	87.5000	8.7500	0	5	0.0000	0.0000	0.0000	0.0000	0	0
0	89.2500	8.7500	0	5	0.0000	0.0000	0.0000	0.0000	0	0
0	91.0000	8.7500	0	5	0.0000	0.0000	0.0000	0.0000	0	0
0	92.7500	8.7500	0	5	0.0000	0.0000	0.0000	0.0000	0	0
0	94.5000	8.7500	0	5	0.0000	0.0000	0.0000	0.0000	0	0
0	96.2500	8.7500	0	5	0.0000	0.0000	0.0000	0.0000	0	0
0	98.0000	8.7500	0	5	0.0000	0.0000	0.0000	0.0000	0	0
0	99.7500	8.7500	0	5	0.0000	0.0000	0.0000	0.0000	0	0
0	101.5000	8.7500	0	5	0.0000	0.0000	0.0000	0.0000	0	0
0	103.2500	8.7500	0	5	0.0000	0.0000	0.0000	0.0000	0	0
0	105.0000	8.7500	0	5	0.0000	0.0000	0.0000	0.0000	0	0
0	106.7500	8.7500	0	5	0.0000	0.0000	0.0000	0.0000	0	0
0	108.5000	8.7500	0	5	0.0000	0.0000	0.0000	0.0000	0	0
0	110.2500	8.7500	0	5	0.0000	0.0000	0.0000	0.0000	0	0
0	112.0000	8.7500	0	5	0.0000	0.0000	0.0000	0.0000	0	0
0	113.7500	8.7500	0	5	0.0000	0.0000	0.0000	0.0000	0	0
0	115.5000	8.7500	0	5	0.0000	0.0000	0.0000	0.0000	0	0
0	117.2500	8.7500	0	5	0.0000	0.0000	0.0000	0.0000	0	0
0	119.0000	8.7500	0	5	0.0000	0.0000	0.0000	0.0000	0	0
0	120.7500	8.7500	0	5	0.0000	0.0000	0.0000	0.0000	0	0
0	122.5000	8.7500	0	5	0.0000	0.0000	0.0000	0.0000	0	0
0	124.2500	8.7500	0	5	0.0000	0.0000	0.0000	0.0000	0	0
0	126.0000	8.7500	0	5	0.0000	0.0000	0.0000	0.0000	0	0
0	127.7500	8.7500	0	5	0.0000	0.0000	0.0000	0.0000	0	0
0	129.5000	8.7500	0	5	0.0000	0.0000	0.0000	0.0000	0	0
0	131.2500	8.7500	0	5	0.0000	0.0000	0.0000	0.0000	0	0
0	133.0000	8.7500	0	5	0.0000	0.0000	0.0000	0.0000	0	0
0	134.7500	8.7500	0	5	0.0000	0.0000	0.0000	0.0000	0	0
0	136.5000	8.7500	0	5	0.0000	0.0000	0.0000	0.0000	0	0
0	138.2500	8.7500	0	5	0.0000	0.0000	0.0000	0.0000	0	0
0	140.0000	8.7500	0	5	0.0000	0.0000	0.0000	0.0000	0	0
0	141.7500	8.7500	0	5	0.0000	0.0000	0.0000	0.0000	0	0
0	143.5000	8.7500	0	5	0.0000	0.0000	0.0000	0.0000	0	0
0	145.2500	8.7500	0	5	0.0000	0.0000	0.0000	0.0000	0	0
0	147.0000	8.7500	0	5	0.0000	0.0000	0.0000	0.0000	0	0
0	148.7500	8.7500	0	5	0.0000	0.0000	0.0000	0.0000	0	0
0	150.5000	8.7500	0	5	0.0000	0.0000	0.0000	0.0000	0	0
0	152.2500	8.7500	0	5	0.0000	0.0000	0.0000	0.0000	0	0
0	154.0000	8.7500	0	5	0.0000	0.0000	0.0000	0.0000	0	0
0	155.7500	8.7500	0	5	0.0000	0.0000	0.0000	0.0000	0	0
0	157.5000	8.7500	0	5	0.0000	0.0000	0.0000	0.0000	0	0
0	159.2500	8.7500	0	5	0.0000	0.0000	0.0000	0.0000	0	0
0	161.0000	8.7500	0	5	0.0000	0.0000	0.0000	0.0000	0	0
0	162.7500	8.7500	0	5	0.0000	0.0000	0.0000	0.0000	0	0
0	164.5000	8.7500	0	5	0.0000	0.0000	0.0000	0.0000	0	0
0	166.2500	8.7500	0	5	0.0000	0.0000	0.0000	0.0000	0	0
0	168.0000	8.7500	0	5	0.0000	0.0000	0.0000	0.0000	0	0
0	169.7500	8.7500	0	5	0.0000	0.0000	0.0000	0.0000	0	0
0	171.5000	8.7500	0	5	0.0000	0.0000	0.0000	0.0000	0	0
0	173.2500	8.7500	0	5	0.0000	0.0000	0.0000	0.0000	0	0
0	175.0000	8.7500	0	5	0.0000	0.0000	0.0000	0.0000	0	0
0	176.7500	8.7500	0	5	0.0000	0.0000	0.0000	0.0000	0	0
0	178.5000	8.7500	0	5	0.0000	0.0000	0.0000	0.0000	0	0
0	180.2500	8.7500	0	5	0.0000	0.0000	0.0000	0.0000	0	0
0	182.0000	8.7500	0	5	0.0000	0.0000	0.0000	0.0000	0	0
0	183.7500	8.7500	0	5	0.0000	0.0000	0.0000	0.0000	0	0
0	185.5000	8.7500	0	5	0.0000	0.0000	0.0000	0.0000	0	0
0	187.2500	8.7500	0	5	0.0000	0.0000	0.0000	0.0000	0	0
0	189.0000	8.7500	0	5	0.0000	0.0000	0.0000	0.0000	0	0
0	190.7500	8.7500	0	5	0.0000	0.0000	0.0000	0.0000	0	0
0	192.5000	8.7500	0	5	0.0000	0.0000	0.0000	0.0000	0	0
0	194.2500	8.7500	0	5	0.0000	0.0000	0.0000	0.0000	0	0
0	196.0000	8.7500	0	5	0.0000	0.0000	0.0000	0.0000	0	0
0	197.7500	8.7500	0	5	0.0000	0.0000	0.0000	0.0000	0	0
0	199.5000	8.7500	0	5	0.0000	0.0000	0.0000	0.0000	0	0
0	201.2500	8.7500	0	5	0.0000	0.0000	0.0000	0.0000	0	0
0	203.0000	8.7500	0	5	0.0000	0.0000	0.0000	0.0000	0	0
0	204.7500	8.7500	0	5	0.0000	0.0000	0.0000	0.0000	0	0
0	206.5000	8.7500	0	5	0.0000	0.0000	0.0000	0.0000	0	0
0	208.2500	8.7500	0	5	0.0000	0.0000	0.0000	0.0000	0	0
0	210.0000	8.7500	0	5	0.0000	0.0000	0.0000	0.0000	0	0
0	211.7500	8.7500	0	5	0.0000	0.0000	0.0000	0.0000	0	0
0	213.5000	8.7500	0	5	0.0000	0.0000	0.0000	0.0000	0	0
0	215.2500	8.7500	0	5	0.0000	0.0000	0.0000	0.0000	0	0
0	217.0000	8.7500	0	5	0.0000	0.0000	0.0000	0.0000	0	0
0	218.7500	8.7500	0	5	0.0000	0.0000	0.0000	0.0000	0	0
0	220.5000	8.7500	0	5	0.0000	0.0000	0.0000	0.0000	0	0
0	222.2500	8.7500	0	5	0.0000	0.0000	0.0000	0.0000	0	0
0	224.0000	8.7500	0	5	0.0000	0.0000	0.0000	0.0000	0	0
0	225.7500	8.7500	0	5	0.0000	0.0000	0.0000	0.0000	0	0
0	227.5000	8.7500	0	5	0.0000	0.0000	0.0000	0.0000	0	0
0	229.2500	8.7500	0	5	0.0000	0.0000	0.0000	0.0000	0	0
0	231.0000	8.7500	0	5	0.0000	0.0000	0.0000	0.0000	0	0
0	232.7500	8.7500	0	5	0.0000	0.0000	0.0000	0.0000	0	0
0	234.5000	8.7500	0	5	0.0000	0.0000	0.0000	0.0000	0	0
0	236.2500	8.7500	0	5	0.0000	0.0000	0.0000	0.0000	0	0
0	238.0000	8.7500	0	5	0.0000	0.0000	0.0000	0.0000	0	0
0	239.7500	8.7500	0	5	0.0000	0.0000	0.0000	0.0000	0	0
0	241.5000	8.7500	0	5	0.0000	0.0000	0.0000	0.0000	0	0
0	243.2500	8.7500	0	5	0.0000	0.0000	0.0000	0.0000	0	0
0	245.0000	8.7500	0	5	0.0000	0.0000	0.0000	0.0000	0	0
0	246.7500	8.7500	0	5	0.0000	0.0000	0.0000	0.0000	0	0
0	248.5000	8.7500	0	5	0.0000	0.0000	0.0000	0.0000	0	0
0	250.2500	8.7500	0	5	0.0000	0.0000	0.0000	0.0000	0	0
0	252.0000	8.7500	0	5	0.0000	0.0000	0.0000	0.0000	0	0
0	253.7500	8.7500	0	5	0.0000	0.0000	0.0000	0.0000	0	0
0	255.5000	8.7500	0	5	0.0000	0.0000	0.0000	0.0000	0	0
0	257.2500	8.7500	0	5	0.0000	0.0000	0.0000	0.0000	0	0
0	259.0000	8.7500	0	5	0.0000	0.0000	0.0000	0.0000	0	0
0	260.7500	8.7500	0	5	0.0000	0.0000	0.0000	0.0000	0	0
0	262.5000	8.7500	0	5	0.0000	0.0000	0.0000	0.0000	0	0
0	264.2500	8.7500	0	5	0.0000	0.0000	0.0000	0.0000	0	0
0	266.0000	8.7500	0	5	0.0000	0.0000	0.0000	0.0000	0	0
0	267.7500	8.7500	0	5	0.0000	0.0000	0.0000	0.0000	0	0
0	269.5000	8.7500	0	5	0.0000	0.0000	0.0000	0.0000	0	0
0	271.2500	8.7500	0	5	0.0000	0.0000	0.0000	0.0000	0	0
0	273.0000	8.7500	0	5	0.0000	0.0000	0.0000	0.0000	0	0
0	274.7500	8.7500	0	5	0.0000	0.0000	0.0000	0.0000	0	0
0	276.5000	8.7500	0	5	0.0000	0.0000	0.0000	0.0000	0	0
0	278.2500	8.7500	0	5	0.0000	0.0000	0.0000	0.0000	0	0
0	280.0000	8.7500	0	5	0.0000	0.0000	0.0000	0.0000	0	0
0	281.7500	8.7500	0	5	0.0000	0.0000	0.0000	0.0000	0	0
0	283.5000	8.7500	0	5	0.0000	0.0000	0.0000	0.0000	0	0
0	285.2500	8.7500	0	5	0.0000	0.0000	0.0000	0.0000	0	0
0	287.0000	8.7500	0	5	0.0000	0.0000	0.0000	0.0000	0	0
0	288.7500	8.7500	0	5	0.0000	0.0000	0.0000	0.0000	0	0
0	290.5000	8.7500	0	5	0.0000	0.0000	0.0000	0.0000	0	0
0	292.2500	8.7500	0	5	0.0000	0.0000	0.0000	0.0000	0	0
0	294.0000	8.7500	0	5	0.0000	0.0000	0.0000	0.0000	0	0
0	295.7500	8.7500	0	5	0.0000	0.0000	0.0000	0.0000	0	0
0	297.5000	8.7500	0	5	0.0000	0.0000	0.0000	0.0000	0	0
0	299.2500	8.7500	0	5	0.0000	0.0000	0.0000	0.0000	0	0
0	301.0000	8.7500	0	5	0.0000	0.0000	0.0000	0.0000	0	0
0	302.7500	8.7500	0	5	0.0000	0.0000	0.0000	0.0000	0	0
0	304.5000	8.7500	0	5	0.0000	0.0000	0.0000	0.0000	0	0
0	306.2500	8.7500	0	5	0.0000	0.0000	0.0000	0.0000	0	0
0	308.0000	8.7500	0	5	0.0000	0.0000	0.0000	0.0000	0	0
0	309.7500	8.7500	0	5	0.0000	0.0000	0.0000	0.0000	0	0
0	311.5000	8.7500	0	5	0.0000	0.0000	0.0000	0.0000	0	0
0	313.2500	8.7500	0	5	0.0000	0.0000	0.0000	0.0000	0	0
0	315.0000	8.7500	0	5	0.0000	0.0000	0.0000	0.0000	0	0
0	316.7500	8.7500	0	5	0.0000	0.0000	0.0000	0.0000	0	0
0	318.5000	8.7500	0	5	0.0000	0.0000	0.0000	0.0000	0	0
0	320.2500	8.7500	0	5	0.0000	0.0000	0.0000	0.0000	0	0
0	322.0000	8.7500	0	5	0.0000	0.0000	0.0000	0.0000	0	0
0	323.7500	8.7500	0	5	0.0000	0.0000	0.0000	0.0000	0	0
0	325.5000	8.7500	0	5	0.0000	0.0000	0.0000	0.0000	0	0
0	327.2500	8.7500	0	5	0.0000	0.0000	0.0000	0.0000	0	0
0	329.0000	8.7500	0	5	0.0000	0.0000	0.0000	0.0000	0	0
0	330.7500	8.7500	0	5	0.0000	0.0000	0.0000	0.0000	0	0
0	332.5000	8.7500	0	5	0.0000	0.0000	0.0000	0.0000	0	0
0	334.2500	8.7500	0	5	0.0000	0.0000	0.0000	0.0000	0	0
0	336.0000	8.7500	0	5	0.0000	0.0000	0.0000	0.0000	0	0
0	337.7500	8.7500	0	5	0.0000	0.0000	0.0000	0.0000	0	0
0	339.5000	8.7500	0	5	0.0000	0.0000	0.0000	0.0000	0	0
0	341.2500	8.7500	0	5	0.0000	0.0000	0.0000	0.0000	0	0
0	343.0000	8.7500	0	5	0.0000	0.0000	0.0000	0.0000	0	0
0	344.7500	8.7500	0	5	0.0000	0.0000	0.0000	0.0000	0	0
0	346.5000	8.7500	0	5	0.0000	0.0000	0.0000	0.0000	0	0
0	348.2500	8.7500	0	5	0.0000	0.0000	0.0000	0.0000	0	0
0	350.0000	8.7500	0	5	0.0000	0.0000	0.0000	0.0000	0	0
0	351.7500	8.7500	0	5	0.0000	0.0000	0.0000	0.0000	0	0
0	353.5000	8.7500	0	5	0.0000	0.0000	0.0000	0.0000	0	0
0	355.2500	8.7500	0	5	0.0000	0.0000	0.0000	0.0000	0	0
0	357.0000	8.7500	0	5	0.0000	0.0000	0.0000	0.0000	0	0
0	358.7500	8.7500	0	5	0.0000	0.0000	0.0000	0.0000	0	0
0	360.5000	8.7500	0	5	0.0000	0.0000	0.0000	0.0000	0	0
0	362.2500	8.7500	0	5	0.0000	0.0000	0.0000	0.0000	0	0
0	364.0000	8.7500	0	5	0.0000	0.0000	0.0000	0.0000	0	0
0	365.7500	8.7500	0	5	0.0000	0.0000	0.0000	0.0000	0	0
0	367.5000	8.7500	0	5	0.0000	0.0000	0.0000	0.0000	0	0
0	369.2500	8.7500	0	5	0.0000	0.0000	0.0000	0.0000	0	0
0	371.0000	8.7500	0	5	0.0000	0.0000	0.0000	0.0000	0	0
0	372.7500	8.7500	0	5	0.0000	0.0000	0.0000	0.0000	0	0
0	374.5000	8.7500	0	5	0.0000	0.0000	0.0000	0.0000	0	0
0	376.2500	8.7500	0	5	0.0000	0.0000	0.0000	0.0000	0	0
0	378.0000	8.7500	0	5	0.0000	0.0000	0.0000	0.0000	0	0
0	379.7500	8.7500	0	5	0.0000	0.0000	0.0000	0.0000	0	0
0	381.5000	8.7500	0	5	0.0000	0.0000	0.0000	0.0000	0	0
0	383.2500	8.7500	0	5	0.0000	0.0000	0.0000	0.0000	0	0
0	385.0000	8.7500	0	5	0.0000	0.0000	0.0000	0.0000	0	0
0	386.7500	8.7500	0	5	0.0000	0.0000	0.0000	0.0000	0	0
0	388.5000	8.7500	0	5	0.0000	0.0000	0.0000	0.0000	0	0
0	390.2500	8.7500	0	5	0.0000	0.0000	0.0000	0.0000	0	0
0	392.0000	8.7500	0	5	0.0000	0.0000	0.0000	0.0000	0	0
0	393.7500	8.7500	0	5	0.0000	0.0000	0.0000	0.0000	0	0
0	395.5000	8.7500	0	5	0.0000	0.0000	0.0000	0.0000	0	0
0	397.2500	8.7500	0	5	0.0000	0.0000	0.0000	0.0000	0	0
0	399.0000	8.7500	0	5	0.0000	0.0000	0.0000	0.0000	0	0
0	400.7500	8.7500	0	5	0.0000	0.0000	0.0000	0.0000	0	0
0	402.5000	8.7500	0	5	0.0000	0.0000	0.0000	0.0000	0	0
0	404.2500	8.7500	0	5	0.0000	0.0000	0.0000	0.0000	0	0
0	406.0000	8.7500	0	5	0.0000	0.0000	0.0000	0.0000	0	0
0	407.7500	8.7500	0	5	0.0000	0.0000	0.0000	0.0000	0	0
0	409.5000	8.7500	0	5	0.0000	0.0000	0.0000	0.0000	0	0
0	411.2500	8.7500	0	5	0.0000	0.0000	0.0000	0.0000	0	0
0	413.0000	8.7500	0	5	0.0000	0.0000	0.0000	0.0000	0	0
0	414.7500	8.7500	0	5	0.0000	0.0000	0.0000	0.0000	0	0
0	416.5000	8.7500	0	5	0.0000	0.0000	0.0000	0.0000	0	0
0	418.2500	8.7500	0	5	0.0000	0.0000	0.0000	0.0000	0	0
0	420.0000	8.7500	0	5	0.0000	0.0000	0.0000	0.0000	0	0
0	421.7500	8.7500	0	5	0.0000	0.0000	0.0000	0.0000	0	0
0	423.5000	8.7500	0	5	0.0000	0.0000	0.0000	0.0000	0	0
0	425.2500	8.7500	0	5	0.0000	0.0000	0.0000	0.0000	0	0
0	427.0000	8.7500	0	5	0.0000	0.0000	0.0000	0.0000	0	0
0	428.7500	8.7500	0	5	0.0000	0.0000	0.0000	0.0000	0	0
0	430.5000	8.7500	0	5	0.0000	0.0000	0.0000	0.0000	0	0
0	432.2500	8.7500	0	5	0.0000	0.0000	0.0000	0.0000	0	0
0	434.0000	8.7500	0	5	0.0000	0.0000	0.0000	0.0000	0	0
0	435.7500	8.7500	0	5	0.0000	0.0000	0.0000	0.0000	0	0
0	437.5000	8.7500	0	5	0.0000	0.0000	0.0000	0.0000	0	0
0	439.2500	8.7500	0	5	0.0000	0.0000	0.0000	0.0000	0	0
0	441.0000	8.7500	0	5	0.0000	0.0000	0.0000	0.0000	0	0
0	442.7500	8.7500	0	5	0.0000	0.0000	0.0000	0.0000	0	0
0	444.5000	8.7500	0	5	0.0000	0.0000	0.0000	0.0000	0	0
0	446.2500	8.7500	0	5	0.0000	0.0000	0.0000	0.0000	0	0
0	448.0000	8.7500	0	5	0.0000	0.0000	0.0000	0.0000	0	0
0	449.7500	8.7500	0	5	0.0000	0.0000	0.0000	0.0000	0	0
0	451.5000	8.7500	0	5	0.0000	0.0000	0.0000	0.0000	0	0
0	453.2500	8.7500	0	5	0.0000	0.0000	0.0000	0.0000	0	0
0	455.0000	8.7500	0	5	0.0000	0.0000	0.0000	0.0000	0	0
0	456.7500	8.7500	0	5	0.0000	0.0000	0.0000	0.0000	0	0
0	458.5000	8.7500	0	5	0.0000	0.0000	0.0000	0.0000	0	0
0	460.2500	8.7500	0	5	0.0000	0.0000	0.0000	0.0000	0	0
0	462.0000	8.7500	0	5	0.0000	0.0000	0.0000	0.0000	0	0
0	463.7500	8.7500	0	5	0.0000	0.0000	0.0000	0.0000	0	0
0	465.5000	8.7500	0	5	0.0000	0.0000	0.0000	0.0000	0	0
0	467.2500	8.7500	0	5	0.0000	0.0000	0.0000	0.0000	0	0
0	469.0000	8.7500	0	5	0.0000	0.0000	0.0000	0.0000	0	0
0	470.7500	8.7500	0	5	0.0000	0.0000	0.0000	0.0000	0	0
0	472.5000	8.7500	0	5	0.0000	0.0000	0.0000	0.0000	0	0
0	474.2500	8.7500	0	5	0.0000	0.0000	0.0000	0.0000	0	0
0	476.0000	8.7500	0	5	0.0000	0.0000	0.0000	0.0000	0	0
0	477.7500	8.7500	0	5	0.0000	0.0000	0.0000	0.0000	0	0
0	479.5000	8.7500	0	5	0.0000	0.0000	0.0000	0.0000	0	0
0	481.2500	8.7500	0	5	0.0000	0.0000	0.0000	0.0000	0	0
0	483.0000	8.7500	0	5	0.0000	0.0000	0.0000	0.0000	0	0
0	484.7500	8.7500	0	5	0.0000	0.0000	0.0000	0.0000	0	0
0	486.5000	8.7500	0	5	0.0000	0.0000	0.0000	0.0000	0	0
0	488.2500	8.7500	0	5	0.0000	0.0000	0.0000	0.0000	0	0
0	490.0000	8.7500	0	5	0.0000	0.0000	0.0000	0.0000	0	0
0	491.7500	8.7500	0	5	0.0000	0.0000	0.0000	0.0000	0	0
0	493.5000	8.7500	0	5	0.0000	0.0000	0.0000	0.0000	0	0
0	495.2500	8.7500	0	5	0.0000	0.0000	0.0000	0.0000	0	0
0	497.0000	8.7500	0	5	0.0000	0.0000	0.0000	0.0000	0	0
0	498.7500	8.7500	0	5	0.0000	0.0000	0.0000	0.0000	0	0
0	500.5000	8.7500	0	5	0.0000	0.0000	0.0000	0.0000	0	0
0	502.2500	8.7500	0	5	0.0000	0.0000	0.0000	0.0000	0	0
0	504.0000	8.7500	0	5	0.0000	0.0000	0.0000	0.0000	0	0
0	505.7500	8.7500	0	5	0.0000	0.0000	0.0000	0.0000	0	0
0	507.5000	8.7500	0	5	0.0000	0.0000	0.0000	0.0000	0	0
0	509.2500	8.7500	0	5	0.0000	0.0000	0.0000	0.0000	0	0
0	511.0000	8.7500	0	5	0.0000	0.0000	0.0000	0.0000	0	0
0	512.7500	8.7500	0	5	0.0000	0.0000	0.0000	0.0000	0	0
0	514.5000	8.7500	0	5	0.0000	0.0000	0.0000	0.0000	0	0
0	516.2500	8.7500	0	5	0.0000	0.0000	0.0000	0.0000	0	0
0	518.0000	8.7500	0	5	0.0000	0.0000	0.0000	0.0000	0	0
0	519.7500	8.7500	0	5	0.0000	0.0000	0.0000	0.0000	0	0
0	521.5000	8.7500	0	5	0.0000	0.0000	0.0000	0.0000	0	0
0	523.2500	8.7500	0	5	0.0000	0.0000	0.0000	0.0000	0	0
0	525.0000	8.7500	0	5	0.0000	0.0000	0.0000	0.0000	0	0
0	526.7500	8.7500	0	5	0.0000	0.0000	0.0000	0.0000	0	0
0	528.5000	8.7500	0	5	0.0000	0.0000	0.0000	0.0000	0	0
0	530.2500	8.7500	0	5	0.0000	0.0000	0.0000	0.0000	0	0
0	532.0000	8.7500	0	5	0.0000	0.0000	0.0000	0.0000	0	0
0	533.7500	8.7500	0	5	0.0000	0.0000	0.0000	0.0000	0	0
0	535.5000	8.7500	0	5	0.0000	0.0000	0.0000	0.0000	0	0
0	537.2500	8.7500	0	5	0.0000	0.0000	0.0000	0.0000	0	0
0	539.0000	8.7500	0	5	0.0000	0.0000	0.0000	0.0000	0	0
0	540.7500	8.7500	0	5	0.0000	0.0000	0.0000	0.0000	0	0
0	542.5000	8.7500	0	5	0.0000	0.0000	0.0000	0.0000	0	0
0	544.2500	8.7500	0	5	0.0000	0.0000	0.0000	0.0000	0	0
0	546.0000	8.7500	0	5	0.0000	0.0000	0.0000	0.0000	0	0
0	547.7500	8.7500	0	5	0.0000	0.0000	0.0000	0.0000	0	0
0	549.5000	8.7500	0	5	0.0000	0.0000	0.0000	0.0000	0	0
0	551.2500	8.7500	0	5	0.0000	0.0000	0.0000	0.0000	0	0
0	553.0000	8.7500	0	5	0.0000	0.0000	0.0000	0.0000	0	0
0	554.7500	8.7500	0	5	0.0000	0.0000	0.0000	0.0000	0	0
0	556.5000	8.7500	0	5	0.0000	0.0000	0.0000	0.0000	0	0
0	558.2500	8.7500	0	5	0.0000	0.0000	0.0000	0.0000	0	0
0	560.0000	8.7500	0	5	0.0000	0.0000	0.0000	0.0000	0	0
0	561.7500	8.7500	0	5	0.0000	0.0000	0.0000	0.0000	0	0
0	563.5000	8.7500	0	5	0.0000	0.0000	0.0000	0.0000	0	0
0	565.2500	8.7500	0	5	0.0000	0.0000	0.0000	0.0000	0	0
0	567.0000	8.7500	0	5	0.0000	0.0000	0.0000	0.0000	0	0
0	568.7500	8.7500	0	5	0.0000	0.0000	0.0000	0.0000	0	0
0	570.5000	8.7500	0	5	0.0000	0.0000	0.0000	0.0000	0	0
0	572.2500	8.7500	0	5	0.0000	0.0000	0.0000	0.0000	0	0
0	574.0000	8.7500	0	5	0.0000	0.0000	0.0000	0.0000	0	0
0	575.7500	8.7500	0	5	0.0000	0.0000	0.0000	0.0000	0	0
0	577.5000	8.7500	0	5	0.0000	0.0000	0.0000	0.0000	0	0
0	579.2500	8.7500	0	5	0.0000	0.0000	0.0000	0.0000	0	0
0	581.0000	8.7500	0	5	0.0000	0.0000	0.0000	0.0000	0	0
0	582.7500	8.7500	0	5	0.0000	0.0000	0.0000	0.0000	0	0
0	584.5000	8.7500	0	5	0.0000	0.0000	0.0000	0.0000	0	0
0	586.2500	8.7500	0	5	0.0000	0.0000	0.0000	0.0000	0	0
0	588.0000	8.7500	0	5	0.0000	0.0000	0.0000	0.0000	0	0
0	589.7500	8.7500	0	5	0.0000	0.0000	0.0000	0.0000	0	0
0	591.5000	8.7500	0	5	0.0000	0.0000	0.0000	0.0000	0	0
0	593.2500	8.7500	0	5	0.0000	0.0000	0.0000	0.0000	0	0
0	595.0000	8.7500	0	5	0.0000	0.0000	0.0000	0.0000	0	0
0	596.7500	8.7500	0	5	0.0000	0.0000	0.0000	0.0000	0	0
0	598.5000	8.7500	0	5	0.0000	0.0000	0.0000	0.0000	0	0
0	600.2500	8.7500	0	5	0.0000	0.0000	0.0000	0.0000	0	0
0	602.0000	8.7500	0	5	0.0000	0.0000	0.0000	0.0000	0	0
0	603.7500	8.7500	0	5	0.0000	0.0000	0.0000	0.0000	0	0
0	605.5000	8.7500	0	5	0.0000	0.0000	0.0000	0.0000	0	0
0	607.2500	8.7500	0	5	0.0000	0.0000	0.0000	0.0000	0	0
0	609.0000	8.7500	0	5	0.0000	0.0000	0.0000	0.0000	0	0
0	610.7500	8.7500	0	5	0.0000	0.0000	0.0000	0.0000	0	0
0	612.5000	8.7500	0	5	0.0000	0.0000	0.0000	0.0000	0	0
0	614.2500	8.7500	0	5	0.0000	0.0000	0.0000	0.0000	0	0
0	616.0000	8.7500	0	5	0.0000	0.0000	0.0000	0.0000	0	0
0	617.7500	8.7500	0	5	0.0000	0.0000	0.0000	0.0000	0	0
0	619.5000	8.7500	0	5	0.0000	0.0000	0.0000	0.0000	0	0
0	621.2500	8.7500	0	5	0.0000	0.0000	0.0000	0.0000	0	0
0	623.0000	8.7500	0	5	0.0000	0.0000	0.0000	0.0000	0	0
0	624.7500	8.7500	0	5	0.0000	0.0000	0.0000	0.0000	0	0
0	626.5000	8.7500	0	5	0.0000	0.0000	0.0000	0.0000	0	0
0	628.2500	8.7500	0	5	0.0000	0.0000	0.0000	0.0000	0	0
0	630.0000	8.7500	0	5	0.0000	0.0000	0.0000	0.0000	0	0
0	631.7500	8.7500	0	5	0.0000	0.0000	0.0000	0.0000	0	0
0	633.5000	8.7500	0	5	0.0000	0.0000	0.0000	0.0000	0	0
0	635.2500	8.7500	0	5	0.0000	0.0000	0.0000	0.0000	0	0
0	637.0000	8.7500	0	5	0.0000	0.0000	0.0000	0.0000	0	0
0	638.7500	8.7500	0	5	0.0000	0.0000	0.0000	0.0000	0	0
0	640.5000	8.7500	0	5	0.0000	0.0000	0.0000	0.0000	0	0
0	642.2500	8.7500	0	5	0.0000	0.0000	0.0000	0.0000	0	0
0	644.0000	8.7500	0	5	0.0000	0.0000	0.0000	0.0000	0	0
0	645.7500	8.7500	0	5	0.0000	0.0000	0.0000	0.0000	0	0
0	647.5000	8.7500	0	5	0.0000	0.0000	0.0000	0.0000	0	0
0	649.2500	8.7500	0	5	0.0000	0.0000	0.0000	0.0000	0	0
0	651.0000	8.7500	0	5	0.0000	0.0000	0.0000	0.0000	0	0
0	652.7500	8.7500	0	5	0.0000	0.0000	0.0000	0.0000	0	0
0	654.5000	8.7500	0	5	0.0000	0.0000	0.0000	0.0000	0	0
0	656.2500	8.7500	0	5	0.0000	0.0000	0.0000	0.0000	0	0
0	658.0000	8.7500	0	5	0.0000	0.0000	0.0000	0.0000	0	0
0	659.7500	8.7500	0	5	0.0000	0.0000	0.0000	0.0000	0	0
0	661.5000	8.7500	0	5	0.0000	0.0000	0.0000	0.0000	0	0
0	663.2500	8.7500	0	5	0.0000	0.0000	0.0000	0.0000	0	0
0	665.0000	8.7500	0	5	0.0000	0.0000	0.0000	0.0000	0	0
0	666.7500	8.7500	0	5	0.0000	0.0000	0.0000	0.0000	0	0
0	668.5000	8.7500	0	5	0.0000	0.0000	0.0000	0.0000	0	0
0	670.2500	8.7500	0	5	0.0000	0.0000	0.0000	0.0000	0	0
0	672.0000	8.7500	0	5	0.0000	0.0000	0.0000	0.0000	0	0
0	673.7500	8.7500	0	5	0.0000	0.0000	0.0000	0.0000	0	0
0	675.5000	8.7500	0	5	0.0000	0.0000	0.0000	0.0000	0	0
0	677.2500	8.7500	0	5	0.0000	0.0000	0.0000	0.0000	0	0
0	679.0000	8.7500	0	5	0.0000	0.0000	0.0000	0.0000	0	0
0	680.7500	8.7500	0	5	0.0000	0.0000	0.0000	0.0000	0	0
0	682.5000	8.7500	0	5	0.0000	0.0000	0.0000	0.0000	0	0
0	684.2500	8.7500	0	5	0.0000	0.0000	0.0000	0.0000	0	0
0	686.0000	8.7500	0	5	0.0000	0.0000	0.0000	0.0000	0	0
0	687.7500	8.7500	0	5	0.0000	0.0000	0.0000	0.0000	0	0
0	689.5000	8.7500	0	5	0.0000	0.0000	0.0000	0.0000	0	0
0	691.2500	8.7500	0	5	0.0000	0.0000	0.0000	0.0000	0	0
0	693.0000	8.7500	0	5	0.0000	0.0000	0.0000	0.0000	0	0
0	694.7500	8.7500	0	5	0.0000	0.0000	0.0000	0.0000	0	0
0	696.5000	8.7500	0	5	0.0000	0.0000	0.0000	0.0000	0	0
0	698.2500	8.7500	0	5	0.0000	0.0000	0.0000	0.0000	0	0
0	700.0000	8.7500	0	5	0.0000	0.0000	0.0000	0.0000	0	0
0	701.7500	8.7500	0	5	0.0000	0.0000	0.0000	0.0000	0	0
0	703.5000	8.7500	0	5	0.0000	0.0000	0.0000	0.0000	0	0
0	705.2500	8.7500	0	5	0.0000	0.0000	0.0000	0.0000	0	0
0	707.0000	8.7500	0	5	0.0000	0.0000	0.0000	0.0000	0	0
0	708.7500	8.7500	0	5	0.0000	0.0000	0.0000	0.0000	0	0
0	710.5000	8.7500	0	5	0.0000	0.0000	0.0000	0.0000	0	0
0	712.2500	8.7500	0	5	0.0000	0.0000	0.0000	0.0000	0	0
0	714.0000	8.7500	0	5	0.0000	0.0000	0.0000	0.0000	0	0
0	715.7500	8.7500	0	5	0.0000	0.0000	0.0000	0.0000	0	0
0	717.5000	8.7500	0	5	0.0000	0.0000	0.0000	0.0000	0	0
0	719.2500	8.7500	0	5	0.0000	0.0000	0.0000	0.0000	0	0
0	721.0000	8.7500	0	5	0.0000	0.0000	0.0000	0.0000	0	0
0	722.7500	8.7500	0	5	0.0000	0.0000	0.0000	0.0000	0	0
0	724.5000	8.7500	0	5	0.0000	0.0000	0.0000	0.0000	0	0
0	726.2500	8.7500	0	5	0.0000	0.0000	0.0000	0.0000	0	0
0	728.0000	8.7500	0	5	0.0000	0.0000	0.0000	0.0000	0	0
0	729.7500	8.7500	0	5	0.0000	0.0000	0.0000	0.0000	0	0
0	731.5000	8.7500	0	5	0.0000	0.0000	0.0000	0.0000	0	0
0	733.2500	8.7500	0	5	0.0000	0.0000	0.0000	0.0000	0	0
0	735.0000	8.7500	0	5	0.0000	0.0000	0.0000	0.0000	0	0
0	736.7500	8.7500	0	5	0.0000	0.0000	0.0000	0.0000	0	0
0	738.5000	8.7500	0	5	0.0000	0.0000	0.0000	0.0000	0	0
0	740.2500	8.7500	0	5	0.0000	0.0000	0.0000	0.0000	0	0
0	742.0000	8.7500	0	5	0.0000	0.0000	0.0000	0.0000	0	0
0	743.7500	8.7500	0	5	0.0000	0.0000	0.0000	0.0000	0	0
0	745.5000	8.7500	0	5	0.0000	0.0000	0.0000	0.0000	0	0
0	747.2500	8.7500	0	5	0.0000	0.0000	0.0000	0.0000	0	0
0	749.0000	8.7500	0	5	0.0000	0.0000	0.0000	0.0000	0	0
0	750.7500	8.7500	0	5	0.0000	0.0000	0.0000	0.0000	0	0
0	752.5000	8.7500	0	5	0.0000	0.0000	0.0000	0.0000	0	0
0	754.2500	8.7500	0	5	0.0000	0.0000	0.0000	0.0000	0	0
0	756.0000	8.7500	0	5	0.0000	0.0000	0.0000	0.0000	0	0
0	757.7500	8.7500	0	5	0.0000	0.0000	0.0000	0.0000	0	0
0	759.5000	8.7500	0	5	0.0000	0.0000	0.0000	0.0000	0	0
0	761.2500	8.7500	0	5	0.0000	0.0000	0.0000	0.0000	0	0
0	763.0000	8.7500	0	5	0.0000	0.0000	0.0000	0.0000	0	0
0	764.7500	8.7500	0	5	0.0000	0.0000	0.0000	0.0000	0	0
0	766.5000	8.7500	0	5	0.0000	0.0000	0.0000	0.0000	0	0
0	768.2500	8.7500	0	5	0.0000	0.0000	0.0000	0.0000	0	0
0	770.0000	8.7500	0	5	0.0000	0.0000	0.0000	0.0000	0	0
0	771.7500	8.7500	0	5	0.0000	0.0000	0.0000	0.0000	0	0
0	773.5000	8.7500	0	5	0.0000	0.0000	0.0000	0.0000	0	0
0	775.2500	8.7500	0	5	0.0000	0.0000	0.0000	0.0000	0	0
0	777.0000	8.7500	0	5	0.0000	0.0000	0.0000	0.0000	0	0
0	778.7500	8.7500	0	5	0.0000	0.0000	0.0000	0.0000	0	0
0	780.5000	8.7500	0	5	0.0000	0.0000	0.0000	0.0000	0	0
0	782.2500	8.7500	0	5	0.0000	0.0000	0.0000	0.0000	0	0
0	784.0000	8.7500	0	5	0.0000	0.0000	0.0000	0.0000	0	0
0	785.7500	8.7500	0	5	0.0000	0.0000	0.0000	0.0000	0	0
0	787.5000	8.7500	0	5	0.0000	0.0000	0.0000	0.0000	0	0
0	789.2500	8.7500	0	5	0.0000	0.0000	0.0000	0.0000	0	0
0	791.0000	8.7500	0	5	0.0000	0.0000	0.0000	0.0000	0	0
0	792.7500	8.7500	0	5	0.0000	0.0000	0.0000	0.0000	0	0
0	794.5000	8.7500	0	5	0.0000	0.0000	0.0000	0.0000	0	0
0	796.2500	8.7500	0	5	0.0000	0.0000	0.0000	0.0000	0	0
0	798.0000	8.7500	0	5	0.0000	0.0000	0.0000	0.0000	0	0
0	799.7500	8.7500	0	5	0.0000	0.0000	0.0000	0.0000	0	0
0	801.5000	8.7500	0	5	0.0000	0.0000	0.0000	0.0000	0	0
0	803.2500	8.7500	0	5	0.0000	0.0000	0.0000	0.0000	0	0
0	805.0000	8.7500	0	5	0.0000	0.0000	0.0000	0.0000	0	0
0	806.7500	8.7500	0	5	0.0000	0.0000	0.0000	0.0000	0	0
0	808.5000	8.7500	0	5	0.0000	0.0000	0.0000	0.0000	0	0
0	810.2500	8.7500	0	5	0.0000	0.0000	0.0000	0.0000	0	0
0	812.0000	8.7500	0	5	0.0000	0.0000	0.0000	0.0000	0	0
0	813.7500	8.7500	0	5	0.0000	0.0000	0.0000	0.0000	0	0
0	815.5000	8.7500	0	5	0.0000	0.0000	0.0000	0.0000	0	0
0	817.2500	8.7500	0	5	0.0000	0.0000	0.0000	0.0000	0	0
0	819.0000	8.7500	0	5	0.0000	0.0000	0.0000	0.0000	0	0
0	820.7500	8.7500	0	5	0.0000	0.0000	0.0000	0.0000	0	0
0	822.5000	8.7500	0	5	0.0000	0.0000	0.0000	0.0000	0	0
0	824.2500	8.7500	0	5	0.0000	0.0000	0.0000	0.0000	0	0
0	826.0000	8.7500	0	5	0.0000	0.0000	0.0000	0.0000	0	0
0	827.7500	8.7500	0	5	0.0000	0.0000	0.0000	0.0000	0	0
0	829.5000	8.7500	0	5	0.0000	0.0000	0.0000	0.0000	0	0
0	831.2500	8.7500	0	5	0.0000	0.0000	0.0000	0.0000	0	0
0	833.0000	8.7500	0	5	0.0000	0.0000	0.0000	0.0000	0	0
0	834.7500	8.7500	0	5	0.0000	0.0000	0.0000	0.0000	0	0
0	836.5000	8.7500	0	5	0.0000	0.0000	0.0000	0.0000	0	0
0	838.2500	8.7500	0	5	0.0000	0.0000	0.0000	0.0000	0	0
0	840.0000	8.7500	0	5	0.0000	0.0000	0.0000	0.0000	0	0
0	841.7500	8.7500	0	5	0.0000	0.0000	0.0000	0.0000	0	0
0	843.5000	8.7500	0	5	0.0000	0.0000	0.0000	0.0000	0	0
0	845.2500	8.7500	0	5	0.0000	0.0000	0.0000	0.0000	0	0
0	847.0000	8.7500	0	5	0.0000	0.0000	0.0000	0.0000	0	0
0	848.7500	8.7500	0	5	0.0000	0.0000	0.0000	0.0000	0	0
0	850.5000	8.7500	0	5	0.0000	0.0000	0.0000	0.0000	0	0
0	852.2500	8.7500	0	5	0.0000	0.0000	0.0000	0.0000	0	0
0	854.0000	8.7500	0	5	0.0000	0.0000	0.0000	0.0000	0	0
0	855.7500	8.7500	0	5	0.0000	0.0000	0.0000	0.0000	0	0
0	857.5000	8.7500	0	5	0.0000	0.0000	0.0000	0.0000	0	0
0	859.2500	8.7500	0	5	0.0000	0.0000	0.0000	0.0000	0	0
0	861.0000	8.7500	0	5	0.0000	0.0000	0.0000	0.0000	0	0
0	862.7500	8.7500	0	5	0.0000	0.0000	0.0000	0.0000	0	0
0	864.5000	8.7500	0	5	0.0000	0.0000	0.0000	0.0000	0	0
0	866.2500	8.7500	0	5	0.0000	0.0000	0.0000	0.0000	0	0
0	868.0000	8.7500	0	5	0.0000	0.0000	0.0000	0.0000	0	0
0	869.7500	8.7500	0	5	0.0000	0.0000	0.0000	0.0000	0	0
0	871.5000	8.7500	0	5	0.0000	0.0000	0.0000	0.0000	0	0
0	873.2500	8.7500	0	5	0.0000	0.0000	0.0000	0.0000	0	0
0	875.0000	8.7500	0	5	0.0000	0.0000	0.0000	0.0000	0	0
0	876.7500	8.7500	0	5	0.0000	0.0000	0.0000	0.0000	0	0
0	878.5000	8.7500	0	5	0.0000	0.0000	0.0000	0.0000	0	0
0	880.2500	8.7500	0	5	0.0000	0.0000	0.0000	0.0000	0	0
0	882.0000	8.7500	0	5	0.0000	0.0000	0.0000	0.0000	0	0
0	883.7500	8.7500	0	5	0.0000	0.0000	0.0000	0.0000	0	0
0	885.5000	8.7500	0	5	0.0000	0.0000	0.0000	0.0000	0	0
0	887.2500	8.7500	0	5	0.0000	0.0000	0.0000	0.0000	0	0
0	889.0000	8.7500	0	5	0.0000	0.0000	0.0000	0.0000	0	0
0	890.7500	8.7500	0	5	0.0000	0.0000	0.0000	0.0000	0	0
0	892.5000	8.7500	0	5	0.0000	0.0000	0.0000	0.0000	0	0
0	894.2500	8.7500	0	5	0.0000	0.0000	0.0000	0.0000	0	0
0	896.0000	8.7500	0	5	0.0000	0.0000	0.0000	0.0000	0	0
0	897.7500	8.7500	0	5	0.0000	0.0000	0.0000	0.0000	0	0
0	899.5000	8.7500	0	5	0.0000	0.0000	0.0000	0.0000	0	0
0	901.2500	8.7500	0	5	0.0000	0.0000	0.0000	0.0000	0	0
0	903.0000	8.7500	0	5	0.0000	0.0000	0.0000	0.0000	0	0
0	904.7500	8.7500	0	5	0.0000	0.0000	0.0000	0.0000	0	0
0	906.5000	8.7500	0	5	0.0000	0.0000	0.0000	0.0000	0	0
0	908.2500	8.7500	0	5	0.0000	0.0000	0.0000	0.0000	0	0
0	910.0000	8.7500	0	5	0.0000	0.0000	0.0000	0.0000	0	0
0	911.7500	8.7500	0	5	0.0000	0.0000	0.0000	0.0000	0	0
0	913.5000	8.7500	0	5	0.0000	0.0000	0.0000	0.0000	0	0
0	915.2500	8.7500	0	5	0.0000	0.0000	0.0000	0.0000	0	0
0	917.0000	8.7500	0	5	0.0000	0.0000	0.0000	0.0000	0	0
0	918.7500	8.7500	0	5	0.0000	0.0000	0.0000	0.0000	0	0
0	920.5000	8.7500	0	5	0.0000	0.0000	0.0000	0.0000	0	0
0	922.2500	8.7500	0	5	0.0000	0.0000	0.0000	0.0000	0	0
0	924.0000	8.7500	0	5	0.0000	0.0000	0.0000	0.0000	0	0
0	925.7500	8.7500	0	5	0.0000	0.0000	0.0000	0.0000	0	0
0	927.5000	8.7500	0	5	0.0000	0.0000	0.0000	0.0000	0	0
0	929.2500	8.7500	0	5	0.0000	0.0000	0.0000	0.0000	0	0
0	931.0000	8.7500	0	5	0.0000	0.0000	0.0000	0.0000	0	0
0	932.7500	8.7500	0	5	0.0000	0.0000	0.0000	0.0000	0	0
0	934.5000	8.7500	0	5	0.0000	0.0000	0.0000	0.0000	0	0
0	936.2500	8.7500	0	5	0.0000	0.0000	0.0000	0.0000	0	0
0	938.0000	8.7500	0	5	0.0000	0.0000	0.0000	0.0000	0	0
0	939.7500	8.7500	0	5	0.0000	0.0000	0.0000	0.0000	0	0
0	941.5000	8.7500	0	5	0.0000	0.0000	0.0000	0.0000	0	0
0	943.2500	8.7500	0	5	0.0000	0.0000	0.0000	0.0000	0	0
0	945.0000	8.7500	0	5	0.0000	0.0000	0.0000	0.0000	0	0
0	946.7500	8.7500	0	5	0.0000	0.0000	0.0000	0.0000	0	0
0	948.5000	8.7500	0	5	0.0000	0.0000	0.0000	0.0000	0	0
0	950.2500	8.7500	0	5	0.0000	0.0000	0.0000	0.0000	0	0
0	952.0000	8.7500	0	5	0.0000	0.0000	0.0000	0.0000	0	0
0	953.7500	8.7500	0	5	0.0000	0.0000	0.0000	0.0000	0	0
0	955.5000	8.7500	0	5	0.0000	0.0000	0.0000	0.0000	0	0
0	957.2500	8.7500	0	5	0.0000	0.0000	0.0000	0.0000	0	0
0	959.0000	8.7500	0	5	0.0000	0.0000	0.0000	0.0000	0	0
0	960.7500	8.7500	0	5	0.0000	0.0000	0.0000	0.0000	0	0
0	962.5000	8.7500	0	5	0.0000	0.0000	0.0000	0.0000	0	0
0	964.2500	8.7500	0	5	0.0000	0.0000	0.0000	0.0000	0	0
0	966.0000	8.7500	0	5	0.0000	0.0000	0.0000	0.0000	0	0
0	967.7500	8.7500	0	5	0.0000	0.0000	0.0000	0.0000	0	0
0	969.5000	8.7500	0	5	0.0000	0.0000	0.0000	0.0000	0	0
0	971.2500	8.7500	0	5	0.0000	0.0000	0.0000	0.0000	0	0
0	973.0000	8.7500	0	5	0.0000	0.0000	0.0000	0.0000	0	0
0	974.7500	8.7500	0	5	0.0000	0.0000	0.0000	0.0000	0	0
0	976.5000	8.7500	0	5	0.0000	0.0000	0.0000	0.0000	0	0
0	978.2500	8.7500	0	5	0.0000	0.0000	0.0000	0.0000	0	0
0	980.0000	8.7500	0	5	0.0000	0.0000	0.0000	0.0000	0	0
0	981.7500	8.7500	0	5	0.0000	0.0000	0.0000	0.0000	0	0
0	983.5000	8.7500	0	5	0.0000	0.0000	0.0000	0.0000	0	0
0	985.2500	8.7500	0	5	0.0000	0.0000	0.0000	0.0000	0	0
0	987.0000	8.7500	0	5	0.0000	0.0000	0.0000	0.0000	0	0
0	988.7500	8.7500	0	5	0.0000	0.0000	0.0000	0.0000	0	0
0	990.5000	8.7500	0	5	0.0000	0.0000	0.0000	0.0000	0	0
0	992.2500	8.7500	0	5	0.0000	0.0000	0.0000	0.0000	0	0
0	994.0000	8.7500	0	5	0.0000	0.0000	0.0000	0.0000	0	0
0	995.7500	8.7500	0	5	0.0000	0.0000	0.0000	0.0000	0	0
0	997.5000	8.7500	0	5	0.0000	0.0000	0.0000	0.0000	0	0
0	999.2500	8.7500	0	5	0.0000	0.0000	0.0000	0.0000	0	0
0	1001.0000	8.7500	0	5	0.0000	0.0000	0.0000	0.0000	0	0
0	1002.7500	8.7500	0	5	0.0000	0.0000	0.0000	0.0000	0	0
0	1004.5000	8.7500	0	5	0.0000	0.0000	0.0000	0.0000	0	0
0	1006.2500	8.7500	0	5	0.0000	0.0000	0.0000	0.0000	0	0
0	1008.0000	8.7500	0	5	0.0000	0.0000	0.0000	0.0000	0	0
0	1009.7500	8.7500	0	5	0.0000	0.0000	0.0000	0.0000	0	0
0	1011.5000	8.7500	0	5	0.0000	0.0000	0.0000	0.0000	0	0
0	1013.2500	8.7500	0	5	0.0000	0.0000	0.0000	0.0000	0	0
0	1015.0000	8.7500	0	5	0.0000	0.0000	0.0000	0.0000	0	0
0	1016.7500	8.7500	0	5	0.0000	0.0000	0.0000	0.0000	0	0
0	1018.5000	8.7500	0	5	0.0000	0.0000	0.0000	0.0000	0	0
0	1020.2500	8.7500	0	5	0.0000	0.0000	0.0000	0.0000	0	0
0	1022.0000	8.7500	0	5	0.0000	0.0000	0.0000	0.0000	0	0
0	1023.7500	8.7500	0	5	0.0000	0.0000	0.0000	0.0000	0	0
0	1025.5000	8.7500	0	5	0.0000	0.0000	0.0000	0.0000	0	0
0	1027.2500	8.7500	0	5	0.0000	0.0000	0.0000	0.0000	0	0
0	1029.0000	8.7500	0	5	0.0000	0.0000	0.0000	0.0000	0	0
0	1030.7500	8.7500	0	5	0.0000	0.0000	0.0000	0.0000	0	0
0	1032.5000	8.7500	0	5	0.0000	0.0000	0.0000	0.0000	0	0
0	1034.2500	8.7500	0	5	0.0000	0.0000	0.0000	0.0000	0	0
0	1036.0000	8.7500	0	5	0.0000	0.0000	0.0000	0.0000	0	0
0	1037.7500	8.7500	0	5	0.0000	0.0000	0.0000	0.0000	0	0
0	1039.5000	8.7500	0	5	0.0000	0.0000	0.0000	0.0000	0	0
0	1041.2500	8.7500	0	5	0.0000	0.0000	0.0000	0.0000	0	0
0	1043.0000	8.7500	0	5	0.0000	0.0000	0.0000	0.0000	0	0
0	1044.7500	8.7500	0	5	0.0000	0.0000	0.0000	0.0000	0	0
0	1046.5000	8.7500	0	5	0.0000	0.0000	0.0000	0.0000	0	0
0	1048.2500	8.7500	0	5	0.0000	0.0000	0.0000	0.0000	0	0
0	1050.0000	8.7500	0	5	0.0000	0.0000	0.0000	0.0000	0	0
0	1051.7500	8.7500	0	5	0.0000	0.0000	0.0000	0.0000	0	0
0	1053.5000	8.7500	0	5	0.0000	0.0000	0.0000	0.0000	0	0
0	1055.2500	8.7500	0	5	0.0000	0.0000	0.0000	0.0000	0	0
0	1057.0000	8.7500	0	5	0.0000	0.0000	0.0000	0.0000	0	0
0	1058.7500	8.7500	0	5	0.0000	0.0000	0.0000	0.0000	0	0
0	1060.5000	8.7500	0	5	0.0000	0.0000	0.0000	0.0000	0	0
0	1062.2500	8.7500	0	5	0.0000	0.0000	0.0000	0.0000	0	0
0	1064.0000	8.7500	0	5	0.0000	0.0000	0.0000	0.0000	0	0
0	1065.7500	8.7500	0	5	0.0000	0.0000	0.0000	0.0000	0	0
0	1067.5000	8.7500	0	5	0.0000	0.0000	0.0000	0.0000	0	0
0	1069.2500	8.7500	0	5	0.0000	0.0000	0.0000	0.0000	0	0
0	1071.0000	8.7500	0	5	0.0000	0.0000	0.0000	0.0000	0	0
0	1072.7500	8.7500	0	5	0.0000	0.0000	0.0000	0.0000	0	0
0	1074.5000	8.7500	0	5	0.0000	0.0000	0.0000	0.0000	0	0
0	1076.2500	8.7500	0	5	0.0000	0.0000	0.0000	0.0000	0	0
0	1078.0000	8.7500	0	5	0.0000	0.0000	0.0000	0.0000	0	0
0	1079.7500	8.7500	0	5	0.0000	0.0000	0.0000	0.0000	0	0
0	1081.5000	8.7500	0	5	0.0000	0.0000	0.0000	0.0000	0	0
0	1083.2500	8.7500	0	5	0.0000	0.0000	0.0000	0.0000	0	0
0	1085.0000	8.7500	0	5	0.0000	0.0000	0.0000	0.0000	0	0
0	1086.7500	8.7500	0	5	0.0000	0.0000	0.0000	0.0000	0	0
0	1088.5000	8.7500	0	5	0.0000	0.0000	0.0000	0.0000	0	0
0	1090.2500	8.7500	0	5	0.0000	0.0000	0.0000	0.0000	0	0
0	1092.0000	8.7500	0	5	0.0000	0.0000	0.0000	0.0000	0	0
0	1093.7500	8.7500	0	5	0.0000	0.0000	0.0000	0.0000	0	0
0	1095.5000	8.7500	0	5	0.0000	0.0000	0.0000	0.0000	0	0
0	1097.2500	8.7500	0	5	0.0000	0.0000	0.0000	0.0000	0	0
0	1099.0000	8.7500	0	5	0.0000	0.0000	0.0000	0.0000	0	0
0	1100.7500	8.7500	0	5	0.0000	0.0000	0.0000	0.0000	0	0
0	1102.5000	8.7500	0	5	0.0000	0.0000	0.0000	0.0000	0	0
0	1104.2500	8.7500	0	5	0.0000	0.0000	0.0000	0.0000	0	0
0	1106.0000	8.7500	0	5	0.0000	0.0000	0.0000	0.0000	0	0
0	1107.7500	8.7500	0	5	0.0000	0.0000	0.0000	0.0000	0	0
0	1109.5000	8.7500	0	5	0.0000	0.0000	0.0000	0.0000	0	0
0	1111.2500	8.7500	0	5	0.0000	0.0000	0.0000	0.0000	0	0
0	1113.0000	8.7500	0	5	0.0000	0.0000	0.0000	0.0000	0	0
0	1114.7500	8.7500	0	5	0.0000	0.0000	0.0000	0.0000	0	0
0	1116.5000	8.7500	0	5	0.0000	0.0000	0.0000	0.0000	0	0
0	1118.2500	8.7500	0	5	0.0000	0.0000	0.0000	0.0000	0	0
0	1120.0000	8.7500	0	5	0.0000	0.0000	0.0000	0.0000	0	0
0	1121.7500	8.7500	0	5	0.0000	0.0000	0.0000	0.0000	0	0
0	1123.5000	8.7500	0	5	0.0000	0.0000	0.0000	0.0000	0	0
0	1125.2500	8.7500	0	5	0.0000	0.0000	0.0000	0.0000	0	0
0	1127.0000	8.7500	0	5	0.0000	0.0000	0.0000	0.0000	0	0
0	1128.7500	8.7500	0	5	0.0000	0.0000	0.0000	0.0000	0	0
0	1130.5000	8.7500	0	5	0.0000	0.0000	0.0000	0.0000	0	0
0	1132.2500	8.7500	0	5	0.0000	0.0000	0.0000	0.0000	0	0
0	1134.0000	8.7500	0	5	0.0000	0.0000	0.0000	0.0000	0	0
0	1135.7500	8.7500	0	5	0.0000	0.0000	0.0000	0.0000	0	0
0	1137.5000	8.7500	0	5	0.0000	0.0000	0.0000	0.0000	0	0
0	1139.2500	8.7500	0	5	0.0000	0.0000	0.0000	0.0000	0	0
0	1141.0000	8.7500	0	5	0.0000	0.0000	0.0000	0.0000	0	0
0	1142.7500	8.7500	0	5	0.0000	0.0000	0.0000	0.0000	0	0
0	1144.5000	8.7500	0	5	0.0000	0.0000	0.0000	0.0000	0	0
0	1146.2500	8.7500	0	5	0.0000	0.0000	0.0000	0.0000	0	0
0	1148.0000	8.7500	0	5	0.0000	0.0000	0.0000	0.0000	0	0
0	1149.7500	8.7500	0	5	0.0000	0.0000	0.0000	0.0000	0	0
0	1151.5000	8.7500	0	5	0.0000	0.0000	0.0000	0.0000	0	0
0	1153.2500	8.7500	0	5	0.0000	0.0000	0.0000	0.0000	0	0
0	1155.0000	8.7500	0	5	0.0000	0.0000	0.0000	0.0000	0	0
0	1156.7500	8.7500	0	5	0.0000	0.0000	0.0000	0.0000	0	0
0	1158.5000	8.7500	0	5	0.0000	0.0000	0.0000	0.0000	0	0
0	1160.2500	8.7500	0	5	0.0000	0.0000	0.0000	0.0000	0	0
0	1162.0000	8.7500	0	5	0.0000	0.0000	0.0000	0.0000	0	0
0	1163.7500	8.7500	0	5	0.0000	0.0000	0.0000	0.0000	0	0
0	1165.5000	8.7500	0	5	0.0000	0.0000	0.0000	0.0000	0	0
0	1167.2500	8.7500	0	5	0.0000	0.0000	0.0000	0.0000	0	0
0	1169.0000	8.7500	0	5	0.0000	0.0000	0.0000	0.0000	0	0
0	1170.7500	8.7500	0	5	0.0000	0.0000	0.0000	0.0000	0	0
0	1172.5000	8.7500	0	5	0.0000	0.0000	0.0000	0.0000	0	0
0	1174.2500	8.7500	0	5	0.0000	0.0000	0.0000	0.0000	0	0
0	1176.0000	8.7500	0	5	0.0000	0.0000	0.0000	0.0000	0	0
0	1177.7500	8.7500	0	5	0.0000	0.0000	0.0000	0.0000	0	0
0	1179.5000	8.7500	0	5	0.0000	0.0000	0.0000	0.0000	0	0
0	1181.2500	8.7500	0	5	0.0000	0.0000	0.0000	0.0000	0	0
0	1183.0000	8.7500	0	5	0.0000	0.0000	0.0000	0.0000	0	0
0	1184.7500	8.7500	0	5	0.0000	0.0000	0.0000	0.0000	0	0
0	1186.5000	8.7500	0	5	0.0000	0.0000	0.0000	0.0000	0	0
0	1188.2500	8.7500	0	5	0.0000	0.0000	0.0000	0.0000	0	0
0	1190.0000	8.7500	0	5	0.0000	0.0000	0.0000	0.0000	0	0
0	1191.7500	8.7500	0	5	0.0000	0.0000	0.0000	0.0000	0	0
0	1193.5000	8.7500	0	5	0.0000	0.0000	0.0000	0.0000	0	0
0	1195.2500	8.7500	0	5	0.0000	0.0000	0.0000	0.0000	0	0
0	1197.0000	8.7500	0	5	0.0000	0.0000	0.0000	0.0000	0	0
0	1198.7500	8.7500	0	5	0.0000	0.0000	0.0000	0.0000	0	0
0	1200.5000	8.7500	0	5	0.0000	0.0000	0.0000	0.0000	0	0
0	1202.2500	8.7500	0	5	0.0000	0.0000	0.0000	0.0000	0	0
0	1204.0000	8.7500	0	5	0.0000	0.0000	0.0000	0.0000	0	0
0	1205.7500	8.7500	0	5	0.0000	0.0000	0.0000	0.0000	0	0
0	1207.5000	8.7500	0	5	0.0000	0.0000	0.0000	0.0000	0	0
0	1209.2500	8.7500	0	5	0.0000	0.0000	0.0000	0.0000	0	0
0	1211.0000	8.7500	0	5	0.0000	0.0000	0.0000	0.0000	0	0
0	1212.7500	8.7500	0	5	0.0000	0.0000	0.0000	0.0000	0	0
0	1214.5000	8.7500	0	5	0.0000	0.0000	0.0000	0.0000	0	0
0	1216.2500	8.7500	0	5	0.0000	0.0000	0.0000	0.0000	0	0
0	1218.0000	8.7500	0	5	0.0000	0.0000	0.0000	0.0000	0	0
0	1219.7500	8.7500	0	5	0.0000	0.0000	0.0000	0.0000	0	0
0	1221.5000	8.7500	0	5	0.0000	0.0000	0.0000	0.0000	0	0
0	1223.2500	8.7500	0	5	0.0000	0.0000	0.0000	0.0000	0	0
0	1225.0000	8.7500	0	5	0.0000	0.0000	0.0000	0.0000	0	0
0	1226.7500	8.7500	0	5	0.0000	0.0000	0.0000	0.0000	0	0
0	1228.5000	8.7500	0	5	0.0000	0.0000	0.0000	0.0000	0	0
0	1230.2500	8.7500	0	5	0.0000	0.0000	0.0000	0.0000	0	0
0	1232.0000	8.7500	0	5	0.0000	0.0000	0.0000	0.0000	0	0
0	1233.7500	8.7500	0	5	0.0000	0.0000	0.0000	0.0000	0	0
0	1235.5000	8.7500	0	5	0.0000	0.0000	0.0000	0.0000	0	0
0	1237.2500	8.7500	0	5	0.0000	0.0000	0.0000	0.0000	0	0
0	1239.0000	8.7500	0	5	0.0000	0.0000	0.0000	0.0000	0	0
0	1240.7500	8.7500	0	5	0.0000	0.0000	0.0000	0.0000	0	0
0	1242.5000	8.7500	0	5	0.0000	0.0000	0.0000	0.0000	0	0
0	1244.2500	8.7500	0	5	0.0000	0.0000	0.0000	0.0000	0	0
0	1246.0000	8.7500	0	5	0.0000	0.0000	0.0000	0.0000	0	0
0	1247.7500	8.7500	0	5	0.0000	0.0000	0.0000	0.0000	0	0
0	1249.5000	8.7500	0	5	0.0000	0.0000	0.0000	0.0000	0	0
0	1251.2500	8.7500	0	5	0.0000	0.0000	0.0000	0.0000	0	0
0	1253.0000	8.7500	0	5	0.0000	0.0000	0.0000	0.0000	0	0
0	1254.7500	8.7500	0	5	0.0000	0.0000	0.0000	0.0000	0	0
0	1256.5000	8.7500	0	5	0.0000	0.0000	0.0000	0.0000	0	0
0	1258.2500	8.7500	0	5	0.0000	0.0000	0.0000	0.0000	0	0
0	1260.0000	8.7500	0	5	0.0000	0.0000	0.0000	0.0000	0	0
0	1261.7500	8.7500	0	5	0.0000	0.0000	0.0000	0.0000	0	0
0	1263.5000	8.7500	0	5	0.0000	0.0000	0.0000	0.0000	0	0
0	1265.2500	8.7500	0	5	0.0000	0.0000	0.0000	0.0000	0	0
0	1267.0000	8.7500	0	5	0.0000	0.0000	0.0000	0.0000	0	0
0	1268.7500	8.7500	0	5	0.0000	0.0000	0.0000	0.0000	0	0
0	1270.5000	8.7500	0	5	0.0000	0.0000	0.0000	0.0000	0	0
0	1272.2500	8.7500	0	5	0.0000	0.0000	0.0000	0.0000	0	0
0	1274.0000	8.7500	0	5	0.0000	0.0000	0.0000	0.0000	0	0
0	1275.7500	8.7500	0	5	0.0000	0.0000	0.0000	0.0000	0	0
0	1277.5000	8.7500	0	5	0.0000	0.0000	0.0000	0.0000	0	0
0	1279.2500	8.7500	0	5	0.0000	0.0000	0.0000	0.0000	0	0
0	1281.0000	8.7500	0	5	0.0000	0.0000	0.0000	0.0000	0	0
0	1282.7500	8.7500	0	5	0.0000	0.0000	0.0000	0.0000	0	0
0	1284.5000	8.7500	0	5	0.0000	0.0000	0.0000	0.0000	0	0
0	1286.2500	8.7500	0	5	0.0000	0.0000	0.0000	0.0000	0	0
0	1288.0000	8.7500	0	5	0.0000	0.0000	0.0000	0.0000	0	0
0	1289.7500	8.7500	0	5	0.0000	0.0000	0.0000	0.0000	0	0
0	1291.5000	8.7500	0	5	0.0000	0.0000	0.0000	0.0000	0	0
0	1293.2500	8.7500	0	5	0.0000	0.0000	0.0000	0.0000	0	0
0	1295.0000	8.7500	0	5	0.0000	0.0000	0.0000	0.0000	0	0
0	1296.7500	8.7500	0	5	0.0000	0.0000	0.0000	0.0000	0	0
0	1298.5000	8.7500	0	5	0.0000	0.0000	0.0000	0.0000	0	0
0	1300.2500	8.7500	0	5	0.0000	0.0000	0.0000	0.0000	0	0
0	1302.0000	8.7500	0	5	0.0000	0.0000	0.0000	0.0000	0	0
0	1303.7500	8.7500	0	5	0.0000	0.0000	0.0000	0.0000	0	0
0	1305.5000	8.7500	0	5	0.0000	0.0000	0.0000	0.0000	0	0
0	1307.2500	8.7500	0	5	0.0000	0.0000	0.0000	0.0000	0	0
0	1309.0000	8.7500	0	5	0.0000	0.0000	0.0000	0.0000	0	0
0	1310.7500	8.7500	0	5	0.0000	0.0000	0.0000	0.0000	0	0
0	1312.5000	8.7500	0	5	0.0000	0.0000	0.0000	0.0000	0	0
0	1314.2500	8.7500	0	5	0.0000	0.0000	0.0000	0.0000	0	0
0	1316.0000	8.7500	0	5	0.0000	0.0000	0.0000	0.0000	0	0
0	1317.7500	8.7500	0	5	0.0000	0.0000	0.0000	0.0000	0	0
0	1319.5000	8.7500	0	5	0.0000	0.0000	0.0000	0.0000	0	0
0	1321.2500	8.7500	0	5	0.0000	0.0000	0.0000	0.0000	0	0
0	1323.0000	8.7500	0	5	0.0000	0.0000	0.0000	0.0000	0	0
0	1324.7500	8.7500	0	5	0.0000	0.0000	0.0000	0.0000	0	0
0	1326.5000	8.7500	0	5	0.0000	0.0000	0.0000	0.0000	0	0
0	1328.2500	8.7500	0	5	0.0000	0.0000	0.0000	0.0000	0	0
0	1330.0000	8.7500	0	5	0.0000	0.0000	0.0000	0.0000	0	0
0	1331.7500	8.7500	0	5	0.0000	0.0000	0.0000	0.0000	0	0
0	1333.5000	8.7500	0	5	0.0000	0.0000	0.0000	0.0000	0	0
0	1335.2500	8.7500	0	5	0.0000	0.0000	0.0000	0.0000	0	0
0	1337.0000	8.7500	0	5	0.0000	0.0000	0.0000	0.0000	0	0
0	1338.7500	8.7500	0	5	0.0000	0.0000	0.0000	0.0000	0	0
0	1340.5000	8.7500	0	5	0.0000	0.0000	0.0000	0.0000	0	0
0	1342.2500	8.7500	0	5	0.0000	0.0000	0.0000	0.0000	0	0
0	1344.0000	8.7500	0	5	0.0000	0.0000	0.0000	0.0000	0	0
0	1345.7500	8.7500	0	5	0.0000	0.0000	0.0000	0.0000	0	0
0	1347.5000	8.7500	0	5	0.0000	0.0000	0.0000	0.0000	0	0
0	1349.2500	8.7500	0	5	0.0000	0.0000	0.0000	0.0000	0	0
0	1351.0000	8.7500	0	5	0.0000	0.0000	0.0000	0.0000	0	0
0	1352.7500	8.7500	0	5	0.0000	0.0000	0.0000	0.0000	0	0
0	1354.5000	8.7500	0	5	0.0000	0.0000	0.0000	0.0000	0	0
0	1356.2500	8.7500	0	5	0.0000	0.0000	0.0000	0.0000	0	0
0	1358.0000	8.7500	0	5	0.0000	0.0000	0.0000	0.0000	0	0
0	1359.7500	8.7500	0	5	0.0000	0.0000	0.0000	0.0000	0	0
0	1361.5000	8.7500	0	5	0.0000	0.0000	0.0000	0.0000	0	0
0	1363.2500	8.7500	0	5	0.0000	0.0000	0.0000	0.0000	0	0
0	1365.0000	8.7500	0	5	0.0000	0.0000	0.0000	0.0000	0	0
0	1366.7500	8.7500	0	5	0.0000	0.0000	0.0000	0.0000	0	0
0	1368.5000	8.7500	0	5	0.0000	0.0000	0.0000	0.0000	0	0
0	1370.2500	8.7500	0	5	0.0000	0.0000	0.0000	0.0000	0	0
0	1372.0000	8.7500	0	5	0.0000	0.0000	0.0000	0.0000	0	0
0	1373.7500	8.7500	0	5	0.0000	0.0000	0.0000	0.0000	0	0
0	1375.5000	8.7500	0	5	0.0000	0.0000	0.0000	0.0000	0	0
0	1377.2500	8.7500	0	5	0.0000	0.0000	0.0000	0.0000	0	0
0	1379.0000	8.7500	0	5	0.0000	0.0000	0.0000	0.0000	0	0
0	1380.7500	8.7500	0	5	0.0000	0.0000	0.0000	0.0000	0	0
0	1382.5000	8.7500	0	5	0.0000	0.0000	0.0000	0.0000	0	0
0	1384.2500	8.7500	0	5	0.0000	0.0000	0.0000	0.0000	0	0
0	1386.0000	8.7500	0	5	0.0000	0.0000	0.0000	0.0000	0	0
0	1387.7500	8.7500	0	5	0.0000	0.0000	0.0000	0.0000	0	0
0	1389.5000	8.7500	0	5	0.0000	0.0000	0.0000	0.0000	0	0
0	1391.2500	8.7500	0	5	0.0000	0.0000	0.0000	0.0000	0	0
0	1393.0000	8.7500	0	5	0.0000	0.0000	0.0000	0.0000	0	0
0	1394.7500	8.7500	0	5	0.0000	0.0000	0.0000	0.0000	0	0
0	1396.5000	8.7500	0	5	0.0000	0.0000	0.0000	0.0000	0	0
0	1398.2500	8.7500	0	5	0.0000	0.0000	0.0000	0.0000	0	0
0	1400.0000	8.7500	0	5	0.0000	0.0000	0.0000	0.0000	0	0
0	1401.7500	8.7500	0	5	0.0000	0.0000	0.0000	0.0000	0	0
0	1403.5000	8.7500	0	5	0.0000	0.0000	0.0000	0.0000	0	0
0	1405.2500	8.7500	0	5	0.0000	0.0000	0.0000	0.0000	0	0
0	1407.0000	8.7500	0	5	0.0000	0.0000	0.0000	0.0000	0	0
0	1408.7500	8.7500	0	5	0.0000	0.0000	0.0000	0.0000	0	0
0	1410.5000	8.7500	0	5	0.0000	0.0000	0.0000	0.0000	0	0
0	1412.2500	8.7500	0	5	0.0000	0.0000	0.0000	0.0000	0	0
0	1414.0000	8.7500	0	5	0.0000	0.0000	0.0000	0.0000	0	0
0	1415.7500	8.7500	0	5	0.0000	0.0000	0.0000	0.0000	0	0
0	1417.5000	8.7500	0	5	0.0000	0.0000	0.0000	0.0000	0	0
0	1419.2500	8.7500	0	5	0.0000	0.0000	0.0000	0.0000	0	0
0	1421.0000	8.7500	0	5	0.0000	0.0000	0.0000	0.0000	0	0
0	1422.7500	8.7500	0	5	0.0000	0.0000	0.0000	0.0000	0	0
0	1424.5000	8.7500	0	5	0.0000	0.0000	0.0000	0.0000	0	0
0	1426.2500	8.7500	0	5	0.0000	0.0000	0.0000	0.0000	0	0
0	1428.0000	8.7500	0	5	0.0000	0.0000	0.0000	0.0000	0	0
0	1429.7500	8.7500	0	5	0.0000	0.0000	0.0000	0.0000	0	0
0	1431.5000	8.7500	0	5	0.0000	0.0000	0.0000	0.0000	0	0
0	1433.2500	8.7500	0	5	0.0000	0.0000	0.0000	0.0000	0	0
0	1435.0000	8.7500	0	5	0.0000	0.0000	0.0000	0.0000	0	0
0	1436.7500	8.7500	0	5	0.0000	0.0000	0.0000	0.0000	0	0
0	1438.5000	8.7500	0	5	0.0000	0.0000	0.0000	0.0000	0	0
0	1440.2500	8.7500	0	5	0.0000	0.0000	0.0000	0.0000	0	0
0	1442.0000	8.7500	0	5	0.0000	0.0000	0.0000	0.0000	0	0
0	1443.7500	8.7500	0	5	0.0000	0.0000	0.0000	0.0000	0	0
0	1445.5000	8.7500	0	5	0.0000	0.0000	0.0000	0.0000	0	0
0	1447.2500	8.7500	0	5	0.0000	0.0000	0.0000	0.0000	0	0
0	1449.0000	8.7500	0	5	0.0000	0.0000	0.0000	0.0000	0	0
0	1450.7500	8.7500	0	5	0.0000	0.0000	0.0000	0.0000	0	0
0	1452.5000	8.7500	0	5	0.0000	0.0000	0.0000	0.0000	0	0
0	1454.2500	8.7500	0	5	0.0000	0.0000	0.0000	0.0000	0	0
0	1456.0000	8.7500	0	5	0.0000	0.0000	0.0000	0.0000	0	0
0	1457.7500	8.7500	0	5	0.0000	0.0000	0.0000	0.0000	0	0
0	1459.5000	8.7500	0	5	0.0000	0.0000	0.0000	0.0000	0	0
0	1461.2500	8.7500	0	5	0.0000	0.0000	0.0000	0.0000	0	0
0	1463.0000	8.7500	0	5	0.0000	0.0000	0.0000	0.0000	0	0
0	1464.7500	8.7500	0	5	0.0000	0.0000	0.0000	0.0000	0	0
0	1466.5000	8.7500	0	5	0.0000	0.0000	0.0000	0.0000	0	0
0	1468.2500	8.7500	0	5	0.0000	0.0000	0.0000	0.0000	0	0
0	1470.0000	8.7500	0	5	0.0000	0.0000	0.0000	0.0000	0	0
0	1471.7500	8.7500	0	5	0.0000	0.0000	0.0000	0.0000	0	0
0	1473.5000	8.7500	0	5	0.0000	0.0000	0.0000	0.0000	0	0
0	1475.2500	8.7500	0	5	0.0000	0.0000	0.0000	0.0000	0	0
0	1477.0000	8.7500	0	5	0.0000	0.0000	0.0000	0.0000	0	0
0	1478.7500	8.7500	0	5	0.0000	0.0000	0.0000	0.0000	0	0
0	1480.5000	8.7500	0	5	0.0000	0.0000	0.0000	0.0000	0	0
0	1482.2500	8.7500	0	5	0.0000	0.0000	0.0000	0.0000	0	0
0	1484.0000	8.7500	0	5	0.0000	0.0000	0.0000	0.0000	0	0
0	1485.7500	8.7500	0	5	0.0000	0.0000	0.0000	0.0000	0	0
0	1487.5000	8.7500	0	5	0.0000	0.0000	0.0000	0.0000	0	0
0	1489.2500	8.7500	0	5	0.0000	0.0000	0.0000	0.0000	0	0
0	1491.0000	8.7500	0	5	0.0000	0.0000	0.0000	0.0000	0	0
0	1492.7500	8.7500	0	5	0.0000	0.0000	0.0000	0.0000	0	0
0	1494.5000	8.7500	0	5	0.0000	0.0000	0.0000	0.0000	0	0
0	1496.2500	8.7500	0	5	0.0000	0.0000	0.0000	0.0000	0	0
0	1498.0000	8.7500	0	5	0.0000	0.0000	0.0000	0.0000	0	0
0	1499.7500	8.7500	0	5	0.0000	0.0000	0.0000	0.0000	0	0
0	1501.5000	8.7500	0	5	0.0000	0.0000	0.0000	0.0000	0	0
0	1503.2500	8.7500	0	5	0.0000	0.0000	0.0000	0.0000	0	0
0	1505.0000	8.7500	0	5	0.0000	0.0000	0.0000	0.0000	0	0
0	1506.7500	8.7500	0	5	0.0000	0.0000	0.0000	0.0000	0	0
0	1508.5000	8.7500	0	5	0.0000	0.0000	0.0000	0.0000	0	0
0	1510.2500	8.7500	0	5	0.0000	0.0000	0.0000	0.0000	0	0
0	1512.0000	8.7500	0	5	0.0000	0.0000	0.0000	0.0000	0	0
0	1513.7500	8.7500	0	5	0.0000	0.0000	0.0000	0.0000	0	0
0	1515.5000	8.7500	0	5	0.0000	0.0000	0.0000	0.0000	0	0
0	1517.2500	8.7500	0	5	0.0000	0.0000	0.0000	0.0000	0	0
0	1519.0000	8.7500	0	5	0.0000	0.0000	0.0000	0.0000	0	0
0	1520.7500	8.7500	0	5	0.0000	0.0000	0.0000	0.0000	0	0
0	1522.5000	8.7500	0	5	0.0000	0.0000	0.0000	0.0000	0	0
0	1524.2500	8.7500	0	5	0.0000	0.0000	0.0000	0.0000	0	0
0	1526.0000	8.7500	0	5	0.0000	0.0000	0.0000	0.0000	0	0
0	1527.7500	8.7500	0	5	0.0000	0.0000	0.0000	0.0000	0	0
0	1529.5000	8.7500	0	5	0.0000	0.0000	0.0000	0.0000	0	0
0	1531.2500	8.7500	0	5	0.0000	0.0000	0.0000	0.0000	0	0
0	1533.0000	8.7500	0	5	0.0000	0.0000	0.0000	0.0000	0	0
0	1534.7500	8.7500	0	5	0.0000	0.0000	0.0000	0.0000	0	0
0	1536.5000	8.7500	0	5	0.0000	0.0000	0.0000	0.0000	0	0
0	1538.2500	8.7500	0	5	0.0000	0.0000	0.0000	0.0000	0	0
0	1540.0000	8.7500	0	5	0.0000	0.0000	0.0000	0.0000	0	0
0	1541.7500	8.7500	0	5	0.0000	0.0000	0.0000	0.0000	0	0
0	1543.5000	8.7500	0	5	0.0000	0.0000	0.0000	0.0000	0	0
0	1545.2500	8.7500	0	5	0.0000	0.0000	0.0000	0.0000	0	0
0	1547.0000	8.7500	0	5	0.0000	0.0000	0.0000	0.0000	0	0
0	1548.7500	8.7500	0	5	0.0000	0.0000	0.0000	0.0000	0	0
0	1550.5000	8.7500	0	5	0.0000	0.0000	0.0000	0.0000	0	0
0	1552.2500	8.7500	0	5	0.0000	0.0000	0.0000	0.0000	0	0
0	1554.0000	8.7500	0	5	0.0000	0.0000	0.0000	0.0000	0	0
0	1555.7500	8.7500	0	5	0.0000	0.0000	0.0000	0.0000	0	0
0	1557.5000	8.7500	0	5	0.0000	0.0000	0.0000	0.0000	0	0
0	1559.2500	8.7500	0	5	0.0000	0.0000	0.0000	0.0000	0	0
0	1561.0000	8.7500	0	5	0.0000	0.0000	0.0000	0.0000	0	0
0	1562.7500	8.7500	0	5	0.0000	0.0000	0.0000	0.0000	0	0
0	1564.5000	8.7500	0	5	0.0000	0.0000	0.0000	0.0000	0	0
0	1566.2500	8.7500	0	5	0.0000	0.0000	0.0000	0.0000	0	0
0	1568.0000	8.7500	0	5	0.0000	0.0000	0.0000	0.0000	0	0
0	1569.7500	8.7500	0	5	0.0000	0.0000	0.0000	0.0000	0	0
0	1571.5000	8.7500	0	5	0.0000	0.0000	0.0000	0.0000	0	0
0	1573.2500	8.7500	0	5	0.0000	0.0000	0.0000	0.0000	0	0
0	1575.0000	8.7500	0	5	0.0000	0.0000	0.0000	0.0000	0	0
0	1576.7500	8.7500	0	5	0.0000	0.0000	0.0000	0.0000	0	0
0	1578.5000	8.7500	0	5	0.0000	0.0000	0.0000	0.0000	0	0
0	1580.2500	8.7500	0	5	0.0000	0.0000	0.0000	0.0000	0	0
0	1582.0000	8.7500	0	5	0.0000	0.0000	0.0000	0.0000	0	0
0	1583.7500	8.7500	0	5	0.0000	0.0000	0.0000	0.0000	0	0
0	1585.5000	8.7500	0	5	0.0000	0.0000	0.0000	0.0000	0	0
0	1587.2500	8.7500	0	5	0.0000	0.0000	0.0000	0.0000	0	0
0	1589.0000	8.7500	0	5	0.0000	0.0000	0.0000	0.0000	0	0
0	1590.7500	8.7500	0	5	0.0000	0.0000	0.0000	0.0000	0	0
0	1592.5000	8.7500	0	5	0.0000	0.0000	0.0000	0.0000	0	0
0	1594.2500	8.7500	0	5	0.0000	0.0000	0.0000	0.0000	0	0
0	1596.0000	8.7500	0	5	0.0000	0.0000	0.0000	0.0000	0	0
0	1597.7500	8.7500	0	5	0.0000	0.0000	0.0000	0.0000	0	0
0	1599.5000	8.7500	0	5	0.0000	0.0000	0.0000	0.0000	0	0
0	1601.2500	8.7500	0	5	0.0000	0.0000	0.0000	0.0000	0	0
0	1603.0000	8.7500	0	5	0.0000	0.0000	0.0000	0.0000	0	0
0	1604.7500	8.7500	0	5	0.0000	0.0000	0.0000	0.0000	0	0
0	1606.5000	8.7500	0	5	0.0000	0.0000	0.0000	0.0000	0	0
0	1608.2500	8.7500	0	5	0.0000	0.0000	0.0000	0.0000	0	0
1	1610.0000	8.7500	9	0	38.3203	82.1240	34.8500	0.3653	107	126
1	1611.7500	8.7500	8	0	38.2987	82.2479	34.5591	0.6385	109	119
1	1613.5000	8.7500	8	0	38.0754	82.0840	34.7066	0.4619	108	119
1	1615.2500	8.7500	8	0	38.1546	82.2049	34.8187	0.3874	105	117
1	1617.0000	8.7500	8	0	37.9004	82.0619	35.3651	0.4552	107	119
1	1618.7500	8.7500	8	0	38.1473	82.0909	34.9226	0.3770	105	119
1	1620.5000	8.7500	9	0	38.0552	81.9189	34.6091	0.5826	114	121
1	1622.2500	8.7500	8	0	37.9657	82.1351	35.0819	0.4408	109	124
1	1624.0000	8.7500	8	0	37.9434	82.1184	35.1210	0.2604	108	123
1	1625.7500	8.7500	9	0	37.9455	82.1578	34.7398	0.4536	115	136
1	1627.5000	8.7500	9	0	37.9208	82.1701	34.5228	0.5666	114	132
1	1629.2500	8.7500	9	0	37.9725	82.1214	34.9646	0.2578	117	132
1	1631.0000	8.7500	8	0	37.8484	82.3263	34.9034	0.3685	118	142
1	1632.7500	8.7500	9	0	37.9009	82.2672	35.1115	0.3366	118	141
1	1634.5000	8.7500	8	0	37.9306	82.3032	34.9548	0.3712	116	143
1	1636.2500	8.7500	8	0	37.9776	82.2427	34.9536	0.3838	119	136
1	1638.0000	8.7500	10	0	37.8899	82.0907	34.9934	0.3877	117	143
1	1639.7500	8.7500	9	0	38.0256	82.3161	35.0276	0.3540	118	147
1	1641.5000	8.7500	9	0	37.9829	82.3205	35.0850	0.2996	111	148
1	1643.2500	8.7500	9	0	38.0107	82.3353	34.9584	0.2810	115	149
1	1645.0000	8.7500	8	0	38.0451	82.2591	35.0737	0.3034	120	150
1	1646.7500	8.7500	10	0	38.0426	82.3339	35.0318	0.2593	120	151
1	1648.5000	8.7500	9	0	38.0544	82.3073	34.9916	0.3292	117	145
1	1650.2500	8.7500	10	0	37.8938	82.3220	35.0499	0.2995	119	145
1	1652.0000	8.7500	10	0	37.9547	82.3103	35.0738	0.2950	121	145
1	1653.7500	8.7500	9	0	38.0297	82.3421	34.9777	0.2949	119	149
1	1655.5000	8.7500	9	0	38.0173	82.3770	35.0009	0.2725	118	151
1	1657.2500	8.7500	8	0	38.0727	82.3223	34.9567	0.2858	116	154
1	1659.0000	8.7500	9	0	37.9874	82.2996	34.9100	0.3164	116	158
1	1660.7500	8.7500	9	0	37.9860	82.3187	34.9553	0.2805	119	155
1	1662.5000	8.7500	9	0	38.0396	82.2280	35.0146	0.3116	119	153
1	1664.2500	8.7500	9	0	38.0490	82.3169	35.1091	0.2405	120	148
1	1666.0000	8.7500	9	0	38.0983	82.3272	35.0165	0.2718	115	144
1	1667.7500	8.7500	9	0	38.1881	82.3032	35.0053	0.3017	113	146
1	1669.5000	8.7500	9	0	38.0981	82.3254	34.8858	0.3585	117	146
1	1671.2500	8.7500	9	0	38.0479	82.1452	34.9517	0.3754	120	154
1	1673.0000	8.7500	8	0	38.2986	82.0914	35.0884	0.3584	120	150
1	1674.7500	8.7500	10	0	38.2822	82.1481	35.0718	0.3658	118	152
1	1676.5000	8.7500	9	0	38.3949	82.1295	35.0320	0.2648	120	152
1	1678.2500	8.7500	10	0	38.4073	82.0966	35.0188	0.2660	121	156
1	1680.0000	8.7500	9	0	38.3839	82.0938	35.0656	0.2697	118	150
0	1681.7500	8.7500	0	5	0.0000	0.0000	0.0000	0.0000	0	0
0	1683.5000	8.7500	0	5	0.0000	0.0000	0.0000	0.0000	0	0
0	1685.2500	8.7500	0	5	0.0000	0.0000	0.0000	0.0000	0	0
0	1687.0000	8.7500	0	5	0.0000	0.0000	0.0000	0.0000	0	0
0	1688.7500	8.7500	0	5	0.0000	0.0000	0.0000	0.0000	0	0
0	1690.5000	8.7500	0	5	0.0000	0.0000	0.0000	0.0000	0	0
0	1692.2500	8.7500	0	5	0.0000	0.0000	0.0000	0.0000	0	0
0	1694.0000	8.7500	0	5	0.0000	0.0000	0.0000	0.0000	0	0
0	1695.7500	8.7500	0	5	0.0000	0.0000	0.0000	0.0000	0	0
0	1697.5000	8.7500	0	5	0.0000	0.0000	0.0000	0.0000	0	0
0	1699.2500	8.7500	0	5	0.0000	0.0000	0.0000	0.0000	0	0
0	1701.0000	8.7500	0	5	0.0000	0.0000	0.0000	0.0000	0	0
0	1702.7500	8.7500	0	5	0.0000	0.0000	0.0000	0.0000	0	0
0	1704.5000	8.7500	0	5	0.0000	0.0000	0.0000	0.0000	0	0
0	1706.2500	8.7500	0	5	0.0000	0.0000	0.0000	0.0000	0	0
0	1708.0000	8.7500	0	5	0.0000	0.0000	0.0000	0.0000	0	0
0	1709.7500	8.7500	0	5	0.0000	0.0000	0.0000	0.0000	0	0
0	1711.5000	8.7500	0	5	0.0000	0.0000	0.0000	0.0000	0	0
0	1713.2500	8.7500	0	5	0.0000	0.0000	0.0000	0.0000	0	0
0	1715.0000	8.7500	0	5	0.0000	0.0000	0.0000	0.0000	0	0
0	1716.7500	8.7500	0	5	0.0000	0.0000	0.0000	0.0000	0	0
0	1718.5000	8.7500	0	5	0.0000	0.0000	0.0000	0.0000	0	0
0	1720.2500	8.7500	0	5	0.0000	0.0000	0.0000	0.0000	0	0
0	1722.0000	8.7500	0	5	0.0000	0.0000	0.0000	0.0000	0	0
0	1723.7500	8.7500	0	5	0.0000	0.0000	0.0000	0.0000	0	0
0	1725.5000	8.7500	0	5	0.0000	0.0000	0.0000	0.0000	0	0
0	1727.2500	8.7500	0	5	0.0000	0.0000	0.0000	0.0000	0	0
0	1729.0000	8.7500	0	5	0.0000	0.0000	0.0000	0.0000	0	0
0	1730.7500	8.7500	0	5	0.0000	0.0000	0.0000	0.0000	0	0
0	1732.5000	8.7500	0	5	0.0000	0.0000	0.0000	0.0000	0	0
0	1734.2500	8.7500	0	5	0.0000	0.0000	0.0000	0.0000	0	0
0	1736.0000	8.7500	0	5	0.0000	0.0000	0.0000	0.0000	0	0
0	1737.7500	8.7500	0	5	0.0000	0.0000	0.0000	0.0000	0	0
0	1739.5000	8.7500	0	5	0.0000	0.0000	0.0000	0.0000	0	0
0	1741.2500	8.7500	0	5	0.0000	0.0000	0.0000	0.0000	0	0
0	1743.0000	8.7500	0	5	0.0000	0.0000	0.0000	0.0000	0	0
0	1744.7500	8.7500	0	5	0.0000	0.0000	0.0000	0.0000	0	0
0	1746.5000	8.7500	0	5	0.0000	0.0000	0.0000	0.0000	0	0
0	1748.2500	8.7500	0	5	0.0000	0.0000	0.0000	0.0000	0	0
0	1750.0000	8.7500	0	5	0.0000	0.0000	0.0000	0.0000	0	0
0	1751.7500	8.7500	0	5	0.0000	0.0000	0.0000	0.0000	0	0
0	1753.5000	8.7500	0	5	0.0000	0.0000	0.0000	0.0000	0	0
0	1755.2500	8.7500	0	5	0.0000	0.0000	0.0000	0.0000	0	0
0	1757.0000	8.7500	0	5	0.0000	0.0000	0.0000	0.0000	0	0
0	1758.7500	8.7500	0	5	0.0000	0.0000	0.0000	0.0000	0	0
0	1760.5000	8.7500	0	5	0.0000	0.0000	0.0000	0.0000	0	0
0	1762.2500	8.7500	0	5	0.0000	0.0000	0.0000	0.0000	0	0
0	1764.0000	8.7500	0	5	0.0000	0.0000	0.0000	0.0000	0	0
0	1765.7500	8.7500	0	5	0.0000	0.0000	0.0000	0.0000	0	0
0	1767.5000	8.7500	0	5	0.0000	0.0000	0.0000	0.0000	0	0
0	1769.2500	8.7500	0	5	0.0000	0.0000	0.0000	0.0000	0	0
0	1771.0000	8.7500	0	5	0.0000	0.0000	0.0000	0.0000	0	0
0	1772.7500	8.7500	0	5	0.0000	0.0000	0.0000	0.0000	0	0
0	1774.5000	8.7500	0	5	0.0000	0.0000	0.0000	0.0000	0	0
0	1776.2500	8.7500	0	5	0.0000	0.0000	0.0000	0.0000	0	0
0	1778.0000	8.7500	0	5	0.0000	0.0000	0.0000	0.0000	0	0
0	1779.7500	8.7500	0	5	0.0000	0.0000	0.0000	0.0000	0	0
0	1781.5000	8.7500	0	5	0.0000	0.0000	0.0000	0.0000	0	0
0	1783.2500	8.7500	0	5	0.0000	0.0000	0.0000	0.0000	0	0
0	1785.0000	8.7500	0	5	0.0000	0.0000	0.0000	0.0000	0	0
0	1786.7500	8.7500	0	5	0.0000	0.0000	0.0000	0.0000	0	0
0	1788.5000	8.7500	0	5	0.0000	0.0000	0.0000	0.0000	0	0
0	1790.2500	8.7500	0	5	0.0000	0.0000	0.0000	0.0000	0	0
0	1792.0000	8.7500	0	5	0.0000	0.0000	0.0000	0.0000	0	0
0	1793.7500	8.7500	0	5	0.0000	0.0000	0.0000	0.0000	0	0
0	1795.5000	8.7500	0	5	0.0000	0.0000	0.0000	0.0000	0	0
0	1797.2500	8.7500	0	5	0.0000	0.0000	0.0000	0.0000	0	0
0	1799.0000	8.7500	0	5	0.0000	0.0000	0.0000	0.0000	0	0
0	1800.7500	8.7500	0	5	0.0000	0.0000	0.0000	0.0000	0	0
0	1802.5000	8.7500	0	5	0.0000	0.0000	0.0000	0.0000	0	0
0	1804.2500	8.7500	0	5	0.0000	0.0000	0.0000	0.0000	0	0
0	1806.0000	8.7500	0	5	0.0000	0.0000	0.0000	0.0000	0	0
0	1807.7500	8.7500	0	5	0.0000	0.0000	0.0000	0.0000	0	0
0	1809.5000	8.7500	0	5	0.0000	0.0000	0.0000	0.0000	0	0
0	1811.2500	8.7500	0	5	0.0000	0.0000	0.0000	0.0000	0	0
0	1813.0000	8.7500	0	5	0.0000	0.0000	0.0000	0.0000	0	0
0	1814.7500	8.7500	0	5	0.0000	0.0000	0.0000	0.0000	0	0
0	1816.5000	8.7500	0	5	0.0000	0.0000	0.0000	0.0000	0	0
0	1818.2500	8.7500	0	5	0.0000	0.0000	0.0000	0.0000	0	0
0	1820.0000	8.7500	0	5	0.0000	0.0000	0.0000	0.0000	0	0
0	1821.7500	8.7500	0	5	0.0000	0.0000	0.0000	0.0000	0	0
0	1823.5000	8.7500	0	5	0.0000	0.0000	0.0000	0.0000	0	0
0	1825.2500	8.7500	0	5	0.0000	0.0000	0.0000	0.0000	0	0
0	1827.0000	8.7500	0	5	0.0000	0.0000	0.0000	0.0000	0	0
0	1828.7500	8.7500	0	5	0.0000	0.0000	0.0000	0.0000	0	0
0	1830.5000	8.7500	0	5	0.0000	0.0000	0.0000	0.0000	0	0
0	1832.2500	8.7500	0	5	0.0000	0.0000	0.0000	0.0000	0	0
0	1834.0000	8.7500	0	5	0.0000	0.0000	0.0000	0.0000	0	0
0	1835.7500	8.7500	0	5	0.0000	0.0000	0.0000	0.0000	0	0
0	1837.5000	8.7500	0	5	0.0000	0.0000	0.0000	0.0000	0	0
0	1839.2500	8.7500	0	5	0.0000	0.0000	0.0000	0.0000	0	0
0	1841.0000	8.7500	0	5	0.0000	0.0000	0.0000	0.0000	0	0
0	1842.7500	8.7500	0	5	0.0000	0.0000	0.0000	0.0000	0	0
0	1844.5000	8.7500	0	5	0.0000	0.0000	0.0000	0.0000	0	0
0	1846.2500	8.7500	0	5	0.0000	0.0000	0.0000	0.0000	0	0
0	1848.0000	8.7500	0	5	0.0000	0.0000	0.0000	0.0000	0	0
0	1849.7500	8.7500	0	5	0.0000	0.0000	0.0000	0.0000	0	0
0	1851.5000	8.7500	0	5	0.0000	0.0000	0.0000	0.0000	0	0
0	1853.2500	8.7500	0	5	0.0000	0.0000	0.0000	0.0000	0	0
0	1855.0000	8.7500	0	5	0.0000	0.0000	0.0000	0.0000	0	0
0	1856.7500	8.7500	0	5	0.0000	0.0000	0.0000	0.0000	0	0
0	1858.5000	8.7500	0	5	0.0000	0.0000	0.0000	0.0000	0	0
0	1860.2500	8.7500	0	5	0.0000	0.0000	0.0000	0.0000	0	0
0	1862.0000	8.7500	0	5	0.0000	0.0000	0.0000	0.0000	0	0
0	1863.7500	8.7500	0	5	0.0000	0.0000	0.0000	0.0000	0	0
0	1865.5000	8.7500	0	5	0.0000	0.0000	0.0000	0.0000	0	0
0	1867.2500	8.7500	0	5	0.0000	0.0000	0.0000	0.0000	0	0
0	1869.0000	8.7500	0	5	0.0000	0.0000	0.0000	0.0000	0	0
0	1870.7500	8.7500	0	5	0.0000	0.0000	0.0000	0.0000	0	0
0	1872.5000	8.7500	0	5	0.0000	0.0000	0.0000	0.0000	0	0
0	1874.2500	8.7500	0	5	0.0000	0.0000	0.0000	0.0000	0	0
0	1876.0000	8.7500	0	5	0.0000	0.0000	0.0000	0.0000	0	0
0	1877.7500	8.7500	0	5	0.0000	0.0000	0.0000	0.0000	0	0
0	1879.5000	8.7500	0	5	0.0000	0.0000	0.0000	0.0000	0	0
0	1881.2500	8.7500	0	5	0.0000	0.0000	0.0000	0.0000	0	0
0	1883.0000	8.7500	0	5	0.0000	0.0000	0.0000	0.0000	0	0
0	1884.7500	8.7500	0	5	0.0000	0.0000	0.0000	0.0000	0	0
0	1886.5000	8.7500	0	5	0.0000	0.0000	0.0000	0.0000	0	0
0	1888.2500	8.7500	0	5	0.0000	0.0000	0.0000	0.0000	0	0
0	1890.0000	8.7500	0	5	0.0000	0.0000	0.0000	0.0000	0	0
0	1891.7500	8.7500	0	5	0.0000	0.0000	0.0000	0.0000	0	0
0	1893.5000	8.7500	0	5	0.0000	0.0000	0.0000	0.0000	0	0
0	1895.2500	8.7500	0	5	0.0000	0.0000	0.0000	0.0000	0	0
0	1897.0000	8.7500	0	5	0.0000	0.0000	0.0000	0.0000	0	0
0	1898.7500	8.7500	0	5	0.0000	0.0000	0.0000	0.0000	0	0
0	1900.5000	8.7500	0	5	0.0000	0.0000	0.0000	0.0000	0	0
0	1902.2500	8.7500	0	5	0.0000	0.0000	0.0000	0.0000	0	0
0	1904.0000	8.7500	0	5	0.0000	0.0000	0.0000	0.0000	0	0
0	1905.7500	8.7500	0	5	0.0000	0.0000	0.0000	0.0000	0	0
0	0.0000	10.5000	0	5	0.0000	0.0000	0.0000	0.0000	0	0
0	1.7500	10.5000	0	5	0.0000	0.0000	0.0000	0.0000	0	0
0	3.5000	10.5000	0	5	0.0000	0.0000	0.0000	0.0000	0	0
0	5.2500	10.5000	0	5	0.0000	0.0000	0.0000	0.0000	0	0
0	7.0000	10.5000	0	5	0.0000	0.0000	0.0000	0.0000	0	0
0	8.7500	10.5000	0	5	0.0000	0.0000	0.0000	0.0000	0	0
0	10.5000	10.5000	0	5	0.0000	0.0000	0.0000	0.0000	0	0
0	12.2500	10.5000	0	5	0.0000	0.0000	0.0000	0.0000	0	0
0	14.0000	10.5000	0	5	0.0000	0.0000	0.0000	0.0000	0	0
0	15.7500	10.5000	0	5	0.0000	0.0000	0.0000	0.0000	0	0
0	17.5000	10.5000	0	5	0.0000	0.0000	0.0000	0.0000	0	0
0	19.2500	10.5000	0	5	0.0000	0.0000	0.0000	0.0000	0	0
0	21.0000	10.5000	0	5	0.0000	0.0000	0.0000	0.0000	0	0
0	22.7500	10.5000	0	5	0.0000	0.0000	0.0000	0.0000	0	0
0	24.5000	10.5000	0	5	0.0000	0.0000	0.0000	0.0000	0	0
0	26.2500	10.5000	0	5	0.0000	0.0000	0.0000	0.0000	0	0
0	28.0000	10.5000	0	5	0.0000	0.0000	0.0000	0.0000	0	0
0	29.7500	10.5000	0	5	0.0000	0.0000	0.0000	0.0000	0	0
0	31.5000	10.5000	0	5	0.0000	0.0000	0.0000	0.0000	0	0
0	33.2500	10.5000	0	5	0.0000	0.0000	0.0000	0.0000	0	0
0	35.0000	10.5000	0	5	0.0000	0.0000	0.0000	0.0000	0	0
0	36.7500	10.5000	0	5	0.0000	0.0000	0.0000	0.0000	0	0
0	38.5000	10.5000	0	5	0.0000	0.0000	0.0000	0.0000	0	0
0	40.2500	10.5000	0	5	0.0000	0.0000	0.0000	0.0000	0	0
0	42.0000	10.5000	0	5	0.0000	0.0000	0.0000	0.0000	0	0
0	43.7500	10.5000	0	5	0.0000	0.0000	0.0000	0.0000	0	0
0	45.5000	10.5000	0	5	0.0000	0.0000	0.0000	0.0000	0	0
0	47.2500	10.5000	0	5	0.0000	0.0000	0.0000	0.0000	0	0
0	49.0000	10.5000	0	5	0.0000	0.0000	0.0000	0.0000	0	0
0	50.7500	10.5000	0	5	0.0000	0.0000	0.0000	0.0000	0	0
0	52.5000	10.5000	0	5	0.0000	0.0000	0.0000	0.0000	0	0
0	54.2500	10.5000	0	5	0.0000	0.0000	0.0000	0.0000	0	0
0	56.0000	10.5000	0	5	0.0000	0.0000	0.0000	0.0000	0	0
0	57.7500	10.5000	0	5	0.0000	0.0000	0.0000	0.0000	0	0
0	59.5000	10.5000	0	5	0.0000	0.0000	0.0000	0.0000	0	0
0	61.2500	10.5000	0	5	0.0000	0.0000	0.0000	0.0000	0	0
0	63.0000	10.5000	0	5	0.0000	0.0000	0.0000	0.0000	0	0
0	64.7500	10.5000	0	5	0.0000	0.0000	0.0000	0.0000	0	0
0	66.5000	10.5000	0	5	0.0000	0.0000	0.0000	0.0000	0	0
0	68.2500	10.5000	0	5	0.0000	0.0000	0.0000	0.0000	0	0
0	70.0000	10.5000	0	5	0.0000	0.0000	0.0000	0.0000	0	0
0	71.7500	10.5000	0	5	0.0000	0.0000	0.0000	0.0000	0	0
0	73.5000	10.5000	0	5	0.0000	0.0000	0.0000	0.0000	0	0
0	75.2500	10.5000	0	5	0.0000	0.0000	0.0000	0.0000	0	0
0	77.0000	10.5000	0	5	0.0000	0.0000	0.0000	0.0000	0	0
0	78.7500	10.5000	0	5	0.0000	0.0000	0.0000	0.0000	0	0
0	80.5000	10.5000	0	5	0.0000	0.0000	0.0000	0.0000	0	0
0	82.2500	10.5000	0	5	0.0000	0.0000	0.0000	0.0000	0	0
0	84.0000	10.5000	0	5	0.0000	0.0000	0.0000	0.0000	0	0
0	85.7500	10.5000	0	5	0.0000	0.0000	0.0000	0.0000	0	0
0	87.5000	10.5000	0	5	0.0000	0.0000	0.0000	0.0000	0	0
0	89.2500	10.5000	0	5	0.0000	0.0000	0.0000	0.0000	0	0
0	91.0000	10.5000	0	5	0.0000	0.0000	0.0000	0.0000	0	0
0	92.7500	10.5000	0	5	0.0000	0.0000	0.0000	0.0000	0	0
0	94.5000	10.5000	0	5	0.0000	0.0000	0.0000	0.0000	0	0
0	96.2500	10.5000	0	5	0.0000	0.0000	0.0000	0.0000	0	0
0	98.0000	10.5000	0	5	0.0000	0.0000	0.0000	0.0000	0	0
0	99.7500	10.5000	0	5	0.0000	0.0000	0.0000	0.0000	0	0
0	101.5000	10.5000	0	5	0.0000	0.0000	0.0000	0.0000	0	0
0	103.2500	10.5000	0	5	0.0000	0.0000	0.0000	0.0000	0	0
0	105.0000	10.5000	0	5	0.0000	0.0000	0.0000	0.0000	0	0
0	106.7500	10.5000	0	5	0.0000	0.0000	0.0000	0.0000	0	0
0	108.5000	10.5000	0	5	0.0000	0.0000	0.0000	0.0000	0	0
0	110.2500	10.5000	0	5	0.0000	0.0000	0.0000	0.0000	0	0
0	112.0000	10.5000	0	5	0.0000	0.0000	0.0000	0.0000	0	0
0	113.7500	10.5000	0	5	0.0000	0.0000	0.0000	0.0000	0	0
0	115.5000	10.5000	0	5	0.0000	0.0000	0.0000	0.0000	0	0
0	117.2500	10.5000	0	5	0.0000	0.0000	0.0000	0.0000	0	0
0	119.0000	10.5000	0	5	0.0000	0.0000	0.0000	0.0000	0	0
0	120.7500	10.5000	0	5	0.0000	0.0000	0.0000	0.0000	0	0
0	122.5000	10.5000	0	5	0.0000	0.0000	0.0000	0.0000	0	0
0	124.2500	10.5000	0	5	0.0000	0.0000	0.0000	0.0000	0	0
0	126.0000	10.5000	0	5	0.0000	0.0000	0.0000	0.0000	0	0
0	127.7500	10.5000	0	5	0.0000	0.0000	0.0000	0.0000	0	0
0	129.5000	10.5000	0	5	0.0000	0.0000	0.0000	0.0000	0	0
0	131.2500	10.5000	0	5	0.0000	0.0000	0.0000	0.0000	0	0
0	133.0000	10.5000	0	5	0.0000	0.0000	0.0000	0.0000	0	0
0	134.7500	10.5000	0	5	0.0000	0.0000	0.0000	0.0000	0	0
0	136.5000	10.5000	0	5	0.0000	0.0000	0.0000	0.0000	0	0
0	138.2500	10.5000	0	5	0.0000	0.0000	0.0000	0.0000	0	0
0	140.0000	10.5000	0	5	0.0000	0.0000	0.0000	0.0000	0	0
0	141.7500	10.5000	0	5	0.0000	0.0000	0.0000	0.0000	0	0
0	143.5000	10.5000	0	5	0.0000	0.0000	0.0000	0.0000	0	0
0	145.2500	10.5000	0	5	0.0000	0.0000	0.0000	0.0000	0	0
0	147.0000	10.5000	0	5	0.0000	0.0000	0.0000	0.0000	0	0
0	148.7500	10.5000	0	5	0.0000	0.0000	0.0000	0.0000	0	0
0	150.5000	10.5000	0	5	0.0000	0.0000	0.0000	0.0000	0	0
0	152.2500	10.5000	0	5	0.0000	0.0000	0.0000	0.0000	0	0
0	154.0000	10.5000	0	5	0.0000	0.0000	0.0000	0.0000	0	0
0	155.7500	10.5000	0	5	0.0000	0.0000	0.0000	0.0000	0	0
0	157.5000	10.5000	0	5	0.0000	0.0000	0.0000	0.0000	0	0
0	159.2500	10.5000	0	5	0.0000	0.0000	0.0000	0.0000	0	0
0	161.0000	10.5000	0	5	0.0000	0.0000	0.0000	0.0000	0	0
0	162.7500	10.5000	0	5	0.0000	0.0000	0.0000	0.0000	0	0
0	164.5000	10.5000	0	5	0.0000	0.0000	0.0000	0.0000	0	0
0	166.2500	10.5000	0	5	0.0000	0.0000	0.0000	0.0000	0	0
0	168.0000	10.5000	0	5	0.0000	0.0000	0.0000	0.0000	0	0
0	169.7500	10.5000	0	5	0.0000	0.0000	0.0000	0.0000	0	0
0	171.5000	10.5000	0	5	0.0000	0.0000	0.0000	0.0000	0	0
0	173.2500	10.5000	0	5	0.0000	0.0000	0.0000	0.0000	0	0
0	175.0000	10.5000	0	5	0.0000	0.0000	0.0000	0.0000	0	0
0	176.7500	10.5000	0	5	0.0000	0.0000	0.0000	0.0000	0	0
0	178.5000	10.5000	0	5	0.0000	0.0000	0.0000	0.0000	0	0
0	180.2500	10.5000	0	5	0.0000	0.0000	0.0000	0.0000	0	0
0	182.0000	10.5000	0	5	0.0000	0.0000	0.0000	0.0000	0	0
0	183.7500	10.5000	0	5	0.0000	0.0000	0.0000	0.0000	0	0
0	185.5000	10.5000	0	5	0.0000	0.0000	0.0000	0.0000	0	0
0	187.2500	10.5000	0	5	0.0000	0.0000	0.0000	0.0000	0	0
0	189.0000	10.5000	0	5	0.0000	0.0000	0.0000	0.0000	0	0
0	190.7500	10.5000	0	5	0.0000	0.0000	0.0000	0.0000	0	0
0	192.5000	10.5000	0	5	0.0000	0.0000	0.0000	0.0000	0	0
0	194.2500	10.5000	0	5	0.0000	0.0000	0.0000	0.0000	0	0
0	196.0000	10.5000	0	5	0.0000	0.0000	0.0000	0.0000	0	0
0	197.7500	10.5000	0	5	0.0000	0.0000	0.0000	0.0000	0	0
0	199.5000	10.5000	0	5	0.0000	0.0000	0.0000	0.0000	0	0
0	201.2500	10.5000	0	5	0.0000	0.0000	0.0000	0.0000	0	0
0	203.0000	10.5000	0	5	0.0000	0.0000	0.0000	0.0000	0	0
0	204.7500	10.5000	0	5	0.0000	0.0000	0.0000	0.0000	0	0
0	206.5000	10.5000	0	5	0.0000	0.0000	0.0000	0.0000	0	0
0	208.2500	10.5000	0	5	0.0000	0.0000	0.0000	0.0000	0	0
0	210.0000	10.5000	0	5	0.0000	0.0000	0.0000	0.0000	0	0
0	211.7500	10.5000	0	5	0.0000	0.0000	0.0000	0.0000	0	0
0	213.5000	10.5000	0	5	0.0000	0.0000	0.0000	0.0000	0	0
0	215.2500	10.5000	0	5	0.0000	0.0000	0.0000	0.0000	0	0
0	217.0000	10.5000	0	5	0.0000	0.0000	0.0000	0.0000	0	0
0	218.7500	10.5000	0	5	0.0000	0.0000	0.0000	0.0000	0	0
0	220.5000	10.5000	0	5	0.0000	0.0000	0.0000	0.0000	0	0
0	222.2500	10.5000	0	5	0.0000	0.0000	0.0000	0.0000	0	0
0	224.0000	10.5000	0	5	0.0000	0.0000	0.0000	0.0000	0	0
0	225.7500	10.5000	0	5	0.0000	0.0000	0.0000	0.0000	0	0
0	227.5000	10.5000	0	5	0.0000	0.0000	0.0000	0.0000	0	0
0	229.2500	10.5000	0	5	0.0000	0.0000	0.0000	0.0000	0	0
0	231.0000	10.5000	0	5	0.0000	0.0000	0.0000	0.0000	0	0
0	232.7500	10.5000	0	5	0.0000	0.0000	0.0000	0.0000	0	0
0	234.5000	10.5000	0	5	0.0000	0.0000	0.0000	0.0000	0	0
0	236.2500	10.5000	0	5	0.0000	0.0000	0.0000	0.0000	0	0
0	238.0000	10.5000	0	5	0.0000	0.0000	0.0000	0.0000	0	0
0	239.7500	10.5000	0	5	0.0000	0.0000	0.0000	0.0000	0	0
0	241.5000	10.5000	0	5	0.0000	0.0000	0.0000	0.0000	0	0
0	243.2500	10.5000	0	5	0.0000	0.0000	0.0000	0.0000	0	0
0	245.0000	10.5000	0	5	0.0000	0.0000	0.0000	0.0000	0	0
0	246.7500	10.5000	0	5	0.0000	0.0000	0.0000	0.0000	0	0
0	248.5000	10.5000	0	5	0.0000	0.0000	0.0000	0.0000	0	0
0	250.2500	10.5000	0	5	0.0000	0.0000	0.0000	0.0000	0	0
0	252.0000	10.5000	0	5	0.0000	0.0000	0.0000	0.0000	0	0
0	253.7500	10.5000	0	5	0.0000	0.0000	0.0000	0.0000	0	0
0	255.5000	10.5000	0	5	0.0000	0.0000	0.0000	0.0000	0	0
0	257.2500	10.5000	0	5	0.0000	0.0000	0.0000	0.0000	0	0
0	259.0000	10.5000	0	5	0.0000	0.0000	0.0000	0.0000	0	0
0	260.7500	10.5000	0	5	0.0000	0.0000	0.0000	0.0000	0	0
0	262.5000	10.5000	0	5	0.0000	0.0000	0.0000	0.0000	0	0
0	264.2500	10.5000	0	5	0.0000	0.0000	0.0000	0.0000	0	0
0	266.0000	10.5000	0	5	0.0000	0.0000	0.0000	0.0000	0	0
0	267.7500	10.5000	0	5	0.0000	0.0000	0.0000	0.0000	0	0
0	269.5000	10.5000	0	5	0.0000	0.0000	0.0000	0.0000	0	0
0	271.2500	10.5000	0	5	0.0000	0.0000	0.0000	0.0000	0	0
0	273.0000	10.5000	0	5	0.0000	0.0000	0.0000	0.0000	0	0
0	274.7500	10.5000	0	5	0.0000	0.0000	0.0000	0.0000	0	0
0	276.5000	10.5000	0	5	0.0000	0.0000	0.0000	0.0000	0	0
0	278.2500	10.5000	0	5	0.0000	0.0000	0.0000	0.0000	0	0
0	280.0000	10.5000	0	5	0.0000	0.0000	0.0000	0.0000	0	0
0	281.7500	10.5000	0	5	0.0000	0.0000	0.0000	0.0000	0	0
0	283.5000	10.5000	0	5	0.0000	0.0000	0.0000	0.0000	0	0
0	285.2500	10.5000	0	5	0.0000	0.0000	0.0000	0.0000	0	0
0	287.0000	10.5000	0	5	0.0000	0.0000	0.0000	0.0000	0	0
0	288.7500	10.5000	0	5	0.0000	0.0000	0.0000	0.0000	0	0
0	290.5000	10.5000	0	5	0.0000	0.0000	0.0000	0.0000	0	0
0	292.2500	10.5000	0	5	0.0000	0.0000	0.0000	0.0000	0	0
0	294.0000	10.5000	0	5	0.0000	0.0000	0.0000	0.0000	0	0
0	295.7500	10.5000	0	5	0.0000	0.0000	0.0000	0.0000	0	0
0	297.5000	10.5000	0	5	0.0000	0.0000	0.0000	0.0000	0	0
0	299.2500	10.5000	0	5	0.0000	0.0000	0.0000	0.0000	0	0
0	301.0000	10.5000	0	5	0.0000	0.0000	0.0000	0.0000	0	0
0	302.7500	10.5000	0	5	0.0000	0.0000	0.0000	0.0000	0	0
0	304.5000	10.5000	0	5	0.0000	0.0000	0.0000	0.0000	0	0
0	306.2500	10.5000	0	5	0.0000	0.0000	0.0000	0.0000	0	0
0	308.0000	10.5000	0	5	0.0000	0.0000	0.0000	0.0000	0	0
0	309.7500	10.5000	0	5	0.0000	0.0000	0.0000	0.0000	0	0
0	311.5000	10.5000	0	5	0.0000	0.0000	0.0000	0.0000	0	0
0	313.2500	10.5000	0	5	0.0000	0.0000	0.0000	0.0000	0	0
0	315.0000	10.5000	0	5	0.0000	0.0000	0.0000	0.0000	0	0
0	316.7500	10.5000	0	5	0.0000	0.0000	0.0000	0.0000	0	0
0	318.5000	10.5000	0	5	0.0000	0.0000	0.0000	0.0000	0	0
0	320.2500	10.5000	0	5	0.0000	0.0000	0.0000	0.0000	0	0
0	322.0000	10.5000	0	5	0.0000	0.0000	0.0000	0.0000	0	0
0	323.7500	10.5000	0	5	0.0000	0.0000	0.0000	0.0000	0	0
0	325.5000	10.5000	0	5	0.0000	0.0000	0.0000	0.0000	0	0
0	327.2500	10.5000	0	5	0.0000	0.0000	0.0000	0.0000	0	0
0	329.0000	10.5000	0	5	0.0000	0.0000	0.0000	0.0000	0	0
0	330.7500	10.5000	0	5	0.0000	0.0000	0.0000	0.0000	0	0
0	332.5000	10.5000	0	5	0.0000	0.0000	0.0000	0.0000	0	0
0	334.2500	10.5000	0	5	0.0000	0.0000	0.0000	0.0000	0	0
0	336.0000	10.5000	0	5	0.0000	0.0000	0.0000	0.0000	0	0
0	337.7500	10.5000	0	5	0.0000	0.0000	0.0000	0.0000	0	0
0	339.5000	10.5000	0	5	0.0000	0.0000	0.0000	0.0000	0	0
0	341.2500	10.5000	0	5	0.0000	0.0000	0.0000	0.0000	0	0
0	343.0000	10.5000	0	5	0.0000	0.0000	0.0000	0.0000	0	0
0	344.7500	10.5000	0	5	0.0000	0.0000	0.0000	0.0000	0	0
0	346.5000	10.5000	0	5	0.0000	0.0000	0.0000	0.0000	0	0
0	348.2500	10.5000	0	5	0.0000	0.0000	0.0000	0.0000	0	0
0	350.0000	10.5000	0	5	0.0000	0.0000	0.0000	0.0000	0	0
0	351.7500	10.5000	0	5	0.0000	0.0000	0.0000	0.0000	0	0
0	353.5000	10.5000	0	5	0.0000	0.0000	0.0000	0.0000	0	0
0	355.2500	10.5000	0	5	0.0000	0.0000	0.0000	0.0000	0	0
0	357.0000	10.5000	0	5	0.0000	0.0000	0.0000	0.0000	0	0
0	358.7500	10.5000	0	5	0.0000	0.0000	0.0000	0.0000	0	0
0	360.5000	10.5000	0	5	0.0000	0.0000	0.0000	0.0000	0	0
0	362.2500	10.5000	0	5	0.0000	0.0000	0.0000	0.0000	0	0
0	364.0000	10.5000	0	5	0.0000	0.0000	0.0000	0.0000	0	0
0	365.7500	10.5000	0	5	0.0000	0.0000	0.0000	0.0000	0	0
0	367.5000	10.5000	0	5	0.0000	0.0000	0.0000	0.0000	0	0
0	369.2500	10.5000	0	5	0.0000	0.0000	0.0000	0.0000	0	0
0	371.0000	10.5000	0	5	0.0000	0.0000	0.0000	0.0000	0	0
0	372.7500	10.5000	0	5	0.0000	0.0000	0.0000	0.0000	0	0
0	374.5000	10.5000	0	5	0.0000	0.0000	0.0000	0.0000	0	0
0	376.2500	10.5000	0	5	0.0000	0.0000	0.0000	0.0000	0	0
0	378.0000	10.5000	0	5	0.0000	0.0000	0.0000	0.0000	0	0
0	379.7500	10.5000	0	5	0.0000	0.0000	0.0000	0.0000	0	0
0	381.5000	10.5000	0	5	0.0000	0.0000	0.0000	0.0000	0	0
0	383.2500	10.5000	0	5	0.0000	0.0000	0.0000	0.0000	0	0
0	385.0000	10.5000	0	5	0.0000	0.0000	0.0000	0.0000	0	0
0	386.7500	10.5000	0	5	0.0000	0.0000	0.0000	0.0000	0	0
0	388.5000	10.5000	0	5	0.0000	0.0000	0.0000	0.0000	0	0
0	390.2500	10.5000	0	5	0.0000	0.0000	0.0000	0.0000	0	0
0	392.0000	10.5000	0	5	0.0000	0.0000	0.0000	0.0000	0	0
0	393.7500	10.5000	0	5	0.0000	0.0000	0.0000	0.0000	0	0
0	395.5000	10.5000	0	5	0.0000	0.0000	0.0000	0.0000	0	0
0	397.2500	10.5000	0	5	0.0000	0.0000	0.0000	0.0000	0	0
0	399.0000	10.5000	0	5	0.0000	0.0000	0.0000	0.0000	0	0
0	400.7500	10.5000	0	5	0.0000	0.0000	0.0000	0.0000	0	0
0	402.5000	10.5000	0	5	0.0000	0.0000	0.0000	0.0000	0	0
0	404.2500	10.5000	0	5	0.0000	0.0000	0.0000	0.0000	0	0
0	406.0000	10.5000	0	5	0.0000	0.0000	0.0000	0.0000	0	0
0	407.7500	10.5000	0	5	0.0000	0.0000	0.0000	0.0000	0	0
0	409.5000	10.5000	0	5	0.0000	0.0000	0.0000	0.0000	0	0
0	411.2500	10.5000	0	5	0.0000	0.0000	0.0000	0.0000	0	0
0	413.0000	10.5000	0	5	0.0000	0.0000	0.0000	0.0000	0	0
0	414.7500	10.5000	0	5	0.0000	0.0000	0.0000	0.0000	0	0
0	416.5000	10.5000	0	5	0.0000	0.0000	0.0000	0.0000	0	0
0	418.2500	10.5000	0	5	0.0000	0.0000	0.0000	0.0000	0	0
0	420.0000	10.5000	0	5	0.0000	0.0000	0.0000	0.0000	0	0
0	421.7500	10.5000	0	5	0.0000	0.0000	0.0000	0.0000	0	0
0	423.5000	10.5000	0	5	0.0000	0.0000	0.0000	0.0000	0	0
0	425.2500	10.5000	0	5	0.0000	0.0000	0.0000	0.0000	0	0
0	427.0000	10.5000	0	5	0.0000	0.0000	0.0000	0.0000	0	0
0	428.7500	10.5000	0	5	0.0000	0.0000	0.0000	0.0000	0	0
0	430.5000	10.5000	0	5	0.0000	0.0000	0.0000	0.0000	0	0
0	432.2500	10.5000	0	5	0.0000	0.0000	0.0000	0.0000	0	0
0	434.0000	10.5000	0	5	0.0000	0.0000	0.0000	0.0000	0	0
0	435.7500	10.5000	0	5	0.0000	0.0000	0.0000	0.0000	0	0
0	437.5000	10.5000	0	5	0.0000	0.0000	0.0000	0.0000	0	0
0	439.2500	10.5000	0	5	0.0000	0.0000	0.0000	0.0000	0	0
0	441.0000	10.5000	0	5	0.0000	0.0000	0.0000	0.0000	0	0
0	442.7500	10.5000	0	5	0.0000	0.0000	0.0000	0.0000	0	0
0	444.5000	10.5000	0	5	0.0000	0.0000	0.0000	0.0000	0	0
0	446.2500	10.5000	0	5	0.0000	0.0000	0.0000	0.0000	0	0
0	448.0000	10.5000	0	5	0.0000	0.0000	0.0000	0.0000	0	0
0	449.7500	10.5000	0	5	0.0000	0.0000	0.0000	0.0000	0	0
0	451.5000	10.5000	0	5	0.0000	0.0000	0.0000	0.0000	0	0
0	453.2500	10.5000	0	5	0.0000	0.0000	0.0000	0.0000	0	0
0	455.0000	10.5000	0	5	0.0000	0.0000	0.0000	0.0000	0	0
0	456.7500	10.5000	0	5	0.0000	0.0000	0.0000	0.0000	0	0
0	458.5000	10.5000	0	5	0.0000	0.0000	0.0000	0.0000	0	0
0	460.2500	10.5000	0	5	0.0000	0.0000	0.0000	0.0000	0	0
0	462.0000	10.5000	0	5	0.0000	0.0000	0.0000	0.0000	0	0
0	463.7500	10.5000	0	5	0.0000	0.0000	0.0000	0.0000	0	0
0	465.5000	10.5000	0	5	0.0000	0.0000	0.0000	0.0000	0	0
0	467.2500	10.5000	0	5	0.0000	0.0000	0.0000	0.0000	0	0
0	469.0000	10.5000	0	5	0.0000	0.0000	0.0000	0.0000	0	0
0	470.7500	10.5000	0	5	0.0000	0.0000	0.0000	0.0000	0	0
0	472.5000	10.5000	0	5	0.0000	0.0000	0.0000	0.0000	0	0
0	474.2500	10.5000	0	5	0.0000	0.0000	0.0000	0.0000	0	0
0	476.0000	10.5000	0	5	0.0000	0.0000	0.0000	0.0000	0	0
0	477.7500	10.5000	0	5	0.0000	0.0000	0.0000	0.0000	0	0
0	479.5000	10.5000	0	5	0.0000	0.0000	0.0000	0.0000	0	0
0	481.2500	10.5000	0	5	0.0000	0.0000	0.0000	0.0000	0	0
0	483.0000	10.5000	0	5	0.0000	0.0000	0.0000	0.0000	0	0
0	484.7500	10.5000	0	5	0.0000	0.0000	0.0000	0.0000	0	0
0	486.5000	10.5000	0	5	0.0000	0.0000	0.0000	0.0000	0	0
0	488.2500	10.5000	0	5	0.0000	0.0000	0.0000	0.0000	0	0
0	490.0000	10.5000	0	5	0.0000	0.0000	0.0000	0.0000	0	0
0	491.7500	10.5000	0	5	0.0000	0.0000	0.0000	0.0000	0	0
0	493.5000	10.5000	0	5	0.0000	0.0000	0.0000	0.0000	0	0
0	495.2500	10.5000	0	5	0.0000	0.0000	0.0000	0.0000	0	0
0	497.0000	10.5000	0	5	0.0000	0.0000	0.0000	0.0000	0	0
0	498.7500	10.5000	0	5	0.0000	0.0000	0.0000	0.0000	0	0
0	500.5000	10.5000	0	5	0.0000	0.0000	0.0000	0.0000	0	0
0	502.2500	10.5000	0	5	0.0000	0.0000	0.0000	0.0000	0	0
0	504.0000	10.5000	0	5	0.0000	0.0000	0.0000	0.0000	0	0
0	505.7500	10.5000	0	5	0.0000	0.0000	0.0000	0.0000	0	0
0	507.5000	10.5000	0	5	0.0000	0.0000	0.0000	0.0000	0	0
0	509.2500	10.5000	0	5	0.0000	0.0000	0.0000	0.0000	0	0
0	511.0000	10.5000	0	5	0.0000	0.0000	0.0000	0.0000	0	0
0	512.7500	10.5000	0	5	0.0000	0.0000	0.0000	0.0000	0	0
0	514.5000	10.5000	0	5	0.0000	0.0000	0.0000	0.0000	0	0
0	516.2500	10.5000	0	5	0.0000	0.0000	0.0000	0.0000	0	0
0	518.0000	10.5000	0	5	0.0000	0.0000	0.0000	0.0000	0	0
0	519.7500	10.5000	0	5	0.0000	0.0000	0.0000	0.0000	0	0
0	521.5000	10.5000	0	5	0.0000	0.0000	0.0000	0.0000	0	0
0	523.2500	10.5000	0	5	0.0000	0.0000	0.0000	0.0000	0	0
0	525.0000	10.5000	0	5	0.0000	0.0000	0.0000	0.0000	0	0
0	526.7500	10.5000	0	5	0.0000	0.0000	0.0000	0.0000	0	0
0	528.5000	10.5000	0	5	0.0000	0.0000	0.0000	0.0000	0	0
0	530.2500	10.5000	0	5	0.0000	0.0000	0.0000	0.0000	0	0
0	532.0000	10.5000	0	5	0.0000	0.0000	0.0000	0.0000	0	0
0	533.7500	10.5000	0	5	0.0000	0.0000	0.0000	0.0000	0	0
0	535.5000	10.5000	0	5	0.0000	0.0000	0.0000	0.0000	0	0
0	537.2500	10.5000	0	5	0.0000	0.0000	0.0000	0.0000	0	0
0	539.0000	10.5000	0	5	0.0000	0.0000	0.0000	0.0000	0	0
0	540.7500	10.5000	0	5	0.0000	0.0000	0.0000	0.0000	0	0
0	542.5000	10.5000	0	5	0.0000	0.0000	0.0000	0.0000	0	0
0	544.2500	10.5000	0	5	0.0000	0.0000	0.0000	0.0000	0	0
0	546.0000	10.5000	0	5	0.0000	0.0000	0.0000	0.0000	0	0
0	547.7500	10.5000	0	5	0.0000	0.0000	0.0000	0.0000	0	0
0	549.5000	10.5000	0	5	0.0000	0.0000	0.0000	0.0000	0	0
0	551.2500	10.5000	0	5	0.0000	0.0000	0.0000	0.0000	0	0
0	553.0000	10.5000	0	5	0.0000	0.0000	0.0000	0.0000	0	0
0	554.7500	10.5000	0	5	0.0000	0.0000	0.0000	0.0000	0	0
0	556.5000	10.5000	0	5	0.0000	0.0000	0.0000	0.0000	0	0
0	558.2500	10.5000	0	5	0.0000	0.0000	0.0000	0.0000	0	0
0	560.0000	10.5000	0	5	0.0000	0.0000	0.0000	0.0000	0	0
0	561.7500	10.5000	0	5	0.0000	0.0000	0.0000	0.0000	0	0
0	563.5000	10.5000	0	5	0.0000	0.0000	0.0000	0.0000	0	0
0	565.2500	10.5000	0	5	0.0000	0.0000	0.0000	0.0000	0	0
0	567.0000	10.5000	0	5	0.0000	0.0000	0.0000	0.0000	0	0
0	568.7500	10.5000	0	5	0.0000	0.0000	0.0000	0.0000	0	0
0	570.5000	10.5000	0	5	0.0000	0.0000	0.0000	0.0000	0	0
0	572.2500	10.5000	0	5	0.0000	0.0000	0.0000	0.0000	0	0
0	574.0000	10.5000	0	5	0.0000	0.0000	0.0000	0.0000	0	0
0	575.7500	10.5000	0	5	0.0000	0.0000	0.0000	0.0000	0	0
0	577.5000	10.5000	0	5	0.0000	0.0000	0.0000	0.0000	0	0
0	579.2500	10.5000	0	5	0.0000	0.0000	0.0000	0.0000	0	0
0	581.0000	10.5000	0	5	0.0000	0.0000	0.0000	0.0000	0	0
0	582.7500	10.5000	0	5	0.0000	0.0000	0.0000	0.0000	0	0
0	584.5000	10.5000	0	5	0.0000	0.0000	0.0000	0.0000	0	0
0	586.2500	10.5000	0	5	0.0000	0.0000	0.0000	0.0000	0	0
0	588.0000	10.5000	0	5	0.0000	0.0000	0.0000	0.0000	0	0
0	589.7500	10.5000	0	5	0.0000	0.0000	0.0000	0.0000	0	0
0	591.5000	10.5000	0	5	0.0000	0.0000	0.0000	0.0000	0	0
0	593.2500	10.5000	0	5	0.0000	0.0000	0.0000	0.0000	0	0
0	595.0000	10.5000	0	5	0.0000	0.0000	0.0000	0.0000	0	0
0	596.7500	10.5000	0	5	0.0000	0.0000	0.0000	0.0000	0	0
0	598.5000	10.5000	0	5	0.0000	0.0000	0.0000	0.0000	0	0
0	600.2500	10.5000	0	5	0.0000	0.0000	0.0000	0.0000	0	0
0	602.0000	10.5000	0	5	0.0000	0.0000	0.0000	0.0000	0	0
0	603.7500	10.5000	0	5	0.0000	0.0000	0.0000	0.0000	0	0
0	605.5000	10.5000	0	5	0.0000	0.0000	0.0000	0.0000	0	0
0	607.2500	10.5000	0	5	0.0000	0.0000	0.0000	0.0000	0	0
0	609.0000	10.5000	0	5	0.0000	0.0000	0.0000	0.0000	0	0
0	610.7500	10.5000	0	5	0.0000	0.0000	0.0000	0.0000	0	0
0	612.5000	10.5000	0	5	0.0000	0.0000	0.0000	0.0000	0	0
0	614.2500	10.5000	0	5	0.0000	0.0000	0.0000	0.0000	0	0
0	616.0000	10.5000	0	5	0.0000	0.0000	0.0000	0.0000	0	0
0	617.7500	10.5000	0	5	0.0000	0.0000	0.0000	0.0000	0	0
0	619.5000	10.5000	0	5	0.0000	0.0000	0.0000	0.0000	0	0
0	621.2500	10.5000	0	5	0.0000	0.0000	0.0000	0.0000	0	0
0	623.0000	10.5000	0	5	0.0000	0.0000	0.0000	0.0000	0	0
0	624.7500	10.5000	0	5	0.0000	0.0000	0.0000	0.0000	0	0
0	626.5000	10.5000	0	5	0.0000	0.0000	0.0000	0.0000	0	0
0	628.2500	10.5000	0	5	0.0000	0.0000	0.0000	0.0000	0	0
0	630.0000	10.5000	0	5	0.0000	0.0000	0.0000	0.0000	0	0
0	631.7500	10.5000	0	5	0.0000	0.0000	0.0000	0.0000	0	0
0	633.5000	10.5000	0	5	0.0000	0.0000	0.0000	0.0000	0	0
0	635.2500	10.5000	0	5	0.0000	0.0000	0.0000	0.0000	0	0
0	637.0000	10.5000	0	5	0.0000	0.0000	0.0000	0.0000	0	0
0	638.7500	10.5000	0	5	0.0000	0.0000	0.0000	0.0000	0	0
0	640.5000	10.5000	0	5	0.0000	0.0000	0.0000	0.0000	0	0
0	642.2500	10.5000	0	5	0.0000	0.0000	0.0000	0.0000	0	0
0	644.0000	10.5000	0	5	0.0000	0.0000	0.0000	0.0000	0	0
0	645.7500	10.5000	0	5	0.0000	0.0000	0.0000	0.0000	0	0
0	647.5000	10.5000	0	5	0.0000	0.0000	0.0000	0.0000	0	0
0	649.2500	10.5000	0	5	0.0000	0.0000	0.0000	0.0000	0	0
0	651.0000	10.5000	0	5	0.0000	0.0000	0.0000	0.0000	0	0
0	652.7500	10.5000	0	5	0.0000	0.0000	0.0000	0.0000	0	0
0	654.5000	10.5000	0	5	0.0000	0.0000	0.0000	0.0000	0	0
0	656.2500	10.5000	0	5	0.0000	0.0000	0.0000	0.0000	0	0
0	658.0000	10.5000	0	5	0.0000	0.0000	0.0000	0.0000	0	0
0	659.7500	10.5000	0	5	0.0000	0.0000	0.0000	0.0000	0	0
0	661.5000	10.5000	0	5	0.0000	0.0000	0.0000	0.0000	0	0
0	663.2500	10.5000	0	5	0.0000	0.0000	0.0000	0.0000	0	0
0	665.0000	10.5000	0	5	0.0000	0.0000	0.0000	0.0000	0	0
0	666.7500	10.5000	0	5	0.0000	0.0000	0.0000	0.0000	0	0
0	668.5000	10.5000	0	5	0.0000	0.0000	0.0000	0.0000	0	0
0	670.2500	10.5000	0	5	0.0000	0.0000	0.0000	0.0000	0	0
0	672.0000	10.5000	0	5	0.0000	0.0000	0.0000	0.0000	0	0
0	673.7500	10.5000	0	5	0.0000	0.0000	0.0000	0.0000	0	0
0	675.5000	10.5000	0	5	0.0000	0.0000	0.0000	0.0000	0	0
0	677.2500	10.5000	0	5	0.0000	0.0000	0.0000	0.0000	0	0
0	679.0000	10.5000	0	5	0.0000	0.0000	0.0000	0.0000	0	0
0	680.7500	10.5000	0	5	0.0000	0.0000	0.0000	0.0000	0	0
0	682.5000	10.5000	0	5	0.0000	0.0000	0.0000	0.0000	0	0
0	684.2500	10.5000	0	5	0.0000	0.0000	0.0000	0.0000	0	0
0	686.0000	10.5000	0	5	0.0000	0.0000	0.0000	0.0000	0	0
0	687.7500	10.5000	0	5	0.0000	0.0000	0.0000	0.0000	0	0
0	689.5000	10.5000	0	5	0.0000	0.0000	0.0000	0.0000	0	0
0	691.2500	10.5000	0	5	0.0000	0.0000	0.0000	0.0000	0	0
0	693.0000	10.5000	0	5	0.0000	0.0000	0.0000	0.0000	0	0
0	694.7500	10.5000	0	5	0.0000	0.0000	0.0000	0.0000	0	0
0	696.5000	10.5000	0	5	0.0000	0.0000	0.0000	0.0000	0	0
0	698.2500	10.5000	0	5	0.0000	0.0000	0.0000	0.0000	0	0
0	700.0000	10.5000	0	5	0.0000	0.0000	0.0000	0.0000	0	0
0	701.7500	10.5000	0	5	0.0000	0.0000	0.0000	0.0000	0	0
0	703.5000	10.5000	0	5	0.0000	0.0000	0.0000	0.0000	0	0
0	705.2500	10.5000	0	5	0.0000	0.0000	0.0000	0.0000	0	0
0	707.0000	10.5000	0	5	0.0000	0.0000	0.0000	0.0000	0	0
0	708.7500	10.5000	0	5	0.0000	0.0000	0.0000	0.0000	0	0
0	710.5000	10.5000	0	5	0.0000	0.0000	0.0000	0.0000	0	0
0	712.2500	10.5000	0	5	0.0000	0.0000	0.0000	0.0000	0	0
0	714.0000	10.5000	0	5	0.0000	0.0000	0.0000	0.0000	0	0
0	715.7500	10.5000	0	5	0.0000	0.0000	0.0000	0.0000	0	0
0	717.5000	10.5000	0	5	0.0000	0.0000	0.0000	0.0000	0	0
0	719.2500	10.5000	0	5	0.0000	0.0000	0.0000	0.0000	0	0
0	721.0000	10.5000	0	5	0.0000	0.0000	0.0000	0.0000	0	0
0	722.7500	10.5000	0	5	0.0000	0.0000	0.0000	0.0000	0	0
0	724.5000	10.5000	0	5	0.0000	0.0000	0.0000	0.0000	0	0
0	726.2500	10.5000	0	5	0.0000	0.0000	0.0000	0.0000	0	0
0	728.0000	10.5000	0	5	0.0000	0.0000	0.0000	0.0000	0	0
0	729.7500	10.5000	0	5	0.0000	0.0000	0.0000	0.0000	0	0
0	731.5000	10.5000	0	5	0.0000	0.0000	0.0000	0.0000	0	0
0	733.2500	10.5000	0	5	0.0000	0.0000	0.0000	0.0000	0	0
0	735.0000	10.5000	0	5	0.0000	0.0000	0.0000	0.0000	0	0
0	736.7500	10.5000	0	5	0.0000	0.0000	0.0000	0.0000	0	0
0	738.5000	10.5000	0	5	0.0000	0.0000	0.0000	0.0000	0	0
0	740.2500	10.5000	0	5	0.0000	0.0000	0.0000	0.0000	0	0
0	742.0000	10.5000	0	5	0.0000	0.0000	0.0000	0.0000	0	0
0	743.7500	10.5000	0	5	0.0000	0.0000	0.0000	0.0000	0	0
0	745.5000	10.5000	0	5	0.0000	0.0000	0.0000	0.0000	0	0
0	747.2500	10.5000	0	5	0.0000	0.0000	0.0000	0.0000	0	0
0	749.0000	10.5000	0	5	0.0000	0.0000	0.0000	0.0000	0	0
0	750.7500	10.5000	0	5	0.0000	0.0000	0.0000	0.0000	0	0
0	752.5000	10.5000	0	5	0.0000	0.0000	0.0000	0.0000	0	0
0	754.2500	10.5000	0	5	0.0000	0.0000	0.0000	0.0000	0	0
0	756.0000	10.5000	0	5	0.0000	0.0000	0.0000	0.0000	0	0
0	757.7500	10.5000	0	5	0.0000	0.0000	0.0000	0.0000	0	0
0	759.5000	10.5000	0	5	0.0000	0.0000	0.0000	0.0000	0	0
0	761.2500	10.5000	0	5	0.0000	0.0000	0.0000	0.0000	0	0
0	763.0000	10.5000	0	5	0.0000	0.0000	0.0000	0.0000	0	0
0	764.7500	10.5000	0	5	0.0000	0.0000	0.0000	0.0000	0	0
0	766.5000	10.5000	0	5	0.0000	0.0000	0.0000	0.0000	0	0
0	768.2500	10.5000	0	5	0.0000	0.0000	0.0000	0.0000	0	0
0	770.0000	10.5000	0	5	0.0000	0.0000	0.0000	0.0000	0	0
0	771.7500	10.5000	0	5	0.0000	0.0000	0.0000	0.0000	0	0
0	773.5000	10.5000	0	5	0.0000	0.0000	0.0000	0.0000	0	0
0	775.2500	10.5000	0	5	0.0000	0.0000	0.0000	0.0000	0	0
0	777.0000	10.5000	0	5	0.0000	0.0000	0.0000	0.0000	0	0
0	778.7500	10.5000	0	5	0.0000	0.0000	0.0000	0.0000	0	0
0	780.5000	10.5000	0	5	0.0000	0.0000	0.0000	0.0000	0	0
0	782.2500	10.5000	0	5	0.0000	0.0000	0.0000	0.0000	0	0
0	784.0000	10.5000	0	5	0.0000	0.0000	0.0000	0.0000	0	0
0	785.7500	10.5000	0	5	0.0000	0.0000	0.0000	0.0000	0	0
0	787.5000	10.5000	0	5	0.0000	0.0000	0.0000	0.0000	0	0
0	789.2500	10.5000	0	5	0.0000	0.0000	0.0000	0.0000	0	0
0	791.0000	10.5000	0	5	0.0000	0.0000	0.0000	0.0000	0	0
0	792.7500	10.5000	0	5	0.0000	0.0000	0.0000	0.0000	0	0
0	794.5000	10.5000	0	5	0.0000	0.0000	0.0000	0.0000	0	0
0	796.2500	10.5000	0	5	0.0000	0.0000	0.0000	0.0000	0	0
0	798.0000	10.5000	0	5	0.0000	0.0000	0.0000	0.0000	0	0
0	799.7500	10.5000	0	5	0.0000	0.0000	0.0000	0.0000	0	0
0	801.5000	10.5000	0	5	0.0000	0.0000	0.0000	0.0000	0	0
0	803.2500	10.5000	0	5	0.0000	0.0000	0.0000	0.0000	0	0
0	805.0000	10.5000	0	5	0.0000	0.0000	0.0000	0.0000	0	0
0	806.7500	10.5000	0	5	0.0000	0.0000	0.0000	0.0000	0	0
0	808.5000	10.5000	0	5	0.0000	0.0000	0.0000	0.0000	0	0
0	810.2500	10.5000	0	5	0.0000	0.0000	0.0000	0.0000	0	0
0	812.0000	10.5000	0	5	0.0000	0.0000	0.0000	0.0000	0	0
0	813.7500	10.5000	0	5	0.0000	0.0000	0.0000	0.0000	0	0
0	815.5000	10.5000	0	5	0.0000	0.0000	0.0000	0.0000	0	0
0	817.2500	10.5000	0	5	0.0000	0.0000	0.0000	0.0000	0	0
0	819.0000	10.5000	0	5	0.0000	0.0000	0.0000	0.0000	0	0
0	820.7500	10.5000	0	5	0.0000	0.0000	0.0000	0.0000	0	0
0	822.5000	10.5000	0	5	0.0000	0.0000	0.0000	0.0000	0	0
0	824.2500	10.5000	0	5	0.0000	0.0000	0.0000	0.0000	0	0
0	826.0000	10.5000	0	5	0.0000	0.0000	0.0000	0.0000	0	0
0	827.7500	10.5000	0	5	0.0000	0.0000	0.0000	0.0000	0	0
0	829.5000	10.5000	0	5	0.0000	0.0000	0.0000	0.0000	0	0
0	831.2500	10.5000	0	5	0.0000	0.0000	0.0000	0.0000	0	0
0	833.0000	10.5000	0	5	0.0000	0.0000	0.0000	0.0000	0	0
0	834.7500	10.5000	0	5	0.0000	0.0000	0.0000	0.0000	0	0
0	836.5000	10.5000	0	5	0.0000	0.0000	0.0000	0.0000	0	0
0	838.2500	10.5000	0	5	0.0000	0.0000	0.0000	0.0000	0	0
0	840.0000	10.5000	0	5	0.0000	0.0000	0.0000	0.0000	0	0
0	841.7500	10.5000	0	5	0.0000	0.0000	0.0000	0.0000	0	0
0	843.5000	10.5000	0	5	0.0000	0.0000	0.0000	0.0000	0	0
0	845.2500	10.5000	0	5	0.0000	0.0000	0.0000	0.0000	0	0
0	847.0000	10.5000	0	5	0.0000	0.0000	0.0000	0.0000	0	0
0	848.7500	10.5000	0	5	0.0000	0.0000	0.0000	0.0000	0	0
0	850.5000	10.5000	0	5	0.0000	0.0000	0.0000	0.0000	0	0
0	852.2500	10.5000	0	5	0.0000	0.0000	0.0000	0.0000	0	0
0	854.0000	10.5000	0	5	0.0000	0.0000	0.0000	0.0000	0	0
0	855.7500	10.5000	0	5	0.0000	0.0000	0.0000	0.0000	0	0
0	857.5000	10.5000	0	5	0.0000	0.0000	0.0000	0.0000	0	0
0	859.2500	10.5000	0	5	0.0000	0.0000	0.0000	0.0000	0	0
0	861.0000	10.5000	0	5	0.0000	0.0000	0.0000	0.0000	0	0
0	862.7500	10.5000	0	5	0.0000	0.0000	0.0000	0.0000	0	0
0	864.5000	10.5000	0	5	0.0000	0.0000	0.0000	0.0000	0	0
0	866.2500	10.5000	0	5	0.0000	0.0000	0.0000	0.0000	0	0
0	868.0000	10.5000	0	5	0.0000	0.0000	0.0000	0.0000	0	0
0	869.7500	10.5000	0	5	0.0000	0.0000	0.0000	0.0000	0	0
0	871.5000	10.5000	0	5	0.0000	0.0000	0.0000	0.0000	0	0
0	873.2500	10.5000	0	5	0.0000	0.0000	0.0000	0.0000	0	0
0	875.0000	10.5000	0	5	0.0000	0.0000	0.0000	0.0000	0	0
0	876.7500	10.5000	0	5	0.0000	0.0000	0.0000	0.0000	0	0
0	878.5000	10.5000	0	5	0.0000	0.0000	0.0000	0.0000	0	0
0	880.2500	10.5000	0	5	0.0000	0.0000	0.0000	0.0000	0	0
0	882.0000	10.5000	0	5	0.0000	0.0000	0.0000	0.0000	0	0
0	883.7500	10.5000	0	5	0.0000	0.0000	0.0000	0.0000	0	0
0	885.5000	10.5000	0	5	0.0000	0.0000	0.0000	0.0000	0	0
0	887.2500	10.5000	0	5	0.0000	0.0000	0.0000	0.0000	0	0
0	889.0000	10.5000	0	5	0.0000	0.0000	0.0000	0.0000	0	0
0	890.7500	10.5000	0	5	0.0000	0.0000	0.0000	0.0000	0	0
0	892.5000	10.5000	0	5	0.0000	0.0000	0.0000	0.0000	0	0
0	894.2500	10.5000	0	5	0.0000	0.0000	0.0000	0.0000	0	0
0	896.0000	10.5000	0	5	0.0000	0.0000	0.0000	0.0000	0	0
0	897.7500	10.5000	0	5	0.0000	0.0000	0.0000	0.0000	0	0
0	899.5000	10.5000	0	5	0.0000	0.0000	0.0000	0.0000	0	0
0	901.2500	10.5000	0	5	0.0000	0.0000	0.0000	0.0000	0	0
0	903.0000	10.5000	0	5	0.0000	0.0000	0.0000	0.0000	0	0
0	904.7500	10.5000	0	5	0.0000	0.0000	0.0000	0.0000	0	0
0	906.5000	10.5000	0	5	0.0000	0.0000	0.0000	0.0000	0	0
0	908.2500	10.5000	0	5	0.0000	0.0000	0.0000	0.0000	0	0
0	910.0000	10.5000	0	5	0.0000	0.0000	0.0000	0.0000	0	0
0	911.7500	10.5000	0	5	0.0000	0.0000	0.0000	0.0000	0	0
0	913.5000	10.5000	0	5	0.0000	0.0000	0.0000	0.0000	0	0
0	915.2500	10.5000	0	5	0.0000	0.0000	0.0000	0.0000	0	0
0	917.0000	10.5000	0	5	0.0000	0.0000	0.0000	0.0000	0	0
0	918.7500	10.5000	0	5	0.0000	0.0000	0.0000	0.0000	0	0
0	920.5000	10.5000	0	5	0.0000	0.0000	0.0000	0.0000	0	0
0	922.2500	10.5000	0	5	0.0000	0.0000	0.0000	0.0000	0	0
0	924.0000	10.5000	0	5	0.0000	0.0000	0.0000	0.0000	0	0
0	925.7500	10.5000	0	5	0.0000	0.0000	0.0000	0.0000	0	0
0	927.5000	10.5000	0	5	0.0000	0.0000	0.0000	0.0000	0	0
0	929.2500	10.5000	0	5	0.0000	0.0000	0.0000	0.0000	0	0
0	931.0000	10.5000	0	5	0.0000	0.0000	0.0000	0.0000	0	0
0	932.7500	10.5000	0	5	0.0000	0.0000	0.0000	0.0000	0	0
0	934.5000	10.5000	0	5	0.0000	0.0000	0.0000	0.0000	0	0
0	936.2500	10.5000	0	5	0.0000	0.0000	0.0000	0.0000	0	0
0	938.0000	10.5000	0	5	0.0000	0.0000	0.0000	0.0000	0	0
0	939.7500	10.5000	0	5	0.0000	0.0000	0.0000	0.0000	0	0
0	941.5000	10.5000	0	5	0.0000	0.0000	0.0000	0.0000	0	0
0	943.2500	10.5000	0	5	0.0000	0.0000	0.0000	0.0000	0	0
0	945.0000	10.5000	0	5	0.0000	0.0000	0.0000	0.0000	0	0
0	946.7500	10.5000	0	5	0.0000	0.0000	0.0000	0.0000	0	0
0	948.5000	10.5000	0	5	0.0000	0.0000	0.0000	0.0000	0	0
0	950.2500	10.5000	0	5	0.0000	0.0000	0.0000	0.0000	0	0
0	952.0000	10.5000	0	5	0.0000	0.0000	0.0000	0.0000	0	0
0	953.7500	10.5000	0	5	0.0000	0.0000	0.0000	0.0000	0	0
0	955.5000	10.5000	0	5	0.0000	0.0000	0.0000	0.0000	0	0
0	957.2500	10.5000	0	5	0.0000	0.0000	0.0000	0.0000	0	0
0	959.0000	10.5000	0	5	0.0000	0.0000	0.0000	0.0000	0	0
0	960.7500	10.5000	0	5	0.0000	0.0000	0.0000	0.0000	0	0
0	962.5000	10.5000	0	5	0.0000	0.0000	0.0000	0.0000	0	0
0	964.2500	10.5000	0	5	0.0000	0.0000	0.0000	0.0000	0	0
0	966.0000	10.5000	0	5	0.0000	0.0000	0.0000	0.0000	0	0
0	967.7500	10.5000	0	5	0.0000	0.0000	0.0000	0.0000	0	0
0	969.5000	10.5000	0	5	0.0000	0.0000	0.0000	0.0000	0	0
0	971.2500	10.5000	0	5	0.0000	0.0000	0.0000	0.0000	0	0
0	973.0000	10.5000	0	5	0.0000	0.0000	0.0000	0.0000	0	0
0	974.7500	10.5000	0	5	0.0000	0.0000	0.0000	0.0000	0	0
0	976.5000	10.5000	0	5	0.0000	0.0000	0.0000	0.0000	0	0
0	978.2500	10.5000	0	5	0.0000	0.0000	0.0000	0.0000	0	0
0	980.0000	10.5000	0	5	0.0000	0.0000	0.0000	0.0000	0	0
0	981.7500	10.5000	0	5	0.0000	0.0000	0.0000	0.0000	0	0
0	983.5000	10.5000	0	5	0.0000	0.0000	0.0000	0.0000	0	0
0	985.2500	10.5000	0	5	0.0000	0.0000	0.0000	0.0000	0	0
0	987.0000	10.5000	0	5	0.0000	0.0000	0.0000	0.0000	0	0
0	988.7500	10.5000	0	5	0.0000	0.0000	0.0000	0.0000	0	0
0	990.5000	10.5000	0	5	0.0000	0.0000	0.0000	0.0000	0	0
0	992.2500	10.5000	0	5	0.0000	0.0000	0.0000	0.0000	0	0
0	994.0000	10.5000	0	5	0.0000	0.0000	0.0000	0.0000	0	0
0	995.7500	10.5000	0	5	0.0000	0.0000	0.0000	0.0000	0	0
0	997.5000	10.5000	0	5	0.0000	0.0000	0.0000	0.0000	0	0
0	999.2500	10.5000	0	5	0.0000	0.0000	0.0000	0.0000	0	0
0	1001.0000	10.5000	0	5	0.0000	0.0000	0.0000	0.0000	0	0
0	1002.7500	10.5000	0	5	0.0000	0.0000	0.0000	0.0000	0	0
0	1004.5000	10.5000	0	5	0.0000	0.0000	0.0000	0.0000	0	0
0	1006.2500	10.5000	0	5	0.0000	0.0000	0.0000	0.0000	0	0
0	1008.0000	10.5000	0	5	0.0000	0.0000	0.0000	0.0000	0	0
0	1009.7500	10.5000	0	5	0.0000	0.0000	0.0000	0.0000	0	0
0	1011.5000	10.5000	0	5	0.0000	0.0000	0.0000	0.0000	0	0
0	1013.2500	10.5000	0	5	0.0000	0.0000	0.0000	0.0000	0	0
0	1015.0000	10.5000	0	5	0.0000	0.0000	0.0000	0.0000	0	0
0	1016.7500	10.5000	0	5	0.0000	0.0000	0.0000	0.0000	0	0
0	1018.5000	10.5000	0	5	0.0000	0.0000	0.0000	0.0000	0	0
0	1020.2500	10.5000	0	5	0.0000	0.0000	0.0000	0.0000	0	0
0	1022.0000	10.5000	0	5	0.0000	0.0000	0.0000	0.0000	0	0
0	1023.7500	10.5000	0	5	0.0000	0.0000	0.0000	0.0000	0	0
0	1025.5000	10.5000	0	5	0.0000	0.0000	0.0000	0.0000	0	0
0	1027.2500	10.5000	0	5	0.0000	0.0000	0.0000	0.0000	0	0
0	1029.0000	10.5000	0	5	0.0000	0.0000	0.0000	0.0000	0	0
0	1030.7500	10.5000	0	5	0.0000	0.0000	0.0000	0.0000	0	0
0	1032.5000	10.5000	0	5	0.0000	0.0000	0.0000	0.0000	0	0
0	1034.2500	10.5000	0	5	0.0000	0.0000	0.0000	0.0000	0	0
0	1036.0000	10.5000	0	5	0.0000	0.0000	0.0000	0.0000	0	0
0	1037.7500	10.5000	0	5	0.0000	0.0000	0.0000	0.0000	0	0
0	1039.5000	10.5000	0	5	0.0000	0.0000	0.0000	0.0000	0	0
0	1041.2500	10.5000	0	5	0.0000	0.0000	0.0000	0.0000	0	0
0	1043.0000	10.5000	0	5	0.0000	0.0000	0.0000	0.0000	0	0
0	1044.7500	10.5000	0	5	0.0000	0.0000	0.0000	0.0000	0	0
0	1046.5000	10.5000	0	5	0.0000	0.0000	0.0000	0.0000	0	0
0	1048.2500	10.5000	0	5	0.0000	0.0000	0.0000	0.0000	0	0
0	1050.0000	10.5000	0	5	0.0000	0.0000	0.0000	0.0000	0	0
0	1051.7500	10.5000	0	5	0.0000	0.0000	0.0000	0.0000	0	0
0	1053.5000	10.5000	0	5	0.0000	0.0000	0.0000	0.0000	0	0
0	1055.2500	10.5000	0	5	0.0000	0.0000	0.0000	0.0000	0	0
0	1057.0000	10.5000	0	5	0.0000	0.0000	0.0000	0.0000	0	0
0	1058.7500	10.5000	0	5	0.0000	0.0000	0.0000	0.0000	0	0
0	1060.5000	10.5000	0	5	0.0000	0.0000	0.0000	0.0000	0	0
0	1062.2500	10.5000	0	5	0.0000	0.0000	0.0000	0.0000	0	0
0	1064.0000	10.5000	0	5	0.0000	0.0000	0.0000	0.0000	0	0
0	1065.7500	10.5000	0	5	0.0000	0.0000	0.0000	0.0000	0	0
0	1067.5000	10.5000	0	5	0.0000	0.0000	0.0000	0.0000	0	0
0	1069.2500	10.5000	0	5	0.0000	0.0000	0.0000	0.0000	0	0
0	1071.0000	10.5000	0	5	0.0000	0.0000	0.0000	0.0000	0	0
0	1072.7500	10.5000	0	5	0.0000	0.0000	0.0000	0.0000	0	0
0	1074.5000	10.5000	0	5	0.0000	0.0000	0.0000	0.0000	0	0
0	1076.2500	10.5000	0	5	0.0000	0.0000	0.0000	0.0000	0	0
0	1078.0000	10.5000	0	5	0.0000	0.0000	0.0000	0.0000	0	0
0	1079.7500	10.5000	0	5	0.0000	0.0000	0.0000	0.0000	0	0
0	1081.5000	10.5000	0	5	0.0000	0.0000	0.0000	0.0000	0	0
0	1083.2500	10.5000	0	5	0.0000	0.0000	0.0000	0.0000	0	0
0	1085.0000	10.5000	0	5	0.0000	0.0000	0.0000	0.0000	0	0
0	1086.7500	10.5000	0	5	0.0000	0.0000	0.0000	0.0000	0	0
0	1088.5000	10.5000	0	5	0.0000	0.0000	0.0000	0.0000	0	0
0	1090.2500	10.5000	0	5	0.0000	0.0000	0.0000	0.0000	0	0
0	1092.0000	10.5000	0	5	0.0000	0.0000	0.0000	0.0000	0	0
0	1093.7500	10.5000	0	5	0.0000	0.0000	0.0000	0.0000	0	0
0	1095.5000	10.5000	0	5	0.0000	0.0000	0.0000	0.0000	0	0
0	1097.2500	10.5000	0	5	0.0000	0.0000	0.0000	0.0000	0	0
0	1099.0000	10.5000	0	5	0.0000	0.0000	0.0000	0.0000	0	0
0	1100.7500	10.5000	0	5	0.0000	0.0000	0.0000	0.0000	0	0
0	1102.5000	10.5000	0	5	0.0000	0.0000	0.0000	0.0000	0	0
0	1104.2500	10.5000	0	5	0.0000	0.0000	0.0000	0.0000	0	0
0	1106.0000	10.5000	0	5	0.0000	0.0000	0.0000	0.0000	0	0
0	1107.7500	10.5000	0	5	0.0000	0.0000	0.0000	0.0000	0	0
0	1109.5000	10.5000	0	5	0.0000	0.0000	0.0000	0.0000	0	0
0	1111.2500	10.5000	0	5	0.0000	0.0000	0.0000	0.0000	0	0
0	1113.0000	10.5000	0	5	0.0000	0.0000	0.0000	0.0000	0	0
0	1114.7500	10.5000	0	5	0.0000	0.0000	0.0000	0.0000	0	0
0	1116.5000	10.5000	0	5	0.0000	0.0000	0.0000	0.0000	0	0
0	1118.2500	10.5000	0	5	0.0000	0.0000	0.0000	0.0000	0	0
0	1120.0000	10.5000	0	5	0.0000	0.0000	0.0000	0.0000	0	0
0	1121.7500	10.5000	0	5	0.0000	0.0000	0.0000	0.0000	0	0
0	1123.5000	10.5000	0	5	0.0000	0.0000	0.0000	0.0000	0	0
0	1125.2500	10.5000	0	5	0.0000	0.0000	0.0000	0.0000	0	0
0	1127.0000	10.5000	0	5	0.0000	0.0000	0.0000	0.0000	0	0
0	1128.7500	10.5000	0	5	0.0000	0.0000	0.0000	0.0000	0	0
0	1130.5000	10.5000	0	5	0.0000	0.0000	0.0000	0.0000	0	0
0	1132.2500	10.5000	0	5	0.0000	0.0000	0.0000	0.0000	0	0
0	1134.0000	10.5000	0	5	0.0000	0.0000	0.0000	0.0000	0	0
0	1135.7500	10.5000	0	5	0.0000	0.0000	0.0000	0.0000	0	0
0	1137.5000	10.5000	0	5	0.0000	0.0000	0.0000	0.0000	0	0
0	1139.2500	10.5000	0	5	0.0000	0.0000	0.0000	0.0000	0	0
0	1141.0000	10.5000	0	5	0.0000	0.0000	0.0000	0.0000	0	0
0	1142.7500	10.5000	0	5	0.0000	0.0000	0.0000	0.0000	0	0
0	1144.5000	10.5000	0	5	0.0000	0.0000	0.0000	0.0000	0	0
0	1146.2500	10.5000	0	5	0.0000	0.0000	0.0000	0.0000	0	0
0	1148.0000	10.5000	0	5	0.0000	0.0000	0.0000	0.0000	0	0
0	1149.7500	10.5000	0	5	0.0000	0.0000	0.0000	0.0000	0	0
0	1151.5000	10.5000	0	5	0.0000	0.0000	0.0000	0.0000	0	0
0	1153.2500	10.5000	0	5	0.0000	0.0000	0.0000	0.0000	0	0
0	1155.0000	10.5000	0	5	0.0000	0.0000	0.0000	0.0000	0	0
0	1156.7500	10.5000	0	5	0.0000	0.0000	0.0000	0.0000	0	0
0	1158.5000	10.5000	0	5	0.0000	0.0000	0.0000	0.0000	0	0
0	1160.2500	10.5000	0	5	0.0000	0.0000	0.0000	0.0000	0	0
0	1162.0000	10.5000	0	5	0.0000	0.0000	0.0000	0.0000	0	0
0	1163.7500	10.5000	0	5	0.0000	0.0000	0.0000	0.0000	0	0
0	1165.5000	10.5000	0	5	0.0000	0.0000	0.0000	0.0000	0	0
0	1167.2500	10.5000	0	5	0.0000	0.0000	0.0000	0.0000	0	0
0	1169.0000	10.5000	0	5	0.0000	0.0000	0.0000	0.0000	0	0
0	1170.7500	10.5000	0	5	0.0000	0.0000	0.0000	0.0000	0	0
0	1172.5000	10.5000	0	5	0.0000	0.0000	0.0000	0.0000	0	0
0	1174.2500	10.5000	0	5	0.0000	0.0000	0.0000	0.0000	0	0
0	1176.0000	10.5000	0	5	0.0000	0.0000	0.0000	0.0000	0	0
0	1177.7500	10.5000	0	5	0.0000	0.0000	0.0000	0.0000	0	0
0	1179.5000	10.5000	0	5	0.0000	0.0000	0.0000	0.0000	0	0
0	1181.2500	10.5000	0	5	0.0000	0.0000	0.0000	0.0000	0	0
0	1183.0000	10.5000	0	5	0.0000	0.0000	0.0000	0.0000	0	0
0	1184.7500	10.5000	0	5	0.0000	0.0000	0.0000	0.0000	0	0
0	1186.5000	10.5000	0	5	0.0000	0.0000	0.0000	0.0000	0	0
0	1188.2500	10.5000	0	5	0.0000	0.0000	0.0000	0.0000	0	0
0	1190.0000	10.5000	0	5	0.0000	0.0000	0.0000	0.0000	0	0
0	1191.7500	10.5000	0	5	0.0000	0.0000	0.0000	0.0000	0	0
0	1193.5000	10.5000	0	5	0.0000	0.0000	0.0000	0.0000	0	0
0	1195.2500	10.5000	0	5	0.0000	0.0000	0.0000	0.0000	0	0
0	1197.0000	10.5000	0	5	0.0000	0.0000	0.0000	0.0000	0	0
0	1198.7500	10.5000	0	5	0.0000	0.0000	0.0000	0.0000	0	0
0	1200.5000	10.5000	0	5	0.0000	0.0000	0.0000	0.0000	0	0
0	1202.2500	10.5000	0	5	0.0000	0.0000	0.0000	0.0000	0	0
0	1204.0000	10.5000	0	5	0.0000	0.0000	0.0000	0.0000	0	0
0	1205.7500	10.5000	0	5	0.0000	0.0000	0.0000	0.0000	0	0
0	1207.5000	10.5000	0	5	0.0000	0.0000	0.0000	0.0000	0	0
0	1209.2500	10.5000	0	5	0.0000	0.0000	0.0000	0.0000	0	0
0	1211.0000	10.5000	0	5	0.0000	0.0000	0.0000	0.0000	0	0
0	1212.7500	10.5000	0	5	0.0000	0.0000	0.0000	0.0000	0	0
0	1214.5000	10.5000	0	5	0.0000	0.0000	0.0000	0.0000	0	0
0	1216.2500	10.5000	0	5	0.0000	0.0000	0.0000	0.0000	0	0
0	1218.0000	10.5000	0	5	0.0000	0.0000	0.0000	0.0000	0	0
0	1219.7500	10.5000	0	5	0.0000	0.0000	0.0000	0.0000	0	0
0	1221.5000	10.5000	0	5	0.0000	0.0000	0.0000	0.0000	0	0
0	1223.2500	10.5000	0	5	0.0000	0.0000	0.0000	0.0000	0	0
0	1225.0000	10.5000	0	5	0.0000	0.0000	0.0000	0.0000	0	0
0	1226.7500	10.5000	0	5	0.0000	0.0000	0.0000	0.0000	0	0
0	1228.5000	10.5000	0	5	0.0000	0.0000	0.0000	0.0000	0	0
0	1230.2500	10.5000	0	5	0.0000	0.0000	0.0000	0.0000	0	0
0	1232.0000	10.5000	0	5	0.0000	0.0000	0.0000	0.0000	0	0
0	1233.7500	10.5000	0	5	0.0000	0.0000	0.0000	0.0000	0	0
0	1235.5000	10.5000	0	5	0.0000	0.0000	0.0000	0.0000	0	0
0	1237.2500	10.5000	0	5	0.0000	0.0000	0.0000	0.0000	0	0
0	1239.0000	10.5000	0	5	0.0000	0.0000	0.0000	0.0000	0	0
0	1240.7500	10.5000	0	5	0.0000	0.0000	0.0000	0.0000	0	0
0	1242.5000	10.5000	0	5	0.0000	0.0000	0.0000	0.0000	0	0
0	1244.2500	10.5000	0	5	0.0000	0.0000	0.0000	0.0000	0	0
0	1246.0000	10.5000	0	5	0.0000	0.0000	0.0000	0.0000	0	0
0	1247.7500	10.5000	0	5	0.0000	0.0000	0.0000	0.0000	0	0
0	1249.5000	10.5000	0	5	0.0000	0.0000	0.0000	0.0000	0	0
0	1251.2500	10.5000	0	5	0.0000	0.0000	0.0000	0.0000	0	0
0	1253.0000	10.5000	0	5	0.0000	0.0000	0.0000	0.0000	0	0
0	1254.7500	10.5000	0	5	0.0000	0.0000	0.0000	0.0000	0	0
0	1256.5000	10.5000	0	5	0.0000	0.0000	0.0000	0.0000	0	0
0	1258.2500	10.5000	0	5	0.0000	0.0000	0.0000	0.0000	0	0
0	1260.0000	10.5000	0	5	0.0000	0.0000	0.0000	0.0000	0	0
0	1261.7500	10.5000	0	5	0.0000	0.0000	0.0000	0.0000	0	0
0	1263.5000	10.5000	0	5	0.0000	0.0000	0.0000	0.0000	0	0
0	1265.2500	10.5000	0	5	0.0000	0.0000	0.0000	0.0000	0	0
0	1267.0000	10.5000	0	5	0.0000	0.0000	0.0000	0.0000	0	0
0	1268.7500	10.5000	0	5	0.0000	0.0000	0.0000	0.0000	0	0
0	1270.5000	10.5000	0	5	0.0000	0.0000	0.0000	0.0000	0	0
0	1272.2500	10.5000	0	5	0.0000	0.0000	0.0000	0.0000	0	0
0	1274.0000	10.5000	0	5	0.0000	0.0000	0.0000	0.0000	0	0
0	1275.7500	10.5000	0	5	0.0000	0.0000	0.0000	0.0000	0	0
0	1277.5000	10.5000	0	5	0.0000	0.0000	0.0000	0.0000	0	0
0	1279.2500	10.5000	0	5	0.0000	0.0000	0.0000	0.0000	0	0
0	1281.0000	10.5000	0	5	0.0000	0.0000	0.0000	0.0000	0	0
0	1282.7500	10.5000	0	5	0.0000	0.0000	0.0000	0.0000	0	0
0	1284.5000	10.5000	0	5	0.0000	0.0000	0.0000	0.0000	0	0
0	1286.2500	10.5000	0	5	0.0000	0.0000	0.0000	0.0000	0	0
0	1288.0000	10.5000	0	5	0.0000	0.0000	0.0000	0.0000	0	0
0	1289.7500	10.5000	0	5	0.0000	0.0000	0.0000	0.0000	0	0
0	1291.5000	10.5000	0	5	0.0000	0.0000	0.0000	0.0000	0	0
0	1293.2500	10.5000	0	5	0.0000	0.0000	0.0000	0.0000	0	0
0	1295.0000	10.5000	0	5	0.0000	0.0000	0.0000	0.0000	0	0
0	1296.7500	10.5000	0	5	0.0000	0.0000	0.0000	0.0000	0	0
0	1298.5000	10.5000	0	5	0.0000	0.0000	0.0000	0.0000	0	0
0	1300.2500	10.5000	0	5	0.0000	0.0000	0.0000	0.0000	0	0
0	1302.0000	10.5000	0	5	0.0000	0.0000	0.0000	0.0000	0	0
0	1303.7500	10.5000	0	5	0.0000	0.0000	0.0000	0.0000	0	0
0	1305.5000	10.5000	0	5	0.0000	0.0000	0.0000	0.0000	0	0
0	1307.2500	10.5000	0	5	0.0000	0.0000	0.0000	0.0000	0	0
0	1309.0000	10.5000	0	5	0.0000	0.0000	0.0000	0.0000	0	0
0	1310.7500	10.5000	0	5	0.0000	0.0000	0.0000	0.0000	0	0
0	1312.5000	10.5000	0	5	0.0000	0.0000	0.0000	0.0000	0	0
0	1314.2500	10.5000	0	5	0.0000	0.0000	0.0000	0.0000	0	0
0	1316.0000	10.5000	0	5	0.0000	0.0000	0.0000	0.0000	0	0
0	1317.7500	10.5000	0	5	0.0000	0.0000	0.0000	0.0000	0	0
0	1319.5000	10.5000	0	5	0.0000	0.0000	0.0000	0.0000	0	0
0	1321.2500	10.5000	0	5	0.0000	0.0000	0.0000	0.0000	0	0
[truncated: 61,420,157 more chars]
