# Supplementary material for: Intracrystalline deformation microstructures in natural olivine with implications for stress estimation
Source: Sci Rep. 2022 Nov 22;12:20069. doi: 10.1038/s41598-022-24538-2 (PMC9681765; doi:10.1038/s41598-022-24538-2)
Supplement: Supplementary file 4 — Supplementary Information 4. [file 41598_2022_24538_MOESM4_ESM.zip › grain-21.ctf]

Channel Text File
Prj	grain-21
Author	
JobMode	Grid
XCells	494
YCells	1001
XStep	1.0000
YStep	1.0000
AcqE1	0.0000
AcqE2	0.0000
AcqE3	0.0000
Euler angles refer to Sample Coordinate system (CS0)!	Mag	70.0000	Coverage	98	Device	0	KV	20.0000	TiltAngle	70.0000	TiltAxis	0	DetectorOrientationE1	359.9495	DetectorOrientationE2	94.1644	DetectorOrientationE3	0.0421	WorkingDistance	15.1106	InsertionDistance	193.0
Phases	7
4.756;10.207;5.980	90.000;90.000;90.000	Forsterite	3	0			[Forsteri.cry]
18.241;8.830;5.185	90.000;90.000;90.000	Enstatite  Opx AV77	3	0			[Enstatit.cry]
9.746;8.990;5.251	90.000;105.630;90.000	Diopside   CaMgSi2O6	2	0			[Diopside.cry]
8.206;8.206;8.206	90.000;90.000;90.000	Spinel - (Mg,Fe)2SiO4	11	227			American Mineralogist, (1993), vol. 78, 页面 1320-1323
9.922;18.219;5.360	90.000;104.810;90.000	Amphibole	2	12			American Mineralogist, (1993), vol. 78, 页面 746-752
11.507;11.507;11.507	90.000;90.000;90.000	Pyrope	11	230			American Mineralogist, (1975), vol. 60, 页面 218-228
8.194;12.897;14.190	92.980;115.820;91.150	Anorthite	1	2			American Mineralogist, (1973), vol. 58, 页面 665-675
Phase	X	Y	Bands	Error	Euler1	Euler2	Euler3	MAD	BC	BS
1	0.0000	0.0000	10	0	6.5713	107.9930	131.2173	0.2631	168	141
1	1.0000	0.0000	10	0	6.4704	107.8832	131.2203	0.2363	166	143
1	2.0000	0.0000	10	0	6.4162	107.8720	131.1605	0.2467	171	140
1	3.0000	0.0000	10	0	6.2714	107.8632	131.1322	0.2777	159	139
1	4.0000	0.0000	10	0	6.3962	107.8547	131.2225	0.2806	160	138
1	5.0000	0.0000	10	0	6.4010	107.8662	131.1953	0.2748	165	138
1	6.0000	0.0000	10	0	6.4288	107.8386	131.2198	0.3303	157	138
1	7.0000	0.0000	10	0	6.5186	107.8614	131.1833	0.2753	153	139
1	8.0000	0.0000	10	0	6.4636	107.8468	131.1847	0.2824	159	137
1	9.0000	0.0000	10	0	6.2769	107.8069	131.1547	0.2774	155	136
1	10.0000	0.0000	10	0	6.4193	107.8219	131.1391	0.2645	156	134
1	11.0000	0.0000	10	0	6.3914	107.8360	131.1897	0.3216	152	130
1	12.0000	0.0000	10	0	6.3808	107.8229	131.1649	0.3562	155	131
1	13.0000	0.0000	10	0	6.3792	107.8248	131.0607	0.3461	148	131
1	14.0000	0.0000	10	0	6.4478	107.8634	131.2788	0.2611	155	140
1	15.0000	0.0000	10	0	6.2442	107.9869	131.0827	0.3393	158	136
1	16.0000	0.0000	10	0	6.4725	107.9199	131.1394	0.2655	164	137
1	17.0000	0.0000	10	0	6.3135	107.8541	131.1636	0.3225	158	140
1	18.0000	0.0000	10	0	6.3950	107.8451	131.2290	0.2163	156	144
1	19.0000	0.0000	10	0	6.3959	107.9344	131.1608	0.2954	156	135
1	20.0000	0.0000	10	0	6.3164	107.7950	131.2577	0.3797	160	133
1	21.0000	0.0000	10	0	6.2939	107.9161	131.0250	0.2019	157	130
1	22.0000	0.0000	10	0	6.4265	107.9339	131.1077	0.2668	160	135
1	23.0000	0.0000	10	0	6.5069	107.8952	131.2026	0.2358	155	138
1	24.0000	0.0000	10	0	6.4447	107.8800	131.0659	0.1796	161	132
1	25.0000	0.0000	10	0	6.5357	107.8910	131.1282	0.3135	164	139
1	26.0000	0.0000	10	0	6.4320	107.8957	131.1830	0.2227	160	140
1	27.0000	0.0000	10	0	6.4065	107.8978	131.0456	0.3475	155	136
1	28.0000	0.0000	10	0	6.3256	107.9354	131.0758	0.2698	152	136
1	29.0000	0.0000	10	0	6.4984	107.8759	131.1333	0.2994	159	138
1	30.0000	0.0000	10	0	6.3933	107.9272	131.2571	0.2353	154	129
1	31.0000	0.0000	10	0	6.4207	107.8415	131.2683	0.2765	154	131
1	32.0000	0.0000	10	0	6.2932	107.7932	131.1456	0.3250	152	127
1	33.0000	0.0000	10	0	6.4934	107.7170	131.1686	0.3821	139	119
1	34.0000	0.0000	10	0	6.2168	107.7217	131.1239	0.3721	143	118
1	35.0000	0.0000	10	0	6.4144	107.6818	131.4786	0.3135	142	121
1	36.0000	0.0000	10	0	6.3884	107.6517	131.4650	0.3542	150	120
1	37.0000	0.0000	10	0	6.3463	107.7834	131.3340	0.3398	140	122
1	38.0000	0.0000	10	0	6.4462	107.7006	131.3741	0.2513	146	133
1	39.0000	0.0000	10	0	6.5249	107.6354	131.3780	0.2875	138	119
1	40.0000	0.0000	10	0	6.4945	107.5557	131.5455	0.4487	138	124
1	41.0000	0.0000	10	0	6.3197	107.5596	131.2239	0.4049	145	127
1	42.0000	0.0000	10	0	6.7096	107.7576	131.4300	0.4220	141	125
1	43.0000	0.0000	10	0	6.3885	107.6405	131.2206	0.3136	139	121
1	44.0000	0.0000	10	0	6.4682	107.5804	131.4528	0.4483	136	127
1	45.0000	0.0000	10	0	6.4323	107.6038	131.5859	0.4187	135	121
1	46.0000	0.0000	10	0	6.2876	107.5064	131.4145	0.4358	126	124
1	47.0000	0.0000	10	0	6.5008	107.4288	131.4106	0.4437	124	122
1	48.0000	0.0000	9	0	6.4964	107.3933	131.6682	0.5617	124	115
1	49.0000	0.0000	9	0	6.7419	107.0015	131.8143	0.8530	115	101
1	50.0000	0.0000	9	0	6.3994	107.1990	131.5999	0.7227	108	103
1	51.0000	0.0000	9	0	6.2888	106.3537	131.4751	0.9693	108	99
1	52.0000	0.0000	10	0	6.7390	106.9116	131.2289	0.8102	107	101
1	53.0000	0.0000	9	0	6.5933	107.2214	131.0941	0.6422	105	109
1	54.0000	0.0000	10	0	6.4646	107.2140	131.1866	0.6857	121	113
1	55.0000	0.0000	10	0	6.4303	107.1002	131.2832	0.4485	125	115
1	56.0000	0.0000	10	0	6.2921	107.1457	131.0319	0.4793	125	109
1	57.0000	0.0000	10	0	6.7441	107.1169	131.3000	0.6403	119	103
1	58.0000	0.0000	10	0	6.4821	107.2029	131.2755	0.4230	121	108
1	59.0000	0.0000	10	0	6.1541	107.0825	130.9824	0.5466	113	102
1	60.0000	0.0000	10	0	6.3901	107.0143	131.1756	0.7110	115	109
1	61.0000	0.0000	10	0	7.1939	107.1000	131.5246	0.9048	120	103
1	62.0000	0.0000	10	0	6.4548	107.0889	130.9825	0.7375	113	100
1	63.0000	0.0000	10	0	6.8995	106.8921	131.6511	0.7185	104	102
1	64.0000	0.0000	10	0	6.8155	106.9618	131.5534	0.5487	96	98
1	65.0000	0.0000	8	0	7.0551	107.2552	131.4102	0.5875	102	98
1	66.0000	0.0000	9	0	6.5144	106.8692	131.1372	0.5240	97	83
1	67.0000	0.0000	9	0	6.3699	107.1103	131.1901	0.6508	93	86
1	68.0000	0.0000	8	0	5.9805	106.9743	131.1670	0.5681	93	81
1	69.0000	0.0000	7	0	7.1096	107.1273	131.6537	0.6781	87	83
1	70.0000	0.0000	8	0	6.3533	107.1340	131.2739	0.7580	88	84
1	71.0000	0.0000	8	0	6.2713	106.7147	131.5948	0.7271	79	83
1	72.0000	0.0000	8	0	6.2025	106.8355	131.3237	0.6856	86	79
1	73.0000	0.0000	8	0	6.3173	106.7711	131.3701	0.5379	93	91
1	74.0000	0.0000	8	0	6.2703	106.8292	131.1335	0.5430	79	88
1	75.0000	0.0000	9	0	6.5503	106.8713	131.2148	0.7851	98	94
1	76.0000	0.0000	10	0	6.2449	106.8283	131.3673	0.5842	94	92
1	77.0000	0.0000	9	0	6.4874	106.7335	131.3575	0.7551	93	87
1	78.0000	0.0000	10	0	6.4870	107.0060	131.6388	0.3858	98	92
1	79.0000	0.0000	10	0	6.3790	106.9861	131.6096	0.5942	93	93
1	80.0000	0.0000	9	0	6.8586	106.6115	131.7527	0.8407	95	95
1	81.0000	0.0000	10	0	6.2909	106.6751	131.4628	0.8343	101	91
1	82.0000	0.0000	9	0	6.1332	106.9550	131.2356	0.5073	101	93
1	83.0000	0.0000	9	0	6.1659	106.8791	131.2646	0.7249	96	85
1	84.0000	0.0000	8	0	6.0832	107.0488	131.5267	0.5345	93	87
1	85.0000	0.0000	9	0	6.3155	106.9132	131.7090	0.4611	102	93
1	86.0000	0.0000	9	0	6.0770	106.9055	131.3394	0.6572	97	96
1	87.0000	0.0000	9	0	6.5413	106.9646	131.5886	0.3801	98	90
1	88.0000	0.0000	9	0	5.9580	106.7560	131.6659	0.7389	100	92
1	89.0000	0.0000	10	0	6.0921	106.9704	131.3744	0.3913	110	97
1	90.0000	0.0000	10	0	6.0833	106.7153	131.2443	0.6736	107	97
1	91.0000	0.0000	9	0	6.0443	106.7231	131.2009	0.6164	118	103
1	92.0000	0.0000	10	0	5.9969	106.8299	131.2111	0.7150	117	104
1	93.0000	0.0000	9	0	6.2825	106.9481	131.3811	0.4987	118	114
1	94.0000	0.0000	10	0	6.0258	107.1105	131.1205	0.3911	120	113
1	95.0000	0.0000	10	0	5.9733	106.9913	130.9845	0.4956	134	119
1	96.0000	0.0000	10	0	6.3330	107.1141	131.3949	0.4196	130	129
1	97.0000	0.0000	10	0	6.0032	107.0229	131.0745	0.5674	133	127
1	98.0000	0.0000	10	0	6.3385	107.0534	131.4484	0.4031	129	131
1	99.0000	0.0000	10	0	6.1679	107.1484	131.0920	0.4680	137	122
1	100.0000	0.0000	10	0	6.2200	107.2537	131.0966	0.5379	135	123
1	101.0000	0.0000	10	0	6.2392	107.2499	131.3579	0.3223	135	132
1	102.0000	0.0000	10	0	6.2003	107.3441	131.2370	0.3891	138	128
1	103.0000	0.0000	10	0	6.4225	107.4314	131.2726	0.3237	136	125
1	104.0000	0.0000	10	0	6.2459	107.3706	131.1900	0.4118	139	131
1	105.0000	0.0000	10	0	6.1893	107.4351	131.1885	0.2611	138	126
1	106.0000	0.0000	10	0	6.2481	107.4617	131.2081	0.2765	140	130
1	107.0000	0.0000	10	0	6.3718	107.3398	131.2499	0.2534	138	128
1	108.0000	0.0000	10	0	6.5566	107.4007	131.2752	0.3264	141	130
1	109.0000	0.0000	10	0	6.3485	107.3506	131.1929	0.3116	148	122
1	110.0000	0.0000	10	0	6.3656	107.5548	131.1500	0.2659	138	127
1	111.0000	0.0000	10	0	6.3027	107.3569	131.2495	0.3820	162	126
1	112.0000	0.0000	9	0	6.3240	107.4048	131.2637	0.2550	152	139
1	113.0000	0.0000	10	0	6.3471	107.3845	131.3138	0.3353	153	131
1	114.0000	0.0000	10	0	6.3213	107.4339	131.1696	0.2446	150	135
1	115.0000	0.0000	10	0	6.3501	107.4287	131.1809	0.3142	145	129
1	116.0000	0.0000	10	0	6.1851	107.4620	131.1201	0.2531	151	121
1	117.0000	0.0000	10	0	6.4914	107.4701	131.2104	0.2965	142	130
1	118.0000	0.0000	10	0	6.2135	107.3913	131.1552	0.3421	138	128
1	119.0000	0.0000	10	0	6.3361	107.4158	131.3099	0.3924	141	123
1	120.0000	0.0000	10	0	6.2187	107.3588	131.1485	0.2887	132	122
1	121.0000	0.0000	10	0	6.3562	107.3264	131.2499	0.3098	135	122
1	122.0000	0.0000	10	0	6.2877	107.3398	131.1191	0.2962	136	125
1	123.0000	0.0000	10	0	6.4011	107.3796	131.2699	0.3026	132	131
1	124.0000	0.0000	10	0	6.1847	107.3581	131.1650	0.2233	130	124
1	125.0000	0.0000	10	0	6.6509	107.3387	131.3521	0.2759	137	126
1	126.0000	0.0000	10	0	6.2393	107.2971	131.1768	0.3146	138	124
1	127.0000	0.0000	10	0	6.1624	107.3508	131.1310	0.2605	137	128
1	128.0000	0.0000	10	0	6.3879	107.4176	131.2490	0.3033	140	131
1	129.0000	0.0000	10	0	6.0363	107.0561	131.2134	0.6449	140	131
1	130.0000	0.0000	10	0	6.3500	107.3427	131.2162	0.1961	136	125
1	131.0000	0.0000	10	0	6.4446	107.3663	131.3504	0.2671	137	131
1	132.0000	0.0000	9	0	6.4142	107.3122	131.4111	0.2651	130	123
1	133.0000	0.0000	10	0	6.4932	107.3096	131.3754	0.4122	132	117
1	134.0000	0.0000	10	0	6.4260	107.2935	131.2725	0.3274	136	121
1	135.0000	0.0000	10	0	6.2915	107.3379	131.1998	0.3237	130	118
1	136.0000	0.0000	10	0	6.3223	107.2737	131.2247	0.3056	132	127
1	137.0000	0.0000	10	0	6.2603	107.3165	131.2126	0.2528	137	131
1	138.0000	0.0000	10	0	6.4169	107.3412	131.2151	0.2143	140	125
1	139.0000	0.0000	10	0	6.1996	107.2974	131.2683	0.4332	144	130
1	140.0000	0.0000	10	0	6.3305	107.3177	131.2457	0.2982	136	125
1	141.0000	0.0000	10	0	6.3872	107.3157	131.3028	0.4169	137	121
1	142.0000	0.0000	10	0	6.0718	107.1348	131.3565	0.4804	133	121
1	143.0000	0.0000	10	0	6.4131	107.3583	131.2865	0.2996	136	121
1	144.0000	0.0000	10	0	6.3845	107.3217	131.2804	0.2878	137	129
1	145.0000	0.0000	10	0	6.4924	107.3551	131.2934	0.3001	142	126
1	146.0000	0.0000	10	0	6.2001	107.2753	131.2220	0.3776	138	125
1	147.0000	0.0000	9	0	6.1013	107.3827	131.0821	0.2746	136	121
1	148.0000	0.0000	10	0	6.4265	107.2247	131.2810	0.3984	134	123
1	149.0000	0.0000	10	0	6.2189	107.3006	131.1872	0.2919	139	118
1	150.0000	0.0000	10	0	6.3517	107.3460	131.2482	0.3913	147	123
1	151.0000	0.0000	10	0	6.3491	107.2690	131.2929	0.3264	147	129
1	152.0000	0.0000	10	0	6.3310	107.3774	131.2254	0.2428	148	131
1	153.0000	0.0000	10	0	6.1566	107.1236	131.2104	0.5654	144	128
1	154.0000	0.0000	10	0	6.4182	107.3160	131.2385	0.2787	143	127
1	155.0000	0.0000	10	0	6.3685	107.3105	131.2230	0.4192	136	126
1	156.0000	0.0000	10	0	6.3039	107.1726	131.2009	0.3333	142	119
1	157.0000	0.0000	10	0	6.2610	107.1578	131.2244	0.4550	143	122
1	158.0000	0.0000	10	0	6.3221	107.3595	131.2602	0.3243	139	127
1	159.0000	0.0000	10	0	6.4475	107.4140	131.2110	0.3121	140	129
1	160.0000	0.0000	10	0	6.3781	107.4265	131.1883	0.2442	140	128
1	161.0000	0.0000	10	0	6.4187	107.4016	131.3855	0.2713	139	133
1	162.0000	0.0000	10	0	6.2015	107.3935	131.1955	0.2997	144	128
1	163.0000	0.0000	10	0	6.4961	107.2805	131.4644	0.3691	146	126
1	164.0000	0.0000	10	0	6.3208	107.3954	131.1597	0.2237	146	130
1	165.0000	0.0000	10	0	6.5000	107.2818	131.4174	0.2757	151	129
1	166.0000	0.0000	10	0	6.4019	107.3755	131.1515	0.2885	144	130
1	167.0000	0.0000	10	0	6.1511	107.2808	131.1024	0.4849	139	128
1	168.0000	0.0000	10	0	6.3827	107.2038	131.2781	0.2778	139	128
1	169.0000	0.0000	10	0	6.2559	107.1444	131.0920	0.4168	138	124
1	170.0000	0.0000	10	0	6.3077	107.3752	131.2345	0.3476	132	117
1	171.0000	0.0000	10	0	6.3720	107.0449	131.2054	0.5409	121	111
1	172.0000	0.0000	9	0	6.2953	107.0947	131.1345	0.4394	117	100
1	173.0000	0.0000	9	0	6.3343	106.8652	131.0325	0.6971	96	84
1	174.0000	0.0000	7	0	6.3920	106.9596	130.9156	0.5418	95	76
1	175.0000	0.0000	6	0	6.3397	106.8563	130.8746	0.5894	85	67
0	176.0000	0.0000	0	3	0.0000	0.0000	0.0000	0.0000	59	58
1	177.0000	0.0000	8	0	90.8508	68.4812	16.1438	0.7511	67	69
1	178.0000	0.0000	8	0	91.9446	68.0881	16.1691	0.6357	67	72
1	179.0000	0.0000	8	0	91.3834	68.0628	16.3760	0.3666	77	82
1	180.0000	0.0000	10	0	91.3892	68.1219	16.3800	0.3472	93	92
1	181.0000	0.0000	10	0	91.4518	68.1058	16.4348	0.2231	102	101
1	182.0000	0.0000	10	0	91.3241	68.0533	16.3981	0.2487	109	111
1	183.0000	0.0000	10	0	91.3723	68.0939	16.2614	0.3701	110	113
1	184.0000	0.0000	10	0	91.3639	68.1083	16.3477	0.3572	114	116
1	185.0000	0.0000	10	0	91.2612	68.1557	16.3164	0.3294	109	116
1	186.0000	0.0000	10	0	91.3645	67.9480	16.2441	0.4365	111	117
1	187.0000	0.0000	10	0	91.4252	68.0503	16.3013	0.2528	115	115
1	188.0000	0.0000	9	0	91.4445	68.0507	16.1964	0.3021	112	114
1	189.0000	0.0000	10	0	91.4641	68.0351	16.2696	0.2542	111	121
1	190.0000	0.0000	9	0	91.4017	68.1239	16.3837	0.4434	118	115
1	191.0000	0.0000	10	0	91.4741	68.1247	16.2972	0.3054	118	118
1	192.0000	0.0000	10	0	91.2933	68.1972	16.3880	0.3371	117	120
1	193.0000	0.0000	10	0	91.3044	68.1749	16.3670	0.3204	113	120
1	194.0000	0.0000	10	0	91.2815	68.1187	16.2722	0.3054	118	118
1	195.0000	0.0000	10	0	91.2430	68.1933	16.3315	0.2795	110	124
1	196.0000	0.0000	10	0	91.2358	68.2783	16.3466	0.1807	112	116
1	197.0000	0.0000	10	0	91.4014	68.0230	16.3528	0.2496	116	121
1	198.0000	0.0000	10	0	91.2501	68.1635	16.4338	0.2761	124	120
1	199.0000	0.0000	10	0	91.3098	68.1691	16.3227	0.2226	119	121
1	200.0000	0.0000	10	0	91.4127	68.1868	16.2882	0.1800	120	123
1	201.0000	0.0000	10	0	91.2790	68.1586	16.3051	0.2377	121	119
1	202.0000	0.0000	10	0	91.3297	68.1611	16.3295	0.3206	120	125
1	203.0000	0.0000	10	0	91.3507	68.2058	16.3388	0.1725	130	124
1	204.0000	0.0000	10	0	91.3115	68.1744	16.3623	0.2436	137	122
1	205.0000	0.0000	10	0	91.2910	68.2240	16.3425	0.2438	126	123
1	206.0000	0.0000	10	0	91.2775	68.1786	16.3861	0.2620	123	121
1	207.0000	0.0000	10	0	91.2227	68.2802	16.3465	0.3118	118	122
1	208.0000	0.0000	10	0	91.2112	68.2621	16.4657	0.3014	126	124
1	209.0000	0.0000	10	0	91.2963	68.2936	16.5243	0.2544	131	130
1	210.0000	0.0000	10	0	91.1923	68.2932	16.4866	0.2460	134	128
1	211.0000	0.0000	10	0	91.2064	68.2700	16.4391	0.2814	130	125
1	212.0000	0.0000	10	0	91.1962	68.2701	16.3688	0.2538	134	125
1	213.0000	0.0000	10	0	91.2276	68.3064	16.3691	0.2991	134	126
1	214.0000	0.0000	10	0	91.2865	68.1832	16.2946	0.3135	120	121
1	215.0000	0.0000	10	0	91.4305	68.1666	16.2860	0.3520	119	120
1	216.0000	0.0000	10	0	91.2933	68.3654	16.3243	0.3201	115	124
1	217.0000	0.0000	10	0	91.4036	68.2379	16.3152	0.2580	125	125
1	218.0000	0.0000	10	0	91.2943	68.2895	16.3328	0.3354	122	128
1	219.0000	0.0000	10	0	91.3228	68.2040	16.2849	0.3455	124	128
1	220.0000	0.0000	10	0	91.2380	68.2587	16.2812	0.3206	128	125
1	221.0000	0.0000	10	0	91.3147	68.3580	16.3384	0.2533	121	118
1	222.0000	0.0000	10	0	91.2195	68.2967	16.1758	0.2722	121	123
1	223.0000	0.0000	10	0	91.2902	68.1822	16.2595	0.2498	126	125
1	224.0000	0.0000	10	0	91.2781	68.3133	16.1979	0.2686	126	123
1	225.0000	0.0000	10	0	91.3146	68.2276	16.2347	0.2115	113	120
1	226.0000	0.0000	10	0	91.2647	68.1782	16.2402	0.2575	120	123
1	227.0000	0.0000	9	0	91.2946	68.2897	16.2359	0.2807	122	121
1	228.0000	0.0000	9	0	91.2210	68.3424	16.3570	0.2285	127	123
1	229.0000	0.0000	9	0	91.2863	68.1818	16.2579	0.2411	112	117
1	230.0000	0.0000	10	0	91.2752	68.2351	16.2717	0.2080	111	121
1	231.0000	0.0000	9	0	91.3651	68.1064	16.2695	0.3058	114	113
1	232.0000	0.0000	10	0	91.2594	68.1939	16.2815	0.2258	118	112
1	233.0000	0.0000	10	0	91.2095	68.3398	16.2992	0.2452	112	118
1	234.0000	0.0000	10	0	91.1737	68.3413	16.3848	0.2761	113	112
1	235.0000	0.0000	9	0	91.2191	68.4073	16.3142	0.3080	109	105
1	236.0000	0.0000	10	0	91.2256	68.3620	16.2921	0.2123	116	108
1	237.0000	0.0000	9	0	91.2557	68.3716	16.1938	0.3088	108	100
1	238.0000	0.0000	9	0	91.3617	68.3537	16.2550	0.2819	105	102
1	239.0000	0.0000	9	0	91.2959	68.3010	16.2856	0.3005	91	100
1	240.0000	0.0000	9	0	91.2634	68.1519	16.4516	0.4840	110	100
1	241.0000	0.0000	10	0	91.3385	68.3660	16.2443	0.3056	99	95
1	242.0000	0.0000	8	0	91.2414	68.4051	16.2146	0.2358	100	89
1	243.0000	0.0000	8	0	91.2135	68.4006	16.3819	0.3179	105	89
1	244.0000	0.0000	9	0	91.3433	68.3302	16.2313	0.2762	97	86
1	245.0000	0.0000	10	0	91.2808	68.3082	16.3010	0.2330	101	91
1	246.0000	0.0000	7	0	91.1117	68.3849	16.2651	0.2969	99	83
1	247.0000	0.0000	8	0	91.3876	67.8569	16.4755	0.6053	94	80
1	248.0000	0.0000	7	0	91.2888	68.3849	16.3028	0.1348	93	79
1	249.0000	0.0000	7	0	91.2816	68.4188	16.4025	0.1928	92	78
1	250.0000	0.0000	9	0	91.2466	68.3238	16.1866	0.3380	84	78
1	251.0000	0.0000	8	0	91.1849	68.0834	16.2561	0.5902	98	77
1	252.0000	0.0000	6	0	91.2554	68.3957	16.2701	0.2978	113	75
1	253.0000	0.0000	7	0	91.2148	68.4092	16.3267	0.2824	89	75
1	254.0000	0.0000	8	0	92.4419	67.7202	14.3501	1.1949	113	79
1	255.0000	0.0000	8	0	93.2090	67.9328	13.8744	0.8361	108	78
1	256.0000	0.0000	7	0	92.8942	68.4139	14.3912	1.1865	123	84
1	257.0000	0.0000	9	0	94.0595	67.9197	13.5370	0.5941	102	82
1	258.0000	0.0000	8	0	93.8802	67.7225	13.5453	0.3408	105	88
1	259.0000	0.0000	9	0	93.7544	68.0266	13.9718	0.7012	104	85
1	260.0000	0.0000	9	0	93.9001	67.7718	13.5536	0.5037	100	86
1	261.0000	0.0000	9	0	93.8864	67.8263	13.7576	0.3118	111	88
1	262.0000	0.0000	9	0	93.9458	67.9331	13.6827	0.2755	114	89
1	263.0000	0.0000	9	0	93.7386	68.0810	13.8312	0.5174	116	90
1	264.0000	0.0000	8	0	93.9480	67.8478	13.8971	0.3956	114	91
1	265.0000	0.0000	9	0	94.0957	67.8925	13.7739	0.3122	112	99
1	266.0000	0.0000	10	0	93.9174	67.8324	13.9161	0.3188	105	97
1	267.0000	0.0000	9	0	93.9135	67.8725	13.9194	0.3969	120	96
1	268.0000	0.0000	9	0	93.8510	68.1146	13.7498	0.4999	118	100
1	269.0000	0.0000	8	0	93.9209	68.0304	13.9691	0.2987	117	102
1	270.0000	0.0000	8	0	93.9499	67.9210	13.8523	0.4013	120	107
1	271.0000	0.0000	9	0	93.7115	68.1050	14.1790	0.3146	119	102
1	272.0000	0.0000	10	0	93.7740	68.0147	14.1685	0.3813	116	101
1	273.0000	0.0000	9	0	93.7638	68.1106	14.2031	0.2965	118	109
1	274.0000	0.0000	9	0	93.9000	67.9468	14.2315	0.2158	120	113
1	275.0000	0.0000	9	0	93.9411	67.8997	14.2338	0.2873	117	114
1	276.0000	0.0000	10	0	93.7994	67.9869	14.2181	0.3271	127	114
1	277.0000	0.0000	10	0	93.8532	67.9709	14.3627	0.2417	134	111
1	278.0000	0.0000	10	0	93.7175	68.0622	14.3973	0.2735	129	117
1	279.0000	0.0000	10	0	93.8790	68.0147	14.4916	0.2854	134	119
1	280.0000	0.0000	10	0	93.8095	68.0218	14.5335	0.1888	136	115
1	281.0000	0.0000	10	0	93.7247	67.9702	14.3715	0.3232	132	117
1	282.0000	0.0000	10	0	93.7807	67.9416	14.5711	0.2458	134	119
1	283.0000	0.0000	10	0	93.7659	67.9699	14.6033	0.3389	139	120
1	284.0000	0.0000	10	0	93.8236	67.8615	14.6740	0.2609	138	120
1	285.0000	0.0000	10	0	93.8464	67.8623	14.6476	0.2340	134	124
1	286.0000	0.0000	10	0	93.7923	67.9348	14.7686	0.2188	142	125
1	287.0000	0.0000	10	0	93.7694	67.9233	14.7539	0.2846	147	127
1	288.0000	0.0000	10	0	93.7882	67.9496	14.7600	0.2706	145	128
1	289.0000	0.0000	10	0	93.7959	67.9377	14.7780	0.2827	145	122
1	290.0000	0.0000	10	0	93.7379	68.0468	14.7947	0.2199	146	127
1	291.0000	0.0000	10	0	93.7938	67.9863	14.8496	0.2287	142	127
1	292.0000	0.0000	10	0	93.7699	67.9792	14.8248	0.2292	147	124
1	293.0000	0.0000	10	0	93.6737	68.0464	14.8772	0.3032	152	132
1	294.0000	0.0000	10	0	93.7236	68.0473	14.8913	0.2616	145	131
1	295.0000	0.0000	10	0	93.6873	68.0559	14.8819	0.2767	147	138
1	296.0000	0.0000	10	0	93.7239	68.0385	14.9161	0.2433	155	130
1	297.0000	0.0000	10	0	93.7028	68.0044	14.9573	0.2407	148	129
1	298.0000	0.0000	10	0	93.7101	68.0327	15.0311	0.2237	147	124
1	299.0000	0.0000	10	0	93.6864	67.9762	14.9316	0.3046	152	127
1	300.0000	0.0000	10	0	93.6630	67.9432	14.8877	0.3050	142	126
1	301.0000	0.0000	10	0	93.6480	68.0324	14.9294	0.3427	142	124
1	302.0000	0.0000	10	0	93.7014	67.9737	14.9926	0.3149	146	126
1	303.0000	0.0000	10	0	93.6586	67.9938	15.0500	0.3208	135	123
1	304.0000	0.0000	10	0	93.5827	68.0245	15.1405	0.2941	139	129
1	305.0000	0.0000	10	0	93.5844	67.9826	15.1903	0.3661	142	125
1	306.0000	0.0000	10	0	93.7236	68.0837	15.1975	0.3310	138	123
1	307.0000	0.0000	10	0	93.5328	68.0526	15.1662	0.2878	138	127
1	308.0000	0.0000	10	0	93.5579	68.0287	15.2676	0.2413	142	130
1	309.0000	0.0000	10	0	93.6820	68.0353	15.3034	0.2607	142	125
1	310.0000	0.0000	10	0	93.5951	68.0640	15.2470	0.2384	134	129
1	311.0000	0.0000	10	0	93.4676	68.0694	15.3139	0.3368	143	133
1	312.0000	0.0000	10	0	93.4970	68.0066	15.2715	0.3842	136	128
1	313.0000	0.0000	10	0	93.4371	68.0976	15.2909	0.2996	142	125
1	314.0000	0.0000	10	0	93.5330	68.0774	15.2593	0.3700	141	125
1	315.0000	0.0000	10	0	93.5117	68.0729	15.3021	0.3172	141	131
1	316.0000	0.0000	10	0	93.5578	67.9974	15.3289	0.2902	144	131
1	317.0000	0.0000	10	0	93.4603	68.1021	15.3905	0.2566	138	118
1	318.0000	0.0000	10	0	93.4231	68.1512	15.4110	0.4554	130	127
1	319.0000	0.0000	10	0	93.4206	68.1370	15.3911	0.3515	133	126
1	320.0000	0.0000	10	0	93.5322	68.0210	15.3474	0.3380	133	124
1	321.0000	0.0000	10	0	93.4101	68.0991	15.3184	0.3533	140	128
1	322.0000	0.0000	10	0	93.4718	68.1531	15.4908	0.3934	139	128
1	323.0000	0.0000	10	0	93.2974	68.1416	15.4620	0.3615	138	124
1	324.0000	0.0000	10	0	93.4895	67.9414	15.3197	0.4912	132	131
1	325.0000	0.0000	10	0	93.3102	68.2384	15.4511	0.3734	143	134
1	326.0000	0.0000	10	0	93.3014	68.1934	15.4634	0.3820	138	123
1	327.0000	0.0000	10	0	93.3284	68.0615	15.5624	0.4532	135	127
1	328.0000	0.0000	10	0	93.3649	68.0967	15.4967	0.4591	137	130
1	329.0000	0.0000	10	0	93.3890	68.1263	15.4961	0.3530	143	122
1	330.0000	0.0000	10	0	93.2407	68.1038	15.4376	0.5716	142	125
1	331.0000	0.0000	10	0	93.1287	68.0810	15.6282	0.3773	134	128
1	332.0000	0.0000	10	0	93.1040	68.0839	15.6407	0.4967	138	124
1	333.0000	0.0000	10	0	93.1728	68.2322	15.6240	0.3661	132	121
1	334.0000	0.0000	10	0	93.3123	68.0175	15.5519	0.3237	141	128
1	335.0000	0.0000	10	0	93.1525	67.9748	15.6890	0.5522	138	130
1	336.0000	0.0000	10	0	93.4779	68.0789	15.5277	0.4377	136	129
1	337.0000	0.0000	10	0	93.2739	68.0240	15.5569	0.3472	123	115
1	338.0000	0.0000	10	0	93.1045	67.8645	15.5797	0.7391	122	112
1	339.0000	0.0000	10	0	93.2587	68.2817	15.4474	0.5192	122	102
1	340.0000	0.0000	10	0	93.3337	68.0573	15.2779	0.4606	129	111
1	341.0000	0.0000	10	0	93.3447	68.0675	15.5068	0.3438	130	125
1	342.0000	0.0000	10	0	93.3470	68.1961	15.4301	0.3900	128	122
1	343.0000	0.0000	10	0	93.3031	68.1366	15.6346	0.2858	130	124
1	344.0000	0.0000	10	0	93.2532	68.1215	15.6062	0.3253	126	119
1	345.0000	0.0000	10	0	93.1867	68.1590	15.6361	0.3241	134	120
1	346.0000	0.0000	10	0	93.1698	68.1280	15.6485	0.3534	135	129
1	347.0000	0.0000	10	0	93.2741	68.1163	15.5680	0.2769	135	127
1	348.0000	0.0000	10	0	93.1915	68.0592	15.7272	0.3245	131	131
1	349.0000	0.0000	10	0	93.1362	68.0896	15.6324	0.3766	137	133
1	350.0000	0.0000	10	0	93.0130	68.2204	15.6942	0.3284	136	124
1	351.0000	0.0000	10	0	93.1693	68.1888	15.6461	0.3624	135	128
1	352.0000	0.0000	10	0	93.0927	68.1881	15.7211	0.2614	133	131
1	353.0000	0.0000	10	0	93.0198	68.2579	15.7488	0.2763	133	127
1	354.0000	0.0000	10	0	93.0348	68.1892	15.8459	0.3183	130	127
1	355.0000	0.0000	10	0	93.1050	68.2420	15.7659	0.1814	133	121
1	356.0000	0.0000	10	0	93.0790	68.2071	15.6847	0.2597	129	127
1	357.0000	0.0000	10	0	93.0355	68.1510	15.8399	0.3127	138	129
1	358.0000	0.0000	10	0	92.8710	68.2974	15.8628	0.2644	145	128
1	359.0000	0.0000	10	0	93.0523	68.2089	15.8130	0.2184	143	129
1	360.0000	0.0000	10	0	92.9277	68.1641	15.7881	0.2988	136	126
1	361.0000	0.0000	10	0	93.0617	68.1142	15.8091	0.2734	130	127
1	362.0000	0.0000	10	0	92.9751	68.1641	15.7332	0.2538	129	126
1	363.0000	0.0000	10	0	92.9269	68.2458	15.7159	0.2782	141	135
1	364.0000	0.0000	10	0	92.9234	68.1642	15.7446	0.3215	140	131
1	365.0000	0.0000	10	0	92.9964	68.2147	15.7568	0.2863	133	127
1	366.0000	0.0000	10	0	93.0068	68.2138	15.6122	0.3734	134	131
1	367.0000	0.0000	10	0	92.8666	68.2632	15.5644	0.3208	146	133
1	368.0000	0.0000	10	0	92.8699	68.2971	15.6498	0.3283	147	127
1	369.0000	0.0000	10	0	92.8792	68.2612	15.7817	0.2825	139	127
1	370.0000	0.0000	10	0	92.8259	68.2749	15.7082	0.2783	142	131
1	371.0000	0.0000	10	0	92.9408	68.1650	15.6426	0.2258	143	129
1	372.0000	0.0000	10	0	92.9037	68.1387	15.5622	0.2193	143	127
1	373.0000	0.0000	10	0	92.8707	68.2485	15.6272	0.2379	139	131
1	374.0000	0.0000	10	0	92.8232	68.2168	15.6965	0.2452	137	129
1	375.0000	0.0000	10	0	92.7479	68.3322	15.6386	0.2711	138	129
1	376.0000	0.0000	10	0	92.8442	68.2521	15.6685	0.2185	138	134
1	377.0000	0.0000	10	0	92.8556	68.1672	15.6326	0.2464	145	130
1	378.0000	0.0000	10	0	92.8509	68.1571	15.6161	0.1673	140	124
1	379.0000	0.0000	10	0	92.8255	68.2205	15.6950	0.2454	131	127
1	380.0000	0.0000	10	0	92.8446	68.3207	15.7588	0.2554	137	122
1	381.0000	0.0000	10	0	92.7850	68.2399	15.6702	0.3026	139	124
1	382.0000	0.0000	10	0	92.8712	68.2392	15.6232	0.2610	141	130
1	383.0000	0.0000	10	0	92.6757	68.2303	15.6898	0.2893	141	126
1	384.0000	0.0000	10	0	92.8068	68.2068	15.7799	0.2516	147	126
1	385.0000	0.0000	10	0	92.7920	68.2930	15.6414	0.2016	137	127
1	386.0000	0.0000	10	0	92.7451	68.1895	15.6726	0.2250	145	132
1	387.0000	0.0000	10	0	92.8029	68.1250	15.6618	0.2603	143	127
1	388.0000	0.0000	10	0	92.8427	68.1923	15.7602	0.2693	133	122
1	389.0000	0.0000	10	0	92.8790	68.1162	15.6436	0.2984	136	121
1	390.0000	0.0000	10	0	92.8094	68.1908	15.7314	0.2270	144	127
1	391.0000	0.0000	10	0	92.8105	68.2010	15.7429	0.2741	135	131
1	392.0000	0.0000	10	0	92.8207	68.2136	15.6370	0.4134	146	134
1	393.0000	0.0000	10	0	92.9061	68.1761	15.7299	0.2833	152	130
1	394.0000	0.0000	10	0	92.8184	68.0679	15.7777	0.4115	143	128
1	395.0000	0.0000	10	0	92.8386	68.1394	15.8321	0.3030	136	134
1	396.0000	0.0000	10	0	92.8271	68.0736	15.7213	0.3358	138	130
1	397.0000	0.0000	10	0	93.1086	68.1431	15.7092	0.4215	146	131
1	398.0000	0.0000	10	0	93.2470	68.0153	15.6692	0.5279	141	131
1	399.0000	0.0000	10	0	92.9862	68.1150	15.7869	0.3689	138	131
1	400.0000	0.0000	10	0	93.2027	68.1342	15.6645	0.4876	134	128
1	401.0000	0.0000	10	0	93.4747	68.1550	15.6339	0.3703	134	136
1	402.0000	0.0000	10	0	93.3802	68.1121	15.6846	0.4759	132	128
1	403.0000	0.0000	10	0	93.3955	68.1550	15.5782	0.4358	133	131
1	404.0000	0.0000	10	0	93.5966	68.0883	15.6374	0.3412	132	129
1	405.0000	0.0000	10	0	93.5380	68.0099	15.7367	0.3156	140	135
1	406.0000	0.0000	10	0	93.6391	68.0537	15.6382	0.2691	137	132
1	407.0000	0.0000	10	0	93.4882	68.0456	15.6707	0.3829	141	137
1	408.0000	0.0000	10	0	93.8001	67.9549	15.6196	0.2108	139	132
1	409.0000	0.0000	10	0	93.7494	68.0260	15.6432	0.2534	141	130
1	410.0000	0.0000	10	0	93.7582	67.9503	15.7044	0.2774	137	134
1	411.0000	0.0000	10	0	93.7034	67.9970	15.7132	0.3407	159	125
1	412.0000	0.0000	10	0	93.7245	68.0277	15.6436	0.2646	140	137
1	413.0000	0.0000	10	0	93.7506	67.9489	15.6380	0.3529	139	141
1	414.0000	0.0000	10	0	93.7878	67.9336	15.6692	0.2544	152	131
1	415.0000	0.0000	10	0	93.7486	68.0036	15.5837	0.2604	144	128
1	416.0000	0.0000	10	0	93.7100	67.9664	15.6677	0.3122	163	135
1	417.0000	0.0000	10	0	93.7351	67.9903	15.6663	0.2700	157	135
1	418.0000	0.0000	10	0	93.7273	67.9248	15.5566	0.3434	132	130
1	419.0000	0.0000	10	0	93.7535	68.0615	15.6899	0.2713	126	121
1	420.0000	0.0000	10	0	93.6869	68.0149	15.6137	0.3076	129	116
1	421.0000	0.0000	10	0	93.7262	68.0424	15.4913	0.3530	133	115
1	422.0000	0.0000	10	0	93.9109	68.0064	15.6253	0.3198	140	106
1	423.0000	0.0000	10	0	93.7140	68.0086	15.5734	0.3096	141	123
1	424.0000	0.0000	10	0	93.7191	67.9206	15.7637	0.3545	157	130
1	425.0000	0.0000	10	0	93.7562	68.0664	15.6211	0.2011	139	130
1	426.0000	0.0000	10	0	93.6935	68.0976	15.7215	0.2228	141	129
1	427.0000	0.0000	10	0	93.5164	68.1800	15.7297	0.2664	160	130
1	428.0000	0.0000	10	0	93.6257	68.1753	15.7608	0.1736	152	129
1	429.0000	0.0000	10	0	93.6862	68.0969	15.7457	0.3136	147	135
1	430.0000	0.0000	10	0	93.6279	68.1092	15.6744	0.2597	137	130
1	431.0000	0.0000	10	0	93.5971	68.1993	15.7470	0.2797	133	130
1	432.0000	0.0000	10	0	93.6923	67.9979	15.7326	0.2273	143	133
1	433.0000	0.0000	10	0	93.6525	68.0831	15.7823	0.2889	145	132
1	434.0000	0.0000	10	0	93.6554	68.1108	15.7322	0.3128	145	138
1	435.0000	0.0000	10	0	93.7026	68.0919	15.7338	0.2070	140	131
1	436.0000	0.0000	10	0	93.6934	68.1442	15.7544	0.2320	146	137
1	437.0000	0.0000	10	0	93.6277	68.1332	15.8118	0.2669	145	140
1	438.0000	0.0000	10	0	93.6365	68.1226	15.7924	0.1961	139	138
1	439.0000	0.0000	10	0	93.6300	68.1616	15.7289	0.2850	140	131
1	440.0000	0.0000	10	0	93.6781	68.0392	15.7713	0.2559	167	137
1	441.0000	0.0000	10	0	93.6149	68.2024	15.7840	0.2368	142	132
1	442.0000	0.0000	10	0	93.5014	68.2412	15.7477	0.2519	145	136
1	443.0000	0.0000	10	0	93.6514	68.1205	15.7083	0.2446	165	134
1	444.0000	0.0000	10	0	93.6525	68.1301	15.6383	0.1840	143	130
1	445.0000	0.0000	10	0	93.7141	68.0695	15.7002	0.2363	145	131
1	446.0000	0.0000	10	0	93.5243	68.1805	15.7797	0.2295	137	138
1	447.0000	0.0000	10	0	93.4302	68.2177	15.7489	0.4026	159	131
1	448.0000	0.0000	10	0	93.5300	68.1002	15.7155	0.2745	152	130
1	449.0000	0.0000	10	0	93.4396	68.2442	15.6603	0.2678	139	124
1	450.0000	0.0000	10	0	93.4257	68.1839	15.6290	0.2751	158	124
1	451.0000	0.0000	10	0	93.3903	68.1916	15.6490	0.2521	150	128
1	452.0000	0.0000	10	0	93.4635	68.2105	15.5479	0.3064	160	123
1	453.0000	0.0000	10	0	93.5897	68.0709	15.4144	0.5723	133	126
1	454.0000	0.0000	10	0	94.0514	68.1890	15.2539	0.7705	154	122
1	455.0000	0.0000	10	0	93.9046	67.8410	15.2566	0.8017	154	122
1	456.0000	0.0000	10	0	93.8982	68.0946	15.1614	0.6314	151	120
1	457.0000	0.0000	10	0	94.3417	67.9572	15.1022	0.6374	132	115
1	458.0000	0.0000	10	0	94.4538	68.0511	15.0536	0.6644	134	118
1	459.0000	0.0000	10	0	94.7700	67.8841	14.8804	0.3663	154	120
1	460.0000	0.0000	10	0	94.6159	67.9466	14.6836	0.5386	154	121
1	461.0000	0.0000	10	0	94.7337	67.8341	14.8635	0.3495	133	123
1	462.0000	0.0000	10	0	94.7729	67.8498	14.8466	0.2371	139	127
1	463.0000	0.0000	10	0	94.7542	67.9626	14.8356	0.3768	132	119
1	464.0000	0.0000	10	0	94.8125	67.8893	14.8490	0.3550	140	121
1	465.0000	0.0000	10	0	94.8556	67.7896	14.7882	0.2925	132	123
1	466.0000	0.0000	10	0	94.7276	67.8983	14.6847	0.3823	156	124
1	467.0000	0.0000	10	0	94.8141	67.8127	14.7944	0.3261	133	125
1	468.0000	0.0000	10	0	95.0123	67.7631	14.7453	0.2753	142	130
1	469.0000	0.0000	10	0	94.8955	67.8515	14.6975	0.3116	142	129
1	470.0000	0.0000	10	0	95.0317	67.7605	14.7105	0.2813	143	126
1	471.0000	0.0000	10	0	95.0153	67.7444	14.6787	0.3137	137	130
1	472.0000	0.0000	10	0	95.1686	67.7404	14.7122	0.3418	144	128
1	473.0000	0.0000	10	0	95.1789	67.7347	14.6046	0.2530	143	132
1	474.0000	0.0000	10	0	95.1701	67.6801	14.6323	0.2691	142	133
1	475.0000	0.0000	10	0	95.2169	67.7882	14.6001	0.2477	140	128
1	476.0000	0.0000	10	0	95.2697	67.6915	14.6628	0.2481	135	127
1	477.0000	0.0000	10	0	95.2561	67.7137	14.6379	0.1921	139	126
1	478.0000	0.0000	10	0	95.2226	67.7440	14.6115	0.1815	136	133
1	479.0000	0.0000	10	0	95.2270	67.7193	14.5917	0.2954	137	131
1	480.0000	0.0000	10	0	95.2623	67.6582	14.6434	0.2600	144	129
1	481.0000	0.0000	10	0	95.2535	67.6721	14.5814	0.2010	142	133
1	482.0000	0.0000	10	0	95.2646	67.6751	14.6084	0.1782	140	129
1	483.0000	0.0000	10	0	95.2840	67.5868	14.6730	0.3684	137	126
1	484.0000	0.0000	10	0	95.3306	67.6545	14.5826	0.2192	144	130
1	485.0000	0.0000	10	0	95.2340	67.6550	14.6056	0.2290	143	135
1	486.0000	0.0000	10	0	95.3007	67.6251	14.5789	0.2228	143	137
1	487.0000	0.0000	10	0	95.3391	67.6530	14.6422	0.1649	147	134
1	488.0000	0.0000	10	0	95.3628	67.7103	14.6174	0.2666	139	132
1	489.0000	0.0000	10	0	95.2799	67.6921	14.6033	0.3178	147	138
1	490.0000	0.0000	10	0	95.3972	67.6266	14.5945	0.2213	145	135
1	491.0000	0.0000	10	0	95.3900	67.6261	14.6060	0.2551	141	139
1	492.0000	0.0000	10	0	95.2974	67.6481	14.6424	0.2656	144	136
1	493.0000	0.0000	10	0	95.3214	67.6423	14.6564	0.2557	137	137
1	0.0000	1.0000	10	0	6.5134	107.9091	131.1791	0.1871	171	143
1	1.0000	1.0000	10	0	6.3265	107.8241	131.2404	0.2534	161	147
1	2.0000	1.0000	10	0	6.4246	107.7469	131.2251	0.2691	159	141
1	3.0000	1.0000	10	0	6.4888	107.7904	131.2890	0.2114	154	137
1	4.0000	1.0000	10	0	6.3740	107.7566	131.1576	0.3208	163	139
1	5.0000	1.0000	10	0	6.3903	107.7692	131.1840	0.3228	163	139
1	6.0000	1.0000	10	0	6.5143	107.8077	131.2161	0.2182	155	139
1	7.0000	1.0000	10	0	6.5369	107.7626	131.2335	0.2644	151	136
1	8.0000	1.0000	10	0	6.3740	107.7521	131.1628	0.2994	156	140
1	9.0000	1.0000	10	0	6.3521	107.8099	131.0902	0.2626	164	142
1	10.0000	1.0000	10	0	6.4773	107.7534	131.2647	0.2455	151	135
1	11.0000	1.0000	10	0	6.3338	107.7962	131.1225	0.1982	154	124
1	12.0000	1.0000	10	0	6.4256	107.6544	131.2556	0.3813	151	131
1	13.0000	1.0000	10	0	6.4227	107.7129	131.1361	0.3540	151	130
1	14.0000	1.0000	10	0	6.2575	107.7409	131.0656	0.3020	151	141
1	15.0000	1.0000	10	0	6.3044	107.8558	131.0377	0.2879	151	135
1	16.0000	1.0000	10	0	6.4582	107.8422	131.1878	0.3113	156	140
1	17.0000	1.0000	10	0	6.4055	107.8136	131.2029	0.2611	163	143
1	18.0000	1.0000	10	0	6.4778	107.8002	131.1970	0.2787	159	151
1	19.0000	1.0000	10	0	6.4623	107.8856	131.2080	0.2021	157	142
1	20.0000	1.0000	10	0	6.4410	107.8377	131.0566	0.2931	156	138
1	21.0000	1.0000	10	0	6.5616	107.8491	131.1381	0.2786	154	136
1	22.0000	1.0000	9	0	6.4151	107.8731	131.1230	0.2347	152	142
1	23.0000	1.0000	10	0	6.4234	107.8105	131.1085	0.2174	159	138
1	24.0000	1.0000	10	0	6.3334	107.8996	131.0661	0.2827	154	134
1	25.0000	1.0000	10	0	6.5877	107.8286	131.1054	0.2573	164	140
1	26.0000	1.0000	10	0	6.4619	107.8307	131.1940	0.2747	158	138
1	27.0000	1.0000	10	0	6.5927	107.9138	131.1143	0.3420	154	143
1	28.0000	1.0000	10	0	6.5368	107.7893	131.1755	0.3422	151	138
1	29.0000	1.0000	10	0	6.3213	107.8538	131.1125	0.2779	152	138
1	30.0000	1.0000	10	0	6.3336	107.7825	131.1823	0.2727	146	134
1	31.0000	1.0000	10	0	6.3103	107.6870	131.1563	0.3469	148	135
1	32.0000	1.0000	10	0	6.3052	107.6933	131.2209	0.2984	145	128
1	33.0000	1.0000	10	0	6.4449	107.5442	131.2752	0.3870	145	121
1	34.0000	1.0000	10	0	6.4351	107.7631	131.1788	0.4072	134	126
1	35.0000	1.0000	10	0	6.7045	107.5560	131.4381	0.4187	146	122
1	36.0000	1.0000	10	0	6.5635	107.5145	131.6090	0.4985	142	130
1	37.0000	1.0000	10	0	6.5687	107.6238	131.4736	0.2837	147	125
1	38.0000	1.0000	10	0	6.3135	107.5825	131.3054	0.4302	143	133
1	39.0000	1.0000	10	0	6.2214	107.4436	131.2758	0.4670	137	128
1	40.0000	1.0000	10	0	6.4019	107.5481	131.2496	0.3264	158	131
1	41.0000	1.0000	10	0	6.3834	107.6567	131.2830	0.4752	132	122
1	42.0000	1.0000	10	0	6.3487	107.4742	131.4267	0.5448	136	134
1	43.0000	1.0000	10	0	6.3567	107.4724	131.2604	0.4626	138	127
1	44.0000	1.0000	10	0	6.5997	107.4715	131.4576	0.4350	136	125
1	45.0000	1.0000	10	0	6.4150	107.4090	131.3380	0.6442	141	122
1	46.0000	1.0000	10	0	6.2978	107.2717	131.2718	0.5008	129	126
1	47.0000	1.0000	10	0	6.3026	107.1817	131.3472	0.6421	121	116
1	48.0000	1.0000	10	0	6.3374	107.2266	131.2660	0.4862	115	109
1	49.0000	1.0000	9	0	6.4117	107.1672	131.2279	0.7144	109	104
1	50.0000	1.0000	10	0	6.2608	107.1460	131.1640	0.7184	104	93
1	51.0000	1.0000	9	0	6.3740	106.8758	131.4474	0.8464	92	91
1	52.0000	1.0000	9	0	6.5750	106.7270	131.2948	0.7533	98	97
1	53.0000	1.0000	10	0	6.2396	106.8943	130.9883	0.4224	108	103
1	54.0000	1.0000	10	0	6.7304	106.9828	131.3307	0.6471	126	106
1	55.0000	1.0000	10	0	6.6303	107.0694	131.2708	0.4946	124	110
1	56.0000	1.0000	9	0	6.1927	106.9653	131.1181	0.7210	113	102
1	57.0000	1.0000	9	0	6.0796	107.0630	131.1574	0.7141	112	110
1	58.0000	1.0000	9	0	6.6308	106.7977	131.2884	0.6711	109	99
1	59.0000	1.0000	10	0	6.2645	106.8088	131.3485	0.5879	109	95
1	60.0000	1.0000	9	0	6.9117	107.3081	130.7996	0.8601	112	102
1	61.0000	1.0000	10	0	6.6295	106.9429	131.3477	0.7735	111	96
1	62.0000	1.0000	10	0	6.5655	107.1294	131.0742	0.7914	114	94
1	63.0000	1.0000	9	0	6.5288	107.0357	131.2412	0.9574	102	91
1	64.0000	1.0000	8	0	7.2983	106.9526	131.5444	0.4707	98	84
1	65.0000	1.0000	9	0	6.8237	106.8499	131.4904	0.7560	83	82
1	66.0000	1.0000	8	0	6.9724	106.8303	131.9940	1.0808	81	78
1	67.0000	1.0000	8	0	6.6045	106.9583	130.7928	1.1784	89	81
1	68.0000	1.0000	9	0	5.6470	106.7901	130.7663	0.8316	76	75
1	69.0000	1.0000	8	0	5.9731	107.4441	130.4728	1.0409	81	75
1	70.0000	1.0000	7	0	5.5881	106.6189	131.0918	0.7440	75	72
0	71.0000	1.0000	0	3	0.0000	0.0000	0.0000	0.0000	74	66
1	72.0000	1.0000	7	0	6.0367	106.7560	131.1054	1.1401	70	71
1	73.0000	1.0000	7	0	6.2448	106.0972	130.6545	0.7805	73	71
1	74.0000	1.0000	8	0	5.7719	106.3110	131.0739	1.1866	92	72
1	75.0000	1.0000	9	0	6.6381	106.7152	131.0500	1.0966	79	80
1	76.0000	1.0000	7	0	6.4760	106.7255	131.8254	0.4995	73	75
1	77.0000	1.0000	8	0	6.3349	106.7880	131.4343	1.0614	86	81
1	78.0000	1.0000	8	0	6.5686	106.6764	131.4518	0.9233	95	77
1	79.0000	1.0000	7	0	6.4798	107.0889	131.5049	1.0354	94	76
1	80.0000	1.0000	7	0	6.4814	106.6509	131.3335	0.7404	76	70
1	81.0000	1.0000	7	0	6.3901	106.9151	131.0710	0.5471	93	85
1	82.0000	1.0000	9	0	6.0823	106.2298	131.5756	1.2136	86	77
1	83.0000	1.0000	7	0	6.5573	106.7834	131.4828	0.3719	85	83
1	84.0000	1.0000	9	0	6.8819	106.5036	131.7778	0.8047	88	86
1	85.0000	1.0000	9	0	6.7066	106.8905	131.4661	0.9231	87	85
1	86.0000	1.0000	8	0	6.6139	106.8784	131.9456	0.7142	82	80
1	87.0000	1.0000	8	0	6.0821	106.8370	131.2351	0.7049	82	84
1	88.0000	1.0000	9	0	6.0240	106.6458	131.6301	0.8236	90	89
1	89.0000	1.0000	8	0	6.4095	106.8755	130.9480	0.8286	79	84
1	90.0000	1.0000	9	0	5.9581	106.7096	131.0507	0.5570	81	83
1	91.0000	1.0000	9	0	6.7913	106.7829	131.5856	0.4884	88	88
1	92.0000	1.0000	9	0	5.9947	106.9246	131.1207	0.6348	98	93
1	93.0000	1.0000	9	0	6.0355	106.6082	131.3642	0.6780	127	102
1	94.0000	1.0000	10	0	6.1822	106.7405	131.4941	0.8317	117	113
1	95.0000	1.0000	10	0	6.2691	106.5972	131.3271	0.5910	122	115
1	96.0000	1.0000	10	0	6.2938	106.9704	131.4677	0.4134	127	115
1	97.0000	1.0000	10	0	6.1783	106.8694	131.1980	0.6224	140	123
1	98.0000	1.0000	10	0	6.2721	106.8705	131.3033	0.4865	135	122
1	99.0000	1.0000	10	0	6.3474	107.0430	131.2506	0.2848	136	128
1	100.0000	1.0000	10	0	5.9395	107.0141	130.9578	0.4590	137	126
1	101.0000	1.0000	10	0	6.0698	107.1386	131.1887	0.3485	136	124
1	102.0000	1.0000	10	0	6.1965	107.1407	131.3029	0.4129	140	125
1	103.0000	1.0000	10	0	6.2588	107.2559	131.3320	0.3664	137	135
1	104.0000	1.0000	10	0	6.0957	107.1388	131.1684	0.3590	132	127
1	105.0000	1.0000	10	0	6.2504	107.2781	131.2467	0.3513	143	128
1	106.0000	1.0000	10	0	6.5060	107.1775	131.4508	0.3757	142	129
1	107.0000	1.0000	9	0	6.2608	107.2540	131.3661	0.3988	144	142
1	108.0000	1.0000	10	0	6.3509	107.3390	131.1993	0.3104	145	129
1	109.0000	1.0000	10	0	6.4190	107.3820	131.3185	0.3385	138	135
1	110.0000	1.0000	10	0	6.3062	107.3651	131.1009	0.3256	139	129
1	111.0000	1.0000	10	0	6.3609	107.3478	131.1797	0.3268	146	129
1	112.0000	1.0000	10	0	6.3546	107.4331	131.1529	0.3375	152	136
1	113.0000	1.0000	10	0	6.4012	107.3400	131.2961	0.3962	142	135
1	114.0000	1.0000	10	0	6.4642	107.2726	131.3778	0.4048	148	137
1	115.0000	1.0000	10	0	6.2756	107.3864	131.1567	0.3769	144	130
1	116.0000	1.0000	10	0	6.3857	107.2470	131.2921	0.3076	145	122
1	117.0000	1.0000	10	0	6.3636	107.2840	131.2600	0.3282	138	126
1	118.0000	1.0000	10	0	6.1958	107.3062	131.1430	0.3913	140	128
1	119.0000	1.0000	10	0	6.1480	107.1601	131.1502	0.3962	135	128
1	120.0000	1.0000	10	0	6.2280	107.1078	131.1035	0.4403	140	124
1	121.0000	1.0000	10	0	6.2738	107.1741	131.2208	0.4082	131	122
1	122.0000	1.0000	10	0	6.4570	107.1845	131.2682	0.3533	141	131
1	123.0000	1.0000	10	0	6.4082	107.2361	131.2776	0.3699	138	130
1	124.0000	1.0000	10	0	6.5764	107.1815	131.4836	0.4198	141	126
1	125.0000	1.0000	10	0	6.2096	107.1184	131.3064	0.3299	134	125
1	126.0000	1.0000	10	0	6.3082	107.1617	131.2125	0.3617	143	127
1	127.0000	1.0000	10	0	6.1502	106.9437	131.2582	0.4208	141	127
1	128.0000	1.0000	10	0	6.3025	107.2463	131.2122	0.2902	147	131
1	129.0000	1.0000	10	0	6.2642	107.1999	131.2948	0.2995	141	137
1	130.0000	1.0000	10	0	6.3673	107.3049	131.0677	0.3873	137	128
1	131.0000	1.0000	10	0	6.3788	107.1465	131.3673	0.3105	143	127
1	132.0000	1.0000	10	0	6.2485	107.1141	131.2868	0.2342	143	127
1	133.0000	1.0000	10	0	6.3436	107.1716	131.2170	0.3058	135	127
1	134.0000	1.0000	10	0	6.4658	107.0399	131.2928	0.4191	140	121
1	135.0000	1.0000	10	0	6.4442	107.0657	131.4313	0.3643	134	124
1	136.0000	1.0000	10	0	6.2651	107.1557	131.4295	0.4440	135	130
1	137.0000	1.0000	10	0	6.3367	107.0718	131.2346	0.4566	143	134
1	138.0000	1.0000	10	0	6.3490	107.0662	131.3244	0.4033	139	130
1	139.0000	1.0000	10	0	6.0871	107.1985	131.1139	0.4057	136	131
1	140.0000	1.0000	10	0	6.2632	107.0458	131.3416	0.4002	136	129
1	141.0000	1.0000	10	0	6.4303	107.1630	131.3750	0.3099	147	122
1	142.0000	1.0000	10	0	6.1327	107.0481	131.0773	0.6399	134	123
1	143.0000	1.0000	10	0	6.2685	107.0587	131.1948	0.5519	132	120
1	144.0000	1.0000	10	0	6.2049	107.1779	131.2004	0.3355	138	123
1	145.0000	1.0000	10	0	6.2022	107.1483	131.0718	0.3638	136	132
1	146.0000	1.0000	10	0	6.3729	107.2206	131.2264	0.4795	136	124
1	147.0000	1.0000	10	0	6.3580	107.1875	131.3669	0.3277	133	121
1	148.0000	1.0000	10	0	6.3264	107.2372	131.1367	0.3335	139	125
1	149.0000	1.0000	10	0	6.4541	107.2301	131.2903	0.3233	141	131
1	150.0000	1.0000	10	0	6.2002	107.1230	131.2023	0.3716	143	125
1	151.0000	1.0000	10	0	6.3485	107.2167	131.3770	0.4743	135	123
1	152.0000	1.0000	10	0	6.3866	107.3240	131.1083	0.4129	134	129
1	153.0000	1.0000	10	0	6.3252	107.3161	131.2486	0.3081	144	133
1	154.0000	1.0000	10	0	6.4237	107.2629	131.2384	0.4080	141	128
1	155.0000	1.0000	10	0	6.3802	107.1630	131.3079	0.3144	141	128
1	156.0000	1.0000	10	0	6.3412	107.1486	131.1971	0.3361	131	125
1	157.0000	1.0000	10	0	6.4504	107.2094	131.2413	0.2722	131	126
1	158.0000	1.0000	10	0	6.3753	107.1832	131.2072	0.3389	138	126
1	159.0000	1.0000	10	0	6.2277	107.2093	131.1605	0.3126	140	125
1	160.0000	1.0000	10	0	6.4010	107.3020	131.1228	0.3632	140	131
1	161.0000	1.0000	10	0	6.3362	107.2997	131.1749	0.3114	143	133
1	162.0000	1.0000	10	0	6.2682	107.2820	131.2389	0.2702	143	133
1	163.0000	1.0000	10	0	6.2664	107.2848	131.1365	0.3429	146	135
1	164.0000	1.0000	10	0	6.2676	107.2052	131.2936	0.3111	137	132
1	165.0000	1.0000	10	0	6.2903	107.1442	131.2658	0.5083	147	136
1	166.0000	1.0000	9	0	6.2623	107.2290	131.1607	0.3321	145	134
1	167.0000	1.0000	10	0	6.2973	107.1726	131.4107	0.3387	147	135
1	168.0000	1.0000	10	0	6.2057	107.1884	131.0256	0.3850	132	129
1	169.0000	1.0000	9	0	6.1821	106.9720	131.1677	0.4980	141	128
1	170.0000	1.0000	10	0	6.3157	106.9469	131.1951	0.6362	132	114
1	171.0000	1.0000	10	0	6.4865	107.2292	131.2263	0.4380	115	105
1	172.0000	1.0000	9	0	6.3304	106.7818	131.1966	0.5356	102	92
1	173.0000	1.0000	8	0	6.6106	106.9884	131.2587	0.5747	87	87
1	174.0000	1.0000	7	0	5.9534	106.7895	131.3176	0.5974	78	65
0	175.0000	1.0000	0	3	0.0000	0.0000	0.0000	0.0000	61	68
1	176.0000	1.0000	7	0	91.3506	68.1638	15.9659	0.7358	56	62
1	177.0000	1.0000	9	0	91.7390	67.7805	15.9088	0.7744	69	70
1	178.0000	1.0000	9	0	91.7896	68.4448	16.0952	0.8404	90	81
1	179.0000	1.0000	9	0	91.4850	67.9861	16.4037	0.4575	98	91
1	180.0000	1.0000	10	0	91.6914	68.0774	16.3152	0.4569	111	105
1	181.0000	1.0000	10	0	91.5271	67.8773	16.2934	0.4877	105	114
1	182.0000	1.0000	10	0	91.6784	67.9403	16.2091	0.5340	109	119
1	183.0000	1.0000	10	0	91.4416	67.9921	16.1525	0.2634	109	119
1	184.0000	1.0000	10	0	91.3793	68.0011	16.0223	0.3582	118	124
1	185.0000	1.0000	10	0	91.3865	68.0751	16.1109	0.4634	119	118
1	186.0000	1.0000	9	0	91.4533	68.0926	16.1088	0.4087	114	119
1	187.0000	1.0000	9	0	91.4459	68.2636	16.2396	0.3015	117	119
1	188.0000	1.0000	10	0	91.3981	68.2263	16.2275	0.3628	121	122
1	189.0000	1.0000	10	0	91.4880	68.0592	16.2002	0.3886	117	119
1	190.0000	1.0000	10	0	91.3699	68.1685	16.1077	0.4107	121	123
1	191.0000	1.0000	10	0	91.3886	68.2290	16.0534	0.3273	118	121
1	192.0000	1.0000	10	0	91.2992	68.1734	16.2047	0.3661	125	121
1	193.0000	1.0000	10	0	91.2936	68.1225	16.1464	0.3175	123	124
1	194.0000	1.0000	10	0	91.3193	68.2430	16.2492	0.3019	121	126
1	195.0000	1.0000	10	0	91.4575	68.2171	16.1846	0.1865	119	124
1	196.0000	1.0000	10	0	91.3610	68.1667	16.1692	0.2919	118	123
1	197.0000	1.0000	10	0	91.3313	68.1337	16.2094	0.2952	121	129
1	198.0000	1.0000	10	0	91.3491	68.2171	16.1688	0.2821	119	119
1	199.0000	1.0000	10	0	91.3679	68.2366	16.1981	0.3686	126	123
1	200.0000	1.0000	10	0	91.3886	68.1866	16.2682	0.3291	125	122
1	201.0000	1.0000	10	0	91.3238	68.1263	16.2085	0.3294	121	122
1	202.0000	1.0000	10	0	91.3849	68.1905	16.2190	0.2847	121	125
1	203.0000	1.0000	10	0	91.3212	68.3564	16.3510	0.3013	119	128
1	204.0000	1.0000	10	0	91.3380	68.2743	16.3608	0.3040	122	127
1	205.0000	1.0000	10	0	91.1952	68.2425	16.2852	0.3700	128	127
1	206.0000	1.0000	10	0	91.3331	68.1648	16.2571	0.3212	119	129
1	207.0000	1.0000	10	0	91.3347	68.2637	16.3056	0.3106	125	127
1	208.0000	1.0000	10	0	91.2499	68.3461	16.3445	0.2531	127	131
1	209.0000	1.0000	10	0	91.1554	68.2859	16.3562	0.2822	128	129
1	210.0000	1.0000	10	0	91.3079	68.2322	16.3390	0.2654	120	134
1	211.0000	1.0000	10	0	91.2438	68.2334	16.2681	0.2718	133	129
1	212.0000	1.0000	10	0	91.3076	68.2813	16.3194	0.3012	129	131
1	213.0000	1.0000	10	0	91.2878	68.2386	16.1289	0.3352	123	128
1	214.0000	1.0000	9	0	91.3600	68.3585	16.3386	0.3930	121	120
1	215.0000	1.0000	9	0	91.3378	68.3102	16.0826	0.3491	124	125
1	216.0000	1.0000	10	0	91.2517	68.2928	16.0175	0.3946	126	128
1	217.0000	1.0000	10	0	91.4164	68.1059	16.1400	0.3675	125	128
1	218.0000	1.0000	10	0	91.3970	68.1342	16.1179	0.3253	119	127
1	219.0000	1.0000	10	0	91.2786	68.3128	16.1559	0.3649	124	128
1	220.0000	1.0000	10	0	91.3566	68.1757	16.1245	0.3189	120	125
1	221.0000	1.0000	10	0	91.2633	68.3200	16.1893	0.3908	113	119
1	222.0000	1.0000	10	0	91.3406	68.1538	16.0693	0.2656	124	130
1	223.0000	1.0000	10	0	91.4423	68.0914	16.0544	0.2801	118	118
1	224.0000	1.0000	10	0	91.3387	68.2008	16.1400	0.3971	119	119
1	225.0000	1.0000	10	0	91.2640	68.1646	16.0311	0.3993	113	118
1	226.0000	1.0000	10	0	91.3206	68.2631	16.1407	0.2152	114	119
1	227.0000	1.0000	10	0	91.2923	68.2041	16.2334	0.3190	122	117
1	228.0000	1.0000	10	0	91.3674	68.2484	16.2585	0.3119	117	111
1	229.0000	1.0000	10	0	91.3086	68.3084	16.2419	0.3140	114	114
1	230.0000	1.0000	9	0	91.3361	68.3279	16.2467	0.3412	117	111
1	231.0000	1.0000	10	0	91.2813	68.3995	16.2334	0.2675	101	99
1	232.0000	1.0000	9	0	91.4299	68.2802	16.1661	0.3511	102	94
1	233.0000	1.0000	8	0	91.3538	68.2938	16.2323	0.2115	110	99
1	234.0000	1.0000	10	0	91.3310	68.1418	16.2171	0.2798	107	99
1	235.0000	1.0000	9	0	91.3064	68.3607	16.1981	0.3005	101	91
1	236.0000	1.0000	9	0	91.2476	68.3577	16.1895	0.3606	101	93
1	237.0000	1.0000	9	0	91.4289	68.2786	16.1291	0.2549	97	88
1	238.0000	1.0000	8	0	91.3593	68.3994	16.1888	0.2670	96	90
1	239.0000	1.0000	9	0	91.2835	68.2544	16.0149	0.4501	95	93
1	240.0000	1.0000	8	0	91.2522	68.3345	16.2553	0.3353	117	85
1	241.0000	1.0000	8	0	91.1315	68.4140	16.3284	0.2858	93	79
1	242.0000	1.0000	9	0	91.1571	68.3112	16.1881	0.4858	116	80
1	243.0000	1.0000	7	0	91.1514	68.3679	16.1352	0.4324	120	76
1	244.0000	1.0000	7	0	92.5153	67.8050	15.2752	0.8889	122	75
1	245.0000	1.0000	7	0	91.3334	68.2652	16.4890	0.3902	91	79
1	246.0000	1.0000	7	0	93.8879	67.7533	13.8774	0.8359	81	82
1	247.0000	1.0000	8	0	92.5656	68.1459	14.1317	1.1547	125	81
1	248.0000	1.0000	8	0	92.5155	68.1175	14.9264	1.1728	96	83
1	249.0000	1.0000	6	0	91.7813	67.7003	15.5486	0.9116	130	76
1	250.0000	1.0000	9	0	93.8323	67.8586	13.4059	0.6005	99	82
1	251.0000	1.0000	8	0	93.9741	67.7763	13.3872	0.3547	101	83
1	252.0000	1.0000	7	0	93.9192	67.7546	13.3473	0.4023	133	86
1	253.0000	1.0000	7	0	93.9528	67.8540	13.2205	0.3580	101	83
1	254.0000	1.0000	9	0	94.2106	67.7305	13.2479	0.3721	111	86
1	255.0000	1.0000	8	0	94.0342	67.8470	13.3750	0.3734	106	87
1	256.0000	1.0000	9	0	93.9690	67.8245	13.4842	0.3347	115	94
1	257.0000	1.0000	8	0	94.1163	67.8373	13.4725	0.3083	118	98
1	258.0000	1.0000	9	0	93.9470	67.7939	13.6172	0.3390	133	96
1	259.0000	1.0000	9	0	94.0388	67.8987	13.5284	0.3235	120	94
1	260.0000	1.0000	10	0	93.7872	67.9053	13.5386	0.4858	114	96
1	261.0000	1.0000	9	0	93.9746	67.7956	13.6305	0.3884	123	104
1	262.0000	1.0000	10	0	93.9551	67.8394	13.7889	0.2844	117	102
1	263.0000	1.0000	10	0	93.9458	67.8468	13.6724	0.3638	122	101
1	264.0000	1.0000	10	0	93.9516	67.8299	13.7462	0.2649	125	100
1	265.0000	1.0000	9	0	94.0596	67.8458	13.8445	0.3491	121	108
1	266.0000	1.0000	10	0	93.9770	67.8595	13.8701	0.3011	116	104
1	267.0000	1.0000	9	0	93.9481	67.9454	13.9267	0.3368	129	110
1	268.0000	1.0000	9	0	93.8924	67.8703	13.8994	0.3906	121	112
1	269.0000	1.0000	9	0	93.8333	68.0140	14.0783	0.3492	117	110
1	270.0000	1.0000	10	0	93.9852	67.8806	14.0165	0.2671	119	117
1	271.0000	1.0000	9	0	93.9734	67.9612	14.0365	0.3083	130	115
1	272.0000	1.0000	10	0	93.8283	67.9810	14.1056	0.3320	133	114
1	273.0000	1.0000	10	0	93.8549	67.9498	14.1298	0.3417	133	113
1	274.0000	1.0000	10	0	93.9415	67.9465	14.2049	0.3131	130	120
1	275.0000	1.0000	10	0	93.9279	68.0425	14.1696	0.2935	131	117
1	276.0000	1.0000	10	0	93.9147	68.0188	14.2298	0.2589	136	130
1	277.0000	1.0000	10	0	93.9014	67.9711	14.2968	0.2934	130	127
1	278.0000	1.0000	10	0	93.9207	67.9917	14.3290	0.2660	134	125
1	279.0000	1.0000	10	0	93.8901	68.0590	14.3743	0.3101	142	122
1	280.0000	1.0000	10	0	93.7792	67.9254	14.4680	0.2136	148	131
1	281.0000	1.0000	10	0	93.8815	67.9353	14.4841	0.2656	144	128
1	282.0000	1.0000	9	0	93.8225	67.9941	14.5214	0.2787	136	122
1	283.0000	1.0000	10	0	93.8462	68.0041	14.5216	0.2365	140	130
1	284.0000	1.0000	10	0	93.8288	67.9544	14.5717	0.3421	142	131
1	285.0000	1.0000	10	0	93.8961	67.8955	14.6080	0.2753	144	126
1	286.0000	1.0000	10	0	93.8280	67.9846	14.5964	0.3291	141	128
1	287.0000	1.0000	10	0	93.8034	67.9308	14.6934	0.2994	130	126
1	288.0000	1.0000	10	0	93.7911	67.9898	14.6391	0.3043	140	131
1	289.0000	1.0000	10	0	93.7633	68.0098	14.7026	0.3216	141	129
1	290.0000	1.0000	10	0	93.7281	68.0399	14.7258	0.3079	145	125
1	291.0000	1.0000	10	0	93.7196	68.0576	14.8000	0.2808	143	133
1	292.0000	1.0000	10	0	93.6682	68.0145	14.8303	0.2272	144	128
1	293.0000	1.0000	10	0	93.7893	68.0070	14.8309	0.3216	140	128
1	294.0000	1.0000	10	0	93.7297	68.0258	14.9470	0.3021	145	132
1	295.0000	1.0000	10	0	93.7919	67.9908	14.9025	0.3146	144	123
1	296.0000	1.0000	10	0	93.7234	67.9171	14.9478	0.2325	147	133
1	297.0000	1.0000	10	0	93.6909	68.0189	14.9571	0.2665	145	133
1	298.0000	1.0000	10	0	93.6961	67.9973	14.9653	0.3270	147	135
1	299.0000	1.0000	10	0	93.6352	68.0697	14.9576	0.2520	142	132
1	300.0000	1.0000	10	0	93.6834	68.0638	14.8424	0.3994	139	128
1	301.0000	1.0000	10	0	93.7319	68.0050	14.9189	0.2952	143	131
1	302.0000	1.0000	10	0	93.7298	67.9719	14.9832	0.3142	143	131
1	303.0000	1.0000	10	0	93.6370	68.0676	15.0347	0.3326	141	130
1	304.0000	1.0000	10	0	93.6689	67.9995	15.0524	0.2691	138	124
1	305.0000	1.0000	10	0	93.5940	67.9877	15.0502	0.2913	141	131
1	306.0000	1.0000	10	0	93.5735	68.0535	15.1863	0.3815	146	130
1	307.0000	1.0000	10	0	93.7427	67.9875	15.1387	0.3350	140	128
1	308.0000	1.0000	10	0	93.6903	67.9310	15.2172	0.2837	137	127
1	309.0000	1.0000	10	0	93.4878	68.1420	15.2839	0.3584	138	125
1	310.0000	1.0000	10	0	93.5486	67.9831	15.2357	0.3701	141	128
1	311.0000	1.0000	10	0	93.5701	68.0763	15.1987	0.2922	139	124
1	312.0000	1.0000	10	0	93.5393	68.0984	15.1917	0.3758	140	132
1	313.0000	1.0000	10	0	93.6303	68.0168	15.2683	0.4136	134	127
1	314.0000	1.0000	10	0	93.5351	68.1184	15.2511	0.2660	142	130
1	315.0000	1.0000	10	0	93.5077	68.1118	15.2127	0.3590	140	128
1	316.0000	1.0000	10	0	93.5090	68.1621	15.2393	0.2272	133	126
1	317.0000	1.0000	10	0	93.4980	68.0585	15.2369	0.4690	136	132
1	318.0000	1.0000	10	0	93.5378	68.1055	15.1978	0.3586	135	119
1	319.0000	1.0000	10	0	93.6084	68.1217	15.2277	0.4133	143	131
1	320.0000	1.0000	10	0	93.5013	68.1009	15.1452	0.4687	145	124
1	321.0000	1.0000	10	0	93.6346	68.1266	15.2621	0.3257	139	130
1	322.0000	1.0000	10	0	93.3814	68.1450	15.3231	0.4325	140	127
1	323.0000	1.0000	10	0	93.6265	68.1006	15.2945	0.5034	143	124
1	324.0000	1.0000	10	0	93.5516	68.1470	15.2484	0.3542	142	122
1	325.0000	1.0000	10	0	93.4902	68.1701	15.1902	0.4900	137	122
1	326.0000	1.0000	10	0	93.5753	68.1418	15.2033	0.3966	140	127
1	327.0000	1.0000	10	0	93.5219	68.0580	15.3517	0.5098	139	126
1	328.0000	1.0000	10	0	93.3391	68.1665	15.3635	0.2951	137	128
1	329.0000	1.0000	10	0	93.2320	68.1268	15.2739	0.4235	138	131
1	330.0000	1.0000	10	0	93.4898	68.0192	15.3920	0.5326	138	127
1	331.0000	1.0000	10	0	93.6045	68.0360	15.4364	0.4281	135	129
1	332.0000	1.0000	10	0	93.6410	68.2048	15.3870	0.5985	133	130
1	333.0000	1.0000	10	0	93.3443	68.1353	15.4421	0.4029	129	124
1	334.0000	1.0000	10	0	93.6907	68.1232	15.4736	0.5506	137	129
1	335.0000	1.0000	10	0	93.4741	68.0443	15.4768	0.3861	140	125
1	336.0000	1.0000	10	0	93.4222	68.0859	15.4551	0.3618	135	134
1	337.0000	1.0000	10	0	93.3933	67.9878	15.5132	0.5222	135	123
1	338.0000	1.0000	10	0	93.4045	68.0149	15.3698	0.5040	125	109
1	339.0000	1.0000	10	0	93.3266	68.1173	15.2270	0.4411	121	101
1	340.0000	1.0000	10	0	93.2559	68.1516	15.0932	0.3852	127	110
1	341.0000	1.0000	10	0	93.3630	68.0951	15.3380	0.4305	134	122
1	342.0000	1.0000	10	0	93.2141	68.2162	15.4195	0.3380	131	128
1	343.0000	1.0000	10	0	93.3200	68.1711	15.4809	0.2811	134	127
1	344.0000	1.0000	10	0	93.1872	68.0522	15.5324	0.4296	133	126
1	345.0000	1.0000	10	0	93.1822	68.2538	15.5743	0.3186	135	129
1	346.0000	1.0000	10	0	93.1763	68.2353	15.4789	0.3451	139	131
1	347.0000	1.0000	10	0	93.1552	68.1786	15.4681	0.3089	135	133
1	348.0000	1.0000	10	0	93.0708	68.2090	15.4786	0.2985	145	128
1	349.0000	1.0000	10	0	93.1078	68.1044	15.5049	0.3084	140	125
1	350.0000	1.0000	10	0	93.1906	68.1050	15.5762	0.3222	141	131
1	351.0000	1.0000	10	0	93.2837	68.1919	15.6591	0.3302	141	133
1	352.0000	1.0000	10	0	93.0661	68.2701	15.6089	0.2556	139	134
1	353.0000	1.0000	10	0	93.0775	68.2617	15.5880	0.2728	137	132
1	354.0000	1.0000	10	0	93.1072	68.2598	15.5478	0.2741	136	130
1	355.0000	1.0000	10	0	93.1202	68.2661	15.5724	0.3363	137	121
1	356.0000	1.0000	10	0	93.1127	68.1758	15.6927	0.2896	137	127
1	357.0000	1.0000	10	0	93.0509	68.1782	15.6633	0.3948	141	136
1	358.0000	1.0000	10	0	92.9653	68.2367	15.6773	0.2740	138	132
1	359.0000	1.0000	10	0	93.0632	68.2046	15.6340	0.3841	136	132
1	360.0000	1.0000	10	0	93.0676	68.1172	15.5513	0.3343	138	130
1	361.0000	1.0000	10	0	92.8855	68.2762	15.7101	0.3410	134	128
1	362.0000	1.0000	10	0	92.9989	68.1906	15.6843	0.3590	136	127
1	363.0000	1.0000	10	0	92.9582	68.1386	15.5994	0.2887	132	130
1	364.0000	1.0000	10	0	92.9512	68.2469	15.5889	0.2895	140	133
1	365.0000	1.0000	10	0	93.0555	68.1568	15.6467	0.2762	138	122
1	366.0000	1.0000	9	0	93.0710	68.1391	15.5358	0.2738	136	130
1	367.0000	1.0000	10	0	93.0494	68.0997	15.5783	0.2809	132	130
1	368.0000	1.0000	10	0	92.9852	68.1548	15.5133	0.4339	136	131
1	369.0000	1.0000	10	0	92.9912	68.2094	15.6086	0.3260	129	129
1	370.0000	1.0000	10	0	92.9254	68.2641	15.5552	0.3106	140	137
1	371.0000	1.0000	10	0	92.9284	68.2603	15.6053	0.2544	138	136
1	372.0000	1.0000	10	0	92.9429	68.1914	15.5585	0.3011	142	127
1	373.0000	1.0000	10	0	92.8704	68.3291	15.6284	0.3013	139	135
1	374.0000	1.0000	10	0	92.9341	68.1764	15.6361	0.2666	137	131
1	375.0000	1.0000	10	0	92.9321	68.2016	15.5433	0.3006	135	132
1	376.0000	1.0000	10	0	92.8902	68.1071	15.5273	0.2287	137	131
1	377.0000	1.0000	10	0	92.9476	68.2072	15.5899	0.2348	139	130
1	378.0000	1.0000	10	0	92.8271	68.2447	15.6977	0.2795	138	128
1	379.0000	1.0000	10	0	92.8822	68.2557	15.4517	0.3985	145	136
1	380.0000	1.0000	10	0	92.8986	68.1728	15.6068	0.2168	137	134
1	381.0000	1.0000	10	0	92.8522	68.2011	15.6460	0.2701	133	129
1	382.0000	1.0000	10	0	92.8081	68.2712	15.5805	0.3206	139	130
1	383.0000	1.0000	10	0	92.9554	68.1181	15.5593	0.2946	145	138
1	384.0000	1.0000	10	0	92.8808	68.1538	15.6678	0.3300	145	131
1	385.0000	1.0000	10	0	92.9579	68.0547	15.5886	0.2713	144	133
1	386.0000	1.0000	10	0	92.8922	68.1444	15.6085	0.2597	141	133
1	387.0000	1.0000	10	0	92.8082	68.2311	15.6847	0.2457	132	125
1	388.0000	1.0000	10	0	92.8828	68.1995	15.6334	0.3074	140	137
1	389.0000	1.0000	10	0	92.9476	68.1272	15.6218	0.3644	148	135
1	390.0000	1.0000	10	0	92.8919	68.0356	15.5751	0.3840	147	134
1	391.0000	1.0000	10	0	93.0552	68.1613	15.5879	0.5023	143	136
1	392.0000	1.0000	10	0	92.8619	68.1862	15.5928	0.4569	139	129
1	393.0000	1.0000	10	0	93.1091	68.1011	15.6595	0.3985	133	137
1	394.0000	1.0000	10	0	93.2458	68.0907	15.6075	0.3619	139	145
1	395.0000	1.0000	10	0	93.0686	68.1105	15.6903	0.3230	140	137
1	396.0000	1.0000	10	0	93.2640	68.0389	15.5654	0.4996	144	136
1	397.0000	1.0000	10	0	93.2292	68.0106	15.6018	0.4023	144	136
1	398.0000	1.0000	10	0	93.4448	68.1070	15.6471	0.3829	142	136
1	399.0000	1.0000	10	0	93.5222	68.0673	15.6459	0.3722	144	133
1	400.0000	1.0000	10	0	93.6537	67.9785	15.5841	0.3810	138	132
1	401.0000	1.0000	10	0	93.6726	68.0512	15.5116	0.3447	154	137
1	402.0000	1.0000	10	0	93.7097	68.0459	15.5347	0.3463	138	132
1	403.0000	1.0000	10	0	93.6678	68.0356	15.6332	0.3550	138	133
1	404.0000	1.0000	10	0	93.7350	68.0349	15.6154	0.2691	139	133
1	405.0000	1.0000	10	0	93.6770	68.0047	15.5966	0.3837	161	136
1	406.0000	1.0000	10	0	93.7123	68.0473	15.6718	0.2684	159	139
1	407.0000	1.0000	10	0	93.7173	67.9821	15.6349	0.3571	158	135
1	408.0000	1.0000	10	0	93.6661	68.0520	15.6296	0.3163	140	138
1	409.0000	1.0000	10	0	93.6973	68.0583	15.5613	0.2702	138	134
1	410.0000	1.0000	10	0	93.7845	68.0065	15.6917	0.3495	143	133
1	411.0000	1.0000	10	0	93.7663	68.0601	15.5981	0.2654	140	137
1	412.0000	1.0000	10	0	93.7708	67.9808	15.5958	0.2895	159	136
1	413.0000	1.0000	10	0	93.7416	68.0612	15.6979	0.2981	140	143
1	414.0000	1.0000	10	0	93.7721	67.9907	15.6249	0.3300	139	141
1	415.0000	1.0000	10	0	93.7514	68.0104	15.5305	0.3311	160	132
1	416.0000	1.0000	10	0	93.7775	67.9576	15.5240	0.2099	163	142
1	417.0000	1.0000	10	0	93.8119	67.9596	15.5554	0.2498	154	129
1	418.0000	1.0000	10	0	93.7956	67.9715	15.5748	0.3220	156	121
1	419.0000	1.0000	10	0	93.7145	68.0454	15.5294	0.2920	131	127
1	420.0000	1.0000	10	0	93.7989	68.0484	15.4614	0.3185	133	119
1	421.0000	1.0000	10	0	93.7644	68.0249	15.5890	0.2882	151	118
1	422.0000	1.0000	10	0	93.7486	68.0234	15.6608	0.3617	148	116
1	423.0000	1.0000	10	0	93.8261	67.9796	15.4780	0.3305	142	125
1	424.0000	1.0000	10	0	93.7281	68.0466	15.6099	0.2379	151	130
1	425.0000	1.0000	10	0	93.6769	68.0758	15.7080	0.2529	140	129
1	426.0000	1.0000	10	0	93.7142	68.1015	15.6619	0.2399	146	129
1	427.0000	1.0000	10	0	93.6665	68.0004	15.6112	0.1890	142	137
1	428.0000	1.0000	10	0	93.6604	68.1187	15.6591	0.3070	142	132
1	429.0000	1.0000	10	0	93.6519	68.1289	15.6797	0.2997	148	132
1	430.0000	1.0000	10	0	93.6550	68.1064	15.6979	0.2688	158	135
1	431.0000	1.0000	10	0	93.6442	68.1059	15.6840	0.3033	138	137
1	432.0000	1.0000	10	0	93.6495	68.1188	15.7411	0.3066	164	142
1	433.0000	1.0000	10	0	93.6275	68.1307	15.7871	0.2558	154	140
1	434.0000	1.0000	10	0	93.7160	68.1089	15.6821	0.3120	156	138
1	435.0000	1.0000	10	0	93.6083	68.1118	15.6992	0.3118	163	137
1	436.0000	1.0000	10	0	93.6611	68.1464	15.6818	0.2614	160	134
1	437.0000	1.0000	10	0	93.6513	68.1401	15.6962	0.2380	162	134
1	438.0000	1.0000	10	0	93.6306	68.1287	15.6573	0.2757	157	139
1	439.0000	1.0000	10	0	93.6579	68.1680	15.6221	0.2655	151	138
1	440.0000	1.0000	10	0	93.6254	68.1660	15.6856	0.2906	164	139
1	441.0000	1.0000	10	0	93.6287	68.2213	15.6899	0.2786	145	134
1	442.0000	1.0000	10	0	93.6497	68.1688	15.6946	0.2775	141	139
1	443.0000	1.0000	10	0	93.6235	68.1640	15.6953	0.2067	150	133
1	444.0000	1.0000	10	0	93.5720	68.1885	15.6594	0.2843	138	131
1	445.0000	1.0000	10	0	93.7858	68.2122	15.6949	0.3505	141	131
1	446.0000	1.0000	10	0	93.6513	68.1173	15.4862	0.3383	140	134
1	447.0000	1.0000	10	0	93.4876	68.1926	15.6850	0.3141	159	130
1	448.0000	1.0000	10	0	93.3967	68.2758	15.6607	0.2749	133	123
1	449.0000	1.0000	10	0	93.4812	68.2426	15.6800	0.1945	136	128
1	450.0000	1.0000	10	0	93.7339	67.9915	15.3652	0.4867	155	122
1	451.0000	1.0000	10	0	93.9817	68.1367	15.4395	0.6761	133	119
1	452.0000	1.0000	10	0	93.9937	68.2106	15.2814	0.6562	159	124
1	453.0000	1.0000	10	0	94.3874	68.0053	15.0740	0.7050	156	118
1	454.0000	1.0000	9	0	94.1817	68.0016	15.0171	0.6719	137	123
1	455.0000	1.0000	10	0	94.5485	68.0219	14.8042	0.7124	131	120
1	456.0000	1.0000	10	0	94.6341	67.8962	14.8652	0.5424	129	117
1	457.0000	1.0000	10	0	94.7068	67.8626	14.7938	0.2953	133	123
1	458.0000	1.0000	10	0	94.7072	67.8804	14.7043	0.3928	132	118
1	459.0000	1.0000	10	0	94.7091	67.9165	14.7635	0.4096	133	125
1	460.0000	1.0000	10	0	94.8550	67.8328	14.6578	0.3338	137	127
1	461.0000	1.0000	10	0	94.9169	67.7718	14.7031	0.2285	154	118
1	462.0000	1.0000	10	0	94.9450	67.8096	14.7565	0.3157	134	122
1	463.0000	1.0000	10	0	94.8359	67.7518	14.7318	0.3521	132	125
1	464.0000	1.0000	10	0	94.7849	67.7934	14.8045	0.5039	135	127
1	465.0000	1.0000	10	0	94.8263	67.8803	14.7316	0.3223	146	133
1	466.0000	1.0000	10	0	95.0657	67.7319	14.6559	0.2200	138	128
1	467.0000	1.0000	10	0	94.9419	67.8132	14.6704	0.2893	142	128
1	468.0000	1.0000	10	0	94.9587	67.7784	14.6169	0.3995	139	126
1	469.0000	1.0000	10	0	95.0558	67.7868	14.6425	0.2648	141	127
1	470.0000	1.0000	10	0	94.9718	67.7499	14.5829	0.4067	146	133
1	471.0000	1.0000	10	0	95.2146	67.7029	14.5202	0.2478	131	125
1	472.0000	1.0000	10	0	95.1166	67.6964	14.6195	0.3015	132	130
1	473.0000	1.0000	10	0	95.2089	67.7555	14.5911	0.2889	142	132
1	474.0000	1.0000	10	0	95.2394	67.7101	14.5775	0.3211	138	132
1	475.0000	1.0000	10	0	95.2915	67.7160	14.5487	0.2628	134	133
1	476.0000	1.0000	10	0	95.3287	67.7165	14.6166	0.3571	138	131
1	477.0000	1.0000	10	0	95.3867	67.6159	14.4486	0.2218	143	137
1	478.0000	1.0000	10	0	95.4094	67.7143	14.5180	0.2345	146	127
1	479.0000	1.0000	10	0	95.3521	67.6224	14.5502	0.2017	135	134
1	480.0000	1.0000	10	0	95.3595	67.6185	14.5162	0.2182	138	130
1	481.0000	1.0000	10	0	95.3066	67.6251	14.5512	0.2384	141	134
1	482.0000	1.0000	10	0	95.2721	67.6904	14.5240	0.2576	143	130
1	483.0000	1.0000	10	0	95.3138	67.7009	14.5414	0.2793	147	130
1	484.0000	1.0000	10	0	95.3722	67.5879	14.5372	0.2544	143	132
1	485.0000	1.0000	10	0	95.3726	67.6097	14.5347	0.2705	144	134
1	486.0000	1.0000	10	0	95.3394	67.6186	14.5379	0.2593	145	138
1	487.0000	1.0000	10	0	95.3665	67.7084	14.5530	0.2360	142	139
1	488.0000	1.0000	10	0	95.3162	67.6874	14.5798	0.2569	136	131
1	489.0000	1.0000	10	0	95.3843	67.6462	14.5283	0.2387	137	140
1	490.0000	1.0000	10	0	95.4065	67.6860	14.6473	0.2212	139	134
1	491.0000	1.0000	10	0	95.3508	67.6302	14.5932	0.2230	136	138
1	492.0000	1.0000	10	0	95.3241	67.6338	14.6136	0.2674	143	137
1	493.0000	1.0000	10	0	95.3908	67.5712	14.5588	0.2506	143	140
1	0.0000	2.0000	10	0	6.3588	107.7656	131.1595	0.2466	165	147
1	1.0000	2.0000	10	0	6.3969	107.8548	131.2445	0.2330	162	146
1	2.0000	2.0000	10	0	6.5120	107.8199	131.1836	0.3007	162	137
1	3.0000	2.0000	10	0	6.5531	107.7069	131.2667	0.3168	148	132
1	4.0000	2.0000	10	0	6.3246	107.7308	131.1280	0.2523	150	145
1	5.0000	2.0000	10	0	6.3790	107.7673	131.2012	0.2581	154	142
1	6.0000	2.0000	10	0	6.4531	107.6948	131.2880	0.2984	154	141
1	7.0000	2.0000	10	0	6.3149	107.7241	131.1543	0.3584	151	138
1	8.0000	2.0000	10	0	6.2704	107.6821	131.1211	0.2604	154	139
1	9.0000	2.0000	9	0	6.3266	107.7478	131.1384	0.2954	151	139
1	10.0000	2.0000	10	0	6.3357	107.6931	131.1211	0.2746	148	127
1	11.0000	2.0000	10	0	6.3194	107.6317	131.0653	0.2868	146	127
1	12.0000	2.0000	9	0	6.4597	107.5253	131.1415	0.3162	143	116
1	13.0000	2.0000	10	0	6.5182	107.6649	131.3489	0.3954	147	130
1	14.0000	2.0000	10	0	6.2820	107.7431	131.1578	0.3154	149	129
1	15.0000	2.0000	10	0	6.3860	107.6875	131.1702	0.2760	156	145
1	16.0000	2.0000	10	0	6.4676	107.7822	131.1922	0.3587	160	135
1	17.0000	2.0000	10	0	6.2863	107.7400	131.1300	0.3129	154	141
1	18.0000	2.0000	10	0	6.2815	107.7047	131.2406	0.3253	151	138
1	19.0000	2.0000	10	0	6.3769	107.7820	131.1274	0.2798	157	137
1	20.0000	2.0000	10	0	6.3941	107.7438	131.1013	0.2778	156	140
1	21.0000	2.0000	9	0	6.3888	107.7304	131.1797	0.2963	159	148
1	22.0000	2.0000	10	0	6.3305	107.8116	131.0376	0.2729	157	139
1	23.0000	2.0000	10	0	6.4200	107.8166	131.0676	0.2298	155	138
1	24.0000	2.0000	10	0	6.3561	107.7260	131.0741	0.4120	150	138
1	25.0000	2.0000	10	0	6.4817	107.7710	131.1558	0.2818	145	137
1	26.0000	2.0000	10	0	6.3197	107.6846	131.0130	0.3115	155	134
1	27.0000	2.0000	10	0	6.4761	107.8047	131.1757	0.3402	162	140
1	28.0000	2.0000	10	0	6.2758	107.7798	130.9361	0.2692	154	135
1	29.0000	2.0000	10	0	6.4793	107.7535	131.1427	0.3219	151	139
1	30.0000	2.0000	10	0	6.4911	107.7167	131.0785	0.3673	146	131
1	31.0000	2.0000	10	0	6.3578	107.6986	131.1054	0.3036	153	136
1	32.0000	2.0000	10	0	6.3726	107.4642	130.9942	0.3567	149	138
1	33.0000	2.0000	10	0	6.1915	107.4170	131.0140	0.4037	146	119
1	34.0000	2.0000	10	0	6.1497	107.5534	131.1602	0.3466	144	127
1	35.0000	2.0000	10	0	6.2300	107.6169	131.3147	0.4412	141	134
1	36.0000	2.0000	10	0	6.3355	107.4610	131.2975	0.3904	144	129
1	37.0000	2.0000	10	0	6.4971	107.5121	131.2994	0.3617	146	130
1	38.0000	2.0000	10	0	6.1685	107.5704	131.2352	0.4891	131	127
1	39.0000	2.0000	10	0	6.2068	107.4980	131.1648	0.3184	137	123
1	40.0000	2.0000	10	0	6.3540	107.4836	131.3198	0.3060	145	131
1	41.0000	2.0000	10	0	6.3748	107.5064	131.2587	0.3407	138	130
1	42.0000	2.0000	10	0	6.3429	107.3871	131.3423	0.3920	145	130
1	43.0000	2.0000	10	0	6.5369	107.4465	131.3101	0.4759	150	127
1	44.0000	2.0000	10	0	6.4144	107.4501	131.4173	0.4171	143	132
1	45.0000	2.0000	10	0	6.5943	107.4796	131.3982	0.4827	140	128
1	46.0000	2.0000	10	0	6.3159	107.5481	131.2928	0.5031	135	127
1	47.0000	2.0000	10	0	6.3691	107.2294	131.5160	0.4528	120	114
1	48.0000	2.0000	10	0	6.7261	107.1129	131.5517	0.7310	114	110
1	49.0000	2.0000	10	0	6.3143	107.1124	131.1749	0.6096	97	91
1	50.0000	2.0000	8	0	6.6445	107.3183	131.0870	0.7462	87	85
1	51.0000	2.0000	8	0	6.0027	106.9276	131.2821	0.8224	86	88
1	52.0000	2.0000	9	0	6.4579	107.5147	131.1168	0.8323	85	89
1	53.0000	2.0000	9	0	6.4484	107.0852	131.3039	0.7957	102	96
1	54.0000	2.0000	10	0	6.4361	106.9840	131.3465	0.5366	119	111
1	55.0000	2.0000	9	0	6.4517	107.2876	131.3391	0.5583	124	106
1	56.0000	2.0000	10	0	5.9976	107.0102	130.9708	0.6373	114	104
1	57.0000	2.0000	10	0	5.8742	106.7503	131.0191	0.6389	113	101
1	58.0000	2.0000	10	0	6.2217	107.2347	130.9898	0.7746	118	100
1	59.0000	2.0000	10	0	6.2524	107.0234	130.9023	0.9095	109	93
1	60.0000	2.0000	10	0	6.4519	107.0813	131.2922	0.7173	109	90
1	61.0000	2.0000	8	0	6.8707	107.2073	131.4768	1.2478	104	92
1	62.0000	2.0000	8	0	6.5614	107.2783	131.1439	0.4956	93	84
1	63.0000	2.0000	8	0	6.6172	106.9153	131.6158	1.1525	102	84
1	64.0000	2.0000	8	0	6.8762	107.2022	131.2409	0.5803	88	71
1	65.0000	2.0000	9	0	6.1161	106.7664	131.2959	1.1286	78	70
1	66.0000	2.0000	7	0	6.2263	106.6752	131.5398	1.0298	77	74
1	67.0000	2.0000	9	0	6.6383	107.2218	131.2805	1.2168	74	65
1	68.0000	2.0000	7	0	6.4961	107.0733	130.5451	0.8720	68	70
0	69.0000	2.0000	0	3	0.0000	0.0000	0.0000	0.0000	71	62
0	70.0000	2.0000	0	3	0.0000	0.0000	0.0000	0.0000	64	65
0	71.0000	2.0000	0	3	0.0000	0.0000	0.0000	0.0000	55	61
0	72.0000	2.0000	0	3	0.0000	0.0000	0.0000	0.0000	63	62
0	73.0000	2.0000	0	3	0.0000	0.0000	0.0000	0.0000	53	64
1	74.0000	2.0000	6	0	6.2857	106.5694	131.5160	0.8815	68	69
1	75.0000	2.0000	6	0	6.5796	106.9416	131.6116	0.9679	75	69
1	76.0000	2.0000	6	0	6.1451	107.4620	131.2315	0.5708	63	67
0	77.0000	2.0000	0	3	0.0000	0.0000	0.0000	0.0000	63	69
1	78.0000	2.0000	6	0	6.1556	106.9164	131.4314	1.1182	67	67
1	79.0000	2.0000	7	0	6.1711	107.0119	131.5223	1.1516	71	74
1	80.0000	2.0000	7	0	6.9550	107.2478	131.4418	0.4524	65	70
1	81.0000	2.0000	6	0	6.3579	106.6484	131.8658	1.1160	66	72
1	82.0000	2.0000	6	0	6.1836	107.3371	131.3624	0.7490	65	69
1	83.0000	2.0000	6	0	6.1684	107.2684	131.0334	0.6726	62	72
1	84.0000	2.0000	6	0	6.3101	106.3551	131.4004	0.9544	74	73
1	85.0000	2.0000	7	0	6.2181	106.8668	131.2357	0.7834	71	82
1	86.0000	2.0000	7	0	6.5450	107.0590	131.4760	0.7897	76	80
1	87.0000	2.0000	6	0	6.8116	107.1722	131.1776	0.6284	71	68
1	88.0000	2.0000	8	0	5.7528	106.8823	131.2415	0.9151	83	71
1	89.0000	2.0000	7	0	6.1956	106.4219	131.4866	0.5146	66	70
1	90.0000	2.0000	6	0	6.6467	106.4646	131.5421	0.7497	70	74
1	91.0000	2.0000	8	0	6.1721	106.2757	131.4842	0.7296	85	83
1	92.0000	2.0000	8	0	6.3218	106.6955	131.3424	0.5065	99	83
1	93.0000	2.0000	9	0	6.0458	106.6721	131.1138	0.6048	97	88
1	94.0000	2.0000	9	0	6.3928	106.7821	131.3810	0.5191	99	96
1	95.0000	2.0000	10	0	5.8057	106.7438	131.2424	0.9522	112	105
1	96.0000	2.0000	10	0	6.2842	106.8265	131.2479	0.7605	120	112
1	97.0000	2.0000	10	0	6.1494	106.8604	131.2580	0.6569	119	113
1	98.0000	2.0000	9	0	6.3477	106.8794	131.2595	0.5579	123	112
1	99.0000	2.0000	10	0	6.0471	106.9899	131.1797	0.3452	125	117
1	100.0000	2.0000	10	0	6.1287	107.1373	131.1205	0.5408	126	120
1	101.0000	2.0000	10	0	6.4246	107.1041	131.3139	0.4386	138	124
1	102.0000	2.0000	10	0	6.3555	107.1581	131.2960	0.3327	138	129
1	103.0000	2.0000	10	0	6.2170	107.2026	131.0630	0.4366	142	130
1	104.0000	2.0000	10	0	6.3498	107.2371	131.1955	0.3618	150	140
1	105.0000	2.0000	10	0	5.9791	107.0939	131.2090	0.5854	144	131
1	106.0000	2.0000	10	0	6.3216	107.2527	131.2722	0.2590	139	134
1	107.0000	2.0000	10	0	6.3940	107.2406	131.2841	0.3027	145	133
1	108.0000	2.0000	10	0	6.2633	107.0699	131.2404	0.3576	140	129
1	109.0000	2.0000	10	0	6.3019	107.2242	131.2558	0.3222	146	136
1	110.0000	2.0000	10	0	6.2873	107.1119	131.1610	0.3249	146	134
1	111.0000	2.0000	10	0	6.2656	107.2732	131.1169	0.2944	136	134
1	112.0000	2.0000	10	0	6.2990	107.2307	131.2174	0.3937	149	136
1	113.0000	2.0000	10	0	6.6759	107.2069	131.3171	0.2997	142	136
1	114.0000	2.0000	10	0	6.3183	107.1425	131.2893	0.3759	145	134
1	115.0000	2.0000	10	0	6.1643	107.1119	131.2640	0.4601	142	130
1	116.0000	2.0000	10	0	6.1825	107.1627	131.1104	0.3619	148	127
1	117.0000	2.0000	10	0	5.9834	107.0517	131.1700	0.4513	131	122
1	118.0000	2.0000	10	0	6.1088	107.1875	131.0679	0.4544	134	128
1	119.0000	2.0000	10	0	6.4192	107.0656	131.2658	0.4000	138	123
1	120.0000	2.0000	10	0	6.1939	107.0456	131.0657	0.4575	133	116
1	121.0000	2.0000	10	0	6.3104	106.9416	131.2856	0.5491	129	116
1	122.0000	2.0000	10	0	6.3451	107.1128	131.4137	0.4032	144	123
1	123.0000	2.0000	10	0	6.2823	107.0559	131.2170	0.3593	145	132
1	124.0000	2.0000	10	0	6.2952	107.0832	131.1347	0.3818	144	130
1	125.0000	2.0000	10	0	6.2066	107.1828	131.0483	0.2752	144	124
1	126.0000	2.0000	10	0	6.3082	107.1012	131.2122	0.3421	142	130
1	127.0000	2.0000	9	0	6.3154	107.0951	131.2818	0.2951	147	129
1	128.0000	2.0000	10	0	6.5723	107.1453	131.4107	0.4329	141	132
1	129.0000	2.0000	10	0	6.7083	107.1854	131.2490	0.5448	143	133
1	130.0000	2.0000	10	0	6.6241	107.0261	131.5392	0.4384	144	134
1	131.0000	2.0000	10	0	6.2909	107.1222	131.2957	0.4091	145	126
1	132.0000	2.0000	10	0	6.2066	107.1233	131.2055	0.3684	134	129
1	133.0000	2.0000	10	0	6.4276	107.0898	131.3192	0.3613	138	127
1	134.0000	2.0000	9	0	6.3909	107.0508	131.2249	0.3230	136	124
1	135.0000	2.0000	10	0	6.2605	107.1819	131.1828	0.3055	142	123
1	136.0000	2.0000	9	0	6.2143	107.0146	131.2877	0.4832	134	127
1	137.0000	2.0000	10	0	6.2490	107.1845	131.0881	0.3828	136	129
1	138.0000	2.0000	10	0	6.4137	107.0482	131.2986	0.4065	141	134
1	139.0000	2.0000	10	0	6.0663	106.9587	131.1421	0.5829	140	123
1	140.0000	2.0000	10	0	6.3734	107.0551	131.2875	0.3909	139	120
1	141.0000	2.0000	10	0	6.1880	107.1137	131.1671	0.3688	142	122
1	142.0000	2.0000	10	0	6.0182	106.8251	131.2233	0.5663	136	122
1	143.0000	2.0000	9	0	6.1722	107.0934	131.2215	0.4432	133	119
1	144.0000	2.0000	10	0	6.0426	106.9935	131.0101	0.5512	139	122
1	145.0000	2.0000	10	0	6.1342	107.1447	131.1785	0.4114	153	129
1	146.0000	2.0000	10	0	6.2342	107.2456	131.1546	0.2856	140	123
1	147.0000	2.0000	10	0	6.2105	107.0855	131.2372	0.4129	137	121
1	148.0000	2.0000	10	0	6.0248	107.1287	130.9974	0.3766	141	123
1	149.0000	2.0000	10	0	6.0087	107.1055	131.2322	0.5717	140	128
1	150.0000	2.0000	10	0	6.2993	107.1889	131.0195	0.4085	137	129
1	151.0000	2.0000	10	0	6.3457	107.1910	131.1031	0.3013	140	121
1	152.0000	2.0000	10	0	6.3847	107.0801	131.2523	0.3319	140	129
1	153.0000	2.0000	10	0	6.2803	107.3126	131.1843	0.3460	145	130
1	154.0000	2.0000	10	0	6.4161	107.0543	131.2588	0.4560	143	125
1	155.0000	2.0000	10	0	6.3010	107.1227	131.2075	0.3334	149	130
1	156.0000	2.0000	10	0	6.0630	107.0658	131.1092	0.3946	137	124
1	157.0000	2.0000	10	0	6.1773	107.0854	131.1883	0.4277	137	132
1	158.0000	2.0000	10	0	6.1690	107.2557	131.0400	0.3724	148	134
1	159.0000	2.0000	10	0	6.3258	107.1743	131.2098	0.2715	137	127
1	160.0000	2.0000	10	0	6.1832	107.1168	131.2076	0.3479	145	135
1	161.0000	2.0000	10	0	6.2576	107.1874	131.1823	0.4791	147	131
1	162.0000	2.0000	10	0	6.2443	107.1719	131.1910	0.3502	147	135
1	163.0000	2.0000	10	0	6.1529	107.1937	131.1534	0.3034	142	129
1	164.0000	2.0000	10	0	6.3344	107.0759	131.2448	0.4397	142	131
1	165.0000	2.0000	10	0	6.3932	107.1435	131.1617	0.3066	147	136
1	166.0000	2.0000	10	0	6.4574	107.3100	131.2287	0.3955	147	134
1	167.0000	2.0000	10	0	6.2385	107.1424	131.1032	0.3563	143	128
1	168.0000	2.0000	10	0	6.2768	107.2084	131.1610	0.4576	139	127
1	169.0000	2.0000	10	0	6.4192	107.0949	131.2300	0.4446	139	121
1	170.0000	2.0000	10	0	6.1353	106.8728	131.3004	0.5421	120	107
1	171.0000	2.0000	9	0	6.2080	106.8967	131.2142	0.6450	114	99
1	172.0000	2.0000	10	0	6.0828	106.7992	131.1072	0.8163	115	82
1	173.0000	2.0000	6	0	6.5065	106.6517	131.7625	0.9947	78	73
0	174.0000	2.0000	0	3	0.0000	0.0000	0.0000	0.0000	65	58
3	175.0000	2.0000	6	0	106.9841	125.3181	276.1682	1.4344	58	61
1	176.0000	2.0000	9	0	91.7683	68.2214	15.8644	0.7826	69	66
1	177.0000	2.0000	10	0	91.5541	68.0020	15.9542	0.4639	83	81
1	178.0000	2.0000	9	0	91.3177	68.2537	16.0772	0.3810	94	91
1	179.0000	2.0000	9	0	91.5714	68.0644	16.2176	0.2952	108	100
1	180.0000	2.0000	10	0	91.5821	67.9195	16.0796	0.3376	108	112
1	181.0000	2.0000	10	0	91.5650	67.8913	15.8906	0.4458	116	120
1	182.0000	2.0000	10	0	91.6475	67.9405	16.1227	0.4916	116	116
1	183.0000	2.0000	10	0	91.5717	68.0299	16.0721	0.4048	112	119
1	184.0000	2.0000	10	0	91.4325	68.0520	15.9378	0.3961	116	123
1	185.0000	2.0000	10	0	91.5624	68.0322	15.9521	0.4466	124	126
1	186.0000	2.0000	10	0	91.6167	67.9667	15.9962	0.4595	120	125
1	187.0000	2.0000	10	0	91.4755	68.0880	16.0770	0.4611	119	123
1	188.0000	2.0000	10	0	91.3995	68.1376	15.9622	0.4898	119	124
1	189.0000	2.0000	10	0	91.4428	68.0657	15.9998	0.4853	119	123
1	190.0000	2.0000	10	0	91.4580	68.1517	16.1533	0.4158	128	126
1	191.0000	2.0000	10	0	91.5461	68.1240	15.9824	0.3842	120	124
1	192.0000	2.0000	10	0	91.4666	68.1021	16.0615	0.3773	120	120
1	193.0000	2.0000	10	0	91.4875	68.1056	16.1094	0.3213	119	129
1	194.0000	2.0000	10	0	91.5176	68.0252	16.0747	0.3101	124	122
1	195.0000	2.0000	10	0	91.3928	68.2140	16.1799	0.4102	127	127
1	196.0000	2.0000	9	0	91.4028	68.0583	16.0439	0.2394	126	122
1	197.0000	2.0000	10	0	91.3033	68.1595	16.1186	0.3571	123	127
1	198.0000	2.0000	10	0	91.4293	68.1519	16.1987	0.3333	116	127
1	199.0000	2.0000	10	0	91.3294	68.1084	16.0788	0.3552	115	117
1	200.0000	2.0000	10	0	91.3489	68.2452	16.2004	0.3445	114	120
1	201.0000	2.0000	10	0	91.2859	68.2589	16.0956	0.4856	123	122
1	202.0000	2.0000	10	0	91.3416	68.2351	16.1954	0.4248	119	118
1	203.0000	2.0000	10	0	91.3463	68.1918	16.2386	0.3204	123	125
1	204.0000	2.0000	10	0	91.3348	68.2791	16.2461	0.3048	127	127
1	205.0000	2.0000	10	0	91.2944	68.2636	16.2171	0.3820	119	126
1	206.0000	2.0000	10	0	91.4052	68.2251	16.2358	0.3201	128	125
1	207.0000	2.0000	10	0	91.3412	68.2088	16.1233	0.3313	129	130
1	208.0000	2.0000	10	0	91.3173	68.2557	16.2535	0.2962	133	134
1	209.0000	2.0000	10	0	91.2691	68.2702	16.2486	0.2618	125	131
1	210.0000	2.0000	10	0	91.2554	68.3062	16.2686	0.3543	122	139
1	211.0000	2.0000	10	0	91.3427	68.2406	16.2595	0.2726	135	129
1	212.0000	2.0000	10	0	91.3140	68.2955	16.2050	0.3276	124	130
1	213.0000	2.0000	10	0	91.3236	68.3069	16.1915	0.3290	125	126
1	214.0000	2.0000	10	0	91.3172	68.3040	16.1130	0.3269	122	128
1	215.0000	2.0000	10	0	91.2827	68.2807	16.0010	0.4025	131	125
1	216.0000	2.0000	10	0	91.2821	68.2388	16.0250	0.4116	121	121
1	217.0000	2.0000	10	0	91.3413	68.2849	16.0989	0.2782	121	129
1	218.0000	2.0000	10	0	91.3769	68.2661	16.0605	0.3684	124	118
1	219.0000	2.0000	9	0	91.3747	68.2478	16.1500	0.3260	120	123
1	220.0000	2.0000	10	0	91.3053	68.1790	16.0062	0.3064	114	117
1	221.0000	2.0000	10	0	91.3161	68.2918	16.0340	0.3802	112	120
1	222.0000	2.0000	10	0	91.2848	68.2137	15.9364	0.2792	134	111
1	223.0000	2.0000	10	0	91.3560	68.2221	16.1194	0.3263	115	112
1	224.0000	2.0000	10	0	91.2458	68.3240	15.9687	0.4190	106	107
1	225.0000	2.0000	10	0	91.2913	68.3370	16.1596	0.3127	116	111
1	226.0000	2.0000	10	0	91.2507	68.3323	15.9843	0.3990	108	102
1	227.0000	2.0000	9	0	91.4359	68.1533	16.0728	0.2786	115	102
1	228.0000	2.0000	9	0	91.3381	68.3014	16.0015	0.4107	99	94
1	229.0000	2.0000	8	0	91.4333	68.4062	16.1422	0.1998	100	89
1	230.0000	2.0000	10	0	91.2962	68.2861	16.1248	0.2868	103	91
1	231.0000	2.0000	8	0	91.4195	68.2968	16.1160	0.2548	93	91
1	232.0000	2.0000	9	0	91.1215	68.2423	15.9093	0.4715	119	91
1	233.0000	2.0000	8	0	91.5210	68.1395	16.1017	0.3569	117	88
1	234.0000	2.0000	9	0	91.5330	68.3570	16.2053	0.2516	89	83
1	235.0000	2.0000	8	0	91.4553	68.0524	15.7826	0.5248	112	85
1	236.0000	2.0000	8	0	91.9883	67.8587	14.9364	0.9459	129	78
1	237.0000	2.0000	8	0	91.8533	68.3538	16.1524	0.7193	126	82
1	238.0000	2.0000	10	0	92.1712	67.8463	14.3708	1.3282	119	78
1	239.0000	2.0000	6	0	92.7296	68.7248	14.0517	1.1999	127	83
1	240.0000	2.0000	9	0	92.4409	67.8411	14.6014	1.3942	101	78
0	241.0000	2.0000	0	3	0.0000	0.0000	0.0000	0.0000	107	88
1	242.0000	2.0000	7	0	93.9704	67.9147	13.0748	0.4273	106	81
1	243.0000	2.0000	7	0	93.5140	68.2408	13.1792	0.8669	107	80
1	244.0000	2.0000	8	0	93.8563	67.8920	13.1812	0.5409	105	88
1	245.0000	2.0000	7	0	93.7987	67.9595	13.0013	0.6583	103	83
1	246.0000	2.0000	8	0	94.0561	67.7932	13.1842	0.2786	114	91
1	247.0000	2.0000	9	0	93.9021	67.7536	13.2221	0.5415	111	88
1	248.0000	2.0000	9	0	94.0819	67.7443	13.2343	0.4423	114	95
1	249.0000	2.0000	10	0	94.0097	67.7523	13.1911	0.3241	105	91
1	250.0000	2.0000	9	0	94.0542	67.7603	13.2405	0.4072	107	95
1	251.0000	2.0000	8	0	94.1418	67.8064	13.2877	0.3501	106	96
1	252.0000	2.0000	9	0	94.0083	67.8790	13.2094	0.3369	109	92
1	253.0000	2.0000	9	0	94.1379	67.7876	13.1350	0.4655	114	93
1	254.0000	2.0000	9	0	94.0653	67.7293	12.9873	0.4096	116	96
1	255.0000	2.0000	9	0	94.0767	67.8832	13.2644	0.3691	123	98
1	256.0000	2.0000	10	0	94.0247	67.7770	13.3151	0.3981	121	99
1	257.0000	2.0000	9	0	94.1290	67.8251	13.4963	0.3562	126	108
1	258.0000	2.0000	10	0	94.1442	67.8663	13.4726	0.2961	123	103
1	259.0000	2.0000	10	0	94.2298	67.7378	13.5270	0.3582	134	112
1	260.0000	2.0000	9	0	94.0082	67.9166	13.5263	0.3505	134	110
1	261.0000	2.0000	9	0	94.0059	67.9279	13.6512	0.2385	126	114
1	262.0000	2.0000	10	0	94.0668	67.8495	13.6344	0.3132	128	114
1	263.0000	2.0000	9	0	94.0829	67.9222	13.6072	0.2517	136	118
1	264.0000	2.0000	10	0	93.9958	67.9290	13.7102	0.2997	130	119
1	265.0000	2.0000	10	0	94.0812	67.7777	13.6787	0.3020	129	112
1	266.0000	2.0000	10	0	94.0880	67.6179	13.7018	0.2882	134	120
1	267.0000	2.0000	10	0	93.9512	67.9030	13.8219	0.2942	126	119
1	268.0000	2.0000	9	0	93.8703	67.9109	13.9550	0.3136	138	129
1	269.0000	2.0000	10	0	93.9333	67.9955	13.9701	0.3066	123	124
1	270.0000	2.0000	9	0	94.1271	67.8041	14.0521	0.2850	128	127
1	271.0000	2.0000	10	0	93.9361	68.0103	14.0626	0.2781	136	120
1	272.0000	2.0000	10	0	93.9999	67.9672	14.0302	0.2853	137	127
1	273.0000	2.0000	10	0	93.9808	67.9489	14.0458	0.3187	144	125
1	274.0000	2.0000	10	0	93.9771	67.9512	14.1069	0.3089	133	128
1	275.0000	2.0000	10	0	94.0116	67.9835	14.1530	0.2777	134	129
1	276.0000	2.0000	10	0	93.9170	68.0595	14.2270	0.3017	135	132
1	277.0000	2.0000	10	0	93.9649	68.0732	14.2893	0.2854	134	136
1	278.0000	2.0000	10	0	93.9126	67.9967	14.3165	0.2114	138	134
1	279.0000	2.0000	10	0	93.9384	67.9396	14.3751	0.3471	135	127
1	280.0000	2.0000	10	0	93.7905	67.9495	14.3549	0.3189	143	134
1	281.0000	2.0000	10	0	93.9768	68.0259	14.3875	0.2748	142	130
1	282.0000	2.0000	10	0	93.8443	67.9583	14.3764	0.2969	135	131
1	283.0000	2.0000	10	0	93.9162	67.8806	14.5066	0.3149	139	134
1	284.0000	2.0000	10	0	93.9137	67.9117	14.4708	0.2680	143	130
1	285.0000	2.0000	10	0	93.8149	67.8901	14.4462	0.3488	136	134
1	286.0000	2.0000	10	0	93.8853	67.9520	14.4963	0.2832	137	129
1	287.0000	2.0000	10	0	93.7597	68.0486	14.6200	0.2290	141	132
1	288.0000	2.0000	10	0	93.7722	68.0304	14.6608	0.3042	141	128
1	289.0000	2.0000	10	0	93.7834	68.0307	14.6732	0.2927	138	126
1	290.0000	2.0000	10	0	93.7532	68.0529	14.7083	0.3201	141	129
1	291.0000	2.0000	10	0	93.7633	68.0409	14.7691	0.3357	136	132
1	292.0000	2.0000	9	0	93.7880	68.0342	14.7351	0.3165	147	136
1	293.0000	2.0000	10	0	93.6998	68.0638	14.8760	0.3350	144	126
1	294.0000	2.0000	10	0	93.7623	68.0293	14.8037	0.3002	142	128
1	295.0000	2.0000	10	0	93.6608	68.0534	14.8962	0.3261	147	130
1	296.0000	2.0000	10	0	93.7117	68.0482	14.9431	0.2925	145	134
1	297.0000	2.0000	10	0	93.6695	68.0978	14.8405	0.3371	152	128
1	298.0000	2.0000	10	0	93.6628	68.0502	14.9228	0.3899	146	130
1	299.0000	2.0000	10	0	93.7690	67.9591	14.9309	0.3925	148	126
1	300.0000	2.0000	10	0	93.8091	67.9380	14.8550	0.3735	152	127
1	301.0000	2.0000	10	0	93.7916	67.8874	14.8689	0.3734	136	123
1	302.0000	2.0000	10	0	93.5626	68.0666	15.0059	0.3407	138	126
1	303.0000	2.0000	10	0	93.6144	68.0552	14.9746	0.3555	151	134
1	304.0000	2.0000	10	0	93.6053	68.0253	14.9911	0.4382	146	131
1	305.0000	2.0000	10	0	93.5117	68.0494	14.8303	0.6091	142	127
1	306.0000	2.0000	10	0	93.6307	68.1135	15.0242	0.2712	139	127
1	307.0000	2.0000	10	0	93.6230	68.0356	15.0396	0.4398	143	125
1	308.0000	2.0000	10	0	93.8118	67.9272	14.9191	0.5147	140	128
1	309.0000	2.0000	10	0	93.6726	68.0964	15.0946	0.4772	148	127
1	310.0000	2.0000	10	0	93.6906	68.1284	14.9640	0.4778	143	125
1	311.0000	2.0000	10	0	93.6177	68.1163	15.1626	0.6140	139	130
1	312.0000	2.0000	10	0	93.6674	68.0608	14.9575	0.4331	139	128
1	313.0000	2.0000	10	0	93.6146	68.0996	14.8787	0.4556	144	124
1	314.0000	2.0000	10	0	93.5348	68.2954	15.1762	0.3895	144	132
1	315.0000	2.0000	10	0	93.5743	68.2497	14.9578	0.3484	149	123
1	316.0000	2.0000	10	0	93.6684	68.0074	14.9221	0.5487	145	135
1	317.0000	2.0000	10	0	93.6606	68.1135	15.0711	0.4412	136	127
1	318.0000	2.0000	10	0	93.5607	68.1732	15.1119	0.4104	141	129
1	319.0000	2.0000	10	0	93.7649	68.0735	14.8661	0.4786	141	120
1	320.0000	2.0000	10	0	93.6739	68.1358	15.1763	0.5099	138	128
1	321.0000	2.0000	10	0	93.5270	68.1925	15.0774	0.4670	129	120
1	322.0000	2.0000	10	0	93.6672	68.1054	15.2318	0.4691	143	129
1	323.0000	2.0000	10	0	93.7323	68.1169	14.9519	0.4304	135	121
1	324.0000	2.0000	10	0	93.7064	68.1393	15.0010	0.6033	137	132
1	325.0000	2.0000	10	0	93.7686	68.1225	15.0181	0.3253	143	126
1	326.0000	2.0000	10	0	93.7147	68.0047	15.1319	0.4002	135	125
1	327.0000	2.0000	10	0	93.6798	68.0772	15.1218	0.4935	141	124
1	328.0000	2.0000	10	0	93.5649	68.0659	15.2715	0.5511	140	121
1	329.0000	2.0000	10	0	93.6860	68.0069	15.1451	0.3855	144	126
1	330.0000	2.0000	10	0	93.5860	68.1430	15.1256	0.4431	141	133
1	331.0000	2.0000	10	0	93.5514	68.2202	15.2450	0.4084	138	128
1	332.0000	2.0000	10	0	93.5663	68.1056	15.2202	0.4068	144	129
1	333.0000	2.0000	10	0	93.5186	68.0280	15.3599	0.4236	144	133
1	334.0000	2.0000	10	0	93.3445	68.2698	15.3172	0.4302	141	126
1	335.0000	2.0000	10	0	93.4448	68.0726	15.3712	0.3713	137	131
1	336.0000	2.0000	10	0	93.4580	68.0539	15.3332	0.3480	134	134
1	337.0000	2.0000	10	0	93.4282	68.0842	15.3546	0.4306	146	137
1	338.0000	2.0000	10	0	93.5803	68.0202	15.3422	0.4702	123	115
1	339.0000	2.0000	9	0	93.6097	67.9846	15.1244	0.5294	114	107
1	340.0000	2.0000	10	0	93.5821	68.1236	15.0964	0.5731	123	103
1	341.0000	2.0000	10	0	93.4559	68.1510	15.2993	0.3357	139	121
1	342.0000	2.0000	10	0	93.3142	68.1802	15.2963	0.4311	133	119
1	343.0000	2.0000	10	0	93.3617	68.2521	15.2770	0.3627	138	130
1	344.0000	2.0000	10	0	93.1265	68.2560	15.3362	0.3290	136	126
1	345.0000	2.0000	10	0	93.3251	68.1926	15.4824	0.2933	132	125
1	346.0000	2.0000	10	0	93.2342	68.2518	15.3455	0.3508	142	130
1	347.0000	2.0000	10	0	93.2947	68.1738	15.4491	0.2765	140	123
1	348.0000	2.0000	10	0	93.2631	68.2315	15.4098	0.3465	140	129
1	349.0000	2.0000	10	0	93.2470	68.1755	15.4674	0.3323	136	125
1	350.0000	2.0000	10	0	93.2787	68.0980	15.4209	0.3162	136	132
1	351.0000	2.0000	10	0	93.1689	68.2828	15.5220	0.2370	136	134
1	352.0000	2.0000	10	0	93.1467	68.2097	15.4888	0.2830	132	130
1	353.0000	2.0000	10	0	93.1341	68.2525	15.3678	0.3536	145	134
1	354.0000	2.0000	10	0	93.2258	68.1495	15.4609	0.3766	138	135
1	355.0000	2.0000	10	0	93.1814	68.1680	15.4848	0.3514	135	137
1	356.0000	2.0000	10	0	93.1879	68.2250	15.4331	0.3130	137	128
1	357.0000	2.0000	10	0	93.1265	68.2954	15.4031	0.3531	135	127
1	358.0000	2.0000	10	0	93.0237	68.1891	15.5486	0.2620	137	135
1	359.0000	2.0000	10	0	93.1868	68.1758	15.5703	0.3255	130	132
1	360.0000	2.0000	10	0	93.0384	68.1809	15.4719	0.3476	134	129
1	361.0000	2.0000	10	0	92.9898	68.2586	15.4460	0.3423	136	133
1	362.0000	2.0000	10	0	93.0251	68.2172	15.3576	0.3029	138	125
1	363.0000	2.0000	10	0	92.9540	68.2242	15.4568	0.2940	139	133
1	364.0000	2.0000	10	0	92.9062	68.2349	15.4554	0.3789	140	125
1	365.0000	2.0000	10	0	93.0430	68.1164	15.4263	0.3211	135	130
1	366.0000	2.0000	10	0	93.0240	68.1879	15.4587	0.2785	139	132
1	367.0000	2.0000	10	0	92.9968	68.1779	15.4362	0.3198	141	136
1	368.0000	2.0000	10	0	93.0648	68.2205	15.4429	0.2786	138	130
1	369.0000	2.0000	10	0	92.9191	68.2834	15.5098	0.2894	136	129
1	370.0000	2.0000	10	0	93.0263	68.2130	15.5015	0.2540	148	133
1	371.0000	2.0000	10	0	92.8710	68.2863	15.4478	0.3513	137	134
1	372.0000	2.0000	10	0	92.9815	68.1995	15.4657	0.2638	135	131
1	373.0000	2.0000	10	0	93.0025	68.1908	15.4046	0.2915	136	131
1	374.0000	2.0000	10	0	92.8384	68.3554	15.4401	0.3150	141	130
1	375.0000	2.0000	10	0	92.9585	68.2412	15.4885	0.3132	143	129
1	376.0000	2.0000	10	0	93.0012	68.2123	15.4072	0.3213	138	131
1	377.0000	2.0000	10	0	92.9216	68.2543	15.4735	0.3160	140	130
1	378.0000	2.0000	10	0	92.9533	68.1510	15.4618	0.3133	143	134
1	379.0000	2.0000	10	0	92.8551	68.3151	15.4994	0.2818	142	132
1	380.0000	2.0000	10	0	92.9665	68.0917	15.4676	0.2719	144	132
1	381.0000	2.0000	10	0	92.9472	68.1837	15.4649	0.2934	143	129
1	382.0000	2.0000	10	0	93.0031	68.1545	15.4017	0.3170	138	135
1	383.0000	2.0000	10	0	92.9823	68.1603	15.4837	0.2857	147	130
1	384.0000	2.0000	10	0	93.0017	68.1375	15.4455	0.3103	145	130
1	385.0000	2.0000	10	0	93.0647	68.1406	15.4237	0.3621	147	138
1	386.0000	2.0000	10	0	93.1460	68.0608	15.4028	0.3969	138	128
1	387.0000	2.0000	10	0	93.0858	68.0842	15.4968	0.4223	146	134
1	388.0000	2.0000	10	0	93.0933	67.9620	15.5077	0.4194	138	130
1	389.0000	2.0000	10	0	93.3825	68.0276	15.4311	0.4888	140	130
1	390.0000	2.0000	10	0	93.5969	67.9830	15.4690	0.4454	137	132
1	391.0000	2.0000	10	0	93.7174	67.9297	15.4326	0.3080	139	129
1	392.0000	2.0000	10	0	93.6274	68.0003	15.4650	0.3976	147	137
1	393.0000	2.0000	10	0	93.5521	68.0496	15.3869	0.4321	149	127
1	394.0000	2.0000	10	0	93.4751	67.9901	15.5270	0.4653	140	133
1	395.0000	2.0000	10	0	93.4822	67.9605	15.4266	0.5300	166	134
1	396.0000	2.0000	10	0	93.6074	68.0249	15.4613	0.4076	146	137
1	397.0000	2.0000	10	0	93.5367	67.9961	15.5564	0.4532	141	140
1	398.0000	2.0000	10	0	93.6910	68.0362	15.5323	0.3691	140	136
1	399.0000	2.0000	10	0	93.7316	68.0133	15.4748	0.2957	141	134
1	400.0000	2.0000	10	0	93.8521	67.8810	15.5554	0.2686	143	140
1	401.0000	2.0000	10	0	93.7392	67.9772	15.5718	0.3664	146	139
1	402.0000	2.0000	10	0	93.8248	68.0168	15.6274	0.3741	138	131
1	403.0000	2.0000	10	0	93.8401	67.9978	15.4804	0.3119	137	132
1	404.0000	2.0000	10	0	93.8365	68.0313	15.5101	0.2606	140	137
1	405.0000	2.0000	10	0	93.7935	68.0153	15.5956	0.3229	141	138
1	406.0000	2.0000	10	0	93.8680	68.0174	15.5640	0.3105	138	137
1	407.0000	2.0000	10	0	93.8392	68.0111	15.5858	0.2971	140	140
1	408.0000	2.0000	10	0	93.7298	68.0018	15.5778	0.3207	140	142
1	409.0000	2.0000	10	0	93.7459	68.0149	15.5882	0.3151	144	141
1	410.0000	2.0000	10	0	93.8597	67.9704	15.5359	0.2784	164	137
1	411.0000	2.0000	10	0	93.8451	67.9101	15.6055	0.2587	140	139
1	412.0000	2.0000	10	0	93.7644	68.0471	15.5932	0.2715	142	138
1	413.0000	2.0000	10	0	93.8492	67.9468	15.5126	0.2925	146	135
1	414.0000	2.0000	10	0	93.8569	68.0224	15.5382	0.2598	141	132
1	415.0000	2.0000	10	0	93.8410	67.9483	15.5536	0.2755	140	135
1	416.0000	2.0000	10	0	93.8049	68.0052	15.4742	0.3363	161	141
1	417.0000	2.0000	10	0	93.7407	68.0583	15.6006	0.2979	134	129
1	418.0000	2.0000	10	0	93.7659	68.0610	15.5290	0.2853	134	130
1	419.0000	2.0000	10	0	93.7465	68.0417	15.5324	0.3210	144	126
1	420.0000	2.0000	10	0	93.7665	67.9365	15.4580	0.3076	133	124
1	421.0000	2.0000	10	0	93.7343	68.0010	15.4985	0.3604	129	120
1	422.0000	2.0000	10	0	93.7030	68.0798	15.5296	0.3649	128	116
1	423.0000	2.0000	10	0	93.7620	67.9603	15.4694	0.3087	128	128
1	424.0000	2.0000	10	0	93.6778	68.1006	15.5364	0.3786	135	133
1	425.0000	2.0000	10	0	93.6338	68.0902	15.6370	0.2724	142	138
1	426.0000	2.0000	10	0	93.6107	68.1423	15.6240	0.3137	136	133
1	427.0000	2.0000	10	0	93.7102	68.0973	15.6364	0.3305	142	138
1	428.0000	2.0000	10	0	93.7008	68.0750	15.6483	0.2868	141	133
1	429.0000	2.0000	10	0	93.7531	68.0182	15.6058	0.2318	146	136
1	430.0000	2.0000	10	0	93.7244	68.0640	15.6171	0.3001	145	136
1	431.0000	2.0000	10	0	93.7098	68.1178	15.6854	0.2807	145	142
1	432.0000	2.0000	10	0	93.7248	68.0720	15.6618	0.3153	135	141
1	433.0000	2.0000	10	0	93.6676	68.1413	15.6490	0.3240	138	135
1	434.0000	2.0000	10	0	93.6476	68.1683	15.6515	0.2800	158	136
1	435.0000	2.0000	10	0	93.7626	68.1701	15.6139	0.2997	136	133
1	436.0000	2.0000	10	0	93.6592	68.0959	15.6059	0.2674	145	136
1	437.0000	2.0000	10	0	93.7239	68.1088	15.6291	0.2839	162	137
1	438.0000	2.0000	10	0	93.6240	68.1417	15.5865	0.3226	143	138
1	439.0000	2.0000	10	0	93.7781	68.0483	15.4042	0.3055	142	137
1	440.0000	2.0000	10	0	93.7338	68.1194	15.5323	0.2406	139	134
1	441.0000	2.0000	10	0	93.7414	68.1393	15.6362	0.2646	145	134
1	442.0000	2.0000	10	0	93.6996	68.1990	15.5376	0.2197	140	133
1	443.0000	2.0000	10	0	93.7415	68.2061	15.5158	0.2426	137	134
1	444.0000	2.0000	10	0	93.6815	68.1420	15.1462	0.5963	136	125
1	445.0000	2.0000	10	0	93.6483	68.1230	15.3185	0.4019	164	125
1	446.0000	2.0000	10	0	93.7702	68.1291	15.2748	0.5204	158	125
1	447.0000	2.0000	10	0	94.0839	68.0614	15.2203	0.6759	159	122
1	448.0000	2.0000	10	0	94.2335	67.7336	14.7969	0.7364	157	120
1	449.0000	2.0000	10	0	94.0101	67.9099	15.2135	0.6333	136	119
1	450.0000	2.0000	10	0	94.2586	67.9083	15.0473	0.6602	143	121
1	451.0000	2.0000	10	0	94.1054	67.9913	15.0921	0.6837	138	125
1	452.0000	2.0000	10	0	94.9536	67.7472	14.7618	0.4060	158	122
1	453.0000	2.0000	10	0	94.5798	68.0060	14.7740	0.5934	133	120
1	454.0000	2.0000	9	0	94.6548	67.7855	14.8225	0.5489	138	121
1	455.0000	2.0000	10	0	94.6639	67.8555	14.7537	0.5032	136	131
1	456.0000	2.0000	10	0	94.8230	67.8678	14.6106	0.3553	140	127
1	457.0000	2.0000	10	0	94.7543	67.8766	14.7062	0.3635	136	127
1	458.0000	2.0000	10	0	94.8190	67.9066	14.6449	0.3362	149	125
1	459.0000	2.0000	10	0	94.7675	67.9149	14.6181	0.3395	133	128
1	460.0000	2.0000	10	0	95.0081	67.7761	14.6873	0.3602	137	120
1	461.0000	2.0000	10	0	94.9190	67.8176	14.7207	0.3529	137	130
1	462.0000	2.0000	10	0	95.0353	67.7843	14.6500	0.2799	140	123
1	463.0000	2.0000	10	0	95.0173	67.7857	14.6853	0.3297	143	128
1	464.0000	2.0000	10	0	94.9503	67.7215	14.6675	0.3449	140	130
1	465.0000	2.0000	10	0	95.0727	67.7707	14.5997	0.2843	142	128
1	466.0000	2.0000	10	0	95.0459	67.8236	14.5324	0.4766	143	135
1	467.0000	2.0000	10	0	95.0854	67.7915	14.6572	0.3221	144	137
1	468.0000	2.0000	10	0	95.1369	67.7548	14.5966	0.2917	144	136
1	469.0000	2.0000	10	0	95.2922	67.6924	14.4933	0.3214	140	134
1	470.0000	2.0000	10	0	95.2606	67.6938	14.5442	0.3164	144	126
1	471.0000	2.0000	10	0	95.2460	67.6395	14.4770	0.3110	144	135
1	472.0000	2.0000	10	0	95.3022	67.6752	14.5351	0.2944	145	135
1	473.0000	2.0000	10	0	95.2225	67.5452	14.3976	0.3779	136	135
1	474.0000	2.0000	10	0	95.4812	67.6324	14.4696	0.2667	139	128
1	475.0000	2.0000	10	0	95.3404	67.7327	14.5171	0.2943	135	132
1	476.0000	2.0000	10	0	95.4032	67.6587	14.4215	0.2295	137	140
1	477.0000	2.0000	10	0	95.3529	67.6643	14.3795	0.2619	141	128
1	478.0000	2.0000	10	0	95.4159	67.6274	14.4523	0.2552	139	141
1	479.0000	2.0000	10	0	95.3646	67.6142	14.4350	0.2250	145	134
1	480.0000	2.0000	10	0	95.3281	67.6751	14.4371	0.2383	146	137
1	481.0000	2.0000	10	0	95.3146	67.6930	14.5409	0.2343	138	138
1	482.0000	2.0000	10	0	95.3867	67.7009	14.5839	0.2064	137	130
1	483.0000	2.0000	10	0	95.3878	67.6603	14.4429	0.2969	136	134
1	484.0000	2.0000	10	0	95.3642	67.7275	14.4806	0.2065	141	133
1	485.0000	2.0000	10	0	95.4341	67.6458	14.4476	0.2061	143	139
1	486.0000	2.0000	10	0	95.3542	67.6216	14.4731	0.2358	144	139
1	487.0000	2.0000	10	0	95.4153	67.5732	14.4860	0.2236	142	139
1	488.0000	2.0000	10	0	95.4551	67.5864	14.5010	0.1927	142	141
1	489.0000	2.0000	10	0	95.4221	67.6447	14.5205	0.2104	140	143
1	490.0000	2.0000	10	0	95.3904	67.6900	14.5412	0.2279	140	133
1	491.0000	2.0000	10	0	95.4385	67.5974	14.4686	0.2278	140	144
1	492.0000	2.0000	10	0	95.4633	67.5648	14.5515	0.2969	141	142
1	493.0000	2.0000	10	0	95.3782	67.6753	14.5910	0.2647	136	140
1	0.0000	3.0000	10	0	6.4091	107.6958	131.1398	0.2616	162	144
1	1.0000	3.0000	9	0	6.2620	107.8522	131.0963	0.2583	158	141
1	2.0000	3.0000	10	0	6.4480	107.7234	131.2345	0.3770	156	138
1	3.0000	3.0000	10	0	6.4268	107.6212	131.3127	0.4134	155	145
1	4.0000	3.0000	10	0	6.3976	107.7504	131.0992	0.3438	157	136
1	5.0000	3.0000	10	0	6.2845	107.7567	131.1600	0.3443	153	145
1	6.0000	3.0000	10	0	6.3933	107.6851	131.1693	0.2984	156	139
1	7.0000	3.0000	10	0	6.3401	107.7070	131.0866	0.2580	155	138
1	8.0000	3.0000	10	0	6.2739	107.6280	131.2474	0.3397	156	141
1	9.0000	3.0000	10	0	6.4275	107.6507	131.1178	0.2478	157	140
1	10.0000	3.0000	10	0	6.2294	107.4476	131.1612	0.4435	152	133
1	11.0000	3.0000	10	0	6.3651	107.6265	131.0859	0.3708	143	124
1	12.0000	3.0000	10	0	6.2108	107.4894	131.1807	0.4202	146	125
1	13.0000	3.0000	10	0	6.6169	107.4922	131.3869	0.4875	145	127
1	14.0000	3.0000	10	0	6.2956	107.5807	131.0987	0.2768	151	126
1	15.0000	3.0000	10	0	6.4080	107.6571	131.1667	0.2497	150	140
1	16.0000	3.0000	10	0	6.3243	107.6952	131.0353	0.2418	156	137
1	17.0000	3.0000	10	0	6.4236	107.7115	131.1046	0.3125	154	143
1	18.0000	3.0000	10	0	6.2683	107.6700	131.0273	0.2771	153	132
1	19.0000	3.0000	10	0	6.4414	107.7479	131.1430	0.3516	147	137
1	20.0000	3.0000	10	0	6.2851	107.6189	131.0169	0.3138	158	135
1	21.0000	3.0000	10	0	6.3334	107.7432	131.0582	0.2539	161	144
1	22.0000	3.0000	10	0	6.5618	107.5857	131.3021	0.3583	158	141
1	23.0000	3.0000	10	0	6.4145	107.7253	131.0970	0.3558	161	142
1	24.0000	3.0000	10	0	6.3735	107.7858	131.0109	0.2844	157	134
1	25.0000	3.0000	10	0	6.4114	107.7340	131.0672	0.2810	149	133
1	26.0000	3.0000	10	0	6.4678	107.6752	131.1432	0.2775	152	133
1	27.0000	3.0000	9	0	6.3968	107.6015	131.1823	0.4221	158	140
1	28.0000	3.0000	10	0	6.4741	107.6474	131.1350	0.3004	149	137
1	29.0000	3.0000	10	0	6.5400	107.5449	131.2511	0.3312	147	136
1	30.0000	3.0000	10	0	6.4349	107.6428	131.1310	0.2906	154	135
1	31.0000	3.0000	10	0	6.2177	107.5867	131.1274	0.3217	148	132
1	32.0000	3.0000	10	0	6.2811	107.4346	131.1091	0.3217	145	126
1	33.0000	3.0000	10	0	6.2983	107.4802	131.2019	0.3372	159	132
1	34.0000	3.0000	10	0	6.3958	107.4106	131.2686	0.4380	169	128
1	35.0000	3.0000	10	0	6.2321	107.5644	131.4648	0.3600	137	133
1	36.0000	3.0000	10	0	6.2797	107.5839	131.3467	0.2892	141	138
1	37.0000	3.0000	10	0	6.4707	107.4906	131.4697	0.3869	146	134
1	38.0000	3.0000	10	0	6.3009	107.5447	131.2703	0.3586	142	126
1	39.0000	3.0000	10	0	6.3397	107.5434	131.2771	0.4362	137	128
1	40.0000	3.0000	10	0	6.3493	107.5278	131.2669	0.3426	140	127
1	41.0000	3.0000	10	0	6.2493	107.4918	131.2292	0.3312	133	124
1	42.0000	3.0000	10	0	6.3969	107.4763	131.3797	0.3835	132	124
1	43.0000	3.0000	10	0	6.3551	107.5542	131.3792	0.3736	138	134
1	44.0000	3.0000	10	0	6.3037	107.5191	131.2858	0.4150	136	130
1	45.0000	3.0000	10	0	6.3122	107.5313	131.2394	0.3442	137	129
1	46.0000	3.0000	10	0	6.3665	107.4245	131.3599	0.3153	129	126
1	47.0000	3.0000	10	0	6.4453	107.5640	131.3326	0.4302	133	118
1	48.0000	3.0000	10	0	6.2312	107.4226	131.2428	0.4711	111	111
1	49.0000	3.0000	10	0	6.7270	106.9396	131.4495	1.1242	110	93
1	50.0000	3.0000	9	0	7.4714	106.7531	131.8304	0.6868	83	84
1	51.0000	3.0000	9	0	6.6848	106.6071	131.6831	0.5390	83	81
1	52.0000	3.0000	8	0	6.2294	106.7923	131.1243	0.6481	78	84
1	53.0000	3.0000	8	0	5.7665	106.7634	130.8590	0.7976	89	90
1	54.0000	3.0000	10	0	5.9665	107.1934	131.0624	0.6079	106	99
1	55.0000	3.0000	10	0	6.1461	106.7306	130.9708	0.6601	113	99
1	56.0000	3.0000	10	0	6.1967	107.3221	130.8381	0.4533	111	94
1	57.0000	3.0000	10	0	6.4139	107.2805	130.6325	0.7916	109	96
1	58.0000	3.0000	10	0	6.4413	107.4486	131.1993	0.6082	105	88
1	59.0000	3.0000	9	0	6.3087	107.4822	130.7679	0.7472	96	84
1	60.0000	3.0000	8	0	6.4059	107.5643	131.2494	0.5585	102	84
1	61.0000	3.0000	8	0	7.0102	107.5656	131.3127	0.7534	89	84
1	62.0000	3.0000	7	0	6.3825	107.0629	131.4331	1.1460	95	72
0	63.0000	3.0000	0	3	0.0000	0.0000	0.0000	0.0000	73	74
1	64.0000	3.0000	7	0	6.9007	107.3253	131.1041	0.8551	79	77
1	65.0000	3.0000	6	0	6.7639	107.4632	131.8277	0.9623	72	69
0	66.0000	3.0000	0	3	0.0000	0.0000	0.0000	0.0000	85	68
0	67.0000	3.0000	0	3	0.0000	0.0000	0.0000	0.0000	57	65
0	68.0000	3.0000	0	3	0.0000	0.0000	0.0000	0.0000	60	65
0	69.0000	3.0000	0	3	0.0000	0.0000	0.0000	0.0000	63	70
0	70.0000	3.0000	0	3	0.0000	0.0000	0.0000	0.0000	60	62
2	71.0000	3.0000	6	0	9.3271	52.7592	32.5104	1.1185	59	64
0	72.0000	3.0000	0	3	0.0000	0.0000	0.0000	0.0000	55	60
0	73.0000	3.0000	0	3	0.0000	0.0000	0.0000	0.0000	58	59
0	74.0000	3.0000	0	3	0.0000	0.0000	0.0000	0.0000	72	60
1	75.0000	3.0000	7	0	6.1806	106.7991	130.9972	0.8560	63	59
1	76.0000	3.0000	7	0	6.1112	107.0461	130.9161	0.7933	66	67
0	77.0000	3.0000	0	3	0.0000	0.0000	0.0000	0.0000	63	71
0	78.0000	3.0000	0	3	0.0000	0.0000	0.0000	0.0000	64	73
0	79.0000	3.0000	0	3	0.0000	0.0000	0.0000	0.0000	63	68
0	80.0000	3.0000	0	3	0.0000	0.0000	0.0000	0.0000	67	69
0	81.0000	3.0000	0	3	0.0000	0.0000	0.0000	0.0000	63	73
2	82.0000	3.0000	6	0	172.6760	63.7800	149.6165	1.3088	62	71
0	83.0000	3.0000	0	3	0.0000	0.0000	0.0000	0.0000	71	71
2	84.0000	3.0000	6	0	7.9397	52.8143	32.7765	1.1865	75	75
0	85.0000	3.0000	0	3	0.0000	0.0000	0.0000	0.0000	64	74
3	86.0000	3.0000	6	0	8.1866	52.7187	32.1137	1.3449	66	70
0	87.0000	3.0000	0	3	0.0000	0.0000	0.0000	0.0000	72	71
0	88.0000	3.0000	0	3	0.0000	0.0000	0.0000	0.0000	65	69
0	89.0000	3.0000	0	3	0.0000	0.0000	0.0000	0.0000	73	74
1	90.0000	3.0000	6	0	6.1340	107.0488	131.5605	0.4798	62	70
0	91.0000	3.0000	0	3	0.0000	0.0000	0.0000	0.0000	70	76
1	92.0000	3.0000	8	0	6.6404	106.7108	131.4209	0.6982	66	77
1	93.0000	3.0000	8	0	6.6265	107.0422	131.2855	0.7050	84	81
1	94.0000	3.0000	8	0	5.7045	106.8279	131.3583	0.4715	92	86
1	95.0000	3.0000	8	0	5.6820	106.7778	130.9812	0.6010	95	91
1	96.0000	3.0000	9	0	6.4321	106.8994	131.1847	0.5535	105	98
1	97.0000	3.0000	10	0	6.4734	106.6944	131.3861	0.6203	115	100
1	98.0000	3.0000	10	0	5.8117	106.7498	130.8892	0.5686	116	102
1	99.0000	3.0000	10	0	6.4864	107.0387	131.6086	0.6624	131	114
1	100.0000	3.0000	10	0	6.5836	106.9562	131.3446	0.4630	133	115
1	101.0000	3.0000	10	0	6.3860	106.9992	131.1678	0.3541	137	126
1	102.0000	3.0000	10	0	6.1858	107.3185	131.0803	0.3186	132	124
1	103.0000	3.0000	10	0	6.1768	107.1884	131.2577	0.3101	140	130
1	104.0000	3.0000	10	0	6.3861	107.2412	131.3410	0.3115	136	132
1	105.0000	3.0000	10	0	6.3543	107.2143	131.2559	0.3125	140	137
1	106.0000	3.0000	10	0	6.3006	107.2268	131.1780	0.2886	145	132
1	107.0000	3.0000	10	0	6.4063	107.2262	131.3006	0.3106	142	130
1	108.0000	3.0000	10	0	6.3847	107.2259	131.2637	0.2290	143	138
1	109.0000	3.0000	10	0	6.3576	107.2121	131.2226	0.4455	145	135
1	110.0000	3.0000	10	0	6.5647	107.2160	131.2640	0.3854	145	133
1	111.0000	3.0000	10	0	6.2439	107.2940	131.3246	0.2829	141	136
1	112.0000	3.0000	10	0	6.4759	107.2350	131.2153	0.3039	143	133
1	113.0000	3.0000	10	0	6.2126	107.2048	131.2659	0.3481	145	133
1	114.0000	3.0000	10	0	6.2226	107.2515	131.0647	0.3019	140	131
1	115.0000	3.0000	10	0	6.2310	107.1860	131.1695	0.3331	140	124
1	116.0000	3.0000	10	0	6.4169	107.1029	131.1314	0.4105	142	122
1	117.0000	3.0000	10	0	6.3683	107.0575	131.3142	0.4886	141	120
1	118.0000	3.0000	10	0	6.0572	106.9541	131.1711	0.4697	144	124
1	119.0000	3.0000	10	0	6.1287	107.0029	131.1266	0.4999	136	121
1	120.0000	3.0000	10	0	6.2852	106.9089	131.2432	0.3718	134	115
1	121.0000	3.0000	10	0	6.4012	106.9836	131.2163	0.5447	133	111
1	122.0000	3.0000	10	0	6.2739	106.9158	131.1883	0.4147	140	120
1	123.0000	3.0000	10	0	6.0842	106.9738	131.0933	0.3978	145	130
1	124.0000	3.0000	10	0	6.3205	107.1208	131.2197	0.4402	141	130
1	125.0000	3.0000	10	0	6.2251	107.1111	131.1832	0.3259	138	128
1	126.0000	3.0000	10	0	6.1778	107.1008	131.2010	0.3116	142	128
1	127.0000	3.0000	10	0	6.3570	107.0492	131.3721	0.4172	138	129
1	128.0000	3.0000	10	0	6.3158	107.1294	131.0971	0.3942	143	129
1	129.0000	3.0000	10	0	6.3186	107.2284	131.0905	0.2468	146	130
1	130.0000	3.0000	10	0	6.2154	107.1673	131.1891	0.2989	143	131
1	131.0000	3.0000	10	0	6.2422	107.0495	131.1579	0.4038	144	131
1	132.0000	3.0000	10	0	6.3134	107.1987	131.2470	0.2965	134	126
1	133.0000	3.0000	10	0	6.2065	107.0375	131.1453	0.4342	135	121
1	134.0000	3.0000	10	0	6.1952	107.0807	131.1933	0.3657	139	120
1	135.0000	3.0000	9	0	6.0655	107.0704	131.1288	0.2786	143	128
1	136.0000	3.0000	10	0	6.3121	107.2163	131.1980	0.3220	132	128
1	137.0000	3.0000	10	0	6.1962	107.0338	131.2219	0.4726	143	130
1	138.0000	3.0000	10	0	6.1357	107.1763	131.0952	0.3535	148	129
1	139.0000	3.0000	10	0	6.1297	107.0120	131.2134	0.4347	141	130
1	140.0000	3.0000	10	0	6.3817	106.9646	131.2181	0.3949	143	128
1	141.0000	3.0000	10	0	6.2470	106.7676	131.1416	0.7041	130	120
1	142.0000	3.0000	10	0	6.2672	107.0422	131.0962	0.3774	126	118
1	143.0000	3.0000	10	0	6.3248	106.9154	131.1489	0.4063	134	118
1	144.0000	3.0000	10	0	6.5926	107.0444	131.3007	0.4167	137	117
1	145.0000	3.0000	10	0	6.4277	107.2059	131.3600	0.3398	142	127
1	146.0000	3.0000	10	0	6.1453	107.1053	131.0944	0.3605	143	124
1	147.0000	3.0000	10	0	6.3506	107.1470	131.2803	0.3661	141	134
1	148.0000	3.0000	10	0	6.4738	107.0593	131.2396	0.4195	139	124
1	149.0000	3.0000	10	0	6.2134	107.1635	131.1622	0.3332	133	121
1	150.0000	3.0000	10	0	6.1029	106.8553	131.1777	0.4645	131	126
1	151.0000	3.0000	10	0	6.2998	107.1579	131.1968	0.4925	136	126
1	152.0000	3.0000	10	0	5.9903	107.0312	131.1067	0.3725	139	129
1	153.0000	3.0000	10	0	6.4555	107.0679	131.3237	0.2910	139	126
1	154.0000	3.0000	10	0	6.4150	107.1564	131.2350	0.4134	148	128
1	155.0000	3.0000	10	0	6.1636	107.1898	131.0360	0.3373	139	126
1	156.0000	3.0000	10	0	6.2650	107.2497	131.2491	0.4331	142	131
1	157.0000	3.0000	10	0	6.4758	107.1315	131.2450	0.3850	140	130
1	158.0000	3.0000	10	0	6.2438	107.1606	131.3363	0.3518	146	128
1	159.0000	3.0000	10	0	6.3992	107.1627	131.4171	0.2797	142	125
1	160.0000	3.0000	10	0	6.2937	107.1948	131.2128	0.3250	138	134
1	161.0000	3.0000	10	0	6.1273	106.9272	131.3610	0.6510	142	127
1	162.0000	3.0000	10	0	6.3430	107.0977	131.1650	0.3905	137	124
1	163.0000	3.0000	10	0	6.2052	107.1565	131.1605	0.3674	146	133
1	164.0000	3.0000	10	0	5.9005	107.1223	131.1429	0.4933	150	133
1	165.0000	3.0000	10	0	6.2341	107.2508	131.1470	0.3420	136	127
1	166.0000	3.0000	10	0	6.3385	107.1958	131.2069	0.3763	141	132
1	167.0000	3.0000	10	0	5.9221	107.0372	130.9160	0.5379	141	126
1	168.0000	3.0000	10	0	6.4605	107.0903	131.2762	0.4485	135	119
1	169.0000	3.0000	10	0	6.2695	107.0087	131.0944	0.4123	125	111
1	170.0000	3.0000	9	0	6.2763	106.7573	131.3175	0.9005	113	98
1	171.0000	3.0000	8	0	6.4094	107.1126	131.3352	0.4476	103	89
1	172.0000	3.0000	9	0	6.2357	106.8034	131.1728	0.7733	88	77
1	173.0000	3.0000	6	0	106.1996	118.0493	167.9417	1.8575	63	63
0	174.0000	3.0000	0	3	0.0000	0.0000	0.0000	0.0000	60	58
1	175.0000	3.0000	6	0	91.7794	67.8736	15.1434	0.7176	61	69
1	176.0000	3.0000	8	0	91.8980	67.7285	15.7585	0.5213	75	74
1	177.0000	3.0000	8	0	91.6652	68.0152	15.9730	0.5384	86	88
1	178.0000	3.0000	10	0	91.7527	67.8117	16.2070	0.6610	109	102
1	179.0000	3.0000	10	0	91.7121	67.9457	16.2089	0.3857	115	114
1	180.0000	3.0000	10	0	91.3856	68.1230	16.2821	0.4657	116	116
1	181.0000	3.0000	10	0	91.6303	67.9696	16.0401	0.3382	128	116
1	182.0000	3.0000	10	0	91.6294	67.6905	15.9611	0.6518	117	117
1	183.0000	3.0000	10	0	91.6948	68.0975	15.9419	0.3355	117	113
1	184.0000	3.0000	10	0	91.7744	68.0243	15.8805	0.3792	119	125
1	185.0000	3.0000	10	0	91.3919	68.2428	16.0797	0.4630	125	125
1	186.0000	3.0000	10	0	91.4870	68.1199	15.9838	0.4650	129	124
1	187.0000	3.0000	10	0	91.5747	67.9875	16.0633	0.4672	126	121
1	188.0000	3.0000	10	0	91.5321	68.0869	16.0130	0.4520	136	124
1	189.0000	3.0000	10	0	91.4809	68.0845	15.9689	0.3666	124	126
1	190.0000	3.0000	10	0	91.4967	68.2275	15.9987	0.3908	126	120
1	191.0000	3.0000	10	0	91.4386	68.1165	16.1107	0.4809	123	126
1	192.0000	3.0000	10	0	91.5111	68.1278	16.0894	0.3934	125	127
1	193.0000	3.0000	10	0	91.3837	68.2667	16.0865	0.4095	124	125
1	194.0000	3.0000	10	0	91.4566	68.0281	16.1258	0.4476	119	121
1	195.0000	3.0000	10	0	91.4024	68.0996	16.0618	0.3113	121	126
1	196.0000	3.0000	10	0	91.5974	68.0443	16.0675	0.2967	123	124
1	197.0000	3.0000	10	0	91.3343	68.1879	16.1091	0.3494	121	126
1	198.0000	3.0000	10	0	91.4628	68.2294	16.0241	0.3931	119	126
1	199.0000	3.0000	10	0	91.3569	68.2185	16.1068	0.3083	121	125
1	200.0000	3.0000	10	0	91.3456	68.2536	16.1351	0.3368	114	122
1	201.0000	3.0000	10	0	91.3690	68.1291	16.0487	0.3136	121	125
1	202.0000	3.0000	10	0	91.4210	68.1882	15.9906	0.3204	121	124
1	203.0000	3.0000	10	0	91.3624	68.1650	16.1280	0.3686	115	124
1	204.0000	3.0000	10	0	91.3788	68.2040	16.1651	0.2842	126	126
1	205.0000	3.0000	10	0	91.3883	68.2918	16.2624	0.3297	127	126
1	206.0000	3.0000	10	0	91.3920	68.1245	16.1267	0.2894	123	124
1	207.0000	3.0000	10	0	91.3287	68.1919	16.1003	0.3076	123	120
1	208.0000	3.0000	10	0	91.2078	68.3397	16.2336	0.3914	122	125
1	209.0000	3.0000	10	0	91.2805	68.1991	16.1703	0.4117	128	126
1	210.0000	3.0000	10	0	91.3272	68.2527	16.2331	0.3522	120	122
1	211.0000	3.0000	10	0	91.2349	68.3407	16.2671	0.3575	126	125
1	212.0000	3.0000	10	0	91.2838	68.3030	16.2681	0.3267	121	127
1	213.0000	3.0000	9	0	91.2610	68.4041	16.2265	0.3128	119	124
1	214.0000	3.0000	10	0	91.3026	68.3637	16.2246	0.3179	127	118
1	215.0000	3.0000	10	0	91.3992	68.3041	16.1531	0.2766	118	113
1	216.0000	3.0000	10	0	91.3277	68.3283	16.0437	0.3959	113	115
1	217.0000	3.0000	10	0	91.3314	68.3475	16.1742	0.3405	97	109
1	218.0000	3.0000	10	0	91.3695	68.1707	16.0948	0.3261	107	113
1	219.0000	3.0000	10	0	91.2407	68.2632	16.0982	0.3753	111	107
1	220.0000	3.0000	10	0	91.2879	68.1755	16.0295	0.3013	109	104
1	221.0000	3.0000	10	0	91.2528	68.2895	16.0609	0.3849	105	99
1	222.0000	3.0000	9	0	91.3670	68.2541	16.0161	0.3404	102	99
1	223.0000	3.0000	10	0	91.3108	68.2903	15.9631	0.4233	102	100
1	224.0000	3.0000	9	0	91.3925	68.2272	16.1074	0.3860	116	95
1	225.0000	3.0000	8	0	91.3901	68.1032	15.9836	0.3820	122	92
1	226.0000	3.0000	8	0	91.4344	68.0335	16.0641	0.2276	118	84
1	227.0000	3.0000	9	0	91.4787	68.2272	16.0823	0.3293	110	82
1	228.0000	3.0000	7	0	91.4680	68.3400	16.2297	0.2877	114	81
1	229.0000	3.0000	7	0	91.4106	68.4597	16.0891	0.2002	120	80
1	230.0000	3.0000	8	0	91.6360	68.0653	15.2651	0.9355	91	81
1	231.0000	3.0000	10	0	91.7484	67.9971	15.9098	0.7515	90	78
0	232.0000	3.0000	0	3	0.0000	0.0000	0.0000	0.0000	126	79
1	233.0000	3.0000	6	0	92.2819	68.0074	15.4828	1.1476	108	84
1	234.0000	3.0000	7	0	91.8764	68.3034	14.7699	0.9330	89	76
1	235.0000	3.0000	7	0	93.7573	67.7735	12.8271	0.6093	94	79
0	236.0000	3.0000	0	3	0.0000	0.0000	0.0000	0.0000	102	81
1	237.0000	3.0000	7	0	93.7671	67.6658	13.6002	1.2810	104	85
1	238.0000	3.0000	7	0	93.9682	67.7605	13.0893	0.4259	105	86
1	239.0000	3.0000	8	0	94.0705	67.7893	13.0805	0.6006	108	92
1	240.0000	3.0000	9	0	94.0723	67.9480	12.6174	0.4172	104	85
1	241.0000	3.0000	8	0	94.0573	67.7847	13.1121	0.3892	114	90
1	242.0000	3.0000	8	0	94.0417	67.8736	13.0702	0.3116	115	93
1	243.0000	3.0000	9	0	94.1210	67.7220	13.0193	0.3987	104	92
1	244.0000	3.0000	10	0	94.1022	67.8175	13.0658	0.4119	111	92
1	245.0000	3.0000	9	0	93.9493	67.9070	13.0034	0.3978	111	95
1	246.0000	3.0000	8	0	94.0166	67.7758	13.0923	0.4206	113	96
1	247.0000	3.0000	9	0	94.2095	67.8308	13.0427	0.3996	117	103
1	248.0000	3.0000	10	0	94.1267	67.7654	13.1281	0.4093	115	105
1	249.0000	3.0000	10	0	94.0350	67.8666	13.1368	0.3006	119	103
1	250.0000	3.0000	10	0	94.0800	67.8060	13.0422	0.3643	123	108
1	251.0000	3.0000	9	0	94.1315	67.7685	13.1451	0.3593	121	107
1	252.0000	3.0000	10	0	94.0032	67.9402	12.8965	0.6076	117	107
1	253.0000	3.0000	9	0	94.1693	67.8864	13.1709	0.4443	127	117
1	254.0000	3.0000	9	0	94.2066	67.7896	13.1522	0.4408	119	113
1	255.0000	3.0000	9	0	94.0367	67.8896	13.3550	0.4094	122	114
1	256.0000	3.0000	10	0	94.1055	67.8835	13.2671	0.3283	125	114
1	257.0000	3.0000	10	0	94.0335	67.8587	13.2998	0.4294	135	115
1	258.0000	3.0000	9	0	94.0057	67.8625	13.5235	0.3241	136	119
1	259.0000	3.0000	10	0	94.0410	67.9717	13.5650	0.3166	135	116
1	260.0000	3.0000	10	0	94.1091	67.8700	13.5002	0.2244	136	123
1	261.0000	3.0000	10	0	94.0388	67.8162	13.5647	0.3006	130	124
1	262.0000	3.0000	9	0	93.9736	67.9814	13.6095	0.3269	147	124
1	263.0000	3.0000	10	0	94.0445	67.7742	13.6335	0.2408	139	126
1	264.0000	3.0000	10	0	93.9860	67.9007	13.7197	0.2971	123	124
1	265.0000	3.0000	10	0	93.9776	67.9628	13.7591	0.3283	132	126
1	266.0000	3.0000	10	0	94.0339	67.8632	13.7901	0.2621	144	132
1	267.0000	3.0000	10	0	94.0093	67.8935	13.8398	0.2961	129	128
1	268.0000	3.0000	10	0	93.9028	67.9747	13.7818	0.3783	135	130
1	269.0000	3.0000	9	0	93.9376	67.9134	13.8584	0.2658	134	133
1	270.0000	3.0000	10	0	93.9463	67.8774	13.9352	0.2906	129	130
1	271.0000	3.0000	10	0	93.9482	67.8999	13.9534	0.2771	131	133
1	272.0000	3.0000	10	0	93.9734	67.9523	14.1244	0.2956	152	139
1	273.0000	3.0000	10	0	93.9966	67.8949	14.0754	0.2165	133	128
1	274.0000	3.0000	10	0	93.9126	67.9734	14.1390	0.2361	147	133
1	275.0000	3.0000	10	0	93.9210	67.9201	14.1004	0.3087	139	133
1	276.0000	3.0000	10	0	93.9920	67.9322	14.1485	0.2591	141	133
1	277.0000	3.0000	9	0	94.0380	68.0236	14.1494	0.2545	145	138
1	278.0000	3.0000	10	0	93.8790	68.1416	14.3246	0.2913	138	130
1	279.0000	3.0000	10	0	93.9125	68.0758	14.3184	0.2681	137	129
1	280.0000	3.0000	10	0	93.8960	68.0923	14.3622	0.2577	136	130
1	281.0000	3.0000	10	0	93.8792	68.0024	14.4115	0.2458	140	130
1	282.0000	3.0000	10	0	93.8727	68.0364	14.3299	0.2243	135	138
1	283.0000	3.0000	10	0	93.9229	67.9952	14.4691	0.2548	140	134
1	284.0000	3.0000	10	0	93.9655	68.0298	14.3697	0.3121	141	130
1	285.0000	3.0000	10	0	93.8388	67.9769	14.5484	0.3283	133	128
1	286.0000	3.0000	10	0	93.9415	67.9874	14.5549	0.3016	133	127
1	287.0000	3.0000	10	0	93.8458	67.9898	14.5909	0.2887	146	133
1	288.0000	3.0000	10	0	93.7717	68.0851	14.5700	0.3024	136	122
1	289.0000	3.0000	10	0	93.7914	68.0317	14.6373	0.3094	139	130
1	290.0000	3.0000	10	0	93.7446	68.1161	14.6462	0.3043	140	130
1	291.0000	3.0000	10	0	93.7363	68.0956	14.6696	0.3545	139	129
1	292.0000	3.0000	10	0	93.7962	68.0930	14.7208	0.3599	144	128
1	293.0000	3.0000	10	0	93.7215	68.0456	14.7788	0.3695	145	125
1	294.0000	3.0000	10	0	93.7522	68.0856	14.7826	0.2417	146	128
1	295.0000	3.0000	10	0	93.7024	68.0537	14.9244	0.3389	146	123
1	296.0000	3.0000	10	0	93.6859	68.0406	14.9229	0.2933	145	128
1	297.0000	3.0000	10	0	93.6236	68.1201	15.0433	0.2841	145	126
1	298.0000	3.0000	10	0	93.7178	68.0738	14.8392	0.3417	142	123
1	299.0000	3.0000	10	0	93.7332	67.9557	14.9206	0.4544	152	127
1	300.0000	3.0000	10	0	93.6078	68.0151	14.7372	0.4336	145	122
1	301.0000	3.0000	10	0	93.4968	68.2061	14.6875	0.3778	146	125
1	302.0000	3.0000	10	0	93.6484	68.0725	14.7076	0.4935	152	124
1	303.0000	3.0000	10	0	93.8259	67.9647	14.8618	0.3803	151	129
1	304.0000	3.0000	10	0	93.6402	68.1116	14.7713	0.4061	142	131
1	305.0000	3.0000	10	0	93.7483	68.3347	14.9392	0.6828	143	124
1	306.0000	3.0000	10	0	93.7209	68.0547	14.7340	0.4212	150	125
1	307.0000	3.0000	10	0	93.7988	67.9945	14.7780	0.5937	142	124
1	308.0000	3.0000	10	0	93.8024	68.0858	14.7386	0.4063	148	129
1	309.0000	3.0000	10	0	93.6471	68.2323	14.7932	0.6997	143	123
1	310.0000	3.0000	10	0	93.8131	68.0520	14.8676	0.3549	140	118
1	311.0000	3.0000	10	0	93.5446	68.2960	15.0293	0.6390	141	123
1	312.0000	3.0000	10	0	93.6014	68.1788	14.8899	0.4507	146	124
1	313.0000	3.0000	10	0	93.8760	68.0903	14.6888	0.4193	144	128
1	314.0000	3.0000	10	0	93.7580	68.1839	14.8351	0.4205	147	128
1	315.0000	3.0000	10	0	93.6717	68.1615	14.7945	0.5151	142	125
1	316.0000	3.0000	10	0	93.7459	68.1276	15.0395	0.5148	142	121
1	317.0000	3.0000	10	0	93.7635	68.1671	14.8820	0.3742	131	123
1	318.0000	3.0000	10	0	93.7794	68.1525	14.8772	0.3571	140	121
1	319.0000	3.0000	10	0	93.7977	68.1124	14.7939	0.4796	141	124
1	320.0000	3.0000	10	0	93.7079	68.1756	14.9319	0.3661	144	126
1	321.0000	3.0000	10	0	93.7783	68.1557	14.8686	0.2893	145	124
1	322.0000	3.0000	10	0	93.6211	68.1807	14.8534	0.4280	139	127
1	323.0000	3.0000	10	0	93.6516	68.1068	14.9107	0.4498	143	123
1	324.0000	3.0000	10	0	93.6687	68.1266	14.8396	0.4727	148	126
1	325.0000	3.0000	10	0	93.7076	68.1531	14.8932	0.3156	139	131
1	326.0000	3.0000	10	0	93.7102	68.0757	15.0473	0.4748	140	128
1	327.0000	3.0000	10	0	93.7645	68.1132	15.0117	0.3654	142	127
1	328.0000	3.0000	10	0	93.7260	68.1459	14.9934	0.3065	145	126
1	329.0000	3.0000	10	0	93.6272	68.0895	15.0672	0.4385	139	130
1	330.0000	3.0000	10	0	93.5761	68.2288	15.0160	0.4555	151	137
1	331.0000	3.0000	10	0	93.5444	68.1456	15.0812	0.3749	139	132
1	332.0000	3.0000	10	0	93.5283	68.1897	15.1831	0.4635	139	132
1	333.0000	3.0000	10	0	93.5432	68.1671	15.2149	0.3020	148	134
1	334.0000	3.0000	10	0	93.5767	68.0657	15.2939	0.3438	147	135
1	335.0000	3.0000	10	0	93.5392	68.0690	15.2941	0.3180	140	136
1	336.0000	3.0000	10	0	93.4887	68.0838	15.2895	0.2915	141	135
1	337.0000	3.0000	10	0	93.4193	68.1173	15.3425	0.2340	137	131
1	338.0000	3.0000	10	0	93.3264	68.1149	15.2659	0.3700	130	122
1	339.0000	3.0000	10	0	93.4570	68.1706	15.0238	0.3001	123	110
1	340.0000	3.0000	10	0	93.7086	67.9597	15.1019	0.5303	120	107
1	341.0000	3.0000	10	0	93.4651	68.2744	15.0548	0.4149	132	120
1	342.0000	3.0000	10	0	93.3351	68.2052	15.1757	0.3758	143	125
1	343.0000	3.0000	10	0	93.2574	68.2072	15.2771	0.3415	136	122
1	344.0000	3.0000	10	0	93.2365	68.2211	15.3555	0.3520	144	129
1	345.0000	3.0000	10	0	93.3834	68.1558	15.2995	0.2578	149	120
1	346.0000	3.0000	10	0	93.3105	68.1552	15.3316	0.3167	147	136
1	347.0000	3.0000	10	0	93.1822	68.2130	15.3098	0.2964	139	134
1	348.0000	3.0000	10	0	93.2569	68.2214	15.3618	0.3183	138	131
1	349.0000	3.0000	10	0	93.2759	68.1125	15.3597	0.3152	143	131
1	350.0000	3.0000	10	0	93.1628	68.2582	15.3391	0.3625	140	127
1	351.0000	3.0000	10	0	93.1869	68.2129	15.3465	0.3442	139	126
1	352.0000	3.0000	10	0	93.1469	68.2575	15.3605	0.3603	146	138
1	353.0000	3.0000	10	0	93.1521	68.2468	15.3963	0.2746	140	127
1	354.0000	3.0000	10	0	93.1298	68.1638	15.4148	0.3031	135	129
1	355.0000	3.0000	10	0	93.2324	68.1414	15.3946	0.2846	139	128
1	356.0000	3.0000	10	0	93.1739	68.2305	15.4389	0.2305	135	123
1	357.0000	3.0000	10	0	93.0892	68.2060	15.3375	0.3923	135	126
1	358.0000	3.0000	10	0	93.0756	68.1915	15.4114	0.3357	140	132
1	359.0000	3.0000	10	0	93.1580	68.0995	15.3454	0.2003	138	130
1	360.0000	3.0000	10	0	93.1026	68.2298	15.3145	0.2171	139	125
1	361.0000	3.0000	10	0	93.0708	68.1499	15.4762	0.3302	135	132
1	362.0000	3.0000	10	0	93.0569	68.1409	15.3053	0.2908	135	128
1	363.0000	3.0000	10	0	93.1443	68.1049	15.4346	0.3676	138	132
1	364.0000	3.0000	10	0	93.0630	68.1664	15.3599	0.3477	137	127
1	365.0000	3.0000	10	0	93.1189	68.1781	15.3991	0.2696	134	124
1	366.0000	3.0000	10	0	93.0556	68.1561	15.3684	0.2832	137	128
1	367.0000	3.0000	10	0	93.0587	68.2677	15.4046	0.2401	141	122
1	368.0000	3.0000	10	0	93.1556	68.2378	15.3341	0.2441	141	129
1	369.0000	3.0000	10	0	93.0463	68.2752	15.4028	0.3526	139	126
1	370.0000	3.0000	10	0	93.0735	68.1319	15.4144	0.2991	140	128
1	371.0000	3.0000	10	0	93.0234	68.2529	15.3235	0.2889	135	128
1	372.0000	3.0000	10	0	92.9831	68.2451	15.3693	0.3195	149	124
1	373.0000	3.0000	10	0	93.0164	68.1205	15.4737	0.3704	137	132
1	374.0000	3.0000	10	0	93.1491	68.1318	15.4176	0.3740	141	124
1	375.0000	3.0000	10	0	93.1449	68.1112	15.3610	0.4273	144	128
1	376.0000	3.0000	10	0	93.2163	68.2223	15.4322	0.3495	130	128
1	377.0000	3.0000	10	0	92.9402	68.2348	15.4461	0.2596	144	134
1	378.0000	3.0000	10	0	92.9616	68.2086	15.4462	0.3159	138	134
1	379.0000	3.0000	10	0	92.9345	68.1431	15.4704	0.2321	142	135
1	380.0000	3.0000	10	0	93.0603	68.0534	15.4007	0.3602	140	133
1	381.0000	3.0000	10	0	93.2111	68.0035	15.3136	0.4469	139	128
1	382.0000	3.0000	10	0	93.0813	68.0486	15.3784	0.3621	148	130
1	383.0000	3.0000	10	0	93.2214	68.1108	15.4012	0.3292	141	130
1	384.0000	3.0000	10	0	93.4275	68.0934	15.4487	0.5274	155	130
1	385.0000	3.0000	10	0	93.3717	68.0607	15.4390	0.4918	145	133
1	386.0000	3.0000	10	0	93.4535	67.9897	15.3445	0.4375	143	133
1	387.0000	3.0000	10	0	93.5211	68.0960	15.2885	0.4421	143	130
1	388.0000	3.0000	10	0	93.6199	68.0002	15.4059	0.3174	145	135
1	389.0000	3.0000	10	0	93.5913	67.9975	15.3437	0.3805	142	135
1	390.0000	3.0000	10	0	93.8131	68.0843	15.3009	0.5043	143	133
1	391.0000	3.0000	10	0	93.6030	68.0527	15.4171	0.3838	160	135
1	392.0000	3.0000	10	0	93.7913	67.9796	15.3279	0.3114	142	133
1	393.0000	3.0000	10	0	93.7550	67.9295	15.3599	0.3386	137	136
1	394.0000	3.0000	10	0	93.6682	68.0314	15.3892	0.4666	155	130
1	395.0000	3.0000	10	0	93.8491	68.0031	15.4276	0.2465	145	134
1	396.0000	3.0000	10	0	93.7936	67.9841	15.4704	0.3323	160	130
1	397.0000	3.0000	10	0	93.7678	68.0341	15.4566	0.3768	165	140
1	398.0000	3.0000	10	0	93.7507	68.0507	15.5056	0.4101	140	138
1	399.0000	3.0000	10	0	93.8158	68.0260	15.4739	0.3808	146	139
1	400.0000	3.0000	10	0	93.8116	68.0184	15.5849	0.2902	142	142
1	401.0000	3.0000	10	0	93.8293	67.9499	15.5239	0.3530	142	143
1	402.0000	3.0000	10	0	93.8603	67.9803	15.5493	0.2720	144	137
1	403.0000	3.0000	10	0	93.7632	68.0464	15.6067	0.3937	146	141
1	404.0000	3.0000	10	0	93.8259	68.0726	15.5318	0.3184	143	134
1	405.0000	3.0000	10	0	93.8117	67.9978	15.4952	0.3748	148	141
1	406.0000	3.0000	10	0	93.8157	67.9690	15.5965	0.3386	143	140
1	407.0000	3.0000	10	0	93.8146	68.0659	15.5641	0.2871	148	137
1	408.0000	3.0000	10	0	93.8847	68.0065	15.4658	0.2763	147	135
1	409.0000	3.0000	10	0	93.9012	67.9389	15.4403	0.2809	141	137
1	410.0000	3.0000	10	0	93.8913	67.9878	15.5362	0.3243	137	140
1	411.0000	3.0000	10	0	93.8469	67.9465	15.5735	0.3596	142	138
1	412.0000	3.0000	10	0	93.9100	67.9915	15.4575	0.2433	144	139
1	413.0000	3.0000	10	0	93.9201	67.9958	15.5089	0.2747	142	136
1	414.0000	3.0000	10	0	93.8368	67.9999	15.4917	0.3089	147	135
1	415.0000	3.0000	10	0	93.8514	67.9826	15.4401	0.3478	145	137
1	416.0000	3.0000	10	0	93.8878	68.0564	15.3903	0.3009	156	134
1	417.0000	3.0000	10	0	93.7767	68.0310	15.3747	0.3704	153	127
1	418.0000	3.0000	10	0	93.8306	68.0430	15.5306	0.2286	151	121
1	419.0000	3.0000	10	0	93.7399	68.0695	15.4954	0.3259	153	123
1	420.0000	3.0000	10	0	93.7149	68.0488	15.5389	0.3465	144	124
1	421.0000	3.0000	10	0	93.7191	68.0004	15.3810	0.2614	150	119
1	422.0000	3.0000	10	0	93.8702	68.0529	15.4317	0.2648	131	125
1	423.0000	3.0000	10	0	93.6984	68.0406	15.5177	0.3289	156	137
1	424.0000	3.0000	10	0	93.6981	68.0865	15.5545	0.2763	143	136
1	425.0000	3.0000	10	0	93.7349	68.1258	15.4997	0.2961	136	134
1	426.0000	3.0000	10	0	93.7576	68.0298	15.5515	0.3599	159	134
1	427.0000	3.0000	10	0	93.7288	68.1407	15.4795	0.2862	141	135
1	428.0000	3.0000	10	0	93.8625	68.0193	15.5324	0.2292	153	137
1	429.0000	3.0000	10	0	93.7331	68.1232	15.4965	0.3074	141	139
1	430.0000	3.0000	10	0	93.6632	68.1457	15.4365	0.3416	140	137
1	431.0000	3.0000	10	0	93.7685	68.1379	15.5551	0.3300	145	133
1	432.0000	3.0000	10	0	93.7060	68.1812	15.5047	0.2835	140	137
1	433.0000	3.0000	10	0	93.7512	68.1209	15.4270	0.2671	145	130
1	434.0000	3.0000	10	0	93.7429	68.1447	15.4554	0.2909	150	141
1	435.0000	3.0000	10	0	93.9389	68.0618	15.3872	0.4659	156	134
1	436.0000	3.0000	10	0	93.7074	68.1517	15.4653	0.3313	139	137
1	437.0000	3.0000	10	0	93.8873	68.0834	15.2915	0.3803	136	136
1	438.0000	3.0000	10	0	93.8449	68.0952	15.3567	0.3822	133	129
1	439.0000	3.0000	10	0	93.6603	67.9229	15.2756	0.3388	144	134
1	440.0000	3.0000	10	0	93.8892	67.9959	15.3982	0.3731	157	130
1	441.0000	3.0000	10	0	93.7645	68.1097	15.2145	0.4509	160	129
1	442.0000	3.0000	10	0	93.6829	68.1745	15.2032	0.4079	137	130
1	443.0000	3.0000	10	0	93.9602	68.0790	15.1188	0.6120	145	124
1	444.0000	3.0000	10	0	94.3201	68.0565	14.9524	0.5903	134	123
1	445.0000	3.0000	10	0	93.9454	68.1231	15.2006	0.6435	140	120
1	446.0000	3.0000	10	0	94.1990	68.0811	14.6412	0.8015	145	122
1	447.0000	3.0000	10	0	94.5814	67.9130	14.6316	0.5255	147	120
1	448.0000	3.0000	10	0	94.4984	67.9896	14.4995	0.6917	138	124
1	449.0000	3.0000	10	0	94.7968	67.8108	14.6436	0.3939	140	122
1	450.0000	3.0000	10	0	94.8251	67.8648	14.7506	0.4260	148	129
1	451.0000	3.0000	10	0	94.6990	67.8231	14.7316	0.4451	134	128
1	452.0000	3.0000	10	0	94.6856	67.8792	14.6051	0.3931	146	128
1	453.0000	3.0000	10	0	94.8050	67.8715	14.6356	0.2920	140	126
1	454.0000	3.0000	10	0	94.8461	67.7991	14.6118	0.3371	142	120
1	455.0000	3.0000	10	0	94.9167	67.8410	14.6052	0.3583	130	125
1	456.0000	3.0000	10	0	94.9876	67.8344	14.5871	0.3100	136	126
1	457.0000	3.0000	10	0	94.8816	67.8180	14.5978	0.3030	138	131
1	458.0000	3.0000	10	0	94.9547	67.8463	14.5947	0.2975	140	125
1	459.0000	3.0000	10	0	95.0261	67.7835	14.4972	0.3369	138	131
1	460.0000	3.0000	10	0	95.0854	67.8805	14.5270	0.3497	130	126
1	461.0000	3.0000	10	0	94.9530	67.8626	14.5746	0.2557	142	128
1	462.0000	3.0000	10	0	94.9483	67.8448	14.6333	0.2510	142	126
1	463.0000	3.0000	10	0	95.0079	67.7467	14.4887	0.2869	142	132
1	464.0000	3.0000	10	0	94.9971	67.6966	14.5006	0.3392	144	136
1	465.0000	3.0000	10	0	95.1855	67.7808	14.4805	0.3257	141	130
1	466.0000	3.0000	10	0	95.1988	67.7737	14.4555	0.4383	138	133
1	467.0000	3.0000	10	0	95.2284	67.7407	14.4938	0.3827	135	137
1	468.0000	3.0000	10	0	95.2249	67.6040	14.4594	0.3175	136	140
1	469.0000	3.0000	10	0	95.3830	67.6787	14.5122	0.2748	141	134
1	470.0000	3.0000	10	0	95.4922	67.6362	14.4158	0.3137	143	133
1	471.0000	3.0000	10	0	95.3858	67.7190	14.4557	0.3331	141	128
1	472.0000	3.0000	10	0	95.3257	67.5954	14.3800	0.3350	143	136
1	473.0000	3.0000	10	0	95.4694	67.5989	14.4053	0.2668	140	136
1	474.0000	3.0000	10	0	95.3922	67.7143	14.4054	0.3117	146	137
1	475.0000	3.0000	10	0	95.4809	67.6736	14.3983	0.2716	135	137
1	476.0000	3.0000	10	0	95.4954	67.5954	14.4095	0.2355	135	134
1	477.0000	3.0000	10	0	95.4529	67.5982	14.4528	0.2467	132	132
1	478.0000	3.0000	10	0	95.4757	67.6089	14.4372	0.2638	137	136
1	479.0000	3.0000	10	0	95.4424	67.5297	14.3884	0.2500	137	137
1	480.0000	3.0000	10	0	95.3797	67.5845	14.3950	0.2095	135	132
1	481.0000	3.0000	10	0	95.3853	67.6233	14.4290	0.2286	140	135
1	482.0000	3.0000	10	0	95.4693	67.6128	14.4608	0.2360	135	140
1	483.0000	3.0000	10	0	95.4048	67.6635	14.3866	0.3238	132	131
1	484.0000	3.0000	10	0	95.4284	67.6343	14.3855	0.2503	138	134
1	485.0000	3.0000	10	0	95.4192	67.6300	14.4611	0.2383	150	135
1	486.0000	3.0000	10	0	95.4046	67.7304	14.4120	0.2745	139	134
1	487.0000	3.0000	10	0	95.4110	67.6850	14.4250	0.2557	140	132
1	488.0000	3.0000	10	0	95.4717	67.5652	14.4436	0.2700	143	132
1	489.0000	3.0000	10	0	95.4266	67.6412	14.4719	0.2646	145	142
1	490.0000	3.0000	10	0	95.3609	67.6996	14.4575	0.3715	137	141
1	491.0000	3.0000	10	0	95.4607	67.6170	14.4948	0.2107	142	138
1	492.0000	3.0000	10	0	95.4395	67.6940	14.5612	0.2160	146	140
1	493.0000	3.0000	10	0	95.4388	67.5950	14.5084	0.2560	137	141
1	0.0000	4.0000	10	0	6.4868	107.7121	131.2484	0.2785	158	147
1	1.0000	4.0000	10	0	6.4064	107.7761	131.2189	0.2275	158	145
1	2.0000	4.0000	10	0	6.3402	107.7347	131.0578	0.2484	159	140
1	3.0000	4.0000	10	0	6.3065	107.6910	131.1272	0.2561	159	137
1	4.0000	4.0000	10	0	6.3788	107.5850	131.1953	0.3106	155	143
1	5.0000	4.0000	10	0	6.3250	107.5930	131.1838	0.3638	149	142
1	6.0000	4.0000	10	0	6.3423	107.6735	131.2484	0.3339	149	141
1	7.0000	4.0000	10	0	6.4726	107.5954	131.2149	0.3912	156	137
1	8.0000	4.0000	10	0	6.4393	107.6261	131.1055	0.2597	160	142
1	9.0000	4.0000	10	0	6.2765	107.6975	131.1265	0.3162	154	147
1	10.0000	4.0000	10	0	6.1143	107.5933	131.0814	0.3704	148	135
1	11.0000	4.0000	10	0	6.0820	107.4682	131.0794	0.4267	144	121
1	12.0000	4.0000	10	0	6.2874	107.5366	131.1186	0.3843	145	124
1	13.0000	4.0000	10	0	6.2324	107.3814	131.1629	0.3648	141	123
1	14.0000	4.0000	10	0	6.3223	107.5506	131.0863	0.3580	155	136
1	15.0000	4.0000	10	0	6.2908	107.5138	131.2084	0.4109	155	140
1	16.0000	4.0000	10	0	6.4541	107.6063	131.1976	0.3823	150	137
1	17.0000	4.0000	10	0	6.3536	107.6888	131.1065	0.2662	159	138
1	18.0000	4.0000	10	0	6.2743	107.5881	131.0577	0.3675	151	139
1	19.0000	4.0000	10	0	6.2321	107.7069	131.0504	0.3589	156	144
1	20.0000	4.0000	10	0	6.4773	107.6369	131.2030	0.3466	157	141
1	21.0000	4.0000	10	0	6.3582	107.5673	131.0146	0.2395	160	137
1	22.0000	4.0000	10	0	6.5204	107.6298	131.0874	0.2758	154	138
1	23.0000	4.0000	10	0	6.3825	107.6848	131.1312	0.3600	149	133
1	24.0000	4.0000	10	0	6.4864	107.6165	131.0813	0.3880	153	132
1	25.0000	4.0000	10	0	6.3863	107.6753	131.1324	0.3149	152	132
1	26.0000	4.0000	10	0	6.5228	107.6594	131.1048	0.2508	152	136
1	27.0000	4.0000	10	0	6.1392	107.6614	130.9926	0.4779	151	132
1	28.0000	4.0000	10	0	6.4490	107.6755	131.1118	0.3173	149	130
1	29.0000	4.0000	10	0	6.3217	107.5177	131.2368	0.3907	149	134
1	30.0000	4.0000	10	0	6.0796	107.3537	131.0801	0.5850	147	130
1	31.0000	4.0000	10	0	6.2099	107.4764	131.1941	0.3433	149	127
1	32.0000	4.0000	10	0	6.2879	107.5566	131.1856	0.3768	142	129
1	33.0000	4.0000	10	0	6.3319	107.4770	131.2732	0.3626	138	122
1	34.0000	4.0000	10	0	6.2189	107.5310	131.2030	0.3076	141	126
1	35.0000	4.0000	10	0	6.3760	107.2883	131.3755	0.5140	167	133
1	36.0000	4.0000	10	0	6.4597	107.5069	131.4191	0.4299	143	132
1	37.0000	4.0000	10	0	6.3815	107.3271	131.5056	0.4187	143	127
1	38.0000	4.0000	10	0	6.3219	107.5291	131.1212	0.3581	142	125
1	39.0000	4.0000	10	0	6.4412	107.4723	131.3472	0.3374	141	124
1	40.0000	4.0000	10	0	6.4927	107.5824	131.2536	0.4115	134	128
1	41.0000	4.0000	10	0	6.3574	107.4159	131.2443	0.4441	143	131
1	42.0000	4.0000	10	0	6.4836	107.5574	131.3314	0.2949	140	127
1	43.0000	4.0000	10	0	6.2306	107.5545	131.1462	0.3371	139	121
1	44.0000	4.0000	10	0	6.3814	107.4447	131.4045	0.3065	135	127
1	45.0000	4.0000	10	0	6.3332	107.5463	131.2704	0.4073	141	130
1	46.0000	4.0000	10	0	6.1734	107.5661	131.2567	0.3931	125	115
1	47.0000	4.0000	10	0	6.2270	107.4906	131.3149	0.4503	132	112
1	48.0000	4.0000	10	0	6.2496	107.2984	131.1127	0.4784	125	98
1	49.0000	4.0000	10	0	6.5166	107.3053	131.4793	0.6273	102	92
1	50.0000	4.0000	9	0	6.3352	107.1349	131.8515	0.9183	84	82
1	51.0000	4.0000	7	0	6.9443	107.2647	131.4508	0.7154	69	70
1	52.0000	4.0000	9	0	6.4909	106.9120	131.0864	0.9080	71	73
1	53.0000	4.0000	7	0	6.2358	106.8802	131.5095	0.9333	83	80
1	54.0000	4.0000	9	0	6.3762	106.9822	131.0005	0.8333	96	90
1	55.0000	4.0000	8	0	5.7188	107.1598	131.2176	0.7585	112	93
1	56.0000	4.0000	9	0	6.4607	107.6508	131.1558	0.5294	108	88
1	57.0000	4.0000	8	0	6.8849	107.3170	131.0292	0.8570	101	90
1	58.0000	4.0000	9	0	6.7037	107.1559	131.2877	0.5640	91	82
1	59.0000	4.0000	8	0	6.6243	107.4182	131.0228	0.6073	87	71
1	60.0000	4.0000	8	0	6.5282	107.5299	131.0657	0.9082	79	70
0	61.0000	4.0000	0	3	0.0000	0.0000	0.0000	0.0000	69	68
1	62.0000	4.0000	7	0	6.7972	107.4245	131.6419	0.9307	69	74
0	63.0000	4.0000	0	3	0.0000	0.0000	0.0000	0.0000	73	70
0	64.0000	4.0000	0	3	0.0000	0.0000	0.0000	0.0000	73	68
2	65.0000	4.0000	7	0	8.2886	52.9959	32.4252	0.6754	81	69
2	66.0000	4.0000	7	0	8.0311	53.0886	32.2569	0.8177	67	72
2	67.0000	4.0000	6	0	8.2171	52.9952	32.4072	0.6470	73	69
2	68.0000	4.0000	6	0	8.3315	53.1327	32.2123	0.8844	66	75
2	69.0000	4.0000	6	0	8.3203	53.0890	32.2197	0.7458	71	74
2	70.0000	4.0000	6	0	7.7242	53.1464	32.3477	0.1247	72	79
2	71.0000	4.0000	6	0	7.8892	52.8597	32.4744	0.5507	77	70
2	72.0000	4.0000	6	0	8.4781	52.8739	32.4827	0.7673	71	69
2	73.0000	4.0000	6	0	8.6125	52.9059	32.3195	0.6990	63	62
2	74.0000	4.0000	6	0	8.5145	52.8822	32.2598	1.0281	45	60
0	75.0000	4.0000	0	3	0.0000	0.0000	0.0000	0.0000	56	66
2	76.0000	4.0000	6	0	7.8250	53.0686	32.1098	0.6727	57	62
2	77.0000	4.0000	6	0	7.9206	53.2208	32.3826	0.5840	57	70
2	78.0000	4.0000	7	0	8.2135	53.0538	32.6767	1.1381	66	70
2	79.0000	4.0000	7	0	8.2328	53.5610	32.2420	0.9031	76	71
2	80.0000	4.0000	6	0	8.4186	53.1837	32.4646	1.0009	75	75
2	81.0000	4.0000	6	0	8.2949	53.3989	32.3058	0.9342	74	76
2	82.0000	4.0000	6	0	8.5795	52.9008	32.4881	1.2257	81	76
2	83.0000	4.0000	6	0	8.4668	53.3830	32.3034	0.7554	73	80
2	84.0000	4.0000	6	0	8.7468	53.4232	32.5157	0.9908	73	79
2	85.0000	4.0000	6	0	8.3902	52.9891	32.6224	1.1560	82	77
3	86.0000	4.0000	6	0	55.4213	43.3918	179.4353	0.9658	76	76
2	87.0000	4.0000	6	0	8.6419	53.0974	32.2962	1.2557	80	75
0	88.0000	4.0000	0	3	0.0000	0.0000	0.0000	0.0000	76	72
2	89.0000	4.0000	7	0	8.4256	53.2775	32.1087	0.8256	76	79
2	90.0000	4.0000	7	0	8.5624	53.0889	32.3701	1.1903	76	73
0	91.0000	4.0000	0	3	0.0000	0.0000	0.0000	0.0000	71	73
0	92.0000	4.0000	0	3	0.0000	0.0000	0.0000	0.0000	82	71
0	93.0000	4.0000	0	3	0.0000	0.0000	0.0000	0.0000	66	68
1	94.0000	4.0000	8	0	6.5037	107.0571	131.1363	0.9952	76	79
1	95.0000	4.0000	7	0	6.3585	106.6710	131.1894	0.5533	82	80
1	96.0000	4.0000	8	0	6.1808	106.7766	131.2416	0.5326	82	83
1	97.0000	4.0000	9	0	6.5473	106.8725	131.0062	0.9084	101	92
1	98.0000	4.0000	10	0	5.9213	107.0951	130.9809	0.7038	111	97
1	99.0000	4.0000	10	0	6.0158	106.9877	130.9532	0.4028	118	108
1	100.0000	4.0000	10	0	6.0479	107.0471	130.9944	0.3825	131	121
1	101.0000	4.0000	10	0	6.2924	107.1664	131.2056	0.3768	128	124
1	102.0000	4.0000	10	0	6.3350	107.2059	131.3443	0.3730	138	123
1	103.0000	4.0000	10	0	6.3174	107.0894	131.2044	0.3919	140	129
1	104.0000	4.0000	10	0	6.4185	107.2613	131.2758	0.2906	141	132
1	105.0000	4.0000	10	0	6.2778	107.2657	131.0965	0.3941	141	131
1	106.0000	4.0000	10	0	6.4383	107.3239	131.2842	0.3077	144	130
1	107.0000	4.0000	10	0	6.3867	107.2153	131.3418	0.3883	146	127
1	108.0000	4.0000	10	0	6.5170	107.2249	131.3814	0.2835	146	131
1	109.0000	4.0000	9	0	6.3505	107.3386	131.2332	0.2536	141	140
1	110.0000	4.0000	10	0	6.2176	107.2869	131.1539	0.2426	145	139
1	111.0000	4.0000	10	0	6.4370	107.2673	131.2118	0.3471	142	133
1	112.0000	4.0000	10	0	6.5233	107.2000	131.4092	0.3833	151	132
1	113.0000	4.0000	10	0	6.3384	107.1468	131.1923	0.3653	149	133
1	114.0000	4.0000	10	0	6.6517	107.1913	131.2017	0.3995	144	129
1	115.0000	4.0000	10	0	6.1775	107.2104	131.1270	0.2829	137	129
1	116.0000	4.0000	10	0	6.2719	107.1688	131.3162	0.3759	142	124
1	117.0000	4.0000	10	0	6.2907	107.0896	131.2199	0.4886	137	124
1	118.0000	4.0000	10	0	6.2249	107.1446	131.1809	0.3672	137	122
1	119.0000	4.0000	10	0	6.3476	107.1288	131.1705	0.3885	134	130
1	120.0000	4.0000	10	0	6.4370	106.9550	131.2631	0.4510	133	118
1	121.0000	4.0000	10	0	6.2495	107.0649	131.2747	0.3955	131	120
1	122.0000	4.0000	10	0	6.2061	106.9612	131.3040	0.4661	136	121
1	123.0000	4.0000	10	0	6.5195	107.0420	131.4496	0.4230	137	121
1	124.0000	4.0000	10	0	6.4312	107.0612	131.2180	0.2141	145	125
1	125.0000	4.0000	10	0	6.2946	107.0922	131.3010	0.3437	141	129
1	126.0000	4.0000	10	0	6.4153	107.1532	131.2722	0.4414	143	122
1	127.0000	4.0000	10	0	6.2765	107.2251	131.2525	0.2647	146	133
1	128.0000	4.0000	10	0	6.2654	107.3109	131.2873	0.3959	140	134
1	129.0000	4.0000	10	0	6.3036	107.1377	131.2184	0.3871	147	133
1	130.0000	4.0000	10	0	6.3351	107.2829	131.1955	0.3514	151	135
1	131.0000	4.0000	10	0	6.2662	107.1260	131.3667	0.3610	146	133
1	132.0000	4.0000	10	0	6.1181	107.2381	131.1878	0.5004	141	126
1	133.0000	4.0000	10	0	6.3561	107.1982	131.2625	0.4031	136	127
1	134.0000	4.0000	10	0	6.2250	107.1661	131.2461	0.3849	134	133
1	135.0000	4.0000	10	0	6.0749	107.3139	131.1010	0.4200	132	127
1	136.0000	4.0000	10	0	6.1745	107.3190	131.0859	0.4703	142	129
1	137.0000	4.0000	10	0	6.4031	107.1883	131.2756	0.2939	139	126
1	138.0000	4.0000	10	0	6.3271	107.0385	131.3105	0.4135	136	125
1	139.0000	4.0000	10	0	6.2638	107.1657	131.1978	0.3818	142	121
1	140.0000	4.0000	10	0	6.2477	107.1905	131.1445	0.3226	142	134
1	141.0000	4.0000	10	0	6.1130	106.9899	131.1023	0.4678	142	124
1	142.0000	4.0000	10	0	6.5646	106.8979	131.2219	0.6670	128	115
1	143.0000	4.0000	9	0	6.1733	107.0960	131.1458	0.4207	133	123
1	144.0000	4.0000	9	0	6.1506	106.9101	131.0506	0.5570	130	122
1	145.0000	4.0000	10	0	6.2965	107.1461	131.0753	0.3909	137	131
1	146.0000	4.0000	10	0	6.4348	107.2155	131.1619	0.4718	140	127
1	147.0000	4.0000	10	0	6.3769	107.1189	131.2459	0.3416	136	124
1	148.0000	4.0000	10	0	6.5558	107.1109	131.3642	0.3852	138	126
1	149.0000	4.0000	10	0	6.2775	107.1476	131.3358	0.4262	139	125
1	150.0000	4.0000	10	0	6.4224	107.0474	131.3602	0.3597	141	125
1	151.0000	4.0000	10	0	6.1782	107.1500	130.9311	0.3633	139	117
1	152.0000	4.0000	10	0	6.6363	107.1780	131.5023	0.5792	140	126
1	153.0000	4.0000	10	0	6.5009	107.1711	131.2344	0.3671	140	128
1	154.0000	4.0000	10	0	6.3723	107.2251	131.2463	0.3371	148	131
1	155.0000	4.0000	10	0	6.5623	107.1746	131.2266	0.3809	151	132
1	156.0000	4.0000	10	0	6.3172	107.0040	131.3255	0.5278	143	132
1	157.0000	4.0000	10	0	6.2248	107.1470	131.1761	0.4040	151	134
1	158.0000	4.0000	10	0	6.3697	107.1200	131.2541	0.3909	148	135
1	159.0000	4.0000	10	0	6.4208	107.2233	131.1598	0.3759	147	127
1	160.0000	4.0000	10	0	6.2333	107.2249	131.1491	0.3504	147	132
1	161.0000	4.0000	10	0	6.2285	107.1273	131.2380	0.3641	139	129
1	162.0000	4.0000	10	0	6.3692	107.2305	131.2407	0.3064	154	132
1	163.0000	4.0000	10	0	6.1980	107.1818	131.2561	0.3571	146	128
1	164.0000	4.0000	10	0	6.2790	107.0639	131.1970	0.3293	147	131
1	165.0000	4.0000	10	0	6.1858	107.1473	131.1345	0.3718	143	127
1	166.0000	4.0000	10	0	6.1840	107.1825	131.1356	0.3707	136	124
1	167.0000	4.0000	10	0	6.1490	107.0578	131.1462	0.4255	134	123
1	168.0000	4.0000	10	0	6.2073	107.0852	131.2181	0.3974	128	114
1	169.0000	4.0000	10	0	6.5544	106.8045	131.2303	0.8841	118	102
1	170.0000	4.0000	8	0	6.5431	106.8759	131.5082	0.6846	121	90
1	171.0000	4.0000	8	0	6.1284	106.7302	131.6917	0.9937	83	78
1	172.0000	4.0000	8	0	6.1716	106.8954	131.8191	1.1521	82	65
1	173.0000	4.0000	6	0	8.3846	106.7014	131.2384	1.4715	62	65
0	174.0000	4.0000	0	3	0.0000	0.0000	0.0000	0.0000	61	68
1	175.0000	4.0000	8	0	92.1742	67.6861	15.7017	0.8429	80	72
1	176.0000	4.0000	9	0	91.6441	68.1000	16.0113	0.4093	96	85
1	177.0000	4.0000	10	0	91.6607	68.0136	16.2340	0.4746	99	96
1	178.0000	4.0000	10	0	91.3694	68.1279	16.1623	0.4379	107	103
1	179.0000	4.0000	10	0	91.5518	67.9570	16.1291	0.2656	126	112
1	180.0000	4.0000	10	0	91.4877	68.1666	15.9986	0.5207	117	114
1	181.0000	4.0000	10	0	91.6570	68.0439	15.9948	0.5008	118	117
1	182.0000	4.0000	10	0	91.6538	67.9597	15.9269	0.4441	109	115
1	183.0000	4.0000	10	0	91.6238	67.8444	15.9615	0.4465	126	122
1	184.0000	4.0000	10	0	91.2999	68.1293	16.0015	0.4499	126	116
1	185.0000	4.0000	10	0	91.4801	67.9880	15.9707	0.4830	114	120
1	186.0000	4.0000	10	0	91.6296	68.0584	15.9943	0.4379	125	125
1	187.0000	4.0000	10	0	91.5690	68.0614	15.8930	0.4378	132	120
1	188.0000	4.0000	10	0	91.5522	67.9559	15.8590	0.4867	125	125
1	189.0000	4.0000	10	0	91.5107	68.2233	16.1225	0.4086	118	120
1	190.0000	4.0000	10	0	91.5854	68.2145	15.8361	0.3104	120	125
1	191.0000	4.0000	10	0	91.5440	68.1822	16.1402	0.4298	112	116
1	192.0000	4.0000	10	0	91.4776	68.0346	15.9336	0.3562	122	128
1	193.0000	4.0000	10	0	91.3793	68.1109	15.9550	0.4193	113	127
1	194.0000	4.0000	10	0	91.3873	68.2214	16.1072	0.4290	119	126
1	195.0000	4.0000	10	0	91.4108	68.1335	16.0175	0.3680	118	128
1	196.0000	4.0000	10	0	91.4881	68.0775	16.0513	0.3810	119	136
1	197.0000	4.0000	10	0	91.4515	68.1656	16.0622	0.2813	118	126
1	198.0000	4.0000	10	0	91.4554	68.1048	15.9961	0.3214	127	127
1	199.0000	4.0000	10	0	91.4258	68.0877	16.0544	0.2789	121	120
1	200.0000	4.0000	10	0	91.2938	68.2345	16.0531	0.4153	121	128
1	201.0000	4.0000	10	0	91.5732	68.2046	16.1505	0.3435	128	119
1	202.0000	4.0000	10	0	91.3599	68.2073	16.0157	0.4524	116	119
1	203.0000	4.0000	10	0	91.3369	68.2400	16.1754	0.3026	121	124
1	204.0000	4.0000	10	0	91.4028	68.1705	16.1929	0.2436	120	121
1	205.0000	4.0000	10	0	91.3041	68.2213	16.1585	0.2387	114	120
1	206.0000	4.0000	10	0	91.3325	68.1923	16.2203	0.3825	119	118
1	207.0000	4.0000	10	0	91.3105	68.2105	16.1047	0.2867	112	123
1	208.0000	4.0000	10	0	91.2949	68.3115	16.1852	0.3304	114	117
1	209.0000	4.0000	9	0	91.5773	68.0523	16.2014	0.3840	117	109
1	210.0000	4.0000	9	0	91.1943	68.3814	16.2951	0.3355	114	112
1	211.0000	4.0000	10	0	91.2909	68.3177	16.2181	0.2772	111	113
1	212.0000	4.0000	10	0	91.3050	68.2544	16.2040	0.2736	113	109
1	213.0000	4.0000	10	0	91.2628	68.3301	16.2343	0.3694	110	107
1	214.0000	4.0000	8	0	91.3637	68.3581	16.2693	0.2165	97	102
1	215.0000	4.0000	9	0	91.2941	68.3593	16.2183	0.3916	102	101
1	216.0000	4.0000	9	0	91.4450	68.3575	16.1175	0.2803	121	99
1	217.0000	4.0000	10	0	91.3320	68.2519	16.1099	0.3094	121	95
1	218.0000	4.0000	9	0	91.3661	68.3628	16.1527	0.3038	126	95
1	219.0000	4.0000	9	0	91.2874	68.3485	16.0846	0.4170	123	87
1	220.0000	4.0000	9	0	91.4563	68.2055	16.0645	0.3795	112	88
1	221.0000	4.0000	8	0	91.2423	68.4306	16.0866	0.4136	84	86
1	222.0000	4.0000	9	0	91.3369	68.2818	16.0428	0.3166	120	88
1	223.0000	4.0000	8	0	91.7214	68.3912	15.9394	0.5990	112	84
1	224.0000	4.0000	7	0	91.4324	68.7039	16.0249	0.5862	95	86
1	225.0000	4.0000	8	0	92.2683	67.6774	14.6103	1.3993	114	78
1	226.0000	4.0000	7	0	92.6302	68.3244	15.0360	1.6166	110	80
1	227.0000	4.0000	7	0	92.1534	67.9232	15.3785	1.0792	116	77
1	228.0000	4.0000	7	0	93.1989	68.1251	13.2740	0.7949	85	81
1	229.0000	4.0000	8	0	93.1818	67.6566	13.8626	0.9376	92	78
1	230.0000	4.0000	7	0	92.4451	67.8658	15.2634	1.0526	94	76
1	231.0000	4.0000	8	0	93.9351	67.6503	13.0399	0.5587	99	76
1	232.0000	4.0000	7	0	93.9349	67.9481	12.7584	0.9198	99	78
1	233.0000	4.0000	9	0	94.0060	67.8427	12.9800	0.4334	104	85
1	234.0000	4.0000	8	0	94.0807	67.7974	13.0837	0.5019	114	86
1	235.0000	4.0000	9	0	94.1066	67.8748	12.7952	0.4806	104	81
1	236.0000	4.0000	10	0	94.1713	67.7853	12.8635	0.3834	102	91
1	237.0000	4.0000	8	0	93.8873	67.8784	12.5799	0.7824	110	91
1	238.0000	4.0000	9	0	93.8744	67.8114	13.0058	0.6024	110	101
1	239.0000	4.0000	9	0	94.0900	67.9887	12.6514	0.7821	111	94
1	240.0000	4.0000	9	0	94.1295	67.8936	12.9637	0.4678	122	101
1	241.0000	4.0000	10	0	94.0189	67.8695	13.0653	0.5699	124	102
1	242.0000	4.0000	9	0	94.2046	67.8327	12.8943	0.3738	124	101
1	243.0000	4.0000	9	0	94.2911	67.8817	12.9050	0.3257	117	113
1	244.0000	4.0000	10	0	94.1372	67.9971	12.7668	0.5003	120	108
1	245.0000	4.0000	9	0	94.1855	67.8588	13.0118	0.3255	122	114
1	246.0000	4.0000	9	0	94.1745	67.7955	13.0218	0.3482	128	115
1	247.0000	4.0000	10	0	94.1508	67.8420	13.0410	0.3285	134	110
1	248.0000	4.0000	10	0	94.0746	67.7532	13.1755	0.3376	123	118
1	249.0000	4.0000	10	0	94.2466	67.8172	13.1469	0.2765	135	120
1	250.0000	4.0000	9	0	94.1645	67.8871	13.0879	0.3739	132	120
1	251.0000	4.0000	9	0	94.0831	67.8258	13.2123	0.3355	125	131
1	252.0000	4.0000	10	0	94.2406	67.8231	13.1790	0.2080	132	120
1	253.0000	4.0000	9	0	94.1598	67.8097	13.1479	0.2178	125	118
1	254.0000	4.0000	10	0	94.1527	67.8605	13.2010	0.3707	120	123
1	255.0000	4.0000	10	0	94.1680	67.8847	13.2619	0.3189	134	123
1	256.0000	4.0000	10	0	94.0414	67.8108	13.4736	0.3633	128	122
1	257.0000	4.0000	10	0	94.1340	67.9050	13.3933	0.2862	139	121
1	258.0000	4.0000	10	0	94.1114	67.9356	13.4719	0.2503	139	128
1	259.0000	4.0000	10	0	94.0453	67.8001	13.5101	0.2391	139	128
1	260.0000	4.0000	10	0	94.0968	67.8924	13.5811	0.2582	141	133
1	261.0000	4.0000	10	0	94.0767	67.9201	13.5535	0.2779	157	134
1	262.0000	4.0000	10	0	94.0637	67.9320	13.6834	0.2993	141	131
1	263.0000	4.0000	10	0	94.0437	67.8272	13.6300	0.2404	139	130
1	264.0000	4.0000	10	0	94.0449	67.8861	13.6919	0.3042	133	130
1	265.0000	4.0000	10	0	94.0367	67.9271	13.8183	0.3538	138	127
1	266.0000	4.0000	10	0	93.9649	67.9994	13.9219	0.3325	133	128
1	267.0000	4.0000	10	0	93.9027	67.9855	13.8889	0.3347	139	129
1	268.0000	4.0000	10	0	93.9689	68.0102	13.9192	0.3171	130	132
1	269.0000	4.0000	9	0	93.9989	67.9225	13.8618	0.2364	138	134
1	270.0000	4.0000	9	0	94.0562	67.9451	13.8973	0.3032	130	136
1	271.0000	4.0000	10	0	93.9710	67.9543	13.9571	0.3174	136	134
1	272.0000	4.0000	10	0	93.9618	67.9490	14.0296	0.2582	137	138
1	273.0000	4.0000	9	0	94.0547	67.9720	14.0154	0.2559	127	136
1	274.0000	4.0000	10	0	94.0064	67.9737	14.0634	0.2139	132	137
1	275.0000	4.0000	10	0	94.0670	68.0090	14.1837	0.3306	146	131
1	276.0000	4.0000	10	0	93.8643	68.1383	14.2989	0.3684	155	130
1	277.0000	4.0000	10	0	93.9176	67.9654	14.2460	0.3124	136	130
1	278.0000	4.0000	10	0	93.9151	68.1423	14.3230	0.3379	151	131
1	279.0000	4.0000	10	0	93.9236	68.1129	14.2880	0.3423	134	132
1	280.0000	4.0000	10	0	93.9371	68.1126	14.3827	0.2930	132	128
1	281.0000	4.0000	10	0	93.9223	67.9587	14.4383	0.3620	146	133
1	282.0000	4.0000	10	0	93.9161	68.0505	14.4117	0.3258	136	133
1	283.0000	4.0000	10	0	93.8406	68.1465	14.4326	0.2791	139	127
1	284.0000	4.0000	10	0	93.8944	68.0747	14.4378	0.4354	142	128
1	285.0000	4.0000	10	0	93.8291	68.0776	14.5187	0.3800	139	126
1	286.0000	4.0000	10	0	93.7760	68.0193	14.5600	0.3512	139	128
1	287.0000	4.0000	10	0	93.8517	68.0111	14.6360	0.3095	133	130
1	288.0000	4.0000	10	0	93.7641	68.0575	14.6207	0.3576	147	128
1	289.0000	4.0000	10	0	93.7326	68.0525	14.6111	0.3958	154	132
1	290.0000	4.0000	10	0	93.9000	68.0371	14.5688	0.3609	149	126
1	291.0000	4.0000	10	0	93.7697	67.9575	14.7485	0.3355	144	124
1	292.0000	4.0000	9	0	93.8205	68.0573	14.6923	0.2747	141	135
1	293.0000	4.0000	10	0	93.7869	68.0440	14.6813	0.5049	142	128
1	294.0000	4.0000	10	0	93.8144	68.0807	14.7309	0.4139	145	123
1	295.0000	4.0000	10	0	93.8093	68.0456	14.8156	0.3334	143	125
1	296.0000	4.0000	10	0	93.8939	68.1298	14.5967	0.5103	144	123
1	297.0000	4.0000	10	0	93.8124	68.1048	14.7341	0.5005	148	131
1	298.0000	4.0000	10	0	93.8783	67.9370	14.6520	0.4435	143	125
1	299.0000	4.0000	10	0	93.7387	68.1210	14.6848	0.4842	143	125
1	300.0000	4.0000	10	0	93.9115	68.0248	14.5060	0.5653	135	124
1	301.0000	4.0000	10	0	93.8090	68.0728	14.5492	0.4669	143	124
1	302.0000	4.0000	10	0	93.8636	68.0722	14.5866	0.5374	141	127
1	303.0000	4.0000	10	0	94.0192	67.9244	14.7416	0.4971	145	121
1	304.0000	4.0000	10	0	93.8682	68.1296	14.5415	0.4901	140	123
1	305.0000	4.0000	10	0	93.9330	68.0131	14.7218	0.5490	140	120
1	306.0000	4.0000	10	0	93.9074	68.2080	14.5810	0.3426	140	119
1	307.0000	4.0000	10	0	93.8096	68.1201	14.7895	0.3599	137	119
1	308.0000	4.0000	10	0	93.7217	68.0610	14.5846	0.4634	141	126
1	309.0000	4.0000	10	0	93.7973	68.1299	14.7086	0.4544	139	123
1	310.0000	4.0000	10	0	93.9451	68.0902	14.6309	0.3759	138	117
1	311.0000	4.0000	10	0	93.8111	68.1823	14.6948	0.3288	145	121
1	312.0000	4.0000	10	0	93.7707	68.0848	14.7184	0.3579	140	118
1	313.0000	4.0000	10	0	93.7644	68.2032	14.6020	0.4256	144	120
1	314.0000	4.0000	10	0	93.8819	68.1506	14.7114	0.2742	144	128
1	315.0000	4.0000	10	0	93.8145	68.1711	14.7594	0.4456	145	123
1	316.0000	4.0000	10	0	93.7350	68.2254	14.8626	0.4377	140	125
1	317.0000	4.0000	10	0	93.6235	68.2967	14.7124	0.4243	142	125
1	318.0000	4.0000	10	0	93.7339	68.1842	14.7733	0.3473	147	129
1	319.0000	4.0000	10	0	93.6454	68.2217	14.8765	0.3406	140	125
1	320.0000	4.0000	10	0	93.7310	68.1256	14.8997	0.4341	146	121
1	321.0000	4.0000	10	0	93.7839	68.1802	14.7695	0.3668	156	126
1	322.0000	4.0000	10	0	93.7854	68.1199	14.9589	0.4227	142	130
1	323.0000	4.0000	10	0	93.7867	68.1406	14.8889	0.4354	141	123
1	324.0000	4.0000	10	0	93.7609	68.1344	14.8722	0.2907	141	129
1	325.0000	4.0000	10	0	93.6995	68.2017	14.8697	0.3630	141	124
1	326.0000	4.0000	10	0	93.7139	68.1431	14.9248	0.3497	140	128
1	327.0000	4.0000	10	0	93.7334	68.1260	14.9748	0.3513	147	129
1	328.0000	4.0000	10	0	93.6832	68.1359	15.0547	0.3746	141	128
1	329.0000	4.0000	10	0	93.7290	68.1104	15.2118	0.4319	145	134
1	330.0000	4.0000	10	0	93.6272	68.2105	15.0147	0.3748	142	130
1	331.0000	4.0000	10	0	93.5832	68.1208	15.0858	0.2983	139	132
1	332.0000	4.0000	10	0	93.6470	68.1057	15.0863	0.3390	149	132
1	333.0000	4.0000	10	0	93.6378	68.0954	15.1054	0.2393	144	132
1	334.0000	4.0000	10	0	93.5728	68.1358	15.2131	0.3683	149	136
1	335.0000	4.0000	10	0	93.5496	68.0742	15.1382	0.3213	140	131
1	336.0000	4.0000	10	0	93.4535	68.1656	15.1915	0.3743	142	137
1	337.0000	4.0000	10	0	93.4718	68.1630	15.2447	0.2616	137	132
1	338.0000	4.0000	10	0	93.3822	68.0769	15.2117	0.3498	133	119
1	339.0000	4.0000	10	0	93.4210	68.1859	15.1237	0.4481	137	118
1	340.0000	4.0000	10	0	93.4948	68.1533	14.9061	0.5258	133	108
1	341.0000	4.0000	10	0	93.4779	68.2067	14.9593	0.4300	140	122
1	342.0000	4.0000	10	0	93.4132	68.2086	15.1504	0.4646	136	124
1	343.0000	4.0000	10	0	93.3305	68.1218	15.2422	0.3371	135	128
1	344.0000	4.0000	10	0	93.2581	68.2020	15.2240	0.3612	148	128
1	345.0000	4.0000	10	0	93.3014	68.2194	15.1797	0.3298	141	125
1	346.0000	4.0000	10	0	93.2896	68.2382	15.1932	0.3075	142	134
1	347.0000	4.0000	10	0	93.2439	68.2453	15.1969	0.3510	138	124
1	348.0000	4.0000	10	0	93.1958	68.1755	15.1882	0.4724	140	130
1	349.0000	4.0000	10	0	93.1970	68.1878	15.2153	0.4086	139	128
1	350.0000	4.0000	10	0	93.1850	68.1840	15.3230	0.3384	140	130
1	351.0000	4.0000	10	0	93.1775	68.1768	15.4437	0.3109	132	125
1	352.0000	4.0000	10	0	93.2987	68.2093	15.2617	0.2381	149	132
1	353.0000	4.0000	10	0	93.1395	68.2594	15.2202	0.4081	137	119
1	354.0000	4.0000	10	0	93.1961	68.2214	15.2760	0.2044	136	126
1	355.0000	4.0000	10	0	93.2451	68.2219	15.3438	0.2685	137	126
1	356.0000	4.0000	10	0	93.1666	68.1369	15.2782	0.2362	138	125
1	357.0000	4.0000	10	0	93.1539	68.1640	15.2945	0.2629	138	132
1	358.0000	4.0000	10	0	93.1520	68.2083	15.2619	0.3380	139	124
1	359.0000	4.0000	10	0	93.0634	68.2574	15.3009	0.3537	136	127
1	360.0000	4.0000	10	0	93.1800	68.1431	15.3153	0.2542	137	125
1	361.0000	4.0000	10	0	93.1540	68.1537	15.3614	0.2666	136	131
1	362.0000	4.0000	10	0	93.1978	68.0110	15.2976	0.2953	141	126
1	363.0000	4.0000	10	0	93.1301	68.1483	15.3781	0.3272	138	134
1	364.0000	4.0000	10	0	93.1201	68.1956	15.2357	0.3305	137	126
1	365.0000	4.0000	10	0	92.9783	68.1925	15.3635	0.3498	137	128
1	366.0000	4.0000	10	0	93.0937	68.1501	15.4127	0.3359	138	129
1	367.0000	4.0000	10	0	93.1546	68.1941	15.3677	0.3320	145	131
1	368.0000	4.0000	10	0	93.0822	68.1619	15.3410	0.3177	138	127
1	369.0000	4.0000	10	0	93.0609	68.2101	15.3383	0.2778	139	132
1	370.0000	4.0000	10	0	93.0462	68.1212	15.3890	0.2670	138	134
1	371.0000	4.0000	10	0	93.1561	68.2348	15.3053	0.3165	145	127
1	372.0000	4.0000	10	0	93.2331	68.1570	15.3191	0.3956	135	129
1	373.0000	4.0000	10	0	93.0904	68.2519	15.4493	0.2953	140	127
1	374.0000	4.0000	10	0	93.1992	68.1564	15.3136	0.2993	140	130
1	375.0000	4.0000	10	0	93.2820	68.0104	15.2311	0.4029	155	129
1	376.0000	4.0000	10	0	93.2106	68.1085	15.4296	0.3765	139	133
1	377.0000	4.0000	10	0	93.2035	68.0843	15.3480	0.4982	137	131
1	378.0000	4.0000	10	0	93.2602	68.1505	15.3765	0.5792	146	128
1	379.0000	4.0000	10	0	93.3598	68.0232	15.3079	0.5534	141	125
1	380.0000	4.0000	10	0	93.5446	68.1454	15.3105	0.4173	158	133
1	381.0000	4.0000	10	0	93.2597	68.1178	15.3262	0.4659	141	129
1	382.0000	4.0000	10	0	93.5940	67.9372	15.3659	0.4689	142	128
1	383.0000	4.0000	10	0	93.6001	68.0925	15.4133	0.3611	143	133
1	384.0000	4.0000	10	0	93.8521	67.9602	15.3165	0.3737	139	129
1	385.0000	4.0000	10	0	93.5238	68.0077	15.3541	0.4953	140	127
1	386.0000	4.0000	10	0	93.7993	67.9266	15.3340	0.3550	145	132
1	387.0000	4.0000	10	0	93.7219	68.0547	15.3267	0.4270	149	130
1	388.0000	4.0000	10	0	93.8849	67.9423	15.3661	0.2881	146	133
1	389.0000	4.0000	10	0	93.8957	67.9952	15.3318	0.2940	144	136
1	390.0000	4.0000	10	0	93.8472	68.0102	15.4218	0.3766	133	131
1	391.0000	4.0000	10	0	93.8364	67.9880	15.3563	0.4069	143	130
1	392.0000	4.0000	10	0	93.9168	67.9908	15.3305	0.2754	146	132
1	393.0000	4.0000	10	0	93.7917	67.9508	15.4536	0.3183	137	134
1	394.0000	4.0000	10	0	93.8122	67.9985	15.4132	0.3191	144	137
1	395.0000	4.0000	10	0	93.8323	67.9672	15.3572	0.2564	143	139
1	396.0000	4.0000	10	0	93.8579	67.9878	15.4977	0.3548	144	140
1	397.0000	4.0000	10	0	93.8431	67.9735	15.4831	0.2954	162	135
1	398.0000	4.0000	10	0	93.8859	68.0069	15.4460	0.3020	139	141
1	399.0000	4.0000	10	0	93.8905	67.9992	15.4275	0.2826	156	140
1	400.0000	4.0000	10	0	93.8453	68.0020	15.4920	0.3972	141	139
1	401.0000	4.0000	10	0	93.8705	68.0552	15.4541	0.2602	141	134
1	402.0000	4.0000	10	0	93.9305	67.9773	15.4058	0.2290	138	138
1	403.0000	4.0000	10	0	93.8784	68.0315	15.4944	0.3029	138	134
1	404.0000	4.0000	10	0	93.9427	67.9826	15.4003	0.3465	133	131
1	405.0000	4.0000	10	0	93.9417	67.9232	15.4022	0.2285	138	137
1	406.0000	4.0000	10	0	93.8189	67.9934	15.5165	0.3330	143	136
1	407.0000	4.0000	10	0	93.8378	68.0615	15.4222	0.2573	156	144
1	408.0000	4.0000	10	0	93.9583	68.0188	15.4904	0.3431	139	138
1	409.0000	4.0000	10	0	93.9271	67.9552	15.4167	0.2340	136	133
1	410.0000	4.0000	10	0	93.9053	67.9781	15.4059	0.2203	147	143
1	411.0000	4.0000	10	0	93.8494	68.0319	15.4036	0.3220	138	141
1	412.0000	4.0000	10	0	93.8487	68.0124	15.4387	0.3426	141	134
1	413.0000	4.0000	10	0	93.8751	68.0149	15.3867	0.2946	137	130
1	414.0000	4.0000	10	0	93.8588	67.9975	15.4081	0.2939	161	129
1	415.0000	4.0000	10	0	93.8174	68.0437	15.5019	0.3270	138	136
1	416.0000	4.0000	10	0	93.8124	68.0209	15.4196	0.3104	134	130
1	417.0000	4.0000	10	0	93.8742	68.0052	15.3894	0.3018	138	127
1	418.0000	4.0000	10	0	93.9307	67.9373	15.4864	0.2916	137	123
1	419.0000	4.0000	10	0	93.7851	68.0519	15.4506	0.3219	135	125
1	420.0000	4.0000	10	0	93.8190	67.9893	15.4731	0.3710	135	126
1	421.0000	4.0000	10	0	93.8135	68.0612	15.5288	0.3418	141	120
1	422.0000	4.0000	10	0	93.7064	68.0688	15.4449	0.3234	133	126
1	423.0000	4.0000	10	0	93.8865	67.9441	15.3607	0.2758	140	133
1	424.0000	4.0000	10	0	93.7118	68.0261	15.3894	0.2704	137	132
1	425.0000	4.0000	10	0	93.7058	68.1224	15.5041	0.2586	136	132
1	426.0000	4.0000	10	0	93.8460	67.9598	15.3691	0.2875	138	133
1	427.0000	4.0000	10	0	93.7971	68.1789	15.4877	0.3573	140	137
1	428.0000	4.0000	10	0	93.7461	68.1775	15.3974	0.2793	139	131
1	429.0000	4.0000	10	0	93.6969	68.1229	15.3680	0.3324	139	128
1	430.0000	4.0000	10	0	93.8082	68.0178	15.4922	0.2694	144	134
1	431.0000	4.0000	10	0	93.7818	68.0830	15.4896	0.2935	147	136
1	432.0000	4.0000	10	0	93.8359	68.1254	15.3638	0.3696	139	133
1	433.0000	4.0000	10	0	93.8199	68.0892	15.3019	0.3836	138	130
1	434.0000	4.0000	10	0	93.8168	68.0143	15.2900	0.3290	135	132
1	435.0000	4.0000	10	0	93.9919	68.0793	15.1188	0.3334	145	134
1	436.0000	4.0000	10	0	93.9408	67.9938	15.1017	0.5264	141	127
1	437.0000	4.0000	10	0	94.1260	67.9669	15.1376	0.2980	134	128
1	438.0000	4.0000	10	0	94.0809	68.0782	15.2150	0.4147	139	128
1	439.0000	4.0000	10	0	94.0164	67.8814	15.1993	0.4166	142	128
1	440.0000	4.0000	10	0	93.8809	68.1222	15.1308	0.3163	139	125
1	441.0000	4.0000	10	0	93.9580	68.1348	15.1056	0.4304	144	130
1	442.0000	4.0000	10	0	93.9333	68.3452	15.2146	0.4158	138	130
1	443.0000	4.0000	10	0	94.5441	68.0236	14.6726	0.7608	141	122
1	444.0000	4.0000	10	0	94.7332	67.9641	14.5035	0.4238	137	123
1	445.0000	4.0000	10	0	94.6022	67.8802	14.7107	0.6701	136	125
1	446.0000	4.0000	10	0	94.6909	67.7600	14.5898	0.5479	137	124
1	447.0000	4.0000	10	0	94.6423	67.9122	14.6055	0.6130	153	122
1	448.0000	4.0000	10	0	94.7751	67.8685	14.6065	0.4129	134	125
1	449.0000	4.0000	10	0	94.7124	67.8425	14.6402	0.4487	140	129
1	450.0000	4.0000	10	0	94.8301	67.6946	14.5075	0.3265	139	127
1	451.0000	4.0000	10	0	94.9175	67.8123	14.6045	0.3569	138	125
1	452.0000	4.0000	10	0	94.9106	67.8183	14.5205	0.3231	140	124
1	453.0000	4.0000	9	0	94.8827	67.8696	14.5282	0.3430	134	128
1	454.0000	4.0000	10	0	94.9143	67.8211	14.5428	0.3269	136	126
1	455.0000	4.0000	10	0	94.9983	67.8008	14.4470	0.3412	141	129
1	456.0000	4.0000	10	0	94.8402	67.8586	14.5514	0.3915	136	124
1	457.0000	4.0000	10	0	95.0839	67.7842	14.4430	0.3627	142	132
1	458.0000	4.0000	10	0	94.9639	67.7841	14.6411	0.2899	144	137
1	459.0000	4.0000	10	0	94.9645	67.7910	14.5610	0.3503	137	122
1	460.0000	4.0000	10	0	95.0577	67.8331	14.5003	0.2407	140	131
1	461.0000	4.0000	10	0	95.1302	67.7842	14.4412	0.4194	144	132
1	462.0000	4.0000	10	0	95.1405	67.6564	14.3314	0.5040	138	134
1	463.0000	4.0000	10	0	95.2892	67.5593	14.2829	0.3362	133	131
1	464.0000	4.0000	10	0	95.4740	67.6642	14.3523	0.3535	140	129
1	465.0000	4.0000	10	0	95.2389	67.6929	14.3488	0.4393	140	134
1	466.0000	4.0000	10	0	95.4677	67.6631	14.3476	0.3818	142	133
1	467.0000	4.0000	10	0	95.4037	67.6934	14.4409	0.3418	143	139
1	468.0000	4.0000	10	0	95.2290	67.7603	14.3712	0.3959	141	139
1	469.0000	4.0000	10	0	95.4273	67.6759	14.2776	0.3629	136	138
1	470.0000	4.0000	10	0	95.4083	67.7177	14.4176	0.3577	135	136
1	471.0000	4.0000	10	0	95.5059	67.6100	14.4148	0.2900	140	135
1	472.0000	4.0000	10	0	95.5924	67.4627	14.3818	0.3563	138	134
1	473.0000	4.0000	10	0	95.4559	67.6565	14.4310	0.3234	143	134
1	474.0000	4.0000	10	0	95.4715	67.6975	14.3541	0.3200	150	135
1	475.0000	4.0000	10	0	95.5069	67.6030	14.3143	0.2899	148	133
1	476.0000	4.0000	10	0	95.4878	67.6205	14.3591	0.2256	147	132
1	477.0000	4.0000	10	0	95.3868	67.6292	14.3090	0.2890	153	140
1	478.0000	4.0000	10	0	95.4918	67.6875	14.3585	0.2960	143	128
1	479.0000	4.0000	10	0	95.5541	67.6505	14.4297	0.3023	148	136
1	480.0000	4.0000	10	0	95.4935	67.5999	14.3834	0.1818	138	136
1	481.0000	4.0000	10	0	95.5274	67.5059	14.3735	0.2512	147	134
1	482.0000	4.0000	10	0	95.4909	67.5896	14.3848	0.2550	150	138
1	483.0000	4.0000	10	0	95.4465	67.6241	14.3557	0.2425	143	134
1	484.0000	4.0000	10	0	95.4475	67.6233	14.3588	0.1955	140	133
1	485.0000	4.0000	10	0	95.5203	67.5792	14.3056	0.2586	146	133
1	486.0000	4.0000	10	0	95.4565	67.5913	14.3910	0.2478	132	139
1	487.0000	4.0000	10	0	95.3488	67.5801	14.3742	0.3256	144	136
1	488.0000	4.0000	10	0	95.3953	67.7100	14.3818	0.3304	138	136
1	489.0000	4.0000	10	0	95.4548	67.6276	14.4544	0.2718	146	135
1	490.0000	4.0000	10	0	95.4735	67.6498	14.4294	0.1933	143	142
1	491.0000	4.0000	10	0	95.4354	67.6411	14.4579	0.2815	144	144
1	492.0000	4.0000	10	0	95.3992	67.6468	14.5311	0.2466	144	139
1	493.0000	4.0000	10	0	95.4851	67.6272	14.5262	0.2597	141	138
1	0.0000	5.0000	10	0	6.5681	107.7126	131.2089	0.3253	154	140
1	1.0000	5.0000	10	0	6.4466	107.6926	131.2404	0.3075	158	142
1	2.0000	5.0000	10	0	6.4309	107.6799	131.2337	0.3049	163	138
1	3.0000	5.0000	10	0	6.4547	107.6481	131.1967	0.2987	152	133
1	4.0000	5.0000	10	0	6.3417	107.6768	131.1405	0.3040	156	136
1	5.0000	5.0000	10	0	6.4462	107.6074	131.1425	0.3133	161	133
1	6.0000	5.0000	10	0	6.3987	107.5558	131.1252	0.3647	153	140
1	7.0000	5.0000	10	0	6.3303	107.6031	131.1756	0.3380	156	136
1	8.0000	5.0000	10	0	6.3334	107.6175	131.2276	0.3279	154	142
1	9.0000	5.0000	10	0	6.4723	107.6658	131.1078	0.3416	158	139
1	10.0000	5.0000	10	0	6.1840	107.4958	131.1597	0.4345	143	132
1	11.0000	5.0000	10	0	6.4889	107.4960	131.0980	0.4398	141	132
1	12.0000	5.0000	10	0	6.1443	107.3289	131.1144	0.6063	154	119
1	13.0000	5.0000	10	0	6.2490	107.5897	131.1131	0.4774	152	126
1	14.0000	5.0000	10	0	6.2713	107.5423	131.0223	0.4056	145	124
1	15.0000	5.0000	10	0	6.4363	107.5386	131.1811	0.4373	151	133
1	16.0000	5.0000	10	0	6.4377	107.5220	131.2912	0.4123	184	135
1	17.0000	5.0000	10	0	6.3279	107.6727	131.2707	0.2964	155	135
1	18.0000	5.0000	10	0	6.5581	107.5655	131.1945	0.3812	146	137
1	19.0000	5.0000	10	0	6.3809	107.6730	131.1647	0.3004	155	137
1	20.0000	5.0000	10	0	6.3335	107.6892	131.1359	0.3784	151	140
1	21.0000	5.0000	10	0	6.3579	107.7029	131.1927	0.2741	148	138
1	22.0000	5.0000	10	0	6.3631	107.6747	131.0324	0.3462	158	141
1	23.0000	5.0000	10	0	6.4446	107.7764	130.9769	0.2917	147	137
1	24.0000	5.0000	10	0	6.4203	107.6103	131.1452	0.3296	148	131
1	25.0000	5.0000	10	0	6.3145	107.5606	131.0673	0.3460	142	138
1	26.0000	5.0000	10	0	6.5616	107.4741	131.2008	0.5460	154	135
1	27.0000	5.0000	10	0	6.3085	107.5843	131.0839	0.5157	153	128
1	28.0000	5.0000	10	0	6.6014	107.5674	131.2251	0.4152	140	124
1	29.0000	5.0000	10	0	6.3654	107.5322	131.1357	0.4103	143	126
1	30.0000	5.0000	10	0	6.0985	107.5702	131.0721	0.3407	147	126
1	31.0000	5.0000	10	0	6.1893	107.5565	131.2241	0.3276	142	128
1	32.0000	5.0000	10	0	6.0109	107.2450	131.1273	0.6124	133	123
1	33.0000	5.0000	10	0	5.9758	107.5077	131.0219	0.3316	167	125
1	34.0000	5.0000	10	0	6.2319	107.6102	131.1801	0.3411	169	127
1	35.0000	5.0000	10	0	6.2228	107.6119	131.1531	0.3087	140	129
1	36.0000	5.0000	10	0	6.3916	107.5412	131.2949	0.4156	144	125
1	37.0000	5.0000	10	0	6.4490	107.5898	131.4197	0.3030	145	127
1	38.0000	5.0000	10	0	6.3570	107.6257	131.1276	0.3302	142	124
1	39.0000	5.0000	10	0	6.3917	107.5893	131.2085	0.3579	137	124
1	40.0000	5.0000	10	0	6.2630	107.6212	131.4111	0.4024	144	131
1	41.0000	5.0000	10	0	6.3327	107.6246	131.1446	0.3011	146	128
1	42.0000	5.0000	10	0	6.4531	107.7375	131.1961	0.3911	141	128
1	43.0000	5.0000	10	0	6.3847	107.6674	131.2829	0.3823	142	126
1	44.0000	5.0000	10	0	6.7232	107.5783	131.5096	0.3690	137	123
1	45.0000	5.0000	10	0	6.4866	107.6654	131.1827	0.4468	136	124
1	46.0000	5.0000	10	0	6.4077	107.5682	131.2565	0.3692	124	120
1	47.0000	5.0000	10	0	6.2137	107.5179	131.1768	0.4233	117	107
1	48.0000	5.0000	9	0	6.4688	107.5058	131.3109	0.5014	111	99
1	49.0000	5.0000	8	0	6.1922	107.3481	131.6343	0.6700	90	85
1	50.0000	5.0000	6	0	5.5955	107.3935	131.8424	0.9113	83	75
1	51.0000	5.0000	7	0	6.1845	107.2116	130.9273	1.2939	69	67
0	52.0000	5.0000	0	3	0.0000	0.0000	0.0000	0.0000	64	67
1	53.0000	5.0000	8	0	6.2875	106.9149	131.1249	0.7991	77	75
1	54.0000	5.0000	7	0	6.6834	106.9135	131.5133	0.7461	94	87
1	55.0000	5.0000	10	0	6.0121	107.0892	131.0311	0.9720	99	86
1	56.0000	5.0000	9	0	5.7350	107.3760	130.7812	0.8215	99	87
1	57.0000	5.0000	8	0	6.1918	107.5362	131.0332	0.6906	96	78
1	58.0000	5.0000	7	0	6.8108	107.3984	130.9751	0.7772	87	73
1	59.0000	5.0000	7	0	6.3253	107.3374	130.9220	0.9217	79	68
1	60.0000	5.0000	6	0	5.8714	107.5596	130.5799	0.8030	78	73
0	61.0000	5.0000	0	3	0.0000	0.0000	0.0000	0.0000	71	70
0	62.0000	5.0000	0	3	0.0000	0.0000	0.0000	0.0000	72	73
3	63.0000	5.0000	6	0	8.6881	53.0518	32.3472	0.9349	77	73
0	64.0000	5.0000	0	3	0.0000	0.0000	0.0000	0.0000	79	78
2	65.0000	5.0000	6	0	8.3945	53.2871	32.4399	0.6939	87	74
2	66.0000	5.0000	6	0	8.0205	53.2579	32.2207	0.4957	86	80
2	67.0000	5.0000	7	0	8.3532	53.2076	32.4280	0.8300	78	80
2	68.0000	5.0000	6	0	7.8205	53.3227	32.4201	0.2252	89	79
2	69.0000	5.0000	7	0	7.5591	52.9431	32.4230	0.6818	94	85
2	70.0000	5.0000	6	0	7.8466	53.2831	32.4933	0.2222	91	78
2	71.0000	5.0000	6	0	7.9337	53.0172	32.4643	0.3291	84	76
2	72.0000	5.0000	7	0	7.8411	52.7789	32.3852	0.3604	80	73
2	73.0000	5.0000	8	0	7.9431	52.4262	32.8030	1.1735	58	65
2	74.0000	5.0000	6	0	7.6879	53.0703	32.5556	0.3774	68	62
2	75.0000	5.0000	6	0	8.8898	52.6832	32.8120	1.2079	67	64
3	76.0000	5.0000	7	0	8.2076	52.8819	212.0733	0.8238	62	69
2	77.0000	5.0000	7	0	8.3690	53.0568	32.5782	1.0055	75	73
0	78.0000	5.0000	0	3	0.0000	0.0000	0.0000	0.0000	84	79
2	79.0000	5.0000	6	0	8.0084	54.0342	31.9772	0.8539	84	86
2	80.0000	5.0000	6	0	7.8242	53.6575	32.4863	0.3233	82	76
2	81.0000	5.0000	6	0	7.9546	53.5878	32.3221	0.3518	89	74
2	82.0000	5.0000	6	0	7.8869	53.4359	32.0171	0.3089	87	77
2	83.0000	5.0000	6	0	8.3763	53.5185	32.0420	0.4910	83	73
2	84.0000	5.0000	6	0	8.2108	53.8899	32.0790	0.2714	87	83
2	85.0000	5.0000	6	0	8.0474	53.5010	32.0602	0.3453	90	82
0	86.0000	5.0000	0	3	0.0000	0.0000	0.0000	0.0000	92	80
2	87.0000	5.0000	6	0	8.0828	53.6638	32.2633	0.3168	90	78
0	88.0000	5.0000	0	3	0.0000	0.0000	0.0000	0.0000	94	84
3	89.0000	5.0000	6	0	8.7909	53.5363	211.7198	0.6696	95	84
0	90.0000	5.0000	0	3	0.0000	0.0000	0.0000	0.0000	84	82
2	91.0000	5.0000	7	0	8.1221	53.7988	32.2019	0.4168	90	75
0	92.0000	5.0000	0	3	0.0000	0.0000	0.0000	0.0000	80	76
0	93.0000	5.0000	0	3	0.0000	0.0000	0.0000	0.0000	72	75
0	94.0000	5.0000	0	3	0.0000	0.0000	0.0000	0.0000	74	74
3	95.0000	5.0000	6	0	94.0733	10.6492	214.2939	0.9330	72	71
1	96.0000	5.0000	7	0	6.0033	106.8232	129.8983	0.9795	75	71
1	97.0000	5.0000	7	0	6.3786	107.0891	131.1809	0.3461	76	76
1	98.0000	5.0000	6	0	6.4671	106.9241	131.1174	0.4562	94	90
1	99.0000	5.0000	8	0	6.5578	107.0882	131.3702	0.4426	114	99
1	100.0000	5.0000	10	0	6.4480	107.1561	131.2926	0.3759	124	118
1	101.0000	5.0000	10	0	6.2242	107.2580	131.1658	0.3654	125	121
1	102.0000	5.0000	10	0	6.3043	107.2337	131.1623	0.3612	139	122
1	103.0000	5.0000	10	0	6.4419	107.3678	131.2429	0.3096	144	137
1	104.0000	5.0000	10	0	6.2003	107.1764	131.2052	0.4232	141	127
1	105.0000	5.0000	10	0	6.4120	107.2521	131.2064	0.3585	143	128
1	106.0000	5.0000	10	0	6.3396	107.3138	131.1705	0.2954	147	132
1	107.0000	5.0000	10	0	6.4004	107.3339	131.1724	0.3227	144	135
1	108.0000	5.0000	10	0	6.2928	107.2115	131.2678	0.4301	141	135
1	109.0000	5.0000	10	0	6.3229	107.4437	131.1269	0.3523	142	131
1	110.0000	5.0000	10	0	6.3346	107.2692	131.2578	0.3646	143	138
1	111.0000	5.0000	10	0	6.2664	107.2699	131.2158	0.3694	143	134
1	112.0000	5.0000	9	0	6.4534	107.2493	131.3102	0.2526	146	133
1	113.0000	5.0000	10	0	6.3722	107.2777	131.2069	0.3154	145	134
1	114.0000	5.0000	10	0	6.4737	107.2956	131.2471	0.3549	142	125
1	115.0000	5.0000	10	0	6.2966	107.1071	131.2714	0.4602	138	132
1	116.0000	5.0000	10	0	6.2454	107.2134	131.2188	0.3915	137	124
1	117.0000	5.0000	10	0	6.2693	107.1153	131.2116	0.3382	144	126
1	118.0000	5.0000	10	0	6.5408	107.2048	131.3138	0.3789	142	130
1	119.0000	5.0000	10	0	6.2771	107.2819	131.2003	0.2360	140	124
1	120.0000	5.0000	10	0	6.2495	107.0881	131.2788	0.3329	143	131
1	121.0000	5.0000	10	0	6.2999	107.1754	131.2448	0.3578	142	124
1	122.0000	5.0000	10	0	6.3841	107.1891	131.2069	0.3829	134	127
1	123.0000	5.0000	10	0	6.4227	106.9823	131.1383	0.4313	132	120
1	124.0000	5.0000	10	0	6.3893	107.1492	131.2514	0.4673	137	119
1	125.0000	5.0000	10	0	6.3224	107.2470	131.2623	0.3209	148	129
1	126.0000	5.0000	10	0	6.5525	107.2016	131.2950	0.3370	137	131
1	127.0000	5.0000	10	0	6.2604	107.2802	131.2043	0.3244	136	135
1	128.0000	5.0000	10	0	6.3752	107.3638	131.1829	0.2937	144	132
1	129.0000	5.0000	10	0	6.2269	107.1598	131.2663	0.4925	144	130
1	130.0000	5.0000	10	0	6.2823	107.3355	131.1812	0.3538	135	131
1	131.0000	5.0000	10	0	6.1973	107.1095	131.1539	0.3618	145	129
1	132.0000	5.0000	10	0	6.4488	107.2605	131.2611	0.3984	141	132
1	133.0000	5.0000	10	0	6.2990	107.3215	131.1187	0.1978	140	127
1	134.0000	5.0000	10	0	6.3178	107.3273	131.1272	0.2994	149	134
1	135.0000	5.0000	10	0	6.4263	107.1628	131.3169	0.4828	141	126
1	136.0000	5.0000	10	0	6.4585	107.2035	131.2540	0.3373	144	129
1	137.0000	5.0000	10	0	6.2924	107.2762	131.1657	0.3036	138	130
1	138.0000	5.0000	10	0	6.2065	107.1660	131.0560	0.4430	146	132
1	139.0000	5.0000	10	0	6.5131	107.0826	131.3954	0.5286	142	130
1	140.0000	5.0000	10	0	6.1099	107.0935	131.1311	0.3707	135	123
1	141.0000	5.0000	10	0	6.2419	106.9876	131.1044	0.3564	132	123
1	142.0000	5.0000	10	0	6.1761	106.9022	131.0013	0.5817	137	123
1	143.0000	5.0000	10	0	6.2916	106.9780	131.0742	0.6330	125	120
1	144.0000	5.0000	10	0	6.3552	107.1843	131.1505	0.4385	135	124
1	145.0000	5.0000	10	0	6.3585	107.1502	131.2622	0.5070	134	125
1	146.0000	5.0000	10	0	6.4364	107.1761	131.3358	0.3256	141	123
1	147.0000	5.0000	10	0	6.2708	107.1500	131.2257	0.3929	141	123
1	148.0000	5.0000	10	0	6.4440	107.2667	131.2308	0.3381	140	126
1	149.0000	5.0000	10	0	6.3395	107.2294	131.2309	0.3030	146	122
1	150.0000	5.0000	10	0	6.2369	107.1755	131.1806	0.3958	135	121
1	151.0000	5.0000	10	0	6.3764	107.0089	131.2177	0.3727	144	125
1	152.0000	5.0000	9	0	6.3992	107.2581	131.2473	0.3218	138	129
1	153.0000	5.0000	10	0	6.3046	107.1723	131.3278	0.4299	147	124
1	154.0000	5.0000	9	0	6.1833	107.2275	131.2320	0.4072	140	129
1	155.0000	5.0000	10	0	6.3269	107.2044	131.2819	0.3243	143	127
1	156.0000	5.0000	10	0	6.0763	107.2323	131.1261	0.3859	146	124
1	157.0000	5.0000	10	0	6.2335	107.2442	131.2590	0.4813	139	132
1	158.0000	5.0000	10	0	6.1841	107.2201	131.1969	0.3874	141	127
1	159.0000	5.0000	10	0	6.2653	107.2320	131.0774	0.3762	143	129
1	160.0000	5.0000	10	0	6.3003	107.2520	131.2853	0.2473	147	136
1	161.0000	5.0000	10	0	6.3223	107.2384	131.1619	0.3361	149	133
1	162.0000	5.0000	10	0	6.2699	107.2778	131.1212	0.3361	142	128
1	163.0000	5.0000	10	0	6.2551	107.2777	131.1811	0.4417	143	130
1	164.0000	5.0000	10	0	6.2866	107.3626	131.0585	0.3237	143	131
1	165.0000	5.0000	10	0	6.2741	107.3477	131.1751	0.2733	136	128
1	166.0000	5.0000	10	0	6.5470	107.0919	131.3492	0.4653	137	122
1	167.0000	5.0000	10	0	6.7099	107.1069	131.2572	0.5197	136	121
1	168.0000	5.0000	9	0	6.3987	107.0632	131.4279	0.4722	124	113
1	169.0000	5.0000	9	0	5.8704	106.9940	131.1215	0.4683	116	105
1	170.0000	5.0000	9	0	6.0762	106.9833	130.9464	0.8186	102	92
1	171.0000	5.0000	7	0	6.3890	106.9691	130.8804	0.6651	74	66
0	172.0000	5.0000	0	3	0.0000	0.0000	0.0000	0.0000	63	62
0	173.0000	5.0000	0	3	0.0000	0.0000	0.0000	0.0000	62	59
1	174.0000	5.0000	7	0	91.8428	68.0629	15.9207	0.4950	76	68
1	175.0000	5.0000	8	0	33.6925	16.2989	65.4989	0.4858	87	79
1	176.0000	5.0000	9	0	91.5078	67.9774	16.1103	0.4168	96	98
1	177.0000	5.0000	10	0	91.4375	67.7647	16.2334	0.4886	107	103
1	178.0000	5.0000	10	0	91.4579	68.0802	16.1663	0.5547	113	114
1	179.0000	5.0000	10	0	91.4722	68.0843	16.2389	0.3900	116	116
1	180.0000	5.0000	10	0	91.6248	68.0242	16.0555	0.4050	112	112
1	181.0000	5.0000	10	0	91.4414	68.0348	16.1156	0.4387	119	115
1	182.0000	5.0000	10	0	91.4057	68.0338	16.0865	0.4518	116	121
1	183.0000	5.0000	10	0	91.6865	67.8638	15.9642	0.4591	125	123
1	184.0000	5.0000	10	0	91.6276	67.9439	16.0250	0.4018	115	123
1	185.0000	5.0000	10	0	91.4864	68.0587	16.0672	0.4734	125	118
1	186.0000	5.0000	10	0	91.5456	68.0902	16.0534	0.4169	116	119
1	187.0000	5.0000	10	0	91.5158	68.0533	16.0155	0.3217	119	120
1	188.0000	5.0000	10	0	91.6041	68.0717	16.1065	0.4483	119	123
1	189.0000	5.0000	10	0	91.5054	67.9969	15.9707	0.4039	126	125
1	190.0000	5.0000	10	0	91.5119	68.0941	16.0945	0.4091	129	123
1	191.0000	5.0000	10	0	91.3962	68.2117	16.0816	0.3394	122	123
1	192.0000	5.0000	10	0	91.5238	68.1124	16.1471	0.3682	118	130
1	193.0000	5.0000	10	0	91.5388	68.1272	16.0767	0.3474	120	125
1	194.0000	5.0000	10	0	91.4357	68.1972	16.2197	0.3274	123	128
1	195.0000	5.0000	10	0	91.3902	68.1740	16.0619	0.2837	119	121
1	196.0000	5.0000	10	0	91.3525	68.2303	16.0746	0.4251	117	125
1	197.0000	5.0000	10	0	91.4586	68.0589	16.0717	0.3453	116	128
1	198.0000	5.0000	9	0	91.4329	68.1362	16.0172	0.4206	112	111
1	199.0000	5.0000	10	0	91.4041	68.2237	16.1192	0.3805	114	118
1	200.0000	5.0000	10	0	91.4088	68.1249	16.0752	0.3068	121	116
1	201.0000	5.0000	10	0	91.4546	68.0405	16.0608	0.3700	115	113
1	202.0000	5.0000	10	0	91.4060	68.2199	16.1600	0.4057	111	114
1	203.0000	5.0000	10	0	91.3707	68.1916	16.1927	0.3807	105	102
1	204.0000	5.0000	10	0	91.4196	68.2325	16.1910	0.2634	112	106
1	205.0000	5.0000	9	0	91.3967	68.2427	16.1273	0.2407	103	107
1	206.0000	5.0000	9	0	91.3959	68.3378	16.3066	0.3263	110	105
1	207.0000	5.0000	10	0	91.2358	68.2841	16.0467	0.3653	98	100
1	208.0000	5.0000	9	0	91.3329	68.4296	16.1473	0.3035	104	101
1	209.0000	5.0000	10	0	91.2902	68.3514	16.1682	0.2913	103	104
1	210.0000	5.0000	8	0	91.1919	68.4172	16.2074	0.3432	102	93
1	211.0000	5.0000	9	0	91.3475	68.3632	16.1344	0.3892	127	97
1	212.0000	5.0000	8	0	91.3307	68.3468	16.3204	0.3647	124	91
1	213.0000	5.0000	8	0	91.2840	68.4147	16.3380	0.2513	126	93
1	214.0000	5.0000	7	0	91.3417	68.3874	16.3361	0.2388	97	91
1	215.0000	5.0000	7	0	91.2436	68.2950	16.1295	0.4566	98	85
1	216.0000	5.0000	8	0	90.9585	68.4314	16.1070	0.4729	89	80
1	217.0000	5.0000	7	0	91.1895	68.4443	16.1173	0.4037	119	77
1	218.0000	5.0000	6	0	91.9521	68.1522	15.8997	0.8462	117	80
1	219.0000	5.0000	7	0	91.1301	68.4253	16.2119	0.2765	88	82
1	220.0000	5.0000	6	0	91.1531	68.5704	16.3329	0.2276	128	75
1	221.0000	5.0000	6	0	91.1805	68.3765	16.2476	0.2790	87	78
1	222.0000	5.0000	7	0	91.9218	68.1417	14.9708	1.0695	117	73
1	223.0000	5.0000	8	0	91.2291	68.1750	14.8392	1.2471	116	74
1	224.0000	5.0000	7	0	93.8657	67.8381	12.9249	0.5773	87	74
0	225.0000	5.0000	0	3	0.0000	0.0000	0.0000	0.0000	88	75
1	226.0000	5.0000	8	0	93.8477	67.8784	13.2166	0.6123	97	79
1	227.0000	5.0000	8	0	94.0680	67.7773	12.9423	0.4345	97	81
1	228.0000	5.0000	8	0	94.2062	67.5496	12.6986	0.7375	93	81
1	229.0000	5.0000	9	0	93.9831	67.8820	12.6369	0.4788	107	89
1	230.0000	5.0000	8	0	93.9569	67.7145	12.8838	0.4068	103	87
1	231.0000	5.0000	8	0	94.0820	67.9254	12.5043	0.5436	101	85
1	232.0000	5.0000	9	0	94.0005	67.8278	12.5902	0.5126	109	89
1	233.0000	5.0000	9	0	94.3915	67.6740	12.7390	0.4906	113	98
1	234.0000	5.0000	9	0	94.3309	67.8028	12.4413	0.7034	115	94
1	235.0000	5.0000	10	0	94.2398	67.7211	12.8483	0.3598	119	101
1	236.0000	5.0000	10	0	94.3076	67.7904	12.8603	0.2973	119	104
1	237.0000	5.0000	10	0	94.1094	67.8748	12.7541	0.4932	121	101
1	238.0000	5.0000	10	0	94.2634	67.8085	12.8587	0.3616	127	103
1	239.0000	5.0000	10	0	94.2810	67.7803	12.8563	0.3055	125	106
1	240.0000	5.0000	9	0	94.2485	67.9485	12.9452	0.2695	126	107
1	241.0000	5.0000	9	0	94.1731	67.9822	12.9417	0.2833	127	109
1	242.0000	5.0000	8	0	94.2121	67.8551	12.8974	0.3542	124	114
1	243.0000	5.0000	9	0	94.2682	67.8051	12.9686	0.3755	122	120
1	244.0000	5.0000	9	0	94.3592	67.6928	13.1181	0.3377	127	121
1	245.0000	5.0000	10	0	94.2696	67.7950	13.0328	0.3879	125	124
1	246.0000	5.0000	10	0	94.1395	67.8416	13.1122	0.3177	134	126
1	247.0000	5.0000	10	0	94.1248	67.7613	13.0571	0.2743	126	127
1	248.0000	5.0000	9	0	94.1756	67.8076	13.2615	0.3651	126	125
1	249.0000	5.0000	10	0	94.1462	67.7972	13.1748	0.3060	131	125
1	250.0000	5.0000	10	0	94.1238	67.8694	13.2180	0.2979	127	123
1	251.0000	5.0000	10	0	94.0678	67.7916	13.3130	0.3392	136	131
1	252.0000	5.0000	10	0	94.1930	67.7774	13.2779	0.3778	133	129
1	253.0000	5.0000	10	0	94.1638	67.7798	13.2330	0.3091	127	128
1	254.0000	5.0000	10	0	94.0524	67.9090	13.3053	0.4010	135	124
1	255.0000	5.0000	10	0	94.0023	67.8533	13.3938	0.3617	134	132
1	256.0000	5.0000	10	0	94.0819	67.8707	13.4394	0.3343	144	130
1	257.0000	5.0000	10	0	94.1088	67.8842	13.5263	0.3321	137	129
1	258.0000	5.0000	10	0	94.0802	67.9032	13.5631	0.2776	141	129
1	259.0000	5.0000	10	0	93.9900	67.9825	13.6396	0.3271	136	130
1	260.0000	5.0000	10	0	94.1064	67.8486	13.5796	0.3135	148	131
1	261.0000	5.0000	10	0	94.0581	67.8438	13.6115	0.3737	138	133
1	262.0000	5.0000	9	0	94.0068	67.9864	13.6566	0.3469	132	131
1	263.0000	5.0000	10	0	94.0045	67.8322	13.6928	0.3179	135	130
1	264.0000	5.0000	9	0	93.9515	67.9119	13.6956	0.2926	132	129
1	265.0000	5.0000	9	0	94.0221	67.9666	13.7603	0.3513	136	140
1	266.0000	5.0000	10	0	94.0670	67.8051	13.8088	0.2697	136	133
1	267.0000	5.0000	10	0	94.0226	68.0219	13.8621	0.2910	132	125
1	268.0000	5.0000	10	0	93.9769	67.9247	13.8971	0.3025	135	133
1	269.0000	5.0000	10	0	94.0770	67.9672	13.8875	0.2943	139	132
1	270.0000	5.0000	10	0	94.0185	67.9147	13.9694	0.2831	133	130
1	271.0000	5.0000	10	0	93.9907	67.9974	14.1256	0.2443	127	130
1	272.0000	5.0000	10	0	93.9939	67.9793	14.0686	0.2481	126	137
1	273.0000	5.0000	10	0	94.0344	67.9269	14.0785	0.2540	131	133
1	274.0000	5.0000	10	0	94.0762	67.9649	14.0800	0.2299	158	126
1	275.0000	5.0000	10	0	93.9440	67.9778	14.1774	0.2852	138	135
1	276.0000	5.0000	10	0	93.9399	68.0240	14.2743	0.2522	151	135
1	277.0000	5.0000	10	0	93.9546	68.0636	14.2888	0.3471	157	137
1	278.0000	5.0000	10	0	93.9172	68.1658	14.2906	0.3147	149	135
1	279.0000	5.0000	10	0	93.8978	68.0218	14.3861	0.3390	135	134
1	280.0000	5.0000	10	0	93.8349	68.1507	14.3751	0.3246	157	129
1	281.0000	5.0000	10	0	93.8022	68.2097	14.3876	0.2792	139	129
1	282.0000	5.0000	10	0	93.8248	68.1780	14.4801	0.2946	141	133
1	283.0000	5.0000	10	0	93.7858	68.2088	14.4584	0.3366	135	129
1	284.0000	5.0000	10	0	93.7900	68.1681	14.5593	0.3018	138	131
1	285.0000	5.0000	10	0	93.8042	68.1037	14.5468	0.3683	134	124
1	286.0000	5.0000	10	0	93.8027	68.1200	14.4219	0.4067	136	122
1	287.0000	5.0000	10	0	93.8834	68.0064	14.5972	0.3199	135	128
1	288.0000	5.0000	10	0	93.7524	68.1087	14.5552	0.3068	145	124
1	289.0000	5.0000	10	0	94.0348	68.0999	14.5211	0.5958	141	124
1	290.0000	5.0000	10	0	93.8409	68.0110	14.4052	0.4485	140	124
1	291.0000	5.0000	10	0	93.9411	68.0148	14.5673	0.4827	134	122
1	292.0000	5.0000	10	0	93.8829	68.2637	14.2733	0.5164	143	121
1	293.0000	5.0000	10	0	93.7348	68.1332	14.5172	0.3362	142	124
1	294.0000	5.0000	10	0	93.8997	68.1301	14.3836	0.5405	146	123
1	295.0000	5.0000	10	0	93.9432	68.1164	14.3652	0.5110	140	118
1	296.0000	5.0000	10	0	93.7142	68.1429	14.7416	0.4054	144	124
1	297.0000	5.0000	10	0	93.7985	68.1992	14.4627	0.4840	149	126
1	298.0000	5.0000	10	0	93.8644	68.1707	14.5383	0.4067	148	123
1	299.0000	5.0000	10	0	94.0309	67.8940	14.4836	0.4304	147	118
1	300.0000	5.0000	10	0	93.8190	68.2501	14.4775	0.5374	145	119
1	301.0000	5.0000	10	0	94.0148	68.0480	14.4699	0.3781	140	113
1	302.0000	5.0000	10	0	93.9610	68.0257	14.5142	0.4389	151	122
1	303.0000	5.0000	10	0	93.9811	68.0821	14.4653	0.3959	147	124
1	304.0000	5.0000	10	0	93.9154	68.2095	14.6372	0.4057	145	120
1	305.0000	5.0000	10	0	93.9361	68.1485	14.6048	0.2630	142	120
1	306.0000	5.0000	10	0	93.9622	68.0939	14.5292	0.3464	139	121
1	307.0000	5.0000	10	0	93.8628	68.1690	14.6363	0.4142	137	121
1	308.0000	5.0000	10	0	93.8702	68.1824	14.5883	0.4126	137	117
1	309.0000	5.0000	10	0	93.7709	68.1465	14.5551	0.3870	140	122
1	310.0000	5.0000	10	0	93.8724	68.1117	14.5634	0.4039	138	121
1	311.0000	5.0000	10	0	93.9135	68.0799	14.6589	0.4036	138	121
1	312.0000	5.0000	10	0	93.7946	68.1998	14.6615	0.3743	144	123
1	313.0000	5.0000	10	0	93.8006	68.2113	14.6610	0.3490	139	123
1	314.0000	5.0000	10	0	93.8233	68.1155	14.6327	0.4111	136	122
1	315.0000	5.0000	10	0	93.6918	68.2525	14.7199	0.3545	147	128
1	316.0000	5.0000	10	0	93.9028	68.1664	14.6462	0.2974	149	125
1	317.0000	5.0000	10	0	93.7483	68.1962	14.7731	0.3777	146	127
1	318.0000	5.0000	10	0	93.7789	68.2078	14.8334	0.3911	150	131
1	319.0000	5.0000	10	0	93.7701	68.2021	14.7585	0.3090	150	127
1	320.0000	5.0000	10	0	93.7771	68.1641	14.8479	0.3389	147	130
1	321.0000	5.0000	10	0	93.6692	68.2140	14.8403	0.4193	141	128
1	322.0000	5.0000	10	0	93.7879	68.2082	14.7642	0.3567	148	133
1	323.0000	5.0000	10	0	93.7876	68.1771	14.7628	0.3034	150	131
1	324.0000	5.0000	10	0	93.6534	68.2141	14.8047	0.3361	143	131
1	325.0000	5.0000	10	0	93.6656	68.1268	14.9057	0.3975	151	132
1	326.0000	5.0000	10	0	93.6587	68.1999	14.8876	0.3611	140	127
1	327.0000	5.0000	10	0	93.7367	68.1263	14.9969	0.3180	144	136
1	328.0000	5.0000	10	0	93.7898	68.1164	14.9472	0.2987	149	135
1	329.0000	5.0000	10	0	93.7016	68.1244	15.0134	0.3232	147	132
1	330.0000	5.0000	10	0	93.6586	68.1488	15.0291	0.3396	151	136
1	331.0000	5.0000	10	0	93.6641	68.1496	15.1947	0.3125	146	131
1	332.0000	5.0000	10	0	93.6366	68.0347	15.1252	0.3677	145	134
1	333.0000	5.0000	10	0	93.6017	68.1772	15.0555	0.3202	143	131
1	334.0000	5.0000	10	0	93.5988	68.1783	15.2198	0.3206	146	138
1	335.0000	5.0000	10	0	93.5630	68.1424	15.1336	0.3435	145	134
1	336.0000	5.0000	10	0	93.4767	68.1292	15.2504	0.3476	149	139
1	337.0000	5.0000	10	0	93.5397	67.9881	15.1677	0.2686	142	139
1	338.0000	5.0000	10	0	93.4729	68.1883	15.1393	0.3139	145	129
1	339.0000	5.0000	10	0	93.4999	68.0325	15.0963	0.3374	134	112
1	340.0000	5.0000	10	0	93.5794	68.0716	15.1352	0.4212	137	112
1	341.0000	5.0000	10	0	93.4757	68.1839	15.0965	0.4086	135	114
1	342.0000	5.0000	10	0	93.5528	68.1298	15.1684	0.3920	137	129
1	343.0000	5.0000	10	0	93.2020	68.2883	15.2248	0.3872	139	132
1	344.0000	5.0000	10	0	93.2884	68.1768	15.2474	0.3550	139	128
1	345.0000	5.0000	10	0	93.3880	68.1324	15.2766	0.3192	138	128
1	346.0000	5.0000	10	0	93.1990	68.1698	15.2301	0.3565	140	127
1	347.0000	5.0000	10	0	93.2765	68.2096	15.1458	0.3354	141	130
1	348.0000	5.0000	10	0	93.3240	68.1446	15.1734	0.3116	137	129
1	349.0000	5.0000	10	0	93.2297	68.2047	15.2520	0.3394	134	124
1	350.0000	5.0000	10	0	93.1360	68.1888	15.1904	0.3538	148	139
1	351.0000	5.0000	10	0	93.1516	68.2802	15.2196	0.3970	139	124
1	352.0000	5.0000	10	0	93.1020	68.2984	15.3181	0.3120	141	125
1	353.0000	5.0000	10	0	93.1449	68.2499	15.2757	0.2890	141	128
1	354.0000	5.0000	10	0	93.1987	68.1407	15.2882	0.3014	141	132
1	355.0000	5.0000	10	0	93.1165	68.1489	15.2676	0.4014	135	126
1	356.0000	5.0000	10	0	93.2000	68.2375	15.2352	0.3913	140	127
1	357.0000	5.0000	10	0	93.1821	68.2455	15.2368	0.3695	145	132
1	358.0000	5.0000	10	0	93.1469	68.2356	15.2758	0.3596	138	131
1	359.0000	5.0000	10	0	93.1401	68.1933	15.3147	0.4014	142	131
1	360.0000	5.0000	10	0	93.1212	68.1888	15.3686	0.3998	139	124
1	361.0000	5.0000	10	0	93.1889	68.1599	15.2732	0.2623	134	127
1	362.0000	5.0000	10	0	93.1183	68.1819	15.2920	0.3201	146	132
1	363.0000	5.0000	10	0	93.0518	68.1640	15.2608	0.3668	139	133
1	364.0000	5.0000	10	0	92.9862	68.2340	15.2811	0.3993	142	132
1	365.0000	5.0000	10	0	93.1063	68.2381	15.3543	0.2961	142	128
1	366.0000	5.0000	10	0	93.2279	68.0816	15.1995	0.4817	138	128
1	367.0000	5.0000	10	0	93.0780	68.1345	15.3160	0.3475	139	133
1	368.0000	5.0000	10	0	93.1271	68.1506	15.4056	0.3583	141	129
1	369.0000	5.0000	10	0	93.1932	68.1452	15.3373	0.3152	145	130
1	370.0000	5.0000	10	0	93.2776	68.1352	15.2933	0.2997	143	131
1	371.0000	5.0000	10	0	93.3989	68.2097	15.3008	0.5658	141	128
1	372.0000	5.0000	10	0	93.1292	68.1280	15.2928	0.5383	141	129
1	373.0000	5.0000	10	0	93.3003	68.0724	15.3158	0.4819	137	126
1	374.0000	5.0000	10	0	93.5605	68.0422	15.2584	0.4659	136	126
1	375.0000	5.0000	10	0	93.5497	68.0274	15.2192	0.4111	140	129
1	376.0000	5.0000	10	0	93.6470	68.1273	15.1058	0.4414	145	136
1	377.0000	5.0000	10	0	93.6109	68.0482	15.3349	0.4885	143	132
1	378.0000	5.0000	10	0	93.8585	67.9209	15.2155	0.3045	143	132
1	379.0000	5.0000	10	0	93.6562	68.0992	15.2403	0.3889	162	129
1	380.0000	5.0000	10	0	93.7869	68.0515	15.2333	0.4372	146	135
1	381.0000	5.0000	10	0	93.8027	68.0378	15.2841	0.3879	147	134
1	382.0000	5.0000	10	0	93.8667	68.0182	15.2963	0.3502	144	130
1	383.0000	5.0000	10	0	93.8755	67.9413	15.3115	0.3146	142	136
1	384.0000	5.0000	10	0	93.8360	68.0326	15.3312	0.4290	142	132
1	385.0000	5.0000	10	0	93.7508	68.0400	15.3910	0.5313	136	127
1	386.0000	5.0000	10	0	93.8888	68.0173	15.3597	0.2893	142	132
1	387.0000	5.0000	10	0	93.8865	67.9490	15.3107	0.2375	143	136
1	388.0000	5.0000	10	0	93.8896	67.9679	15.4250	0.3090	136	135
1	389.0000	5.0000	10	0	93.8905	68.0227	15.3249	0.3462	145	137
1	390.0000	5.0000	10	0	93.9175	67.9758	15.3484	0.3248	142	133
1	391.0000	5.0000	10	0	93.9236	67.9681	15.3926	0.3153	136	137
1	392.0000	5.0000	10	0	93.9049	68.0093	15.3803	0.3384	164	136
1	393.0000	5.0000	10	0	93.8489	67.9819	15.4617	0.3848	159	143
1	394.0000	5.0000	10	0	93.8176	67.9907	15.4632	0.3238	145	137
1	395.0000	5.0000	10	0	93.9192	67.9943	15.3615	0.3428	146	139
1	396.0000	5.0000	10	0	93.9949	67.8769	15.4086	0.2271	137	139
1	397.0000	5.0000	10	0	93.9029	67.9690	15.5280	0.2921	142	136
1	398.0000	5.0000	10	0	93.8832	67.9705	15.4243	0.3717	141	137
1	399.0000	5.0000	10	0	93.8063	68.0213	15.5152	0.3578	145	138
1	400.0000	5.0000	10	0	93.8569	67.9785	15.5227	0.2817	146	143
1	401.0000	5.0000	10	0	93.8930	68.0258	15.4500	0.2511	150	136
1	402.0000	5.0000	10	0	93.9476	68.0169	15.3768	0.3007	143	134
1	403.0000	5.0000	10	0	93.8679	68.0328	15.4374	0.2621	142	135
1	404.0000	5.0000	10	0	93.8943	67.9575	15.5148	0.3957	145	138
1	405.0000	5.0000	10	0	93.8258	68.0075	15.5440	0.2746	139	134
1	406.0000	5.0000	10	0	93.9637	67.9385	15.4626	0.2382	142	135
1	407.0000	5.0000	10	0	93.9192	67.9900	15.4693	0.2946	142	142
1	408.0000	5.0000	10	0	93.9310	68.0438	15.5168	0.3072	140	139
1	409.0000	5.0000	10	0	93.8575	68.0251	15.4950	0.3343	147	137
1	410.0000	5.0000	10	0	93.8944	67.9021	15.3870	0.2860	144	135
1	411.0000	5.0000	10	0	93.8773	68.0007	15.4835	0.3512	137	135
1	412.0000	5.0000	10	0	93.8752	67.9939	15.3196	0.4087	140	138
1	413.0000	5.0000	10	0	93.8459	68.0466	15.5035	0.2570	151	137
1	414.0000	5.0000	10	0	93.9338	67.9275	15.3852	0.2626	159	137
1	415.0000	5.0000	10	0	93.8397	68.0240	15.4406	0.3110	138	136
1	416.0000	5.0000	10	0	93.7988	68.0193	15.4887	0.4065	140	130
1	417.0000	5.0000	10	0	93.7798	68.0618	15.3460	0.3103	150	125
1	418.0000	5.0000	10	0	93.8772	68.0805	15.4006	0.2931	144	124
1	419.0000	5.0000	10	0	93.8517	68.0772	15.3071	0.4349	133	123
1	420.0000	5.0000	10	0	93.7700	68.1004	15.3429	0.2536	137	123
1	421.0000	5.0000	10	0	93.7875	68.0689	15.4125	0.2664	140	126
1	422.0000	5.0000	10	0	93.7689	68.0755	15.4421	0.3287	140	128
1	423.0000	5.0000	10	0	93.7157	68.0696	15.3839	0.3961	143	129
1	424.0000	5.0000	10	0	93.8149	68.0747	15.3729	0.3363	141	128
1	425.0000	5.0000	10	0	93.7651	68.0450	15.2398	0.3326	147	137
1	426.0000	5.0000	10	0	93.9381	67.9575	15.4022	0.4472	161	133
1	427.0000	5.0000	10	0	93.8543	68.0719	15.3018	0.4554	139	122
1	428.0000	5.0000	10	0	93.8375	68.1157	15.2713	0.3620	137	136
1	429.0000	5.0000	10	0	93.9013	68.1410	15.2412	0.3286	141	129
1	430.0000	5.0000	10	0	93.7975	68.0642	15.1983	0.3871	137	123
1	431.0000	5.0000	10	0	94.0158	67.9616	15.2378	0.2355	140	138
1	432.0000	5.0000	10	0	93.9608	67.9388	15.2781	0.3100	147	139
1	433.0000	5.0000	10	0	94.1607	68.0353	15.1376	0.3696	138	136
1	434.0000	5.0000	10	0	94.0237	67.9377	15.0423	0.3707	140	130
1	435.0000	5.0000	10	0	93.9817	68.0411	15.1702	0.4486	133	130
1	436.0000	5.0000	10	0	94.0882	68.0446	15.1322	0.4596	144	126
1	437.0000	5.0000	10	0	94.0419	68.0458	15.0460	0.3630	138	127
1	438.0000	5.0000	10	0	94.0158	68.0764	15.1350	0.3932	137	123
1	439.0000	5.0000	10	0	94.0491	67.9741	15.0069	0.4151	136	125
1	440.0000	5.0000	10	0	94.1739	67.8946	15.0077	0.4231	139	123
1	441.0000	5.0000	10	0	94.4568	67.8012	14.6844	0.5430	141	124
1	442.0000	5.0000	10	0	94.6192	67.8703	14.6158	0.5522	145	122
1	443.0000	5.0000	10	0	94.7669	67.8003	14.6476	0.4683	144	125
1	444.0000	5.0000	10	0	94.8163	67.8150	14.5362	0.3954	136	123
1	445.0000	5.0000	10	0	94.9460	67.7848	14.4885	0.3151	139	127
1	446.0000	5.0000	10	0	94.9036	67.7621	14.5454	0.2974	137	121
1	447.0000	5.0000	10	0	94.7872	67.8417	14.5308	0.3479	138	125
1	448.0000	5.0000	10	0	94.7605	67.8500	14.5895	0.4039	138	126
1	449.0000	5.0000	10	0	94.9220	67.7208	14.4975	0.2353	138	131
1	450.0000	5.0000	8	0	94.9347	67.8649	14.4519	0.3595	140	127
1	451.0000	5.0000	10	0	94.9348	67.8329	14.5483	0.3096	144	130
1	452.0000	5.0000	10	0	95.0212	67.7323	14.5595	0.3735	145	128
1	453.0000	5.0000	10	0	94.9092	67.8445	14.5116	0.2870	137	126
1	454.0000	5.0000	10	0	94.9980	67.7977	14.4337	0.4043	141	135
1	455.0000	5.0000	10	0	95.0768	67.8521	14.5242	0.3515	139	131
1	456.0000	5.0000	10	0	95.1026	67.7914	14.3986	0.3395	135	130
1	457.0000	5.0000	10	0	95.0188	67.8045	14.4244	0.3279	136	127
1	458.0000	5.0000	10	0	95.1328	67.7767	14.4889	0.3978	143	133
1	459.0000	5.0000	10	0	95.2561	67.6718	14.3639	0.3962	140	135
1	460.0000	5.0000	10	0	95.3172	67.6403	14.3307	0.4513	138	134
1	461.0000	5.0000	10	0	95.5096	67.7576	14.2997	0.2986	134	129
1	462.0000	5.0000	10	0	95.3591	67.7244	14.3390	0.3249	140	134
1	463.0000	5.0000	10	0	95.3774	67.7164	14.3530	0.4171	137	132
1	464.0000	5.0000	10	0	95.4768	67.6612	14.2974	0.3746	136	136
1	465.0000	5.0000	10	0	95.5476	67.5787	14.3033	0.2651	139	137
1	466.0000	5.0000	10	0	95.4306	67.6082	14.3332	0.2779	138	136
1	467.0000	5.0000	10	0	95.5712	67.6014	14.4109	0.3106	143	138
1	468.0000	5.0000	10	0	95.6309	67.6290	14.3417	0.2829	141	136
1	469.0000	5.0000	10	0	95.5844	67.5774	14.3122	0.2739	139	136
1	470.0000	5.0000	10	0	95.5096	67.6328	14.2954	0.3065	142	138
1	471.0000	5.0000	10	0	95.5771	67.6675	14.3189	0.3265	149	140
1	472.0000	5.0000	10	0	95.5173	67.6787	14.3488	0.3356	136	138
1	473.0000	5.0000	10	0	95.4875	67.7174	14.3384	0.3397	147	137
1	474.0000	5.0000	10	0	95.4928	67.6308	14.3635	0.2724	145	134
1	475.0000	5.0000	10	0	95.5715	67.5559	14.2983	0.2623	145	140
1	476.0000	5.0000	10	0	95.5485	67.7332	14.2688	0.3077	143	128
1	477.0000	5.0000	10	0	95.5657	67.6275	14.3724	0.2694	144	136
1	478.0000	5.0000	10	0	95.5727	67.6158	14.3030	0.2079	144	134
1	479.0000	5.0000	10	0	95.5243	67.6093	14.3343	0.2660	144	131
1	480.0000	5.0000	10	0	95.5486	67.5220	14.3671	0.2445	146	133
1	481.0000	5.0000	10	0	95.4197	67.6617	14.3889	0.2888	150	134
1	482.0000	5.0000	10	0	95.4772	67.5519	14.2875	0.2623	146	134
1	483.0000	5.0000	10	0	95.4602	67.6275	14.3346	0.2750	134	137
1	484.0000	5.0000	10	0	95.4290	67.6725	14.4282	0.3764	146	132
1	485.0000	5.0000	10	0	95.4307	67.6056	14.3586	0.2390	146	136
1	486.0000	5.0000	10	0	95.3980	67.6873	14.3609	0.2779	141	137
1	487.0000	5.0000	10	0	95.4049	67.5840	14.3857	0.2500	153	135
1	488.0000	5.0000	10	0	95.4181	67.6023	14.4349	0.2275	142	146
1	489.0000	5.0000	10	0	95.3564	67.6576	14.3778	0.3053	148	137
1	490.0000	5.0000	10	0	95.4199	67.6358	14.4664	0.2696	139	142
1	491.0000	5.0000	10	0	95.4656	67.5538	14.3881	0.3118	136	136
1	492.0000	5.0000	10	0	95.4542	67.7742	14.5318	0.2872	139	135
1	493.0000	5.0000	10	0	95.4701	67.5759	14.5230	0.2334	138	140
1	0.0000	6.0000	10	0	6.2007	107.5494	131.0408	0.3708	149	140
1	1.0000	6.0000	10	0	6.4720	107.7176	131.1686	0.2853	159	139
1	2.0000	6.0000	10	0	6.3737	107.7294	131.0755	0.2904	153	134
1	3.0000	6.0000	9	0	6.2214	107.7321	131.1742	0.3029	155	143
1	4.0000	6.0000	10	0	6.3790	107.7259	131.1797	0.2912	157	145
1	5.0000	6.0000	10	0	6.3636	107.6733	131.1966	0.2176	160	133
1	6.0000	6.0000	10	0	6.3714	107.6617	131.2169	0.2812	146	140
1	7.0000	6.0000	10	0	6.4270	107.8017	131.1456	0.2935	154	143
1	8.0000	6.0000	10	0	6.3301	107.6371	131.1949	0.4203	159	143
1	9.0000	6.0000	10	0	6.4866	107.6090	131.2561	0.3518	159	149
1	10.0000	6.0000	10	0	6.5847	107.6180	131.3128	0.3374	152	135
1	11.0000	6.0000	10	0	6.4267	107.5452	131.0876	0.4176	146	130
1	12.0000	6.0000	10	0	6.4168	107.4112	131.1119	0.4132	144	125
1	13.0000	6.0000	10	0	6.3994	107.3375	131.1463	0.2907	143	122
1	14.0000	6.0000	10	0	6.4634	107.4078	131.2826	0.4626	149	122
1	15.0000	6.0000	10	0	6.4873	107.4348	131.2083	0.3655	148	131
1	16.0000	6.0000	10	0	6.3754	107.5774	131.2705	0.3329	150	137
1	17.0000	6.0000	10	0	6.3691	107.7067	131.1791	0.2738	174	129
1	18.0000	6.0000	10	0	6.3498	107.6826	131.0862	0.3637	148	132
1	19.0000	6.0000	10	0	6.2430	107.6222	131.1013	0.2798	150	137
1	20.0000	6.0000	10	0	6.3621	107.7033	131.1546	0.3030	150	135
1	21.0000	6.0000	10	0	6.3011	107.7106	130.9691	0.3096	149	132
1	22.0000	6.0000	10	0	6.3741	107.6914	131.0247	0.2944	150	130
1	23.0000	6.0000	10	0	6.2403	107.6697	130.9077	0.4414	147	132
1	24.0000	6.0000	10	0	6.3991	107.6521	130.9423	0.2614	146	132
1	25.0000	6.0000	10	0	6.3616	107.5820	131.1205	0.4024	149	127
1	26.0000	6.0000	10	0	6.5391	107.7769	131.1157	0.2769	145	131
1	27.0000	6.0000	10	0	6.1724	107.5100	131.0391	0.5727	146	124
1	28.0000	6.0000	10	0	6.4946	107.5743	131.3011	0.4510	149	130
1	29.0000	6.0000	9	0	6.1248	107.5681	131.1469	0.3121	145	126
1	30.0000	6.0000	10	0	6.3237	107.3435	131.2632	0.3980	137	126
1	31.0000	6.0000	10	0	6.2990	107.6065	131.2550	0.3969	140	123
1	32.0000	6.0000	10	0	5.9367	107.4904	131.1551	0.4870	141	126
1	33.0000	6.0000	10	0	6.3287	107.6259	131.2689	0.2902	144	131
1	34.0000	6.0000	10	0	6.3538	107.7329	131.1631	0.3703	148	137
1	35.0000	6.0000	10	0	6.3590	107.6614	131.2077	0.3419	145	130
1	36.0000	6.0000	10	0	6.3778	107.6261	131.2076	0.4392	147	129
1	37.0000	6.0000	9	0	6.4205	107.7064	131.3832	0.4553	140	134
1	38.0000	6.0000	10	0	6.3314	107.6740	131.2071	0.3117	137	126
1	39.0000	6.0000	10	0	6.4059	107.6088	131.3942	0.3891	142	123
1	40.0000	6.0000	10	0	6.4615	107.6053	131.4268	0.3768	150	131
1	41.0000	6.0000	10	0	6.3183	107.7004	131.2152	0.2931	141	126
1	42.0000	6.0000	10	0	6.2923	107.5799	131.1788	0.3342	139	130
1	43.0000	6.0000	10	0	6.1402	107.5209	131.4814	0.5006	145	130
1	44.0000	6.0000	10	0	6.6201	107.5008	131.4139	0.3193	145	126
1	45.0000	6.0000	10	0	6.2757	107.5296	131.2820	0.3501	135	126
1	46.0000	6.0000	10	0	6.3300	107.7110	131.2269	0.2623	124	112
1	47.0000	6.0000	9	0	6.2804	107.2133	131.2906	0.3437	129	105
1	48.0000	6.0000	8	0	6.3288	107.2360	131.2708	0.5340	105	96
1	49.0000	6.0000	8	0	6.3410	107.1194	131.0468	0.5184	89	81
1	50.0000	6.0000	7	0	5.9430	107.1204	131.3530	0.4836	79	73
0	51.0000	6.0000	0	3	0.0000	0.0000	0.0000	0.0000	63	59
0	52.0000	6.0000	0	3	0.0000	0.0000	0.0000	0.0000	59	57
1	53.0000	6.0000	6	0	5.6668	107.4173	130.5733	1.1924	69	74
1	54.0000	6.0000	8	0	5.6415	107.3852	130.6996	0.4982	86	76
1	55.0000	6.0000	10	0	6.2107	107.4600	130.8351	0.5603	90	81
1	56.0000	6.0000	8	0	6.3244	107.4638	131.4649	0.7397	92	80
1	57.0000	6.0000	8	0	5.5199	107.5302	131.1652	0.9179	91	80
1	58.0000	6.0000	7	0	6.1262	107.6285	131.4783	0.8407	76	75
0	59.0000	6.0000	0	3	0.0000	0.0000	0.0000	0.0000	78	72
0	60.0000	6.0000	0	3	0.0000	0.0000	0.0000	0.0000	82	73
2	61.0000	6.0000	7	0	8.6010	53.3548	32.5635	1.0368	78	75
2	62.0000	6.0000	7	0	8.3681	53.0168	32.4598	1.0029	86	80
2	63.0000	6.0000	6	0	7.7140	53.3580	32.6867	0.3822	91	79
2	64.0000	6.0000	6	0	7.7381	53.4023	32.2789	0.3509	84	80
2	65.0000	6.0000	7	0	7.5083	53.2335	32.4858	0.4090	85	84
2	66.0000	6.0000	7	0	8.0879	52.8728	32.2480	0.4231	88	83
2	67.0000	6.0000	7	0	7.7406	53.3183	32.4568	0.2643	102	86
3	68.0000	6.0000	7	0	8.1364	53.2584	212.5134	0.6686	100	85
3	69.0000	6.0000	7	0	8.3058	53.3280	212.5387	0.7214	100	92
2	70.0000	6.0000	7	0	7.7501	53.0126	32.3890	0.4107	96	89
2	71.0000	6.0000	7	0	7.8596	53.2266	32.1899	0.5741	102	86
2	72.0000	6.0000	6	0	7.8214	53.3064	32.4364	0.2678	106	86
2	73.0000	6.0000	7	0	7.8900	53.5387	32.5100	0.5798	84	78
2	74.0000	6.0000	8	0	7.9318	52.4426	32.4340	0.9189	72	68
0	75.0000	6.0000	0	3	0.0000	0.0000	0.0000	0.0000	81	71
0	76.0000	6.0000	0	3	0.0000	0.0000	0.0000	0.0000	75	73
3	77.0000	6.0000	7	0	7.5358	53.0412	212.3708	0.5811	89	80
2	78.0000	6.0000	7	0	7.7376	53.0170	32.3748	0.4730	94	85
2	79.0000	6.0000	6	0	7.8696	53.7407	32.4969	0.1954	104	89
2	80.0000	6.0000	6	0	7.9913	53.9637	32.4800	0.3701	96	85
0	81.0000	6.0000	0	3	0.0000	0.0000	0.0000	0.0000	98	89
2	82.0000	6.0000	7	0	8.0313	53.9523	32.1927	0.3164	98	87
2	83.0000	6.0000	6	0	8.2037	53.7927	32.1319	0.3370	98	86
2	84.0000	6.0000	8	0	7.9263	53.3520	32.5595	0.5615	96	89
2	85.0000	6.0000	7	0	7.8279	53.4820	32.3032	0.5419	97	86
2	86.0000	6.0000	7	0	8.5654	53.2319	32.3207	0.6979	94	83
2	87.0000	6.0000	6	0	8.1600	53.7700	32.1556	0.4210	104	91
2	88.0000	6.0000	6	0	8.1421	53.6037	31.9840	0.3579	100	88
2	89.0000	6.0000	7	0	8.0490	53.7020	32.3489	0.2751	92	90
2	90.0000	6.0000	6	0	8.0069	53.6635	32.3323	0.3425	95	86
2	91.0000	6.0000	6	0	8.2958	53.6402	32.1148	0.4292	95	81
2	92.0000	6.0000	6	0	8.1245	53.3088	32.1598	0.4064	86	84
2	93.0000	6.0000	6	0	8.2960	53.0987	32.7145	0.8423	80	83
0	94.0000	6.0000	0	3	0.0000	0.0000	0.0000	0.0000	81	83
3	95.0000	6.0000	6	0	9.2397	53.2129	31.8472	1.2293	78	76
0	96.0000	6.0000	0	3	0.0000	0.0000	0.0000	0.0000	68	73
1	97.0000	6.0000	6	0	6.5662	107.0784	130.7417	0.7069	78	74
1	98.0000	6.0000	7	0	6.2098	106.8788	130.7540	0.7441	82	76
1	99.0000	6.0000	9	0	6.4264	107.0809	131.0677	0.3996	111	98
1	100.0000	6.0000	10	0	6.4726	107.1284	131.1899	0.4191	121	115
1	101.0000	6.0000	10	0	6.3555	107.2289	131.2624	0.4401	125	119
1	102.0000	6.0000	10	0	6.5874	107.2810	131.2712	0.2910	140	123
1	103.0000	6.0000	10	0	6.4804	107.2674	131.2381	0.3229	142	126
1	104.0000	6.0000	10	0	6.2826	107.3027	131.2157	0.4430	140	136
1	105.0000	6.0000	10	0	6.4726	107.2849	131.2626	0.3116	139	128
1	106.0000	6.0000	10	0	6.3512	107.3042	131.1884	0.3701	138	127
1	107.0000	6.0000	10	0	6.1475	107.3110	131.0467	0.3752	144	133
1	108.0000	6.0000	10	0	6.3594	107.2306	131.1740	0.4463	145	131
1	109.0000	6.0000	10	0	6.4691	107.2427	131.2853	0.3397	137	128
1	110.0000	6.0000	10	0	6.4138	107.2882	131.1799	0.2538	144	134
1	111.0000	6.0000	10	0	6.3558	107.3601	131.1441	0.2765	146	135
1	112.0000	6.0000	10	0	6.2796	107.3992	131.1187	0.3176	147	136
1	113.0000	6.0000	10	0	6.2787	107.2209	131.1437	0.3649	139	134
1	114.0000	6.0000	10	0	6.3411	107.2675	131.1782	0.3415	139	128
1	115.0000	6.0000	10	0	6.2868	107.3981	131.1027	0.2865	142	132
1	116.0000	6.0000	10	0	6.2127	107.2246	131.1491	0.3340	140	129
1	117.0000	6.0000	10	0	6.2536	107.2202	131.2573	0.2888	148	129
1	118.0000	6.0000	10	0	6.3162	107.2671	131.0968	0.3346	144	129
1	119.0000	6.0000	10	0	6.3984	107.2987	131.2976	0.4122	142	135
1	120.0000	6.0000	10	0	6.3118	107.2946	131.2437	0.3411	146	125
1	121.0000	6.0000	10	0	6.2734	107.2700	131.1128	0.3010	141	131
1	122.0000	6.0000	10	0	6.2123	107.2392	131.3121	0.4059	141	126
1	123.0000	6.0000	10	0	6.4161	107.1316	131.3267	0.3909	140	120
1	124.0000	6.0000	10	0	6.2058	107.2639	131.1573	0.4070	136	128
1	125.0000	6.0000	10	0	6.2869	107.3154	131.1358	0.3717	140	130
1	126.0000	6.0000	10	0	6.3650	107.2261	131.4075	0.4825	146	134
1	127.0000	6.0000	10	0	6.2861	107.3370	131.1624	0.2449	143	134
1	128.0000	6.0000	10	0	6.3131	107.0824	131.3242	0.3959	143	132
1	129.0000	6.0000	10	0	6.1812	107.3119	131.1049	0.3231	142	132
1	130.0000	6.0000	10	0	6.1449	107.3176	131.0770	0.3455	139	132
1	131.0000	6.0000	10	0	6.0728	107.2433	131.1837	0.3913	138	135
1	132.0000	6.0000	10	0	6.3304	107.2956	131.3772	0.3923	144	132
1	133.0000	6.0000	9	0	6.3587	107.2888	131.3033	0.2987	149	137
1	134.0000	6.0000	10	0	6.2505	107.2552	131.2077	0.3672	136	127
1	135.0000	6.0000	10	0	6.3001	107.2615	131.1742	0.3338	143	135
1	136.0000	6.0000	10	0	6.4034	107.3103	131.2173	0.4193	146	136
1	137.0000	6.0000	10	0	6.1654	107.0610	131.1994	0.4230	140	127
1	138.0000	6.0000	10	0	6.3734	107.2344	131.1773	0.3366	143	128
1	139.0000	6.0000	10	0	6.3271	107.1787	131.2484	0.3117	139	133
1	140.0000	6.0000	10	0	6.4973	107.1020	131.2919	0.4024	135	125
1	141.0000	6.0000	10	0	6.4502	107.1744	131.3091	0.3050	147	130
1	142.0000	6.0000	10	0	6.1778	107.0804	131.0134	0.3712	132	119
1	143.0000	6.0000	10	0	6.4836	107.1783	131.3098	0.4356	129	121
1	144.0000	6.0000	10	0	6.3027	107.0506	131.1954	0.3717	139	122
1	145.0000	6.0000	10	0	6.1792	107.0132	131.1155	0.5888	141	126
1	146.0000	6.0000	10	0	6.1807	107.2037	131.1658	0.3699	132	125
1	147.0000	6.0000	10	0	6.3189	107.2958	131.2453	0.3764	143	133
1	148.0000	6.0000	10	0	6.3636	107.2794	131.3140	0.2954	147	128
1	149.0000	6.0000	10	0	6.3157	107.1987	131.1986	0.4799	143	132
1	150.0000	6.0000	10	0	6.2554	107.0091	131.2313	0.4760	144	125
1	151.0000	6.0000	10	0	6.4247	107.0152	131.2345	0.4048	138	120
1	152.0000	6.0000	10	0	6.3373	107.1566	131.0453	0.4042	144	128
1	153.0000	6.0000	10	0	6.5214	107.0988	131.2686	0.4019	138	123
1	154.0000	6.0000	10	0	6.3248	107.1895	131.2072	0.4162	148	128
1	155.0000	6.0000	10	0	6.3632	107.2780	131.2145	0.3477	148	130
1	156.0000	6.0000	10	0	6.2736	107.1674	131.0967	0.3519	142	126
1	157.0000	6.0000	10	0	6.0844	107.3152	131.0065	0.4027	136	129
1	158.0000	6.0000	10	0	6.3618	107.2075	131.2621	0.3531	144	128
1	159.0000	6.0000	10	0	6.2787	107.2948	131.2015	0.3602	134	130
1	160.0000	6.0000	10	0	6.4531	107.2931	131.2781	0.3159	144	134
1	161.0000	6.0000	10	0	6.3699	107.2407	131.1809	0.2570	143	132
1	162.0000	6.0000	10	0	6.3381	107.2712	131.2150	0.3108	145	129
1	163.0000	6.0000	9	0	6.3046	107.2980	131.1348	0.2654	142	133
1	164.0000	6.0000	10	0	6.3416	107.3052	131.1717	0.3277	139	128
1	165.0000	6.0000	10	0	6.3513	107.3511	131.2256	0.2509	143	128
1	166.0000	6.0000	10	0	6.4794	107.2731	131.3546	0.3797	127	125
1	167.0000	6.0000	10	0	6.5362	107.1568	131.3118	0.4153	123	110
1	168.0000	6.0000	10	0	6.1777	107.1200	131.1802	0.3579	114	102
1	169.0000	6.0000	9	0	6.6160	107.0602	131.2254	0.4476	109	94
1	170.0000	6.0000	8	0	6.1780	107.0359	131.0490	0.5229	88	70
1	171.0000	6.0000	6	0	6.7839	106.9546	131.4771	0.3652	66	66
0	172.0000	6.0000	0	3	0.0000	0.0000	0.0000	0.0000	56	61
1	173.0000	6.0000	6	0	91.8147	67.7742	15.1590	0.5847	65	66
1	174.0000	6.0000	8	0	91.8229	67.8663	15.8082	0.4960	71	74
1	175.0000	6.0000	9	0	91.6130	67.8553	16.0805	0.4329	90	90
1	176.0000	6.0000	9	0	91.6647	67.8095	16.2532	0.4503	102	93
1	177.0000	6.0000	10	0	91.4894	67.9921	16.3129	0.3483	113	109
1	178.0000	6.0000	9	0	91.5890	67.9283	16.1016	0.3768	118	114
1	179.0000	6.0000	10	0	91.5772	67.8974	16.0620	0.4083	117	116
1	180.0000	6.0000	9	0	91.8114	67.8043	16.1780	0.6915	107	114
1	181.0000	6.0000	9	0	91.6801	67.8553	15.9155	0.4764	114	112
1	182.0000	6.0000	10	0	91.5668	67.9515	15.9981	0.3186	119	118
1	183.0000	6.0000	10	0	91.5071	68.0858	16.0785	0.3573	116	116
1	184.0000	6.0000	10	0	91.4789	68.0643	16.1239	0.3903	124	118
1	185.0000	6.0000	10	0	91.5428	68.1146	16.1705	0.3101	117	116
1	186.0000	6.0000	10	0	91.5088	68.0337	16.1360	0.3836	118	118
1	187.0000	6.0000	10	0	91.5316	68.1282	15.9960	0.3373	127	120
1	188.0000	6.0000	10	0	91.5736	68.0223	16.0850	0.3209	118	118
1	189.0000	6.0000	10	0	91.5445	68.0110	16.0970	0.3541	117	121
1	190.0000	6.0000	10	0	91.4841	68.1175	16.1447	0.4671	119	122
1	191.0000	6.0000	10	0	91.4707	68.0514	16.1038	0.2757	130	118
1	192.0000	6.0000	10	0	91.5011	67.9991	16.0076	0.3174	115	120
1	193.0000	6.0000	10	0	91.4284	68.2533	16.1257	0.3642	120	115
1	194.0000	6.0000	10	0	91.4126	68.1086	16.1634	0.2967	118	117
1	195.0000	6.0000	10	0	91.4117	68.2564	16.1098	0.3105	112	118
1	196.0000	6.0000	10	0	91.4518	68.1541	16.1545	0.3759	113	107
1	197.0000	6.0000	9	0	91.4567	68.1935	16.2339	0.3618	108	106
1	198.0000	6.0000	9	0	91.5152	68.2346	16.2112	0.3600	110	109
1	199.0000	6.0000	10	0	91.4872	68.1270	16.2237	0.3098	120	105
1	200.0000	6.0000	9	0	91.4823	68.2636	16.1443	0.4382	124	94
1	201.0000	6.0000	10	0	91.4274	68.2354	16.1155	0.3349	97	96
1	202.0000	6.0000	9	0	91.3100	68.2095	15.9939	0.4003	98	96
1	203.0000	6.0000	8	0	91.4325	68.2557	16.1393	0.4065	95	91
1	204.0000	6.0000	9	0	91.2504	68.2898	16.4511	0.4061	117	86
1	205.0000	6.0000	8	0	91.5053	68.3109	16.2451	0.3014	115	88
1	206.0000	6.0000	10	0	91.3177	68.4714	16.1997	0.4621	125	88
1	207.0000	6.0000	9	0	91.3613	68.3047	16.1767	0.3360	88	90
1	208.0000	6.0000	7	0	91.2763	68.3015	16.1788	0.2565	97	84
1	209.0000	6.0000	8	0	91.4834	68.3818	16.3001	0.3419	120	82
1	210.0000	6.0000	8	0	91.2555	68.2163	16.3272	0.3186	89	82
0	211.0000	6.0000	0	3	0.0000	0.0000	0.0000	0.0000	128	82
1	212.0000	6.0000	7	0	91.2019	68.3047	16.3722	0.2941	97	83
1	213.0000	6.0000	8	0	91.4725	67.9176	15.6997	0.6892	129	86
0	214.0000	6.0000	0	3	0.0000	0.0000	0.0000	0.0000	118	80
0	215.0000	6.0000	0	3	0.0000	0.0000	0.0000	0.0000	123	77
1	216.0000	6.0000	7	0	93.5496	67.8654	12.8147	0.4018	94	82
0	217.0000	6.0000	0	3	0.0000	0.0000	0.0000	0.0000	104	85
1	218.0000	6.0000	7	0	93.2224	67.7291	12.7487	1.0118	100	79
1	219.0000	6.0000	7	0	92.9188	67.5621	14.3972	0.7997	104	84
1	220.0000	6.0000	7	0	93.5321	68.0809	13.0954	0.7404	97	84
1	221.0000	6.0000	7	0	93.6292	67.8709	13.0862	0.4663	96	85
1	222.0000	6.0000	7	0	93.6141	67.2943	13.3337	1.1160	91	75
0	223.0000	6.0000	0	3	0.0000	0.0000	0.0000	0.0000	98	78
1	224.0000	6.0000	8	0	94.0542	67.7389	12.8759	0.3672	95	85
1	225.0000	6.0000	9	0	93.7225	67.9672	12.6206	0.6728	102	86
1	226.0000	6.0000	9	0	94.0280	67.6618	12.6662	0.3204	108	84
1	227.0000	6.0000	9	0	94.0407	67.7190	12.6034	0.5001	116	93
1	228.0000	6.0000	10	0	94.3010	67.5663	12.8678	0.7739	111	90
1	229.0000	6.0000	9	0	94.0787	67.7962	12.8940	0.5187	112	96
1	230.0000	6.0000	8	0	94.1208	67.9341	12.6032	0.5589	108	96
1	231.0000	6.0000	10	0	94.1426	67.6818	12.8946	0.5622	113	101
1	232.0000	6.0000	9	0	94.3972	67.9185	12.6196	0.6046	120	102
1	233.0000	6.0000	10	0	94.2178	67.6891	12.7543	0.4875	116	105
1	234.0000	6.0000	10	0	94.1764	67.9488	12.6116	0.6664	132	107
1	235.0000	6.0000	10	0	94.2753	67.9468	12.6047	0.5071	122	107
1	236.0000	6.0000	10	0	94.1982	67.8513	12.8356	0.3153	119	104
1	237.0000	6.0000	10	0	94.1144	67.8783	12.8582	0.3371	120	114
1	238.0000	6.0000	10	0	94.2400	67.7106	12.8473	0.4045	126	117
1	239.0000	6.0000	10	0	94.2070	67.8155	12.9427	0.3319	126	121
1	240.0000	6.0000	9	0	94.3214	67.8287	12.8822	0.2878	122	120
1	241.0000	6.0000	10	0	94.1809	67.9531	12.7887	0.3479	151	122
1	242.0000	6.0000	10	0	94.1414	67.8296	12.9465	0.3098	130	125
1	243.0000	6.0000	9	0	94.2605	67.7042	12.9192	0.2361	135	128
1	244.0000	6.0000	10	0	94.1930	67.7583	13.1317	0.3640	137	124
1	245.0000	6.0000	10	0	94.1699	67.8240	13.0182	0.3700	128	126
1	246.0000	6.0000	10	0	94.2115	67.8145	13.0942	0.3022	132	127
1	247.0000	6.0000	10	0	94.1561	67.7940	13.0071	0.3210	139	136
1	248.0000	6.0000	10	0	94.1713	67.8367	13.1341	0.3753	151	134
1	249.0000	6.0000	10	0	94.1713	67.8026	13.2480	0.2685	133	131
1	250.0000	6.0000	10	0	94.1321	67.8771	13.1614	0.3254	135	132
1	251.0000	6.0000	10	0	94.1006	67.8121	13.2882	0.2922	130	129
1	252.0000	6.0000	10	0	94.0317	67.7832	13.2677	0.3020	135	132
1	253.0000	6.0000	10	0	94.1321	67.8867	13.3361	0.2933	136	131
1	254.0000	6.0000	10	0	94.1418	67.8925	13.3177	0.3187	128	136
1	255.0000	6.0000	9	0	94.2231	67.8576	13.3793	0.2094	159	134
1	256.0000	6.0000	10	0	94.1115	67.9075	13.4958	0.3373	140	130
1	257.0000	6.0000	10	0	94.1827	67.7593	13.4706	0.2405	139	126
1	258.0000	6.0000	9	0	94.0003	68.0239	13.6110	0.2901	140	134
1	259.0000	6.0000	10	0	94.1302	67.8830	13.6451	0.2520	160	135
1	260.0000	6.0000	10	0	94.1474	67.9588	13.5858	0.2649	146	132
1	261.0000	6.0000	10	0	94.2509	67.9262	13.6340	0.2203	133	131
1	262.0000	6.0000	10	0	94.0015	68.0127	13.7611	0.2991	136	133
1	263.0000	6.0000	10	0	94.1953	67.9500	13.6914	0.2005	133	126
1	264.0000	6.0000	10	0	94.1803	67.8385	13.7307	0.2040	155	133
1	265.0000	6.0000	10	0	94.0960	67.8839	13.8995	0.2337	154	126
1	266.0000	6.0000	9	0	94.0766	68.0187	13.8699	0.3312	133	130
1	267.0000	6.0000	10	0	94.0532	67.9937	13.9085	0.2553	137	132
1	268.0000	6.0000	10	0	94.0972	67.9513	13.8893	0.2944	135	131
1	269.0000	6.0000	10	0	93.9436	68.0201	13.9985	0.3338	156	133
1	270.0000	6.0000	10	0	94.0755	67.9692	14.0070	0.2626	134	129
1	271.0000	6.0000	10	0	93.8994	68.0941	14.1673	0.3195	151	135
1	272.0000	6.0000	10	0	94.0099	68.1095	14.1758	0.3142	154	129
1	273.0000	6.0000	10	0	93.9784	67.9258	14.1628	0.3225	152	132
1	274.0000	6.0000	10	0	93.9622	68.0992	14.1918	0.3002	137	127
1	275.0000	6.0000	10	0	93.9941	68.1552	14.2494	0.2483	135	132
1	276.0000	6.0000	10	0	93.9739	68.1299	14.3096	0.2834	154	131
1	277.0000	6.0000	10	0	93.9549	67.9917	14.3338	0.2810	132	135
1	278.0000	6.0000	10	0	93.8736	68.1625	14.2629	0.3474	153	134
1	279.0000	6.0000	10	0	93.8802	68.0640	14.3964	0.2769	137	129
1	280.0000	6.0000	10	0	93.9313	68.2188	14.3405	0.2128	130	130
1	281.0000	6.0000	10	0	93.8275	68.2759	14.3881	0.3582	133	132
1	282.0000	6.0000	10	0	94.1033	68.1570	14.4125	0.4361	131	128
1	283.0000	6.0000	10	0	93.7931	68.2170	14.4819	0.4144	135	129
1	284.0000	6.0000	10	0	94.0604	68.1609	14.3827	0.4997	139	128
1	285.0000	6.0000	10	0	94.0885	68.1611	14.3641	0.4532	140	127
1	286.0000	6.0000	9	0	93.8304	68.0572	14.2210	0.4240	134	121
1	287.0000	6.0000	10	0	93.8696	68.0057	14.3308	0.4840	135	122
1	288.0000	6.0000	10	0	94.0816	67.9400	14.4958	0.4575	136	124
1	289.0000	6.0000	9	0	93.9734	68.0746	14.3411	0.4991	142	123
1	290.0000	6.0000	10	0	93.8607	68.0984	14.3038	0.5050	131	122
1	291.0000	6.0000	10	0	93.9736	68.1701	14.3361	0.3586	133	121
1	292.0000	6.0000	9	0	94.0412	68.1290	14.5131	0.4208	137	126
1	293.0000	6.0000	10	0	94.0954	68.0829	14.4223	0.3771	144	118
1	294.0000	6.0000	10	0	93.8650	68.0773	14.4506	0.4408	137	121
1	295.0000	6.0000	9	0	93.9087	68.0225	14.5584	0.5512	142	125
1	296.0000	6.0000	10	0	93.8701	68.1036	14.4209	0.3178	141	127
1	297.0000	6.0000	10	0	93.9762	68.0816	14.5171	0.3824	146	122
1	298.0000	6.0000	10	0	93.9729	68.1174	14.5100	0.3723	141	123
1	299.0000	6.0000	9	0	93.9057	68.1183	14.4675	0.3302	147	127
1	300.0000	6.0000	10	0	93.8447	68.1630	14.4144	0.3942	143	122
1	301.0000	6.0000	10	0	93.9091	68.0691	14.4923	0.4198	139	122
1	302.0000	6.0000	10	0	93.8827	68.1688	14.5421	0.3945	136	121
1	303.0000	6.0000	10	0	93.8632	68.0856	14.5276	0.3732	141	117
1	304.0000	6.0000	10	0	93.8787	68.1505	14.5098	0.3230	146	123
1	305.0000	6.0000	10	0	93.8505	68.2215	14.5894	0.2937	141	124
1	306.0000	6.0000	10	0	93.9047	68.0931	14.5858	0.4209	138	124
1	307.0000	6.0000	10	0	93.9111	68.1473	14.4999	0.2388	144	121
1	308.0000	6.0000	10	0	93.7210	68.2428	14.5510	0.3627	140	125
1	309.0000	6.0000	10	0	93.8966	68.0837	14.5636	0.3054	138	117
1	310.0000	6.0000	10	0	93.8326	68.1365	14.5538	0.3237	143	126
1	311.0000	6.0000	10	0	93.8595	68.0628	14.5825	0.3556	135	120
1	312.0000	6.0000	10	0	93.6978	68.1444	14.6349	0.3161	140	127
1	313.0000	6.0000	10	0	93.7443	68.2019	14.6809	0.2995	145	129
1	314.0000	6.0000	10	0	93.8758	68.1957	14.6675	0.2933	144	127
1	315.0000	6.0000	10	0	93.6902	68.2061	14.6647	0.3674	142	127
1	316.0000	6.0000	10	0	93.7187	68.1999	14.7250	0.3096	143	126
1	317.0000	6.0000	10	0	93.8197	68.1458	14.7615	0.3448	144	134
1	318.0000	6.0000	10	0	93.7900	68.2257	14.7129	0.4012	142	128
1	319.0000	6.0000	10	0	93.8176	68.1507	14.7636	0.4150	146	132
1	320.0000	6.0000	10	0	93.6564	68.1872	14.8243	0.3171	148	135
1	321.0000	6.0000	10	0	93.6965	68.1460	14.8472	0.3474	151	134
1	322.0000	6.0000	10	0	93.7389	68.1312	14.8759	0.3850	145	131
1	323.0000	6.0000	10	0	93.6372	68.2211	14.7891	0.3369	148	128
1	324.0000	6.0000	10	0	93.6429	68.2044	14.8856	0.3091	150	130
1	325.0000	6.0000	10	0	93.7265	68.1552	14.9162	0.3694	149	132
1	326.0000	6.0000	10	0	93.6469	68.2159	14.9600	0.2727	152	133
1	327.0000	6.0000	10	0	93.6289	68.2516	14.9923	0.3486	146	136
1	328.0000	6.0000	10	0	93.6393	68.2391	14.9718	0.2825	145	136
1	329.0000	6.0000	10	0	93.6311	68.2213	15.0631	0.3012	151	138
1	330.0000	6.0000	10	0	93.6235	68.1712	14.9904	0.3215	153	135
1	331.0000	6.0000	10	0	93.5405	68.2426	15.0332	0.3033	151	135
1	332.0000	6.0000	10	0	93.6285	68.0718	15.0655	0.2240	154	138
1	333.0000	6.0000	10	0	93.6179	68.1378	15.0775	0.3350	147	139
1	334.0000	6.0000	10	0	93.5740	68.1603	15.0521	0.3615	156	140
1	335.0000	6.0000	10	0	93.5066	68.1823	15.1363	0.3271	146	136
1	336.0000	6.0000	10	0	93.5827	68.1940	15.0884	0.2879	147	136
1	337.0000	6.0000	10	0	93.4531	68.2200	15.1302	0.2653	143	136
1	338.0000	6.0000	10	0	93.4353	68.2010	15.2149	0.2843	144	128
1	339.0000	6.0000	10	0	93.5530	68.1889	15.1089	0.3780	137	116
1	340.0000	6.0000	10	0	93.5176	68.0873	15.0305	0.3049	131	112
1	341.0000	6.0000	9	0	93.4100	68.2335	15.0742	0.3475	130	112
1	342.0000	6.0000	10	0	93.4633	68.1738	15.0166	0.3497	136	120
1	343.0000	6.0000	10	0	93.3792	68.1912	15.0285	0.4032	133	122
1	344.0000	6.0000	10	0	93.2979	68.2630	15.1852	0.3301	154	130
1	345.0000	6.0000	10	0	93.3010	68.3195	15.1602	0.3139	146	130
1	346.0000	6.0000	10	0	93.3017	68.2519	15.2340	0.2983	140	130
1	347.0000	6.0000	10	0	93.2660	68.2416	15.1988	0.3214	138	128
1	348.0000	6.0000	10	0	93.1864	68.2384	15.2344	0.3353	140	128
1	349.0000	6.0000	10	0	93.2730	68.2230	15.1403	0.3333	145	128
1	350.0000	6.0000	10	0	93.1532	68.1900	15.2596	0.3323	133	131
1	351.0000	6.0000	10	0	93.2687	68.2577	15.3572	0.2795	145	128
1	352.0000	6.0000	10	0	93.2194	68.2505	15.2583	0.3633	146	132
1	353.0000	6.0000	10	0	93.2406	68.1938	15.2537	0.2932	137	130
1	354.0000	6.0000	10	0	93.2534	68.1956	15.3043	0.2596	139	130
1	355.0000	6.0000	10	0	93.1717	68.2392	15.2589	0.2693	140	130
1	356.0000	6.0000	10	0	93.1376	68.1491	15.2495	0.3119	136	130
1	357.0000	6.0000	10	0	93.1746	68.1966	15.2987	0.3501	139	123
1	358.0000	6.0000	10	0	93.3084	68.1981	15.2691	0.3247	140	129
1	359.0000	6.0000	10	0	93.1849	68.2101	15.3148	0.3051	134	129
1	360.0000	6.0000	10	0	93.1734	68.2004	15.2872	0.2725	140	131
1	361.0000	6.0000	10	0	93.1859	68.2362	15.3070	0.2954	137	127
1	362.0000	6.0000	10	0	93.1455	68.2383	15.2896	0.2660	139	128
1	363.0000	6.0000	10	0	93.3024	68.1089	15.2376	0.5814	136	130
1	364.0000	6.0000	10	0	93.1679	68.1685	15.2835	0.4332	135	130
1	365.0000	6.0000	10	0	93.3817	68.1926	15.3205	0.3884	138	134
1	366.0000	6.0000	10	0	93.5381	68.0490	15.2626	0.4209	133	124
1	367.0000	6.0000	10	0	93.3832	68.0425	15.2735	0.4358	140	132
1	368.0000	6.0000	10	0	93.3092	68.0731	15.3106	0.4587	136	128
1	369.0000	6.0000	10	0	93.5901	68.0428	15.2716	0.3488	139	132
1	370.0000	6.0000	10	0	93.7256	68.0712	15.2220	0.3536	140	135
1	371.0000	6.0000	10	0	93.4698	67.9968	15.2662	0.5546	138	129
1	372.0000	6.0000	10	0	93.6112	67.9751	15.2003	0.4639	140	133
1	373.0000	6.0000	10	0	93.8089	68.0969	15.1598	0.3581	136	134
1	374.0000	6.0000	10	0	93.5494	68.1112	15.1801	0.5131	142	130
1	375.0000	6.0000	10	0	93.7874	68.0610	15.1299	0.4105	144	128
1	376.0000	6.0000	10	0	93.8893	68.0055	15.2634	0.3410	143	130
1	377.0000	6.0000	10	0	93.9456	68.0199	15.2849	0.3977	140	127
1	378.0000	6.0000	10	0	93.8170	68.1226	15.3691	0.3826	142	133
1	379.0000	6.0000	10	0	93.8587	68.0309	15.3126	0.4415	140	128
1	380.0000	6.0000	10	0	93.7944	68.0321	15.3542	0.4418	147	135
1	381.0000	6.0000	10	0	93.9784	68.0000	15.3180	0.3648	142	133
1	382.0000	6.0000	10	0	93.9219	68.0801	15.4403	0.2830	138	129
1	383.0000	6.0000	10	0	93.8073	68.1141	15.3332	0.3225	142	132
1	384.0000	6.0000	10	0	93.9162	68.0069	15.3847	0.2866	144	139
1	385.0000	6.0000	10	0	93.8261	67.9782	15.3827	0.4489	140	138
1	386.0000	6.0000	10	0	93.9578	67.9374	15.4189	0.3761	147	140
1	387.0000	6.0000	10	0	94.0081	67.8732	15.3430	0.2469	147	135
1	388.0000	6.0000	10	0	93.9550	67.9900	15.3203	0.3329	140	141
1	389.0000	6.0000	10	0	93.9525	68.0038	15.3552	0.2803	136	136
1	390.0000	6.0000	10	0	93.9871	67.9971	15.3408	0.2972	145	138
1	391.0000	6.0000	10	0	93.9718	67.9324	15.3764	0.2614	141	135
1	392.0000	6.0000	10	0	93.8606	67.9932	15.4305	0.2919	144	138
1	393.0000	6.0000	10	0	93.8873	68.0164	15.3208	0.3903	143	137
1	394.0000	6.0000	10	0	93.8269	68.0121	15.4881	0.3298	146	141
1	395.0000	6.0000	10	0	93.9339	67.9840	15.4704	0.3186	141	132
1	396.0000	6.0000	10	0	93.9150	67.9815	15.4071	0.3305	140	141
1	397.0000	6.0000	10	0	93.9171	67.9922	15.4299	0.3460	146	136
1	398.0000	6.0000	10	0	93.8937	67.9917	15.4949	0.2206	143	137
1	399.0000	6.0000	10	0	93.8574	67.9969	15.5014	0.2889	139	145
1	400.0000	6.0000	10	0	93.9209	67.9646	15.4632	0.2974	136	135
1	401.0000	6.0000	10	0	93.8994	68.0061	15.4971	0.2561	145	139
1	402.0000	6.0000	10	0	93.8497	67.9937	15.5165	0.2969	141	139
1	403.0000	6.0000	10	0	93.8982	68.0195	15.4499	0.2818	142	137
1	404.0000	6.0000	10	0	93.8490	68.0213	15.5006	0.2912	160	140
1	405.0000	6.0000	10	0	93.9120	68.0443	15.3930	0.2182	149	143
1	406.0000	6.0000	10	0	93.8330	68.0266	15.4526	0.2845	140	136
1	407.0000	6.0000	10	0	93.8993	68.0260	15.4173	0.2603	139	137
1	408.0000	6.0000	10	0	93.7666	68.0379	15.5292	0.2776	139	143
1	409.0000	6.0000	10	0	93.9002	67.9152	15.4021	0.2261	135	135
1	410.0000	6.0000	10	0	93.8264	68.0328	15.4454	0.3254	143	135
1	411.0000	6.0000	10	0	93.9536	68.0145	15.3064	0.3004	144	142
1	412.0000	6.0000	10	0	93.8661	68.0255	15.4461	0.3345	138	132
1	413.0000	6.0000	10	0	93.9268	67.8625	15.3275	0.2455	135	133
1	414.0000	6.0000	10	0	93.9138	67.9010	15.3727	0.3514	137	132
1	415.0000	6.0000	10	0	93.9471	67.8273	15.3814	0.2827	136	124
1	416.0000	6.0000	10	0	93.7758	67.9891	15.3883	0.3563	132	124
1	417.0000	6.0000	10	0	93.7922	68.0639	15.4613	0.3112	148	123
1	418.0000	6.0000	10	0	93.7766	68.0273	15.4745	0.3721	134	117
1	419.0000	6.0000	10	0	93.8092	68.0987	15.2451	0.5072	135	122
1	420.0000	6.0000	10	0	93.8270	68.0334	15.2657	0.4523	136	123
1	421.0000	6.0000	10	0	93.8773	68.0348	15.2841	0.3672	140	129
1	422.0000	6.0000	10	0	93.7978	68.0813	15.4213	0.3676	143	131
1	423.0000	6.0000	10	0	93.8899	68.1136	15.2916	0.4113	141	135
1	424.0000	6.0000	10	0	93.8516	67.9122	15.2626	0.2650	145	132
1	425.0000	6.0000	10	0	93.9495	68.0691	15.3033	0.3102	140	126
1	426.0000	6.0000	10	0	93.7714	68.1167	15.3563	0.2911	137	128
1	427.0000	6.0000	10	0	93.8925	67.9884	15.1812	0.3293	138	134
1	428.0000	6.0000	10	0	94.0058	68.0751	15.2580	0.3573	140	133
1	429.0000	6.0000	10	0	93.9141	68.0826	15.1982	0.2398	143	128
1	430.0000	6.0000	10	0	93.9362	68.1669	15.2216	0.4839	140	133
1	431.0000	6.0000	10	0	94.0480	68.0541	15.2359	0.3267	138	130
1	432.0000	6.0000	10	0	94.1206	67.9960	15.1224	0.4029	144	136
1	433.0000	6.0000	10	0	94.0428	67.9505	15.0611	0.3630	139	137
1	434.0000	6.0000	10	0	94.0553	68.0694	15.0261	0.4339	133	134
1	435.0000	6.0000	10	0	94.1448	68.0544	15.0637	0.3958	139	134
1	436.0000	6.0000	10	0	94.1399	68.0216	15.0219	0.2821	134	127
1	437.0000	6.0000	10	0	94.2262	67.9590	14.8374	0.4156	134	129
1	438.0000	6.0000	10	0	94.2675	68.0316	14.7962	0.4196	140	124
1	439.0000	6.0000	10	0	94.1951	68.0257	14.8650	0.4143	142	129
1	440.0000	6.0000	10	0	94.6696	67.7290	14.5212	0.6795	138	121
1	441.0000	6.0000	10	0	94.6034	67.9356	14.6577	0.5602	140	125
1	442.0000	6.0000	10	0	94.8123	67.7910	14.5505	0.5251	131	128
1	443.0000	6.0000	10	0	94.9021	67.7828	14.6241	0.4708	145	127
1	444.0000	6.0000	10	0	94.7956	67.9097	14.5716	0.5418	141	128
1	445.0000	6.0000	10	0	94.8385	67.8406	14.5037	0.5128	141	131
1	446.0000	6.0000	10	0	94.8253	67.8056	14.5263	0.3626	137	126
1	447.0000	6.0000	10	0	94.8167	67.8653	14.4954	0.3459	145	126
1	448.0000	6.0000	10	0	95.0898	67.7573	14.3926	0.2881	138	127
1	449.0000	6.0000	10	0	94.8883	67.7680	14.5820	0.3392	140	131
1	450.0000	6.0000	10	0	94.9302	67.7731	14.5616	0.3271	139	130
1	451.0000	6.0000	10	0	95.0747	67.7738	14.4252	0.3259	144	137
1	452.0000	6.0000	10	0	94.9393	67.7490	14.5495	0.3331	134	138
1	453.0000	6.0000	10	0	95.2169	67.7230	14.3107	0.4068	133	132
1	454.0000	6.0000	10	0	95.2907	67.7953	14.4917	0.4064	137	130
1	455.0000	6.0000	10	0	95.2543	67.6939	14.3465	0.3804	141	135
1	456.0000	6.0000	10	0	95.4242	67.6255	14.3838	0.4479	133	129
1	457.0000	6.0000	10	0	95.3817	67.6694	14.3045	0.4109	133	133
1	458.0000	6.0000	10	0	95.5262	67.6822	14.3630	0.3628	139	125
1	459.0000	6.0000	10	0	95.5196	67.7156	14.3015	0.3170	142	134
1	460.0000	6.0000	10	0	95.6408	67.5710	14.2734	0.2346	137	134
1	461.0000	6.0000	10	0	95.6599	67.6109	14.2163	0.3702	132	130
1	462.0000	6.0000	10	0	95.4300	67.7050	14.3753	0.3914	133	125
1	463.0000	6.0000	10	0	95.5388	67.6052	14.3388	0.3087	142	129
1	464.0000	6.0000	10	0	95.6238	67.6197	14.2805	0.3167	144	132
1	465.0000	6.0000	10	0	95.6555	67.5340	14.2715	0.2334	138	133
1	466.0000	6.0000	10	0	95.5989	67.6088	14.2637	0.3162	148	136
1	467.0000	6.0000	10	0	95.5741	67.5970	14.3712	0.3002	138	133
1	468.0000	6.0000	10	0	95.5961	67.6519	14.3789	0.2952	137	133
1	469.0000	6.0000	10	0	95.6315	67.6113	14.3693	0.3345	152	146
1	470.0000	6.0000	10	0	95.6240	67.6189	14.3403	0.3260	145	138
1	471.0000	6.0000	10	0	95.6170	67.5573	14.3501	0.2604	150	134
1	472.0000	6.0000	10	0	95.6267	67.5872	14.3122	0.2794	148	133
1	473.0000	6.0000	10	0	95.6038	67.5159	14.3606	0.2422	151	139
1	474.0000	6.0000	10	0	95.6210	67.5424	14.3445	0.2565	143	135
1	475.0000	6.0000	10	0	95.5970	67.6853	14.4443	0.2571	152	140
1	476.0000	6.0000	10	0	95.6231	67.6088	14.3350	0.2748	151	140
1	477.0000	6.0000	10	0	95.5137	67.5870	14.3304	0.2884	151	135
1	478.0000	6.0000	10	0	95.5683	67.5342	14.2970	0.2440	148	135
1	479.0000	6.0000	10	0	95.5510	67.5596	14.3499	0.2627	153	134
1	480.0000	6.0000	10	0	95.5014	67.5833	14.3427	0.2511	145	139
1	481.0000	6.0000	10	0	95.3562	67.7368	14.3436	0.3330	149	137
1	482.0000	6.0000	10	0	95.4273	67.5756	14.4779	0.3401	151	135
1	483.0000	6.0000	10	0	95.3863	67.7317	14.4081	0.2652	150	141
1	484.0000	6.0000	10	0	95.3939	67.6515	14.3652	0.3006	142	134
1	485.0000	6.0000	10	0	95.3500	67.7279	14.2932	0.3429	146	133
1	486.0000	6.0000	10	0	95.4199	67.6619	14.3099	0.2578	149	137
1	487.0000	6.0000	10	0	95.4075	67.6409	14.3901	0.2782	149	143
1	488.0000	6.0000	10	0	95.4511	67.6009	14.4298	0.2346	147	137
1	489.0000	6.0000	10	0	95.4783	67.5937	14.4281	0.2476	139	140
1	490.0000	6.0000	10	0	95.4483	67.5954	14.4174	0.2285	148	135
1	491.0000	6.0000	10	0	95.4906	67.6373	14.4950	0.2731	139	135
1	492.0000	6.0000	10	0	95.4364	67.6200	14.4623	0.2457	141	140
1	493.0000	6.0000	10	0	95.4557	67.6149	14.4800	0.2811	139	140
1	0.0000	7.0000	9	0	6.4258	107.6663	131.2632	0.3127	156	146
1	1.0000	7.0000	10	0	6.4304	107.7062	131.1382	0.2692	154	138
1	2.0000	7.0000	10	0	6.4952	107.7356	131.2453	0.2637	153	139
1	3.0000	7.0000	10	0	6.3490	107.7372	131.2148	0.3405	148	142
1	4.0000	7.0000	10	0	6.4973	107.7308	131.2648	0.3394	160	144
1	5.0000	7.0000	10	0	6.3395	107.8136	131.0818	0.2943	152	134
1	6.0000	7.0000	10	0	6.4354	107.6523	131.1709	0.3786	157	136
1	7.0000	7.0000	10	0	6.3528	107.7050	131.0959	0.3054	149	136
1	8.0000	7.0000	10	0	6.3249	107.6800	131.1289	0.3783	155	141
1	9.0000	7.0000	10	0	6.3447	107.7262	131.1365	0.3177	152	143
1	10.0000	7.0000	10	0	6.3702	107.7010	131.1817	0.2608	148	136
1	11.0000	7.0000	10	0	6.3856	107.6394	131.1702	0.3526	149	134
1	12.0000	7.0000	10	0	6.4085	107.5874	131.1234	0.3842	146	128
1	13.0000	7.0000	9	0	6.3511	107.5231	131.0743	0.4051	147	128
1	14.0000	7.0000	10	0	6.4604	107.5020	131.1938	0.3955	151	127
1	15.0000	7.0000	10	0	6.3772	107.6137	131.1967	0.3528	171	136
1	16.0000	7.0000	9	0	6.3818	107.6870	131.2253	0.3111	151	146
1	17.0000	7.0000	10	0	6.3440	107.6569	131.1609	0.2842	154	139
1	18.0000	7.0000	10	0	6.2636	107.6806	131.0999	0.3606	149	137
1	19.0000	7.0000	10	0	6.4335	107.7225	131.2009	0.3794	150	139
1	20.0000	7.0000	10	0	6.4062	107.7061	131.0241	0.3013	148	135
1	21.0000	7.0000	9	0	6.3473	107.7063	131.0471	0.2414	180	133
1	22.0000	7.0000	10	0	6.1970	107.6982	130.9058	0.2490	149	136
1	23.0000	7.0000	10	0	6.5046	107.4826	131.0935	0.3871	154	136
1	24.0000	7.0000	10	0	6.3908	107.5540	131.0279	0.3867	148	134
1	25.0000	7.0000	10	0	6.3569	107.6756	131.1546	0.3688	144	127
1	26.0000	7.0000	10	0	6.2708	107.6037	131.0053	0.5037	145	131
1	27.0000	7.0000	10	0	6.5121	107.6710	131.1206	0.3263	151	125
1	28.0000	7.0000	10	0	6.4000	107.6513	131.2367	0.3998	145	127
1	29.0000	7.0000	10	0	6.2498	107.7206	131.0721	0.3691	137	125
1	30.0000	7.0000	10	0	6.2448	107.4909	131.0158	0.4833	140	125
1	31.0000	7.0000	10	0	6.1126	107.4620	131.1664	0.4746	139	124
1	32.0000	7.0000	10	0	6.1741	107.6662	131.0635	0.3653	135	122
1	33.0000	7.0000	10	0	6.3112	107.5771	131.3325	0.3169	137	127
1	34.0000	7.0000	10	0	6.1103	107.5112	131.1627	0.4266	145	128
1	35.0000	7.0000	10	0	6.4071	107.6317	131.2186	0.4289	169	126
1	36.0000	7.0000	10	0	6.4191	107.6031	131.2697	0.3328	141	128
1	37.0000	7.0000	10	0	6.5366	107.7034	131.3498	0.3061	149	128
1	38.0000	7.0000	10	0	6.0963	107.5675	131.1844	0.4087	173	126
1	39.0000	7.0000	10	0	6.3639	107.6696	131.2467	0.3302	140	125
1	40.0000	7.0000	10	0	6.3634	107.6416	131.1199	0.3264	139	124
1	41.0000	7.0000	10	0	6.5514	107.6758	131.2734	0.5037	147	127
1	42.0000	7.0000	10	0	6.5684	107.5288	131.3371	0.3935	165	124
1	43.0000	7.0000	10	0	6.4124	107.6889	131.3428	0.3743	132	124
1	44.0000	7.0000	10	0	6.4159	107.5092	131.2826	0.3461	130	115
1	45.0000	7.0000	10	0	6.3566	107.5085	131.1747	0.4191	133	113
1	46.0000	7.0000	10	0	6.4184	107.4145	131.4621	0.5819	127	113
1	47.0000	7.0000	10	0	6.2653	107.2100	131.4083	0.6274	124	99
1	48.0000	7.0000	10	0	6.4968	107.4985	131.2648	0.5389	98	90
1	49.0000	7.0000	9	0	6.6280	107.1112	131.3593	0.8229	75	80
1	50.0000	7.0000	6	0	5.6056	107.2804	131.1791	0.5570	73	69
0	51.0000	7.0000	0	3	0.0000	0.0000	0.0000	0.0000	64	65
0	52.0000	7.0000	0	3	0.0000	0.0000	0.0000	0.0000	64	56
3	53.0000	7.0000	6	0	175.3167	101.8504	347.1972	0.7375	58	58
1	54.0000	7.0000	8	0	6.3158	107.4540	130.8418	0.9228	82	71
1	55.0000	7.0000	7	0	6.8159	107.3400	131.5377	0.8676	84	70
1	56.0000	7.0000	7	0	6.3815	107.3667	130.9742	0.9772	95	70
0	57.0000	7.0000	0	3	0.0000	0.0000	0.0000	0.0000	80	77
2	58.0000	7.0000	6	0	8.2268	53.3208	32.1277	0.9108	90	77
2	59.0000	7.0000	6	0	9.4135	53.1565	32.1240	1.2420	85	74
2	60.0000	7.0000	7	0	7.9541	53.1899	32.9013	0.8195	87	83
2	61.0000	7.0000	8	0	8.3978	53.3596	32.4977	0.7104	89	83
2	62.0000	7.0000	6	0	7.8186	53.3518	32.5993	0.3571	96	86
2	63.0000	7.0000	6	0	7.5495	53.0271	32.6793	0.4160	91	82
2	64.0000	7.0000	7	0	7.9413	53.3005	32.5430	0.2646	96	85
2	65.0000	7.0000	6	0	7.8111	53.2227	31.9850	0.5626	104	86
2	66.0000	7.0000	6	0	7.7652	53.4299	32.4213	0.3622	104	88
2	67.0000	7.0000	8	0	7.8269	53.5191	32.3462	0.3415	104	89
2	68.0000	7.0000	8	0	8.2151	53.5530	32.3971	0.4203	115	92
2	69.0000	7.0000	8	0	7.8683	53.6188	32.3564	0.3706	118	90
2	70.0000	7.0000	7	0	7.7988	53.3565	32.1820	0.4610	115	92
2	71.0000	7.0000	8	0	7.9283	53.5227	32.3525	0.2785	116	97
3	72.0000	7.0000	7	0	7.9620	53.2625	32.2367	0.5492	107	85
3	73.0000	7.0000	7	0	7.7398	53.2761	212.3264	0.4144	104	78
0	74.0000	7.0000	0	3	0.0000	0.0000	0.0000	0.0000	96	77
2	75.0000	7.0000	6	0	7.7170	53.0482	32.2859	0.5541	100	79
0	76.0000	7.0000	0	3	0.0000	0.0000	0.0000	0.0000	83	76
2	77.0000	7.0000	6	0	7.6627	53.4499	32.3877	0.4372	91	80
2	78.0000	7.0000	6	0	7.7623	53.8517	32.4515	0.2155	95	85
2	79.0000	7.0000	6	0	8.0610	53.9585	32.4542	0.2672	99	91
2	80.0000	7.0000	6	0	7.9793	53.4988	32.4432	0.3572	104	89
2	81.0000	7.0000	7	0	7.7500	53.3592	32.3475	0.4089	103	93
2	82.0000	7.0000	7	0	8.1570	53.7946	32.3093	0.4749	97	99
2	83.0000	7.0000	7	0	7.9903	53.6120	32.5336	0.5921	111	91
2	84.0000	7.0000	6	0	8.1463	54.0889	32.2481	0.2263	105	94
2	85.0000	7.0000	8	0	7.7696	53.5318	32.2159	0.5978	102	88
2	86.0000	7.0000	7	0	7.8130	53.4403	32.2334	0.4303	101	90
3	87.0000	7.0000	6	0	113.9041	140.7544	152.8734	1.7604	107	93
0	88.0000	7.0000	0	3	0.0000	0.0000	0.0000	0.0000	106	93
2	89.0000	7.0000	6	0	8.1246	54.0524	32.2075	0.1862	110	93
2	90.0000	7.0000	7	0	8.1014	53.4404	32.1987	0.2814	108	98
3	91.0000	7.0000	7	0	8.0386	53.7991	212.2818	0.5182	103	96
2	92.0000	7.0000	6	0	8.0119	53.7818	32.0665	0.2391	103	87
2	93.0000	7.0000	7	0	8.4446	53.6581	32.2946	0.7567	100	84
2	94.0000	7.0000	7	0	8.2061	53.7288	32.2460	0.5818	97	87
2	95.0000	7.0000	6	0	9.6999	53.0710	31.9074	1.4568	85	83
0	96.0000	7.0000	0	3	0.0000	0.0000	0.0000	0.0000	85	80
0	97.0000	7.0000	0	3	0.0000	0.0000	0.0000	0.0000	75	72
0	98.0000	7.0000	0	3	0.0000	0.0000	0.0000	0.0000	78	74
1	99.0000	7.0000	9	0	5.9112	106.9671	131.2724	0.4854	96	84
1	100.0000	7.0000	10	0	6.1602	107.0978	131.2281	0.3188	118	105
1	101.0000	7.0000	10	0	6.3425	107.1711	131.2095	0.3674	130	116
1	102.0000	7.0000	10	0	6.5026	107.1861	131.1683	0.3757	141	125
1	103.0000	7.0000	10	0	6.3902	107.2816	131.1581	0.3856	137	127
1	104.0000	7.0000	10	0	6.4387	107.3549	131.1145	0.2940	140	122
1	105.0000	7.0000	10	0	6.3727	107.3383	131.2935	0.2956	148	131
1	106.0000	7.0000	10	0	6.3128	107.2467	131.1524	0.4160	144	131
0	107.0000	7.0000	0	3	0.0000	0.0000	0.0000	0.0000	150	138
1	108.0000	7.0000	10	0	6.0808	107.2801	131.0889	0.3822	146	136
1	109.0000	7.0000	10	0	6.4067	107.3301	131.2348	0.3835	143	135
1	110.0000	7.0000	10	0	6.1990	107.1819	131.2285	0.4596	145	132
1	111.0000	7.0000	10	0	6.3514	107.1188	131.3483	0.4237	152	132
1	112.0000	7.0000	10	0	6.3658	107.3597	131.2151	0.2875	148	128
1	113.0000	7.0000	10	0	6.3128	107.3507	131.1325	0.2827	143	128
1	114.0000	7.0000	10	0	6.4502	107.3270	131.1499	0.2775	146	132
1	115.0000	7.0000	10	0	6.3515	107.3629	131.0480	0.3661	144	133
1	116.0000	7.0000	10	0	6.3568	107.2367	131.1656	0.3600	138	124
1	117.0000	7.0000	10	0	6.2852	107.2882	131.1350	0.3117	141	128
1	118.0000	7.0000	10	0	6.1965	107.2901	131.0862	0.3101	147	136
1	119.0000	7.0000	10	0	6.3845	107.3226	131.2568	0.2948	137	135
1	120.0000	7.0000	10	0	6.3917	107.3285	131.2151	0.2596	141	130
1	121.0000	7.0000	10	0	6.3664	107.2968	131.2847	0.2981	141	134
1	122.0000	7.0000	10	0	6.3347	107.1089	131.2214	0.3719	133	127
1	123.0000	7.0000	10	0	6.1890	107.2048	131.1761	0.3851	137	128
1	124.0000	7.0000	10	0	6.1486	107.2564	131.2699	0.4048	137	124
1	125.0000	7.0000	10	0	6.3330	107.2808	131.2572	0.3208	137	128
1	126.0000	7.0000	10	0	6.4954	107.2220	131.2666	0.3287	143	126
1	127.0000	7.0000	10	0	6.3160	107.2459	131.2781	0.4021	144	133
1	128.0000	7.0000	9	0	6.2769	107.3299	131.3286	0.3043	138	140
1	129.0000	7.0000	10	0	6.3852	107.2710	131.3950	0.4374	142	132
1	130.0000	7.0000	10	0	6.3101	107.3641	131.1586	0.2778	141	137
1	131.0000	7.0000	10	0	5.9754	107.2506	131.1506	0.4158	146	129
1	132.0000	7.0000	10	0	6.2562	107.3660	131.1165	0.2551	134	130
1	133.0000	7.0000	10	0	6.1260	107.2113	131.0697	0.2974	143	134
1	134.0000	7.0000	10	0	6.2803	107.2535	131.0854	0.2794	142	125
1	135.0000	7.0000	10	0	6.2732	107.1244	131.2828	0.3974	138	131
1	136.0000	7.0000	10	0	6.3227	107.0629	131.0623	0.4225	145	130
1	137.0000	7.0000	10	0	6.3935	107.2119	131.2540	0.3660	142	131
1	138.0000	7.0000	10	0	6.3867	107.0866	131.1447	0.5037	141	128
1	139.0000	7.0000	10	0	6.1262	107.2284	131.0384	0.3277	133	129
1	140.0000	7.0000	10	0	6.4137	107.2035	131.2071	0.4029	140	127
1	141.0000	7.0000	10	0	6.1630	107.1865	131.1079	0.4590	138	125
1	142.0000	7.0000	10	0	6.3945	107.2903	131.3428	0.4044	137	121
1	143.0000	7.0000	10	0	6.4019	107.1537	131.2904	0.3321	138	124
1	144.0000	7.0000	10	0	6.0056	106.9923	130.9507	0.4427	137	125
1	145.0000	7.0000	10	0	6.5947	107.1358	131.2307	0.4185	130	118
1	146.0000	7.0000	10	0	6.2360	107.1773	131.2408	0.3017	138	125
1	147.0000	7.0000	10	0	6.1849	107.1687	131.1973	0.3533	145	124
1	148.0000	7.0000	10	0	6.2461	107.3353	131.2775	0.3115	140	122
1	149.0000	7.0000	10	0	6.3105	107.2063	131.1595	0.3289	144	129
1	150.0000	7.0000	10	0	6.1770	107.1504	131.2515	0.3737	139	126
1	151.0000	7.0000	10	0	6.3819	107.1485	131.2252	0.4030	134	126
1	152.0000	7.0000	10	0	6.5201	107.1035	131.2292	0.4209	138	126
1	153.0000	7.0000	10	0	6.4585	107.1617	131.3221	0.3170	137	124
1	154.0000	7.0000	10	0	6.5119	107.2117	131.3798	0.2774	144	126
1	155.0000	7.0000	10	0	5.9553	107.1075	131.1885	0.5121	144	129
1	156.0000	7.0000	10	0	6.3081	107.1096	131.2035	0.3450	141	129
1	157.0000	7.0000	10	0	6.2365	107.4053	131.1016	0.2868	135	125
1	158.0000	7.0000	10	0	6.3088	107.2309	131.2781	0.3037	140	128
1	159.0000	7.0000	10	0	6.3868	107.1193	131.4514	0.4211	146	129
1	160.0000	7.0000	10	0	6.2537	107.2634	131.1258	0.2743	141	131
1	161.0000	7.0000	10	0	6.3054	107.3342	131.2504	0.3227	147	131
1	162.0000	7.0000	10	0	6.2961	107.3204	131.1628	0.2736	138	129
1	163.0000	7.0000	10	0	6.3754	107.3229	131.2223	0.2988	139	135
1	164.0000	7.0000	10	0	6.2535	107.3168	131.2686	0.2600	136	130
1	165.0000	7.0000	10	0	6.3242	107.2824	131.2007	0.2811	139	127
1	166.0000	7.0000	10	0	6.3359	107.2215	131.1064	0.4476	134	115
1	167.0000	7.0000	10	0	6.3857	107.0429	131.2096	0.4677	122	105
1	168.0000	7.0000	9	0	6.1467	106.9863	131.1849	0.4514	108	86
1	169.0000	7.0000	7	0	6.4117	106.8194	131.0806	0.6228	97	82
1	170.0000	7.0000	8	0	5.9266	107.2465	132.0122	0.9384	75	64
0	171.0000	7.0000	0	3	0.0000	0.0000	0.0000	0.0000	55	55
1	172.0000	7.0000	6	0	91.9015	67.8900	15.7184	0.5268	70	68
1	173.0000	7.0000	9	0	91.9443	67.8023	15.8379	0.3695	72	74
1	174.0000	7.0000	9	0	91.7895	67.7669	16.2667	0.6275	93	88
1	175.0000	7.0000	10	0	91.5526	67.9975	16.2180	0.3198	105	98
1	176.0000	7.0000	10	0	91.6003	67.9032	16.2183	0.2925	105	110
1	177.0000	7.0000	10	0	91.5849	67.9963	16.3233	0.3259	112	116
1	178.0000	7.0000	10	0	91.6573	67.7474	16.2142	0.4066	116	113
1	179.0000	7.0000	10	0	91.6371	67.9153	16.0839	0.4369	113	116
1	180.0000	7.0000	10	0	91.5376	67.9636	16.1414	0.4528	122	117
1	181.0000	7.0000	10	0	91.5549	67.8679	15.9665	0.3688	115	122
1	182.0000	7.0000	10	0	91.5163	67.8871	15.9691	0.4671	117	115
1	183.0000	7.0000	9	0	91.6503	67.8212	16.0268	0.3332	117	119
1	184.0000	7.0000	10	0	91.5999	67.9793	16.1749	0.5249	122	117
1	185.0000	7.0000	10	0	91.5678	67.8839	16.0340	0.3479	112	116
1	186.0000	7.0000	10	0	91.5008	68.1136	16.1728	0.3703	115	116
1	187.0000	7.0000	10	0	91.4869	68.1631	16.1855	0.3565	107	112
1	188.0000	7.0000	10	0	91.4436	68.1610	16.1592	0.4174	119	118
1	189.0000	7.0000	10	0	91.3674	68.2142	16.0692	0.4083	116	109
1	190.0000	7.0000	10	0	91.4791	68.0845	16.0516	0.4279	115	111
1	191.0000	7.0000	10	0	91.4797	68.1085	16.0232	0.3475	132	106
1	192.0000	7.0000	10	0	91.4907	68.1980	16.1861	0.3207	117	108
1	193.0000	7.0000	9	0	91.4546	68.1298	16.2082	0.3387	116	102
1	194.0000	7.0000	9	0	91.4589	68.2665	16.2833	0.2388	104	107
1	195.0000	7.0000	9	0	91.4651	68.2198	16.0915	0.3516	127	106
1	196.0000	7.0000	9	0	91.4329	68.3147	16.0816	0.3287	107	99
1	197.0000	7.0000	9	0	91.4747	68.2711	16.2102	0.3650	93	91
1	198.0000	7.0000	9	0	91.4595	68.2167	16.2584	0.2746	123	90
1	199.0000	7.0000	9	0	91.4047	68.1341	16.2631	0.4475	128	93
1	200.0000	7.0000	8	0	91.3447	68.1228	16.3398	0.4589	121	85
1	201.0000	7.0000	7	0	91.4518	68.0021	16.3365	0.5173	83	79
1	202.0000	7.0000	7	0	91.4577	68.2757	16.1992	0.3534	119	79
1	203.0000	7.0000	9	0	91.6686	68.3292	16.0399	0.6700	127	78
1	204.0000	7.0000	7	0	91.5814	68.3459	16.1459	0.5654	122	84
1	205.0000	7.0000	6	0	91.5145	68.0271	16.0178	0.6086	85	77
1	206.0000	7.0000	7	0	92.6565	68.9186	14.4433	1.5016	87	77
0	207.0000	7.0000	0	3	0.0000	0.0000	0.0000	0.0000	125	81
1	208.0000	7.0000	7	0	91.8927	68.3026	14.8968	1.2020	93	75
1	209.0000	7.0000	7	0	93.1549	67.7452	13.6379	0.8663	95	77
1	210.0000	7.0000	7	0	92.1814	68.0947	15.1159	0.8443	100	81
1	211.0000	7.0000	8	0	93.0059	67.6548	14.0188	0.8358	98	77
1	212.0000	7.0000	8	0	92.5467	67.6131	14.2132	1.0560	96	82
1	213.0000	7.0000	8	0	93.6621	67.8878	13.3832	0.4675	106	85
1	214.0000	7.0000	9	0	93.9338	67.9000	13.0913	0.3397	112	90
1	215.0000	7.0000	7	0	93.9340	67.5621	12.4524	0.5941	133	80
1	216.0000	7.0000	8	0	93.9927	67.5869	12.7055	0.6343	110	87
1	217.0000	7.0000	8	0	93.9329	67.7780	12.9972	0.2662	102	86
1	218.0000	7.0000	8	0	93.7096	67.8525	13.1269	0.4035	114	90
1	219.0000	7.0000	9	0	93.9029	67.8112	12.8814	0.4604	112	90
1	220.0000	7.0000	9	0	94.2606	67.6294	12.8371	0.6480	111	87
1	221.0000	7.0000	9	0	93.8547	67.9087	12.6148	0.7190	100	85
1	222.0000	7.0000	9	0	94.1431	67.5866	12.8759	0.6526	103	85
1	223.0000	7.0000	10	0	94.1850	67.8086	12.2046	0.7571	105	84
1	224.0000	7.0000	10	0	94.1410	67.7395	12.7084	0.3224	105	90
1	225.0000	7.0000	8	0	94.1720	67.8423	12.7462	0.6508	110	90
1	226.0000	7.0000	10	0	94.3064	67.6615	12.2579	0.6451	119	98
1	227.0000	7.0000	10	0	94.1819	67.9815	12.5338	0.6184	114	102
1	228.0000	7.0000	10	0	94.6068	67.6094	12.5755	0.7853	114	103
1	229.0000	7.0000	9	0	94.2999	67.7647	12.6285	0.5798	115	101
1	230.0000	7.0000	10	0	94.0994	67.8528	12.4129	0.4400	120	109
1	231.0000	7.0000	10	0	94.2582	67.8042	12.4604	0.4934	122	108
1	232.0000	7.0000	10	0	94.2017	67.7708	12.8022	0.3417	124	112
1	233.0000	7.0000	10	0	94.1921	67.8781	12.5496	0.5354	125	114
1	234.0000	7.0000	10	0	94.3343	67.7604	12.5690	0.6051	152	114
1	235.0000	7.0000	10	0	94.4362	67.7191	12.6922	0.3049	134	121
1	236.0000	7.0000	10	0	94.3560	67.7380	12.8335	0.3060	125	119
1	237.0000	7.0000	10	0	94.2553	67.7159	12.7508	0.3441	131	119
1	238.0000	7.0000	10	0	94.2002	67.8267	12.6625	0.5611	133	127
1	239.0000	7.0000	10	0	94.2966	67.6939	12.8542	0.2941	133	125
1	240.0000	7.0000	9	0	94.2591	67.8960	12.8466	0.3387	150	133
1	241.0000	7.0000	10	0	94.2533	67.8525	12.9419	0.3876	151	130
1	242.0000	7.0000	10	0	94.2663	67.7712	12.9849	0.2795	150	130
1	243.0000	7.0000	10	0	94.1669	67.8631	13.0744	0.3731	135	138
1	244.0000	7.0000	10	0	94.3408	67.7582	13.0591	0.2508	133	131
1	245.0000	7.0000	10	0	94.2051	67.7257	13.0210	0.2663	130	130
1	246.0000	7.0000	10	0	94.1377	67.9039	13.1440	0.3272	131	131
1	247.0000	7.0000	10	0	94.2013	67.8657	13.1586	0.2945	151	132
1	248.0000	7.0000	10	0	94.2918	67.7980	13.1039	0.1763	136	126
1	249.0000	7.0000	9	0	94.1610	67.9176	13.2008	0.3193	132	136
1	250.0000	7.0000	9	0	94.2900	67.8315	13.2038	0.2988	139	137
1	251.0000	7.0000	10	0	94.1563	67.7807	13.3310	0.2378	136	134
1	252.0000	7.0000	10	0	94.1661	67.8290	13.2699	0.2964	133	139
1	253.0000	7.0000	10	0	94.0907	67.8695	13.3642	0.3156	137	130
1	254.0000	7.0000	10	0	94.1179	67.8629	13.4567	0.3238	134	134
1	255.0000	7.0000	9	0	94.1858	67.9460	13.3523	0.3122	144	136
1	256.0000	7.0000	10	0	94.1733	67.8919	13.4517	0.3061	147	128
1	257.0000	7.0000	10	0	94.0754	67.9491	13.6439	0.2956	143	137
1	258.0000	7.0000	10	0	94.0052	67.9005	13.5786	0.2621	146	134
1	259.0000	7.0000	10	0	94.0931	67.8734	13.6645	0.2985	159	138
1	260.0000	7.0000	10	0	94.0167	67.9876	13.7365	0.3898	147	131
1	261.0000	7.0000	10	0	94.0808	67.9516	13.7654	0.2461	161	133
1	262.0000	7.0000	10	0	94.0729	67.9145	13.6762	0.2680	135	128
1	263.0000	7.0000	10	0	94.1197	67.9624	13.7992	0.2878	133	130
1	264.0000	7.0000	9	0	94.0581	68.0505	13.8505	0.2941	133	132
1	265.0000	7.0000	10	0	93.9835	67.9977	13.8749	0.2762	135	135
1	266.0000	7.0000	9	0	94.1523	67.9052	13.8736	0.2410	148	135
1	267.0000	7.0000	10	0	94.1049	68.0199	13.9656	0.3243	145	133
1	268.0000	7.0000	10	0	94.0837	67.9043	14.0202	0.2519	142	122
1	269.0000	7.0000	10	0	94.0254	67.9872	14.0246	0.2619	146	122
1	270.0000	7.0000	10	0	93.9741	68.0661	14.0440	0.2784	149	134
1	271.0000	7.0000	10	0	94.0230	68.0659	14.1261	0.2697	132	130
1	272.0000	7.0000	10	0	93.9658	68.1664	14.1288	0.3078	144	128
1	273.0000	7.0000	10	0	93.8799	68.1149	14.1862	0.3035	152	130
1	274.0000	7.0000	10	0	93.9305	68.2036	14.2163	0.2454	157	133
1	275.0000	7.0000	10	0	93.9908	68.0252	14.2471	0.3049	139	130
1	276.0000	7.0000	10	0	93.8233	68.1425	14.1856	0.3573	135	131
1	277.0000	7.0000	10	0	94.0812	67.7991	14.1780	0.6026	149	134
1	278.0000	7.0000	10	0	93.9177	68.2007	14.2923	0.3077	135	127
1	279.0000	7.0000	10	0	94.0051	67.9901	14.2113	0.4139	131	130
1	280.0000	7.0000	10	0	93.7823	68.1473	14.3287	0.2936	146	126
1	281.0000	7.0000	10	0	93.9478	68.0994	14.2905	0.3508	134	128
1	282.0000	7.0000	10	0	93.9626	68.2080	14.3004	0.3128	151	127
1	283.0000	7.0000	10	0	94.1212	67.9068	14.1565	0.6580	133	131
1	284.0000	7.0000	10	0	93.9627	68.1876	14.3165	0.4779	133	124
1	285.0000	7.0000	10	0	94.0937	68.1154	14.1449	0.3062	132	120
1	286.0000	7.0000	10	0	93.8305	68.1525	14.1452	0.4052	134	124
1	287.0000	7.0000	10	0	93.9504	68.1383	14.2138	0.3705	133	126
1	288.0000	7.0000	10	0	93.9396	68.1572	14.2725	0.3671	135	131
1	289.0000	7.0000	10	0	93.9211	68.1052	14.3162	0.3615	127	118
1	290.0000	7.0000	10	0	93.9328	68.1616	14.3826	0.3857	131	121
1	291.0000	7.0000	10	0	93.8475	68.2231	14.4155	0.3030	133	119
1	292.0000	7.0000	10	0	94.0151	67.9935	14.3746	0.4614	129	118
1	293.0000	7.0000	10	0	94.1413	68.0976	14.4232	0.3557	136	120
1	294.0000	7.0000	10	0	94.0569	68.1532	14.3700	0.3652	131	117
1	295.0000	7.0000	10	0	93.9144	68.2459	14.4144	0.4451	131	119
1	296.0000	7.0000	10	0	94.0013	68.1424	14.4200	0.2955	126	120
1	297.0000	7.0000	10	0	93.9983	68.1482	14.3340	0.3277	128	120
1	298.0000	7.0000	10	0	93.8909	68.1420	14.4469	0.3740	139	125
1	299.0000	7.0000	10	0	93.9535	68.1554	14.4011	0.3304	139	122
1	300.0000	7.0000	10	0	93.9510	68.0694	14.4098	0.3199	144	129
1	301.0000	7.0000	10	0	93.8733	68.1346	14.3673	0.3974	139	128
1	302.0000	7.0000	9	0	93.9739	68.1810	14.3637	0.3535	139	126
1	303.0000	7.0000	10	0	93.9005	68.1408	14.4457	0.3248	144	125
1	304.0000	7.0000	10	0	93.9205	68.1418	14.4424	0.3131	136	122
1	305.0000	7.0000	10	0	93.8341	68.2000	14.5282	0.2298	136	125
1	306.0000	7.0000	10	0	93.7264	68.2329	14.4486	0.3519	137	124
1	307.0000	7.0000	10	0	93.7958	68.1653	14.6092	0.3634	142	133
1	308.0000	7.0000	10	0	93.8411	68.1396	14.6497	0.3338	137	125
1	309.0000	7.0000	10	0	93.8130	68.1533	14.5714	0.3238	136	125
1	310.0000	7.0000	10	0	93.7387	68.1150	14.6410	0.3112	146	130
1	311.0000	7.0000	10	0	93.9198	68.0948	14.5170	0.3085	142	130
1	312.0000	7.0000	10	0	93.8712	68.1150	14.6354	0.3566	140	131
1	313.0000	7.0000	10	0	93.8060	68.1029	14.6912	0.3327	135	130
1	314.0000	7.0000	10	0	93.7531	68.1617	14.6594	0.2808	141	131
1	315.0000	7.0000	10	0	93.7695	68.1849	14.6897	0.3380	145	133
1	316.0000	7.0000	10	0	93.8462	68.1935	14.6814	0.3248	149	127
1	317.0000	7.0000	10	0	93.7750	68.2491	14.6472	0.2733	144	127
1	318.0000	7.0000	10	0	93.7024	68.2223	14.7496	0.3267	144	133
1	319.0000	7.0000	10	0	93.6833	68.1941	14.8677	0.3362	150	133
1	320.0000	7.0000	10	0	93.6843	68.2005	14.8200	0.2594	151	131
1	321.0000	7.0000	10	0	93.6431	68.2014	14.8650	0.3015	154	132
1	322.0000	7.0000	10	0	93.7166	68.1900	14.8302	0.3175	148	131
1	323.0000	7.0000	10	0	93.6839	68.2042	14.8951	0.3214	146	138
1	324.0000	7.0000	10	0	93.7169	68.1970	14.8426	0.2783	150	129
1	325.0000	7.0000	10	0	93.6394	68.2095	14.8781	0.3236	152	138
1	326.0000	7.0000	10	0	93.6945	68.2357	14.9043	0.3346	146	131
1	327.0000	7.0000	10	0	93.6166	68.1900	14.9517	0.3152	145	134
1	328.0000	7.0000	10	0	93.6232	68.2150	14.9170	0.2921	148	132
1	329.0000	7.0000	10	0	93.6845	68.2125	14.9494	0.2770	146	130
1	330.0000	7.0000	10	0	93.6314	68.2023	14.9898	0.3121	153	135
1	331.0000	7.0000	10	0	93.6465	68.0586	14.9808	0.2929	156	137
1	332.0000	7.0000	10	0	93.5552	68.2140	15.0415	0.3807	152	130
1	333.0000	7.0000	10	0	93.5714	68.2225	15.1231	0.3158	148	138
1	334.0000	7.0000	10	0	93.5458	68.2222	15.0803	0.3102	152	142
1	335.0000	7.0000	10	0	93.5429	68.2460	15.2084	0.3690	155	135
1	336.0000	7.0000	10	0	93.4282	68.2472	15.0352	0.3286	147	138
1	337.0000	7.0000	10	0	93.4844	68.2293	15.2151	0.3395	152	134
1	338.0000	7.0000	10	0	93.4620	68.1774	15.1878	0.2935	145	131
1	339.0000	7.0000	10	0	93.4461	68.1066	15.0805	0.4026	128	121
1	340.0000	7.0000	10	0	93.5150	68.1643	15.0914	0.4260	132	114
1	341.0000	7.0000	10	0	93.3973	68.2647	15.0082	0.4016	132	108
1	342.0000	7.0000	10	0	93.3358	68.2524	15.0655	0.3565	137	121
1	343.0000	7.0000	10	0	93.4259	68.2197	14.9872	0.3766	144	126
1	344.0000	7.0000	10	0	93.3292	68.1840	15.1729	0.3446	138	127
1	345.0000	7.0000	10	0	93.3265	68.2707	15.1705	0.2690	138	129
1	346.0000	7.0000	10	0	93.2938	68.1884	15.2210	0.3808	140	127
1	347.0000	7.0000	10	0	93.2561	68.2459	15.2281	0.3355	138	129
1	348.0000	7.0000	10	0	93.2489	68.2173	15.2666	0.2872	142	132
1	349.0000	7.0000	10	0	93.1871	68.3389	15.1733	0.2711	141	130
1	350.0000	7.0000	10	0	93.3063	68.1222	15.2264	0.2990	146	131
1	351.0000	7.0000	10	0	93.2340	68.1420	15.1749	0.4974	137	131
1	352.0000	7.0000	10	0	93.2313	68.1706	15.3057	0.3014	139	129
1	353.0000	7.0000	10	0	93.1162	68.3044	15.2044	0.3212	143	127
1	354.0000	7.0000	10	0	93.1353	68.2606	15.2864	0.3280	141	128
1	355.0000	7.0000	10	0	93.2719	68.1581	15.1515	0.4091	143	132
1	356.0000	7.0000	10	0	93.1285	68.2311	15.3316	0.2760	138	128
1	357.0000	7.0000	10	0	93.2226	68.2105	15.2818	0.2854	140	122
1	358.0000	7.0000	10	0	93.2488	68.1724	15.3308	0.3412	144	128
1	359.0000	7.0000	10	0	93.5453	68.0996	15.1430	0.4623	142	131
1	360.0000	7.0000	10	0	93.5335	68.0510	15.2199	0.5306	144	131
1	361.0000	7.0000	10	0	93.5609	68.0906	15.2678	0.4348	146	131
1	362.0000	7.0000	10	0	93.3949	68.2296	15.3577	0.3628	141	125
1	363.0000	7.0000	10	0	93.5080	68.1539	15.3464	0.5842	146	134
1	364.0000	7.0000	10	0	93.4312	68.0055	15.2760	0.4594	144	132
1	365.0000	7.0000	10	0	93.5493	68.1079	15.2802	0.4940	141	128
1	366.0000	7.0000	10	0	93.5262	68.0938	15.2708	0.5307	138	129
1	367.0000	7.0000	10	0	93.7914	68.0427	15.2768	0.4415	146	128
1	368.0000	7.0000	10	0	93.9259	68.0673	15.1684	0.4286	140	134
1	369.0000	7.0000	10	0	93.8275	68.1304	15.2084	0.3894	142	133
1	370.0000	7.0000	10	0	93.7827	68.1046	15.2335	0.5039	143	129
1	371.0000	7.0000	10	0	94.0027	67.9953	15.2414	0.3646	134	133
1	372.0000	7.0000	10	0	93.9321	68.0061	15.3013	0.3603	137	128
1	373.0000	7.0000	10	0	93.8974	68.0127	15.1960	0.3843	151	138
1	374.0000	7.0000	10	0	93.9342	68.0643	15.3020	0.3977	139	132
1	375.0000	7.0000	10	0	93.9275	68.0224	15.2594	0.4295	136	129
1	376.0000	7.0000	10	0	93.8788	68.0773	15.2283	0.4315	145	131
1	377.0000	7.0000	10	0	94.0087	68.0506	15.2707	0.2926	144	134
1	378.0000	7.0000	10	0	94.1021	68.0114	15.2282	0.3525	136	134
1	379.0000	7.0000	10	0	94.0159	68.0444	15.3304	0.2571	143	129
1	380.0000	7.0000	10	0	93.9643	68.0058	15.3534	0.3560	146	135
1	381.0000	7.0000	10	0	94.0251	68.0073	15.2918	0.3067	139	140
1	382.0000	7.0000	10	0	93.9946	68.0018	15.3899	0.2890	135	137
1	383.0000	7.0000	10	0	93.9879	67.9983	15.4201	0.3038	146	141
1	384.0000	7.0000	10	0	93.9256	67.9953	15.4196	0.3323	140	136
1	385.0000	7.0000	10	0	93.9550	68.0072	15.3988	0.3269	147	142
1	386.0000	7.0000	10	0	93.9268	67.9258	15.3533	0.2945	139	136
1	387.0000	7.0000	10	0	93.8003	68.0360	15.3553	0.3397	142	133
1	388.0000	7.0000	10	0	93.8699	67.9835	15.4407	0.3628	143	133
1	389.0000	7.0000	10	0	93.9599	67.9426	15.3850	0.3515	146	136
1	390.0000	7.0000	10	0	93.9369	68.0239	15.4421	0.2903	134	138
1	391.0000	7.0000	10	0	93.9385	67.9541	15.4192	0.2366	134	140
1	392.0000	7.0000	10	0	93.9365	68.0183	15.4177	0.2611	146	135
1	393.0000	7.0000	10	0	93.9774	68.0081	15.4038	0.2983	143	135
1	394.0000	7.0000	10	0	93.9833	67.8769	15.4028	0.2797	147	139
1	395.0000	7.0000	10	0	93.9325	68.0220	15.5117	0.3097	137	139
1	396.0000	7.0000	10	0	93.8983	67.9926	15.4731	0.2971	147	133
1	397.0000	7.0000	10	0	93.8662	68.0048	15.4305	0.2958	143	142
1	398.0000	7.0000	10	0	93.9662	67.9837	15.4210	0.2711	143	144
1	399.0000	7.0000	10	0	93.8568	68.0475	15.5190	0.2861	145	137
1	400.0000	7.0000	10	0	93.9121	67.9897	15.4083	0.3130	146	141
1	401.0000	7.0000	10	0	93.8321	68.0288	15.4820	0.3296	143	141
1	402.0000	7.0000	10	0	93.8977	67.9762	15.4226	0.3427	138	131
1	403.0000	7.0000	10	0	93.8803	68.0191	15.4775	0.3206	143	140
1	404.0000	7.0000	10	0	93.9122	68.0492	15.3890	0.3170	138	135
1	405.0000	7.0000	10	0	93.8511	67.9916	15.5293	0.2791	143	139
1	406.0000	7.0000	10	0	93.8560	68.0421	15.4811	0.3086	138	136
1	407.0000	7.0000	10	0	93.9529	67.9212	15.4118	0.3051	144	139
1	408.0000	7.0000	10	0	93.8427	68.0787	15.4286	0.2984	143	141
1	409.0000	7.0000	10	0	93.8523	68.0951	15.4378	0.3561	142	136
1	410.0000	7.0000	10	0	93.9087	68.0428	15.3284	0.3297	139	137
1	411.0000	7.0000	10	0	93.9393	67.9546	15.3244	0.2906	143	133
1	412.0000	7.0000	10	0	93.9049	68.0277	15.3092	0.3111	143	136
1	413.0000	7.0000	10	0	93.9138	67.9770	15.2329	0.4154	143	134
1	414.0000	7.0000	10	0	93.8443	67.9453	15.3161	0.3605	141	128
1	415.0000	7.0000	10	0	93.8599	68.0021	15.3816	0.3164	140	125
1	416.0000	7.0000	10	0	93.8098	68.0371	15.3145	0.3139	135	123
1	417.0000	7.0000	10	0	93.8511	67.9699	15.3995	0.3818	131	121
1	418.0000	7.0000	10	0	93.6996	68.1935	15.3504	0.3248	130	119
1	419.0000	7.0000	10	0	93.8479	68.1254	15.1891	0.3369	132	124
1	420.0000	7.0000	10	0	93.7971	68.0962	15.1856	0.3396	136	126
1	421.0000	7.0000	10	0	93.8715	68.1394	15.3768	0.3532	139	128
1	422.0000	7.0000	10	0	93.8185	67.9116	15.1753	0.3501	141	135
1	423.0000	7.0000	10	0	93.9463	68.0962	15.1472	0.3204	138	129
1	424.0000	7.0000	10	0	93.7724	68.0809	15.2036	0.3776	143	131
1	425.0000	7.0000	10	0	93.9594	68.0205	15.0869	0.3226	132	134
1	426.0000	7.0000	10	0	93.9948	68.1316	15.0779	0.3463	137	131
1	427.0000	7.0000	10	0	93.8881	68.1493	15.1327	0.3445	141	131
1	428.0000	7.0000	10	0	94.0303	68.0412	15.0462	0.3376	136	132
1	429.0000	7.0000	10	0	93.9633	67.9706	15.0314	0.3517	160	129
1	430.0000	7.0000	10	0	94.0094	68.0375	15.1346	0.3108	150	135
1	431.0000	7.0000	10	0	94.1530	68.0005	15.0603	0.2571	143	134
1	432.0000	7.0000	10	0	94.1287	67.9549	15.0127	0.4677	140	123
1	433.0000	7.0000	10	0	94.2172	68.0313	14.9804	0.3522	144	133
1	434.0000	7.0000	10	0	94.1407	68.0587	14.9946	0.4058	144	136
1	435.0000	7.0000	10	0	94.1570	68.0958	14.9592	0.4021	149	130
1	436.0000	7.0000	10	0	94.2583	68.0632	14.9921	0.3796	155	136
1	437.0000	7.0000	10	0	94.2744	68.0168	14.6977	0.3858	149	127
1	438.0000	7.0000	10	0	94.4357	67.9536	14.5360	0.6529	140	122
1	439.0000	7.0000	10	0	94.8420	67.9186	14.5861	0.5864	142	125
1	440.0000	7.0000	10	0	94.7571	67.8367	14.4784	0.6772	132	128
1	441.0000	7.0000	10	0	94.9686	67.8194	14.4066	0.4985	138	129
1	442.0000	7.0000	10	0	95.0192	67.7422	14.3688	0.4107	137	125
1	443.0000	7.0000	10	0	95.0085	67.7386	14.3996	0.4964	145	128
1	444.0000	7.0000	10	0	94.9589	67.7890	14.4531	0.3644	144	135
1	445.0000	7.0000	10	0	95.0243	67.7834	14.4677	0.3487	138	129
1	446.0000	7.0000	10	0	95.1338	67.7618	14.4868	0.3573	139	129
1	447.0000	7.0000	10	0	95.0278	67.7643	14.4920	0.3269	134	127
1	448.0000	7.0000	10	0	95.0792	67.8672	14.4736	0.3090	135	131
1	449.0000	7.0000	10	0	95.1681	67.7540	14.3821	0.3819	139	137
1	450.0000	7.0000	10	0	95.1977	67.6717	14.3988	0.3576	135	133
1	451.0000	7.0000	10	0	95.3188	67.5908	14.3443	0.4575	142	141
1	452.0000	7.0000	10	0	95.2912	67.7157	14.3813	0.3667	129	130
1	453.0000	7.0000	10	0	95.2398	67.6864	14.3867	0.3871	141	133
1	454.0000	7.0000	10	0	95.5375	67.5729	14.3160	0.3762	140	133
1	455.0000	7.0000	10	0	95.4619	67.7606	14.2622	0.4580	134	138
1	456.0000	7.0000	10	0	95.4844	67.6828	14.2665	0.4039	131	130
1	457.0000	7.0000	10	0	95.5567	67.7617	14.2872	0.4220	144	131
1	458.0000	7.0000	10	0	95.6698	67.6062	14.2736	0.3066	132	133
1	459.0000	7.0000	10	0	95.6414	67.6614	14.3096	0.2819	134	135
1	460.0000	7.0000	10	0	95.6234	67.6341	14.2651	0.2873	143	134
1	461.0000	7.0000	10	0	95.5841	67.6839	14.3291	0.2837	136	135
1	462.0000	7.0000	10	0	95.6118	67.6422	14.2050	0.3809	149	133
1	463.0000	7.0000	10	0	95.6193	67.6038	14.2688	0.3121	144	133
1	464.0000	7.0000	10	0	95.5514	67.6627	14.3132	0.4189	150	140
1	465.0000	7.0000	10	0	95.6919	67.5664	14.2175	0.3595	154	140
1	466.0000	7.0000	10	0	95.6745	67.6350	14.2963	0.3730	147	136
1	467.0000	7.0000	10	0	95.6749	67.5924	14.3321	0.2432	149	138
1	468.0000	7.0000	10	0	95.6527	67.5826	14.3195	0.2717	137	137
1	469.0000	7.0000	10	0	95.6523	67.5626	14.3615	0.2711	147	139
1	470.0000	7.0000	10	0	95.6738	67.5769	14.3579	0.3247	151	143
1	471.0000	7.0000	10	0	95.6092	67.5944	14.3884	0.2689	146	140
1	472.0000	7.0000	10	0	95.5894	67.6630	14.4164	0.2764	143	139
1	473.0000	7.0000	10	0	95.5866	67.5790	14.2882	0.3230	143	137
1	474.0000	7.0000	10	0	95.6404	67.6205	14.3618	0.2892	147	143
1	475.0000	7.0000	10	0	95.6803	67.5283	14.3232	0.2656	147	133
1	476.0000	7.0000	10	0	95.6399	67.5788	14.2670	0.2291	148	133
1	477.0000	7.0000	10	0	95.5921	67.5540	14.3138	0.3947	140	129
1	478.0000	7.0000	10	0	95.5703	67.6486	14.3278	0.2839	139	135
1	479.0000	7.0000	10	0	95.5192	67.5986	14.3631	0.2330	147	139
1	480.0000	7.0000	10	0	95.4104	67.7240	14.3618	0.3298	135	134
1	481.0000	7.0000	10	0	95.5043	67.6203	14.3256	0.2293	151	142
1	482.0000	7.0000	10	0	95.4222	67.6742	14.3986	0.2661	141	138
1	483.0000	7.0000	10	0	95.4654	67.6639	14.4181	0.2704	147	139
1	484.0000	7.0000	10	0	95.4003	67.6517	14.2503	0.2727	144	136
1	485.0000	7.0000	10	0	95.4528	67.6831	14.5102	0.3230	141	129
1	486.0000	7.0000	10	0	95.4674	67.6035	14.4246	0.2753	143	139
1	487.0000	7.0000	10	0	95.3581	67.7663	14.4303	0.3694	137	132
1	488.0000	7.0000	10	0	95.4418	67.6269	14.4054	0.3083	141	135
1	489.0000	7.0000	10	0	95.4329	67.6118	14.4161	0.2542	150	131
1	490.0000	7.0000	10	0	95.5072	67.6471	14.4339	0.3387	146	137
1	491.0000	7.0000	10	0	95.4450	67.5963	14.5299	0.3549	148	127
1	492.0000	7.0000	10	0	95.4147	67.6255	14.4602	0.2742	136	131
1	493.0000	7.0000	10	0	95.4578	67.6137	14.4970	0.3437	139	132
1	0.0000	8.0000	10	0	6.4939	107.5810	131.1632	0.3453	161	145
1	1.0000	8.0000	10	0	6.4559	107.6442	131.2269	0.3236	155	143
1	2.0000	8.0000	10	0	6.4483	107.6174	131.1896	0.4023	157	137
1	3.0000	8.0000	10	0	6.3063	107.7299	131.0875	0.2633	155	140
1	4.0000	8.0000	9	0	6.5335	107.7118	131.2339	0.3375	154	141
1	5.0000	8.0000	10	0	6.3281	107.6550	131.2156	0.3794	153	136
1	6.0000	8.0000	10	0	6.3011	107.6710	131.0913	0.2903	149	139
1	7.0000	8.0000	10	0	6.6439	107.6891	131.1411	0.5022	148	133
1	8.0000	8.0000	10	0	6.3517	107.7462	131.2132	0.2806	155	144
1	9.0000	8.0000	10	0	6.4062	107.4422	131.1525	0.4352	157	133
1	10.0000	8.0000	10	0	6.4700	107.6406	131.1676	0.3399	154	138
1	11.0000	8.0000	10	0	6.4269	107.7111	131.2856	0.3354	152	139
1	12.0000	8.0000	10	0	6.3925	107.7362	131.1173	0.3847	148	132
1	13.0000	8.0000	10	0	6.4163	107.5652	131.1169	0.3192	143	126
1	14.0000	8.0000	10	0	6.2162	107.5696	131.0675	0.3839	147	128
1	15.0000	8.0000	10	0	6.5200	107.6496	131.1519	0.3923	148	141
1	16.0000	8.0000	10	0	6.3108	107.7020	131.1270	0.3147	152	133
1	17.0000	8.0000	10	0	6.5800	107.6600	131.3658	0.4008	151	137
1	18.0000	8.0000	9	0	6.2644	107.5964	131.1488	0.4720	155	130
1	19.0000	8.0000	9	0	6.3296	107.7172	130.9581	0.2992	151	136
1	20.0000	8.0000	10	0	6.4790	107.6463	131.1012	0.4222	152	135
1	21.0000	8.0000	9	0	6.3149	107.6556	130.9401	0.2942	150	139
1	22.0000	8.0000	10	0	6.3006	107.7258	130.9572	0.2580	151	132
1	23.0000	8.0000	10	0	6.4154	107.7682	131.0319	0.3186	153	129
1	24.0000	8.0000	10	0	6.4421	107.6685	131.0373	0.2998	154	134
1	25.0000	8.0000	10	0	6.3645	107.5867	131.0121	0.2784	140	121
1	26.0000	8.0000	10	0	6.3332	107.6618	131.0833	0.4463	140	125
1	27.0000	8.0000	10	0	6.5794	107.5575	131.1859	0.3768	135	123
1	28.0000	8.0000	10	0	6.2561	107.6111	131.1733	0.4509	165	118
1	29.0000	8.0000	10	0	6.2346	107.5291	131.2494	0.4355	142	120
1	30.0000	8.0000	10	0	6.1012	107.5365	131.2449	0.3544	130	118
1	31.0000	8.0000	10	0	6.1175	107.4974	131.0891	0.3163	135	117
1	32.0000	8.0000	10	0	6.1860	107.5761	131.2209	0.4549	162	125
1	33.0000	8.0000	10	0	6.4085	107.6560	131.2652	0.2775	138	126
1	34.0000	8.0000	9	0	6.2558	107.7214	131.1508	0.2745	143	124
1	35.0000	8.0000	10	0	6.2332	107.6275	131.2558	0.3883	141	125
1	36.0000	8.0000	10	0	6.3953	107.7028	131.2630	0.3950	139	127
1	37.0000	8.0000	10	0	6.1486	107.7616	131.1028	0.4175	147	124
1	38.0000	8.0000	10	0	6.4784	107.6934	131.3856	0.4401	166	126
1	39.0000	8.0000	10	0	6.0804	107.6875	131.1102	0.3595	135	124
1	40.0000	8.0000	10	0	6.3608	107.7544	131.2540	0.3587	139	124
1	41.0000	8.0000	10	0	6.2276	107.7443	131.0310	0.3741	159	122
1	42.0000	8.0000	10	0	6.1829	107.5169	131.3310	0.4357	127	121
1	43.0000	8.0000	10	0	6.1324	107.5282	131.2239	0.3986	137	120
1	44.0000	8.0000	10	0	6.4106	107.7135	131.2060	0.3642	132	112
1	45.0000	8.0000	10	0	6.4056	107.6147	131.3907	0.4398	128	113
1	46.0000	8.0000	10	0	6.2923	107.5451	131.3127	0.3880	114	106
1	47.0000	8.0000	9	0	6.6836	107.5002	131.6450	0.4453	106	89
1	48.0000	8.0000	10	0	6.3734	107.1856	131.4529	0.6262	96	80
2	49.0000	8.0000	6	0	89.8508	165.5163	80.5482	0.7108	82	67
1	50.0000	8.0000	7	0	6.0650	107.2675	131.6092	0.8279	70	69
0	51.0000	8.0000	0	3	0.0000	0.0000	0.0000	0.0000	52	54
0	52.0000	8.0000	0	3	0.0000	0.0000	0.0000	0.0000	57	54
0	53.0000	8.0000	0	3	0.0000	0.0000	0.0000	0.0000	61	57
2	54.0000	8.0000	6	0	8.1614	52.8171	32.2943	0.8404	63	70
2	55.0000	8.0000	6	0	7.9304	52.7953	32.2837	0.7487	69	71
2	56.0000	8.0000	6	0	7.9850	52.9827	32.4913	0.8669	89	81
2	57.0000	8.0000	7	0	7.8537	53.0836	32.4854	0.7409	82	77
2	58.0000	8.0000	6	0	8.2772	53.2068	32.4868	0.7245	84	83
2	59.0000	8.0000	7	0	7.8721	53.5489	32.3865	0.2716	93	85
2	60.0000	8.0000	8	0	7.7889	53.4381	32.7673	0.4031	94	91
2	61.0000	8.0000	7	0	7.6609	53.5909	32.5165	0.3573	98	87
2	62.0000	8.0000	7	0	7.6934	53.0669	32.4640	0.4341	95	89
2	63.0000	8.0000	7	0	7.9150	53.3330	32.3740	0.4534	107	85
2	64.0000	8.0000	8	0	7.7452	53.5418	32.2959	0.4226	112	89
2	65.0000	8.0000	7	0	7.6352	53.3143	32.4673	0.2951	107	92
2	66.0000	8.0000	7	0	7.8130	53.5773	32.4068	0.4742	117	92
2	67.0000	8.0000	7	0	7.7223	53.6633	32.2993	0.2722	110	96
2	68.0000	8.0000	8	0	7.6002	53.0486	32.3735	0.3370	125	99
2	69.0000	8.0000	7	0	8.0440	53.3073	32.3450	0.4355	113	92
2	70.0000	8.0000	8	0	7.7659	53.1938	32.3445	0.4953	109	97
0	71.0000	8.0000	0	3	0.0000	0.0000	0.0000	0.0000	127	101
2	72.0000	8.0000	7	0	7.7179	53.5637	32.5359	0.3544	122	100
2	73.0000	8.0000	8	0	8.1839	53.5646	32.1489	0.5540	126	94
3	74.0000	8.0000	6	0	54.9519	42.8076	135.3143	1.2110	113	90
2	75.0000	8.0000	7	0	8.0599	53.1776	32.3773	0.3664	103	82
0	76.0000	8.0000	0	3	0.0000	0.0000	0.0000	0.0000	99	77
0	77.0000	8.0000	0	3	0.0000	0.0000	0.0000	0.0000	106	85
2	78.0000	8.0000	7	0	7.9467	53.7476	32.2496	0.3710	96	91
2	79.0000	8.0000	6	0	7.9270	53.3954	32.4284	0.4147	101	86
2	80.0000	8.0000	8	0	8.3280	53.6457	32.3091	0.8958	96	91
2	81.0000	8.0000	6	0	7.9218	53.3335	32.3137	0.3362	101	93
2	82.0000	8.0000	7	0	7.7758	53.7700	32.3381	0.3899	103	91
2	83.0000	8.0000	6	0	8.1726	53.4040	32.5105	0.3903	97	86
2	84.0000	8.0000	6	0	8.0418	53.5048	32.2720	0.4256	101	94
2	85.0000	8.0000	7	0	7.9256	53.6046	32.4680	0.4504	102	92
2	86.0000	8.0000	7	0	7.9128	53.5764	32.2517	0.4457	109	91
0	87.0000	8.0000	0	3	0.0000	0.0000	0.0000	0.0000	110	93
2	88.0000	8.0000	8	0	8.4851	53.6884	31.8122	0.4597	102	93
2	89.0000	8.0000	6	0	8.2177	54.0765	32.0477	0.2010	113	97
2	90.0000	8.0000	8	0	8.0625	53.6032	32.3727	0.5446	108	97
2	91.0000	8.0000	7	0	8.1298	53.3617	32.3333	0.3421	104	92
2	92.0000	8.0000	6	0	8.1897	53.9215	32.1202	0.2435	104	93
2	93.0000	8.0000	7	0	8.1464	53.6394	32.0751	0.3939	101	96
2	94.0000	8.0000	7	0	8.0995	53.6234	32.1372	0.3995	108	90
2	95.0000	8.0000	7	0	7.8142	53.6057	32.4196	0.3791	99	95
2	96.0000	8.0000	6	0	7.7725	53.4700	32.3627	0.4679	91	88
2	97.0000	8.0000	6	0	8.3210	54.0840	32.1272	0.2782	87	80
0	98.0000	8.0000	0	3	0.0000	0.0000	0.0000	0.0000	74	75
0	99.0000	8.0000	0	3	0.0000	0.0000	0.0000	0.0000	75	78
1	100.0000	8.0000	9	0	6.5824	107.0833	131.3127	0.3651	105	93
1	101.0000	8.0000	10	0	6.4132	107.1104	131.2013	0.3370	132	120
1	102.0000	8.0000	10	0	6.2729	107.2650	131.0943	0.4002	132	120
1	103.0000	8.0000	9	0	6.5069	107.3167	131.2177	0.2797	147	126
1	104.0000	8.0000	10	0	6.2660	107.3128	131.3146	0.3423	135	130
1	105.0000	8.0000	10	0	6.4978	107.2457	131.1732	0.3955	147	129
1	106.0000	8.0000	9	0	6.3094	107.1068	131.3240	0.5608	145	135
1	107.0000	8.0000	10	0	6.5242	107.3359	131.2556	0.3204	138	129
1	108.0000	8.0000	10	0	6.2582	107.3134	131.1589	0.3538	151	137
1	109.0000	8.0000	10	0	6.1902	107.3348	131.1344	0.2928	144	136
1	110.0000	8.0000	10	0	6.4419	107.3068	131.2898	0.3269	158	138
1	111.0000	8.0000	10	0	6.3175	107.3316	131.0584	0.2497	142	134
1	112.0000	8.0000	10	0	6.5455	107.2842	131.3916	0.3945	146	136
1	113.0000	8.0000	10	0	6.3524	107.3504	131.0527	0.3823	139	134
1	114.0000	8.0000	10	0	6.2246	107.3658	131.0867	0.3210	143	130
1	115.0000	8.0000	10	0	6.4031	107.3343	131.2344	0.2989	134	129
1	116.0000	8.0000	10	0	6.3448	107.3140	131.1115	0.2731	136	134
1	117.0000	8.0000	10	0	6.2423	107.2172	131.1141	0.2654	143	130
1	118.0000	8.0000	10	0	6.3049	107.3234	131.1671	0.3533	142	126
1	119.0000	8.0000	10	0	6.3649	107.4308	131.0900	0.3267	143	135
1	120.0000	8.0000	10	0	6.2327	107.3484	131.1749	0.3066	142	136
1	121.0000	8.0000	10	0	6.4280	107.3060	131.2243	0.3323	139	129
1	122.0000	8.0000	10	0	6.1762	107.2840	131.0621	0.2823	137	125
1	123.0000	8.0000	10	0	6.2768	107.1862	131.1840	0.3544	141	125
1	124.0000	8.0000	10	0	6.1820	107.1560	131.1728	0.3645	138	123
1	125.0000	8.0000	10	0	6.2486	107.2803	131.2280	0.2493	138	123
1	126.0000	8.0000	10	0	6.3810	107.2861	131.2390	0.3130	140	131
1	127.0000	8.0000	10	0	6.2258	107.2331	131.1324	0.3501	142	129
1	128.0000	8.0000	10	0	6.3641	107.2144	131.2891	0.2804	146	133
1	129.0000	8.0000	10	0	6.2841	107.3479	131.1317	0.2958	144	134
1	130.0000	8.0000	10	0	6.3722	107.2799	131.3086	0.2990	149	134
1	131.0000	8.0000	10	0	6.4000	107.2629	131.2768	0.2756	139	134
1	132.0000	8.0000	10	0	6.2253	107.2773	131.0853	0.3891	138	129
1	133.0000	8.0000	10	0	6.1641	107.2547	131.1791	0.4281	140	131
1	134.0000	8.0000	10	0	6.3348	107.1676	131.2380	0.3419	140	127
1	135.0000	8.0000	10	0	6.2358	107.1119	131.2728	0.3966	140	131
1	136.0000	8.0000	10	0	6.2340	107.3147	131.0956	0.3254	141	131
1	137.0000	8.0000	10	0	6.0948	107.2398	131.0961	0.4081	139	129
1	138.0000	8.0000	10	0	6.3022	107.1335	131.3526	0.3660	142	126
1	139.0000	8.0000	10	0	6.2560	107.0177	131.4442	0.3897	134	127
1	140.0000	8.0000	10	0	6.2966	106.9254	131.1741	0.4318	142	125
1	141.0000	8.0000	10	0	6.1706	107.0761	131.0515	0.5719	133	122
1	142.0000	8.0000	10	0	6.1725	107.1050	131.1622	0.3842	137	123
1	143.0000	8.0000	10	0	6.1417	107.0823	131.1291	0.3896	138	123
1	144.0000	8.0000	10	0	6.3076	107.0199	131.0728	0.4960	135	124
1	145.0000	8.0000	10	0	6.4079	107.0378	131.1992	0.3753	142	124
1	146.0000	8.0000	10	0	6.1923	107.1453	131.1450	0.3741	134	124
1	147.0000	8.0000	10	0	6.1838	107.1038	131.1799	0.5638	140	126
1	148.0000	8.0000	10	0	6.3784	107.0635	131.2516	0.3913	135	123
1	149.0000	8.0000	10	0	6.2555	107.0576	131.1563	0.4038	144	127
1	150.0000	8.0000	10	0	6.3855	107.2538	131.2342	0.2819	133	128
1	151.0000	8.0000	10	0	6.3383	107.0162	131.3787	0.4696	137	122
1	152.0000	8.0000	10	0	6.0059	106.9421	131.1107	0.3464	137	118
1	153.0000	8.0000	10	0	6.2397	107.0432	131.1809	0.3471	140	126
1	154.0000	8.0000	10	0	6.3357	107.1297	131.2752	0.3628	139	127
1	155.0000	8.0000	10	0	6.2828	107.1547	131.2528	0.4190	144	126
1	156.0000	8.0000	10	0	6.3929	107.1658	131.2037	0.3192	138	127
1	157.0000	8.0000	10	0	6.2645	107.2380	131.1893	0.3097	139	132
1	158.0000	8.0000	10	0	6.2522	107.1169	131.3475	0.7494	143	133
1	159.0000	8.0000	10	0	6.1988	107.1438	131.1453	0.4691	142	130
1	160.0000	8.0000	10	0	6.3664	107.3678	131.1904	0.2529	140	129
1	161.0000	8.0000	10	0	6.2460	107.3568	131.2921	0.3332	145	136
1	162.0000	8.0000	10	0	6.3145	107.2814	131.2545	0.3542	144	130
1	163.0000	8.0000	10	0	6.4235	107.2584	131.3311	0.3167	143	137
1	164.0000	8.0000	10	0	6.1510	107.2689	131.1357	0.3888	144	134
1	165.0000	8.0000	10	0	6.3719	107.2451	131.1577	0.2544	136	126
1	166.0000	8.0000	10	0	6.3733	106.9462	131.3512	0.5486	123	112
1	167.0000	8.0000	9	0	6.4089	107.0284	131.2474	0.5203	119	105
1	168.0000	8.0000	9	0	6.3871	106.9684	131.1877	0.6135	100	89
1	169.0000	8.0000	7	0	6.2950	107.0785	131.0786	0.4139	86	77
1	170.0000	8.0000	6	0	6.6626	107.0027	131.3430	0.2946	56	65
0	171.0000	8.0000	0	3	0.0000	0.0000	0.0000	0.0000	58	55
1	172.0000	8.0000	7	0	91.9213	67.8902	16.1553	1.0239	77	71
1	173.0000	8.0000	7	0	91.7899	67.6620	16.0273	0.4007	87	80
1	174.0000	8.0000	10	0	91.8041	67.7516	16.1038	0.3695	97	93
1	175.0000	8.0000	10	0	91.5847	67.8683	16.3070	0.3923	106	108
1	176.0000	8.0000	10	0	91.6165	67.9032	16.3013	0.3110	114	114
1	177.0000	8.0000	10	0	91.6113	67.7993	16.3112	0.4084	118	119
1	178.0000	8.0000	9	0	91.4763	67.9703	16.1229	0.3883	121	116
1	179.0000	8.0000	10	0	91.6289	67.7778	16.0642	0.3790	121	120
1	180.0000	8.0000	10	0	91.6750	67.8421	16.1183	0.4220	117	119
1	181.0000	8.0000	10	0	91.6247	67.9069	16.1103	0.4053	118	120
1	182.0000	8.0000	10	0	91.5970	67.9808	16.0146	0.3791	114	116
1	183.0000	8.0000	10	0	91.6178	67.8564	16.1252	0.3084	117	119
1	184.0000	8.0000	9	0	91.6119	67.9103	16.1086	0.3159	107	114
1	185.0000	8.0000	9	0	91.4086	68.0576	16.0662	0.3249	113	107
1	186.0000	8.0000	10	0	91.4297	68.0886	16.1601	0.3048	117	108
1	187.0000	8.0000	9	0	91.5508	68.1975	16.0833	0.2873	105	105
1	188.0000	8.0000	9	0	91.5531	68.2254	16.1504	0.3130	108	99
1	189.0000	8.0000	10	0	91.4830	68.0401	16.1575	0.4234	125	96
1	190.0000	8.0000	10	0	91.5704	68.1276	16.0374	0.3123	109	100
1	191.0000	8.0000	10	0	91.5841	68.0214	16.0382	0.4377	98	94
1	192.0000	8.0000	9	0	91.4448	68.1363	16.1815	0.4422	118	95
1	193.0000	8.0000	9	0	91.3962	68.2044	16.0895	0.4539	101	94
1	194.0000	8.0000	9	0	91.5105	68.1939	16.1648	0.3670	126	92
1	195.0000	8.0000	9	0	91.4797	67.8989	15.7523	0.6214	122	87
1	196.0000	8.0000	9	0	91.4370	68.3059	16.3141	0.2486	116	80
1	197.0000	8.0000	8	0	91.3690	68.2858	16.2175	0.2547	92	78
1	198.0000	8.0000	7	0	91.5709	68.1948	15.7305	0.9752	123	80
1	199.0000	8.0000	6	0	92.0947	68.3785	15.1550	1.0977	125	77
1	200.0000	8.0000	6	0	91.5285	67.9554	15.7774	0.7115	126	79
1	201.0000	8.0000	7	0	93.0698	67.9821	13.8134	0.9408	98	80
0	202.0000	8.0000	0	3	0.0000	0.0000	0.0000	0.0000	102	79
0	203.0000	8.0000	0	3	0.0000	0.0000	0.0000	0.0000	130	80
1	204.0000	8.0000	7	0	93.9568	67.4987	13.2387	0.5147	96	83
1	205.0000	8.0000	7	0	93.8914	67.5456	13.5380	0.6624	100	79
1	206.0000	8.0000	8	0	93.8771	67.8075	13.0952	0.6427	102	79
1	207.0000	8.0000	7	0	93.4127	67.9762	13.1639	0.8560	106	83
1	208.0000	8.0000	7	0	93.7428	67.7776	13.1251	0.3376	105	80
1	209.0000	8.0000	8	0	93.5340	67.9123	13.2425	0.6137	100	87
1	210.0000	8.0000	9	0	93.7592	68.0589	12.5151	0.6934	109	91
1	211.0000	8.0000	7	0	93.7859	68.1355	12.6684	0.5595	110	87
1	212.0000	8.0000	9	0	93.7548	67.6126	13.2677	0.4849	105	85
1	213.0000	8.0000	8	0	94.1084	67.6051	12.7657	0.7470	107	87
1	214.0000	8.0000	8	0	93.8328	67.9293	12.6664	0.5867	112	97
1	215.0000	8.0000	9	0	94.1636	67.8398	12.4779	0.9405	118	98
1	216.0000	8.0000	9	0	94.3854	67.8468	12.2679	0.6806	114	95
1	217.0000	8.0000	9	0	94.3156	67.4246	12.7271	0.6518	123	99
1	218.0000	8.0000	10	0	93.9505	67.7104	13.1062	0.5032	121	98
1	219.0000	8.0000	9	0	94.1076	67.8850	13.0514	0.9130	118	105
1	220.0000	8.0000	9	0	94.1726	67.9175	12.5770	0.8088	117	95
1	221.0000	8.0000	9	0	94.5338	67.6221	12.3538	0.7653	114	98
1	222.0000	8.0000	10	0	94.3662	67.5451	12.3821	0.6127	108	90
1	223.0000	8.0000	9	0	94.2946	67.9425	12.1231	0.8156	113	94
1	224.0000	8.0000	10	0	94.2437	67.8685	12.2947	0.5539	115	101
1	225.0000	8.0000	9	0	94.1689	67.7137	12.3862	0.6761	120	106
1	226.0000	8.0000	10	0	94.4634	67.5413	12.2334	0.6538	122	118
1	227.0000	8.0000	10	0	94.3269	67.7802	12.4769	0.5691	127	115
1	228.0000	8.0000	10	0	94.4558	67.7495	12.4572	0.5045	123	111
1	229.0000	8.0000	10	0	94.2601	67.7091	12.4718	0.5466	122	115
1	230.0000	8.0000	9	0	94.2059	67.9653	12.5250	0.5005	125	119
1	231.0000	8.0000	10	0	94.3319	67.7606	12.6459	0.3055	119	119
1	232.0000	8.0000	10	0	94.3409	67.7549	12.7402	0.3177	121	122
1	233.0000	8.0000	10	0	94.4806	67.7290	12.6712	0.2883	124	118
1	234.0000	8.0000	10	0	94.2977	67.7586	12.7639	0.4123	126	120
1	235.0000	8.0000	10	0	94.2747	67.7554	12.8602	0.3346	126	121
1	236.0000	8.0000	8	0	94.2526	67.7636	12.8971	0.2638	150	127
1	237.0000	8.0000	10	0	94.1270	67.8351	12.8452	0.3506	145	124
1	238.0000	8.0000	10	0	94.2234	67.8431	12.8661	0.2206	133	129
1	239.0000	8.0000	10	0	94.3174	67.8068	12.8753	0.2425	131	130
1	240.0000	8.0000	10	0	94.3058	67.8026	12.9079	0.2464	129	130
1	241.0000	8.0000	10	0	94.2875	67.8415	12.9421	0.2954	131	125
1	242.0000	8.0000	9	0	94.2648	67.8718	12.9571	0.3126	152	128
1	243.0000	8.0000	10	0	94.2758	67.8783	13.0181	0.3424	145	127
1	244.0000	8.0000	10	0	94.3054	67.8436	12.9890	0.2449	148	122
1	245.0000	8.0000	10	0	94.2656	67.7617	13.0464	0.2519	128	130
1	246.0000	8.0000	10	0	94.2492	67.8604	13.1659	0.2988	148	130
1	247.0000	8.0000	10	0	94.2909	67.8041	13.0640	0.2753	134	133
1	248.0000	8.0000	10	0	94.2799	67.8133	13.1809	0.1772	148	133
1	249.0000	8.0000	10	0	94.2112	67.8411	13.1173	0.3008	148	130
1	250.0000	8.0000	10	0	94.2684	67.8775	13.2570	0.2600	155	136
1	251.0000	8.0000	10	0	94.2756	67.7974	13.2677	0.2773	151	136
1	252.0000	8.0000	10	0	94.2228	67.8131	13.3632	0.2923	139	132
1	253.0000	8.0000	10	0	94.2122	67.8788	13.4059	0.3281	152	131
1	254.0000	8.0000	10	0	94.1743	67.7920	13.3478	0.3396	155	132
1	255.0000	8.0000	10	0	94.1265	67.9079	13.4445	0.2505	139	137
1	256.0000	8.0000	10	0	94.2067	67.9524	13.5285	0.3406	161	132
1	257.0000	8.0000	10	0	94.0335	67.9483	13.6133	0.3766	143	130
1	258.0000	8.0000	10	0	94.0735	67.9398	13.6804	0.3294	136	131
1	259.0000	8.0000	10	0	94.1364	67.9637	13.6339	0.2410	140	132
1	260.0000	8.0000	9	0	94.1540	68.0623	13.6486	0.2234	160	130
1	261.0000	8.0000	9	0	94.1257	67.9841	13.6765	0.2592	145	138
1	262.0000	8.0000	10	0	94.0751	67.9926	13.7869	0.2811	158	131
1	263.0000	8.0000	9	0	94.0278	68.0288	13.8137	0.2352	129	126
1	264.0000	8.0000	9	0	94.0485	68.1776	13.7722	0.4098	126	125
1	265.0000	8.0000	10	0	94.1120	67.9358	13.9316	0.2928	154	128
1	266.0000	8.0000	10	0	94.0687	68.0471	13.9235	0.2933	147	124
1	267.0000	8.0000	10	0	94.0789	68.0443	13.9897	0.2922	145	131
1	268.0000	8.0000	9	0	94.0749	68.0333	13.9776	0.2727	150	135
1	269.0000	8.0000	10	0	94.0052	68.0209	14.0697	0.2474	138	135
1	270.0000	8.0000	10	0	93.9400	68.2231	14.0716	0.3019	134	127
1	271.0000	8.0000	10	0	93.9964	68.0684	14.1295	0.3362	135	126
1	272.0000	8.0000	10	0	93.9807	68.1705	14.1235	0.3114	132	127
1	273.0000	8.0000	10	0	93.9058	68.0731	13.9757	0.4724	155	129
1	274.0000	8.0000	10	0	93.8934	68.2897	14.0460	0.4379	150	128
1	275.0000	8.0000	10	0	94.0572	68.1896	14.0866	0.3980	130	125
1	276.0000	8.0000	10	0	94.0158	68.1708	14.1323	0.3918	129	121
1	277.0000	8.0000	10	0	94.2804	68.1282	14.1350	0.5046	136	129
1	278.0000	8.0000	10	0	94.0400	68.1831	14.1654	0.3452	150	126
1	279.0000	8.0000	10	0	93.9190	68.0795	14.0179	0.4668	133	133
1	280.0000	8.0000	10	0	93.9820	68.2119	14.2769	0.3615	132	129
1	281.0000	8.0000	10	0	94.0025	68.1733	14.0540	0.4070	128	125
1	282.0000	8.0000	10	0	93.9902	68.2589	14.2202	0.3345	136	130
1	283.0000	8.0000	10	0	93.9354	68.1092	14.1206	0.6382	144	121
1	284.0000	8.0000	10	0	93.9613	68.2438	14.2606	0.3673	129	125
1	285.0000	8.0000	10	0	94.0337	68.1748	14.1704	0.3329	136	124
1	286.0000	8.0000	10	0	94.1670	68.2300	14.2434	0.4023	133	125
1	287.0000	8.0000	10	0	93.9663	68.2250	14.1582	0.3020	135	124
1	288.0000	8.0000	10	0	94.1735	68.2347	14.3101	0.4444	129	122
1	289.0000	8.0000	10	0	94.0390	68.1707	14.1787	0.3208	151	121
1	290.0000	8.0000	10	0	94.0769	68.0189	14.2589	0.4526	136	118
1	291.0000	8.0000	10	0	94.0340	68.1232	14.2581	0.3908	128	124
1	292.0000	8.0000	10	0	94.0158	68.1380	14.2341	0.3929	129	123
1	293.0000	8.0000	10	0	94.0140	68.2177	14.4069	0.3818	157	122
1	294.0000	8.0000	10	0	94.0327	68.1318	14.2717	0.3131	153	117
1	295.0000	8.0000	9	0	93.9445	68.1440	14.3435	0.3546	129	124
1	296.0000	8.0000	10	0	93.9173	68.1054	14.3461	0.3760	156	128
1	297.0000	8.0000	10	0	93.9937	68.1159	14.3608	0.3343	129	125
1	298.0000	8.0000	10	0	93.9219	68.2345	14.3258	0.3323	129	127
1	299.0000	8.0000	10	0	93.8654	68.1339	14.4428	0.3803	135	122
1	300.0000	8.0000	10	0	93.9974	68.1255	14.3443	0.3863	130	125
1	301.0000	8.0000	10	0	93.8640	68.2109	14.5476	0.3616	139	129
1	302.0000	8.0000	10	0	93.9312	68.1785	14.3758	0.3496	137	133
1	303.0000	8.0000	10	0	93.9849	68.1550	14.4795	0.3011	131	128
1	304.0000	8.0000	10	0	93.8644	68.1900	14.4446	0.3310	136	125
1	305.0000	8.0000	10	0	93.8199	68.1961	14.5288	0.3646	140	130
1	306.0000	8.0000	10	0	93.8195	68.2329	14.5455	0.2512	141	132
1	307.0000	8.0000	10	0	93.8307	68.1761	14.5317	0.3270	157	133
1	308.0000	8.0000	10	0	93.9055	68.0590	14.5419	0.2434	143	130
1	309.0000	8.0000	10	0	93.7698	68.1822	14.6048	0.3624	139	133
1	310.0000	8.0000	10	0	93.8271	68.1109	14.5543	0.2489	133	131
1	311.0000	8.0000	10	0	93.7192	68.2235	14.6300	0.3469	137	125
1	312.0000	8.0000	10	0	93.8289	68.2382	14.5601	0.2609	142	127
1	313.0000	8.0000	10	0	93.8156	68.2207	14.6490	0.3325	141	134
1	314.0000	8.0000	10	0	93.8097	68.1264	14.6419	0.2229	141	126
1	315.0000	8.0000	10	0	93.7362	68.1900	14.7470	0.3091	143	131
1	316.0000	8.0000	10	0	93.7825	68.2749	14.6993	0.2911	146	130
1	317.0000	8.0000	10	0	93.7208	68.2400	14.7812	0.3129	148	133
1	318.0000	8.0000	10	0	93.7459	68.1825	14.7839	0.3035	148	138
1	319.0000	8.0000	10	0	93.7009	68.2559	14.7962	0.2713	148	133
1	320.0000	8.0000	10	0	93.7710	68.2036	14.9348	0.3295	152	132
1	321.0000	8.0000	10	0	93.5936	68.2854	14.8466	0.2736	144	130
1	322.0000	8.0000	10	0	93.6325	68.2467	14.8027	0.2907	147	129
1	323.0000	8.0000	10	0	93.7074	68.1908	14.9081	0.2796	151	136
1	324.0000	8.0000	10	0	93.6333	68.3092	14.8052	0.3280	147	130
1	325.0000	8.0000	10	0	93.7472	68.1807	14.9306	0.2918	152	131
1	326.0000	8.0000	10	0	93.7282	68.2666	14.9090	0.3566	153	135
1	327.0000	8.0000	10	0	93.6432	68.2324	14.9360	0.3468	152	132
1	328.0000	8.0000	10	0	93.5764	68.2907	14.9809	0.2699	150	138
1	329.0000	8.0000	10	0	93.6728	68.1636	14.9128	0.2724	156	136
1	330.0000	8.0000	10	0	93.5135	68.2997	14.9574	0.2972	154	136
1	331.0000	8.0000	10	0	93.5559	68.2031	15.0348	0.2906	148	135
1	332.0000	8.0000	10	0	93.5458	68.2303	15.0327	0.3086	147	135
1	333.0000	8.0000	10	0	93.5429	68.1840	15.1003	0.3062	152	141
1	334.0000	8.0000	10	0	93.5180	68.2600	15.0488	0.3741	148	134
1	335.0000	8.0000	10	0	93.5442	68.1823	15.1355	0.2889	154	137
1	336.0000	8.0000	10	0	93.4957	68.2246	15.0927	0.3258	150	136
1	337.0000	8.0000	10	0	93.5204	68.1904	15.0936	0.3456	149	138
1	338.0000	8.0000	10	0	93.4894	68.2077	15.1670	0.2971	143	132
1	339.0000	8.0000	10	0	93.4950	68.0959	15.1675	0.3242	142	125
1	340.0000	8.0000	10	0	93.4070	68.2206	15.0750	0.3953	135	113
1	341.0000	8.0000	10	0	93.5423	68.1965	14.9475	0.4088	127	109
1	342.0000	8.0000	10	0	93.4826	68.2540	15.0914	0.3885	133	114
1	343.0000	8.0000	10	0	93.4014	68.2471	15.0950	0.2648	144	125
1	344.0000	8.0000	10	0	93.4591	68.2698	15.0436	0.3300	142	130
1	345.0000	8.0000	10	0	93.2863	68.3424	15.1867	0.2828	148	130
1	346.0000	8.0000	10	0	93.2589	68.1575	15.2125	0.2888	145	132
1	347.0000	8.0000	10	0	93.3157	67.9262	15.2079	0.3745	146	133
1	348.0000	8.0000	10	0	93.4000	68.2982	15.2142	0.3532	141	130
1	349.0000	8.0000	10	0	93.2301	68.2377	15.2232	0.2963	140	131
1	350.0000	8.0000	10	0	93.3159	68.1620	15.2754	0.3083	141	126
1	351.0000	8.0000	10	0	93.2974	68.2150	15.2837	0.2453	141	128
1	352.0000	8.0000	10	0	93.5466	68.1853	15.1842	0.3833	143	125
1	353.0000	8.0000	10	0	93.4817	68.2789	15.2636	0.4095	133	128
1	354.0000	8.0000	10	0	93.5317	68.0780	15.1645	0.3822	142	130
1	355.0000	8.0000	10	0	93.4780	68.2313	15.2649	0.4294	140	132
1	356.0000	8.0000	10	0	93.3283	68.1686	15.2625	0.4717	134	127
1	357.0000	8.0000	10	0	93.8137	68.0512	15.1691	0.4846	140	130
1	358.0000	8.0000	10	0	93.5745	68.0185	15.1915	0.5028	140	126
1	359.0000	8.0000	10	0	93.4970	68.1475	15.1531	0.5398	134	126
1	360.0000	8.0000	10	0	93.7937	68.0832	15.1372	0.4818	141	132
1	361.0000	8.0000	10	0	93.6788	68.0224	15.2087	0.4131	138	124
1	362.0000	8.0000	10	0	93.7206	68.0492	15.2431	0.4786	143	131
1	363.0000	8.0000	10	0	93.7633	67.9862	15.1955	0.3362	137	133
1	364.0000	8.0000	10	0	94.0263	67.9336	15.1901	0.2869	141	128
1	365.0000	8.0000	10	0	93.8439	68.0061	15.2931	0.4309	135	126
1	366.0000	8.0000	10	0	93.8543	68.0729	15.1733	0.3734	142	127
1	367.0000	8.0000	10	0	93.9994	67.9664	15.2924	0.3112	138	129
1	368.0000	8.0000	10	0	93.8369	67.9981	15.2479	0.4581	141	132
1	369.0000	8.0000	10	0	94.0075	68.0293	15.2430	0.3079	146	127
1	370.0000	8.0000	10	0	93.9999	68.0923	15.2342	0.2921	137	133
1	371.0000	8.0000	10	0	94.1112	67.9622	15.2619	0.2244	143	134
1	372.0000	8.0000	10	0	94.0397	68.0452	15.2886	0.2830	137	130
1	373.0000	8.0000	10	0	94.0296	68.0364	15.2113	0.3017	139	130
1	374.0000	8.0000	10	0	94.1056	67.8541	15.2447	0.2472	145	132
1	375.0000	8.0000	10	0	93.9548	67.9810	15.2946	0.3316	142	129
1	376.0000	8.0000	10	0	93.9785	68.0150	15.2627	0.3051	147	137
1	377.0000	8.0000	10	0	94.0149	67.9414	15.3104	0.2282	146	140
1	378.0000	8.0000	10	0	93.9693	68.0201	15.4769	0.3673	144	135
1	379.0000	8.0000	10	0	93.9834	68.0307	15.3283	0.3747	137	137
1	380.0000	8.0000	10	0	93.9732	68.0176	15.3985	0.2476	138	135
1	381.0000	8.0000	10	0	93.9909	68.0389	15.3581	0.2798	140	141
1	382.0000	8.0000	10	0	94.0453	67.9927	15.3492	0.3017	144	142
1	383.0000	8.0000	10	0	93.9758	67.9525	15.4183	0.2870	144	132
1	384.0000	8.0000	10	0	94.0080	67.9003	15.4604	0.3148	145	139
1	385.0000	8.0000	10	0	93.9883	67.9533	15.3945	0.3003	138	138
1	386.0000	8.0000	10	0	93.9181	68.0045	15.3869	0.2865	142	136
1	387.0000	8.0000	10	0	93.9370	67.9914	15.4830	0.3466	146	133
1	388.0000	8.0000	10	0	93.9381	68.0380	15.3772	0.3052	138	139
1	389.0000	8.0000	10	0	93.9795	67.9570	15.4027	0.3640	143	140
1	390.0000	8.0000	10	0	93.9536	67.9867	15.4451	0.3274	144	143
1	391.0000	8.0000	10	0	93.9063	67.9892	15.4161	0.2828	143	142
1	392.0000	8.0000	10	0	93.9601	68.0539	15.3498	0.3002	142	136
1	393.0000	8.0000	10	0	93.9729	67.9785	15.4362	0.3188	148	139
1	394.0000	8.0000	10	0	93.9403	67.9428	15.4315	0.3498	147	139
1	395.0000	8.0000	10	0	93.9391	67.9952	15.4355	0.3278	145	136
1	396.0000	8.0000	10	0	93.8399	68.0508	15.5015	0.3129	144	137
1	397.0000	8.0000	10	0	93.9318	68.0216	15.4116	0.3149	144	134
1	398.0000	8.0000	10	0	93.8368	68.0384	15.4944	0.3082	140	136
1	399.0000	8.0000	10	0	93.9399	68.0004	15.3967	0.3223	143	142
1	400.0000	8.0000	10	0	93.8123	68.0550	15.4624	0.2717	146	135
1	401.0000	8.0000	10	0	93.9212	67.9743	15.4374	0.3545	141	134
1	402.0000	8.0000	10	0	93.8752	67.9945	15.4166	0.3526	144	141
1	403.0000	8.0000	10	0	93.8676	68.0291	15.4113	0.2911	142	133
1	404.0000	8.0000	10	0	94.0215	67.9248	15.3530	0.3396	142	130
1	405.0000	8.0000	10	0	93.9663	67.9798	15.3983	0.2689	146	141
1	406.0000	8.0000	10	0	93.9446	68.0254	15.4801	0.2370	139	135
1	407.0000	8.0000	10	0	93.9331	67.9859	15.3100	0.3523	140	136
1	408.0000	8.0000	10	0	93.9125	67.9833	15.3566	0.2716	141	135
1	409.0000	8.0000	10	0	93.8977	67.9713	15.3679	0.3299	136	135
1	410.0000	8.0000	10	0	94.0111	67.9578	15.3079	0.2779	142	136
1	411.0000	8.0000	10	0	93.9381	67.9975	15.2459	0.3247	135	137
1	412.0000	8.0000	10	0	94.0177	67.9060	15.3012	0.3493	138	131
1	413.0000	8.0000	10	0	93.9011	67.9923	15.2571	0.3466	138	127
1	414.0000	8.0000	10	0	93.8759	68.0257	15.2641	0.3638	127	130
1	415.0000	8.0000	10	0	93.9656	67.9450	15.2802	0.2948	157	133
1	416.0000	8.0000	10	0	93.8918	67.9805	15.3543	0.3131	137	121
1	417.0000	8.0000	10	0	93.8823	68.0227	15.2040	0.3503	127	121
1	418.0000	8.0000	10	0	93.8474	68.0436	15.1826	0.2986	127	122
1	419.0000	8.0000	10	0	94.0447	68.0669	15.0986	0.3865	134	120
1	420.0000	8.0000	10	0	93.9272	68.0750	15.1687	0.3403	131	127
1	421.0000	8.0000	10	0	93.8724	68.1486	15.2348	0.3958	135	128
1	422.0000	8.0000	10	0	93.8577	68.0876	15.1341	0.2649	135	128
1	423.0000	8.0000	10	0	93.9667	68.1051	15.0348	0.3818	134	121
1	424.0000	8.0000	10	0	93.9519	68.0567	15.0862	0.3726	140	127
1	425.0000	8.0000	10	0	94.0142	68.0018	15.0128	0.4021	146	130
1	426.0000	8.0000	10	0	93.9344	68.0322	15.0472	0.3513	137	135
1	427.0000	8.0000	10	0	93.9047	67.9178	14.9956	0.3820	137	132
1	428.0000	8.0000	10	0	94.0963	68.0185	15.0997	0.3211	143	132
1	429.0000	8.0000	10	0	94.0741	68.0159	15.0448	0.2937	142	133
1	430.0000	8.0000	10	0	94.0164	68.0720	15.1397	0.3211	145	134
1	431.0000	8.0000	10	0	94.0413	68.0652	15.0180	0.3992	154	135
1	432.0000	8.0000	10	0	94.1570	67.9765	15.0179	0.3719	149	133
1	433.0000	8.0000	10	0	94.1657	67.9856	14.9345	0.3781	148	131
1	434.0000	8.0000	10	0	94.1677	67.9422	14.8655	0.4080	153	134
1	435.0000	8.0000	10	0	94.2615	68.0222	14.7999	0.3983	145	135
1	436.0000	8.0000	10	0	94.3253	67.9751	14.8488	0.4611	139	129
1	437.0000	8.0000	10	0	94.3853	67.8891	14.5854	0.5965	142	126
1	438.0000	8.0000	10	0	94.7277	67.7710	14.5814	0.5104	142	127
1	439.0000	8.0000	10	0	94.7701	67.7792	14.5087	0.4427	146	127
1	440.0000	8.0000	10	0	94.8694	67.8347	14.3905	0.4036	140	123
1	441.0000	8.0000	10	0	94.8955	67.8700	14.3732	0.5002	140	126
1	442.0000	8.0000	10	0	95.1162	67.7220	14.3700	0.3660	141	126
1	443.0000	8.0000	10	0	94.9966	67.7922	14.4695	0.4326	144	126
1	444.0000	8.0000	10	0	95.0345	67.7585	14.4997	0.2122	137	136
1	445.0000	8.0000	10	0	95.2330	67.6968	14.4169	0.3227	132	128
1	446.0000	8.0000	10	0	95.1651	67.7306	14.4088	0.2895	146	134
1	447.0000	8.0000	10	0	95.0589	67.7442	14.4065	0.4329	131	127
1	448.0000	8.0000	10	0	95.1283	67.5860	14.2596	0.4789	137	133
1	449.0000	8.0000	10	0	95.5218	67.6228	14.2791	0.3737	138	138
1	450.0000	8.0000	10	0	95.3895	67.6706	14.2965	0.5368	142	128
1	451.0000	8.0000	10	0	95.3376	67.7128	14.4080	0.4669	134	133
1	452.0000	8.0000	10	0	95.2845	67.6768	14.3344	0.5049	138	128
1	453.0000	8.0000	10	0	95.5905	67.6227	14.2598	0.3820	142	137
1	454.0000	8.0000	10	0	95.5714	67.5384	14.2351	0.3479	134	132
1	455.0000	8.0000	10	0	95.6537	67.5879	14.2206	0.3211	134	130
1	456.0000	8.0000	10	0	95.7112	67.6057	14.2302	0.3170	136	134
1	457.0000	8.0000	10	0	95.7707	67.5886	14.2660	0.2588	134	136
1	458.0000	8.0000	10	0	95.6370	67.6874	14.2874	0.3873	134	132
1	459.0000	8.0000	10	0	95.6887	67.6951	14.2970	0.3057	146	131
1	460.0000	8.0000	10	0	95.7574	67.5968	14.2186	0.3507	146	135
1	461.0000	8.0000	10	0	95.6779	67.7031	14.3567	0.3381	150	131
1	462.0000	8.0000	10	0	95.8027	67.5866	14.3393	0.2380	143	132
1	463.0000	8.0000	10	0	95.6654	67.6277	14.3877	0.3052	146	136
1	464.0000	8.0000	10	0	95.7211	67.6469	14.3428	0.2752	149	132
1	465.0000	8.0000	10	0	95.6606	67.6179	14.2826	0.2729	147	140
1	466.0000	8.0000	10	0	95.6752	67.6009	14.3330	0.3150	142	141
1	467.0000	8.0000	10	0	95.6876	67.5679	14.2967	0.2766	146	143
1	468.0000	8.0000	10	0	95.6580	67.5786	14.3720	0.2630	145	138
1	469.0000	8.0000	10	0	95.6750	67.5659	14.3571	0.2500	147	135
1	470.0000	8.0000	10	0	95.6083	67.6985	14.3506	0.3455	144	137
1	471.0000	8.0000	10	0	95.6822	67.5977	14.3878	0.2405	148	141
1	472.0000	8.0000	10	0	95.6274	67.5918	14.4007	0.2404	148	139
1	473.0000	8.0000	10	0	95.6780	67.5358	14.3491	0.2778	158	144
1	474.0000	8.0000	10	0	95.5862	67.6260	14.3991	0.2234	156	140
1	475.0000	8.0000	10	0	95.6021	67.5592	14.3694	0.2352	151	138
1	476.0000	8.0000	10	0	95.5065	67.7104	14.4109	0.3175	147	142
1	477.0000	8.0000	10	0	95.5708	67.5734	14.3560	0.2488	137	128
1	478.0000	8.0000	10	0	95.5675	67.6933	14.3856	0.3361	149	124
1	479.0000	8.0000	10	0	95.4822	67.5696	14.3689	0.2972	147	134
1	480.0000	8.0000	10	0	95.4914	67.6749	14.3313	0.2908	133	135
1	481.0000	8.0000	10	0	95.4002	67.7009	14.4094	0.2951	141	135
1	482.0000	8.0000	10	0	95.4271	67.5874	14.3789	0.3453	141	135
1	483.0000	8.0000	10	0	95.4336	67.6149	14.3849	0.3232	149	135
1	484.0000	8.0000	10	0	95.4249	67.6602	14.4510	0.2856	144	134
1	485.0000	8.0000	10	0	95.4713	67.6112	14.4447	0.2556	149	137
1	486.0000	8.0000	10	0	95.4514	67.5883	14.4126	0.2795	141	129
1	487.0000	8.0000	10	0	95.4382	67.6107	14.4397	0.2245	136	132
1	488.0000	8.0000	10	0	95.4759	67.6009	14.5463	0.2435	148	129
1	489.0000	8.0000	10	0	95.4784	67.5749	14.5186	0.2471	137	131
1	490.0000	8.0000	10	0	95.5055	67.5555	14.4396	0.2125	130	129
1	491.0000	8.0000	10	0	95.4173	67.5819	14.4767	0.2842	141	126
1	492.0000	8.0000	10	0	95.5045	67.5113	14.5262	0.3013	129	123
1	493.0000	8.0000	10	0	95.5411	67.6286	14.4931	0.2516	137	123
1	0.0000	9.0000	10	0	6.3888	107.6477	131.1574	0.3229	160	143
1	1.0000	9.0000	9	0	6.2570	107.6771	131.0909	0.2555	155	144
1	2.0000	9.0000	10	0	6.3708	107.7379	131.1230	0.2119	150	131
1	3.0000	9.0000	10	0	6.3034	107.6004	131.1458	0.4327	154	135
1	4.0000	9.0000	10	0	6.3784	107.6516	131.2070	0.4110	149	135
1	5.0000	9.0000	10	0	6.3998	107.6364	131.2262	0.3237	154	134
1	6.0000	9.0000	10	0	6.3427	107.7329	131.1596	0.3530	146	133
1	7.0000	9.0000	10	0	6.4830	107.5821	131.2635	0.3468	148	132
1	8.0000	9.0000	10	0	6.4159	107.6813	131.1866	0.3689	158	141
1	9.0000	9.0000	10	0	6.3423	107.7486	131.1727	0.2468	149	137
1	10.0000	9.0000	10	0	6.4041	107.7023	131.1410	0.3197	157	139
1	11.0000	9.0000	10	0	6.4483	107.7291	131.1303	0.3001	147	135
1	12.0000	9.0000	10	0	6.3437	107.6919	131.1765	0.3477	148	132
1	13.0000	9.0000	10	0	6.2279	107.7783	130.9934	0.3186	145	129
1	14.0000	9.0000	10	0	6.3596	107.5552	131.2410	0.2868	151	132
1	15.0000	9.0000	10	0	6.4593	107.6831	131.2005	0.3649	147	141
1	16.0000	9.0000	10	0	6.3816	107.7784	131.0632	0.3110	179	139
1	17.0000	9.0000	9	0	6.3033	107.6821	131.1461	0.3037	154	144
1	18.0000	9.0000	10	0	6.3006	107.7289	131.0339	0.2879	150	128
1	19.0000	9.0000	10	0	6.4617	107.7736	131.1109	0.2850	147	129
1	20.0000	9.0000	10	0	6.2867	107.8480	130.9361	0.3656	171	135
1	21.0000	9.0000	10	0	6.3012	107.8227	130.9855	0.3688	170	132
1	22.0000	9.0000	10	0	6.6871	107.6104	131.1828	0.3456	152	129
1	23.0000	9.0000	10	0	6.3332	107.6291	131.0858	0.4209	152	128
1	24.0000	9.0000	10	0	6.2693	107.5891	131.0186	0.3385	148	130
1	25.0000	9.0000	10	0	6.7192	107.6145	131.3030	0.3970	146	126
1	26.0000	9.0000	10	0	6.3768	107.2850	131.0784	0.4731	138	118
1	27.0000	9.0000	10	0	6.4567	107.5413	131.1897	0.3232	139	123
1	28.0000	9.0000	10	0	6.0230	107.5303	131.1543	0.6786	140	124
1	29.0000	9.0000	10	0	6.4606	107.7198	131.2871	0.2968	141	124
1	30.0000	9.0000	10	0	6.1487	107.4815	131.3826	0.4561	136	122
1	31.0000	9.0000	10	0	6.3111	107.5016	131.3257	0.4327	155	122
1	32.0000	9.0000	10	0	6.3820	107.5973	131.3015	0.3371	162	124
1	33.0000	9.0000	10	0	6.1166	107.6580	131.3222	0.4330	140	127
1	34.0000	9.0000	10	0	6.2572	107.5342	131.2461	0.3579	139	124
1	35.0000	9.0000	10	0	6.4098	107.6105	131.2049	0.3684	134	121
1	36.0000	9.0000	10	0	6.1372	107.4387	131.2355	0.5818	133	114
1	37.0000	9.0000	10	0	6.4826	107.5412	131.3711	0.5121	140	116
1	38.0000	9.0000	10	0	6.4094	107.5265	131.2561	0.4160	130	115
1	39.0000	9.0000	10	0	6.5581	107.4712	131.2751	0.4521	119	108
1	40.0000	9.0000	10	0	6.4711	107.4513	131.3224	0.4354	124	111
1	41.0000	9.0000	10	0	6.3890	107.5591	131.2439	0.3840	130	112
1	42.0000	9.0000	10	0	6.3771	107.2982	131.3973	0.5100	117	107
1	43.0000	9.0000	10	0	6.4606	107.4646	131.6003	0.4542	122	105
1	44.0000	9.0000	10	0	6.3278	107.1646	131.5025	0.6713	119	105
1	45.0000	9.0000	10	0	6.0816	107.4678	131.3049	0.4043	112	101
1	46.0000	9.0000	10	0	6.3297	107.7523	131.0977	0.5846	106	99
1	47.0000	9.0000	10	0	6.3079	107.0794	131.4722	0.8825	102	83
1	48.0000	9.0000	8	0	6.7386	107.4608	131.4122	0.9642	73	77
2	49.0000	9.0000	6	0	65.6471	91.9169	142.8465	1.4076	61	60
0	50.0000	9.0000	0	3	0.0000	0.0000	0.0000	0.0000	57	66
0	51.0000	9.0000	0	3	0.0000	0.0000	0.0000	0.0000	55	60
0	52.0000	9.0000	0	3	0.0000	0.0000	0.0000	0.0000	50	63
2	53.0000	9.0000	6	0	9.1242	53.0602	31.9848	1.1516	67	72
2	54.0000	9.0000	7	0	8.4221	52.9817	32.5246	1.0378	72	72
2	55.0000	9.0000	7	0	8.1240	52.7128	32.7217	1.1102	91	76
2	56.0000	9.0000	6	0	7.8542	52.8402	32.3849	0.7415	85	84
2	57.0000	9.0000	7	0	8.3579	53.0659	32.5361	0.8337	88	86
2	58.0000	9.0000	7	0	8.0593	53.0825	32.5801	0.7296	97	87
2	59.0000	9.0000	7	0	7.3659	53.6242	32.4759	0.5180	108	86
2	60.0000	9.0000	7	0	7.4759	52.8973	32.5686	0.3260	111	94
2	61.0000	9.0000	6	0	7.6117	53.4308	32.6790	0.3194	114	85
2	62.0000	9.0000	9	0	7.8903	53.4487	32.3565	0.5015	104	95
2	63.0000	9.0000	8	0	8.0559	53.4366	32.2659	0.4384	111	93
2	64.0000	9.0000	8	0	7.7530	53.4492	32.2293	0.5241	118	93
2	65.0000	9.0000	7	0	7.6767	53.5066	32.4806	0.2984	112	95
2	66.0000	9.0000	9	0	7.4561	53.6434	32.3842	0.7730	110	96
2	67.0000	9.0000	8	0	7.8576	53.5917	32.3637	0.4135	110	94
2	68.0000	9.0000	7	0	7.9417	53.5114	32.4032	0.2649	111	100
3	69.0000	9.0000	9	0	7.8057	53.3408	212.2456	0.4642	115	102
2	70.0000	9.0000	6	0	7.7218	53.0672	32.4011	0.3691	115	94
2	71.0000	9.0000	8	0	7.7756	53.5111	32.5024	0.2864	118	101
2	72.0000	9.0000	8	0	7.8689	53.4454	32.3837	0.2342	113	101
2	73.0000	9.0000	9	0	7.8107	53.6873	32.3705	0.4142	115	95
2	74.0000	9.0000	7	0	7.8988	53.5834	32.4413	0.2144	102	96
2	75.0000	9.0000	8	0	7.9459	53.6248	32.4000	0.4278	118	89
2	76.0000	9.0000	8	0	7.7223	53.7353	32.2635	0.3544	95	87
2	77.0000	9.0000	6	0	7.5505	53.6632	32.5942	0.4485	96	85
2	78.0000	9.0000	7	0	7.5913	53.4868	32.2748	0.6014	97	83
2	79.0000	9.0000	7	0	8.3306	53.7431	32.3465	0.6769	104	84
2	80.0000	9.0000	7	0	7.7516	53.6779	32.2387	0.4674	96	83
3	81.0000	9.0000	7	0	7.9507	53.4548	212.4413	0.3775	92	87
2	82.0000	9.0000	7	0	7.8780	53.4169	32.2771	0.4619	89	85
2	83.0000	9.0000	6	0	7.7644	53.4681	32.4001	0.5406	104	88
2	84.0000	9.0000	6	0	8.0802	53.5050	32.3598	0.3496	99	80
2	85.0000	9.0000	6	0	7.9696	54.0465	32.2395	0.2847	95	86
2	86.0000	9.0000	6	0	7.8825	53.4398	32.3629	0.5160	97	84
2	87.0000	9.0000	7	0	8.1910	53.6151	32.2264	0.3485	96	84
0	88.0000	9.0000	0	3	0.0000	0.0000	0.0000	0.0000	101	89
2	89.0000	9.0000	7	0	8.1423	53.7050	32.1821	0.4772	110	93
2	90.0000	9.0000	6	0	8.2046	53.6590	32.1086	0.5215	107	99
2	91.0000	9.0000	7	0	8.1000	53.8343	31.9594	0.2484	114	94
2	92.0000	9.0000	6	0	8.3786	54.0088	31.9915	0.2508	107	93
2	93.0000	9.0000	6	0	8.1594	54.1401	32.1117	0.3201	106	92
3	94.0000	9.0000	7	0	8.3127	53.7633	212.4324	0.7551	105	97
2	95.0000	9.0000	7	0	7.9209	53.6396	32.0970	0.4022	104	98
2	96.0000	9.0000	6	0	8.7786	53.5066	32.4161	0.9681	105	90
2	97.0000	9.0000	7	0	8.0428	53.6908	32.0083	0.7001	98	85
2	98.0000	9.0000	6	0	8.2956	53.6133	31.9796	0.3851	86	80
0	99.0000	9.0000	0	3	0.0000	0.0000	0.0000	0.0000	77	74
1	100.0000	9.0000	9	0	6.2862	106.9004	131.1167	0.5731	109	92
1	101.0000	9.0000	10	0	6.1947	107.0877	131.1631	0.4444	123	112
1	102.0000	9.0000	10	0	6.4925	107.2418	131.0926	0.3217	130	112
1	103.0000	9.0000	10	0	6.3164	107.3262	131.0815	0.3942	141	122
1	104.0000	9.0000	10	0	6.2479	107.3445	131.1209	0.4056	135	125
1	105.0000	9.0000	10	0	6.4325	107.2602	131.0789	0.2729	141	126
1	106.0000	9.0000	10	0	6.1758	107.2215	131.1308	0.4986	141	123
1	107.0000	9.0000	10	0	6.3692	107.2792	131.1379	0.3195	137	125
1	108.0000	9.0000	10	0	6.1871	107.2672	131.0862	0.2720	135	126
1	109.0000	9.0000	10	0	6.2296	107.3273	131.1034	0.3691	145	134
1	110.0000	9.0000	10	0	6.4421	107.2131	131.1097	0.4701	140	139
1	111.0000	9.0000	10	0	6.2916	107.3140	131.1845	0.3939	143	133
1	112.0000	9.0000	10	0	6.4589	107.2939	131.2917	0.2691	144	132
1	113.0000	9.0000	10	0	6.3336	107.2667	131.1470	0.4181	148	138
1	114.0000	9.0000	10	0	6.3145	107.2996	131.1108	0.3722	136	131
1	115.0000	9.0000	10	0	6.4533	107.2237	131.3493	0.3951	147	125
1	116.0000	9.0000	10	0	6.1997	107.1304	131.0617	0.3887	138	123
1	117.0000	9.0000	10	0	6.2236	107.3045	131.1193	0.2935	131	124
1	118.0000	9.0000	10	0	6.3239	107.4022	131.2498	0.2921	138	135
1	119.0000	9.0000	10	0	6.3290	107.3387	131.2221	0.3315	141	131
1	120.0000	9.0000	10	0	6.2861	107.2486	131.2777	0.3784	141	135
1	121.0000	9.0000	10	0	6.1924	107.2912	131.1705	0.4203	150	132
1	122.0000	9.0000	10	0	6.4031	107.1846	131.2163	0.4578	147	131
1	123.0000	9.0000	10	0	6.2785	107.2080	131.1710	0.3293	140	131
1	124.0000	9.0000	10	0	6.2489	107.1964	131.1061	0.4007	135	126
1	125.0000	9.0000	10	0	6.2848	107.1924	131.1751	0.2880	142	129
1	126.0000	9.0000	10	0	6.2522	107.2215	131.2131	0.2407	139	132
1	127.0000	9.0000	10	0	6.4152	107.1540	131.2835	0.4249	141	130
1	128.0000	9.0000	10	0	6.3671	107.2182	131.3378	0.3312	146	135
1	129.0000	9.0000	10	0	6.3504	107.2603	131.2237	0.4301	146	135
1	130.0000	9.0000	10	0	6.4428	107.1394	131.4020	0.3633	147	134
1	131.0000	9.0000	10	0	6.1663	107.1997	131.1606	0.4160	145	127
1	132.0000	9.0000	10	0	6.3173	107.1518	131.1230	0.4086	141	131
1	133.0000	9.0000	10	0	6.3651	107.0639	131.2943	0.3864	143	132
1	134.0000	9.0000	10	0	6.4443	107.2226	131.2295	0.3871	144	123
1	135.0000	9.0000	10	0	6.2474	107.2505	131.0836	0.3440	139	131
1	136.0000	9.0000	10	0	6.2787	107.1816	131.2230	0.3148	138	131
1	137.0000	9.0000	10	0	6.1942	107.1788	131.0854	0.3710	140	126
1	138.0000	9.0000	10	0	6.5029	107.1612	131.2227	0.2227	148	137
1	139.0000	9.0000	10	0	6.1982	107.1166	131.3046	0.4929	144	128
1	140.0000	9.0000	10	0	6.2807	107.1598	131.2435	0.3353	138	127
1	141.0000	9.0000	10	0	6.1463	106.9977	131.1466	0.3895	130	126
1	142.0000	9.0000	10	0	6.0428	107.1291	130.9792	0.3402	138	125
1	143.0000	9.0000	10	0	6.2228	107.1283	131.1887	0.4307	131	125
1	144.0000	9.0000	10	0	6.2589	107.0793	131.2310	0.3910	135	119
1	145.0000	9.0000	10	0	6.2441	107.1386	131.1437	0.3143	138	122
1	146.0000	9.0000	10	0	6.2053	107.1426	131.2084	0.3273	134	120
1	147.0000	9.0000	10	0	6.1140	107.0606	131.0694	0.4483	136	121
1	148.0000	9.0000	10	0	6.3161	107.1733	131.1642	0.2830	137	122
1	149.0000	9.0000	10	0	6.4225	107.3159	131.1096	0.4254	139	129
1	150.0000	9.0000	10	0	6.1156	107.0562	131.0573	0.4295	137	130
1	151.0000	9.0000	10	0	6.3355	107.0896	131.0790	0.2706	138	124
1	152.0000	9.0000	10	0	6.4660	107.0616	131.3950	0.3509	140	127
1	153.0000	9.0000	10	0	6.4910	107.1384	131.3101	0.5021	132	122
1	154.0000	9.0000	10	0	6.3153	107.0022	131.1440	0.4929	137	123
1	155.0000	9.0000	10	0	6.5091	107.2368	131.3248	0.3546	137	123
1	156.0000	9.0000	10	0	6.2788	107.0862	131.0928	0.4539	139	125
1	157.0000	9.0000	10	0	6.3756	107.1335	131.1684	0.3216	138	122
1	158.0000	9.0000	10	0	6.3870	107.1410	131.2852	0.3983	131	128
1	159.0000	9.0000	9	0	6.3311	107.2108	131.1993	0.3176	137	135
1	160.0000	9.0000	10	0	6.3400	107.2892	131.1867	0.3264	137	136
1	161.0000	9.0000	10	0	6.3446	107.2500	131.0660	0.3427	149	133
1	162.0000	9.0000	10	0	6.3326	107.2156	131.2490	0.3745	146	132
1	163.0000	9.0000	10	0	6.3391	107.3011	131.2276	0.3410	141	135
1	164.0000	9.0000	10	0	6.3119	107.3845	131.1169	0.2886	139	130
1	165.0000	9.0000	10	0	6.3995	107.2619	131.2057	0.3418	133	117
1	166.0000	9.0000	10	0	6.4740	106.9410	131.1358	0.5935	116	104
1	167.0000	9.0000	8	0	6.4134	107.2036	131.2047	0.4348	96	89
1	168.0000	9.0000	7	0	7.4801	106.7720	131.5264	0.6718	84	77
0	169.0000	9.0000	0	3	0.0000	0.0000	0.0000	0.0000	73	64
1	170.0000	9.0000	7	0	7.1273	106.7476	130.6695	1.3805	55	55
1	171.0000	9.0000	7	0	92.6047	68.0169	15.8909	1.1006	61	60
1	172.0000	9.0000	8	0	91.8543	67.7425	16.0783	0.4066	79	72
1	173.0000	9.0000	9	0	91.7283	67.7994	16.1846	0.7112	87	91
1	174.0000	9.0000	9	0	91.5335	67.9266	16.0641	0.5192	107	102
1	175.0000	9.0000	10	0	91.6520	67.8600	16.2466	0.3898	115	111
1	176.0000	9.0000	10	0	91.6624	67.8917	16.2025	0.3855	115	110
1	177.0000	9.0000	10	0	91.8112	67.8275	16.0340	0.3204	115	120
1	178.0000	9.0000	9	0	91.6511	67.9217	16.2136	0.3822	114	110
1	179.0000	9.0000	10	0	91.7349	67.9182	16.2490	0.4479	118	114
1	180.0000	9.0000	10	0	91.7973	67.7340	16.1752	0.3664	116	109
1	181.0000	9.0000	9	0	91.5417	68.1049	16.1965	0.5485	110	104
1	182.0000	9.0000	9	0	91.9838	67.9783	16.0766	0.4505	110	103
1	183.0000	9.0000	10	0	91.6546	67.9535	16.1085	0.3268	114	104
1	184.0000	9.0000	9	0	91.8939	67.8175	16.0407	0.5646	98	97
1	185.0000	9.0000	9	0	91.5474	67.9504	16.0914	0.4125	116	98
1	186.0000	9.0000	9	0	91.5895	67.9961	16.3311	0.3305	96	91
1	187.0000	9.0000	10	0	91.5613	68.0628	16.3110	0.4135	93	87
1	188.0000	9.0000	9	0	91.5871	68.2597	16.0994	0.6310	119	87
1	189.0000	9.0000	9	0	91.5626	67.9725	15.9314	0.4780	91	88
1	190.0000	9.0000	9	0	91.7597	67.9722	16.1753	0.3483	114	82
1	191.0000	9.0000	7	0	91.5285	67.9541	16.5860	0.6878	84	82
1	192.0000	9.0000	7	0	92.2929	67.7011	15.2187	0.9490	115	77
1	193.0000	9.0000	8	0	91.3779	67.9180	15.8314	0.9044	93	78
1	194.0000	9.0000	8	0	92.1266	67.9506	14.9917	1.2081	99	76
1	195.0000	9.0000	8	0	91.8332	67.7782	15.8739	0.5625	122	81
0	196.0000	9.0000	0	3	0.0000	0.0000	0.0000	0.0000	92	75
1	197.0000	9.0000	8	0	93.8404	67.6303	12.8917	0.6209	94	79
1	198.0000	9.0000	8	0	93.5678	67.7484	13.2958	0.5069	98	84
1	199.0000	9.0000	7	0	93.4679	67.8397	13.5687	0.9761	100	86
1	200.0000	9.0000	9	0	93.5270	67.8400	13.4408	0.6717	102	84
1	201.0000	9.0000	9	0	93.5313	67.7268	13.2667	0.5828	101	85
1	202.0000	9.0000	8	0	93.7064	67.8539	13.0669	0.7636	107	88
1	203.0000	9.0000	8	0	93.9417	67.8550	13.4228	0.8065	93	86
1	204.0000	9.0000	7	0	93.9198	67.8602	12.2469	0.7211	112	86
1	205.0000	9.0000	8	0	93.8966	67.5517	13.3282	0.5023	111	87
1	206.0000	9.0000	8	0	93.8271	67.5723	13.0457	0.6809	124	90
1	207.0000	9.0000	8	0	93.7712	67.6906	13.0769	0.3623	103	89
1	208.0000	9.0000	8	0	94.0679	67.5991	13.1185	0.7133	109	84
1	209.0000	9.0000	8	0	94.2259	67.7888	12.4732	0.9542	107	91
1	210.0000	9.0000	10	0	93.9586	67.6376	12.6706	0.6132	113	89
1	211.0000	9.0000	9	0	93.8541	67.7953	12.9639	0.5143	106	85
1	212.0000	9.0000	10	0	94.0007	67.8041	12.5393	0.5258	112	96
1	213.0000	9.0000	10	0	94.0338	67.8632	12.2252	0.7637	116	93
1	214.0000	9.0000	10	0	94.1845	67.8483	12.5105	0.8303	124	103
1	215.0000	9.0000	10	0	93.9897	67.7659	12.5142	0.5080	119	102
1	216.0000	9.0000	8	0	94.1997	67.7931	12.9205	0.6424	128	105
1	217.0000	9.0000	9	0	94.0037	67.9177	12.3104	0.5157	117	102
1	218.0000	9.0000	10	0	94.2225	67.6784	12.5611	0.7306	122	107
1	219.0000	9.0000	9	0	94.2513	67.7029	12.4662	0.7161	123	112
1	220.0000	9.0000	10	0	93.9874	67.9387	12.4461	0.6104	120	106
1	221.0000	9.0000	10	0	94.3499	67.8616	12.5104	0.5546	112	106
1	222.0000	9.0000	9	0	94.5070	67.7370	12.3140	0.4868	119	106
1	223.0000	9.0000	10	0	94.6051	67.5588	12.2433	0.5016	116	104
1	224.0000	9.0000	10	0	94.3276	67.6414	12.2531	0.5663	114	106
1	225.0000	9.0000	10	0	94.2621	68.0072	12.1922	0.7045	122	113
1	226.0000	9.0000	9	0	94.3221	67.8524	12.2395	0.6052	118	115
1	227.0000	9.0000	10	0	94.4867	67.7022	12.4461	0.4624	140	119
1	228.0000	9.0000	10	0	94.4191	67.6992	12.4898	0.4324	122	123
1	229.0000	9.0000	10	0	94.4259	67.6270	12.5246	0.6022	124	116
1	230.0000	9.0000	10	0	94.3741	67.7066	12.4125	0.4558	144	124
1	231.0000	9.0000	10	0	94.5885	67.6517	12.5471	0.3702	130	123
1	232.0000	9.0000	10	0	94.3421	67.7710	12.5128	0.4444	125	121
1	233.0000	9.0000	10	0	94.4430	67.6316	12.6230	0.3672	144	122
1	234.0000	9.0000	10	0	94.5139	67.6659	12.6265	0.3543	126	126
1	235.0000	9.0000	10	0	94.4429	67.7837	12.7478	0.3402	131	122
1	236.0000	9.0000	9	0	94.1843	67.8337	12.9810	0.3019	125	123
1	237.0000	9.0000	10	0	94.1999	67.9466	12.6713	0.3667	127	122
1	238.0000	9.0000	10	0	94.3119	67.8887	12.8187	0.2579	129	122
1	239.0000	9.0000	10	0	94.2197	67.8545	12.9278	0.3226	133	126
1	240.0000	9.0000	10	0	94.3629	67.7527	12.9044	0.2583	126	125
1	241.0000	9.0000	9	0	94.3323	67.8833	12.8410	0.2939	131	133
1	242.0000	9.0000	10	0	94.2649	67.8512	12.9777	0.3319	126	125
1	243.0000	9.0000	10	0	94.3307	67.8415	12.9665	0.3128	137	126
1	244.0000	9.0000	10	0	94.2787	67.7295	13.0508	0.3147	134	130
1	245.0000	9.0000	10	0	94.3125	67.7886	13.0693	0.2516	129	133
1	246.0000	9.0000	9	0	94.2570	67.8905	13.1769	0.3101	146	126
1	247.0000	9.0000	10	0	94.2877	67.8923	13.1303	0.3022	141	134
1	248.0000	9.0000	10	0	94.2977	67.7863	13.1012	0.3262	137	132
1	249.0000	9.0000	10	0	94.2173	67.8206	13.1818	0.2725	128	133
1	250.0000	9.0000	10	0	94.2026	67.9505	13.2375	0.2637	136	139
1	251.0000	9.0000	10	0	94.2434	67.8606	13.3361	0.2646	138	141
1	252.0000	9.0000	9	0	94.2642	67.9996	13.3606	0.3396	138	135
1	253.0000	9.0000	10	0	94.2999	67.9429	13.3335	0.2816	138	136
1	254.0000	9.0000	9	0	94.2815	67.8725	13.3643	0.2832	143	129
1	255.0000	9.0000	10	0	94.1440	68.0591	13.3856	0.3861	144	133
1	256.0000	9.0000	10	0	94.1523	67.9342	13.4750	0.3234	139	128
1	257.0000	9.0000	10	0	94.1014	67.9717	13.6616	0.3003	141	131
1	258.0000	9.0000	10	0	94.1495	67.9317	13.6486	0.2744	139	131
1	259.0000	9.0000	9	0	94.1880	67.9416	13.6770	0.3163	146	134
1	260.0000	9.0000	10	0	94.1846	67.9878	13.6840	0.3488	140	129
1	261.0000	9.0000	10	0	94.1158	68.1246	13.7265	0.3297	139	135
1	262.0000	9.0000	9	0	94.1482	68.0948	13.8219	0.3147	138	129
1	263.0000	9.0000	10	0	94.0045	68.1321	13.8773	0.3062	130	128
1	264.0000	9.0000	10	0	94.0790	67.9842	13.9008	0.2890	125	126
1	265.0000	9.0000	10	0	93.9813	68.0896	13.9229	0.2587	130	127
1	266.0000	9.0000	10	0	94.0634	68.0225	13.9633	0.2992	128	131
1	267.0000	9.0000	10	0	93.9954	68.0726	14.0339	0.2416	132	128
1	268.0000	9.0000	9	0	94.1310	68.0546	13.9875	0.2902	133	127
1	269.0000	9.0000	10	0	93.9939	68.0742	14.1197	0.3110	154	125
1	270.0000	9.0000	10	0	93.9369	68.0613	14.0237	0.3609	131	131
1	271.0000	9.0000	10	0	93.9249	68.1882	14.0380	0.3029	154	127
1	272.0000	9.0000	10	0	93.9140	68.1667	13.9702	0.3140	147	127
1	273.0000	9.0000	10	0	93.9361	68.1377	14.0741	0.3707	133	127
1	274.0000	9.0000	10	0	94.1099	68.0791	14.1024	0.3109	159	127
1	275.0000	9.0000	10	0	94.0381	68.1895	14.1475	0.3729	133	126
1	276.0000	9.0000	10	0	94.0327	68.1742	14.1639	0.3681	147	129
1	277.0000	9.0000	10	0	94.1494	68.1582	14.0607	0.4427	128	125
1	278.0000	9.0000	10	0	94.0744	68.2166	14.0123	0.3233	133	126
1	279.0000	9.0000	10	0	94.0563	68.2609	13.9826	0.3226	153	123
1	280.0000	9.0000	10	0	94.1478	68.0816	14.0576	0.3370	152	128
1	281.0000	9.0000	10	0	93.9429	68.2318	14.1489	0.4534	130	129
1	282.0000	9.0000	10	0	94.0459	68.2399	13.9366	0.4543	154	126
1	283.0000	9.0000	10	0	94.0597	68.2781	14.1065	0.3135	156	123
1	284.0000	9.0000	10	0	94.0753	68.2894	14.1785	0.3185	132	126
1	285.0000	9.0000	9	0	93.9987	68.2597	14.1824	0.3111	152	123
1	286.0000	9.0000	10	0	94.0778	68.1786	14.1900	0.2986	129	121
1	287.0000	9.0000	10	0	94.0745	68.2162	14.1321	0.3267	149	120
1	288.0000	9.0000	10	0	94.0697	68.1898	14.1025	0.3965	144	122
1	289.0000	9.0000	10	0	93.9889	68.1953	14.1269	0.4223	121	121
1	290.0000	9.0000	10	0	94.0408	68.1156	14.1432	0.3512	147	119
1	291.0000	9.0000	10	0	94.1110	68.1382	14.2926	0.3934	145	120
1	292.0000	9.0000	10	0	94.2276	68.1526	14.3579	0.4591	129	113
1	293.0000	9.0000	10	0	93.9289	68.1592	14.2172	0.4389	130	130
1	294.0000	9.0000	10	0	93.9363	68.1741	14.1585	0.4088	129	127
1	295.0000	9.0000	10	0	93.8926	68.1715	14.2451	0.3909	122	127
1	296.0000	9.0000	10	0	94.0214	68.1345	14.2118	0.3226	133	129
1	297.0000	9.0000	10	0	94.0380	68.0309	14.2393	0.3111	147	130
1	298.0000	9.0000	10	0	93.9802	68.1488	14.3150	0.3387	135	125
1	299.0000	9.0000	10	0	93.9802	68.1398	14.3112	0.2965	134	127
1	300.0000	9.0000	10	0	93.8653	68.2364	14.3105	0.3537	134	129
1	301.0000	9.0000	10	0	93.9020	68.1496	14.4092	0.3471	127	131
1	302.0000	9.0000	10	0	93.8601	68.1845	14.3983	0.3217	131	134
1	303.0000	9.0000	10	0	93.9563	68.0556	14.4375	0.2552	136	133
1	304.0000	9.0000	10	0	93.8354	68.2431	14.4068	0.3551	131	132
1	305.0000	9.0000	10	0	93.7922	68.2284	14.4893	0.3059	137	133
1	306.0000	9.0000	10	0	93.7778	68.2451	14.5018	0.3046	151	131
1	307.0000	9.0000	10	0	93.7874	68.2463	14.6325	0.2697	136	132
1	308.0000	9.0000	10	0	93.7547	68.1709	14.5363	0.3676	138	129
1	309.0000	9.0000	10	0	93.8586	68.2146	14.5328	0.2932	131	130
1	310.0000	9.0000	10	0	93.9825	68.2975	14.5068	0.3149	139	126
1	311.0000	9.0000	10	0	93.7986	68.1442	14.5371	0.2423	135	129
1	312.0000	9.0000	10	0	93.7699	68.2400	14.6048	0.2735	136	133
1	313.0000	9.0000	10	0	93.7168	68.2289	14.5981	0.3602	139	134
1	314.0000	9.0000	10	0	93.7357	68.2205	14.6126	0.3639	140	134
1	315.0000	9.0000	10	0	93.8075	68.2030	14.7016	0.3072	145	134
1	316.0000	9.0000	10	0	93.7005	68.2264	14.7919	0.3162	145	136
1	317.0000	9.0000	10	0	93.7989	68.2629	14.7146	0.2615	146	132
1	318.0000	9.0000	10	0	93.7853	68.1830	14.7852	0.3299	149	134
1	319.0000	9.0000	10	0	93.6058	68.2786	14.7498	0.3925	148	134
1	320.0000	9.0000	10	0	93.6105	68.2787	14.8520	0.2949	148	132
1	321.0000	9.0000	10	0	93.7612	68.1836	14.8121	0.2470	148	132
1	322.0000	9.0000	10	0	93.6380	68.2445	14.9457	0.2747	141	137
1	323.0000	9.0000	10	0	93.6258	68.2352	14.8948	0.3568	153	130
1	324.0000	9.0000	10	0	93.5932	68.3277	14.8868	0.3559	150	132
1	325.0000	9.0000	10	0	93.6515	68.3093	14.9218	0.2444	149	135
1	326.0000	9.0000	10	0	93.6537	68.2737	14.9402	0.2237	150	133
1	327.0000	9.0000	10	0	93.5124	68.2414	14.9305	0.2647	152	136
1	328.0000	9.0000	10	0	93.6536	68.1634	14.9177	0.2161	153	133
1	329.0000	9.0000	10	0	93.6462	68.2422	14.9918	0.2946	152	132
1	330.0000	9.0000	10	0	93.6056	68.1580	14.9932	0.2511	152	138
1	331.0000	9.0000	10	0	93.6266	68.2229	15.0129	0.3121	156	137
1	332.0000	9.0000	10	0	93.5259	68.2419	15.0769	0.2514	152	133
1	333.0000	9.0000	10	0	93.5129	68.2275	15.0950	0.2962	148	138
1	334.0000	9.0000	10	0	93.4771	68.2809	15.1031	0.3195	155	137
1	335.0000	9.0000	10	0	93.5332	68.1801	15.1386	0.3103	146	130
1	336.0000	9.0000	10	0	93.4259	68.2492	15.1561	0.2923	145	138
1	337.0000	9.0000	10	0	93.4394	68.2458	15.2336	0.2917	141	134
1	338.0000	9.0000	10	0	93.4708	68.1821	15.2217	0.2706	150	140
1	339.0000	9.0000	10	0	93.4543	68.2491	15.1534	0.3005	143	131
1	340.0000	9.0000	10	0	93.5160	68.2334	15.0512	0.3115	138	111
1	341.0000	9.0000	10	0	93.6447	68.1829	15.1348	0.3176	132	105
1	342.0000	9.0000	10	0	93.4400	68.1030	14.9618	0.3090	142	113
1	343.0000	9.0000	10	0	93.4242	68.2548	15.0882	0.3553	142	127
1	344.0000	9.0000	10	0	93.4505	68.1996	15.0904	0.3102	139	126
1	345.0000	9.0000	10	0	93.4988	68.1638	15.1664	0.3603	143	129
1	346.0000	9.0000	10	0	93.3990	68.2605	15.1803	0.3279	139	127
1	347.0000	9.0000	10	0	93.4067	68.1931	15.2283	0.3692	142	137
1	348.0000	9.0000	10	0	93.6374	68.1640	15.2766	0.2979	137	131
1	349.0000	9.0000	10	0	93.5506	68.1088	15.2222	0.4393	142	128
1	350.0000	9.0000	10	0	93.3891	68.1422	15.1005	0.5221	144	126
1	351.0000	9.0000	10	0	93.5369	68.0031	15.1577	0.3311	144	122
1	352.0000	9.0000	10	0	93.5054	68.1357	15.1410	0.3937	141	127
1	353.0000	9.0000	10	0	93.6180	68.1737	15.2135	0.4089	140	124
1	354.0000	9.0000	10	0	93.5404	68.2195	15.0836	0.4956	146	130
1	355.0000	9.0000	10	0	93.4960	68.2316	15.1991	0.3279	146	126
1	356.0000	9.0000	10	0	93.7140	68.1154	15.2238	0.4830	144	126
1	357.0000	9.0000	10	0	93.7251	68.0450	15.1903	0.4936	141	124
1	358.0000	9.0000	10	0	93.9373	68.0424	15.1935	0.3962	144	130
1	359.0000	9.0000	10	0	93.9686	68.0411	15.1191	0.4014	148	136
1	360.0000	9.0000	10	0	93.9070	68.0445	15.1899	0.3586	143	128
1	361.0000	9.0000	10	0	93.9628	68.0891	15.1285	0.4049	135	131
1	362.0000	9.0000	10	0	94.0576	67.9954	15.2210	0.3834	141	134
1	363.0000	9.0000	10	0	94.0226	68.0141	15.2145	0.3654	141	132
1	364.0000	9.0000	10	0	94.1393	67.9214	15.2662	0.3041	137	131
1	365.0000	9.0000	10	0	93.9468	67.9931	15.2865	0.3447	146	137
1	366.0000	9.0000	10	0	94.0252	67.9459	15.2892	0.3276	149	135
1	367.0000	9.0000	10	0	94.0651	68.0076	15.2759	0.3251	138	132
1	368.0000	9.0000	10	0	94.0133	67.9517	15.3196	0.3429	144	131
1	369.0000	9.0000	10	0	94.0555	68.0315	15.2928	0.3180	146	136
1	370.0000	9.0000	10	0	94.0111	67.9608	15.2562	0.3375	147	137
1	371.0000	9.0000	10	0	94.0913	68.0210	15.3064	0.2857	142	137
1	372.0000	9.0000	10	0	94.0089	68.0465	15.3274	0.3389	148	138
1	373.0000	9.0000	10	0	94.0164	67.9500	15.3360	0.3409	141	137
1	374.0000	9.0000	10	0	94.0600	67.9899	15.2530	0.3590	137	134
1	375.0000	9.0000	10	0	94.0344	68.0581	15.3088	0.2696	151	133
1	376.0000	9.0000	10	0	94.0433	67.9052	15.3798	0.2491	144	132
1	377.0000	9.0000	10	0	93.9625	68.0223	15.3841	0.3981	142	136
1	378.0000	9.0000	10	0	93.9816	67.9957	15.4169	0.3004	141	137
1	379.0000	9.0000	10	0	93.8974	68.1282	15.4693	0.3486	142	140
1	380.0000	9.0000	10	0	94.0388	67.9901	15.3894	0.2879	138	134
1	381.0000	9.0000	10	0	94.0436	67.9586	15.4225	0.3109	142	140
1	382.0000	9.0000	10	0	94.0779	67.9641	15.4418	0.3591	145	141
1	383.0000	9.0000	10	0	94.0098	67.9612	15.3685	0.2135	140	139
1	384.0000	9.0000	10	0	93.9609	68.0168	15.4506	0.3848	146	136
1	385.0000	9.0000	10	0	93.9813	67.9830	15.3767	0.2954	146	140
1	386.0000	9.0000	10	0	94.0428	67.9093	15.4139	0.3185	147	139
1	387.0000	9.0000	10	0	93.9541	68.0293	15.4513	0.2471	140	136
1	388.0000	9.0000	10	0	93.9651	68.0300	15.4260	0.2895	140	135
1	389.0000	9.0000	10	0	93.9870	67.9430	15.4091	0.2622	139	136
1	390.0000	9.0000	10	0	93.9247	68.0078	15.4819	0.3778	146	142
1	391.0000	9.0000	10	0	93.9919	68.0016	15.3861	0.2806	146	140
1	392.0000	9.0000	10	0	93.9848	67.9601	15.4077	0.3519	149	135
1	393.0000	9.0000	10	0	93.9699	68.0335	15.3441	0.3147	137	135
1	394.0000	9.0000	10	0	93.9296	68.0539	15.3520	0.3345	138	134
1	395.0000	9.0000	10	0	93.9367	67.9999	15.5242	0.2905	147	136
1	396.0000	9.0000	10	0	93.8721	68.0695	15.5243	0.2828	141	139
1	397.0000	9.0000	10	0	93.9917	67.8622	15.3965	0.2710	143	137
1	398.0000	9.0000	10	0	93.9016	68.0483	15.3799	0.3372	141	137
1	399.0000	9.0000	10	0	93.9939	67.9782	15.4193	0.3613	145	140
1	400.0000	9.0000	10	0	93.9612	68.0024	15.4172	0.2602	139	137
1	401.0000	9.0000	10	0	93.9087	68.0259	15.4196	0.3574	145	142
1	402.0000	9.0000	10	0	93.9214	68.0238	15.3373	0.3205	139	136
1	403.0000	9.0000	10	0	93.8580	68.0156	15.4121	0.2534	143	132
1	404.0000	9.0000	10	0	94.0315	67.9717	15.4176	0.3923	145	137
1	405.0000	9.0000	10	0	93.9723	67.9605	15.3915	0.3327	147	133
1	406.0000	9.0000	10	0	93.8892	67.9998	15.3636	0.3036	140	136
1	407.0000	9.0000	10	0	93.9343	67.9905	15.3324	0.3014	147	130
1	408.0000	9.0000	10	0	93.9725	68.0145	15.2760	0.4205	143	136
1	409.0000	9.0000	10	0	94.0034	67.9788	15.2920	0.3754	137	134
1	410.0000	9.0000	10	0	94.0056	68.0333	15.1994	0.3451	155	132
1	411.0000	9.0000	10	0	93.9534	68.0527	15.2726	0.3431	140	131
1	412.0000	9.0000	10	0	93.9606	67.9094	15.1988	0.4018	138	129
1	413.0000	9.0000	10	0	93.9930	67.9703	15.2643	0.4113	136	125
1	414.0000	9.0000	10	0	94.0996	67.8582	15.2265	0.4306	137	129
1	415.0000	9.0000	10	0	93.9419	67.9565	15.1591	0.3708	135	128
1	416.0000	9.0000	10	0	94.0025	67.9586	15.1441	0.4597	139	122
1	417.0000	9.0000	10	0	93.8377	68.1079	15.0570	0.3060	127	121
1	418.0000	9.0000	10	0	93.8750	68.1088	15.1509	0.3590	130	121
1	419.0000	9.0000	10	0	93.9714	68.0405	15.0873	0.3636	146	122
1	420.0000	9.0000	10	0	94.0418	67.9916	15.0832	0.3555	130	127
1	421.0000	9.0000	10	0	94.0651	68.0950	15.0392	0.4138	140	127
1	422.0000	9.0000	10	0	94.0884	68.0417	15.0590	0.3730	142	131
1	423.0000	9.0000	10	0	94.0443	67.9661	14.9730	0.4205	135	129
1	424.0000	9.0000	10	0	94.0180	67.9740	15.1082	0.4416	145	132
1	425.0000	9.0000	10	0	94.0686	68.0457	14.9348	0.4107	150	133
1	426.0000	9.0000	10	0	94.1771	67.9350	15.0382	0.3674	145	131
1	427.0000	9.0000	10	0	94.0300	68.0514	15.0012	0.3459	135	127
1	428.0000	9.0000	10	0	94.0752	67.9323	14.9976	0.4168	146	133
1	429.0000	9.0000	10	0	94.0784	68.0557	14.9421	0.4880	143	136
1	430.0000	9.0000	10	0	94.1325	68.0217	14.9409	0.2921	152	133
1	431.0000	9.0000	10	0	94.1839	67.9076	14.9713	0.3627	145	133
1	432.0000	9.0000	10	0	94.3235	67.9486	14.9092	0.4155	145	131
1	433.0000	9.0000	10	0	94.1736	67.9596	14.6980	0.5033	150	131
1	434.0000	9.0000	10	0	94.3656	67.8624	14.8191	0.4049	152	132
1	435.0000	9.0000	10	0	94.2510	68.0681	14.8490	0.3179	144	130
1	436.0000	9.0000	10	0	94.6263	67.7824	14.6904	0.3917	145	132
1	437.0000	9.0000	10	0	94.5417	67.9264	14.6586	0.6178	137	123
1	438.0000	9.0000	10	0	94.8289	67.8502	14.4769	0.5191	146	127
1	439.0000	9.0000	9	0	95.0044	67.8177	14.4094	0.4164	139	129
1	440.0000	9.0000	10	0	95.0129	67.8470	14.5824	0.5078	138	124
1	441.0000	9.0000	10	0	95.2182	67.7511	14.4541	0.3791	139	124
1	442.0000	9.0000	10	0	95.2487	67.5872	14.4131	0.5482	137	128
1	443.0000	9.0000	10	0	95.3219	67.5373	14.3734	0.4367	133	124
1	444.0000	9.0000	10	0	95.2641	67.6850	14.4297	0.4727	138	133
1	445.0000	9.0000	10	0	95.4015	67.6368	14.3235	0.4257	134	135
1	446.0000	9.0000	10	0	95.2817	67.7135	14.3423	0.4287	136	137
1	447.0000	9.0000	10	0	95.5299	67.5098	14.2370	0.4582	133	135
1	448.0000	9.0000	10	0	95.4216	67.6421	14.3690	0.3972	135	127
1	449.0000	9.0000	10	0	95.7168	67.6473	14.3461	0.3929	139	134
1	450.0000	9.0000	10	0	95.3714	67.6899	14.2821	0.3672	149	133
1	451.0000	9.0000	10	0	95.5879	67.6061	14.2661	0.2643	134	136
1	452.0000	9.0000	10	0	95.6247	67.5833	14.2767	0.2872	131	131
1	453.0000	9.0000	10	0	95.5875	67.5963	14.1813	0.4317	139	133
1	454.0000	9.0000	10	0	95.7098	67.6978	14.2714	0.3652	146	133
1	455.0000	9.0000	10	0	95.7097	67.6056	14.2979	0.2761	142	133
1	456.0000	9.0000	10	0	95.7133	67.5858	14.3108	0.2786	143	137
1	457.0000	9.0000	10	0	95.8300	67.5183	14.1978	0.3323	144	133
1	458.0000	9.0000	10	0	95.6826	67.5447	14.2779	0.3069	139	135
1	459.0000	9.0000	10	0	95.7951	67.5159	14.2723	0.2636	147	136
1	460.0000	9.0000	10	0	95.7617	67.5415	14.2916	0.2338	148	141
1	461.0000	9.0000	10	0	95.7860	67.5616	14.2556	0.2230	149	139
1	462.0000	9.0000	10	0	95.7385	67.5829	14.3106	0.2732	148	137
1	463.0000	9.0000	10	0	95.6965	67.6100	14.3546	0.2777	145	134
1	464.0000	9.0000	10	0	95.7319	67.6640	14.3142	0.2795	146	137
1	465.0000	9.0000	10	0	95.7092	67.6466	14.3451	0.2842	152	137
1	466.0000	9.0000	10	0	95.7222	67.5292	14.2216	0.2605	149	137
1	467.0000	9.0000	10	0	95.7630	67.6010	14.3863	0.2847	144	135
1	468.0000	9.0000	10	0	95.6733	67.6778	14.3078	0.3608	145	137
1	469.0000	9.0000	10	0	95.6463	67.6591	14.3800	0.3571	149	135
1	470.0000	9.0000	10	0	95.5848	67.6001	14.3893	0.2730	149	138
1	471.0000	9.0000	10	0	95.6193	67.6589	14.4322	0.3090	146	128
1	472.0000	9.0000	10	0	95.6662	67.6015	14.4548	0.2086	153	138
1	473.0000	9.0000	10	0	95.6319	67.5627	14.4063	0.2451	140	142
1	474.0000	9.0000	10	0	95.6295	67.5650	14.4208	0.2749	144	135
1	475.0000	9.0000	10	0	95.5793	67.6702	14.3866	0.2394	145	134
1	476.0000	9.0000	10	0	95.5978	67.5845	14.3429	0.2551	146	136
1	477.0000	9.0000	10	0	95.5126	67.6487	14.3556	0.2755	146	138
1	478.0000	9.0000	10	0	95.5106	67.5836	14.3954	0.2340	140	127
1	479.0000	9.0000	10	0	95.4741	67.5489	14.3602	0.2998	140	136
1	480.0000	9.0000	10	0	95.5288	67.5615	14.3930	0.2873	143	133
1	481.0000	9.0000	9	0	95.5005	67.6306	14.3898	0.2473	143	129
1	482.0000	9.0000	10	0	95.4953	67.6532	14.3746	0.2763	133	125
1	483.0000	9.0000	10	0	95.5470	67.5315	14.6230	0.5479	140	129
1	484.0000	9.0000	10	0	95.4533	67.7018	14.5283	0.2437	133	125
1	485.0000	9.0000	10	0	95.4797	67.6387	14.4061	0.3374	139	127
1	486.0000	9.0000	10	0	95.4359	67.5729	14.3506	0.3676	142	129
1	487.0000	9.0000	10	0	95.4398	67.6463	14.4501	0.3813	134	128
1	488.0000	9.0000	10	0	95.5480	67.6034	14.4960	0.2308	131	130
1	489.0000	9.0000	10	0	95.5632	67.5185	14.4943	0.2768	132	126
1	490.0000	9.0000	10	0	95.4916	67.6271	14.4559	0.3097	130	120
1	491.0000	9.0000	10	0	95.3562	67.6422	14.5461	0.3785	140	122
1	492.0000	9.0000	10	0	95.6514	67.6101	14.5202	0.2504	128	122
1	493.0000	9.0000	10	0	96.0034	67.6089	14.2468	0.4804	127	118
1	0.0000	10.0000	10	0	6.5036	107.5610	131.1081	0.3845	153	134
1	1.0000	10.0000	10	0	6.5236	107.6791	131.1576	0.3683	156	137
1	2.0000	10.0000	10	0	6.3832	107.6831	131.0703	0.2595	152	135
1	3.0000	10.0000	10	0	6.5534	107.6307	131.2895	0.2637	153	142
1	4.0000	10.0000	10	0	6.2509	107.7013	130.9940	0.2927	159	140
1	5.0000	10.0000	10	0	6.4809	107.6259	131.1117	0.2398	154	143
1	6.0000	10.0000	10	0	6.4034	107.7394	131.1215	0.3273	150	132
1	7.0000	10.0000	10	0	6.3671	107.7007	131.1263	0.3070	152	138
1	8.0000	10.0000	10	0	6.3588	107.7377	131.1054	0.2988	156	131
1	9.0000	10.0000	10	0	6.3814	107.6653	131.1139	0.3029	156	142
1	10.0000	10.0000	10	0	6.3563	107.7661	131.1130	0.2567	155	140
1	11.0000	10.0000	10	0	6.3978	107.7117	131.2166	0.3704	155	141
1	12.0000	10.0000	10	0	6.4163	107.7781	131.0894	0.2773	154	136
1	13.0000	10.0000	10	0	6.4937	107.6639	131.1520	0.3071	149	141
1	14.0000	10.0000	10	0	6.4706	107.7359	131.2044	0.3600	147	134
1	15.0000	10.0000	10	0	6.3918	107.7819	131.1513	0.2997	148	132
1	16.0000	10.0000	10	0	6.3990	107.7236	131.1045	0.2969	157	132
1	17.0000	10.0000	10	0	6.3517	107.6941	131.2269	0.3488	151	138
1	18.0000	10.0000	10	0	6.3798	107.6972	131.1383	0.3042	154	137
1	19.0000	10.0000	10	0	6.3613	107.6470	131.1430	0.3133	149	133
1	20.0000	10.0000	10	0	6.4075	107.5860	131.0573	0.3114	150	130
1	21.0000	10.0000	10	0	6.3693	107.6209	131.0444	0.3892	154	133
1	22.0000	10.0000	10	0	6.5768	107.5631	131.2349	0.3492	144	125
1	23.0000	10.0000	10	0	6.2850	107.4775	130.9790	0.3416	149	130
1	24.0000	10.0000	10	0	6.4827	107.6039	131.0957	0.4266	150	134
1	25.0000	10.0000	10	0	6.3360	107.5993	131.0157	0.4125	139	122
1	26.0000	10.0000	9	0	6.5385	107.6768	131.2378	0.3491	126	121
1	27.0000	10.0000	10	0	6.2619	107.6805	131.0846	0.3844	130	122
1	28.0000	10.0000	9	0	5.9024	107.2953	131.0966	0.7053	124	109
1	29.0000	10.0000	10	0	5.7072	107.4341	131.0557	0.5221	130	114
1	30.0000	10.0000	10	0	6.1852	107.5634	131.2820	0.2580	131	116
1	31.0000	10.0000	10	0	6.2461	107.5078	131.3645	0.3645	132	121
1	32.0000	10.0000	10	0	6.2027	107.6559	131.2184	0.2865	132	121
1	33.0000	10.0000	10	0	6.2726	107.4510	131.1511	0.3895	134	118
1	34.0000	10.0000	10	0	6.3692	107.6085	131.2782	0.4451	124	111
1	35.0000	10.0000	10	0	6.4043	107.6567	131.3212	0.3154	123	120
1	36.0000	10.0000	10	0	6.4410	107.5204	131.2885	0.3567	128	111
1	37.0000	10.0000	10	0	6.1308	107.4399	131.1766	0.3789	134	114
1	38.0000	10.0000	10	0	6.2615	107.4988	131.0180	0.4760	124	105
1	39.0000	10.0000	10	0	6.0844	107.3458	131.1115	0.5024	142	106
1	40.0000	10.0000	9	0	6.2146	107.2663	131.3403	0.4055	115	102
1	41.0000	10.0000	9	0	6.2730	107.4280	131.2237	0.3693	112	98
1	42.0000	10.0000	9	0	6.1125	107.2132	131.1487	0.6012	98	97
1	43.0000	10.0000	9	0	6.8740	107.6688	131.1586	0.8346	103	97
1	44.0000	10.0000	8	0	6.4005	107.3232	131.3549	0.6200	103	86
1	45.0000	10.0000	9	0	6.3647	107.6142	131.2203	0.4351	103	90
1	46.0000	10.0000	8	0	6.0023	107.1911	131.6315	0.6809	100	85
1	47.0000	10.0000	6	0	6.1333	107.1032	131.0131	0.7574	85	75
1	48.0000	10.0000	7	0	6.6805	107.2580	130.4616	1.4174	68	66
0	49.0000	10.0000	0	3	0.0000	0.0000	0.0000	0.0000	61	67
0	50.0000	10.0000	0	3	0.0000	0.0000	0.0000	0.0000	56	60
3	51.0000	10.0000	6	0	7.3109	52.9853	32.4785	0.5129	63	60
2	52.0000	10.0000	6	0	7.3559	53.1836	32.4641	0.5600	67	70
2	53.0000	10.0000	8	0	7.8867	53.2868	32.4377	0.4884	84	76
2	54.0000	10.0000	7	0	8.2204	52.9011	32.8145	0.8460	78	75
2	55.0000	10.0000	6	0	8.1535	53.0954	32.7151	1.0367	86	80
2	56.0000	10.0000	6	0	7.6558	53.2245	32.7074	0.2410	92	85
2	57.0000	10.0000	6	0	7.6752	53.3393	32.4626	0.2662	108	89
2	58.0000	10.0000	7	0	7.8348	53.4275	32.2959	0.5012	109	96
2	59.0000	10.0000	7	0	7.5813	53.4109	32.5755	0.3098	115	92
2	60.0000	10.0000	8	0	7.6110	53.0988	32.5626	0.3097	109	95
2	61.0000	10.0000	8	0	7.5963	53.1766	32.6683	0.5023	117	93
2	62.0000	10.0000	8	0	8.0955	53.4658	32.6206	0.5364	108	97
2	63.0000	10.0000	8	0	7.6045	53.0314	32.5437	0.3796	110	94
2	64.0000	10.0000	6	0	7.8641	53.3846	32.5257	0.2139	114	89
2	65.0000	10.0000	8	0	7.5250	53.3155	32.7298	0.3209	113	92
2	66.0000	10.0000	7	0	7.7889	53.2333	32.4841	0.3585	114	98
3	67.0000	10.0000	8	0	54.4278	42.6453	180.4090	0.6901	111	94
2	68.0000	10.0000	8	0	7.7209	53.3466	32.3584	0.4759	117	92
2	69.0000	10.0000	8	0	7.6893	53.4035	32.3199	0.5335	119	100
2	70.0000	10.0000	7	0	7.3968	53.4181	32.2053	0.8744	111	93
2	71.0000	10.0000	8	0	7.8547	53.5991	32.3909	0.3237	112	98
2	72.0000	10.0000	8	0	8.0080	53.2733	32.2095	0.4390	122	99
2	73.0000	10.0000	9	0	7.8808	53.4736	32.3851	0.4486	125	99
2	74.0000	10.0000	8	0	7.6005	53.5413	32.4086	0.2661	112	95
2	75.0000	10.0000	7	0	7.8541	53.4803	32.3324	0.4002	112	89
2	76.0000	10.0000	7	0	7.6798	53.3053	32.4394	0.4173	111	83
2	77.0000	10.0000	8	0	7.9243	53.3409	32.5830	0.6237	103	86
2	78.0000	10.0000	7	0	7.6667	53.6769	32.3188	0.5421	95	82
2	79.0000	10.0000	7	0	7.9171	53.6681	31.9218	0.3539	94	80
3	80.0000	10.0000	6	0	8.4218	53.3095	212.6171	0.7019	92	76
2	81.0000	10.0000	6	0	7.7633	53.4322	32.5544	0.4237	94	79
2	82.0000	10.0000	7	0	8.0820	53.7665	32.3538	0.5350	89	83
2	83.0000	10.0000	6	0	8.0821	54.0502	32.2207	0.3652	85	78
2	84.0000	10.0000	6	0	8.2949	53.9380	32.1114	0.3402	88	79
3	85.0000	10.0000	6	0	56.4555	40.9927	222.6429	1.7594	86	77
0	86.0000	10.0000	0	3	0.0000	0.0000	0.0000	0.0000	92	77
2	87.0000	10.0000	6	0	7.4813	53.6791	31.8251	1.0751	82	82
2	88.0000	10.0000	6	0	8.0067	53.9398	32.2911	0.2489	101	82
2	89.0000	10.0000	6	0	8.0380	53.4155	32.0833	0.4071	98	80
2	90.0000	10.0000	7	0	8.1758	53.6078	32.1285	0.4201	104	82
2	91.0000	10.0000	6	0	8.3351	53.6370	31.9983	0.3780	101	88
2	92.0000	10.0000	7	0	8.0858	53.9529	32.1468	0.3304	101	88
2	93.0000	10.0000	6	0	8.2272	54.0491	31.9964	0.3618	105	91
2	94.0000	10.0000	6	0	8.1517	54.1311	32.2723	0.2856	101	95
2	95.0000	10.0000	7	0	8.2155	53.9720	32.1346	0.3311	111	97
2	96.0000	10.0000	7	0	7.7708	53.7989	32.0323	0.8835	103	87
2	97.0000	10.0000	7	0	7.8040	53.6164	32.3547	0.5819	104	84
2	98.0000	10.0000	6	0	8.4378	53.5680	32.2318	0.4691	83	80
0	99.0000	10.0000	0	3	0.0000	0.0000	0.0000	0.0000	75	72
1	100.0000	10.0000	8	0	6.2874	107.0113	130.9946	0.5479	88	85
1	101.0000	10.0000	10	0	6.2111	107.2297	131.0817	0.4094	126	109
1	102.0000	10.0000	10	0	6.3088	107.1237	131.1020	0.3934	118	112
1	103.0000	10.0000	10	0	6.1991	107.2786	130.9830	0.2982	131	117
1	104.0000	10.0000	10	0	6.3190	107.2199	131.0865	0.4296	133	119
1	105.0000	10.0000	10	0	6.1991	107.2143	131.1379	0.4233	134	126
1	106.0000	10.0000	10	0	6.4990	107.1967	131.2717	0.3615	141	128
1	107.0000	10.0000	10	0	6.3749	107.2433	131.2331	0.3128	136	130
1	108.0000	10.0000	10	0	6.3430	107.2506	131.1838	0.3568	147	130
1	109.0000	10.0000	10	0	6.3485	107.3204	131.1733	0.3089	134	130
1	110.0000	10.0000	10	0	6.3197	107.2304	131.1351	0.2753	134	127
1	111.0000	10.0000	10	0	6.3420	107.3346	131.1020	0.3237	145	132
1	112.0000	10.0000	10	0	6.2250	107.3176	131.1834	0.4582	135	129
1	113.0000	10.0000	10	0	6.3409	107.2330	131.2454	0.3390	138	129
1	114.0000	10.0000	10	0	6.3336	107.3137	131.1161	0.2445	143	126
1	115.0000	10.0000	10	0	6.3588	107.1462	131.2568	0.4864	135	122
1	116.0000	10.0000	10	0	6.5590	107.0486	131.3054	0.6274	138	127
1	117.0000	10.0000	10	0	6.4054	107.2309	131.0997	0.5280	139	130
1	118.0000	10.0000	10	0	6.4205	107.2242	131.1693	0.3116	138	129
1	119.0000	10.0000	10	0	6.3187	107.2989	131.1429	0.3308	149	134
1	120.0000	10.0000	10	0	6.4369	107.2906	131.2088	0.4756	135	129
1	121.0000	10.0000	10	0	6.3454	107.2541	131.2215	0.2598	148	134
1	122.0000	10.0000	10	0	6.3474	107.2061	131.1057	0.4298	139	127
1	123.0000	10.0000	10	0	6.2330	107.1944	131.0673	0.3778	142	128
1	124.0000	10.0000	10	0	6.2921	107.2230	131.2299	0.4524	143	125
1	125.0000	10.0000	10	0	6.5527	107.2094	131.2634	0.2136	135	129
1	126.0000	10.0000	10	0	6.3635	107.1593	131.1685	0.3802	144	131
1	127.0000	10.0000	10	0	6.4370	107.2156	131.2653	0.3299	144	129
1	128.0000	10.0000	10	0	6.3443	107.0509	131.3881	0.5271	138	126
1	129.0000	10.0000	10	0	6.2369	107.1860	131.2210	0.3524	141	128
1	130.0000	10.0000	10	0	6.3832	107.1764	131.1080	0.3300	139	124
1	131.0000	10.0000	9	0	6.3242	107.1355	131.2957	0.3770	140	136
1	132.0000	10.0000	10	0	6.4241	107.2203	131.2616	0.3514	137	122
1	133.0000	10.0000	10	0	6.1889	106.9897	131.1384	0.3525	140	122
1	134.0000	10.0000	10	0	6.1527	107.1436	131.1293	0.5137	147	129
1	135.0000	10.0000	10	0	6.2395	107.1052	131.2510	0.4693	141	129
1	136.0000	10.0000	10	0	6.4038	107.1223	131.2388	0.2617	139	130
1	137.0000	10.0000	10	0	6.4267	107.1979	131.2018	0.3726	139	125
1	138.0000	10.0000	10	0	6.4614	106.9718	131.4306	0.3666	139	125
1	139.0000	10.0000	10	0	6.1645	107.2394	131.0381	0.3736	137	124
1	140.0000	10.0000	10	0	6.1613	107.1956	131.0471	0.6671	142	122
1	141.0000	10.0000	10	0	6.3151	107.1581	131.0687	0.4551	140	128
1	142.0000	10.0000	10	0	5.9155	106.8142	130.9902	0.4967	132	122
1	143.0000	10.0000	10	0	6.5686	106.9350	131.1066	0.5352	140	122
1	144.0000	10.0000	10	0	6.0817	107.0087	131.1411	0.4611	131	128
1	145.0000	10.0000	10	0	6.0293	106.9431	131.1872	0.5441	139	119
1	146.0000	10.0000	10	0	5.9497	106.7959	131.0657	0.6058	132	123
1	147.0000	10.0000	10	0	6.3110	107.2034	131.2043	0.2962	136	123
1	148.0000	10.0000	10	0	6.2694	106.8878	131.0770	0.4252	137	126
1	149.0000	10.0000	10	0	6.4587	107.2464	131.2145	0.5124	139	126
1	150.0000	10.0000	10	0	6.1115	107.0924	131.0908	0.4474	141	120
1	151.0000	10.0000	10	0	6.2806	107.2275	131.2023	0.3073	131	128
1	152.0000	10.0000	10	0	6.3653	107.2072	131.2627	0.4071	139	122
1	153.0000	10.0000	10	0	6.3548	107.2649	131.0760	0.4183	138	126
1	154.0000	10.0000	10	0	6.0716	107.0269	131.0780	0.4460	132	126
1	155.0000	10.0000	10	0	6.1898	107.1493	131.0558	0.3934	141	125
1	156.0000	10.0000	10	0	6.0689	107.1935	131.0075	0.3512	141	126
1	157.0000	10.0000	10	0	6.1277	107.1030	130.9927	0.5081	140	123
1	158.0000	10.0000	10	0	6.3523	107.1825	131.1653	0.3405	138	129
1	159.0000	10.0000	10	0	6.2523	107.1943	131.0214	0.3780	140	128
1	160.0000	10.0000	10	0	6.2802	107.2981	131.2487	0.3615	140	133
1	161.0000	10.0000	10	0	6.0210	107.0641	131.1681	0.5858	139	133
1	162.0000	10.0000	10	0	6.4872	107.3538	131.2368	0.3343	142	131
1	163.0000	10.0000	10	0	6.3801	107.2920	131.2042	0.2572	143	135
1	164.0000	10.0000	10	0	6.2234	107.3427	131.1432	0.2543	136	124
1	165.0000	10.0000	10	0	6.2031	107.2322	131.1029	0.3031	138	117
1	166.0000	10.0000	9	0	6.2107	106.9901	131.5997	0.4453	118	100
1	167.0000	10.0000	8	0	5.9165	106.6708	131.2383	0.6689	87	88
1	168.0000	10.0000	9	0	5.9627	106.9780	131.1156	0.6139	76	72
0	169.0000	10.0000	0	3	0.0000	0.0000	0.0000	0.0000	56	67
0	170.0000	10.0000	0	3	0.0000	0.0000	0.0000	0.0000	56	58
1	171.0000	10.0000	8	0	92.0550	68.1485	15.6449	0.7806	76	71
1	172.0000	10.0000	9	0	92.0431	67.7917	16.1916	0.4226	98	87
1	173.0000	10.0000	9	0	91.8473	67.8274	16.1634	0.4814	105	98
1	174.0000	10.0000	10	0	91.8635	67.8279	16.2435	0.4197	102	106
1	175.0000	10.0000	10	0	91.8503	67.6310	16.1825	0.3466	106	113
1	176.0000	10.0000	10	0	91.7780	67.8257	16.1852	0.2892	98	114
1	177.0000	10.0000	10	0	91.8438	67.7229	16.1870	0.4674	111	109
1	178.0000	10.0000	10	0	91.8977	67.7533	15.9791	0.3351	111	110
1	179.0000	10.0000	9	0	91.7835	67.7799	16.1714	0.4732	102	103
1	180.0000	10.0000	9	0	91.5571	68.0016	16.2606	0.3543	97	102
1	181.0000	10.0000	10	0	91.4953	68.1320	16.2537	0.4946	100	100
1	182.0000	10.0000	10	0	91.5404	67.8416	16.3250	0.3613	105	92
1	183.0000	10.0000	9	0	91.7595	67.9885	16.1103	0.3857	90	91
1	184.0000	10.0000	8	0	91.5592	68.1895	16.2573	0.2984	109	82
1	185.0000	10.0000	9	0	91.6231	68.1856	16.3970	0.3965	90	79
1	186.0000	10.0000	8	0	91.5148	68.0856	16.0741	0.4599	83	77
1	187.0000	10.0000	7	0	91.8231	68.5277	15.9481	0.5116	86	77
1	188.0000	10.0000	8	0	91.8361	68.3454	14.9014	0.9544	94	78
1	189.0000	10.0000	8	0	92.4593	67.9397	13.9332	1.1387	84	75
1	190.0000	10.0000	6	0	93.0375	68.0920	13.8056	1.2452	89	78
0	191.0000	10.0000	0	3	0.0000	0.0000	0.0000	0.0000	90	79
1	192.0000	10.0000	8	0	92.2971	68.5711	15.1392	1.1489	87	76
1	193.0000	10.0000	9	0	93.3335	67.9369	13.6712	0.9089	88	77
1	194.0000	10.0000	6	0	93.8195	67.5785	13.3036	0.4622	92	79
1	195.0000	10.0000	7	0	93.5854	67.7143	13.4541	0.3872	96	83
1	196.0000	10.0000	8	0	93.7956	67.6713	13.4209	0.4428	100	80
1	197.0000	10.0000	7	0	94.0181	67.6088	13.1861	0.6520	102	84
1	198.0000	10.0000	7	0	93.7703	67.5064	13.3031	0.5282	102	84
1	199.0000	10.0000	8	0	93.5803	67.7172	13.1303	0.5502	104	84
1	200.0000	10.0000	9	0	93.7780	67.6305	13.2166	0.3229	112	90
1	201.0000	10.0000	8	0	93.9630	67.6063	13.1188	0.5036	105	89
1	202.0000	10.0000	8	0	93.8649	67.7741	12.7866	0.6194	106	92
1	203.0000	10.0000	9	0	93.9918	67.7429	12.7425	0.6531	113	92
1	204.0000	10.0000	9	0	93.9346	67.4546	12.9442	0.5982	114	90
1	205.0000	10.0000	9	0	94.0933	67.7474	12.5464	0.5711	114	96
1	206.0000	10.0000	10	0	93.8302	67.8932	12.5141	0.6809	115	89
1	207.0000	10.0000	9	0	93.9697	67.6268	12.5525	0.6108	111	94
1	208.0000	10.0000	9	0	94.2897	67.8491	12.8268	0.6711	118	90
1	209.0000	10.0000	10	0	94.2924	67.7641	12.1738	0.8116	124	98
1	210.0000	10.0000	10	0	94.6089	67.7528	12.3435	0.9181	123	98
1	211.0000	10.0000	9	0	94.3283	67.7999	12.2843	0.5252	120	102
1	212.0000	10.0000	10	0	94.2805	67.5846	12.3250	0.6374	145	108
1	213.0000	10.0000	10	0	94.5950	67.5543	12.1520	0.7066	126	104
1	214.0000	10.0000	9	0	94.1607	67.9046	12.1892	0.5405	123	100
1	215.0000	10.0000	10	0	94.2032	67.5715	12.5061	0.4599	128	110
1	216.0000	10.0000	10	0	94.3200	67.6007	12.3289	0.8277	123	112
1	217.0000	10.0000	9	0	94.2127	67.7791	12.5384	0.5496	126	107
1	218.0000	10.0000	9	0	94.5480	67.7559	12.4935	0.6088	135	120
1	219.0000	10.0000	10	0	94.4093	67.6560	12.4777	0.5024	129	119
1	220.0000	10.0000	10	0	94.5704	67.6084	12.2524	0.5521	125	119
1	221.0000	10.0000	10	0	94.2366	67.7551	12.1168	0.6303	126	113
1	222.0000	10.0000	10	0	94.5493	67.7016	12.2085	0.4808	116	112
1	223.0000	10.0000	10	0	94.7352	67.7623	12.0823	0.6075	113	108
1	224.0000	10.0000	10	0	94.4368	67.7031	12.3933	0.5018	133	113
1	225.0000	10.0000	10	0	94.5805	67.6114	12.3634	0.3354	115	115
1	226.0000	10.0000	10	0	94.4309	67.6468	12.4320	0.3488	125	119
1	227.0000	10.0000	10	0	94.3870	67.6917	12.5534	0.2609	122	123
1	228.0000	10.0000	10	0	94.3566	67.7526	12.4757	0.2556	130	130
1	229.0000	10.0000	10	0	94.3224	67.8764	12.3666	0.5598	127	122
1	230.0000	10.0000	10	0	94.4142	67.6419	12.4796	0.3809	127	121
1	231.0000	10.0000	10	0	94.2897	67.6336	12.5207	0.3086	128	121
1	232.0000	10.0000	10	0	94.3951	67.8356	12.3782	0.5223	134	127
1	233.0000	10.0000	10	0	94.4342	67.7025	12.6045	0.2674	130	126
1	234.0000	10.0000	10	0	94.3062	67.9078	12.4931	0.4294	126	123
1	235.0000	10.0000	10	0	94.4552	67.7076	12.6938	0.3679	131	119
1	236.0000	10.0000	10	0	94.3295	67.8544	12.7361	0.3240	128	122
1	237.0000	10.0000	10	0	94.2082	67.8359	12.6230	0.4619	130	125
1	238.0000	10.0000	10	0	94.5152	67.8706	12.8841	0.2872	127	128
1	239.0000	10.0000	10	0	94.3645	67.8764	12.8843	0.3644	130	128
1	240.0000	10.0000	10	0	94.4065	67.8523	12.7916	0.2830	135	127
1	241.0000	10.0000	9	0	94.4190	67.8881	12.9087	0.2370	129	124
1	242.0000	10.0000	10	0	94.4750	67.7017	12.8121	0.3103	123	130
1	243.0000	10.0000	9	0	94.3593	67.8230	12.9046	0.2551	134	131
1	244.0000	10.0000	10	0	94.4098	67.8968	12.9758	0.2880	130	134
1	245.0000	10.0000	10	0	94.4043	67.7539	13.0589	0.2897	125	129
1	246.0000	10.0000	10	0	94.1150	67.9569	13.0453	0.4081	143	134
1	247.0000	10.0000	9	0	94.3506	67.9516	13.1442	0.2995	135	136
1	248.0000	10.0000	10	0	94.2974	67.9744	13.1649	0.3108	138	128
1	249.0000	10.0000	10	0	94.2556	67.9519	13.1922	0.2739	138	130
1	250.0000	10.0000	10	0	94.2876	67.8771	13.2792	0.2812	154	128
1	251.0000	10.0000	10	0	94.1371	67.9712	13.2558	0.3224	137	134
1	252.0000	10.0000	10	0	94.3236	67.9130	13.3540	0.2713	162	135
1	253.0000	10.0000	10	0	94.2399	67.9845	13.3630	0.2775	159	129
1	254.0000	10.0000	10	0	94.2410	67.9175	13.4216	0.3063	144	128
1	255.0000	10.0000	9	0	94.3015	67.9629	13.4374	0.2858	138	135
1	256.0000	10.0000	10	0	94.1603	68.0039	13.7080	0.3872	143	128
1	257.0000	10.0000	10	0	94.2150	68.0011	13.6010	0.2694	152	135
1	258.0000	10.0000	10	0	94.2411	67.9989	13.6550	0.3190	159	130
1	259.0000	10.0000	10	0	94.1078	68.0723	13.7481	0.3141	143	134
1	260.0000	10.0000	10	0	94.1967	68.1072	13.7024	0.3392	146	130
1	261.0000	10.0000	9	0	94.1126	68.0644	13.7942	0.2949	136	131
1	262.0000	10.0000	10	0	94.0611	68.1352	13.7704	0.2605	132	125
1	263.0000	10.0000	9	0	94.0928	68.0842	13.7271	0.3669	127	128
1	264.0000	10.0000	10	0	94.0244	68.1122	13.8388	0.2584	125	130
1	265.0000	10.0000	10	0	94.0583	68.0521	13.9558	0.2168	129	129
1	266.0000	10.0000	10	0	93.9781	68.0796	13.8860	0.3482	134	130
1	267.0000	10.0000	9	0	94.2958	68.1839	13.8969	0.4214	129	129
1	268.0000	10.0000	10	0	94.0556	68.0636	14.0579	0.3054	129	125
1	269.0000	10.0000	10	0	93.9520	68.1702	14.0525	0.2765	137	126
1	270.0000	10.0000	10	0	93.9948	68.1640	14.0623	0.4078	130	130
1	271.0000	10.0000	9	0	94.2326	67.9341	13.7672	0.4586	135	133
1	272.0000	10.0000	10	0	94.0795	67.9592	13.9729	0.3399	127	131
1	273.0000	10.0000	10	0	94.0660	68.3579	13.6805	0.5558	129	124
1	274.0000	10.0000	10	0	93.8935	68.1640	13.8392	0.3585	150	123
1	275.0000	10.0000	10	0	94.1189	68.2344	13.9491	0.3670	136	128
1	276.0000	10.0000	10	0	94.0557	68.2649	13.9179	0.4374	132	120
1	277.0000	10.0000	10	0	94.1431	68.1852	13.8932	0.3648	139	126
1	278.0000	10.0000	10	0	94.2192	68.1303	13.9231	0.3922	133	119
1	279.0000	10.0000	10	0	93.9730	68.1363	14.0180	0.4382	129	119
1	280.0000	10.0000	10	0	94.0715	68.2776	14.0227	0.2945	129	122
1	281.0000	10.0000	10	0	94.1017	68.2411	14.0264	0.3818	147	124
1	282.0000	10.0000	10	0	94.0055	68.2125	14.0668	0.4219	147	124
1	283.0000	10.0000	10	0	94.2046	68.1866	14.1158	0.3602	137	118
1	284.0000	10.0000	9	0	94.0336	68.2975	14.0850	0.3285	140	123
1	285.0000	10.0000	10	0	94.0697	68.2847	14.0117	0.3280	150	125
1	286.0000	10.0000	10	0	93.9683	68.2629	14.0971	0.3048	128	122
1	287.0000	10.0000	10	0	94.0863	68.2505	14.1599	0.2798	132	123
1	288.0000	10.0000	10	0	94.0833	68.2989	14.1138	0.3338	137	119
1	289.0000	10.0000	10	0	94.0367	68.2295	14.1363	0.3377	150	120
1	290.0000	10.0000	9	0	94.2442	68.1791	14.1363	0.4904	132	122
1	291.0000	10.0000	10	0	94.1768	68.1473	14.1341	0.4739	153	123
1	292.0000	10.0000	10	0	94.0845	68.2073	14.1817	0.4003	149	121
1	293.0000	10.0000	10	0	94.0498	68.1941	14.2443	0.3364	128	123
1	294.0000	10.0000	10	0	93.9578	68.1820	14.1863	0.3722	146	128
1	295.0000	10.0000	10	0	93.9821	68.1212	14.1786	0.3414	148	124
1	296.0000	10.0000	10	0	94.0510	68.1297	14.2443	0.3912	132	129
1	297.0000	10.0000	10	0	94.0523	68.2126	14.2524	0.3320	150	122
1	298.0000	10.0000	10	0	93.7811	68.2706	14.2644	0.3167	152	131
1	299.0000	10.0000	10	0	93.8847	68.1610	14.2472	0.3375	136	136
1	300.0000	10.0000	10	0	93.9100	68.1307	14.2246	0.3051	148	129
1	301.0000	10.0000	10	0	93.9115	68.1762	14.3820	0.2626	135	136
1	302.0000	10.0000	10	0	93.9853	68.1927	14.3954	0.2707	157	136
1	303.0000	10.0000	10	0	93.8060	68.3033	14.4363	0.3279	127	130
1	304.0000	10.0000	9	0	93.8847	68.2517	14.3929	0.2845	134	135
1	305.0000	10.0000	10	0	93.8613	68.2895	14.4142	0.2873	130	131
1	306.0000	10.0000	10	0	93.9378	68.2545	14.4191	0.3126	160	134
1	307.0000	10.0000	10	0	93.7772	68.2608	14.5340	0.3847	130	129
1	308.0000	10.0000	10	0	93.7515	68.2450	14.5494	0.3872	131	129
1	309.0000	10.0000	10	0	93.7957	68.2585	14.5858	0.2972	131	135
1	310.0000	10.0000	10	0	93.7716	68.1411	14.5673	0.2629	138	132
1	311.0000	10.0000	10	0	93.8535	68.1888	14.5559	0.2915	135	129
1	312.0000	10.0000	10	0	93.8688	68.2824	14.6531	0.3204	144	141
1	313.0000	10.0000	10	0	93.8511	68.2037	14.5720	0.2956	141	130
1	314.0000	10.0000	10	0	93.7044	68.2496	14.6729	0.2721	142	134
1	315.0000	10.0000	10	0	93.7636	68.1647	14.7812	0.3287	141	129
1	316.0000	10.0000	10	0	93.7071	68.2767	14.7165	0.3328	145	136
1	317.0000	10.0000	10	0	93.6874	68.3244	14.8128	0.2821	146	134
1	318.0000	10.0000	10	0	93.7467	68.2783	14.8567	0.2611	143	135
1	319.0000	10.0000	10	0	93.6386	68.2995	14.8394	0.3476	149	128
1	320.0000	10.0000	10	0	93.7296	68.2363	14.8473	0.3004	150	130
1	321.0000	10.0000	10	0	93.6961	68.2603	14.8289	0.2848	147	131
1	322.0000	10.0000	10	0	93.7210	68.2526	14.8816	0.2652	151	132
1	323.0000	10.0000	10	0	93.6415	68.2790	14.8734	0.3249	149	132
1	324.0000	10.0000	10	0	93.6587	68.2634	14.9415	0.3850	148	129
1	325.0000	10.0000	10	0	93.6458	68.3226	14.9125	0.2928	144	132
1	326.0000	10.0000	10	0	93.6508	68.2082	14.9544	0.2983	154	136
1	327.0000	10.0000	10	0	93.5561	68.2629	14.9976	0.2710	148	130
1	328.0000	10.0000	10	0	93.6181	68.2844	14.9886	0.3291	156	135
1	329.0000	10.0000	10	0	93.5757	68.2932	14.9845	0.3564	154	135
1	330.0000	10.0000	10	0	93.5811	68.2420	15.0199	0.3541	156	138
1	331.0000	10.0000	10	0	93.5600	68.2949	15.0274	0.3176	156	133
1	332.0000	10.0000	10	0	93.5747	68.2737	15.0520	0.3083	151	139
1	333.0000	10.0000	10	0	93.5063	68.2551	15.1474	0.3122	156	135
1	334.0000	10.0000	10	0	93.4948	68.2590	15.1009	0.3323	157	128
1	335.0000	10.0000	10	0	93.5452	68.2335	15.0592	0.3191	154	132
1	336.0000	10.0000	10	0	93.4165	68.2535	15.1624	0.2308	150	133
1	337.0000	10.0000	10	0	93.4105	68.2362	15.1142	0.3449	153	133
1	338.0000	10.0000	10	0	93.5012	68.2082	15.1626	0.2715	148	138
1	339.0000	10.0000	10	0	93.4297	68.2457	15.2176	0.3697	145	134
1	340.0000	10.0000	10	0	93.5385	68.3148	15.1805	0.4664	129	117
1	341.0000	10.0000	10	0	93.3284	68.3308	15.1311	0.3172	131	109
1	342.0000	10.0000	10	0	93.6040	68.2204	14.8869	0.3625	135	111
1	343.0000	10.0000	10	0	93.4444	68.2182	15.0505	0.3905	137	121
1	344.0000	10.0000	10	0	93.6027	68.2189	15.0964	0.4431	142	125
1	345.0000	10.0000	10	0	93.3478	68.3432	15.1393	0.3668	142	130
1	346.0000	10.0000	10	0	93.6759	68.1123	15.1289	0.4502	142	130
1	347.0000	10.0000	10	0	93.6645	68.1987	15.1672	0.4582	137	132
1	348.0000	10.0000	10	0	93.5976	68.1282	15.3353	0.4350	139	127
1	349.0000	10.0000	10	0	93.7271	67.9776	15.1627	0.4553	139	133
1	350.0000	10.0000	10	0	93.9544	68.2068	14.9615	0.4082	141	117
1	351.0000	10.0000	10	0	93.8963	68.1343	15.1335	0.4757	141	128
1	352.0000	10.0000	10	0	93.9169	68.0552	15.1703	0.4680	142	130
1	353.0000	10.0000	10	0	93.9659	68.0616	15.0539	0.4146	137	124
1	354.0000	10.0000	10	0	94.0030	68.0642	15.1306	0.5199	133	126
1	355.0000	10.0000	10	0	94.0634	68.0551	15.1990	0.3937	138	127
1	356.0000	10.0000	10	0	94.0992	68.0376	15.1787	0.2705	136	124
1	357.0000	10.0000	10	0	94.1817	68.0055	15.1989	0.2242	137	129
1	358.0000	10.0000	10	0	94.0717	68.1122	15.2558	0.3928	140	126
1	359.0000	10.0000	10	0	94.0601	68.0276	15.1605	0.4020	143	126
1	360.0000	10.0000	10	0	94.1292	68.0171	15.2072	0.2635	148	132
1	361.0000	10.0000	10	0	94.1788	68.0082	15.1753	0.3844	143	131
1	362.0000	10.0000	10	0	94.0841	67.9363	15.2930	0.4103	140	133
1	363.0000	10.0000	10	0	94.0582	67.9422	15.1785	0.2968	145	139
1	364.0000	10.0000	10	0	94.0147	68.0394	15.2718	0.4344	139	133
1	365.0000	10.0000	10	0	94.0159	67.9831	15.3996	0.3258	142	132
1	366.0000	10.0000	10	0	94.0311	68.0056	15.3412	0.3357	148	135
1	367.0000	10.0000	10	0	94.0855	67.9985	15.2906	0.3106	143	143
1	368.0000	10.0000	10	0	94.0602	68.0006	15.3809	0.3095	144	137
1	369.0000	10.0000	10	0	94.0844	67.9615	15.2758	0.3275	141	134
1	370.0000	10.0000	10	0	94.0671	68.0037	15.3233	0.2843	148	132
1	371.0000	10.0000	10	0	94.0890	68.0234	15.3504	0.2908	152	144
1	372.0000	10.0000	10	0	94.1132	67.9782	15.3312	0.2984	151	134
1	373.0000	10.0000	10	0	94.0788	68.0146	15.3894	0.2817	146	138
1	374.0000	10.0000	10	0	94.1553	67.9696	15.3721	0.2526	144	143
1	375.0000	10.0000	10	0	94.1625	67.9916	15.3294	0.2277	151	135
1	376.0000	10.0000	10	0	94.0215	68.0028	15.4540	0.3273	144	138
1	377.0000	10.0000	10	0	94.0345	67.9947	15.4316	0.3028	147	138
1	378.0000	10.0000	10	0	94.0045	67.9783	15.4230	0.3615	146	143
1	379.0000	10.0000	10	0	93.9602	68.0483	15.4323	0.3105	143	141
1	380.0000	10.0000	10	0	94.0699	68.0263	15.3690	0.2970	150	133
1	381.0000	10.0000	10	0	94.0039	68.0496	15.4474	0.2983	138	134
1	382.0000	10.0000	10	0	93.9820	68.0446	15.3845	0.2851	145	142
1	383.0000	10.0000	10	0	94.0057	68.0015	15.4911	0.3164	146	142
1	384.0000	10.0000	10	0	94.0027	68.0241	15.4388	0.3440	138	139
1	385.0000	10.0000	10	0	93.9872	68.0125	15.4285	0.3248	145	145
1	386.0000	10.0000	10	0	93.9212	68.0557	15.4535	0.2980	144	143
1	387.0000	10.0000	10	0	93.8961	68.0788	15.4799	0.3289	144	137
1	388.0000	10.0000	10	0	93.9719	68.0652	15.3833	0.3342	147	140
1	389.0000	10.0000	10	0	93.9987	67.9720	15.3961	0.3398	141	133
1	390.0000	10.0000	10	0	93.9236	68.0469	15.3882	0.2800	137	137
1	391.0000	10.0000	10	0	93.9098	68.0428	15.3427	0.2993	148	139
1	392.0000	10.0000	10	0	93.8679	68.0582	15.4234	0.2836	145	135
1	393.0000	10.0000	10	0	93.9531	68.0034	15.3795	0.3429	139	134
1	394.0000	10.0000	10	0	93.8749	68.0519	15.3792	0.3446	140	141
1	395.0000	10.0000	10	0	93.9814	68.0400	15.4048	0.2671	141	134
1	396.0000	10.0000	10	0	94.0036	67.9983	15.4484	0.3329	142	137
1	397.0000	10.0000	10	0	94.0202	67.9376	15.4279	0.2834	145	140
1	398.0000	10.0000	10	0	93.9789	68.0109	15.3958	0.3451	141	136
1	399.0000	10.0000	10	0	93.9311	68.0381	15.3887	0.3546	144	136
1	400.0000	10.0000	10	0	93.9951	68.0402	15.3829	0.3393	146	138
1	401.0000	10.0000	10	0	93.9887	67.9876	15.4010	0.3099	144	134
1	402.0000	10.0000	10	0	94.1194	68.0320	15.3342	0.4032	148	137
1	403.0000	10.0000	10	0	93.9575	68.0194	15.2399	0.3960	145	135
1	404.0000	10.0000	10	0	94.0499	67.9592	15.3153	0.4134	137	136
1	405.0000	10.0000	10	0	93.9263	67.9688	15.2150	0.4049	144	140
1	406.0000	10.0000	10	0	93.9798	68.0017	15.3648	0.2999	140	136
1	407.0000	10.0000	10	0	93.8090	68.0316	15.2784	0.3608	147	133
1	408.0000	10.0000	10	0	94.0258	67.9929	15.1815	0.4136	141	140
1	409.0000	10.0000	10	0	93.9620	67.9750	15.2312	0.3511	146	135
1	410.0000	10.0000	10	0	94.1253	67.9112	15.1789	0.3570	143	133
1	411.0000	10.0000	10	0	93.9955	67.9482	15.2914	0.4207	142	127
1	412.0000	10.0000	10	0	94.0682	67.9299	15.0902	0.3692	134	130
1	413.0000	10.0000	10	0	94.0025	67.8811	15.2171	0.3922	138	129
1	414.0000	10.0000	10	0	93.9171	68.0321	15.1120	0.3949	139	125
1	415.0000	10.0000	10	0	93.9499	67.9984	15.0534	0.3753	134	127
1	416.0000	10.0000	10	0	93.9988	68.0448	15.1130	0.3496	136	124
1	417.0000	10.0000	10	0	94.0311	68.0203	15.0719	0.3682	138	125
1	418.0000	10.0000	10	0	94.0433	68.0221	15.0151	0.5155	130	121
1	419.0000	10.0000	10	0	93.9200	67.9132	14.9887	0.3777	146	123
1	420.0000	10.0000	10	0	94.0037	68.1138	15.0882	0.3098	159	132
1	421.0000	10.0000	10	0	94.1033	68.0413	15.0602	0.3324	139	135
1	422.0000	10.0000	10	0	94.0992	68.0569	15.1051	0.3639	152	134
1	423.0000	10.0000	10	0	94.1449	68.0583	14.9538	0.2648	145	135
1	424.0000	10.0000	10	0	94.1468	67.9893	14.9257	0.3883	140	136
1	425.0000	10.0000	10	0	94.1670	67.9995	14.8957	0.3675	146	130
1	426.0000	10.0000	10	0	94.1692	67.9060	14.9384	0.4151	154	129
1	427.0000	10.0000	10	0	94.2103	67.8725	14.9388	0.3882	140	135
1	428.0000	10.0000	10	0	94.2553	68.0128	14.9185	0.3675	141	132
1	429.0000	10.0000	10	0	94.2516	67.9460	14.8612	0.3171	138	124
1	430.0000	10.0000	10	0	94.5762	67.9031	14.7863	0.3982	135	124
1	431.0000	10.0000	10	0	94.2808	67.8881	14.6369	0.4310	150	134
1	432.0000	10.0000	10	0	94.3638	67.9452	14.8237	0.3792	146	135
1	433.0000	10.0000	10	0	94.4773	68.0469	14.9089	0.6185	139	126
1	434.0000	10.0000	10	0	94.4803	67.9218	14.7074	0.4426	145	128
1	435.0000	10.0000	10	0	94.4573	67.9561	14.6168	0.4452	145	130
1	436.0000	10.0000	10	0	94.7031	67.7803	14.7053	0.4596	141	128
1	437.0000	10.0000	10	0	94.9685	67.7743	14.4257	0.4234	142	128
1	438.0000	10.0000	10	0	95.1388	67.7279	14.3423	0.4083	134	128
1	439.0000	10.0000	10	0	95.2912	67.6500	14.2313	0.3661	141	130
1	440.0000	10.0000	10	0	95.2765	67.5554	14.3095	0.5902	133	129
1	441.0000	10.0000	10	0	95.3075	67.6984	14.3571	0.3640	136	124
1	442.0000	10.0000	10	0	95.4621	67.6954	14.2976	0.4642	136	124
1	443.0000	10.0000	10	0	95.3565	67.6995	14.2940	0.5003	142	139
1	444.0000	10.0000	10	0	95.6035	67.5083	14.3342	0.2567	142	131
1	445.0000	10.0000	10	0	95.3672	67.5640	14.1424	0.4673	128	128
1	446.0000	10.0000	10	0	95.7221	67.6142	14.2356	0.5081	134	132
1	447.0000	10.0000	10	0	95.6710	67.7212	14.2842	0.3633	131	133
1	448.0000	10.0000	10	0	95.7096	67.5671	14.2413	0.2970	133	136
1	449.0000	10.0000	10	0	95.7865	67.5018	14.2678	0.2999	131	131
1	450.0000	10.0000	10	0	95.6671	67.6441	14.2618	0.4008	134	137
1	451.0000	10.0000	10	0	95.6818	67.6921	14.2378	0.3820	131	131
1	452.0000	10.0000	10	0	95.6747	67.6142	14.3987	0.4226	140	132
1	453.0000	10.0000	10	0	95.9331	67.5197	14.2380	0.2449	146	133
1	454.0000	10.0000	10	0	95.6917	67.5887	14.3172	0.4038	140	137
1	455.0000	10.0000	10	0	95.7847	67.5948	14.3235	0.3017	141	136
1	456.0000	10.0000	10	0	95.7686	67.5289	14.2418	0.2405	137	127
1	457.0000	10.0000	10	0	95.8397	67.5280	14.2387	0.2704	143	137
1	458.0000	10.0000	10	0	95.8523	67.5678	14.1854	0.3162	141	140
1	459.0000	10.0000	10	0	95.8562	67.5769	14.3448	0.1992	138	129
1	460.0000	10.0000	10	0	95.8443	67.5573	14.3385	0.2312	140	135
1	461.0000	10.0000	10	0	95.7471	67.6056	14.3020	0.2809	145	137
1	462.0000	10.0000	10	0	95.8554	67.5943	14.2611	0.2286	142	139
1	463.0000	10.0000	10	0	95.6919	67.5860	14.3329	0.3062	145	139
1	464.0000	10.0000	10	0	95.7562	67.6779	14.3448	0.2840	148	139
1	465.0000	10.0000	10	0	95.6828	67.6915	14.4009	0.3145	152	140
1	466.0000	10.0000	10	0	95.7147	67.6862	14.3276	0.3081	145	129
1	467.0000	10.0000	10	0	95.7238	67.5776	14.3835	0.2555	147	134
1	468.0000	10.0000	10	0	95.7222	67.6544	14.4141	0.2771	149	137
1	469.0000	10.0000	10	0	95.6167	67.6306	14.3731	0.2457	147	137
1	470.0000	10.0000	10	0	95.6904	67.6140	14.3905	0.2549	146	144
1	471.0000	10.0000	10	0	95.6706	67.5330	14.4114	0.2927	149	135
1	472.0000	10.0000	10	0	95.6265	67.5985	14.3909	0.2711	153	138
1	473.0000	10.0000	10	0	95.6778	67.4997	14.3804	0.2351	146	140
1	474.0000	10.0000	10	0	95.6419	67.5334	14.3874	0.2155	149	141
1	475.0000	10.0000	10	0	95.6184	67.6275	14.4232	0.2861	142	129
1	476.0000	10.0000	10	0	95.6492	67.5536	14.4145	0.2493	142	125
1	477.0000	10.0000	10	0	95.4360	67.6878	14.4528	0.3209	141	127
1	478.0000	10.0000	10	0	95.4197	67.6187	14.3343	0.3429	141	129
1	479.0000	10.0000	10	0	95.4037	67.6274	14.3474	0.2966	134	126
1	480.0000	10.0000	10	0	95.4894	67.4053	14.4506	0.4354	136	127
1	481.0000	10.0000	10	0	95.5084	67.6025	14.5003	0.3050	128	122
1	482.0000	10.0000	10	0	95.4436	67.7558	14.4617	0.3093	136	121
1	483.0000	10.0000	10	0	95.4451	67.6097	14.3898	0.3138	129	121
1	484.0000	10.0000	10	0	95.3563	67.6360	14.3980	0.3191	131	123
1	485.0000	10.0000	10	0	95.7910	67.7594	14.4798	0.5973	135	113
1	486.0000	10.0000	10	0	95.5047	67.5605	14.4509	0.2500	124	120
1	487.0000	10.0000	10	0	95.8158	67.5336	14.3968	0.7855	129	119
1	488.0000	10.0000	10	0	95.6772	67.1380	14.4319	0.6503	130	122
1	489.0000	10.0000	10	0	95.9206	67.6523	14.7306	0.4485	141	123
1	490.0000	10.0000	10	0	96.5117	67.5371	14.5003	1.1355	144	119
1	491.0000	10.0000	10	0	96.3447	67.4510	14.3472	0.7804	146	119
1	492.0000	10.0000	10	0	96.2639	67.4099	14.3786	1.0371	145	112
1	493.0000	10.0000	10	0	96.5994	67.3032	14.3016	1.2339	122	116
1	0.0000	11.0000	10	0	6.5349	107.6297	131.3203	0.3037	156	139
1	1.0000	11.0000	10	0	6.4461	107.6462	131.2809	0.2907	154	137
1	2.0000	11.0000	10	0	6.3583	107.6290	131.0898	0.2846	156	140
1	3.0000	11.0000	10	0	6.3299	107.7003	131.1773	0.2980	152	130
1	4.0000	11.0000	10	0	6.3361	107.7199	131.0681	0.3207	151	138
1	5.0000	11.0000	10	0	6.3963	107.6670	131.1908	0.2807	152	137
1	6.0000	11.0000	10	0	6.3445	107.6278	131.0216	0.3284	151	138
1	7.0000	11.0000	10	0	6.3676	107.7368	131.0893	0.3109	160	135
1	8.0000	11.0000	10	0	6.4698	107.7340	131.2470	0.2483	148	138
1	9.0000	11.0000	10	0	6.3767	107.6840	131.1340	0.3004	154	138
1	10.0000	11.0000	10	0	6.3849	107.7136	131.0994	0.2712	146	140
1	11.0000	11.0000	10	0	6.3801	107.6119	131.1018	0.2969	151	135
1	12.0000	11.0000	9	0	6.4065	107.7156	131.2519	0.2312	151	135
1	13.0000	11.0000	10	0	6.3668	107.6760	131.1328	0.3153	150	132
1	14.0000	11.0000	10	0	6.5620	107.4100	131.3829	0.5515	155	145
1	15.0000	11.0000	10	0	6.3616	107.7119	131.0562	0.3302	156	135
1	16.0000	11.0000	10	0	6.4800	107.6669	130.9897	0.3882	154	135
1	17.0000	11.0000	10	0	6.3738	107.6128	131.1559	0.3091	144	137
1	18.0000	11.0000	10	0	6.3331	107.6587	131.2307	0.4421	152	134
1	19.0000	11.0000	10	0	6.1525	107.7174	131.0715	0.4153	152	129
1	20.0000	11.0000	10	0	6.2828	107.5672	131.0799	0.3848	142	131
1	21.0000	11.0000	10	0	6.3810	107.4238	131.1472	0.4672	142	130
1	22.0000	11.0000	10	0	6.1895	107.6734	130.9091	0.3688	141	125
1	23.0000	11.0000	10	0	6.5167	107.6500	130.9844	0.3395	138	124
1	24.0000	11.0000	10	0	6.3676	107.4497	131.1121	0.5317	136	124
1	25.0000	11.0000	10	0	6.4366	107.3834	131.0316	0.4441	139	120
1	26.0000	11.0000	10	0	6.3313	107.6248	131.0495	0.3736	132	117
1	27.0000	11.0000	10	0	6.3453	107.5023	131.0769	0.4583	123	121
1	28.0000	11.0000	10	0	6.2946	107.4429	131.2551	0.4119	121	115
1	29.0000	11.0000	10	0	6.3270	107.4093	131.2559	0.3585	122	111
1	30.0000	11.0000	10	0	6.1748	107.6208	131.3409	0.3810	126	124
1	31.0000	11.0000	9	0	6.1778	107.5231	131.2598	0.4927	127	116
1	32.0000	11.0000	10	0	6.0797	107.6520	131.2853	0.4523	123	115
1	33.0000	11.0000	10	0	6.0266	107.5477	131.1533	0.5770	129	112
1	34.0000	11.0000	10	0	6.6250	107.5597	131.3849	0.5722	127	107
1	35.0000	11.0000	10	0	6.3625	107.3233	131.5439	0.4373	124	104
1	36.0000	11.0000	10	0	6.4762	107.5418	131.3557	0.4111	127	111
1	37.0000	11.0000	10	0	6.3575	107.1374	131.5582	0.6722	112	101
1	38.0000	11.0000	10	0	6.2864	107.5852	131.3667	0.5541	108	90
1	39.0000	11.0000	10	0	6.5274	107.4006	131.2800	0.7999	107	96
1	40.0000	11.0000	8	0	6.0725	107.4647	131.1945	0.4131	109	91
1	41.0000	11.0000	9	0	6.2059	107.5735	131.3268	0.5726	101	97
1	42.0000	11.0000	9	0	6.3820	107.1058	131.1584	0.5084	96	88
1	43.0000	11.0000	9	0	6.6789	107.3685	131.6042	0.4942	97	85
1	44.0000	11.0000	9	0	6.2475	107.6091	131.2068	0.6428	92	83
1	45.0000	11.0000	7	0	6.3506	107.3752	131.6602	0.6260	85	82
1	46.0000	11.0000	7	0	5.8833	107.2444	131.5858	0.9699	78	80
2	47.0000	11.0000	6	0	8.6237	53.1408	32.2768	0.9298	72	70
2	48.0000	11.0000	6	0	8.8213	53.3618	32.2283	0.8341	78	71
2	49.0000	11.0000	6	0	8.4660	52.9639	32.1031	0.6862	72	79
2	50.0000	11.0000	7	0	7.9991	52.8019	32.3707	0.6991	71	69
3	51.0000	11.0000	8	0	7.7401	53.2766	212.5734	0.2563	77	71
2	52.0000	11.0000	6	0	7.7215	52.9576	32.5046	0.5852	82	74
2	53.0000	11.0000	6	0	7.5286	53.2940	32.4197	0.3467	103	82
3	54.0000	11.0000	7	0	8.0253	53.0112	212.7193	0.6412	85	88
2	55.0000	11.0000	7	0	7.8655	52.8158	32.4159	0.4534	87	86
2	56.0000	11.0000	7	0	7.6641	52.9694	32.4688	0.5518	99	87
2	57.0000	11.0000	8	0	7.6771	53.2484	32.3776	0.3875	112	93
2	58.0000	11.0000	8	0	7.7118	53.6108	32.4099	0.4697	116	91
2	59.0000	11.0000	9	0	7.7132	53.7124	32.8113	0.6630	118	98
2	60.0000	11.0000	8	0	7.8566	53.4106	32.6085	0.4546	121	94
2	61.0000	11.0000	7	0	7.4635	53.3381	32.4739	0.4840	113	96
2	62.0000	11.0000	8	0	7.9527	53.2820	32.3694	0.4989	111	95
2	63.0000	11.0000	8	0	7.6758	53.5811	32.6224	0.3468	127	95
2	64.0000	11.0000	6	0	7.7879	53.4467	32.6133	0.2411	124	94
2	65.0000	11.0000	8	0	8.0770	53.1909	32.4732	0.6938	116	92
2	66.0000	11.0000	8	0	8.0092	53.2248	32.2756	0.4248	118	92
2	67.0000	11.0000	8	0	7.7193	53.0742	32.5598	0.3256	109	98
2	68.0000	11.0000	7	0	7.5013	52.9101	32.4283	0.4486	106	100
2	69.0000	11.0000	8	0	7.7764	53.1988	32.3186	0.4391	103	95
2	70.0000	11.0000	8	0	7.5978	53.1143	32.4030	0.3785	118	96
2	71.0000	11.0000	9	0	7.7463	53.3023	32.3343	0.4628	116	101
2	72.0000	11.0000	8	0	7.7928	53.4448	32.4723	0.4152	120	100
2	73.0000	11.0000	8	0	7.8180	53.6774	32.3254	0.4863	114	101
2	74.0000	11.0000	8	0	8.0984	53.6312	31.9739	0.6729	121	100
2	75.0000	11.0000	7	0	7.6582	53.4196	32.5151	0.4669	121	99
2	76.0000	11.0000	6	0	7.7354	53.5634	32.4307	0.2390	122	92
2	77.0000	11.0000	7	0	7.5969	53.2953	32.8058	0.6423	110	90
2	78.0000	11.0000	7	0	7.5058	53.7190	32.5107	0.5101	101	79
2	79.0000	11.0000	6	0	7.8970	53.7859	32.5951	0.3356	88	75
2	80.0000	11.0000	6	0	8.0540	53.6413	32.4180	0.4078	82	75
0	81.0000	11.0000	0	3	0.0000	0.0000	0.0000	0.0000	80	73
2	82.0000	11.0000	7	0	7.9921	53.4709	32.3367	0.4126	82	76
2	83.0000	11.0000	6	0	8.0783	53.6169	31.8922	0.4911	79	71
0	84.0000	11.0000	0	3	0.0000	0.0000	0.0000	0.0000	89	75
0	85.0000	11.0000	0	3	0.0000	0.0000	0.0000	0.0000	78	83
1	86.0000	11.0000	6	0	8.2951	101.5927	15.9193	1.3551	75	71
2	87.0000	11.0000	7	0	7.0197	53.0968	32.8881	1.2301	82	69
2	88.0000	11.0000	6	0	8.2810	54.2229	32.1687	0.3231	82	76
2	89.0000	11.0000	6	0	8.3944	54.0980	31.9769	0.5259	87	79
2	90.0000	11.0000	7	0	8.2316	53.5733	32.1149	0.4235	95	83
2	91.0000	11.0000	6	0	8.1478	53.4463	32.2810	0.4157	94	87
3	92.0000	11.0000	6	0	8.5223	53.5006	212.2063	0.8224	97	81
2	93.0000	11.0000	6	0	8.2481	53.9488	32.0689	0.3438	97	85
2	94.0000	11.0000	7	0	8.3047	54.0917	32.0255	0.3445	101	86
2	95.0000	11.0000	6	0	8.0721	53.4225	32.1108	0.3844	97	86
2	96.0000	11.0000	6	0	8.1737	53.5897	32.2460	0.4748	98	82
2	97.0000	11.0000	6	0	8.9485	54.0725	32.2855	0.7366	95	86
0	98.0000	11.0000	0	3	0.0000	0.0000	0.0000	0.0000	96	84
0	99.0000	11.0000	0	3	0.0000	0.0000	0.0000	0.0000	85	73
1	100.0000	11.0000	6	0	104.8599	119.2811	167.7430	1.4019	83	78
1	101.0000	11.0000	10	0	6.1843	106.9812	130.9703	0.6055	108	102
1	102.0000	11.0000	9	0	6.5655	107.1107	131.2768	0.4508	125	112
1	103.0000	11.0000	10	0	6.3769	107.1484	131.1725	0.3812	133	118
1	104.0000	11.0000	10	0	6.4754	107.1641	131.2072	0.4689	130	118
1	105.0000	11.0000	10	0	6.4893	107.1978	131.0139	0.4874	135	122
1	106.0000	11.0000	10	0	6.2296	107.1722	131.2202	0.4371	131	122
1	107.0000	11.0000	10	0	6.3098	107.2622	131.0757	0.3444	139	128
1	108.0000	11.0000	10	0	6.3901	107.2117	131.2653	0.3573	137	125
1	109.0000	11.0000	10	0	6.4093	107.2520	131.2882	0.3105	140	127
1	110.0000	11.0000	10	0	6.2736	107.2817	131.1851	0.3375	139	127
1	111.0000	11.0000	10	0	6.4517	107.2611	131.1895	0.3169	135	127
1	112.0000	11.0000	10	0	6.4308	107.2104	131.2819	0.3736	145	122
1	113.0000	11.0000	10	0	6.3756	107.2998	131.2608	0.3779	136	125
1	114.0000	11.0000	10	0	6.2075	107.3694	131.0566	0.3982	138	126
1	115.0000	11.0000	10	0	6.2339	107.0319	131.1654	0.4311	135	127
1	116.0000	11.0000	10	0	6.2527	107.1074	131.2747	0.3329	129	124
1	117.0000	11.0000	10	0	6.2933	107.1080	131.2203	0.4444	129	121
1	118.0000	11.0000	10	0	6.3814	107.2468	131.1397	0.2512	137	129
1	119.0000	11.0000	9	0	6.4302	107.3034	131.2064	0.2670	136	124
1	120.0000	11.0000	10	0	6.4427	107.2933	131.2005	0.2865	143	127
1	121.0000	11.0000	10	0	6.3782	107.2189	131.1534	0.3437	137	128
1	122.0000	11.0000	10	0	6.3030	107.2303	131.4048	0.2994	142	133
1	123.0000	11.0000	10	0	6.1573	107.1716	131.2165	0.2962	138	131
1	124.0000	11.0000	10	0	6.3246	107.1155	131.3910	0.4195	137	121
1	125.0000	11.0000	10	0	6.2796	107.1844	131.1758	0.3815	136	127
1	126.0000	11.0000	10	0	6.4005	107.2353	131.2797	0.3879	139	128
1	127.0000	11.0000	9	0	6.3191	107.2541	131.2862	0.3395	148	130
1	128.0000	11.0000	10	0	6.1447	107.0483	131.1694	0.4025	135	127
1	129.0000	11.0000	10	0	6.2942	107.0433	131.0784	0.5062	139	127
1	130.0000	11.0000	10	0	6.2232	107.0940	131.1214	0.3782	136	121
1	131.0000	11.0000	10	0	6.4180	107.1497	131.2468	0.4089	143	129
1	132.0000	11.0000	10	0	6.3702	107.0623	131.0905	0.4413	145	131
1	133.0000	11.0000	10	0	6.2285	107.0031	131.0849	0.3898	141	125
1	134.0000	11.0000	10	0	6.0862	107.0912	131.1011	0.4263	139	130
1	135.0000	11.0000	9	0	6.1813	107.1182	131.0923	0.3468	133	127
1	136.0000	11.0000	10	0	6.2273	107.1239	131.1589	0.3299	136	137
1	137.0000	11.0000	10	0	6.1788	106.9175	131.1006	0.3476	139	132
1	138.0000	11.0000	10	0	6.4435	107.0361	131.2593	0.4300	136	125
1	139.0000	11.0000	10	0	6.3053	107.0154	131.1391	0.4488	141	130
1	140.0000	11.0000	10	0	5.8550	106.8251	131.0201	0.6424	131	122
1	141.0000	11.0000	10	0	6.2313	107.0454	131.1423	0.4318	138	122
1	142.0000	11.0000	10	0	6.1835	107.0688	131.2109	0.3651	134	123
1	143.0000	11.0000	10	0	6.0852	106.8321	131.1962	0.4086	136	118
1	144.0000	11.0000	10	0	6.0151	106.8984	131.1950	0.6494	136	126
1	145.0000	11.0000	10	0	6.2424	107.0768	131.2353	0.4635	131	121
1	146.0000	11.0000	10	0	6.3612	106.8898	131.1211	0.3947	138	128
1	147.0000	11.0000	9	0	6.3971	106.9091	131.1502	0.4083	136	123
1	148.0000	11.0000	10	0	6.3800	107.0938	131.2509	0.3640	138	126
1	149.0000	11.0000	10	0	6.4108	107.0572	131.1646	0.3831	136	127
1	150.0000	11.0000	10	0	6.1770	107.0269	131.1353	0.4692	142	127
1	151.0000	11.0000	10	0	6.1221	107.0565	131.1586	0.3395	135	121
1	152.0000	11.0000	10	0	6.4107	107.0720	131.2893	0.4262	137	124
1	153.0000	11.0000	10	0	6.2998	106.9958	131.1474	0.4677	135	118
1	154.0000	11.0000	10	0	6.4504	107.1111	131.2461	0.3523	138	127
1	155.0000	11.0000	10	0	6.0690	107.0183	131.0368	0.5020	140	128
1	156.0000	11.0000	10	0	6.1451	107.2395	131.2005	0.3808	143	126
1	157.0000	11.0000	10	0	6.2342	107.1849	131.2847	0.3103	139	124
1	158.0000	11.0000	10	0	5.9946	107.1792	131.0014	0.4112	131	119
1	159.0000	11.0000	10	0	6.3409	107.1935	131.0892	0.3378	145	125
1	160.0000	11.0000	10	0	6.3689	107.0587	131.0995	0.4978	140	124
1	161.0000	11.0000	10	0	6.4010	107.2016	131.2922	0.3458	140	127
1	162.0000	11.0000	10	0	6.1022	107.3172	131.1496	0.3297	136	135
1	163.0000	11.0000	10	0	6.2149	107.3836	131.0876	0.3906	143	132
1	164.0000	11.0000	10	0	6.2616	107.1576	131.4037	0.5508	129	122
1	165.0000	11.0000	10	0	6.5268	107.2195	131.4398	0.4160	123	114
1	166.0000	11.0000	10	0	6.1485	107.0668	131.1411	0.4328	110	91
1	167.0000	11.0000	8	0	6.6178	107.0535	131.3144	0.6160	83	73
1	168.0000	11.0000	6	0	6.1545	106.9414	131.1832	0.6036	59	62
1	169.0000	11.0000	6	0	113.6013	42.2270	137.5623	1.6912	53	56
1	170.0000	11.0000	7	0	92.1552	68.2549	15.6191	0.7651	65	63
1	171.0000	11.0000	7	0	91.9577	67.9616	15.2889	0.6808	89	74
1	172.0000	11.0000	10	0	91.8251	68.0157	16.1119	0.6631	96	91
1	173.0000	11.0000	10	0	91.9699	67.5904	16.2644	0.4592	118	97
1	174.0000	11.0000	9	0	91.8890	68.1001	16.3200	0.6290	101	97
1	175.0000	11.0000	10	0	91.6740	67.7401	15.9084	0.4834	100	99
1	176.0000	11.0000	9	0	91.7937	67.8202	16.3016	0.5645	105	100
1	177.0000	11.0000	9	0	91.7888	67.8675	16.0478	0.5001	110	92
1	178.0000	11.0000	10	0	91.6551	67.9259	16.0272	0.4100	117	94
1	179.0000	11.0000	9	0	91.6326	67.8038	16.1855	0.3237	84	86
1	180.0000	11.0000	9	0	91.6445	68.2465	16.1334	0.4901	88	83
1	181.0000	11.0000	9	0	91.4599	68.0110	16.1555	0.4064	93	82
1	182.0000	11.0000	9	0	91.6567	67.9445	16.2215	0.3638	87	81
1	183.0000	11.0000	9	0	91.4830	67.7483	16.1272	0.6097	96	81
1	184.0000	11.0000	8	0	92.7403	67.7530	15.0213	1.0725	91	74
1	185.0000	11.0000	7	0	92.8989	68.1027	14.5894	1.1730	88	77
1	186.0000	11.0000	8	0	92.8319	67.9306	14.0052	1.2721	95	82
1	187.0000	11.0000	8	0	93.6195	67.7537	13.5874	0.7352	87	80
1	188.0000	11.0000	9	0	93.8222	67.4533	13.3757	0.4455	99	80
1	189.0000	11.0000	8	0	93.8469	67.4337	13.2752	0.3690	87	80
1	190.0000	11.0000	8	0	93.7334	67.6477	13.4343	0.6555	103	82
1	191.0000	11.0000	9	0	93.9129	67.4491	13.4231	0.3889	101	81
1	192.0000	11.0000	7	0	93.6361	67.7180	13.4356	0.4226	100	86
1	193.0000	11.0000	8	0	93.8347	67.8744	12.9659	0.3660	106	86
1	194.0000	11.0000	8	0	93.7372	67.6191	13.0531	0.5684	100	88
1	195.0000	11.0000	7	0	93.6508	68.0364	12.6722	0.8211	105	85
1	196.0000	11.0000	9	0	93.7982	67.6345	12.8229	0.6072	111	91
1	197.0000	11.0000	9	0	93.4861	67.8068	12.8474	0.7092	113	80
1	198.0000	11.0000	9	0	93.8405	67.4151	13.1705	0.7943	106	94
1	199.0000	11.0000	9	0	94.0031	67.1065	12.9666	0.6316	115	90
1	200.0000	11.0000	10	0	93.9011	67.4863	12.8298	0.4799	109	88
1	201.0000	11.0000	9	0	94.0500	67.5147	12.7062	0.7649	107	92
1	202.0000	11.0000	10	0	93.7520	67.6165	13.0218	0.6169	116	95
1	203.0000	11.0000	9	0	94.4235	67.7422	12.1469	0.8046	117	90
1	204.0000	11.0000	9	0	94.4367	67.4486	12.5401	0.6872	113	95
1	205.0000	11.0000	9	0	94.3332	67.6176	12.4200	0.8417	116	99
1	206.0000	11.0000	9	0	94.1829	67.6765	12.3009	0.4825	118	106
1	207.0000	11.0000	9	0	94.3528	67.5386	12.1867	0.7108	119	100
1	208.0000	11.0000	9	0	94.5527	67.6214	12.4256	0.7461	115	103
1	209.0000	11.0000	9	0	94.1658	67.7594	12.1681	0.7691	119	104
1	210.0000	11.0000	9	0	93.9656	67.6715	12.2076	0.8296	122	112
1	211.0000	11.0000	10	0	94.5827	67.4086	12.2351	0.6431	124	108
1	212.0000	11.0000	10	0	94.1978	67.9209	12.0042	0.6239	126	103
1	213.0000	11.0000	10	0	94.5548	67.7078	12.0988	0.3846	121	114
1	214.0000	11.0000	9	0	94.4171	67.7834	12.1698	0.3644	123	111
1	215.0000	11.0000	10	0	94.5206	67.6041	12.1190	0.4519	124	112
1	216.0000	11.0000	10	0	94.4464	67.7436	12.0416	0.4805	124	120
1	217.0000	11.0000	10	0	94.5376	67.5162	12.2610	0.5038	131	121
1	218.0000	11.0000	10	0	94.2825	67.7771	12.3428	0.4313	126	120
1	219.0000	11.0000	9	0	94.1648	67.8824	12.3395	0.4508	126	117
1	220.0000	11.0000	10	0	94.4583	67.8086	12.3003	0.3324	125	124
1	221.0000	11.0000	9	0	94.3943	67.7555	12.2153	0.3285	124	123
1	222.0000	11.0000	10	0	94.3123	67.6905	12.1798	0.5003	123	114
1	223.0000	11.0000	9	0	94.3120	67.8543	12.0714	0.4012	121	115
1	224.0000	11.0000	10	0	94.2678	67.8732	12.2026	0.5126	120	118
1	225.0000	11.0000	10	0	94.4744	67.5889	12.3258	0.4929	121	122
1	226.0000	11.0000	10	0	94.5917	67.6280	12.2904	0.4553	127	124
1	227.0000	11.0000	10	0	94.3933	67.8108	12.2486	0.4350	123	121
1	228.0000	11.0000	10	0	94.5173	67.6595	12.4435	0.2689	132	121
1	229.0000	11.0000	10	0	94.4844	67.6313	12.4279	0.1947	129	122
1	230.0000	11.0000	10	0	94.3932	67.7499	12.2639	0.5269	125	120
1	231.0000	11.0000	10	0	94.3974	67.6815	12.5189	0.3079	125	123
1	232.0000	11.0000	10	0	94.2692	67.7650	12.6186	0.2948	131	124
1	233.0000	11.0000	10	0	94.4573	67.7551	12.5929	0.2818	131	127
1	234.0000	11.0000	10	0	94.5104	67.8220	12.5436	0.4674	130	124
1	235.0000	11.0000	10	0	94.4402	67.8152	12.6291	0.2717	132	128
1	236.0000	11.0000	10	0	94.4584	67.7325	12.6729	0.3274	127	129
1	237.0000	11.0000	10	0	94.3485	67.8515	12.7799	0.4377	130	126
1	238.0000	11.0000	10	0	94.4141	67.8736	12.7427	0.2340	136	126
1	239.0000	11.0000	10	0	94.3566	67.8483	12.8090	0.2466	133	127
1	240.0000	11.0000	10	0	94.3701	67.8729	12.8700	0.1969	130	125
1	241.0000	11.0000	10	0	94.4719	67.8284	12.9521	0.3359	127	128
1	242.0000	11.0000	10	0	94.3742	67.8197	12.9334	0.2995	145	128
1	243.0000	11.0000	10	0	94.4116	67.8970	12.8937	0.3066	129	127
1	244.0000	11.0000	10	0	94.3681	67.8653	12.9880	0.2274	144	122
1	245.0000	11.0000	9	0	94.3494	67.9105	13.0112	0.3583	132	138
1	246.0000	11.0000	10	0	94.2473	68.0304	13.1217	0.2813	135	131
1	247.0000	11.0000	10	0	94.3427	67.8585	13.0317	0.3395	133	126
1	248.0000	11.0000	10	0	94.3111	68.0048	13.0847	0.3473	134	133
1	249.0000	11.0000	10	0	94.3173	67.8753	13.1035	0.3533	129	130
1	250.0000	11.0000	10	0	94.3402	67.8129	13.1933	0.2880	127	132
1	251.0000	11.0000	10	0	94.4273	67.9326	13.3520	0.2826	137	129
1	252.0000	11.0000	10	0	94.3588	67.9909	13.2903	0.3076	137	129
1	253.0000	11.0000	10	0	94.2590	67.9449	13.4003	0.3229	137	133
1	254.0000	11.0000	9	0	94.3265	68.0452	13.3465	0.2379	138	139
1	255.0000	11.0000	10	0	94.2650	68.0884	13.4411	0.3796	141	126
1	256.0000	11.0000	9	0	94.2624	68.0709	13.5204	0.3102	147	139
1	257.0000	11.0000	10	0	94.2436	68.0327	13.4964	0.3043	148	131
1	258.0000	11.0000	10	0	94.1700	68.0947	13.6437	0.2648	135	133
1	259.0000	11.0000	9	0	94.1659	68.1080	13.6729	0.3175	144	132
1	260.0000	11.0000	9	0	94.2474	68.0390	13.6848	0.2339	134	130
1	261.0000	11.0000	10	0	94.1434	68.1512	13.7376	0.3592	130	124
1	262.0000	11.0000	10	0	93.9864	68.2139	13.7299	0.3851	131	126
1	263.0000	11.0000	9	0	94.1877	68.1445	13.7466	0.4135	124	130
1	264.0000	11.0000	9	0	94.1588	68.1275	13.6058	0.5847	136	132
1	265.0000	11.0000	10	0	93.9506	68.2539	13.6822	0.3286	131	126
1	266.0000	11.0000	10	0	94.0763	68.1875	13.6942	0.3178	130	125
1	267.0000	11.0000	10	0	94.2801	68.0516	13.5708	0.3808	128	132
1	268.0000	11.0000	10	0	94.1770	68.1592	13.6348	0.4862	133	127
1	269.0000	11.0000	10	0	93.9988	68.1994	13.8479	0.4599	131	123
1	270.0000	11.0000	10	0	94.0910	68.2572	13.7385	0.4275	135	130
1	271.0000	11.0000	10	0	94.1001	68.1888	13.7839	0.3367	130	126
1	272.0000	11.0000	10	0	94.2420	68.2327	13.6868	0.5199	126	126
1	273.0000	11.0000	9	0	94.1400	68.3184	13.8224	0.4379	130	122
1	274.0000	11.0000	10	0	94.1063	68.2069	13.7967	0.4290	129	126
1	275.0000	11.0000	10	0	94.0854	68.3218	13.7669	0.3181	128	125
1	276.0000	11.0000	10	0	94.1194	68.2903	13.7256	0.3041	133	126
1	277.0000	11.0000	9	0	94.3877	68.1985	13.6535	0.4510	134	122
1	278.0000	11.0000	10	0	94.2422	68.2160	13.8216	0.4082	126	126
1	279.0000	11.0000	10	0	94.0690	68.3493	13.8319	0.4170	136	123
1	280.0000	11.0000	10	0	94.1469	68.3526	13.9448	0.4723	123	121
1	281.0000	11.0000	9	0	94.2565	68.2725	13.6710	0.4153	130	126
1	282.0000	11.0000	10	0	94.2753	68.2479	13.8120	0.4121	131	119
1	283.0000	11.0000	10	0	94.0797	68.3315	13.8943	0.3808	130	126
1	284.0000	11.0000	10	0	94.2411	68.2477	13.7910	0.3852	130	118
1	285.0000	11.0000	10	0	94.1736	68.1056	13.9699	0.5630	131	123
1	286.0000	11.0000	10	0	94.4204	68.3359	14.0491	0.4527	152	124
1	287.0000	11.0000	10	0	94.1882	68.2452	13.8094	0.2821	136	132
1	288.0000	11.0000	10	0	94.2174	68.2806	14.0028	0.3312	129	130
1	289.0000	11.0000	10	0	94.1493	68.3608	13.9790	0.3636	133	120
1	290.0000	11.0000	10	0	94.2072	68.2387	13.9760	0.4500	132	120
1	291.0000	11.0000	10	0	94.1069	68.1751	13.9301	0.4398	127	127
1	292.0000	11.0000	10	0	93.9697	68.1904	13.9693	0.3313	133	123
1	293.0000	11.0000	10	0	94.0423	68.2970	14.0756	0.4045	135	123
1	294.0000	11.0000	9	0	94.1094	68.1343	14.0717	0.5109	131	125
1	295.0000	11.0000	10	0	93.9867	68.0677	14.0350	0.3648	135	131
1	296.0000	11.0000	10	0	93.8978	68.1754	13.9696	0.4060	153	126
1	297.0000	11.0000	10	0	93.8490	68.1951	14.2378	0.4260	154	132
1	298.0000	11.0000	10	0	93.9585	68.1901	14.3119	0.3952	155	125
1	299.0000	11.0000	10	0	93.8648	68.2267	14.2237	0.2362	156	130
1	300.0000	11.0000	10	0	93.9146	68.2237	14.2417	0.3650	136	127
1	301.0000	11.0000	10	0	93.8854	68.1078	14.2333	0.3079	160	134
1	302.0000	11.0000	10	0	94.0220	68.1242	14.3459	0.3327	149	137
1	303.0000	11.0000	10	0	93.9136	68.1489	14.3572	0.2648	152	139
1	304.0000	11.0000	10	0	93.9030	68.2646	14.4633	0.2980	138	136
1	305.0000	11.0000	10	0	93.9246	68.2300	14.4421	0.2826	132	131
1	306.0000	11.0000	10	0	93.8042	68.3112	14.3993	0.2605	155	130
1	307.0000	11.0000	10	0	93.8194	68.2768	14.5375	0.3163	150	129
1	308.0000	11.0000	10	0	93.7717	68.3089	14.4877	0.3486	137	134
1	309.0000	11.0000	10	0	93.9025	68.2132	14.5433	0.2696	131	131
1	310.0000	11.0000	10	0	93.8160	68.2013	14.6119	0.3067	134	134
1	311.0000	11.0000	10	0	93.8286	68.1172	14.5835	0.2816	135	129
1	312.0000	11.0000	10	0	93.7615	68.2944	14.5491	0.3018	133	129
1	313.0000	11.0000	10	0	93.7358	68.3016	14.6785	0.3512	134	130
1	314.0000	11.0000	10	0	93.7764	68.2365	14.6443	0.3246	136	130
1	315.0000	11.0000	10	0	93.7512	68.2800	14.6733	0.3289	143	133
1	316.0000	11.0000	10	0	93.7756	68.2610	14.7396	0.3216	144	134
1	317.0000	11.0000	10	0	93.8139	68.2585	14.7700	0.2922	140	132
1	318.0000	11.0000	10	0	93.6866	68.3255	14.7875	0.3007	148	127
1	319.0000	11.0000	10	0	93.7048	68.2585	14.8063	0.2881	143	126
1	320.0000	11.0000	10	0	93.7591	68.2469	14.7987	0.3676	144	137
1	321.0000	11.0000	10	0	93.6445	68.2921	14.8728	0.3182	146	127
1	322.0000	11.0000	10	0	93.7130	68.2758	14.8223	0.3344	147	134
1	323.0000	11.0000	10	0	93.6741	68.2738	14.9109	0.3226	149	129
1	324.0000	11.0000	10	0	93.6890	68.2097	14.8605	0.2632	150	130
1	325.0000	11.0000	10	0	93.5933	68.3244	14.9887	0.3187	151	136
1	326.0000	11.0000	10	0	93.6560	68.3656	14.9293	0.2754	152	139
1	327.0000	11.0000	10	0	93.6855	68.2686	14.9561	0.2303	150	135
1	328.0000	11.0000	10	0	93.6195	68.2321	15.0294	0.3183	149	131
1	329.0000	11.0000	10	0	93.6184	68.2757	15.0009	0.2960	151	138
1	330.0000	11.0000	10	0	93.6732	68.2709	14.9537	0.2599	148	136
1	331.0000	11.0000	10	0	93.7096	68.1444	15.0635	0.3487	149	136
1	332.0000	11.0000	10	0	93.4842	68.2367	15.0430	0.3346	153	137
1	333.0000	11.0000	10	0	93.6690	68.1783	15.0946	0.3423	147	132
1	334.0000	11.0000	10	0	93.6390	68.2553	15.0729	0.4132	147	133
1	335.0000	11.0000	10	0	93.5119	68.3174	15.0889	0.3635	144	132
1	336.0000	11.0000	10	0	93.5423	68.2517	15.1905	0.3437	157	139
1	337.0000	11.0000	10	0	93.5477	68.2244	15.1736	0.2911	153	138
1	338.0000	11.0000	10	0	93.4964	68.1678	15.2114	0.3136	147	135
1	339.0000	11.0000	10	0	93.5825	68.2519	15.2329	0.3118	146	136
1	340.0000	11.0000	10	0	93.6337	68.1930	15.1407	0.3090	136	118
1	341.0000	11.0000	10	0	93.6819	68.0520	15.0299	0.4645	127	112
1	342.0000	11.0000	10	0	93.8463	68.1372	14.9951	0.3969	135	107
1	343.0000	11.0000	10	0	93.7328	68.1782	15.0716	0.4926	141	126
1	344.0000	11.0000	10	0	93.7194	68.1705	15.0447	0.4031	144	123
1	345.0000	11.0000	10	0	93.8053	68.1627	15.1622	0.4920	137	127
1	346.0000	11.0000	10	0	93.7255	68.1916	15.1302	0.3923	143	133
1	347.0000	11.0000	10	0	94.0123	68.1028	15.0536	0.3979	145	137
1	348.0000	11.0000	10	0	93.9655	68.0329	15.0802	0.3228	139	129
1	349.0000	11.0000	10	0	94.1301	68.0625	15.1037	0.3184	145	133
1	350.0000	11.0000	10	0	93.9837	68.1296	15.1620	0.5188	136	128
1	351.0000	11.0000	10	0	94.1084	68.0814	15.1128	0.3174	139	129
1	352.0000	11.0000	10	0	93.9958	68.1170	15.1423	0.3599	148	128
1	353.0000	11.0000	10	0	94.0793	68.0836	15.1719	0.3730	139	134
1	354.0000	11.0000	10	0	94.0870	68.0622	15.1300	0.4506	140	128
1	355.0000	11.0000	10	0	94.2003	68.0363	15.2256	0.3111	140	129
1	356.0000	11.0000	10	0	94.3395	67.8500	15.1853	0.2757	145	134
1	357.0000	11.0000	10	0	94.2977	68.0275	15.2642	0.4316	147	131
1	358.0000	11.0000	10	0	94.1999	68.0736	15.2074	0.2329	139	133
1	359.0000	11.0000	10	0	94.2450	68.0451	15.1336	0.3082	142	133
1	360.0000	11.0000	10	0	94.1590	67.9872	15.2722	0.3075	138	132
1	361.0000	11.0000	10	0	94.2155	68.0177	15.1329	0.2331	141	132
1	362.0000	11.0000	10	0	94.1518	68.0837	15.1738	0.2956	140	135
1	363.0000	11.0000	10	0	94.1755	68.0068	15.2605	0.2605	135	135
1	364.0000	11.0000	10	0	94.2002	67.9687	15.2499	0.2359	144	130
1	365.0000	11.0000	10	0	94.1757	67.9290	15.2557	0.3489	140	139
1	366.0000	11.0000	10	0	94.1458	68.0158	15.2764	0.3058	148	139
1	367.0000	11.0000	10	0	94.0497	68.0378	15.3001	0.3155	141	132
1	368.0000	11.0000	10	0	94.1604	67.9995	15.3177	0.2980	147	137
1	369.0000	11.0000	10	0	94.0591	68.0500	15.3097	0.2922	144	137
1	370.0000	11.0000	10	0	94.1685	67.9897	15.2996	0.2765	145	136
1	371.0000	11.0000	10	0	94.0956	67.9751	15.3506	0.3129	151	137
1	372.0000	11.0000	10	0	94.0657	68.0807	15.3569	0.3052	147	134
1	373.0000	11.0000	10	0	94.0848	68.0155	15.4042	0.2213	146	147
1	374.0000	11.0000	10	0	94.1223	68.0200	15.3256	0.2701	141	140
1	375.0000	11.0000	10	0	94.0959	68.0100	15.3802	0.2786	144	137
1	376.0000	11.0000	10	0	94.0774	67.9556	15.2740	0.2219	142	136
1	377.0000	11.0000	10	0	94.0731	67.8901	15.4234	0.2332	137	142
1	378.0000	11.0000	10	0	93.9989	68.0551	15.3953	0.2646	149	137
1	379.0000	11.0000	10	0	94.0261	68.0005	15.4692	0.2671	146	137
1	380.0000	11.0000	10	0	93.9968	68.0387	15.3604	0.3804	147	139
1	381.0000	11.0000	10	0	93.9767	68.0281	15.3955	0.2885	143	138
1	382.0000	11.0000	10	0	94.0024	68.0586	15.3859	0.3267	146	135
1	383.0000	11.0000	10	0	94.0292	68.0206	15.3476	0.2919	143	138
1	384.0000	11.0000	10	0	94.0010	68.0570	15.4046	0.2928	149	139
1	385.0000	11.0000	10	0	94.0106	68.0471	15.3654	0.2198	143	143
1	386.0000	11.0000	10	0	93.9428	68.0036	15.4135	0.2894	139	142
1	387.0000	11.0000	10	0	94.0370	68.0063	15.3440	0.3114	145	138
1	388.0000	11.0000	10	0	94.0018	68.0540	15.2894	0.2948	146	143
1	389.0000	11.0000	10	0	93.9753	68.0354	15.4131	0.3295	139	133
1	390.0000	11.0000	10	0	94.0381	68.0138	15.3136	0.3476	141	132
1	391.0000	11.0000	10	0	94.0733	67.9469	15.4087	0.3706	143	138
1	392.0000	11.0000	10	0	94.0114	68.0493	15.3067	0.2955	144	137
1	393.0000	11.0000	10	0	93.9073	68.0291	15.4060	0.3348	145	134
1	394.0000	11.0000	10	0	94.0748	68.0513	15.3367	0.2969	147	137
1	395.0000	11.0000	10	0	94.1021	67.9996	15.2090	0.3814	143	134
1	396.0000	11.0000	10	0	94.0776	67.9822	15.2594	0.3579	138	138
1	397.0000	11.0000	10	0	93.9882	68.0413	15.3401	0.3403	146	137
1	398.0000	11.0000	10	0	94.0418	67.9595	15.3994	0.3736	141	139
1	399.0000	11.0000	10	0	93.9554	68.0027	15.3173	0.3752	149	138
1	400.0000	11.0000	10	0	94.0198	68.0044	15.2849	0.3974	144	137
1	401.0000	11.0000	10	0	94.0102	68.0253	15.2875	0.3328	150	142
1	402.0000	11.0000	10	0	94.0749	67.9680	15.2437	0.2927	137	132
1	403.0000	11.0000	10	0	94.1196	67.9309	15.3169	0.3601	143	138
1	404.0000	11.0000	10	0	94.0728	67.9637	15.2155	0.3447	142	135
1	405.0000	11.0000	10	0	94.0387	67.9404	15.1880	0.4229	147	136
1	406.0000	11.0000	10	0	94.1493	67.7996	15.0883	0.3409	151	135
1	407.0000	11.0000	10	0	94.0903	67.9941	15.1991	0.2509	147	131
1	408.0000	11.0000	10	0	94.0966	67.9206	14.9754	0.5515	148	129
1	409.0000	11.0000	10	0	94.1500	67.9361	15.1698	0.4395	142	139
1	410.0000	11.0000	9	0	94.1353	67.9866	14.9219	0.4346	144	131
1	411.0000	11.0000	10	0	94.1796	67.8191	14.8797	0.4425	151	129
1	412.0000	11.0000	10	0	94.0984	67.9300	15.0549	0.4001	137	124
1	413.0000	11.0000	10	0	94.1508	67.8518	15.0887	0.3591	145	128
1	414.0000	11.0000	10	0	94.0586	68.0580	15.0768	0.2890	144	126
1	415.0000	11.0000	10	0	93.9747	68.0511	14.9512	0.4124	143	124
1	416.0000	11.0000	10	0	93.9556	68.0339	15.0698	0.3511	139	122
1	417.0000	11.0000	10	0	94.1080	67.9957	15.1010	0.4023	137	122
1	418.0000	11.0000	10	0	94.1210	67.9807	15.0430	0.2652	131	122
1	419.0000	11.0000	10	0	93.9914	67.9705	15.1272	0.3839	138	125
1	420.0000	11.0000	10	0	94.0878	68.0086	14.9904	0.3975	143	127
1	421.0000	11.0000	10	0	94.1695	68.0609	14.8740	0.3972	144	128
1	422.0000	11.0000	10	0	94.1313	68.0317	14.8984	0.3764	152	129
1	423.0000	11.0000	10	0	94.1859	67.9178	14.9219	0.4054	157	135
1	424.0000	11.0000	10	0	94.2555	67.9304	14.9244	0.4029	149	133
1	425.0000	11.0000	10	0	94.2182	67.9745	14.9316	0.3873	150	129
1	426.0000	11.0000	10	0	94.1498	67.9478	14.8989	0.5195	148	134
1	427.0000	11.0000	10	0	94.2965	68.0334	14.8224	0.4212	148	129
1	428.0000	11.0000	10	0	94.5024	67.8581	14.6962	0.4266	153	135
1	429.0000	11.0000	10	0	94.5833	67.8168	14.7049	0.4752	147	126
1	430.0000	11.0000	10	0	94.3694	67.9427	14.6730	0.4381	143	132
1	431.0000	11.0000	10	0	94.3219	67.9958	14.7406	0.3687	137	129
1	432.0000	11.0000	10	0	94.4013	67.9251	14.6800	0.4181	145	131
1	433.0000	11.0000	10	0	94.6778	67.8970	14.5524	0.4582	135	123
1	434.0000	11.0000	10	0	94.6607	67.7360	14.5964	0.5287	142	125
1	435.0000	11.0000	10	0	94.7276	67.9758	14.6076	0.4470	148	131
1	436.0000	11.0000	10	0	94.7860	67.6046	14.5503	0.5689	139	125
1	437.0000	11.0000	10	0	95.2834	67.6667	14.3031	0.5272	145	120
1	438.0000	11.0000	10	0	95.2947	67.7085	14.3584	0.5107	141	132
1	439.0000	11.0000	9	0	95.4227	67.6080	14.1899	0.3442	131	130
1	440.0000	11.0000	10	0	95.4308	67.6794	14.3098	0.3735	138	132
1	441.0000	11.0000	10	0	95.6190	67.6361	14.2829	0.3920	134	133
1	442.0000	11.0000	10	0	95.6011	67.7564	14.1841	0.4930	130	131
1	443.0000	11.0000	10	0	95.6217	67.4959	14.1497	0.3496	132	133
1	444.0000	11.0000	10	0	95.6070	67.5055	14.2683	0.3116	133	134
1	445.0000	11.0000	10	0	95.7371	67.5249	14.2661	0.3174	139	134
1	446.0000	11.0000	10	0	95.7492	67.5875	14.2116	0.2925	144	136
1	447.0000	11.0000	10	0	95.6994	67.7355	14.2551	0.4078	141	135
1	448.0000	11.0000	10	0	95.8260	67.5243	14.2879	0.2531	140	134
1	449.0000	11.0000	10	0	95.9016	67.6392	14.2921	0.3057	142	141
1	450.0000	11.0000	10	0	95.8462	67.5948	14.3187	0.2984	142	136
1	451.0000	11.0000	10	0	95.7154	67.5740	14.2588	0.2909	133	140
1	452.0000	11.0000	10	0	95.8461	67.4925	14.2657	0.2922	137	140
1	453.0000	11.0000	10	0	95.8267	67.5178	14.2639	0.2706	138	140
1	454.0000	11.0000	10	0	95.8332	67.6380	14.2140	0.2866	135	130
1	455.0000	11.0000	10	0	95.8429	67.5565	14.2382	0.3042	146	141
1	456.0000	11.0000	10	0	95.8210	67.6238	14.3120	0.2705	145	142
1	457.0000	11.0000	10	0	95.9557	67.5896	14.2332	0.2298	136	137
1	458.0000	11.0000	10	0	95.8646	67.5771	14.2799	0.2474	140	134
1	459.0000	11.0000	10	0	95.8186	67.5577	14.3067	0.2640	144	133
1	460.0000	11.0000	10	0	95.7877	67.6157	14.3145	0.2366	145	137
1	461.0000	11.0000	10	0	95.8387	67.5963	14.3313	0.2407	139	136
1	462.0000	11.0000	10	0	95.8029	67.5709	14.3330	0.2449	145	145
1	463.0000	11.0000	10	0	95.7378	67.6517	14.3632	0.2933	145	133
1	464.0000	11.0000	10	0	95.7987	67.6075	14.4124	0.2873	145	136
1	465.0000	11.0000	10	0	95.7763	67.6108	14.3973	0.2432	156	143
1	466.0000	11.0000	9	0	95.8177	67.5118	14.4403	0.2903	155	146
1	467.0000	11.0000	10	0	95.6913	67.7045	14.3714	0.3245	149	143
1	468.0000	11.0000	10	0	95.6335	67.6310	14.4405	0.3152	155	139
1	469.0000	11.0000	10	0	95.6982	67.5388	14.3966	0.2580	142	135
1	470.0000	11.0000	10	0	95.6332	67.5777	14.4049	0.2630	139	141
1	471.0000	11.0000	10	0	95.6275	67.5586	14.3977	0.2548	138	138
1	472.0000	11.0000	10	0	95.6108	67.6420	14.4474	0.2138	141	137
1	473.0000	11.0000	10	0	95.6564	67.5637	14.4403	0.2706	148	134
1	474.0000	11.0000	10	0	95.6614	67.6084	14.4615	0.2684	147	133
1	475.0000	11.0000	10	0	95.6006	67.6214	14.4934	0.2371	139	133
1	476.0000	11.0000	10	0	95.6293	67.6554	14.4736	0.2890	143	125
1	477.0000	11.0000	10	0	95.5372	67.6113	14.3962	0.2597	140	117
1	478.0000	11.0000	10	0	95.5806	67.4563	14.4459	0.3572	138	119
1	479.0000	11.0000	10	0	95.5883	67.5847	14.4794	0.2755	132	122
1	480.0000	11.0000	10	0	95.3397	67.5971	14.3776	0.2534	132	116
1	481.0000	11.0000	10	0	95.3573	67.6692	14.5170	0.3866	126	111
1	482.0000	11.0000	10	0	95.7604	67.6478	14.5693	0.3750	129	120
1	483.0000	11.0000	10	0	95.6847	67.6492	14.5248	0.3758	123	118
1	484.0000	11.0000	10	0	95.7854	67.6230	14.3745	0.6713	125	115
1	485.0000	11.0000	10	0	96.0222	67.8013	14.3905	0.5349	130	116
1	486.0000	11.0000	10	0	96.2434	67.6272	14.0027	0.6932	141	112
1	487.0000	11.0000	10	0	96.9566	67.3443	14.3785	0.9658	125	115
1	488.0000	11.0000	9	0	97.3548	67.1939	14.6079	0.7270	127	118
1	489.0000	11.0000	10	0	97.3193	66.9388	14.0361	0.7826	124	114
1	490.0000	11.0000	10	0	97.3105	67.3824	14.1655	0.9849	123	115
1	491.0000	11.0000	9	0	97.2166	67.3237	13.9661	1.2439	143	116
1	492.0000	11.0000	9	0	97.0651	66.9409	14.2693	1.2109	123	109
1	493.0000	11.0000	10	0	98.1661	67.0207	14.6424	0.2369	126	118
1	0.0000	12.0000	10	0	6.4035	107.5978	131.0902	0.3904	155	140
1	1.0000	12.0000	10	0	6.4705	107.5949	131.1501	0.3109	152	127
1	2.0000	12.0000	10	0	6.5713	107.5941	131.1246	0.3302	149	132
1	3.0000	12.0000	10	0	6.3527	107.6865	131.1213	0.2856	156	140
1	4.0000	12.0000	10	0	6.4007	107.7329	131.0840	0.2908	151	137
1	5.0000	12.0000	10	0	6.1692	107.7484	130.9942	0.3211	155	133
1	6.0000	12.0000	10	0	6.2902	107.7120	131.0324	0.2266	153	141
1	7.0000	12.0000	10	0	6.5613	107.6938	131.1958	0.3734	153	136
1	8.0000	12.0000	10	0	6.2485	107.6895	131.1360	0.2973	156	138
1	9.0000	12.0000	9	0	6.6319	107.6059	131.3076	0.3653	155	136
1	10.0000	12.0000	10	0	6.2729	107.8479	131.0365	0.2785	155	137
1	11.0000	12.0000	10	0	6.3122	107.6574	131.1773	0.3952	147	132
1	12.0000	12.0000	10	0	6.4709	107.5711	131.2106	0.3851	177	138
1	13.0000	12.0000	10	0	6.3139	107.6334	131.0875	0.3674	148	133
1	14.0000	12.0000	10	0	6.5055	107.6948	131.1034	0.2709	150	135
1	15.0000	12.0000	10	0	6.4927	107.6860	131.2116	0.3532	143	132
1	16.0000	12.0000	10	0	6.2178	107.6036	131.0437	0.3777	149	135
1	17.0000	12.0000	10	0	6.1799	107.5652	131.0562	0.3936	169	126
1	18.0000	12.0000	10	0	6.2603	107.6343	130.9279	0.2759	145	127
1	19.0000	12.0000	10	0	6.3770	107.5623	131.1939	0.4905	146	126
1	20.0000	12.0000	10	0	6.1191	107.4203	130.9540	0.3831	146	130
1	21.0000	12.0000	10	0	6.4477	107.5565	131.3587	0.6198	144	125
1	22.0000	12.0000	10	0	6.4938	107.5633	131.1223	0.4338	136	125
1	23.0000	12.0000	10	0	6.4418	107.3048	131.1579	0.5104	139	121
1	24.0000	12.0000	10	0	6.5055	107.5674	131.0303	0.4144	133	123
1	25.0000	12.0000	10	0	6.5050	107.4563	131.0898	0.3627	132	123
1	26.0000	12.0000	10	0	6.4301	107.3993	131.1032	0.5023	138	118
1	27.0000	12.0000	10	0	6.1605	107.3347	131.0076	0.4021	127	117
1	28.0000	12.0000	10	0	6.3093	107.4194	131.2754	0.6175	123	110
1	29.0000	12.0000	10	0	5.8979	107.5571	131.2230	0.7589	127	107
1	30.0000	12.0000	10	0	6.1735	107.2959	131.3562	0.4249	115	103
1	31.0000	12.0000	9	0	6.0742	107.3627	131.2888	0.5290	119	112
1	32.0000	12.0000	10	0	5.9696	107.3611	131.3634	0.5563	118	104
1	33.0000	12.0000	9	0	6.5400	107.5498	131.1596	0.4885	122	104
1	34.0000	12.0000	10	0	6.0325	107.4449	131.3005	0.6010	112	103
1	35.0000	12.0000	10	0	6.4854	107.4670	131.2269	0.6889	114	98
1	36.0000	12.0000	10	0	6.2899	107.3579	131.4137	0.5826	98	95
1	37.0000	12.0000	10	0	6.4320	107.5822	131.2091	0.5534	101	88
1	38.0000	12.0000	9	0	6.1375	107.2053	131.0946	0.5766	99	88
1	39.0000	12.0000	7	0	6.6383	107.3801	131.5093	0.6462	89	82
1	40.0000	12.0000	6	0	6.5650	107.5813	131.4986	0.3856	90	86
1	41.0000	12.0000	7	0	6.2091	106.9782	131.3069	0.4821	87	75
1	42.0000	12.0000	6	0	6.7217	107.3789	130.8414	0.8027	73	73
0	43.0000	12.0000	0	3	0.0000	0.0000	0.0000	0.0000	79	77
2	44.0000	12.0000	6	0	7.9572	53.1335	32.4033	0.8550	78	77
0	45.0000	12.0000	0	3	0.0000	0.0000	0.0000	0.0000	77	78
2	46.0000	12.0000	6	0	8.3672	53.1680	32.3765	0.9326	75	77
2	47.0000	12.0000	8	0	8.1314	53.1635	32.2003	0.6285	78	75
2	48.0000	12.0000	6	0	7.7871	52.7396	32.0990	0.4560	71	76
3	49.0000	12.0000	7	0	7.8833	53.0251	212.6486	0.6972	87	75
0	50.0000	12.0000	0	3	0.0000	0.0000	0.0000	0.0000	90	82
2	51.0000	12.0000	6	0	7.7788	53.1797	32.1693	0.5266	94	81
2	52.0000	12.0000	8	0	8.2989	53.1498	32.4601	0.9598	104	79
2	53.0000	12.0000	7	0	7.8111	53.2584	32.6818	0.5429	94	83
2	54.0000	12.0000	7	0	7.6558	53.3369	32.5867	0.4718	112	89
2	55.0000	12.0000	8	0	7.5670	53.2110	32.4218	0.4981	108	93
2	56.0000	12.0000	8	0	7.7964	53.6530	32.3547	0.4348	108	93
2	57.0000	12.0000	8	0	7.7629	53.6188	32.3594	0.3719	108	98
3	58.0000	12.0000	7	0	7.6190	53.3058	212.4642	0.3421	119	95
2	59.0000	12.0000	8	0	7.6942	53.5364	32.7410	0.3152	121	94
2	60.0000	12.0000	7	0	7.6701	53.2842	32.3911	0.6024	116	99
2	61.0000	12.0000	8	0	7.6739	53.3028	32.4173	0.3737	123	95
2	62.0000	12.0000	8	0	7.8040	53.1590	32.6957	0.4592	122	95
2	63.0000	12.0000	8	0	7.5820	53.3793	32.5388	0.5837	105	91
2	64.0000	12.0000	7	0	7.4005	53.0105	32.7710	0.4587	111	89
2	65.0000	12.0000	7	0	7.5811	52.9835	32.5252	0.3515	119	94
2	66.0000	12.0000	8	0	7.4286	53.0696	32.5704	0.5446	123	96
2	67.0000	12.0000	8	0	7.9953	53.3172	32.3721	0.4093	111	96
2	68.0000	12.0000	9	0	7.7808	53.1552	32.2900	0.4393	114	99
2	69.0000	12.0000	8	0	7.8519	53.4706	32.3799	0.3355	119	98
2	70.0000	12.0000	9	0	7.8843	53.2367	32.2046	0.4713	113	99
2	71.0000	12.0000	8	0	7.7188	53.4796	32.5407	0.3145	111	100
2	72.0000	12.0000	7	0	7.7666	53.6038	32.5150	0.2351	119	99
2	73.0000	12.0000	8	0	7.9287	53.5171	32.5005	0.3336	117	102
2	74.0000	12.0000	8	0	7.7475	53.7436	32.3858	0.3393	118	96
2	75.0000	12.0000	7	0	7.7241	53.1758	32.6982	0.3256	119	102
2	76.0000	12.0000	6	0	7.7100	53.2974	32.6028	0.4540	110	92
2	77.0000	12.0000	8	0	7.8197	53.5670	32.5302	0.3273	117	93
2	78.0000	12.0000	6	0	7.7282	53.4582	32.7110	0.3719	93	83
0	79.0000	12.0000	0	3	0.0000	0.0000	0.0000	0.0000	95	74
0	80.0000	12.0000	0	3	0.0000	0.0000	0.0000	0.0000	86	67
0	81.0000	12.0000	0	3	0.0000	0.0000	0.0000	0.0000	75	66
0	82.0000	12.0000	0	3	0.0000	0.0000	0.0000	0.0000	74	68
3	83.0000	12.0000	6	0	76.5114	42.5775	275.9578	1.0419	78	67
0	84.0000	12.0000	0	3	0.0000	0.0000	0.0000	0.0000	73	63
1	85.0000	12.0000	6	0	126.7360	33.2526	165.9515	1.7520	67	67
3	86.0000	12.0000	6	0	90.5244	66.7198	213.9303	1.3771	67	65
0	87.0000	12.0000	0	3	0.0000	0.0000	0.0000	0.0000	71	68
0	88.0000	12.0000	0	3	0.0000	0.0000	0.0000	0.0000	74	63
2	89.0000	12.0000	6	0	8.1986	54.0483	32.1783	0.2871	86	70
0	90.0000	12.0000	0	3	0.0000	0.0000	0.0000	0.0000	86	73
2	91.0000	12.0000	7	0	8.0883	53.8062	32.1388	0.4297	91	77
2	92.0000	12.0000	6	0	8.0907	53.9064	32.2189	0.3648	89	77
2	93.0000	12.0000	6	0	8.2520	54.1827	31.4648	0.9395	92	80
2	94.0000	12.0000	7	0	8.1276	53.5259	32.3028	0.3738	89	80
0	95.0000	12.0000	0	3	0.0000	0.0000	0.0000	0.0000	87	82
2	96.0000	12.0000	6	0	8.5737	54.1912	32.1513	0.2046	90	79
2	97.0000	12.0000	6	0	8.2260	53.9370	32.1321	0.4433	88	75
2	98.0000	12.0000	6	0	8.4114	53.5691	32.3185	0.4720	85	77
0	99.0000	12.0000	0	3	0.0000	0.0000	0.0000	0.0000	61	62
1	100.0000	12.0000	7	0	6.3439	107.0622	131.1317	0.3249	71	63
1	101.0000	12.0000	9	0	5.6411	106.6370	131.0183	0.7544	101	97
1	102.0000	12.0000	10	0	6.6344	107.1298	130.9088	0.5872	127	111
1	103.0000	12.0000	10	0	5.9489	107.0661	131.0185	0.4232	122	107
1	104.0000	12.0000	10	0	6.3108	107.1967	131.1023	0.3195	134	119
1	105.0000	12.0000	10	0	6.3385	107.0710	131.2000	0.4124	130	121
1	106.0000	12.0000	10	0	6.2245	107.0601	131.2257	0.4144	135	126
1	107.0000	12.0000	10	0	6.3408	107.3194	131.1201	0.2630	135	124
1	108.0000	12.0000	10	0	6.4769	107.3117	131.2063	0.4503	140	133
1	109.0000	12.0000	10	0	6.4805	107.2765	131.3716	0.3446	138	124
1	110.0000	12.0000	10	0	6.2835	107.1196	131.1371	0.3643	136	131
1	111.0000	12.0000	10	0	6.1975	107.0885	131.2159	0.3748	134	126
1	112.0000	12.0000	10	0	6.4611	107.2042	131.1598	0.3108	142	124
1	113.0000	12.0000	10	0	6.2628	107.2756	131.1430	0.3727	151	129
1	114.0000	12.0000	10	0	6.2533	107.2190	131.1952	0.3581	147	123
1	115.0000	12.0000	10	0	6.4054	107.1129	131.1855	0.3141	134	123
1	116.0000	12.0000	10	0	6.3617	107.0782	131.1641	0.3953	140	123
1	117.0000	12.0000	10	0	6.4546	107.2127	131.2416	0.3900	135	127
1	118.0000	12.0000	10	0	6.5023	107.2158	131.2523	0.3140	136	123
1	119.0000	12.0000	9	0	6.4717	107.1668	131.3010	0.3233	137	129
1	120.0000	12.0000	10	0	6.6152	107.2444	131.3139	0.2686	138	123
1	121.0000	12.0000	10	0	6.3243	107.2215	131.2698	0.3069	144	131
1	122.0000	12.0000	10	0	6.3292	107.2284	131.1935	0.3044	140	121
1	123.0000	12.0000	10	0	6.2102	107.1623	131.1693	0.3347	142	131
1	124.0000	12.0000	10	0	6.0212	107.1457	130.9623	0.4231	133	124
1	125.0000	12.0000	10	0	6.2394	107.2098	131.1875	0.3528	131	131
1	126.0000	12.0000	10	0	6.0448	107.1240	131.0845	0.4164	134	132
1	127.0000	12.0000	10	0	6.3321	107.0970	131.0803	0.3995	141	133
1	128.0000	12.0000	10	0	6.4078	107.0032	131.2191	0.3650	141	131
1	129.0000	12.0000	10	0	6.3650	106.8858	131.0350	0.4100	139	124
1	130.0000	12.0000	10	0	6.2755	106.9533	131.1071	0.4185	144	126
1	131.0000	12.0000	10	0	6.1349	107.0651	131.0076	0.4064	136	127
1	132.0000	12.0000	10	0	6.6096	107.2082	131.0162	0.5069	135	131
1	133.0000	12.0000	9	0	6.4468	107.0705	131.1818	0.4076	130	132
1	134.0000	12.0000	10	0	6.3473	107.1327	131.2984	0.4994	138	124
1	135.0000	12.0000	10	0	6.1290	107.2562	131.0066	0.3978	135	131
1	136.0000	12.0000	10	0	6.3764	107.1100	131.1584	0.3877	132	123
1	137.0000	12.0000	10	0	6.1686	107.0296	131.0251	0.4269	133	123
1	138.0000	12.0000	10	0	6.4343	106.9658	131.3230	0.3663	132	123
1	139.0000	12.0000	10	0	6.4584	106.7597	131.2113	0.2955	135	119
1	140.0000	12.0000	10	0	6.3258	106.8991	131.1373	0.5079	133	120
1	141.0000	12.0000	10	0	6.5117	106.8494	131.2235	0.3938	132	125
1	142.0000	12.0000	10	0	6.3157	106.9105	131.0292	0.4352	132	121
1	143.0000	12.0000	10	0	6.3565	107.0072	131.1596	0.4761	130	119
1	144.0000	12.0000	9	0	6.1724	106.9290	131.2627	0.6073	136	124
1	145.0000	12.0000	10	0	6.2909	107.0091	131.1169	0.3932	131	122
1	146.0000	12.0000	10	0	6.2693	107.0003	131.2624	0.4151	133	121
1	147.0000	12.0000	10	0	6.2488	107.0020	131.0331	0.4727	133	121
1	148.0000	12.0000	10	0	6.0217	107.0644	131.0928	0.3907	137	127
1	149.0000	12.0000	9	0	6.2283	107.1057	131.2472	0.4666	136	122
1	150.0000	12.0000	10	0	6.3597	107.1538	131.1199	0.3899	140	125
1	151.0000	12.0000	10	0	6.2754	106.9747	131.2292	0.4422	137	124
1	152.0000	12.0000	10	0	6.2206	107.1211	131.1693	0.2901	136	125
1	153.0000	12.0000	10	0	6.3514	107.1544	131.1059	0.3380	132	125
1	154.0000	12.0000	10	0	6.3740	107.1847	131.1161	0.3767	138	121
1	155.0000	12.0000	10	0	6.2254	107.1039	131.0915	0.3962	138	120
1	156.0000	12.0000	10	0	6.1613	106.9014	131.1498	0.5657	141	128
1	157.0000	12.0000	10	0	6.1258	107.1072	131.1845	0.4794	126	132
1	158.0000	12.0000	10	0	6.4366	107.2241	131.2415	0.6225	138	130
1	159.0000	12.0000	10	0	6.3344	106.9805	131.2567	0.6351	132	125
1	160.0000	12.0000	10	0	6.7018	107.1867	131.2842	0.5359	135	126
1	161.0000	12.0000	10	0	6.4041	107.1770	131.3176	0.3618	138	130
1	162.0000	12.0000	10	0	6.3377	107.1466	131.2678	0.4065	143	132
1	163.0000	12.0000	10	0	6.5595	107.2524	131.1199	0.4305	139	124
1	164.0000	12.0000	10	0	6.4700	107.2426	131.0122	0.4851	136	117
1	165.0000	12.0000	9	0	6.2333	107.2414	131.2504	0.4929	114	101
1	166.0000	12.0000	10	0	6.6521	106.9289	131.3565	0.4066	96	85
1	167.0000	12.0000	7	0	6.9260	106.6698	131.4542	0.6916	77	68
3	168.0000	12.0000	7	0	114.1096	91.9533	212.7103	1.5867	46	56
0	169.0000	12.0000	0	3	0.0000	0.0000	0.0000	0.0000	55	59
1	170.0000	12.0000	7	0	92.3080	67.9130	14.9365	0.8816	71	68
1	171.0000	12.0000	7	0	92.4072	68.2027	15.2924	0.8845	87	79
1	172.0000	12.0000	9	0	91.8745	68.0998	16.2865	0.7080	94	88
1	173.0000	12.0000	9	0	91.8988	67.7819	16.2269	0.4000	95	93
1	174.0000	12.0000	9	0	91.7019	67.9968	16.3085	0.6121	91	92
1	175.0000	12.0000	9	0	92.0951	67.7623	16.0921	0.4714	91	89
1	176.0000	12.0000	9	0	91.9445	67.9393	16.0180	0.4627	81	88
1	177.0000	12.0000	9	0	92.3160	67.7852	16.1026	0.6580	86	78
1	178.0000	12.0000	9	0	91.9377	67.8222	16.0802	0.5054	85	76
1	179.0000	12.0000	8	0	91.9470	68.2822	16.0505	0.6385	103	73
1	180.0000	12.0000	8	0	92.2496	67.7813	15.3084	1.0392	78	75
1	181.0000	12.0000	7	0	93.3189	67.2125	14.3569	1.4102	84	68
1	182.0000	12.0000	7	0	92.8257	67.9248	14.1350	0.7549	81	76
1	183.0000	12.0000	8	0	94.1231	67.5396	13.4668	0.7882	90	74
1	184.0000	12.0000	8	0	94.0843	67.2335	13.4330	0.2955	92	79
1	185.0000	12.0000	9	0	94.1271	67.4675	13.4933	0.5012	92	75
1	186.0000	12.0000	7	0	94.2148	67.4876	13.4113	0.4974	91	82
1	187.0000	12.0000	8	0	94.1513	67.5117	13.5867	0.6655	90	78
1	188.0000	12.0000	8	0	94.1295	67.4066	13.3796	0.4809	113	86
1	189.0000	12.0000	8	0	94.0083	67.8318	12.9578	0.5868	108	86
1	190.0000	12.0000	9	0	93.9397	67.5007	12.8586	0.7378	114	91
1	191.0000	12.0000	9	0	93.6170	67.4467	13.2170	0.6904	107	86
1	192.0000	12.0000	8	0	93.7491	67.6571	13.2219	0.4576	106	89
1	193.0000	12.0000	10	0	93.7505	67.5066	13.0141	0.5952	101	83
1	194.0000	12.0000	9	0	93.6852	67.5042	13.0344	0.7607	108	93
1	195.0000	12.0000	8	0	93.9650	67.6299	13.2660	0.2119	113	90
1	196.0000	12.0000	9	0	94.1291	67.2283	12.8793	0.5974	107	93
1	197.0000	12.0000	8	0	93.8146	67.4016	12.8924	0.5620	114	93
1	198.0000	12.0000	9	0	93.9655	67.4663	12.7730	0.6929	106	91
1	199.0000	12.0000	9	0	93.9629	67.7151	12.3944	0.9872	119	94
1	200.0000	12.0000	9	0	94.6225	67.3747	12.4211	0.9843	117	98
1	201.0000	12.0000	9	0	94.5098	67.7405	12.2274	0.8202	122	98
1	202.0000	12.0000	10	0	94.4432	67.6626	12.3606	0.7686	118	96
1	203.0000	12.0000	9	0	94.0525	67.6633	12.4383	0.9779	114	103
1	204.0000	12.0000	9	0	94.3809	67.3946	11.9269	0.6028	115	100
1	205.0000	12.0000	10	0	94.6748	67.3353	11.9635	0.5429	113	108
1	206.0000	12.0000	9	0	94.3398	67.5444	11.8356	0.5734	121	111
1	207.0000	12.0000	9	0	94.3384	67.5036	12.1126	0.5717	115	104
1	208.0000	12.0000	9	0	94.5551	67.5125	11.9802	0.3426	106	110
1	209.0000	12.0000	10	0	94.6477	67.6325	12.0456	0.4815	114	105
1	210.0000	12.0000	10	0	94.7166	67.7018	12.1919	0.6467	118	108
1	211.0000	12.0000	10	0	94.5954	67.6179	11.8123	0.4005	121	113
1	212.0000	12.0000	10	0	94.6574	67.4408	12.0217	0.4156	118	112
1	213.0000	12.0000	10	0	94.5129	67.6590	12.0731	0.3201	121	117
1	214.0000	12.0000	10	0	94.6698	67.4004	11.9438	0.4787	146	122
1	215.0000	12.0000	10	0	94.6477	67.5277	12.1241	0.3524	124	121
1	216.0000	12.0000	10	0	94.7111	67.6660	12.1302	0.2839	128	121
1	217.0000	12.0000	10	0	94.5542	67.6612	12.2328	0.2933	124	120
1	218.0000	12.0000	9	0	94.5118	67.6799	12.2429	0.2850	154	124
1	219.0000	12.0000	10	0	94.3934	67.7693	12.2460	0.3460	131	125
1	220.0000	12.0000	10	0	94.3652	67.8303	12.1496	0.3468	132	123
1	221.0000	12.0000	9	0	94.5265	67.6816	12.3913	0.3295	126	124
1	222.0000	12.0000	10	0	94.4741	67.7270	12.2040	0.3254	124	120
1	223.0000	12.0000	10	0	94.6690	67.8166	12.1076	0.4606	124	115
1	224.0000	12.0000	10	0	94.5494	67.7354	12.1892	0.4233	125	117
1	225.0000	12.0000	10	0	94.4910	67.8091	12.1540	0.5190	129	121
1	226.0000	12.0000	10	0	94.4897	67.7483	12.3271	0.3761	131	125
1	227.0000	12.0000	10	0	94.6093	67.7506	12.3447	0.1970	129	122
1	228.0000	12.0000	10	0	94.5742	67.6765	12.3413	0.3316	127	125
1	229.0000	12.0000	10	0	94.3812	67.7121	12.4637	0.2867	131	127
1	230.0000	12.0000	10	0	94.3442	67.6535	12.4287	0.4228	132	127
1	231.0000	12.0000	10	0	94.3013	67.8724	12.3934	0.3952	133	126
1	232.0000	12.0000	10	0	94.4081	67.8200	12.4045	0.4325	131	129
1	233.0000	12.0000	10	0	94.4798	67.7778	12.4323	0.4141	133	125
1	234.0000	12.0000	10	0	94.4740	67.7692	12.5366	0.3062	132	130
1	235.0000	12.0000	10	0	94.4197	67.9395	12.5209	0.3815	134	123
1	236.0000	12.0000	10	0	94.5053	67.8963	12.7370	0.3421	140	123
1	237.0000	12.0000	10	0	94.5867	67.9560	12.5371	0.5222	129	128
1	238.0000	12.0000	10	0	94.6173	67.8165	12.7110	0.2898	142	130
1	239.0000	12.0000	10	0	94.5495	67.8994	12.7380	0.2048	136	127
1	240.0000	12.0000	10	0	94.5667	67.8707	12.7576	0.3103	136	123
1	241.0000	12.0000	10	0	94.4556	67.9996	12.7480	0.2561	131	130
1	242.0000	12.0000	9	0	94.4128	67.9436	12.8808	0.2971	130	131
1	243.0000	12.0000	10	0	94.5051	67.9013	12.8553	0.2711	132	127
1	244.0000	12.0000	10	0	94.3316	68.0259	12.9986	0.2627	133	128
1	245.0000	12.0000	10	0	94.3291	67.9325	13.0065	0.3735	136	128
1	246.0000	12.0000	10	0	94.3385	68.0093	12.8342	0.4520	133	130
1	247.0000	12.0000	10	0	94.3189	68.0409	13.1553	0.2929	133	130
1	248.0000	12.0000	10	0	94.4726	67.9452	13.0719	0.2813	140	132
1	249.0000	12.0000	10	0	94.4142	67.9706	13.1744	0.3710	132	129
1	250.0000	12.0000	10	0	94.4166	67.9611	13.1664	0.3830	134	134
1	251.0000	12.0000	10	0	94.3433	68.0023	13.2689	0.2598	135	138
1	252.0000	12.0000	10	0	94.4417	67.9851	13.2948	0.2839	128	128
1	253.0000	12.0000	10	0	94.2933	68.0396	13.4079	0.3507	141	129
1	254.0000	12.0000	10	0	94.4783	68.0429	13.2916	0.3279	138	133
1	255.0000	12.0000	10	0	94.3997	68.0054	13.4125	0.4106	139	126
1	256.0000	12.0000	10	0	94.2692	68.0434	13.4931	0.3334	143	135
1	257.0000	12.0000	10	0	94.0767	68.1498	13.5303	0.3744	133	126
1	258.0000	12.0000	10	0	94.1127	68.0474	13.5872	0.4348	137	126
1	259.0000	12.0000	10	0	94.2115	68.0160	13.3830	0.4360	143	130
1	260.0000	12.0000	9	0	94.1197	68.2589	13.6795	0.2929	129	135
1	261.0000	12.0000	10	0	94.2358	68.2907	13.5035	0.3692	147	129
0	262.0000	12.0000	0	3	0.0000	0.0000	0.0000	0.0000	140	128
1	263.0000	12.0000	10	0	94.3317	68.0414	13.5331	0.4414	129	127
1	264.0000	12.0000	10	0	94.2261	68.2865	13.4577	0.5161	134	122
1	265.0000	12.0000	9	0	94.1914	68.1970	13.7163	0.4029	133	127
1	266.0000	12.0000	9	0	94.2525	68.0962	13.5850	0.3459	131	132
1	267.0000	12.0000	10	0	94.2247	68.2477	13.5731	0.4183	126	124
1	268.0000	12.0000	9	0	94.2044	68.3234	13.7131	0.4203	128	125
1	269.0000	12.0000	10	0	94.2151	68.1837	13.6322	0.3751	134	128
1	270.0000	12.0000	10	0	94.1256	68.3525	13.6748	0.3408	133	126
1	271.0000	12.0000	10	0	94.1940	68.1683	13.7254	0.3832	129	125
1	272.0000	12.0000	10	0	94.2113	68.2435	13.7868	0.3913	136	129
1	273.0000	12.0000	10	0	94.3396	68.2855	13.7718	0.4017	131	126
1	274.0000	12.0000	10	0	94.0539	68.3518	13.7723	0.3852	132	127
1	275.0000	12.0000	10	0	94.1805	68.1577	13.6107	0.4136	135	127
1	276.0000	12.0000	10	0	94.2746	68.2000	13.6067	0.3673	131	122
1	277.0000	12.0000	9	0	94.3988	68.2680	13.6804	0.5012	131	135
1	278.0000	12.0000	9	0	94.3606	68.3006	13.6406	0.4440	133	129
1	279.0000	12.0000	10	0	94.1395	68.3721	13.7409	0.4282	131	130
1	280.0000	12.0000	10	0	94.2656	68.3185	13.6649	0.3497	129	124
1	281.0000	12.0000	9	0	94.0466	68.3260	13.7305	0.4764	133	134
1	282.0000	12.0000	9	0	94.2474	68.2377	13.6078	0.3434	126	127
1	283.0000	12.0000	10	0	94.2026	68.2191	13.7383	0.4261	126	124
1	284.0000	12.0000	10	0	94.1663	68.2705	13.7887	0.4312	129	135
1	285.0000	12.0000	10	0	94.3344	68.2899	13.5981	0.3645	133	128
1	286.0000	12.0000	10	0	94.1824	68.2476	13.8867	0.3763	130	131
1	287.0000	12.0000	10	0	94.1239	68.2095	13.7198	0.3729	133	131
1	288.0000	12.0000	10	0	94.0411	68.3370	13.6587	0.3903	139	127
1	289.0000	12.0000	10	0	94.1778	68.1933	13.7082	0.4085	131	124
1	290.0000	12.0000	9	0	94.1121	68.4401	14.0943	0.4234	129	125
1	291.0000	12.0000	10	0	94.0374	68.2496	13.8923	0.3392	133	118
1	292.0000	12.0000	10	0	94.0236	68.1094	13.8803	0.3667	135	126
1	293.0000	12.0000	10	0	94.1325	68.0898	13.9727	0.3402	146	125
1	294.0000	12.0000	10	0	93.9210	68.1567	13.9740	0.2595	147	127
1	295.0000	12.0000	10	0	93.9158	68.0934	14.0504	0.3418	131	130
1	296.0000	12.0000	10	0	93.8822	68.2312	14.0042	0.2406	135	129
1	297.0000	12.0000	9	0	94.0063	68.2382	14.0389	0.1890	134	138
1	298.0000	12.0000	10	0	93.8256	68.2272	14.1637	0.2278	149	130
1	299.0000	12.0000	10	0	93.9505	68.1986	14.1413	0.2947	134	126
1	300.0000	12.0000	10	0	93.9100	68.1509	14.2629	0.2828	139	133
1	301.0000	12.0000	10	0	93.9099	68.3068	14.3072	0.2689	158	133
1	302.0000	12.0000	10	0	93.8524	68.2650	14.2721	0.2543	140	127
1	303.0000	12.0000	10	0	93.9617	68.1737	14.3154	0.3049	134	131
1	304.0000	12.0000	10	0	93.9147	68.2251	14.3669	0.3690	136	131
1	305.0000	12.0000	10	0	93.9841	68.2188	14.3795	0.3103	135	126
1	306.0000	12.0000	10	0	93.8357	68.2095	14.4162	0.2378	128	136
1	307.0000	12.0000	10	0	93.7851	68.2745	14.4581	0.2976	131	131
1	308.0000	12.0000	10	0	93.7653	68.3430	14.5045	0.3528	149	128
1	309.0000	12.0000	10	0	93.7959	68.3005	14.5389	0.3221	138	132
1	310.0000	12.0000	10	0	93.6785	68.3027	14.6179	0.2869	153	125
1	311.0000	12.0000	10	0	93.7688	68.2731	14.5345	0.2792	136	132
1	312.0000	12.0000	10	0	93.8012	68.2531	14.6320	0.3881	136	129
1	313.0000	12.0000	10	0	93.7188	68.3217	14.6615	0.3103	137	130
1	314.0000	12.0000	10	0	93.7068	68.3218	14.5904	0.4399	144	129
1	315.0000	12.0000	10	0	93.7877	68.3482	14.6258	0.2618	137	131
1	316.0000	12.0000	10	0	93.7216	68.3060	14.7468	0.3283	150	136
1	317.0000	12.0000	10	0	93.7724	68.2960	14.7732	0.3033	146	129
1	318.0000	12.0000	10	0	93.7951	68.3644	14.7794	0.2608	145	130
1	319.0000	12.0000	10	0	93.6964	68.3325	14.7747	0.2679	145	134
1	320.0000	12.0000	10	0	93.7091	68.3220	14.8516	0.3748	142	132
1	321.0000	12.0000	10	0	93.7060	68.3431	14.8021	0.3247	149	134
1	322.0000	12.0000	10	0	93.6549	68.2415	14.8522	0.3573	146	134
1	323.0000	12.0000	10	0	93.6261	68.3138	14.9134	0.2626	145	130
1	324.0000	12.0000	10	0	93.6456	68.2828	14.9507	0.3158	151	130
1	325.0000	12.0000	10	0	93.7375	68.2754	14.9528	0.2810	144	131
1	326.0000	12.0000	10	0	93.6560	68.2854	14.9659	0.2421	149	128
1	327.0000	12.0000	10	0	93.6517	68.3124	14.9821	0.2848	154	133
1	328.0000	12.0000	10	0	93.6131	68.2923	15.0137	0.3360	145	132
1	329.0000	12.0000	10	0	93.6635	68.2103	15.0257	0.3938	152	140
1	330.0000	12.0000	10	0	93.5752	68.2492	15.0652	0.3010	149	136
1	331.0000	12.0000	10	0	93.8357	68.2790	15.0517	0.3646	144	124
1	332.0000	12.0000	10	0	93.6705	68.2507	15.0405	0.2726	146	130
1	333.0000	12.0000	10	0	93.5978	68.2206	14.9866	0.4311	153	132
1	334.0000	12.0000	10	0	93.5969	68.2075	15.0761	0.4601	149	139
1	335.0000	12.0000	10	0	93.7479	68.2215	15.0968	0.3514	149	135
1	336.0000	12.0000	10	0	93.8204	68.1533	15.0316	0.4910	155	134
1	337.0000	12.0000	10	0	93.7662	68.1713	15.1636	0.4183	147	136
1	338.0000	12.0000	10	0	93.6913	68.1430	15.1728	0.4434	148	138
1	339.0000	12.0000	10	0	93.6948	68.1271	15.0989	0.4187	144	128
1	340.0000	12.0000	10	0	93.9562	68.1307	15.0194	0.3990	141	121
1	341.0000	12.0000	10	0	94.1522	68.0267	14.9511	0.3935	138	112
1	342.0000	12.0000	10	0	93.9062	68.0724	14.9884	0.4612	128	107
1	343.0000	12.0000	10	0	94.1756	68.1052	14.9993	0.3323	140	122
1	344.0000	12.0000	10	0	93.9746	68.1210	14.9974	0.3498	137	126
1	345.0000	12.0000	10	0	94.0770	68.0300	15.0462	0.3197	141	131
1	346.0000	12.0000	10	0	94.1157	68.0859	15.0790	0.3430	145	130
1	347.0000	12.0000	10	0	94.0615	68.0942	15.1360	0.4767	142	131
1	348.0000	12.0000	10	0	94.1594	67.9553	15.0865	0.3429	143	128
1	349.0000	12.0000	10	0	94.1687	68.0235	15.1179	0.3899	147	132
1	350.0000	12.0000	10	0	94.1290	68.0636	15.0392	0.3943	145	132
1	351.0000	12.0000	10	0	94.2437	68.0306	15.1868	0.3282	146	125
1	352.0000	12.0000	10	0	94.2423	68.0003	15.1653	0.3470	138	131
1	353.0000	12.0000	10	0	94.2496	68.0159	15.2286	0.2918	143	131
1	354.0000	12.0000	10	0	94.2115	68.0758	15.1336	0.3163	145	129
1	355.0000	12.0000	10	0	94.2190	68.0575	15.2086	0.2693	141	133
1	356.0000	12.0000	10	0	94.2698	67.9506	15.1840	0.2921	139	130
1	357.0000	12.0000	10	0	94.2825	68.0114	15.2007	0.3137	146	132
1	358.0000	12.0000	10	0	94.2505	68.0000	15.2312	0.2629	146	135
1	359.0000	12.0000	10	0	94.2170	67.8818	15.2151	0.2624	148	130
1	360.0000	12.0000	10	0	94.2483	67.9331	15.2246	0.2660	140	138
1	361.0000	12.0000	10	0	94.2670	68.0192	15.2335	0.3552	146	137
1	362.0000	12.0000	10	0	94.2131	68.0632	15.2476	0.2979	141	135
1	363.0000	12.0000	10	0	94.1879	68.0709	15.2593	0.2673	153	135
1	364.0000	12.0000	10	0	94.1993	68.0297	15.3077	0.2825	153	130
1	365.0000	12.0000	10	0	94.2102	67.9918	15.3027	0.2813	154	137
1	366.0000	12.0000	10	0	94.1004	68.0378	15.3144	0.3509	148	138
1	367.0000	12.0000	10	0	94.1006	67.9868	15.2814	0.4054	148	140
1	368.0000	12.0000	10	0	94.0365	68.0571	15.3134	0.3268	150	141
1	369.0000	12.0000	10	0	94.1617	67.9783	15.3079	0.2868	149	135
1	370.0000	12.0000	10	0	94.1599	67.9985	15.2886	0.2459	142	137
1	371.0000	12.0000	10	0	94.0328	68.1092	15.2645	0.3720	145	145
1	372.0000	12.0000	10	0	94.1168	68.0712	15.3617	0.2820	151	135
1	373.0000	12.0000	10	0	94.1289	68.0121	15.3574	0.2961	144	133
1	374.0000	12.0000	10	0	94.0510	68.0317	15.4079	0.3048	148	142
1	375.0000	12.0000	10	0	93.9947	68.0733	15.3743	0.3106	140	139
1	376.0000	12.0000	10	0	94.0848	68.0464	15.3832	0.2181	143	136
1	377.0000	12.0000	10	0	94.0231	67.9770	15.4300	0.2714	146	135
1	378.0000	12.0000	10	0	94.0292	68.0292	15.3311	0.3467	150	136
1	379.0000	12.0000	10	0	94.0564	68.0184	15.4280	0.2886	147	142
1	380.0000	12.0000	10	0	94.0551	67.9976	15.4172	0.2817	141	135
1	381.0000	12.0000	10	0	94.0572	68.0146	15.4433	0.2738	140	145
1	382.0000	12.0000	10	0	94.0708	68.0117	15.3680	0.3025	144	142
1	383.0000	12.0000	10	0	94.0329	68.0302	15.4221	0.2775	146	144
1	384.0000	12.0000	10	0	93.9652	68.0448	15.4188	0.2969	145	144
1	385.0000	12.0000	10	0	94.0226	68.0402	15.3907	0.3157	140	141
1	386.0000	12.0000	10	0	94.0668	68.0100	15.3452	0.2991	148	137
1	387.0000	12.0000	10	0	94.0270	67.9824	15.3737	0.3297	150	135
1	388.0000	12.0000	10	0	94.0781	68.0097	15.2831	0.2596	149	138
1	389.0000	12.0000	10	0	94.0385	67.9986	15.3781	0.3287	147	137
1	390.0000	12.0000	10	0	94.0603	68.0168	15.3312	0.3286	150	133
1	391.0000	12.0000	10	0	94.0975	68.0376	15.1998	0.3842	138	131
1	392.0000	12.0000	10	0	94.0125	68.0597	15.3129	0.3700	137	132
1	393.0000	12.0000	10	0	94.0488	68.0540	15.2464	0.3345	148	136
1	394.0000	12.0000	10	0	94.0532	68.0623	15.1487	0.3521	139	135
1	395.0000	12.0000	10	0	94.0393	68.0384	15.1887	0.2844	146	134
1	396.0000	12.0000	10	0	94.0339	68.0233	15.2013	0.3853	140	135
1	397.0000	12.0000	10	0	93.9593	68.1485	15.2801	0.3604	148	133
1	398.0000	12.0000	10	0	94.0385	68.0412	15.2036	0.3291	152	139
1	399.0000	12.0000	10	0	94.0138	68.0843	15.0873	0.4289	150	130
1	400.0000	12.0000	10	0	94.1427	68.0045	15.0747	0.4322	143	128
1	401.0000	12.0000	10	0	94.0461	68.0182	15.1814	0.3633	147	136
1	402.0000	12.0000	10	0	94.0339	68.0081	15.1011	0.3599	145	136
1	403.0000	12.0000	10	0	94.1818	67.9681	15.0468	0.3670	142	131
1	404.0000	12.0000	10	0	94.0444	68.0202	14.9944	0.3798	149	136
1	405.0000	12.0000	10	0	94.1846	67.9891	15.0531	0.4423	142	133
1	406.0000	12.0000	10	0	94.1424	67.9810	15.1212	0.3156	147	137
1	407.0000	12.0000	10	0	94.1411	67.9350	15.0553	0.4252	146	135
1	408.0000	12.0000	10	0	94.1033	67.9924	14.9930	0.3857	143	130
1	409.0000	12.0000	10	0	94.3013	67.8912	15.0946	0.4607	143	133
1	410.0000	12.0000	10	0	94.1564	67.9742	14.8816	0.3772	142	132
1	411.0000	12.0000	10	0	94.1614	67.9137	15.0250	0.4626	149	125
1	412.0000	12.0000	10	0	94.1240	67.9479	14.8965	0.3433	142	123
1	413.0000	12.0000	10	0	94.0930	68.0120	14.9181	0.3807	142	122
1	414.0000	12.0000	10	0	94.1154	67.9218	14.9903	0.2895	138	125
1	415.0000	12.0000	10	0	94.0331	67.9599	14.9257	0.4135	143	123
1	416.0000	12.0000	10	0	94.2604	67.7797	14.8341	0.2705	152	129
1	417.0000	12.0000	10	0	94.1467	67.9754	14.9393	0.3683	146	132
1	418.0000	12.0000	10	0	94.1166	68.0571	14.8258	0.3979	140	127
1	419.0000	12.0000	10	0	94.1504	67.9373	14.8772	0.3012	150	131
1	420.0000	12.0000	10	0	94.2103	68.0094	14.8870	0.3166	139	129
1	421.0000	12.0000	10	0	94.1991	68.0512	14.8735	0.3548	139	130
1	422.0000	12.0000	10	0	94.2694	67.9466	14.8403	0.4215	142	133
1	423.0000	12.0000	10	0	94.2267	67.9812	14.8319	0.4226	146	132
1	424.0000	12.0000	10	0	94.2509	67.9975	14.8440	0.3284	140	131
1	425.0000	12.0000	10	0	94.3745	67.9101	14.7290	0.4295	137	128
1	426.0000	12.0000	10	0	94.4534	67.8848	14.6485	0.4493	142	131
1	427.0000	12.0000	10	0	94.3864	67.8866	14.6926	0.4164	146	133
1	428.0000	12.0000	10	0	94.5043	67.8233	14.8051	0.3757	143	128
1	429.0000	12.0000	10	0	94.4619	67.8280	14.7522	0.3856	152	125
1	430.0000	12.0000	10	0	94.4417	67.8857	14.6859	0.4889	140	128
1	431.0000	12.0000	10	0	94.5197	67.8556	14.6591	0.3667	137	126
1	432.0000	12.0000	10	0	94.5707	68.0365	14.6575	0.4997	150	125
1	433.0000	12.0000	10	0	94.6427	67.8003	14.5397	0.5194	143	126
1	434.0000	12.0000	10	0	94.8924	67.7433	14.4970	0.5696	140	126
1	435.0000	12.0000	10	0	94.9900	67.7891	14.3888	0.6896	133	124
1	436.0000	12.0000	10	0	95.5825	67.6543	14.1944	0.6233	137	123
1	437.0000	12.0000	10	0	95.6671	67.5397	14.1719	0.4292	137	123
1	438.0000	12.0000	10	0	95.5511	67.6326	14.1996	0.5021	140	130
1	439.0000	12.0000	10	0	95.5272	67.6261	14.3039	0.3584	133	134
1	440.0000	12.0000	10	0	95.6171	67.5990	14.2263	0.3255	133	134
1	441.0000	12.0000	10	0	95.7104	67.7079	14.2814	0.3872	135	136
1	442.0000	12.0000	10	0	95.7727	67.5072	14.2132	0.3174	137	128
1	443.0000	12.0000	10	0	95.6582	67.5819	14.2604	0.3264	131	130
1	444.0000	12.0000	10	0	95.7851	67.4699	14.2227	0.2826	141	134
1	445.0000	12.0000	10	0	95.7306	67.6420	14.2836	0.3372	136	132
1	446.0000	12.0000	10	0	95.8618	67.5993	14.2261	0.2355	137	128
1	447.0000	12.0000	10	0	95.8017	67.5472	14.2997	0.3072	139	137
1	448.0000	12.0000	10	0	95.8621	67.6118	14.2326	0.3224	146	136
1	449.0000	12.0000	10	0	95.8972	67.5559	14.2166	0.2310	144	137
1	450.0000	12.0000	10	0	95.9132	67.5168	14.2813	0.2653	136	140
1	451.0000	12.0000	10	0	95.8902	67.4765	14.3276	0.2979	152	139
1	452.0000	12.0000	10	0	95.7768	67.6043	14.3856	0.3349	146	138
1	453.0000	12.0000	10	0	95.9159	67.5101	14.2817	0.2786	147	137
1	454.0000	12.0000	10	0	95.8227	67.6313	14.3233	0.3180	138	133
1	455.0000	12.0000	10	0	95.8657	67.5317	14.2839	0.2337	145	135
1	456.0000	12.0000	10	0	95.8560	67.5519	14.3016	0.2340	143	140
1	457.0000	12.0000	10	0	95.8667	67.5529	14.3019	0.2867	140	142
1	458.0000	12.0000	10	0	95.8907	67.6225	14.3028	0.2006	139	136
1	459.0000	12.0000	10	0	95.8323	67.5502	14.2732	0.2687	132	130
1	460.0000	12.0000	10	0	95.8405	67.5893	14.3515	0.2532	132	135
1	461.0000	12.0000	10	0	95.8972	67.6022	14.3688	0.2521	142	129
1	462.0000	12.0000	10	0	95.8253	67.5736	14.2670	0.2744	137	135
1	463.0000	12.0000	10	0	95.8431	67.5898	14.3748	0.2412	144	133
1	464.0000	12.0000	10	0	95.8369	67.6118	14.3587	0.2752	143	142
1	465.0000	12.0000	10	0	95.7245	67.6706	14.4009	0.2991	142	140
1	466.0000	12.0000	10	0	95.7373	67.6053	14.3977	0.2216	145	140
1	467.0000	12.0000	10	0	95.7083	67.6063	14.3986	0.2520	145	135
1	468.0000	12.0000	10	0	95.6241	67.6640	14.4205	0.3016	150	132
1	469.0000	12.0000	10	0	95.6075	67.6375	14.3825	0.2955	142	137
1	470.0000	12.0000	10	0	95.6395	67.5633	14.4615	0.2288	145	130
1	471.0000	12.0000	10	0	95.6898	67.5009	14.4472	0.2809	140	130
1	472.0000	12.0000	10	0	95.6866	67.5478	14.4560	0.2201	143	124
1	473.0000	12.0000	10	0	95.7916	67.6166	14.5217	0.2589	136	130
1	474.0000	12.0000	10	0	95.6217	67.6185	14.5171	0.2421	147	128
1	475.0000	12.0000	10	0	95.5757	67.6373	14.5305	0.2531	138	125
1	476.0000	12.0000	10	0	95.5733	67.6205	14.4693	0.3001	139	125
1	477.0000	12.0000	10	0	95.5542	67.5421	14.2323	0.3677	137	120
1	478.0000	12.0000	10	0	95.7095	67.9292	14.5647	0.4820	139	111
1	479.0000	12.0000	10	0	95.7197	67.5347	14.4642	0.3284	150	113
1	480.0000	12.0000	10	0	96.3653	67.3995	14.3538	0.8179	140	112
1	481.0000	12.0000	10	0	95.7595	67.6095	14.1736	0.7267	120	112
1	482.0000	12.0000	10	0	97.1934	67.8015	14.4932	1.0452	128	112
1	483.0000	12.0000	10	0	96.5490	67.4122	14.1910	1.0858	120	113
1	484.0000	12.0000	10	0	97.3799	67.2059	14.0857	0.5917	125	115
1	485.0000	12.0000	10	0	97.4599	67.4263	14.3403	0.7954	125	114
1	486.0000	12.0000	10	0	97.4130	67.2343	14.6268	0.8173	128	117
1	487.0000	12.0000	10	0	97.6117	67.0103	14.0977	0.8215	129	118
1	488.0000	12.0000	10	0	98.1360	66.8261	14.3714	0.5448	122	120
1	489.0000	12.0000	9	0	97.8009	66.9939	14.3837	0.7504	124	117
1	490.0000	12.0000	10	0	98.1546	66.9058	14.1778	0.7174	123	120
1	491.0000	12.0000	10	0	98.6227	66.8523	14.1046	0.6355	126	113
1	492.0000	12.0000	10	0	98.1138	67.0626	14.2519	0.7408	124	122
1	493.0000	12.0000	10	0	98.2994	67.0140	14.4928	0.3990	129	114
1	0.0000	13.0000	10	0	6.3853	107.6130	131.1434	0.3069	153	131
1	1.0000	13.0000	10	0	6.2741	107.6433	131.0106	0.3653	152	129
1	2.0000	13.0000	10	0	6.6362	107.5290	131.2284	0.4286	151	130
1	3.0000	13.0000	10	0	6.2540	107.5664	131.1668	0.3575	155	137
1	4.0000	13.0000	10	0	6.4504	107.5870	131.0878	0.3323	159	135
1	5.0000	13.0000	10	0	6.3078	107.7290	131.1304	0.2790	152	137
1	6.0000	13.0000	10	0	6.4404	107.5123	131.1495	0.4227	150	132
1	7.0000	13.0000	10	0	6.3132	107.6660	131.2047	0.3213	149	134
1	8.0000	13.0000	10	0	6.4031	107.5930	131.2442	0.3180	151	140
1	9.0000	13.0000	10	0	6.4667	107.5915	131.1199	0.3024	155	134
1	10.0000	13.0000	10	0	6.3778	107.6771	131.1765	0.2801	153	140
1	11.0000	13.0000	10	0	6.4705	107.7458	131.1494	0.3054	148	137
1	12.0000	13.0000	10	0	6.3740	107.7004	131.1613	0.3055	152	140
1	13.0000	13.0000	10	0	6.1673	107.4870	131.0560	0.4720	155	132
1	14.0000	13.0000	10	0	6.1821	107.5323	131.0421	0.3239	151	135
1	15.0000	13.0000	10	0	6.3360	107.5924	131.1536	0.3513	146	136
1	16.0000	13.0000	10	0	6.3630	107.6289	131.1938	0.4535	144	135
1	17.0000	13.0000	10	0	6.3896	107.7428	131.1905	0.2989	148	136
1	18.0000	13.0000	10	0	6.4517	107.6842	131.1243	0.2688	150	126
1	19.0000	13.0000	10	0	6.4967	107.4416	131.0520	0.3704	145	117
1	20.0000	13.0000	10	0	6.6763	107.6912	131.0518	0.4365	147	129
1	21.0000	13.0000	10	0	6.2269	107.4623	130.9630	0.3509	142	126
1	22.0000	13.0000	10	0	6.6249	107.5273	131.2420	0.4485	138	121
1	23.0000	13.0000	10	0	6.0247	107.0608	131.0224	0.5582	130	112
1	24.0000	13.0000	10	0	6.3463	107.2033	131.2070	0.5424	133	118
1	25.0000	13.0000	10	0	6.2043	107.4093	131.0229	0.6588	132	111
1	26.0000	13.0000	10	0	6.1789	107.4148	131.0285	0.3817	131	112
1	27.0000	13.0000	10	0	6.0335	107.3411	130.9909	0.5991	119	106
1	28.0000	13.0000	10	0	6.5924	107.4077	131.2669	0.4722	116	103
1	29.0000	13.0000	9	0	5.7635	107.1813	131.2758	0.6320	114	105
1	30.0000	13.0000	9	0	6.0391	107.3763	131.3060	0.5676	112	102
1	31.0000	13.0000	8	0	6.2971	107.4797	131.0917	0.7260	114	95
1	32.0000	13.0000	9	0	6.1512	107.5281	131.3978	0.6210	104	93
1	33.0000	13.0000	9	0	6.2354	107.5689	131.1865	0.5155	105	89
1	34.0000	13.0000	8	0	6.0606	107.4508	131.2975	0.5412	104	85
1	35.0000	13.0000	8	0	6.3983	107.6045	131.0056	0.7838	100	85
1	36.0000	13.0000	8	0	6.3270	107.4130	131.2324	0.5698	93	81
1	37.0000	13.0000	6	0	6.3173	106.7638	131.3979	0.4082	112	75
1	38.0000	13.0000	7	0	6.3319	107.1780	131.1352	0.2945	73	76
0	39.0000	13.0000	0	3	0.0000	0.0000	0.0000	0.0000	82	79
2	40.0000	13.0000	6	0	7.9299	53.0760	32.3454	0.7267	74	76
0	41.0000	13.0000	0	3	0.0000	0.0000	0.0000	0.0000	73	77
[truncated: 30,900,980 more chars]
