# Supplementary material for: Intracrystalline deformation microstructures in natural olivine with implications for stress estimation
Source: Sci Rep. 2022 Nov 22;12:20069. doi: 10.1038/s41598-022-24538-2 (PMC9681765; doi:10.1038/s41598-022-24538-2)
Supplement: Supplementary file 4 — Supplementary Information 4. [file 41598_2022_24538_MOESM4_ESM.zip › grain-22.ctf]

Channel Text File
Prj	grain-22
Author	
JobMode	Grid
XCells	824
YCells	355
XStep	1.0000
YStep	1.0000
AcqE1	0.0000
AcqE2	0.0000
AcqE3	0.0000
Euler angles refer to Sample Coordinate system (CS0)!	Mag	120.0000	Coverage	97	Device	0	KV	20.0000	TiltAngle	70.0000	TiltAxis	0	DetectorOrientationE1	359.9495	DetectorOrientationE2	94.1644	DetectorOrientationE3	0.0421	WorkingDistance	15.1106	InsertionDistance	193.0
Phases	7
4.756;10.207;5.980	90.000;90.000;90.000	Forsterite	3	0			[Forsteri.cry]
18.241;8.830;5.185	90.000;90.000;90.000	Enstatite  Opx AV77	3	0			[Enstatit.cry]
9.746;8.990;5.251	90.000;105.630;90.000	Diopside   CaMgSi2O6	2	0			[Diopside.cry]
8.206;8.206;8.206	90.000;90.000;90.000	Spinel - (Mg,Fe)2SiO4	11	227			American Mineralogist, (1993), vol. 78, 页面 1320-1323
9.922;18.219;5.360	90.000;104.810;90.000	Amphibole	2	12			American Mineralogist, (1993), vol. 78, 页面 746-752
11.507;11.507;11.507	90.000;90.000;90.000	Pyrope	11	230			American Mineralogist, (1975), vol. 60, 页面 218-228
8.194;12.897;14.190	92.980;115.820;91.150	Anorthite	1	2			American Mineralogist, (1973), vol. 58, 页面 665-675
Phase	X	Y	Bands	Error	Euler1	Euler2	Euler3	MAD	BC	BS
2	0.0000	0.0000	8	0	85.3083	90.0503	46.7629	0.2010	112	105
0	1.0000	0.0000	0	3	0.0000	0.0000	0.0000	0.0000	113	108
2	2.0000	0.0000	8	0	85.3442	90.0655	46.7678	0.2379	106	104
2	3.0000	0.0000	8	0	85.2481	90.1773	46.6513	0.3159	111	103
2	4.0000	0.0000	8	0	85.1971	90.1327	46.7245	0.2204	110	106
2	5.0000	0.0000	8	0	85.1692	90.0517	46.7395	0.2326	115	102
2	6.0000	0.0000	8	0	85.2828	90.0681	46.7174	0.2512	114	104
2	7.0000	0.0000	7	0	85.3567	90.0378	46.7706	0.2549	109	105
2	8.0000	0.0000	8	0	85.5314	90.1173	46.7603	0.3062	110	103
2	9.0000	0.0000	7	0	85.2519	90.1544	46.7401	0.2259	110	102
2	10.0000	0.0000	7	0	85.2559	90.1441	46.8687	0.1457	106	103
2	11.0000	0.0000	7	0	85.2556	90.1390	46.8233	0.2711	113	109
2	12.0000	0.0000	7	0	85.1921	90.1760	46.7076	0.1778	111	106
2	13.0000	0.0000	7	0	85.3097	90.0609	46.8017	0.2856	105	105
2	14.0000	0.0000	8	0	85.1750	90.1243	46.7584	0.2427	109	102
2	15.0000	0.0000	8	0	85.2540	90.0539	46.7614	0.1764	111	105
2	16.0000	0.0000	8	0	85.1865	90.0579	46.7835	0.2218	114	103
2	17.0000	0.0000	8	0	85.2139	90.0798	46.8439	0.1489	120	107
2	18.0000	0.0000	8	0	85.1367	90.2093	46.8122	0.2578	115	105
2	19.0000	0.0000	9	0	85.2710	90.1100	46.8887	0.1940	110	104
2	20.0000	0.0000	9	0	85.2908	90.1059	46.8373	0.1981	116	105
2	21.0000	0.0000	7	0	85.1597	90.1290	46.8117	0.1908	113	110
2	22.0000	0.0000	9	0	85.1769	90.1362	46.8466	0.1905	116	106
2	23.0000	0.0000	8	0	85.1813	90.1773	46.8496	0.2435	111	106
2	24.0000	0.0000	9	0	85.2051	90.1977	46.9028	0.2301	114	106
2	25.0000	0.0000	8	0	85.3018	90.1005	46.8831	0.1551	114	101
2	26.0000	0.0000	9	0	85.3546	90.0403	46.9436	0.1531	116	111
2	27.0000	0.0000	9	0	85.3949	90.0955	46.8363	0.2420	113	105
2	28.0000	0.0000	7	0	85.4966	90.0007	46.7105	0.2053	111	108
2	29.0000	0.0000	7	0	85.5126	90.0382	46.6802	0.1787	109	106
2	30.0000	0.0000	8	0	85.6016	90.0233	46.7480	0.2388	104	108
2	31.0000	0.0000	8	0	85.5419	90.1629	46.7068	0.2388	110	109
2	32.0000	0.0000	7	0	85.6801	90.1058	46.7308	0.1771	108	104
2	33.0000	0.0000	7	0	85.6327	90.1085	46.6919	0.2792	111	105
2	34.0000	0.0000	7	0	85.7745	90.0813	46.6985	0.2052	117	112
2	35.0000	0.0000	7	0	85.7617	90.1128	46.7233	0.1663	113	112
2	36.0000	0.0000	7	0	85.9164	90.0632	46.6460	0.2071	113	108
2	37.0000	0.0000	7	0	85.7762	90.1685	46.7004	0.2688	107	106
2	38.0000	0.0000	8	0	85.8457	90.2934	46.8049	0.2499	111	99
2	39.0000	0.0000	8	0	85.7480	90.2438	46.6886	0.3483	113	101
2	40.0000	0.0000	7	0	85.7772	90.2186	46.6623	0.2361	109	100
2	41.0000	0.0000	7	0	85.7705	90.3171	46.7305	0.2287	114	109
2	42.0000	0.0000	6	0	85.9510	90.2361	46.7745	0.2590	118	106
2	43.0000	0.0000	7	0	85.7285	90.3305	46.7787	0.1980	109	106
2	44.0000	0.0000	7	0	85.8202	90.3231	46.7406	0.2603	115	108
2	45.0000	0.0000	8	0	85.8138	90.2444	46.8247	0.2482	118	107
2	46.0000	0.0000	7	0	85.7322	90.3036	46.7677	0.2132	112	102
2	47.0000	0.0000	8	0	85.7844	90.2988	46.8335	0.1616	110	107
2	48.0000	0.0000	7	0	85.7472	90.2848	46.8270	0.2505	115	104
2	49.0000	0.0000	9	0	85.6987	90.3231	46.9499	0.2294	108	95
2	50.0000	0.0000	7	0	85.7307	90.3373	47.0354	0.3297	112	103
2	51.0000	0.0000	8	0	85.5125	90.3333	47.1047	0.2754	109	103
2	52.0000	0.0000	8	0	85.4738	90.2923	47.0971	0.3933	104	87
2	53.0000	0.0000	9	0	85.8221	90.3366	46.9132	0.2494	101	85
2	54.0000	0.0000	8	0	85.7867	90.3742	46.9940	0.2414	105	91
2	55.0000	0.0000	8	0	85.7364	90.4322	46.9213	0.2868	116	94
2	56.0000	0.0000	7	0	85.8364	90.4470	46.8979	0.2104	108	99
2	57.0000	0.0000	7	0	85.8553	90.4533	46.9350	0.2010	109	106
2	58.0000	0.0000	7	0	85.7976	90.4277	47.0073	0.2551	113	104
2	59.0000	0.0000	7	0	85.8657	90.4008	47.0289	0.2198	113	110
2	60.0000	0.0000	8	0	85.9257	90.4269	46.9555	0.1862	110	105
2	61.0000	0.0000	6	0	85.8200	90.4938	47.0971	0.1620	114	110
2	62.0000	0.0000	7	0	85.9310	90.4019	46.9527	0.1943	105	102
2	63.0000	0.0000	8	0	85.9270	90.4771	46.9256	0.1363	112	107
2	64.0000	0.0000	7	0	85.9658	90.5210	46.8771	0.1502	109	107
2	65.0000	0.0000	8	0	85.7616	90.4035	47.0016	0.2601	114	101
2	66.0000	0.0000	8	0	85.8023	90.3018	46.7994	0.2525	112	108
2	67.0000	0.0000	8	0	85.7002	90.3159	46.7691	0.2477	112	108
2	68.0000	0.0000	7	0	85.8034	90.2531	46.8172	0.2200	125	105
2	69.0000	0.0000	8	0	85.7411	90.3246	46.8612	0.1968	111	103
2	70.0000	0.0000	7	0	85.9614	90.3875	46.8687	0.2118	108	102
2	71.0000	0.0000	7	0	85.9726	90.3822	46.8796	0.2439	107	108
2	72.0000	0.0000	7	0	86.0403	90.3813	46.9423	0.2397	104	105
2	73.0000	0.0000	7	0	85.9938	90.4926	46.8278	0.2339	110	107
2	74.0000	0.0000	7	0	85.9686	90.5015	46.8511	0.2158	109	104
2	75.0000	0.0000	8	0	85.9904	90.4874	46.9140	0.2239	102	106
2	76.0000	0.0000	7	0	86.0439	90.5335	46.8702	0.2089	106	109
2	77.0000	0.0000	7	0	86.0571	90.4742	46.8717	0.2630	107	108
2	78.0000	0.0000	8	0	86.0483	90.5029	46.9365	0.2090	115	114
2	79.0000	0.0000	7	0	86.1133	90.4335	46.8759	0.2417	109	114
2	80.0000	0.0000	9	0	86.0441	90.4737	46.8909	0.1823	120	107
2	81.0000	0.0000	8	0	85.9798	90.5787	46.7797	0.2590	105	111
2	82.0000	0.0000	7	0	85.9924	90.5682	46.8082	0.1599	119	111
2	83.0000	0.0000	8	0	86.0428	90.5974	46.8807	0.1670	105	106
2	84.0000	0.0000	9	0	86.0347	90.7667	46.9456	0.1419	108	108
2	85.0000	0.0000	7	0	86.0756	90.7354	46.9251	0.2213	108	104
2	86.0000	0.0000	8	0	86.1599	90.8142	46.9976	0.2827	113	104
2	87.0000	0.0000	7	0	86.2646	90.5725	46.9205	0.3023	92	77
1	88.0000	0.0000	9	0	69.9374	50.0911	110.2986	0.1446	121	86
1	89.0000	0.0000	10	0	69.8782	50.0556	110.3357	0.1878	127	104
1	90.0000	0.0000	10	0	69.8437	50.0716	110.3435	0.1646	135	110
1	91.0000	0.0000	10	0	69.8220	50.0654	110.4307	0.1608	135	116
1	92.0000	0.0000	10	0	69.7109	50.1510	110.4883	0.1969	142	123
1	93.0000	0.0000	10	0	69.7622	50.1243	110.4645	0.1636	143	125
1	94.0000	0.0000	10	0	69.7312	50.1580	110.4331	0.1902	145	122
1	95.0000	0.0000	10	0	69.7048	50.0990	110.4703	0.1962	147	124
1	96.0000	0.0000	10	0	69.6302	50.1144	110.4494	0.2317	138	120
1	97.0000	0.0000	10	0	69.7236	50.0395	110.4367	0.2066	145	130
1	98.0000	0.0000	10	0	69.7313	50.0664	110.3350	0.1989	148	127
1	99.0000	0.0000	10	0	69.7475	50.1226	110.3452	0.1818	139	124
1	100.0000	0.0000	10	0	69.6349	50.0516	110.4262	0.2427	139	124
1	101.0000	0.0000	10	0	69.6666	50.0943	110.3824	0.1896	140	124
1	102.0000	0.0000	10	0	69.8760	49.9990	110.0900	0.2457	137	117
1	103.0000	0.0000	10	0	70.2919	49.7920	109.6717	0.3768	105	72
1	104.0000	0.0000	10	0	70.1750	49.4356	109.6986	0.7101	89	60
1	105.0000	0.0000	10	0	69.8063	50.0779	109.8857	0.1947	136	98
1	106.0000	0.0000	10	0	69.5489	50.0875	110.1081	0.1661	143	120
1	107.0000	0.0000	10	0	69.5355	50.1182	110.1618	0.2356	143	125
1	108.0000	0.0000	10	0	69.5114	50.0540	110.2709	0.2374	149	131
1	109.0000	0.0000	7	0	70.7088	50.4773	108.8942	0.9340	124	75
0	110.0000	0.0000	0	3	0.0000	0.0000	0.0000	0.0000	59	51
2	111.0000	0.0000	6	0	55.3858	67.5055	32.0784	1.0552	83	61
2	112.0000	0.0000	6	0	54.5567	67.2127	32.3102	0.3565	97	82
3	113.0000	0.0000	6	0	54.6727	67.1014	32.7674	0.5783	114	84
2	114.0000	0.0000	7	0	54.3157	67.7205	32.6851	0.3819	114	96
2	115.0000	0.0000	6	0	54.4336	67.4830	32.7142	0.1854	106	90
2	116.0000	0.0000	6	0	54.4193	67.8535	32.7526	0.2786	108	91
2	117.0000	0.0000	7	0	54.6112	67.5422	32.4197	0.3676	118	94
2	118.0000	0.0000	6	0	54.5941	67.3315	32.3507	0.1815	103	104
3	119.0000	0.0000	8	0	53.7163	68.0310	32.5712	1.3830	120	97
2	120.0000	0.0000	8	0	54.5763	67.8049	32.6526	0.1763	111	109
2	121.0000	0.0000	7	0	54.5144	67.8946	32.7053	0.2778	117	104
2	122.0000	0.0000	7	0	54.6541	67.8666	32.2610	0.4752	121	101
2	123.0000	0.0000	6	0	54.4796	67.7466	32.7616	0.2390	115	95
2	124.0000	0.0000	6	0	54.5677	67.9754	32.6760	0.2842	103	97
2	125.0000	0.0000	8	0	54.4855	67.8975	32.7056	0.3063	120	95
2	126.0000	0.0000	8	0	54.5754	67.7921	32.6582	0.3112	117	103
2	127.0000	0.0000	8	0	54.5222	67.6457	32.6304	0.2222	112	105
2	128.0000	0.0000	7	0	54.4842	67.8274	32.3156	0.7191	121	100
2	129.0000	0.0000	6	0	54.5850	67.8023	32.5751	0.3222	113	96
3	130.0000	0.0000	8	0	54.6356	67.6707	212.4303	0.1680	116	102
2	131.0000	0.0000	7	0	55.0139	67.8434	32.1352	0.3228	117	104
2	132.0000	0.0000	6	0	54.6443	67.4273	32.3411	0.1401	117	102
2	133.0000	0.0000	7	0	54.5302	67.6726	32.5806	0.2382	105	105
2	134.0000	0.0000	8	0	54.8472	67.7632	32.5355	0.4434	120	98
2	135.0000	0.0000	8	0	54.5756	67.6627	32.7808	0.2240	119	97
0	136.0000	0.0000	0	3	0.0000	0.0000	0.0000	0.0000	118	100
2	137.0000	0.0000	8	0	54.6558	67.8255	32.6454	0.2400	119	107
2	138.0000	0.0000	7	0	54.7339	67.6903	32.7230	0.1480	120	109
2	139.0000	0.0000	8	0	54.5391	67.7944	32.7697	0.3349	130	107
2	140.0000	0.0000	7	0	54.9477	67.8183	32.2947	0.2467	120	113
2	141.0000	0.0000	6	0	54.5082	67.6906	32.5725	0.1778	118	95
2	142.0000	0.0000	7	0	54.6801	67.7236	32.6244	0.3030	110	106
3	143.0000	0.0000	6	0	54.5964	67.9977	32.2275	0.5999	103	84
2	144.0000	0.0000	7	0	54.5452	67.6124	32.6249	0.2200	107	94
2	145.0000	0.0000	8	0	54.5987	67.7851	32.2891	0.3566	105	103
2	146.0000	0.0000	7	0	54.5555	67.7168	32.5732	0.2123	110	99
2	147.0000	0.0000	8	0	54.6449	67.6949	32.6602	0.2518	129	107
2	148.0000	0.0000	8	0	54.8052	67.4908	32.1943	0.4168	109	109
2	149.0000	0.0000	7	0	54.5393	67.6041	32.6231	0.2191	115	105
2	150.0000	0.0000	8	0	54.8365	67.9151	32.5423	0.2133	132	112
2	151.0000	0.0000	8	0	54.5848	67.8505	32.6685	0.2183	116	105
2	152.0000	0.0000	7	0	54.5019	67.8451	32.6956	0.2767	124	100
2	153.0000	0.0000	8	0	54.4854	67.8642	32.7043	0.2819	124	112
2	154.0000	0.0000	8	0	54.7806	67.7718	32.6013	0.2637	111	105
2	155.0000	0.0000	8	0	54.6266	67.8347	32.6412	0.2319	122	107
2	156.0000	0.0000	8	0	55.0931	67.6882	32.2127	0.3390	112	108
2	157.0000	0.0000	7	0	54.8848	67.8149	32.2038	0.2464	120	105
2	158.0000	0.0000	6	0	54.2605	67.4539	32.7942	0.3086	120	96
2	159.0000	0.0000	7	0	54.6326	67.5204	32.7457	0.1659	129	105
2	160.0000	0.0000	7	0	54.4903	67.8704	32.6064	0.3632	113	97
2	161.0000	0.0000	7	0	54.4646	67.8772	32.5279	0.2791	106	95
2	162.0000	0.0000	7	0	54.7029	67.7329	32.0402	0.4420	120	95
2	163.0000	0.0000	7	0	54.4854	67.2139	32.4905	0.2323	107	95
2	164.0000	0.0000	7	0	54.4674	67.8402	32.6395	0.3065	122	98
2	165.0000	0.0000	7	0	54.4291	67.6397	32.6452	0.1539	112	101
2	166.0000	0.0000	7	0	54.5277	67.5986	32.2137	0.2505	123	102
2	167.0000	0.0000	7	0	54.5086	67.7031	32.6058	0.2517	122	97
2	168.0000	0.0000	6	0	54.8724	68.0013	32.4903	0.1924	124	100
2	169.0000	0.0000	7	0	54.8213	68.0354	32.4683	0.2581	108	99
3	170.0000	0.0000	6	0	54.1726	68.2397	32.2536	0.8549	120	97
2	171.0000	0.0000	7	0	54.5064	67.5441	32.2689	0.1967	116	101
2	172.0000	0.0000	8	0	54.7909	68.1145	32.4413	0.5763	100	98
2	173.0000	0.0000	9	0	54.4463	67.9397	32.6716	0.2759	122	102
2	174.0000	0.0000	7	0	54.5082	67.9923	32.5846	0.2216	119	99
2	175.0000	0.0000	7	0	54.3061	67.7803	32.7208	0.2560	119	97
2	176.0000	0.0000	6	0	54.8301	67.7672	32.3338	0.2493	116	96
2	177.0000	0.0000	8	0	54.6098	67.8274	32.8196	0.2735	99	95
2	178.0000	0.0000	7	0	54.5400	67.7880	32.7181	0.2122	106	106
2	179.0000	0.0000	7	0	54.2362	67.9544	32.7377	0.3026	118	102
2	180.0000	0.0000	7	0	54.0908	67.9348	32.8243	0.3488	126	104
2	181.0000	0.0000	6	0	54.8863	68.0419	32.5251	0.1972	113	97
2	182.0000	0.0000	7	0	54.7426	67.9441	32.6316	0.3465	126	100
2	183.0000	0.0000	8	0	54.4536	67.9167	32.7142	0.2268	112	106
2	184.0000	0.0000	7	0	54.5575	67.8791	32.6491	0.2025	106	100
2	185.0000	0.0000	7	0	54.3449	67.8427	32.7252	0.2059	117	101
2	186.0000	0.0000	8	0	54.7362	67.6917	32.1726	0.2875	121	104
2	187.0000	0.0000	7	0	54.3528	67.6566	32.6300	0.2535	125	106
2	188.0000	0.0000	7	0	54.5945	67.9474	32.5919	0.2650	120	106
2	189.0000	0.0000	6	0	54.2002	67.8823	32.6985	0.4935	116	95
2	190.0000	0.0000	6	0	54.7606	67.4945	32.7431	0.7289	125	94
2	191.0000	0.0000	7	0	54.4580	68.0143	32.6208	0.2613	116	104
0	192.0000	0.0000	0	3	0.0000	0.0000	0.0000	0.0000	113	98
2	193.0000	0.0000	7	0	54.6602	68.0310	32.6133	0.2277	113	100
2	194.0000	0.0000	8	0	54.5913	67.9625	32.6656	0.2557	113	101
3	195.0000	0.0000	6	0	54.4346	67.4464	32.7860	0.2979	113	100
2	196.0000	0.0000	7	0	54.3984	67.6800	32.6967	0.1730	117	106
2	197.0000	0.0000	7	0	54.1858	67.6168	32.5962	0.2646	109	106
2	198.0000	0.0000	7	0	54.3728	67.8089	32.6973	0.2302	122	102
2	199.0000	0.0000	6	0	54.4136	68.0633	32.5803	0.4293	117	101
2	200.0000	0.0000	7	0	54.3396	67.9094	32.6442	0.3054	114	106
2	201.0000	0.0000	8	0	54.3848	68.0285	32.6726	0.3010	113	108
2	202.0000	0.0000	7	0	54.0746	67.6828	32.4417	0.7277	112	105
2	203.0000	0.0000	7	0	54.8499	67.8658	32.8763	0.8564	125	99
2	204.0000	0.0000	6	0	54.6310	67.8269	32.6664	0.1879	122	100
2	205.0000	0.0000	6	0	54.3293	67.6164	32.7394	0.1683	118	104
2	206.0000	0.0000	7	0	54.6024	67.5694	32.3186	0.2058	114	100
2	207.0000	0.0000	8	0	54.3395	67.7016	32.6911	0.2498	123	111
2	208.0000	0.0000	7	0	54.3497	67.8204	32.7709	0.3123	109	104
2	209.0000	0.0000	8	0	54.2866	67.8706	32.6127	0.3798	116	111
2	210.0000	0.0000	7	0	54.4303	67.8525	32.6681	0.1796	109	113
2	211.0000	0.0000	7	0	54.2151	67.8490	32.7642	0.3557	116	112
2	212.0000	0.0000	7	0	54.9029	68.0213	32.3620	0.2801	123	111
2	213.0000	0.0000	7	0	54.3971	67.8345	32.5816	0.3338	114	106
2	214.0000	0.0000	7	0	53.9094	67.6153	32.8557	0.6386	115	99
2	215.0000	0.0000	9	0	54.4306	67.9204	32.5881	0.3046	108	108
0	216.0000	0.0000	0	3	0.0000	0.0000	0.0000	0.0000	117	98
2	217.0000	0.0000	6	0	54.4710	67.8065	32.6153	0.1846	128	99
2	218.0000	0.0000	8	0	54.2980	68.0683	32.6330	0.3059	124	103
2	219.0000	0.0000	7	0	54.3473	67.8852	32.6104	0.2858	121	103
2	220.0000	0.0000	7	0	54.4600	68.0586	32.5179	0.2488	130	102
2	221.0000	0.0000	6	0	54.2539	67.9027	32.6593	0.3204	121	99
2	222.0000	0.0000	6	0	54.5049	67.9836	32.4824	0.3219	117	101
3	223.0000	0.0000	6	0	54.3381	67.9258	32.5673	0.3351	119	97
2	224.0000	0.0000	8	0	54.3765	67.9685	32.5447	0.4338	122	97
2	225.0000	0.0000	8	0	54.2880	68.0104	32.5012	0.3072	110	99
2	226.0000	0.0000	7	0	54.4007	67.5932	32.1543	0.1330	110	104
2	227.0000	0.0000	6	0	54.3376	67.5657	32.4953	0.2774	128	95
2	228.0000	0.0000	7	0	54.7774	68.0358	32.3977	0.1392	120	103
2	229.0000	0.0000	8	0	54.4864	67.7427	32.4869	0.2096	118	104
2	230.0000	0.0000	7	0	54.2601	68.0054	32.4558	0.2934	117	97
2	231.0000	0.0000	6	0	54.8318	67.9561	32.2618	0.2957	98	89
2	232.0000	0.0000	8	0	54.5379	67.8599	32.3486	0.3458	101	81
2	233.0000	0.0000	8	0	54.1655	67.5408	32.5597	0.3681	111	86
2	234.0000	0.0000	6	0	54.4375	67.5936	32.7232	0.3230	115	101
2	235.0000	0.0000	8	0	54.4731	67.3068	32.8262	0.6459	91	77
2	236.0000	0.0000	6	0	55.1558	66.6112	31.9676	0.1615	101	94
2	237.0000	0.0000	7	0	55.1524	66.9703	32.4105	0.1583	117	94
2	238.0000	0.0000	8	0	55.0779	66.8182	32.6827	0.2518	114	105
3	239.0000	0.0000	6	0	55.3805	66.6374	32.6813	0.3017	105	100
2	240.0000	0.0000	7	0	54.9887	66.8760	32.5177	0.3703	107	100
0	241.0000	0.0000	0	3	0.0000	0.0000	0.0000	0.0000	120	93
2	242.0000	0.0000	8	0	55.6313	66.9898	32.7218	0.3734	102	96
2	243.0000	0.0000	6	0	54.7462	66.8927	33.1347	0.6652	113	96
2	244.0000	0.0000	6	0	55.2899	66.7753	33.1247	0.1849	121	93
2	245.0000	0.0000	7	0	55.5070	67.0915	32.7416	0.4354	120	100
2	246.0000	0.0000	7	0	54.9925	66.8526	33.2968	0.3570	113	99
2	247.0000	0.0000	7	0	54.8965	67.1592	33.3593	0.3584	116	94
2	248.0000	0.0000	7	0	55.2150	67.5059	32.4359	0.9028	92	85
2	249.0000	0.0000	7	0	55.8914	67.5627	32.5515	0.2029	95	87
0	250.0000	0.0000	0	3	0.0000	0.0000	0.0000	0.0000	93	73
2	251.0000	0.0000	8	0	54.8871	67.2453	31.6734	0.0811	97	95
2	252.0000	0.0000	7	0	54.8975	67.1762	31.5698	0.1855	107	102
2	253.0000	0.0000	8	0	54.7305	67.1191	31.6641	0.2214	98	95
2	254.0000	0.0000	7	0	54.7653	67.0406	31.6682	0.2222	110	95
3	255.0000	0.0000	6	0	54.7704	67.0892	211.5115	0.2072	92	90
2	256.0000	0.0000	8	0	54.8995	67.0537	31.3580	0.2714	97	97
2	257.0000	0.0000	7	0	54.8576	67.1669	31.6075	0.1821	105	97
2	258.0000	0.0000	8	0	54.8900	67.0236	32.0092	0.8588	115	100
2	259.0000	0.0000	8	0	54.7045	67.1524	31.6528	0.2057	114	98
2	260.0000	0.0000	6	0	54.5640	67.1242	31.5905	0.2029	99	92
2	261.0000	0.0000	8	0	54.6662	67.2010	31.6919	0.2964	90	85
2	262.0000	0.0000	7	0	55.0045	67.5485	31.6249	0.2423	105	84
2	263.0000	0.0000	7	0	54.5516	67.7452	31.7451	0.1873	106	97
2	264.0000	0.0000	7	0	54.5743	67.7430	31.6787	0.2490	107	102
2	265.0000	0.0000	7	0	54.7407	67.8850	31.7263	0.1753	107	107
2	266.0000	0.0000	7	0	54.6098	67.8896	31.7847	0.2872	100	98
2	267.0000	0.0000	7	0	54.5673	67.7507	31.7549	0.2319	106	101
2	268.0000	0.0000	7	0	54.7220	67.7532	31.8542	0.1821	106	98
2	269.0000	0.0000	8	0	54.6845	67.8858	32.0316	0.2147	100	91
2	270.0000	0.0000	6	0	54.3437	67.5677	32.5304	0.2903	102	88
2	271.0000	0.0000	8	0	53.8666	67.6822	32.7267	0.3065	115	96
2	272.0000	0.0000	6	0	53.8563	67.6078	32.7445	0.1900	125	97
2	273.0000	0.0000	6	0	53.6937	67.5167	32.6828	0.1659	122	89
2	274.0000	0.0000	6	0	53.8460	67.6215	32.6164	0.2300	111	96
2	275.0000	0.0000	7	0	53.9701	67.6549	32.6041	0.2949	110	99
2	276.0000	0.0000	8	0	53.9511	67.5914	32.6100	0.2420	111	100
2	277.0000	0.0000	7	0	53.7812	67.5252	32.6823	0.1809	107	97
2	278.0000	0.0000	7	0	53.9446	67.6143	32.6475	0.2856	109	99
3	279.0000	0.0000	6	0	53.8925	67.1427	32.7272	0.5643	110	95
2	280.0000	0.0000	7	0	53.7395	67.3347	32.7652	0.2173	107	101
2	281.0000	0.0000	7	0	53.7150	67.9002	32.4206	0.6720	104	79
0	282.0000	0.0000	0	3	0.0000	0.0000	0.0000	0.0000	33	41
0	283.0000	0.0000	0	3	0.0000	0.0000	0.0000	0.0000	30	33
0	284.0000	0.0000	0	3	0.0000	0.0000	0.0000	0.0000	37	40
0	285.0000	0.0000	0	3	0.0000	0.0000	0.0000	0.0000	41	41
0	286.0000	0.0000	0	3	0.0000	0.0000	0.0000	0.0000	24	31
0	287.0000	0.0000	0	3	0.0000	0.0000	0.0000	0.0000	25	32
0	288.0000	0.0000	0	3	0.0000	0.0000	0.0000	0.0000	39	42
0	289.0000	0.0000	0	3	0.0000	0.0000	0.0000	0.0000	28	35
0	290.0000	0.0000	0	3	0.0000	0.0000	0.0000	0.0000	25	37
3	291.0000	0.0000	6	0	177.9509	141.0471	306.8738	1.5871	40	42
0	292.0000	0.0000	0	3	0.0000	0.0000	0.0000	0.0000	30	33
0	293.0000	0.0000	0	3	0.0000	0.0000	0.0000	0.0000	23	39
0	294.0000	0.0000	0	3	0.0000	0.0000	0.0000	0.0000	29	36
0	295.0000	0.0000	0	3	0.0000	0.0000	0.0000	0.0000	38	38
0	296.0000	0.0000	0	3	0.0000	0.0000	0.0000	0.0000	26	36
0	297.0000	0.0000	0	3	0.0000	0.0000	0.0000	0.0000	42	44
2	298.0000	0.0000	8	0	55.7776	66.1666	30.8286	0.3211	104	76
2	299.0000	0.0000	8	0	55.8278	66.2413	30.9978	0.1988	94	89
2	300.0000	0.0000	8	0	55.8043	66.1436	31.0006	0.0968	106	94
2	301.0000	0.0000	8	0	55.8503	66.2993	30.8989	0.2205	112	93
2	302.0000	0.0000	8	0	55.8240	66.0323	30.9753	0.2497	108	98
2	303.0000	0.0000	9	0	55.8831	66.0595	30.9424	0.1718	102	89
2	304.0000	0.0000	7	0	55.6662	66.1523	31.0124	0.1791	104	93
2	305.0000	0.0000	9	0	55.6810	66.0774	31.0395	0.1859	112	96
2	306.0000	0.0000	8	0	55.7217	66.0114	31.0154	0.1868	94	87
2	307.0000	0.0000	7	0	55.9206	66.1312	30.9436	0.3547	76	75
2	308.0000	0.0000	7	0	54.8393	66.2899	31.7742	1.1587	72	62
2	309.0000	0.0000	8	0	53.4827	66.4753	32.6281	0.1820	96	81
2	310.0000	0.0000	8	0	53.2414	66.5166	32.2999	0.6472	108	91
2	311.0000	0.0000	7	0	53.1613	66.2901	32.2590	0.7346	112	94
2	312.0000	0.0000	7	0	53.5172	66.5325	32.6240	0.2303	105	95
2	313.0000	0.0000	7	0	53.5615	66.3565	32.6061	0.2085	105	90
2	314.0000	0.0000	6	0	53.5770	65.9271	32.3354	0.3331	118	85
2	315.0000	0.0000	7	0	54.5270	66.4086	31.4934	0.4725	101	73
2	316.0000	0.0000	7	0	54.9335	66.2763	31.8327	0.1636	101	79
2	317.0000	0.0000	8	0	54.9819	66.1614	31.6799	0.2212	103	88
2	318.0000	0.0000	8	0	54.9512	66.0475	31.6670	0.2048	107	93
2	319.0000	0.0000	8	0	55.2391	66.0370	31.3140	0.1778	105	98
2	320.0000	0.0000	8	0	54.9811	66.2638	31.7201	0.1785	117	97
2	321.0000	0.0000	8	0	54.9866	66.2020	31.7729	0.1794	107	95
2	322.0000	0.0000	8	0	54.3920	65.8953	31.7507	0.2631	106	88
2	323.0000	0.0000	7	0	53.5518	66.0086	31.8733	0.6713	121	89
2	324.0000	0.0000	8	0	53.3525	66.2991	32.2819	0.7694	109	97
2	325.0000	0.0000	7	0	53.8732	66.6116	32.3873	0.2634	128	93
2	326.0000	0.0000	7	0	53.6590	66.5491	32.4776	0.2356	112	97
2	327.0000	0.0000	7	0	53.5788	66.5290	32.4482	0.2422	127	97
2	328.0000	0.0000	7	0	53.6010	66.3575	32.4232	0.3014	129	99
2	329.0000	0.0000	7	0	53.7926	66.2160	32.0397	0.1438	117	102
2	330.0000	0.0000	7	0	53.5569	66.4264	32.3762	0.2647	132	102
2	331.0000	0.0000	7	0	53.5544	66.5015	32.3870	0.2296	118	89
0	332.0000	0.0000	0	3	0.0000	0.0000	0.0000	0.0000	100	80
0	333.0000	0.0000	0	3	0.0000	0.0000	0.0000	0.0000	125	74
3	334.0000	0.0000	7	0	54.0382	66.3435	33.1571	0.3119	103	87
0	335.0000	0.0000	0	3	0.0000	0.0000	0.0000	0.0000	113	97
2	336.0000	0.0000	6	0	53.7877	66.3416	33.3113	0.2157	119	94
3	337.0000	0.0000	7	0	53.5550	66.8915	32.9242	0.6739	117	104
2	338.0000	0.0000	7	0	53.6114	66.4936	33.3092	0.3765	121	97
2	339.0000	0.0000	7	0	53.6853	66.1959	32.9822	0.2457	115	93
2	340.0000	0.0000	6	0	53.7225	66.2980	32.7025	0.2872	96	82
2	341.0000	0.0000	7	0	53.4513	66.4132	31.7936	0.6413	111	94
3	342.0000	0.0000	7	0	53.6950	66.5338	32.4336	0.3455	105	91
2	343.0000	0.0000	7	0	53.3398	65.9209	32.1008	0.2020	122	94
2	344.0000	0.0000	7	0	53.5167	66.3375	32.3467	0.1736	120	92
3	345.0000	0.0000	7	0	53.7545	66.5892	32.2987	0.3881	104	87
2	346.0000	0.0000	6	0	53.5655	66.0891	32.0308	0.1541	101	81
2	347.0000	0.0000	7	0	53.5026	66.6317	32.2967	0.3823	95	77
3	348.0000	0.0000	6	0	53.5194	66.5380	212.2828	0.4485	108	75
2	349.0000	0.0000	7	0	53.3160	66.5523	32.3808	0.4139	94	73
2	350.0000	0.0000	7	0	53.3918	66.5576	32.0610	0.7911	90	64
0	351.0000	0.0000	0	3	0.0000	0.0000	0.0000	0.0000	82	65
2	352.0000	0.0000	6	0	54.1020	67.0759	31.5204	1.0777	69	59
2	353.0000	0.0000	8	0	53.4149	66.9015	32.0416	0.4345	80	63
0	354.0000	0.0000	0	3	0.0000	0.0000	0.0000	0.0000	86	57
3	355.0000	0.0000	7	0	56.2034	69.6736	30.4534	1.7274	74	49
3	356.0000	0.0000	7	0	54.5412	65.8571	32.4726	1.6543	62	43
1	357.0000	0.0000	6	0	52.1845	134.4366	97.8304	1.7162	38	55
0	358.0000	0.0000	0	3	0.0000	0.0000	0.0000	0.0000	39	39
0	359.0000	0.0000	0	3	0.0000	0.0000	0.0000	0.0000	38	39
0	360.0000	0.0000	0	3	0.0000	0.0000	0.0000	0.0000	31	34
0	361.0000	0.0000	0	3	0.0000	0.0000	0.0000	0.0000	35	34
3	362.0000	0.0000	6	0	15.6885	39.4949	128.8771	1.7044	37	34
0	363.0000	0.0000	0	3	0.0000	0.0000	0.0000	0.0000	40	51
3	364.0000	0.0000	6	0	89.1810	128.6284	28.0205	1.6999	40	36
0	365.0000	0.0000	0	3	0.0000	0.0000	0.0000	0.0000	44	38
0	366.0000	0.0000	0	3	0.0000	0.0000	0.0000	0.0000	43	35
0	367.0000	0.0000	0	3	0.0000	0.0000	0.0000	0.0000	54	39
0	368.0000	0.0000	0	3	0.0000	0.0000	0.0000	0.0000	26	39
1	369.0000	0.0000	6	0	83.3089	128.7393	110.5146	0.5938	32	41
0	370.0000	0.0000	0	3	0.0000	0.0000	0.0000	0.0000	34	36
0	371.0000	0.0000	0	3	0.0000	0.0000	0.0000	0.0000	33	34
0	372.0000	0.0000	0	3	0.0000	0.0000	0.0000	0.0000	46	48
0	373.0000	0.0000	0	3	0.0000	0.0000	0.0000	0.0000	36	38
0	374.0000	0.0000	0	3	0.0000	0.0000	0.0000	0.0000	36	51
0	375.0000	0.0000	0	3	0.0000	0.0000	0.0000	0.0000	21	33
0	376.0000	0.0000	0	3	0.0000	0.0000	0.0000	0.0000	29	39
0	377.0000	0.0000	0	3	0.0000	0.0000	0.0000	0.0000	38	33
0	378.0000	0.0000	0	3	0.0000	0.0000	0.0000	0.0000	33	40
0	379.0000	0.0000	0	3	0.0000	0.0000	0.0000	0.0000	41	36
0	380.0000	0.0000	0	3	0.0000	0.0000	0.0000	0.0000	29	35
0	381.0000	0.0000	0	3	0.0000	0.0000	0.0000	0.0000	26	39
0	382.0000	0.0000	0	3	0.0000	0.0000	0.0000	0.0000	38	46
0	383.0000	0.0000	0	3	0.0000	0.0000	0.0000	0.0000	47	40
0	384.0000	0.0000	0	3	0.0000	0.0000	0.0000	0.0000	55	39
1	385.0000	0.0000	7	0	162.7772	122.2438	162.0697	1.2226	42	50
0	386.0000	0.0000	0	3	0.0000	0.0000	0.0000	0.0000	30	44
1	387.0000	0.0000	6	0	1.2897	116.5523	55.1853	1.5835	42	50
0	388.0000	0.0000	0	3	0.0000	0.0000	0.0000	0.0000	44	44
0	389.0000	0.0000	0	3	0.0000	0.0000	0.0000	0.0000	33	38
0	390.0000	0.0000	0	3	0.0000	0.0000	0.0000	0.0000	34	43
3	391.0000	0.0000	6	0	18.3872	28.9791	36.1311	1.2277	65	49
1	392.0000	0.0000	9	0	178.5520	62.3488	165.0652	0.1645	124	83
1	393.0000	0.0000	10	0	178.3348	62.3500	165.3024	0.2059	140	121
1	394.0000	0.0000	10	0	178.2129	62.3658	165.3458	0.2737	144	125
1	395.0000	0.0000	10	0	178.1952	62.4366	165.3726	0.1825	150	127
1	396.0000	0.0000	10	0	178.1482	62.8516	165.5104	0.4945	143	113
1	397.0000	0.0000	10	0	178.2220	62.5646	166.3689	0.2062	141	121
1	398.0000	0.0000	10	0	178.0617	62.5230	166.4864	0.2256	144	125
1	399.0000	0.0000	8	0	178.1925	62.7922	166.7833	0.2141	145	123
1	400.0000	0.0000	9	0	177.6624	62.4977	167.3481	0.2932	145	112
1	401.0000	0.0000	9	0	177.6565	62.6793	167.5656	0.5132	142	118
1	402.0000	0.0000	10	0	177.3360	62.4827	167.9072	0.2409	143	128
1	403.0000	0.0000	10	0	177.1530	62.7566	167.6675	0.5306	142	120
1	404.0000	0.0000	9	0	176.7350	62.7369	167.8861	0.4625	144	115
1	405.0000	0.0000	10	0	176.5858	62.6158	167.5904	0.1903	145	115
1	406.0000	0.0000	9	0	176.6681	62.6254	167.7803	0.3109	150	105
1	407.0000	0.0000	9	0	176.7011	62.9333	168.6188	0.5960	129	87
1	408.0000	0.0000	8	0	176.0528	62.7855	169.9082	0.5343	138	92
1	409.0000	0.0000	9	0	176.5213	62.9031	169.8870	0.5590	142	114
1	410.0000	0.0000	9	0	175.9543	62.7562	170.2393	0.3084	139	111
1	411.0000	0.0000	7	0	176.0810	62.9445	170.5778	0.5025	144	100
1	412.0000	0.0000	9	0	175.6523	62.6752	171.2027	0.3489	146	107
1	413.0000	0.0000	9	0	175.5330	62.7303	171.0196	0.4815	144	112
1	414.0000	0.0000	9	0	175.0005	62.6841	172.0682	1.0556	143	103
1	415.0000	0.0000	9	0	174.6617	62.4589	172.8822	0.2843	147	112
1	416.0000	0.0000	10	0	174.6081	62.4109	172.8300	0.1951	147	116
1	417.0000	0.0000	9	0	174.4145	62.4850	172.9451	0.2136	154	115
1	418.0000	0.0000	10	0	174.5228	62.5045	172.5825	0.2752	157	123
1	419.0000	0.0000	10	0	174.3674	62.4355	172.6122	0.2460	142	118
1	420.0000	0.0000	9	0	174.4132	62.7225	172.3555	0.4542	147	124
1	421.0000	0.0000	9	0	174.5973	62.4648	172.6893	0.2117	146	123
1	422.0000	0.0000	9	0	174.4496	62.4445	172.6937	0.1889	145	117
1	423.0000	0.0000	10	0	174.2016	62.3901	172.9460	0.3679	145	119
1	424.0000	0.0000	10	0	174.5890	62.6174	172.6650	0.2505	154	120
1	425.0000	0.0000	9	0	174.1569	62.3890	173.2703	0.5953	141	115
1	426.0000	0.0000	8	0	174.2113	62.8464	173.1802	0.4754	144	103
1	427.0000	0.0000	9	0	173.1464	62.3716	175.7293	0.3800	139	97
1	428.0000	0.0000	10	0	173.0134	62.2493	175.7813	0.2670	154	118
1	429.0000	0.0000	10	0	172.9282	62.2481	175.7922	0.2300	155	123
1	430.0000	0.0000	10	0	173.0552	62.3357	175.7900	0.2437	150	122
1	431.0000	0.0000	10	0	173.2881	62.4562	175.6011	0.3227	150	121
1	432.0000	0.0000	10	0	172.8399	62.2668	175.8208	0.2892	158	126
1	433.0000	0.0000	9	0	172.9615	62.3302	175.7253	0.2707	159	119
1	434.0000	0.0000	10	0	173.0055	62.2975	175.7527	0.2889	148	120
1	435.0000	0.0000	10	0	173.0196	62.5986	175.5748	0.4086	153	115
1	436.0000	0.0000	10	0	173.1032	62.3163	175.8695	0.1659	159	123
1	437.0000	0.0000	10	0	172.8389	62.2144	175.9319	0.2684	162	133
1	438.0000	0.0000	10	0	172.8834	62.2596	175.9729	0.1724	157	127
1	439.0000	0.0000	10	0	172.9567	62.3217	175.8842	0.1447	152	125
1	440.0000	0.0000	10	0	172.9091	62.2504	175.8173	0.2444	167	135
1	441.0000	0.0000	10	0	172.9493	62.2730	175.7493	0.2028	164	131
1	442.0000	0.0000	10	0	172.8478	62.3590	175.8800	0.2491	154	127
1	443.0000	0.0000	9	0	172.9470	62.2795	175.8767	0.2378	162	124
1	444.0000	0.0000	9	0	172.8535	62.2578	175.9491	0.1950	161	131
1	445.0000	0.0000	10	0	172.8333	62.5644	175.7241	0.4689	155	133
1	446.0000	0.0000	10	0	172.9018	62.2500	175.9225	0.2352	161	131
1	447.0000	0.0000	10	0	172.6859	62.1930	175.8430	0.4882	155	136
1	448.0000	0.0000	9	0	172.9558	62.3487	175.9600	0.2145	162	127
1	449.0000	0.0000	10	0	172.7557	62.6336	175.6163	0.5967	161	131
1	450.0000	0.0000	10	0	172.9367	62.2807	176.0079	0.2087	166	128
1	451.0000	0.0000	10	0	172.7916	62.2234	176.0398	0.2466	156	130
1	452.0000	0.0000	10	0	173.1326	62.2487	175.7850	0.2466	160	128
1	453.0000	0.0000	10	0	172.9553	62.3337	175.8870	0.2049	163	137
1	454.0000	0.0000	10	0	172.7396	62.1731	176.0106	0.3291	159	131
1	455.0000	0.0000	10	0	172.7390	62.1779	175.9629	0.3610	160	136
1	456.0000	0.0000	10	0	173.0454	62.3903	175.6338	0.4483	163	136
1	457.0000	0.0000	9	0	173.0228	62.2717	175.9160	0.1366	162	127
1	458.0000	0.0000	9	0	172.9778	62.2928	176.0011	0.1538	163	133
1	459.0000	0.0000	10	0	173.0330	62.2703	175.9121	0.1398	162	137
1	460.0000	0.0000	10	0	173.0127	62.2239	175.9218	0.1458	165	136
1	461.0000	0.0000	10	0	173.0215	62.2784	175.9968	0.1985	167	138
1	462.0000	0.0000	10	0	172.9475	62.2466	175.9972	0.1390	165	139
1	463.0000	0.0000	9	0	172.9399	62.2482	175.9634	0.1247	159	136
1	464.0000	0.0000	10	0	172.8962	62.2947	175.9553	0.1994	159	139
1	465.0000	0.0000	9	0	172.9388	62.2110	175.9404	0.1661	166	138
1	466.0000	0.0000	10	0	172.8698	62.1918	176.0021	0.2209	167	137
1	467.0000	0.0000	10	0	172.8161	62.2199	176.0232	0.2261	162	137
1	468.0000	0.0000	10	0	172.8987	62.2203	176.0139	0.2265	165	135
1	469.0000	0.0000	10	0	173.0117	62.2656	175.9708	0.1513	162	139
1	470.0000	0.0000	10	0	172.9798	62.2948	175.9269	0.1821	162	136
1	471.0000	0.0000	10	0	172.8031	62.2028	175.9901	0.3253	163	139
1	472.0000	0.0000	10	0	172.8203	62.1801	176.0797	0.2182	166	142
1	473.0000	0.0000	10	0	172.8287	62.1443	176.0219	0.2575	164	146
1	474.0000	0.0000	9	0	172.9874	62.2177	175.9329	0.1790	168	144
1	475.0000	0.0000	10	0	172.7872	62.1412	176.0551	0.2878	166	137
1	476.0000	0.0000	10	0	173.0247	62.2216	175.8268	0.2934	158	138
1	477.0000	0.0000	10	0	172.7791	62.1941	176.0582	0.2443	163	141
1	478.0000	0.0000	10	0	172.6697	62.2098	176.1278	0.2861	165	145
1	479.0000	0.0000	10	0	172.9051	62.1788	176.0166	0.2062	167	136
1	480.0000	0.0000	10	0	172.9013	62.1729	176.0322	0.1344	157	143
1	481.0000	0.0000	10	0	172.9299	62.2008	175.9571	0.2238	158	137
1	482.0000	0.0000	10	0	172.9096	62.1678	175.9810	0.2345	162	134
1	483.0000	0.0000	10	0	173.0093	62.2659	175.8950	0.0927	165	143
1	484.0000	0.0000	9	0	172.9867	62.2651	175.9896	0.1688	166	140
1	485.0000	0.0000	10	0	172.8497	62.1968	176.0550	0.1907	162	139
1	486.0000	0.0000	10	0	172.8083	62.1731	175.9966	0.3067	163	144
1	487.0000	0.0000	9	0	172.9219	62.1980	176.0168	0.1924	165	136
1	488.0000	0.0000	10	0	172.9410	62.1460	175.9748	0.2047	157	145
1	489.0000	0.0000	10	0	172.8892	62.1498	176.0003	0.1904	168	146
1	490.0000	0.0000	10	0	172.8139	62.2122	176.1153	0.2627	165	146
1	491.0000	0.0000	10	0	172.9328	62.1668	176.0423	0.1251	165	141
1	492.0000	0.0000	10	0	172.9691	62.1847	175.9912	0.1131	161	140
1	493.0000	0.0000	10	0	172.7779	62.1848	176.1065	0.2710	161	146
1	494.0000	0.0000	10	0	172.8837	62.2123	176.1360	0.1661	165	142
1	495.0000	0.0000	10	0	172.9995	62.2027	175.9388	0.1845	168	143
1	496.0000	0.0000	10	0	172.8183	62.1707	176.1230	0.2450	159	142
1	497.0000	0.0000	10	0	172.9402	62.1452	176.0131	0.1778	162	141
1	498.0000	0.0000	10	0	172.9733	62.2493	175.9744	0.1483	164	136
1	499.0000	0.0000	10	0	172.8884	62.1385	176.0226	0.1886	163	145
1	500.0000	0.0000	10	0	172.9338	62.1984	176.0067	0.1497	170	142
1	501.0000	0.0000	10	0	172.8728	62.1281	176.0237	0.2107	166	151
1	502.0000	0.0000	10	0	172.9072	62.1617	176.1026	0.1798	168	153
1	503.0000	0.0000	10	0	172.9541	62.1771	176.0295	0.1604	159	141
1	504.0000	0.0000	10	0	172.9540	62.1471	176.0055	0.1807	167	144
1	505.0000	0.0000	10	0	172.9120	62.1616	176.0128	0.2167	169	143
1	506.0000	0.0000	10	0	172.9831	62.2143	176.0119	0.1853	165	145
1	507.0000	0.0000	10	0	172.8886	62.1516	176.0568	0.1833	166	151
1	508.0000	0.0000	10	0	172.9269	62.1674	176.0163	0.1874	167	147
1	509.0000	0.0000	10	0	172.9325	62.1865	176.0164	0.1689	167	143
1	510.0000	0.0000	10	0	172.8766	62.1409	176.0070	0.2661	160	142
1	511.0000	0.0000	10	0	172.9895	62.2037	176.0864	0.1340	168	144
1	512.0000	0.0000	10	0	172.9764	62.1533	176.0341	0.1696	167	150
1	513.0000	0.0000	10	0	172.9408	62.1293	175.9987	0.2276	170	147
1	514.0000	0.0000	10	0	172.9229	62.1253	175.9637	0.2146	164	147
1	515.0000	0.0000	10	0	173.0373	62.1786	176.0186	0.2404	163	146
1	516.0000	0.0000	10	0	172.9152	62.1189	176.1113	0.2476	167	150
1	517.0000	0.0000	10	0	172.9848	62.1576	175.9944	0.1658	165	151
1	518.0000	0.0000	9	0	172.9607	62.1696	176.0366	0.1190	165	146
1	519.0000	0.0000	10	0	172.9552	62.2064	176.0870	0.1507	164	146
1	520.0000	0.0000	10	0	172.9028	62.1548	176.1078	0.1680	162	142
1	521.0000	0.0000	10	0	172.9492	62.1609	176.0628	0.1730	163	139
1	522.0000	0.0000	10	0	172.9035	62.1732	176.0626	0.1471	160	139
1	523.0000	0.0000	10	0	172.8868	62.1365	176.0981	0.2042	162	142
1	524.0000	0.0000	10	0	172.8568	62.1070	175.9733	0.3353	163	148
1	525.0000	0.0000	10	0	172.9008	62.0984	176.0681	0.2400	162	152
1	526.0000	0.0000	10	0	172.9607	62.1596	176.0608	0.1657	163	146
1	527.0000	0.0000	10	0	173.0190	62.1857	176.0770	0.0893	167	145
1	528.0000	0.0000	10	0	172.8966	62.1476	176.0937	0.2040	160	150
1	529.0000	0.0000	10	0	172.9818	62.1634	176.0595	0.1443	158	150
1	530.0000	0.0000	10	0	172.9096	62.1651	176.0919	0.1366	159	150
1	531.0000	0.0000	10	0	172.9722	62.1269	175.9889	0.1910	161	149
1	532.0000	0.0000	10	0	172.8320	62.0983	176.1200	0.2646	164	149
1	533.0000	0.0000	9	0	172.9942	62.1862	176.0337	0.0987	173	146
1	534.0000	0.0000	10	0	172.9698	62.1633	176.1346	0.1538	164	151
1	535.0000	0.0000	10	0	172.8631	62.1798	176.1051	0.1857	166	151
1	536.0000	0.0000	10	0	172.7994	62.1311	176.1341	0.2581	166	148
1	537.0000	0.0000	10	0	172.8623	62.1786	176.1815	0.1723	162	150
1	538.0000	0.0000	10	0	172.8854	62.1398	176.1043	0.1757	164	156
1	539.0000	0.0000	10	0	173.0495	62.1526	176.0411	0.2013	163	155
1	540.0000	0.0000	10	0	172.9252	62.1405	176.1109	0.1675	159	152
1	541.0000	0.0000	9	0	172.9584	62.1661	176.0959	0.0823	168	150
1	542.0000	0.0000	10	0	172.7616	62.0901	176.1264	0.2696	166	154
1	543.0000	0.0000	10	0	172.7750	62.1212	176.0961	0.2984	163	149
1	544.0000	0.0000	10	0	172.8854	62.1340	176.0569	0.2001	170	153
1	545.0000	0.0000	10	0	172.9306	62.1463	176.0550	0.1899	166	152
1	546.0000	0.0000	10	0	172.9084	62.1901	176.1078	0.1320	167	157
1	547.0000	0.0000	10	0	172.8542	62.1729	176.1757	0.2069	168	152
1	548.0000	0.0000	10	0	172.8046	62.1381	176.1121	0.2482	167	159
1	549.0000	0.0000	10	0	172.9859	62.1347	176.0472	0.1850	165	151
1	550.0000	0.0000	10	0	172.9583	62.2125	176.0290	0.1228	170	152
1	551.0000	0.0000	10	0	172.9040	62.1249	176.1137	0.2630	166	152
1	552.0000	0.0000	10	0	172.8801	62.1771	176.0410	0.2264	165	147
1	553.0000	0.0000	10	0	172.9202	62.2165	176.1253	0.1207	163	152
1	554.0000	0.0000	10	0	172.9448	62.1364	176.0929	0.1771	165	156
1	555.0000	0.0000	10	0	172.8662	62.2104	176.1677	0.1703	165	151
1	556.0000	0.0000	10	0	172.9113	62.2280	176.0471	0.1541	165	147
1	557.0000	0.0000	10	0	172.8598	62.1833	176.1694	0.1834	165	154
1	558.0000	0.0000	10	0	172.8442	62.1663	176.1640	0.1812	162	154
1	559.0000	0.0000	10	0	172.7382	62.1205	176.1844	0.2552	171	150
1	560.0000	0.0000	10	0	172.7757	62.1377	176.1549	0.2440	169	155
1	561.0000	0.0000	10	0	172.9112	62.1553	176.1047	0.1820	170	152
1	562.0000	0.0000	10	0	172.8703	62.1602	176.2029	0.1220	168	158
1	563.0000	0.0000	10	0	172.7800	62.1600	176.1991	0.1962	172	157
1	564.0000	0.0000	10	0	172.8935	62.2028	176.1171	0.1670	171	143
1	565.0000	0.0000	10	0	172.9080	62.2157	176.1124	0.1762	168	140
1	566.0000	0.0000	10	0	172.8966	62.1805	176.1389	0.1622	157	138
1	567.0000	0.0000	10	0	172.8513	62.2005	176.1052	0.2629	156	130
1	568.0000	0.0000	9	0	172.9862	62.2717	176.1717	0.2401	135	100
1	569.0000	0.0000	10	0	173.2330	62.6165	175.7856	0.4409	129	88
1	570.0000	0.0000	10	0	173.1413	63.0439	176.2368	0.8688	123	90
1	571.0000	0.0000	10	0	173.0591	62.6767	175.9548	0.2501	128	97
1	572.0000	0.0000	10	0	172.9614	62.4802	175.8355	0.5691	140	124
1	573.0000	0.0000	10	0	172.8019	62.3319	176.1298	0.3418	148	130
1	574.0000	0.0000	10	0	172.9610	62.3467	176.0809	0.1656	152	132
1	575.0000	0.0000	10	0	172.8965	62.3707	176.1197	0.1191	160	136
1	576.0000	0.0000	10	0	172.9810	62.3401	176.0690	0.1396	156	134
1	577.0000	0.0000	9	0	172.6026	62.4347	176.3100	0.2974	152	133
1	578.0000	0.0000	10	0	172.7979	62.3516	176.1922	0.4180	153	141
1	579.0000	0.0000	9	0	172.9476	62.4021	176.0710	0.1408	159	136
1	580.0000	0.0000	9	0	172.8773	62.4169	176.1417	0.1623	151	131
1	581.0000	0.0000	10	0	172.9031	62.4360	176.1341	0.1985	157	139
1	582.0000	0.0000	9	0	172.9297	62.3390	176.0797	0.1647	154	135
1	583.0000	0.0000	10	0	172.8537	62.2930	176.1728	0.1847	151	130
1	584.0000	0.0000	10	0	172.7337	62.2515	176.1345	0.2942	153	138
1	585.0000	0.0000	10	0	173.0141	62.3431	176.1026	0.1742	156	142
1	586.0000	0.0000	9	0	173.0266	62.4215	176.0030	0.1272	148	132
1	587.0000	0.0000	9	0	172.8397	62.3498	176.0700	0.1825	153	128
1	588.0000	0.0000	9	0	172.8947	62.3494	176.0531	0.1902	158	129
1	589.0000	0.0000	9	0	172.9521	62.4103	176.0557	0.1426	152	130
1	590.0000	0.0000	10	0	173.0019	62.3874	175.9772	0.2536	158	134
1	591.0000	0.0000	10	0	172.8785	62.4031	175.9978	0.2140	153	140
1	592.0000	0.0000	10	0	172.7484	62.3588	176.1314	0.3558	152	136
1	593.0000	0.0000	10	0	172.8138	62.4181	176.0321	0.2025	152	133
1	594.0000	0.0000	9	0	172.8783	62.3646	176.0284	0.1917	159	139
1	595.0000	0.0000	10	0	172.7446	62.2660	176.0156	0.4118	160	140
1	596.0000	0.0000	10	0	172.6162	62.2459	176.1682	0.4874	148	135
1	597.0000	0.0000	10	0	172.8462	62.3243	176.2614	0.2349	159	140
1	598.0000	0.0000	10	0	172.8880	62.3200	176.1315	0.2157	152	141
1	599.0000	0.0000	10	0	172.9759	62.3138	176.0367	0.2043	157	141
1	600.0000	0.0000	10	0	172.9680	62.3559	176.0053	0.3175	154	142
1	601.0000	0.0000	10	0	172.9915	62.2924	176.0318	0.1883	154	139
1	602.0000	0.0000	10	0	172.8127	62.2515	176.0334	0.3248	156	144
1	603.0000	0.0000	10	0	172.8876	62.3173	176.0309	0.2188	157	141
1	604.0000	0.0000	10	0	172.7723	62.2387	176.0039	0.3760	153	139
1	605.0000	0.0000	10	0	172.8795	62.3679	176.0238	0.2283	154	140
1	606.0000	0.0000	10	0	172.8069	62.2772	176.0478	0.2839	159	134
1	607.0000	0.0000	10	0	172.7589	62.3028	176.1967	0.2984	153	134
1	608.0000	0.0000	10	0	172.9830	62.3659	175.8877	0.2249	157	128
1	609.0000	0.0000	10	0	172.7481	62.2978	176.0254	0.4807	156	125
1	610.0000	0.0000	10	0	172.9347	62.3179	175.8696	0.3576	160	132
1	611.0000	0.0000	10	0	173.1472	62.2594	175.8795	0.1515	160	145
1	612.0000	0.0000	10	0	173.0198	62.3077	175.8712	0.2146	160	149
1	613.0000	0.0000	10	0	173.0068	62.3113	175.8450	0.1846	163	143
1	614.0000	0.0000	10	0	172.9959	62.2957	175.9012	0.2263	163	140
1	615.0000	0.0000	10	0	173.0841	62.2834	175.8136	0.2240	162	144
1	616.0000	0.0000	10	0	173.0626	62.3002	175.7631	0.2256	157	140
1	617.0000	0.0000	10	0	173.0124	62.3085	175.8089	0.2785	157	146
1	618.0000	0.0000	10	0	173.0610	62.4166	175.7981	0.2207	161	140
1	619.0000	0.0000	10	0	173.0083	62.2712	175.7661	0.2843	160	149
1	620.0000	0.0000	9	0	173.0857	62.3749	175.7674	0.2672	155	138
1	621.0000	0.0000	10	0	173.0246	62.4071	175.7561	0.3764	162	143
1	622.0000	0.0000	10	0	173.0679	62.4151	175.7812	0.3681	157	139
1	623.0000	0.0000	10	0	173.1889	62.4727	175.8413	0.2021	161	144
1	624.0000	0.0000	10	0	173.0540	62.4099	175.8062	0.2352	159	153
1	625.0000	0.0000	10	0	173.1256	62.3254	175.8446	0.2682	162	145
1	626.0000	0.0000	10	0	173.2482	62.3885	175.8576	0.1789	166	147
1	627.0000	0.0000	10	0	173.2306	62.4105	175.7931	0.1309	160	140
1	628.0000	0.0000	10	0	172.9666	62.4371	176.0051	0.3431	155	136
1	629.0000	0.0000	9	0	173.2600	62.3673	175.8889	0.2044	159	136
1	630.0000	0.0000	9	0	173.1893	62.3977	175.9349	0.1895	158	138
1	631.0000	0.0000	9	0	173.3326	62.4470	175.8076	0.2162	163	133
1	632.0000	0.0000	10	0	173.1148	62.3332	175.8979	0.3062	158	141
1	633.0000	0.0000	10	0	173.3173	62.6129	175.7594	0.3742	155	132
1	634.0000	0.0000	9	0	173.4346	62.4831	175.8339	0.1553	148	129
1	635.0000	0.0000	10	0	173.0607	62.4208	176.1040	0.3661	145	116
1	636.0000	0.0000	10	0	173.2844	62.4873	175.9994	0.3505	145	113
1	637.0000	0.0000	10	0	173.0350	62.5694	175.9465	0.3864	145	110
1	638.0000	0.0000	10	0	173.2397	62.5187	176.1257	0.4805	147	107
1	639.0000	0.0000	10	0	173.4164	62.7266	175.8668	0.3907	136	108
1	640.0000	0.0000	9	0	173.3815	62.7753	175.7459	0.2946	132	110
1	641.0000	0.0000	10	0	173.5439	62.6300	175.7108	0.2291	159	127
1	642.0000	0.0000	10	0	172.9602	62.3522	175.6635	0.6475	161	131
1	643.0000	0.0000	10	0	172.9235	62.3594	176.0441	0.4441	146	129
1	644.0000	0.0000	10	0	172.7913	62.3252	175.9696	0.3780	151	132
1	645.0000	0.0000	10	0	173.1052	62.4248	176.0176	0.3152	154	127
1	646.0000	0.0000	10	0	173.2418	62.3848	175.7940	0.2057	155	136
1	647.0000	0.0000	9	0	173.0817	62.5745	175.9664	0.1985	156	129
1	648.0000	0.0000	10	0	173.1780	62.4840	175.8672	0.3538	155	137
1	649.0000	0.0000	10	0	172.9453	62.3521	175.8485	0.3582	160	143
1	650.0000	0.0000	10	0	173.1503	62.4025	175.8377	0.1995	157	144
1	651.0000	0.0000	10	0	172.9711	62.4781	175.8448	0.2994	148	132
1	652.0000	0.0000	10	0	173.0954	62.3662	175.9659	0.3118	160	137
1	653.0000	0.0000	10	0	173.0620	62.4096	175.9848	0.1509	154	137
1	654.0000	0.0000	10	0	173.0245	62.4257	176.0386	0.1531	160	143
1	655.0000	0.0000	10	0	173.0410	62.5057	175.9999	0.2700	157	141
1	656.0000	0.0000	10	0	173.1128	62.4751	175.8919	0.1508	157	136
1	657.0000	0.0000	10	0	173.0464	62.5059	175.9209	0.1697	154	132
1	658.0000	0.0000	10	0	173.0348	62.4454	175.9244	0.1544	157	137
1	659.0000	0.0000	10	0	173.0215	62.4467	175.9339	0.2351	157	136
1	660.0000	0.0000	10	0	173.0484	62.4656	175.9910	0.1280	159	134
1	661.0000	0.0000	10	0	173.1042	62.4571	175.8916	0.1394	156	138
1	662.0000	0.0000	10	0	172.9432	62.4094	175.9920	0.1828	157	140
1	663.0000	0.0000	10	0	172.9779	62.4516	175.9395	0.2304	155	139
1	664.0000	0.0000	10	0	173.1081	62.4767	175.8857	0.1183	155	137
1	665.0000	0.0000	10	0	172.7666	62.5166	175.8690	0.4523	162	139
1	666.0000	0.0000	10	0	173.0036	62.5206	175.8588	0.1310	156	139
1	667.0000	0.0000	10	0	173.0039	62.5852	175.8933	0.3169	163	135
1	668.0000	0.0000	10	0	172.9766	62.4354	175.9998	0.3061	155	136
1	669.0000	0.0000	10	0	173.0582	62.4565	176.0385	0.2376	152	127
1	670.0000	0.0000	10	0	172.9321	62.3865	175.9901	0.2713	154	143
1	671.0000	0.0000	10	0	173.0652	62.3838	175.8498	0.2310	163	139
1	672.0000	0.0000	10	0	173.1348	62.3937	175.8332	0.2581	161	145
1	673.0000	0.0000	10	0	173.1918	62.4189	175.8246	0.1541	157	140
1	674.0000	0.0000	10	0	173.0294	62.4247	175.9069	0.2419	154	138
1	675.0000	0.0000	10	0	173.0842	62.4840	175.8825	0.1779	153	133
1	676.0000	0.0000	10	0	172.9518	62.4438	175.9016	0.2643	158	140
1	677.0000	0.0000	10	0	172.8842	62.3839	175.8005	0.4593	155	137
1	678.0000	0.0000	10	0	173.0649	62.4157	175.7627	0.2100	158	138
1	679.0000	0.0000	10	0	173.0247	62.4310	175.8758	0.2216	155	136
1	680.0000	0.0000	10	0	173.0880	62.4983	175.8141	0.2253	158	142
1	681.0000	0.0000	10	0	173.1832	62.4146	175.7434	0.1411	174	143
1	682.0000	0.0000	10	0	172.9469	62.3595	175.9463	0.3941	150	128
1	683.0000	0.0000	10	0	173.1700	62.3943	175.7081	0.1421	156	137
1	684.0000	0.0000	10	0	173.0449	62.3786	175.8129	0.2188	162	139
1	685.0000	0.0000	10	0	173.1548	62.3724	175.8130	0.1796	160	145
1	686.0000	0.0000	10	0	173.0389	62.4207	175.7942	0.2129	158	142
1	687.0000	0.0000	10	0	173.0145	62.5124	175.8580	0.2230	159	147
1	688.0000	0.0000	10	0	173.0205	62.4544	175.7886	0.2693	161	140
1	689.0000	0.0000	10	0	173.1117	62.4529	175.7388	0.2397	163	138
1	690.0000	0.0000	10	0	173.0609	62.4389	175.7790	0.2397	155	142
1	691.0000	0.0000	10	0	173.1566	62.4728	175.7964	0.1329	153	130
1	692.0000	0.0000	10	0	173.0032	62.3868	175.8577	0.3949	151	132
1	693.0000	0.0000	9	0	173.0962	62.3305	176.0445	0.2188	132	111
1	694.0000	0.0000	7	0	157.3592	129.7285	144.6906	0.1977	102	88
1	695.0000	0.0000	9	0	157.3706	129.7825	144.7446	0.1874	116	108
1	696.0000	0.0000	9	0	157.2442	129.5858	144.2888	0.2323	113	105
1	697.0000	0.0000	10	0	157.1516	129.6557	144.1013	0.2112	121	109
1	698.0000	0.0000	9	0	157.1396	129.6396	144.0626	0.2089	123	107
1	699.0000	0.0000	9	0	157.1665	129.6628	144.1307	0.2706	130	112
1	700.0000	0.0000	9	0	157.2360	129.6487	144.1173	0.1355	135	117
1	701.0000	0.0000	10	0	157.1842	129.6782	144.1218	0.2101	133	121
1	702.0000	0.0000	9	0	157.1809	129.7273	144.1580	0.1209	131	105
1	703.0000	0.0000	10	0	157.1830	129.7902	143.9473	0.3586	131	112
1	704.0000	0.0000	10	0	157.6907	130.0195	144.6566	0.1760	122	111
1	705.0000	0.0000	10	0	157.9365	130.0398	145.0726	0.1798	118	115
1	706.0000	0.0000	10	0	157.8626	130.0522	144.8998	0.1779	124	117
1	707.0000	0.0000	10	0	157.8715	129.9926	144.9039	0.2135	124	116
1	708.0000	0.0000	10	0	157.8089	130.0374	144.9418	0.1913	130	120
1	709.0000	0.0000	10	0	157.8589	130.1866	144.8241	0.3464	126	109
1	710.0000	0.0000	10	0	158.4598	130.3531	145.5864	0.3062	133	110
1	711.0000	0.0000	10	0	158.4784	130.3269	145.4719	0.2603	118	97
1	712.0000	0.0000	10	0	158.5787	130.4407	145.3672	0.1846	116	103
1	713.0000	0.0000	10	0	158.5409	130.3923	145.4607	0.2530	123	111
1	714.0000	0.0000	10	0	158.3901	130.3945	145.3227	0.2250	121	116
1	715.0000	0.0000	10	0	158.6136	130.3640	145.5089	0.1670	118	116
1	716.0000	0.0000	10	0	158.4983	130.3172	145.2705	0.2222	119	113
1	717.0000	0.0000	10	0	158.6362	130.2956	145.2408	0.2287	120	117
1	718.0000	0.0000	10	0	158.8033	130.5717	145.4080	0.2877	127	118
1	719.0000	0.0000	10	0	158.8504	130.4792	145.3875	0.2228	133	117
1	720.0000	0.0000	10	0	158.8703	130.4539	145.5010	0.2343	135	109
1	721.0000	0.0000	9	0	159.1868	130.5726	146.4911	0.2149	140	114
1	722.0000	0.0000	9	0	159.1596	130.6626	146.7696	0.1429	134	112
1	723.0000	0.0000	10	0	159.2075	130.6439	146.6326	0.1805	132	114
1	724.0000	0.0000	9	0	159.1121	130.5175	146.0536	0.2239	120	115
1	725.0000	0.0000	10	0	159.0745	130.6036	146.0412	0.2146	138	120
1	726.0000	0.0000	9	0	158.9742	130.5882	146.0681	0.2449	138	119
1	727.0000	0.0000	10	0	159.1108	130.4609	145.8597	0.1329	130	124
1	728.0000	0.0000	10	0	158.9854	130.5480	145.7231	0.2128	136	118
1	729.0000	0.0000	10	0	159.0609	130.5134	145.5695	0.1682	139	124
1	730.0000	0.0000	10	0	158.9588	130.4356	145.4984	0.2631	132	121
1	731.0000	0.0000	10	0	159.1250	130.4936	145.6884	0.2469	128	125
1	732.0000	0.0000	10	0	159.2062	130.5722	145.7218	0.2512	123	122
1	733.0000	0.0000	10	0	159.0174	130.5676	145.6416	0.1717	139	120
1	734.0000	0.0000	10	0	159.1207	130.5146	145.7532	0.1534	137	122
1	735.0000	0.0000	10	0	159.1698	130.4724	145.7912	0.1715	133	120
1	736.0000	0.0000	10	0	159.1073	130.4951	145.7233	0.2411	130	119
1	737.0000	0.0000	9	0	159.2381	130.5741	145.9145	0.2180	132	119
1	738.0000	0.0000	10	0	159.2700	130.4674	145.8603	0.1454	133	126
1	739.0000	0.0000	10	0	159.2166	130.5034	145.7538	0.1560	131	127
1	740.0000	0.0000	10	0	159.2642	130.5529	145.8771	0.2205	134	117
1	741.0000	0.0000	10	0	159.3346	130.6204	145.8491	0.1951	135	119
1	742.0000	0.0000	10	0	159.2887	130.4887	145.7300	0.1662	132	126
1	743.0000	0.0000	10	0	158.8968	130.3839	145.4849	0.3481	119	123
1	744.0000	0.0000	10	0	159.3100	130.4909	145.5554	0.1241	116	112
1	745.0000	0.0000	10	0	159.2786	130.6895	145.5324	0.3400	122	111
1	746.0000	0.0000	10	0	159.2633	130.6410	145.7932	0.2498	118	117
1	747.0000	0.0000	10	0	159.3212	130.5369	145.6645	0.1901	125	122
1	748.0000	0.0000	10	0	159.2943	130.5199	145.7138	0.2521	123	131
1	749.0000	0.0000	10	0	159.4483	130.4706	145.5227	0.2820	118	117
1	750.0000	0.0000	10	0	159.3771	130.5155	145.7902	0.1915	124	123
1	751.0000	0.0000	10	0	159.3933	130.5351	145.7418	0.2282	126	121
1	752.0000	0.0000	10	0	159.4646	130.5930	145.8086	0.2032	120	120
1	753.0000	0.0000	10	0	159.5154	130.6474	145.9566	0.3086	119	108
1	754.0000	0.0000	10	0	159.5547	130.6852	146.0611	0.1538	122	120
1	755.0000	0.0000	10	0	159.6773	130.7181	146.2120	0.1846	121	113
1	756.0000	0.0000	10	0	159.4199	130.7301	145.9796	0.3650	111	96
1	757.0000	0.0000	10	0	159.4151	130.6897	146.0159	0.2665	123	98
1	758.0000	0.0000	10	0	159.4498	130.8254	145.9595	0.2653	117	106
1	759.0000	0.0000	10	0	159.4639	130.7462	145.8071	0.1633	118	114
1	760.0000	0.0000	10	0	159.4721	130.6800	145.9474	0.1088	125	117
1	761.0000	0.0000	10	0	159.4194	130.6948	145.9390	0.1794	124	122
1	762.0000	0.0000	10	0	159.4754	130.6440	145.9951	0.1852	133	125
1	763.0000	0.0000	10	0	159.5284	130.6686	146.1582	0.1198	127	121
1	764.0000	0.0000	10	0	159.4137	130.6305	146.0089	0.1349	132	124
1	765.0000	0.0000	10	0	159.5433	130.6766	146.2303	0.2788	134	123
1	766.0000	0.0000	10	0	159.5051	130.6581	146.1562	0.1570	127	128
1	767.0000	0.0000	10	0	159.4784	130.6893	146.2138	0.1284	129	123
1	768.0000	0.0000	10	0	159.4981	130.6688	146.1543	0.1125	135	126
1	769.0000	0.0000	10	0	159.4955	130.6530	146.2765	0.2184	130	124
1	770.0000	0.0000	10	0	159.4629	130.6068	146.0947	0.2097	128	118
1	771.0000	0.0000	10	0	159.5756	130.6153	146.1996	0.1749	134	117
1	772.0000	0.0000	10	0	159.5476	130.6313	146.2746	0.1433	132	120
1	773.0000	0.0000	10	0	159.4781	130.6159	146.2354	0.1461	135	127
1	774.0000	0.0000	10	0	159.4763	130.5635	146.1692	0.1250	128	121
1	775.0000	0.0000	10	0	159.4745	130.5189	146.0327	0.1689	134	122
1	776.0000	0.0000	9	0	159.5039	130.4841	146.1337	0.1457	124	121
1	777.0000	0.0000	10	0	159.4152	130.4978	146.0046	0.1505	133	118
1	778.0000	0.0000	10	0	159.4264	130.5208	146.0728	0.1695	138	114
1	779.0000	0.0000	9	0	159.5452	130.4926	146.2150	0.1322	126	114
1	780.0000	0.0000	10	0	159.5386	130.4256	146.0422	0.2287	126	123
1	781.0000	0.0000	9	0	159.5112	130.4492	146.0592	0.1358	137	117
1	782.0000	0.0000	10	0	159.5535	130.5100	146.2265	0.1515	120	107
1	783.0000	0.0000	9	0	159.6721	130.8009	146.4255	0.3178	111	86
1	784.0000	0.0000	10	0	159.6559	130.5708	146.2491	0.2004	121	119
1	785.0000	0.0000	10	0	159.5819	130.5612	146.2060	0.1731	138	120
1	786.0000	0.0000	10	0	159.7682	130.5775	146.2242	0.1533	138	123
1	787.0000	0.0000	10	0	159.7099	130.5257	146.0459	0.1509	132	124
1	788.0000	0.0000	10	0	159.6500	130.5115	146.0596	0.1349	129	119
1	789.0000	0.0000	10	0	159.7528	130.4741	146.1303	0.1085	135	124
1	790.0000	0.0000	9	0	159.7113	130.4478	146.1123	0.1942	134	127
1	791.0000	0.0000	9	0	159.7390	130.4652	146.1954	0.1359	134	119
1	792.0000	0.0000	10	0	159.7959	130.5376	146.2210	0.1437	131	119
1	793.0000	0.0000	10	0	159.5995	130.5540	146.0618	0.1770	132	122
1	794.0000	0.0000	10	0	159.7101	130.4164	145.9628	0.0936	132	121
1	795.0000	0.0000	10	0	159.6016	130.4595	146.0294	0.1378	134	120
1	796.0000	0.0000	10	0	159.5295	130.4332	145.9073	0.1434	128	116
1	797.0000	0.0000	10	0	159.6837	130.4164	146.0768	0.1714	133	116
1	798.0000	0.0000	10	0	159.6565	130.4885	146.1111	0.1571	128	125
1	799.0000	0.0000	9	0	159.6256	130.4061	145.9318	0.1714	136	122
1	800.0000	0.0000	9	0	159.5788	130.3470	145.9044	0.1724	129	128
1	801.0000	0.0000	10	0	159.5810	130.3954	145.9405	0.1382	126	124
1	802.0000	0.0000	10	0	159.5163	130.3806	145.9441	0.1236	126	121
1	803.0000	0.0000	10	0	159.5456	130.3167	145.9228	0.1463	126	118
1	804.0000	0.0000	10	0	159.6160	130.3118	145.8958	0.2312	123	116
1	805.0000	0.0000	10	0	159.7996	130.4521	145.7197	0.1858	121	112
1	806.0000	0.0000	10	0	159.6557	130.4988	145.6591	0.1420	135	122
1	807.0000	0.0000	10	0	159.4510	130.3800	145.5328	0.1570	133	120
1	808.0000	0.0000	10	0	159.5115	130.3850	145.7887	0.1873	124	119
1	809.0000	0.0000	10	0	159.4212	130.3578	145.7682	0.1762	123	117
1	810.0000	0.0000	9	0	159.4398	130.2125	145.7566	0.1995	132	123
1	811.0000	0.0000	10	0	159.3363	130.1817	145.5752	0.2398	124	123
1	812.0000	0.0000	10	0	159.3991	130.2552	145.7751	0.1005	127	119
1	813.0000	0.0000	10	0	159.3728	130.2480	145.6646	0.1521	128	124
1	814.0000	0.0000	10	0	159.3808	130.2086	145.6165	0.1789	130	131
1	815.0000	0.0000	10	0	159.3257	130.2211	145.6717	0.1717	129	124
1	816.0000	0.0000	10	0	159.3546	130.1793	145.5340	0.2090	127	127
1	817.0000	0.0000	10	0	159.3775	130.2184	145.7072	0.1453	129	123
1	818.0000	0.0000	10	0	159.3778	130.1903	145.5921	0.1174	130	124
1	819.0000	0.0000	9	0	159.3535	130.2591	145.5834	0.1135	132	123
1	820.0000	0.0000	10	0	159.4606	130.2760	145.6420	0.2570	122	118
1	821.0000	0.0000	10	0	159.2799	130.1699	145.3286	0.3457	123	118
1	822.0000	0.0000	10	0	159.1303	130.1113	145.3099	0.2511	137	112
1	823.0000	0.0000	10	0	159.0857	130.0656	145.1725	0.1880	127	119
2	0.0000	1.0000	7	0	85.2787	90.0887	46.7594	0.2247	109	102
2	1.0000	1.0000	8	0	85.3611	90.0250	46.7577	0.1947	112	102
2	2.0000	1.0000	7	0	85.4069	89.9659	46.7302	0.2727	112	109
0	3.0000	1.0000	0	3	0.0000	0.0000	0.0000	0.0000	114	105
2	4.0000	1.0000	7	0	85.3090	90.1108	46.7562	0.2799	109	109
2	5.0000	1.0000	8	0	85.3105	90.0157	46.8028	0.3048	105	106
2	6.0000	1.0000	8	0	85.2581	90.0946	46.7870	0.1749	118	105
2	7.0000	1.0000	7	0	85.3351	90.0150	46.7757	0.2185	113	108
2	8.0000	1.0000	7	0	85.2252	90.1633	46.7412	0.2603	114	103
2	9.0000	1.0000	7	0	85.2434	90.1711	46.6617	0.2941	117	102
2	10.0000	1.0000	8	0	85.2809	90.0903	46.7410	0.1717	115	105
2	11.0000	1.0000	7	0	85.1810	90.1469	46.7778	0.1715	112	108
2	12.0000	1.0000	8	0	85.2640	90.0835	46.8159	0.1448	115	106
2	13.0000	1.0000	7	0	85.4265	89.9639	46.8214	0.2513	116	109
2	14.0000	1.0000	8	0	85.1892	90.1956	46.7536	0.2601	110	100
2	15.0000	1.0000	8	0	85.2375	90.0978	46.8271	0.2484	107	105
2	16.0000	1.0000	8	0	85.1784	90.0566	46.8889	0.2545	116	110
2	17.0000	1.0000	8	0	85.2380	90.0801	46.8255	0.2997	113	105
2	18.0000	1.0000	8	0	85.1321	90.1703	46.7861	0.2374	112	107
2	19.0000	1.0000	7	0	85.2787	90.0333	46.7981	0.2797	107	102
2	20.0000	1.0000	8	0	85.2574	90.1446	46.8814	0.2575	115	107
2	21.0000	1.0000	8	0	85.1621	90.2074	46.7618	0.2470	111	99
2	22.0000	1.0000	7	0	85.2479	90.1927	46.7962	0.1431	110	109
2	23.0000	1.0000	8	0	85.1296	90.1647	46.8513	0.2975	116	102
2	24.0000	1.0000	8	0	85.0701	90.2515	46.8504	0.1956	114	104
2	25.0000	1.0000	6	0	85.2606	90.1365	46.8624	0.2307	111	103
2	26.0000	1.0000	8	0	85.3962	89.9799	46.8997	0.2697	107	100
2	27.0000	1.0000	8	0	85.9496	90.0571	46.7638	0.3884	114	103
2	28.0000	1.0000	8	0	85.5911	90.0395	46.7556	0.1937	109	102
2	29.0000	1.0000	7	0	85.6552	89.9820	46.7020	0.1666	112	107
2	30.0000	1.0000	6	0	85.6731	90.0801	46.7055	0.2322	105	108
0	31.0000	1.0000	0	3	0.0000	0.0000	0.0000	0.0000	107	104
2	32.0000	1.0000	8	0	85.6536	90.1084	46.6698	0.2261	112	102
2	33.0000	1.0000	8	0	85.7512	90.0258	46.6275	0.1944	115	107
2	34.0000	1.0000	7	0	85.8576	90.0810	46.6556	0.2299	112	112
2	35.0000	1.0000	8	0	85.7321	90.1047	46.7184	0.2163	117	109
0	36.0000	1.0000	0	3	0.0000	0.0000	0.0000	0.0000	112	105
2	37.0000	1.0000	8	0	85.7351	90.2956	46.7176	0.3077	114	108
2	38.0000	1.0000	7	0	85.7246	90.2496	46.6536	0.2383	106	105
2	39.0000	1.0000	8	0	85.7612	90.3305	46.6514	0.1888	103	93
2	40.0000	1.0000	7	0	85.8517	90.2221	46.7312	0.1894	113	100
2	41.0000	1.0000	7	0	85.7746	90.2671	46.7432	0.2429	108	109
2	42.0000	1.0000	7	0	85.7670	90.3069	46.8527	0.2483	111	109
2	43.0000	1.0000	7	0	85.7874	90.2888	46.8325	0.2945	115	109
2	44.0000	1.0000	8	0	85.7019	90.3303	46.8668	0.2015	115	108
2	45.0000	1.0000	8	0	85.5209	90.2459	46.8230	0.3254	111	109
2	46.0000	1.0000	7	0	85.7800	90.2574	46.8269	0.2596	116	111
2	47.0000	1.0000	8	0	85.7112	90.3180	46.8792	0.3237	113	110
2	48.0000	1.0000	6	0	85.7511	90.3222	47.0503	0.1656	109	105
2	49.0000	1.0000	8	0	85.6465	90.4169	47.0022	0.3212	104	100
2	50.0000	1.0000	8	0	85.6120	90.2697	47.0616	0.2998	108	99
2	51.0000	1.0000	7	0	85.6594	90.4068	46.9137	0.2578	109	96
2	52.0000	1.0000	9	0	85.7960	90.3154	47.0154	0.3419	108	86
2	53.0000	1.0000	7	0	85.8325	90.3361	46.9331	0.3107	104	93
2	54.0000	1.0000	8	0	85.8180	90.4010	46.8873	0.2624	111	105
2	55.0000	1.0000	7	0	85.8136	90.4012	46.9495	0.2327	107	101
2	56.0000	1.0000	7	0	85.7267	90.5082	46.9614	0.2997	107	101
2	57.0000	1.0000	7	0	85.9354	90.4178	46.9337	0.2034	116	101
2	58.0000	1.0000	7	0	85.9251	90.4296	46.9418	0.1927	117	110
2	59.0000	1.0000	7	0	85.8581	90.3711	46.9890	0.2585	114	108
2	60.0000	1.0000	8	0	85.9274	90.4076	47.0296	0.1918	114	110
2	61.0000	1.0000	7	0	85.9685	90.4447	46.9232	0.1470	117	103
2	62.0000	1.0000	8	0	85.8889	90.4760	46.9630	0.2132	115	110
2	63.0000	1.0000	7	0	85.9869	90.4283	46.9432	0.1591	107	109
2	64.0000	1.0000	8	0	85.9504	90.3891	46.8913	0.2725	118	104
2	65.0000	1.0000	7	0	85.7983	90.3656	46.8309	0.2541	107	99
2	66.0000	1.0000	7	0	85.6666	90.4034	46.7309	0.2127	113	108
2	67.0000	1.0000	7	0	85.6494	90.3335	46.8238	0.2227	119	110
2	68.0000	1.0000	8	0	85.8047	90.2854	46.8623	0.3000	104	103
2	69.0000	1.0000	8	0	85.8669	90.3238	46.8865	0.2449	108	105
2	70.0000	1.0000	7	0	85.9968	90.4058	46.9083	0.1908	108	101
2	71.0000	1.0000	6	0	85.9906	90.4794	46.9075	0.2015	112	107
2	72.0000	1.0000	7	0	86.0627	90.3557	46.9608	0.2122	113	107
2	73.0000	1.0000	7	0	86.0263	90.3346	46.9182	0.2632	109	115
2	74.0000	1.0000	6	0	86.0401	90.4522	46.8399	0.2404	111	108
2	75.0000	1.0000	8	0	86.0478	90.4122	46.9615	0.1636	112	107
2	76.0000	1.0000	7	0	86.0537	90.4934	47.0230	0.1641	110	110
2	77.0000	1.0000	8	0	86.0709	90.4530	46.8709	0.1813	112	107
2	78.0000	1.0000	7	0	86.1153	90.5085	46.8508	0.2112	116	108
2	79.0000	1.0000	7	0	86.0292	90.5269	46.8653	0.2248	111	109
2	80.0000	1.0000	8	0	86.0517	90.4871	46.8745	0.1861	109	108
2	81.0000	1.0000	7	0	86.0485	90.5235	46.8528	0.2049	106	109
2	82.0000	1.0000	9	0	86.0750	90.5816	46.8246	0.2479	117	102
2	83.0000	1.0000	7	0	86.1612	90.5301	46.8522	0.1615	106	108
2	84.0000	1.0000	8	0	86.1238	90.7354	47.0512	0.2586	111	107
2	85.0000	1.0000	8	0	86.1746	90.7551	46.9849	0.2231	110	104
2	86.0000	1.0000	8	0	86.2286	90.7904	46.9529	0.2195	110	105
2	87.0000	1.0000	7	0	86.0078	90.6487	46.9728	0.3199	92	77
1	88.0000	1.0000	10	0	69.8048	50.0991	110.4219	0.1652	122	103
1	89.0000	1.0000	10	0	69.7541	50.1497	110.4090	0.2422	135	111
1	90.0000	1.0000	10	0	69.7116	50.1247	110.4910	0.2399	137	115
1	91.0000	1.0000	10	0	69.9264	50.0286	110.4204	0.2247	135	122
1	92.0000	1.0000	10	0	69.6870	50.1127	110.4935	0.2336	145	123
1	93.0000	1.0000	10	0	69.7281	50.1683	110.4674	0.2574	151	127
1	94.0000	1.0000	10	0	69.7056	50.1483	110.4654	0.1798	144	130
1	95.0000	1.0000	10	0	69.7279	50.1292	110.4497	0.1904	146	125
1	96.0000	1.0000	10	0	69.6981	50.0945	110.4334	0.1994	143	129
1	97.0000	1.0000	10	0	69.7758	50.0746	110.3678	0.1677	148	126
1	98.0000	1.0000	10	0	69.7925	50.0603	110.3432	0.1520	145	135
1	99.0000	1.0000	10	0	69.6839	50.0916	110.3638	0.2284	144	124
1	100.0000	1.0000	10	0	69.7107	50.1071	110.3213	0.2233	141	124
1	101.0000	1.0000	10	0	69.7103	49.9427	110.3105	0.2112	143	125
1	102.0000	1.0000	10	0	69.8876	49.9015	110.1920	0.2333	129	107
1	103.0000	1.0000	9	0	69.7075	48.9772	109.8742	0.9058	91	62
1	104.0000	1.0000	10	0	69.9457	49.8675	109.7010	0.3582	103	69
1	105.0000	1.0000	10	0	69.5679	50.1415	110.0577	0.2404	133	108
1	106.0000	1.0000	10	0	69.5429	50.1316	110.1649	0.1966	140	123
1	107.0000	1.0000	10	0	69.4883	50.0923	110.2370	0.2391	146	126
1	108.0000	1.0000	10	0	69.5436	50.1297	110.1497	0.1488	144	130
1	109.0000	1.0000	10	0	69.4668	50.1812	110.1674	0.2757	144	110
1	110.0000	1.0000	10	0	69.6082	50.2043	109.9159	0.3175	139	104
1	111.0000	1.0000	9	0	69.5270	50.1820	109.7629	0.4248	93	63
3	112.0000	1.0000	6	0	54.9750	66.9976	31.6317	1.1364	64	48
3	113.0000	1.0000	6	0	54.6641	67.0785	32.5513	0.5216	83	71
2	114.0000	1.0000	6	0	54.5949	67.4432	32.8836	0.2065	103	80
2	115.0000	1.0000	6	0	55.2630	67.8547	32.4702	0.5400	95	92
2	116.0000	1.0000	8	0	54.5113	67.7280	32.8122	0.2003	116	92
2	117.0000	1.0000	8	0	54.4593	67.7883	32.8056	0.4290	106	95
2	118.0000	1.0000	7	0	54.4735	67.7278	32.7666	0.2213	112	92
2	119.0000	1.0000	8	0	54.5836	67.8479	32.7110	0.2375	109	107
2	120.0000	1.0000	9	0	54.5305	67.8604	32.4797	0.3465	117	102
2	121.0000	1.0000	7	0	54.4801	67.8748	32.6194	0.3120	122	93
2	122.0000	1.0000	8	0	54.5662	67.6730	32.6731	0.1604	118	104
2	123.0000	1.0000	7	0	54.4529	67.8544	32.7418	0.3029	111	99
3	124.0000	1.0000	6	0	54.4396	67.8205	32.7414	0.3128	124	97
2	125.0000	1.0000	7	0	55.0306	67.9254	32.0494	0.4917	119	95
2	126.0000	1.0000	7	0	54.8656	67.7346	32.2346	0.3044	121	102
2	127.0000	1.0000	8	0	54.4907	67.9491	32.7100	0.3207	107	99
2	128.0000	1.0000	7	0	54.7046	67.7177	32.6513	0.1274	103	102
2	129.0000	1.0000	8	0	54.6592	67.9330	32.6430	0.3378	122	101
2	130.0000	1.0000	7	0	54.5658	67.5940	32.7143	0.2278	116	97
2	131.0000	1.0000	8	0	54.0532	67.6641	32.7593	0.4575	118	101
2	132.0000	1.0000	7	0	54.6411	67.6674	32.4197	0.2426	115	105
3	133.0000	1.0000	7	0	160.1633	132.3183	281.5760	1.1748	118	97
2	134.0000	1.0000	8	0	54.5881	67.4789	32.2847	0.1898	106	103
2	135.0000	1.0000	8	0	54.8813	67.6342	32.2698	0.3059	111	102
2	136.0000	1.0000	7	0	54.7321	67.7185	32.3944	0.3293	113	100
2	137.0000	1.0000	7	0	54.6178	67.4804	32.1828	0.1810	122	103
2	138.0000	1.0000	7	0	54.4694	67.7622	32.7149	0.2122	117	98
2	139.0000	1.0000	7	0	54.6239	67.7497	32.6489	0.2429	122	99
2	140.0000	1.0000	7	0	54.4503	67.2001	32.4547	0.1412	129	99
2	141.0000	1.0000	9	0	54.4875	67.8776	32.6184	0.2848	119	103
2	142.0000	1.0000	8	0	54.4815	67.7287	32.5554	0.2710	115	93
2	143.0000	1.0000	7	0	54.6891	67.8631	32.6409	0.1430	105	95
2	144.0000	1.0000	8	0	54.4775	67.8033	32.6433	0.3450	115	108
2	145.0000	1.0000	7	0	54.6242	67.5904	32.6479	0.2057	120	103
2	146.0000	1.0000	7	0	54.5919	67.8442	32.6459	0.3187	119	100
2	147.0000	1.0000	7	0	54.5021	67.8184	32.6645	0.3150	127	102
2	148.0000	1.0000	8	0	54.7606	67.7920	32.6738	0.2729	108	103
2	149.0000	1.0000	8	0	54.8335	67.6969	32.2675	0.2110	109	99
2	150.0000	1.0000	9	0	54.4572	67.8522	32.6796	0.2351	107	109
2	151.0000	1.0000	7	0	54.4125	67.9456	32.6147	0.2924	121	95
2	152.0000	1.0000	7	0	54.6675	67.5295	32.2996	0.1882	119	109
2	153.0000	1.0000	8	0	54.5964	67.7459	32.6782	0.2238	122	106
2	154.0000	1.0000	7	0	54.4391	67.9085	32.8688	0.1591	108	100
2	155.0000	1.0000	6	0	54.5503	67.6345	32.7393	0.2213	114	105
2	156.0000	1.0000	7	0	54.8243	67.8790	32.6430	0.2376	131	109
2	157.0000	1.0000	7	0	54.5315	67.8826	32.6086	0.2025	129	102
2	158.0000	1.0000	7	0	54.5348	67.8850	32.5870	0.2485	132	102
2	159.0000	1.0000	8	0	54.4957	67.7267	32.6030	0.2939	115	110
2	160.0000	1.0000	8	0	54.5517	67.7745	32.7116	0.2120	107	106
2	161.0000	1.0000	8	0	54.5312	67.6239	32.6278	0.1784	115	103
2	162.0000	1.0000	7	0	54.2270	67.8644	32.6678	0.4018	119	104
2	163.0000	1.0000	6	0	54.6783	67.8394	32.6644	0.2068	109	99
2	164.0000	1.0000	8	0	54.5772	67.9866	32.6614	0.1728	117	107
2	165.0000	1.0000	7	0	54.3537	67.7143	32.6425	0.1839	120	102
2	166.0000	1.0000	6	0	54.4215	67.6392	32.6016	0.2129	118	97
2	167.0000	1.0000	7	0	54.8769	68.1126	32.5224	0.2135	121	104
0	168.0000	1.0000	0	3	0.0000	0.0000	0.0000	0.0000	124	96
2	169.0000	1.0000	8	0	54.2725	67.7449	32.7171	0.2944	116	100
2	170.0000	1.0000	8	0	54.2867	67.9730	32.6628	0.3155	119	107
2	171.0000	1.0000	8	0	54.2571	67.6798	32.4412	0.7545	116	111
2	172.0000	1.0000	6	0	54.4722	67.5016	32.2914	0.1960	117	101
2	173.0000	1.0000	7	0	54.3951	67.8046	32.8265	0.2890	113	107
2	174.0000	1.0000	7	0	54.3561	67.7533	32.8818	0.3582	113	109
2	175.0000	1.0000	7	0	54.5353	67.7170	32.7362	0.1719	121	104
2	176.0000	1.0000	8	0	54.3949	67.7185	32.3870	0.3635	119	101
2	177.0000	1.0000	6	0	54.5309	68.1032	32.7122	0.2590	106	98
3	178.0000	1.0000	8	0	54.6265	67.4725	32.7409	1.4369	120	97
2	179.0000	1.0000	8	0	53.9831	67.4652	32.4867	0.5858	117	103
2	180.0000	1.0000	6	0	54.6870	67.6390	32.3546	0.2995	114	102
2	181.0000	1.0000	8	0	54.2675	67.5857	32.6830	0.2723	115	105
2	182.0000	1.0000	6	0	54.6196	67.8578	32.6797	0.2669	113	107
2	183.0000	1.0000	8	0	54.6253	67.6393	32.4108	0.2451	121	106
2	184.0000	1.0000	6	0	54.3558	67.9113	32.6709	0.3282	127	103
2	185.0000	1.0000	8	0	54.3268	67.8109	32.7132	0.3317	123	103
2	186.0000	1.0000	8	0	54.2527	67.6481	32.6081	0.2837	117	104
2	187.0000	1.0000	8	0	54.4113	67.8592	32.7783	0.3594	113	108
2	188.0000	1.0000	7	0	54.2099	67.7069	32.4557	0.3933	116	98
2	189.0000	1.0000	7	0	54.3790	67.9661	32.6298	0.3016	116	101
3	190.0000	1.0000	7	0	53.9221	68.2412	32.8667	0.8919	119	100
2	191.0000	1.0000	7	0	54.3060	68.0021	32.6676	0.2921	118	107
2	192.0000	1.0000	7	0	54.2526	67.9009	32.7253	0.3477	108	97
2	193.0000	1.0000	7	0	54.4455	67.8393	32.5878	0.2629	114	101
2	194.0000	1.0000	7	0	54.5427	67.9613	32.6599	0.1817	123	103
2	195.0000	1.0000	8	0	54.4292	67.9775	32.5999	0.3023	118	104
2	196.0000	1.0000	7	0	54.1927	67.6929	32.6588	0.2103	129	104
2	197.0000	1.0000	8	0	54.5144	67.8251	32.7007	0.2944	127	108
2	198.0000	1.0000	7	0	54.4038	67.7064	32.6245	0.2875	129	103
2	199.0000	1.0000	8	0	54.3138	67.7662	32.6351	0.2902	111	103
2	200.0000	1.0000	9	0	54.3563	67.9252	32.7057	0.3294	122	111
3	201.0000	1.0000	7	0	54.3624	67.9786	32.6677	0.3418	109	100
2	202.0000	1.0000	8	0	54.4625	67.7736	32.6055	0.3464	125	111
2	203.0000	1.0000	7	0	54.2990	67.8388	32.7388	0.2655	116	101
2	204.0000	1.0000	7	0	54.3475	68.0265	32.6538	0.2249	128	101
2	205.0000	1.0000	7	0	54.4827	67.9792	32.6696	0.2090	120	104
2	206.0000	1.0000	8	0	54.2623	67.9237	32.8144	0.3028	117	112
2	207.0000	1.0000	8	0	54.6658	67.7714	32.5453	0.3622	117	110
3	208.0000	1.0000	7	0	54.3851	67.8316	32.2224	1.0327	108	98
2	209.0000	1.0000	6	0	54.1516	67.6814	32.7508	0.2974	118	102
2	210.0000	1.0000	7	0	54.3779	67.8666	32.7321	0.2536	127	106
2	211.0000	1.0000	7	0	53.8726	67.5369	32.8795	0.6048	124	104
2	212.0000	1.0000	7	0	54.1611	67.7090	32.6778	0.3105	122	98
2	213.0000	1.0000	7	0	54.4003	67.7420	32.5717	0.3387	115	102
2	214.0000	1.0000	7	0	54.3864	67.8406	32.5820	0.2052	120	107
0	215.0000	1.0000	0	3	0.0000	0.0000	0.0000	0.0000	121	101
2	216.0000	1.0000	7	0	54.3508	67.9761	32.5444	0.3644	124	109
2	217.0000	1.0000	7	0	54.5517	67.8853	32.6229	0.1665	124	105
2	218.0000	1.0000	8	0	54.3713	67.8104	32.6070	0.1649	120	110
2	219.0000	1.0000	7	0	54.3267	67.6890	32.6172	0.1833	115	106
2	220.0000	1.0000	6	0	53.9380	67.5962	32.2870	0.6043	112	95
2	221.0000	1.0000	6	0	54.3267	67.6511	32.5227	0.2613	126	97
3	222.0000	1.0000	7	0	53.9004	67.1684	212.3008	0.3606	118	102
2	223.0000	1.0000	7	0	54.3952	67.8287	32.5843	0.1656	121	101
2	224.0000	1.0000	8	0	54.3604	67.9514	32.2526	0.6027	124	104
2	225.0000	1.0000	7	0	54.4938	68.0119	32.5267	0.1750	117	110
3	226.0000	1.0000	6	0	54.5204	67.5583	32.5696	0.4523	111	93
3	227.0000	1.0000	6	0	54.7948	67.4723	32.5521	0.6391	104	99
2	228.0000	1.0000	7	0	54.2241	68.1001	32.1516	1.0041	115	101
2	229.0000	1.0000	6	0	54.3801	67.8389	32.4368	0.1799	128	101
2	230.0000	1.0000	7	0	54.6438	67.8404	32.3400	0.3304	110	90
2	231.0000	1.0000	7	0	54.0558	67.6553	32.4174	0.7493	99	77
2	232.0000	1.0000	8	0	54.2866	67.3274	32.4998	0.2429	105	91
2	233.0000	1.0000	7	0	55.0922	68.0095	31.9592	0.3780	113	100
2	234.0000	1.0000	7	0	54.2176	67.3295	32.7712	0.2403	117	94
2	235.0000	1.0000	8	0	54.3245	67.3657	33.0726	0.2738	122	97
2	236.0000	1.0000	6	0	54.7599	67.4130	32.6988	0.4623	99	80
0	237.0000	1.0000	0	3	0.0000	0.0000	0.0000	0.0000	105	95
0	238.0000	1.0000	0	3	0.0000	0.0000	0.0000	0.0000	104	92
2	239.0000	1.0000	6	0	54.9781	67.0013	32.6820	0.2500	97	96
2	240.0000	1.0000	6	0	55.1926	67.1921	32.6857	0.4704	112	99
2	241.0000	1.0000	6	0	55.4691	67.1576	32.6772	0.3396	105	95
2	242.0000	1.0000	8	0	55.1693	66.8666	32.7653	0.3464	100	97
3	243.0000	1.0000	6	0	55.1758	66.3110	32.9033	0.6317	107	101
0	244.0000	1.0000	0	3	0.0000	0.0000	0.0000	0.0000	104	92
2	245.0000	1.0000	7	0	55.2793	66.9514	33.1286	0.2294	107	96
3	246.0000	1.0000	7	0	55.6473	66.6375	32.5671	1.3608	125	97
2	247.0000	1.0000	7	0	55.1702	67.0843	33.3275	0.2442	122	99
2	248.0000	1.0000	8	0	55.1555	67.1457	33.3582	0.2239	120	100
2	249.0000	1.0000	7	0	55.0583	67.1093	33.2115	0.2032	99	85
2	250.0000	1.0000	8	0	55.1527	67.1565	32.9236	0.6841	89	73
2	251.0000	1.0000	8	0	54.6636	66.9679	31.3933	0.2580	109	86
2	252.0000	1.0000	8	0	54.7557	67.2276	31.5640	0.3649	116	97
2	253.0000	1.0000	8	0	54.9327	67.1958	31.6113	0.1471	95	104
2	254.0000	1.0000	7	0	54.7346	67.0298	31.5985	0.2599	100	95
2	255.0000	1.0000	8	0	55.1795	66.7101	31.4183	0.6935	109	97
2	256.0000	1.0000	7	0	54.8578	67.1429	31.2145	0.1865	107	95
2	257.0000	1.0000	7	0	54.7378	67.2107	31.6026	0.2524	102	99
2	258.0000	1.0000	8	0	54.6050	67.0722	31.5877	0.2377	117	101
2	259.0000	1.0000	7	0	54.7361	67.1927	31.6320	0.2548	96	93
2	260.0000	1.0000	7	0	54.6906	67.0862	31.6291	0.2137	118	104
2	261.0000	1.0000	8	0	54.5826	67.1330	31.6612	0.1500	115	101
2	262.0000	1.0000	7	0	54.6112	67.5408	31.1907	0.4864	101	82
2	263.0000	1.0000	8	0	54.7174	67.8443	31.7922	0.2414	124	100
2	264.0000	1.0000	7	0	55.1511	67.9003	31.3198	0.4785	106	106
2	265.0000	1.0000	6	0	54.6481	67.5980	31.7648	0.1861	117	105
2	266.0000	1.0000	7	0	54.7197	67.7072	31.7819	0.2110	111	99
0	267.0000	1.0000	0	3	0.0000	0.0000	0.0000	0.0000	109	97
3	268.0000	1.0000	7	0	54.5912	67.5956	31.2062	1.1988	103	97
3	269.0000	1.0000	6	0	54.5861	68.1907	31.4825	0.7260	103	93
2	270.0000	1.0000	6	0	54.2964	67.9426	32.0940	0.4173	108	94
2	271.0000	1.0000	7	0	54.6221	67.8613	32.0635	0.5462	110	81
2	272.0000	1.0000	8	0	54.4873	67.6478	32.3002	0.7001	95	72
2	273.0000	1.0000	6	0	53.6573	67.6625	32.7244	0.3769	110	90
0	274.0000	1.0000	0	3	0.0000	0.0000	0.0000	0.0000	112	90
3	275.0000	1.0000	6	0	53.9290	67.1462	32.5957	0.5577	113	86
2	276.0000	1.0000	6	0	53.4956	67.3831	32.8200	0.3260	107	93
3	277.0000	1.0000	6	0	53.6636	67.1792	32.7142	0.3433	112	93
2	278.0000	1.0000	7	0	53.3178	67.1224	32.7001	0.3802	114	102
0	279.0000	1.0000	0	3	0.0000	0.0000	0.0000	0.0000	114	94
3	280.0000	1.0000	7	0	53.5834	67.4955	32.3308	0.9121	113	97
1	281.0000	1.0000	7	0	93.1137	61.8362	20.3302	1.9029	104	88
0	282.0000	1.0000	0	3	0.0000	0.0000	0.0000	0.0000	53	42
0	283.0000	1.0000	0	3	0.0000	0.0000	0.0000	0.0000	28	32
0	284.0000	1.0000	0	3	0.0000	0.0000	0.0000	0.0000	36	40
0	285.0000	1.0000	0	3	0.0000	0.0000	0.0000	0.0000	24	38
0	286.0000	1.0000	0	3	0.0000	0.0000	0.0000	0.0000	31	36
1	287.0000	1.0000	7	0	33.2090	158.8813	177.3604	0.5849	53	37
0	288.0000	1.0000	0	3	0.0000	0.0000	0.0000	0.0000	28	40
0	289.0000	1.0000	0	3	0.0000	0.0000	0.0000	0.0000	32	34
0	290.0000	1.0000	0	3	0.0000	0.0000	0.0000	0.0000	41	41
0	291.0000	1.0000	0	3	0.0000	0.0000	0.0000	0.0000	27	33
0	292.0000	1.0000	0	3	0.0000	0.0000	0.0000	0.0000	30	41
0	293.0000	1.0000	0	3	0.0000	0.0000	0.0000	0.0000	31	35
0	294.0000	1.0000	0	3	0.0000	0.0000	0.0000	0.0000	34	46
0	295.0000	1.0000	0	3	0.0000	0.0000	0.0000	0.0000	33	36
0	296.0000	1.0000	0	3	0.0000	0.0000	0.0000	0.0000	36	38
0	297.0000	1.0000	0	3	0.0000	0.0000	0.0000	0.0000	42	38
0	298.0000	1.0000	0	3	0.0000	0.0000	0.0000	0.0000	102	59
2	299.0000	1.0000	8	0	56.0990	66.0278	30.8390	0.2751	93	71
0	300.0000	1.0000	0	3	0.0000	0.0000	0.0000	0.0000	90	66
2	301.0000	1.0000	6	0	56.0756	66.2258	30.8453	0.2143	93	68
1	302.0000	1.0000	6	0	69.1190	52.9001	110.5372	0.8951	105	70
2	303.0000	1.0000	7	0	55.7649	65.5038	30.3363	0.5766	92	71
2	304.0000	1.0000	6	0	55.9528	66.2713	30.8779	0.2360	104	72
2	305.0000	1.0000	6	0	55.7368	66.0645	30.9942	0.2098	90	74
2	306.0000	1.0000	7	0	54.9294	65.5486	31.1076	0.4723	90	66
2	307.0000	1.0000	6	0	55.7648	65.7955	30.0876	0.8975	62	48
2	308.0000	1.0000	8	0	53.7043	66.7158	32.4538	0.4363	97	70
2	309.0000	1.0000	8	0	53.7154	66.5146	32.6256	0.1565	102	87
2	310.0000	1.0000	9	0	53.6042	66.5931	32.6537	0.1656	103	89
2	311.0000	1.0000	7	0	53.3246	66.4737	32.2118	0.7782	119	90
2	312.0000	1.0000	7	0	53.5352	66.4306	32.6351	0.2094	130	94
2	313.0000	1.0000	7	0	53.7668	66.1799	32.3586	0.2797	124	82
2	314.0000	1.0000	7	0	55.2962	66.2424	31.6022	0.2643	104	77
2	315.0000	1.0000	8	0	54.8798	66.1759	31.7521	0.3650	96	81
2	316.0000	1.0000	8	0	55.1806	66.2144	31.6407	0.2869	96	85
2	317.0000	1.0000	8	0	55.1095	66.0371	31.6806	0.2118	104	100
2	318.0000	1.0000	9	0	54.8844	66.1500	31.7175	0.2572	108	96
2	319.0000	1.0000	8	0	55.1508	66.1956	31.7109	0.1397	106	95
2	320.0000	1.0000	8	0	55.1255	66.2424	31.7319	0.1712	107	97
2	321.0000	1.0000	8	0	55.1074	66.2284	31.7462	0.1298	105	99
2	322.0000	1.0000	7	0	54.8732	65.9164	31.8316	0.3526	98	79
2	323.0000	1.0000	6	0	53.4861	65.5901	32.3280	0.1065	128	92
2	324.0000	1.0000	7	0	53.9876	66.5911	32.0831	0.2462	129	97
3	325.0000	1.0000	7	0	53.6122	66.4966	32.5372	0.2967	128	97
2	326.0000	1.0000	6	0	53.2121	66.1734	32.3930	0.4932	110	93
2	327.0000	1.0000	7	0	53.4845	66.3373	32.5339	0.2592	127	99
2	328.0000	1.0000	7	0	53.4409	65.7954	32.2431	0.3724	115	94
2	329.0000	1.0000	7	0	53.7228	66.2707	32.0103	0.4380	127	95
3	330.0000	1.0000	6	0	53.6576	66.1885	32.3009	0.3487	123	87
3	331.0000	1.0000	7	0	53.4163	65.7042	32.3673	0.5740	112	72
2	332.0000	1.0000	7	0	53.6212	66.1413	32.4177	0.7305	97	71
3	333.0000	1.0000	7	0	53.6132	66.3139	33.0461	0.5049	104	78
3	334.0000	1.0000	7	0	53.1502	65.4816	33.2061	0.7432	110	87
2	335.0000	1.0000	6	0	53.7964	66.4301	33.2150	0.1951	104	93
2	336.0000	1.0000	7	0	53.6469	66.3931	33.2799	0.2235	113	106
3	337.0000	1.0000	7	0	53.7688	66.7619	33.2918	0.4091	114	103
2	338.0000	1.0000	8	0	53.6206	66.5575	33.4664	0.2684	119	100
2	339.0000	1.0000	6	0	53.7743	66.4587	33.3765	0.2793	118	91
2	340.0000	1.0000	6	0	53.6798	66.2741	32.5459	0.4317	102	76
2	341.0000	1.0000	6	0	53.1734	65.9421	32.6332	0.4436	119	91
3	342.0000	1.0000	8	0	53.7839	66.3027	32.3077	0.4619	116	95
2	343.0000	1.0000	7	0	53.3991	66.4143	32.5326	0.2112	126	93
2	344.0000	1.0000	7	0	53.6499	66.3943	32.1299	0.5088	117	93
3	345.0000	1.0000	7	0	54.0663	65.7761	32.2804	0.8354	115	83
2	346.0000	1.0000	7	0	53.7297	66.4070	32.3040	0.2928	98	86
2	347.0000	1.0000	6	0	53.6216	66.0971	32.2926	0.5891	97	80
2	348.0000	1.0000	6	0	53.5303	66.4850	32.1770	0.3838	93	76
2	349.0000	1.0000	7	0	53.1937	66.3342	32.0233	0.8890	91	67
2	350.0000	1.0000	8	0	53.6289	66.0412	32.1107	1.0496	90	67
2	351.0000	1.0000	8	0	53.9600	66.5358	31.0598	1.2021	89	65
3	352.0000	1.0000	6	0	53.8592	66.8257	31.7536	0.6691	81	53
2	353.0000	1.0000	8	0	53.9986	65.5828	32.6222	1.1106	80	54
2	354.0000	1.0000	6	0	53.6056	66.2561	31.7890	0.9683	90	53
2	355.0000	1.0000	7	0	53.7922	65.7042	31.9243	1.1872	76	47
3	356.0000	1.0000	6	0	56.8027	71.0580	47.4937	0.8796	58	47
1	357.0000	1.0000	7	0	37.7590	46.6826	28.8502	1.5520	47	36
0	358.0000	1.0000	0	3	0.0000	0.0000	0.0000	0.0000	27	37
0	359.0000	1.0000	0	3	0.0000	0.0000	0.0000	0.0000	45	39
0	360.0000	1.0000	0	3	0.0000	0.0000	0.0000	0.0000	38	49
0	361.0000	1.0000	0	3	0.0000	0.0000	0.0000	0.0000	37	38
0	362.0000	1.0000	0	3	0.0000	0.0000	0.0000	0.0000	44	54
0	363.0000	1.0000	0	3	0.0000	0.0000	0.0000	0.0000	30	42
0	364.0000	1.0000	0	3	0.0000	0.0000	0.0000	0.0000	33	33
0	365.0000	1.0000	0	3	0.0000	0.0000	0.0000	0.0000	38	37
3	366.0000	1.0000	6	0	100.6082	133.0492	242.4612	1.0196	39	32
0	367.0000	1.0000	0	3	0.0000	0.0000	0.0000	0.0000	38	33
0	368.0000	1.0000	0	3	0.0000	0.0000	0.0000	0.0000	36	38
0	369.0000	1.0000	0	3	0.0000	0.0000	0.0000	0.0000	30	39
0	370.0000	1.0000	0	3	0.0000	0.0000	0.0000	0.0000	28	33
0	371.0000	1.0000	0	3	0.0000	0.0000	0.0000	0.0000	41	39
1	372.0000	1.0000	6	0	31.8031	118.1611	129.2587	1.1670	44	44
0	373.0000	1.0000	0	3	0.0000	0.0000	0.0000	0.0000	51	47
0	374.0000	1.0000	0	3	0.0000	0.0000	0.0000	0.0000	39	40
0	375.0000	1.0000	0	3	0.0000	0.0000	0.0000	0.0000	35	41
3	376.0000	1.0000	6	0	4.4682	40.1346	209.4303	1.1501	28	37
0	377.0000	1.0000	0	3	0.0000	0.0000	0.0000	0.0000	32	42
0	378.0000	1.0000	0	3	0.0000	0.0000	0.0000	0.0000	29	37
0	379.0000	1.0000	0	3	0.0000	0.0000	0.0000	0.0000	22	31
0	380.0000	1.0000	0	3	0.0000	0.0000	0.0000	0.0000	26	36
0	381.0000	1.0000	0	3	0.0000	0.0000	0.0000	0.0000	37	47
0	382.0000	1.0000	0	3	0.0000	0.0000	0.0000	0.0000	58	47
0	383.0000	1.0000	0	3	0.0000	0.0000	0.0000	0.0000	43	42
0	384.0000	1.0000	0	3	0.0000	0.0000	0.0000	0.0000	38	37
0	385.0000	1.0000	0	3	0.0000	0.0000	0.0000	0.0000	36	49
0	386.0000	1.0000	0	3	0.0000	0.0000	0.0000	0.0000	42	42
0	387.0000	1.0000	0	3	0.0000	0.0000	0.0000	0.0000	39	49
0	388.0000	1.0000	0	3	0.0000	0.0000	0.0000	0.0000	38	34
1	389.0000	1.0000	6	0	90.9450	91.7049	117.4075	1.3338	44	38
1	390.0000	1.0000	6	0	58.0958	44.6563	6.3234	1.6239	39	38
1	391.0000	1.0000	8	0	178.6867	62.2344	164.8918	0.1078	115	74
1	392.0000	1.0000	9	0	178.3629	62.2934	165.2063	0.3224	135	107
1	393.0000	1.0000	10	0	178.4226	62.6399	164.9227	0.4532	143	122
1	394.0000	1.0000	10	0	178.1831	62.4350	165.3411	0.1392	137	127
1	395.0000	1.0000	10	0	178.2371	62.4040	165.2992	0.3327	143	117
1	396.0000	1.0000	10	0	178.3472	62.6760	165.8057	0.2223	149	118
1	397.0000	1.0000	9	0	178.3563	62.9102	165.8301	0.6259	142	115
1	398.0000	1.0000	10	0	177.8257	62.5502	166.5174	0.4442	142	120
1	399.0000	1.0000	9	0	177.9584	62.6511	166.7425	0.4372	146	111
1	400.0000	1.0000	10	0	177.8744	62.7610	167.0850	0.4259	144	118
1	401.0000	1.0000	10	0	177.5525	62.7414	167.5292	0.4725	142	116
1	402.0000	1.0000	9	0	177.4089	62.4988	168.0003	0.2944	142	121
1	403.0000	1.0000	10	0	177.0245	62.5651	167.8590	0.2170	149	120
1	404.0000	1.0000	9	0	177.0081	62.5421	167.4382	0.3496	137	114
1	405.0000	1.0000	10	0	176.6755	62.9763	167.2620	0.6003	137	110
1	406.0000	1.0000	9	0	176.9097	62.6083	167.6233	0.2898	138	110
1	407.0000	1.0000	8	0	176.6603	62.9774	168.2565	0.7897	135	90
1	408.0000	1.0000	9	0	176.3894	62.8622	169.9082	0.4510	137	104
1	409.0000	1.0000	10	0	176.5454	62.7423	169.7942	0.3672	143	112
1	410.0000	1.0000	9	0	176.2356	62.6747	169.9730	0.4716	146	115
1	411.0000	1.0000	8	0	175.7247	63.1079	170.9562	0.4898	146	97
1	412.0000	1.0000	9	0	175.6574	62.6593	171.3831	0.2065	145	105
1	413.0000	1.0000	9	0	176.1244	62.7674	170.8961	0.4153	141	108
1	414.0000	1.0000	9	0	175.4595	62.7168	171.9556	0.6693	140	107
1	415.0000	1.0000	10	0	174.4418	62.4070	173.0530	0.2686	184	117
1	416.0000	1.0000	10	0	174.4949	62.3959	172.9066	0.6153	145	112
1	417.0000	1.0000	10	0	174.2606	62.4126	172.9995	0.3143	145	116
1	418.0000	1.0000	10	0	174.4495	62.5525	172.6380	0.3225	146	116
1	419.0000	1.0000	9	0	174.2987	62.3814	172.7228	0.3642	150	121
1	420.0000	1.0000	9	0	174.2788	62.4609	172.8592	0.3373	142	116
1	421.0000	1.0000	9	0	174.2668	62.6330	172.4827	0.4703	143	123
1	422.0000	1.0000	10	0	174.3330	62.3762	172.9053	0.3132	146	122
1	423.0000	1.0000	10	0	174.1864	62.4235	172.7714	0.3123	149	119
1	424.0000	1.0000	10	0	174.5902	62.5598	172.7121	0.4105	149	120
1	425.0000	1.0000	9	0	174.4671	62.4658	172.7812	0.2211	148	126
1	426.0000	1.0000	9	0	174.5052	62.5279	172.8113	0.3447	149	102
1	427.0000	1.0000	9	0	172.8905	62.3389	175.8663	0.2358	144	109
1	428.0000	1.0000	9	0	173.0345	62.2603	175.7704	0.2171	158	120
1	429.0000	1.0000	9	0	172.8002	62.5027	175.8066	0.3492	151	124
1	430.0000	1.0000	10	0	172.9407	62.3860	175.6000	0.2985	162	121
1	431.0000	1.0000	10	0	173.0016	62.3450	175.8355	0.3033	160	129
1	432.0000	1.0000	10	0	173.0670	62.2887	175.7611	0.1701	153	127
1	433.0000	1.0000	10	0	173.2550	62.3548	175.6412	0.2249	158	128
1	434.0000	1.0000	10	0	172.8862	62.3983	175.8440	0.2488	151	122
1	435.0000	1.0000	10	0	173.0365	62.3886	175.7702	0.2002	157	124
1	436.0000	1.0000	9	0	173.0824	62.2586	175.7755	0.1930	155	126
1	437.0000	1.0000	10	0	172.9453	62.2455	175.8594	0.1903	162	131
1	438.0000	1.0000	10	0	172.8697	62.2582	175.8457	0.2226	163	133
1	439.0000	1.0000	10	0	172.9334	62.2711	175.8969	0.2273	167	136
1	440.0000	1.0000	9	0	172.9977	62.2581	175.8729	0.1636	160	134
1	441.0000	1.0000	10	0	172.6472	62.1113	175.9584	0.4802	158	140
1	442.0000	1.0000	10	0	172.9016	62.2425	175.9429	0.2272	160	131
1	443.0000	1.0000	10	0	172.9073	62.2471	175.8704	0.2679	150	129
1	444.0000	1.0000	10	0	172.8864	62.2679	175.8695	0.1794	162	133
1	445.0000	1.0000	10	0	172.9118	62.3307	175.9370	0.1686	159	126
1	446.0000	1.0000	10	0	172.8577	62.2784	176.0432	0.2454	159	131
1	447.0000	1.0000	10	0	173.1514	62.2926	175.8257	0.1104	163	133
1	448.0000	1.0000	10	0	172.9787	62.2925	175.8804	0.2163	161	132
1	449.0000	1.0000	10	0	172.9106	62.2499	175.9509	0.2164	166	137
1	450.0000	1.0000	10	0	172.9421	62.2264	175.9629	0.1545	162	134
1	451.0000	1.0000	10	0	172.8915	62.2366	175.9527	0.2349	161	132
1	452.0000	1.0000	10	0	172.7643	62.1772	176.1537	0.4288	157	136
1	453.0000	1.0000	10	0	172.9474	62.2592	175.9448	0.1235	158	134
1	454.0000	1.0000	10	0	172.9872	62.2482	175.8970	0.1360	166	141
1	455.0000	1.0000	10	0	172.7742	62.2118	175.9848	0.2767	164	136
1	456.0000	1.0000	10	0	172.7796	62.1580	176.0158	0.2916	163	141
1	457.0000	1.0000	10	0	172.9285	62.2092	176.0554	0.1793	165	143
1	458.0000	1.0000	10	0	172.6739	62.3262	175.6196	0.6556	157	129
1	459.0000	1.0000	10	0	172.5210	62.1013	175.9851	0.6679	163	140
1	460.0000	1.0000	10	0	172.8008	62.1997	176.0389	0.2131	167	146
1	461.0000	1.0000	10	0	172.7380	62.1648	176.0213	0.3333	167	140
1	462.0000	1.0000	10	0	172.9454	62.2269	175.9924	0.1870	163	139
1	463.0000	1.0000	10	0	172.8484	62.1988	176.0093	0.2553	164	142
1	464.0000	1.0000	9	0	172.9934	62.2191	175.9916	0.1816	167	133
1	465.0000	1.0000	10	0	172.9885	62.2743	175.9830	0.2034	166	139
1	466.0000	1.0000	10	0	172.8929	62.2547	175.9680	0.1567	159	139
1	467.0000	1.0000	10	0	172.8484	62.1882	176.0413	0.2755	160	143
1	468.0000	1.0000	10	0	172.8666	62.1909	176.0697	0.2493	171	140
1	469.0000	1.0000	10	0	173.0131	62.2028	175.9241	0.1464	166	144
1	470.0000	1.0000	10	0	172.8929	62.1932	175.9618	0.1911	171	142
1	471.0000	1.0000	10	0	172.8670	62.2365	176.0701	0.2407	164	140
1	472.0000	1.0000	10	0	172.8474	62.2403	176.1283	0.1909	164	147
1	473.0000	1.0000	10	0	172.8830	62.2477	176.0288	0.1401	165	147
1	474.0000	1.0000	9	0	172.9269	62.2406	175.9449	0.1430	167	144
1	475.0000	1.0000	10	0	172.8782	62.2375	176.0258	0.1840	168	136
1	476.0000	1.0000	10	0	172.8208	62.3021	176.0674	0.3724	160	139
1	477.0000	1.0000	9	0	173.0329	62.2084	175.9188	0.2257	166	134
1	478.0000	1.0000	10	0	172.8672	62.2568	176.0182	0.2006	168	143
1	479.0000	1.0000	9	0	172.9390	62.2360	176.0036	0.1272	167	138
1	480.0000	1.0000	10	0	172.8485	62.1564	176.0170	0.2235	168	141
1	481.0000	1.0000	9	0	172.8961	62.2834	175.9610	0.1838	162	139
1	482.0000	1.0000	10	0	172.7960	62.1745	175.9168	0.4064	161	133
1	483.0000	1.0000	10	0	172.7969	62.1764	176.0571	0.3593	162	126
1	484.0000	1.0000	10	0	172.8677	62.1512	176.0460	0.2250	165	140
1	485.0000	1.0000	10	0	172.8316	62.2102	176.1198	0.1714	163	138
1	486.0000	1.0000	10	0	172.7919	62.1405	176.0011	0.3357	169	141
1	487.0000	1.0000	10	0	172.8204	62.1840	176.0700	0.2749	161	145
1	488.0000	1.0000	10	0	172.8899	62.1718	175.9905	0.1927	162	152
1	489.0000	1.0000	10	0	172.8430	62.1677	176.0813	0.2114	170	146
1	490.0000	1.0000	10	0	172.9333	62.2559	176.0837	0.1753	167	147
1	491.0000	1.0000	9	0	172.9933	62.2495	176.0949	0.2303	168	144
1	492.0000	1.0000	9	0	172.8777	62.2086	176.0473	0.1944	164	145
1	493.0000	1.0000	10	0	172.8996	62.1413	176.0325	0.1813	168	143
1	494.0000	1.0000	10	0	172.8733	62.1443	176.0395	0.2468	163	140
1	495.0000	1.0000	10	0	172.8213	62.1491	175.9842	0.2826	157	143
1	496.0000	1.0000	10	0	172.8401	62.1833	176.1086	0.1924	162	145
1	497.0000	1.0000	10	0	172.9228	62.1866	175.9944	0.1739	166	145
1	498.0000	1.0000	10	0	172.9384	62.1923	176.0306	0.1376	167	145
1	499.0000	1.0000	10	0	172.9226	62.2345	175.9558	0.1456	172	139
1	500.0000	1.0000	10	0	172.8948	62.1693	176.0044	0.1855	171	148
1	501.0000	1.0000	10	0	172.8546	62.1951	176.0863	0.2344	163	149
1	502.0000	1.0000	10	0	172.9180	62.2028	176.0392	0.1041	162	142
1	503.0000	1.0000	10	0	173.0258	62.1918	175.9145	0.1278	162	148
1	504.0000	1.0000	10	0	173.0046	62.1424	175.9111	0.1458	164	147
1	505.0000	1.0000	10	0	172.9613	62.1694	175.9274	0.1837	163	146
1	506.0000	1.0000	10	0	172.9477	62.1541	176.0390	0.1912	170	157
1	507.0000	1.0000	10	0	172.9065	62.1725	175.9637	0.2101	161	150
1	508.0000	1.0000	10	0	173.0251	62.2196	175.9435	0.1151	167	152
1	509.0000	1.0000	10	0	172.8437	62.1408	176.0392	0.2121	160	146
1	510.0000	1.0000	10	0	172.8371	62.1295	176.0898	0.2242	167	152
1	511.0000	1.0000	10	0	172.7858	62.3791	176.1136	0.3087	150	116
1	512.0000	1.0000	10	0	172.9583	62.2697	176.0689	0.1567	160	145
1	513.0000	1.0000	10	0	172.7509	62.1778	176.0807	0.2956	160	141
1	514.0000	1.0000	9	0	173.0007	62.1672	176.0319	0.1687	164	146
1	515.0000	1.0000	10	0	173.0416	62.1321	175.9991	0.1871	163	145
1	516.0000	1.0000	10	0	172.8772	62.1569	176.1184	0.2358	162	145
1	517.0000	1.0000	10	0	172.9705	62.1958	176.0942	0.1691	164	146
1	518.0000	1.0000	10	0	172.8903	62.0951	176.0946	0.2309	166	149
1	519.0000	1.0000	10	0	172.9409	62.2198	176.0203	0.1525	161	143
1	520.0000	1.0000	10	0	172.9009	62.1720	176.0431	0.1942	170	152
1	521.0000	1.0000	10	0	172.9233	62.2058	176.0737	0.1439	164	143
1	522.0000	1.0000	10	0	172.9940	62.2135	176.0158	0.1417	165	143
1	523.0000	1.0000	10	0	172.9252	62.1834	176.0882	0.1893	166	146
1	524.0000	1.0000	10	0	172.9675	62.1372	176.0699	0.1657	167	140
1	525.0000	1.0000	10	0	173.0368	62.1752	176.0073	0.1629	165	145
1	526.0000	1.0000	10	0	172.9898	62.1610	176.0002	0.1636	162	149
1	527.0000	1.0000	10	0	172.8757	62.1900	176.1143	0.1624	166	149
1	528.0000	1.0000	10	0	172.9161	62.2084	176.0447	0.2048	172	146
1	529.0000	1.0000	10	0	172.9103	62.1598	176.1051	0.2387	173	152
1	530.0000	1.0000	10	0	173.0160	62.1784	176.0024	0.1218	165	156
1	531.0000	1.0000	9	0	172.9147	62.1533	176.0222	0.2094	167	148
1	532.0000	1.0000	10	0	172.9260	62.1006	176.0769	0.2891	166	153
1	533.0000	1.0000	10	0	172.9985	62.1660	176.0777	0.1093	163	150
1	534.0000	1.0000	10	0	172.7270	62.0952	176.0331	0.4172	162	151
1	535.0000	1.0000	10	0	172.9187	62.1367	176.0721	0.2093	168	145
1	536.0000	1.0000	9	0	172.9919	62.1695	176.1020	0.1634	161	145
1	537.0000	1.0000	10	0	172.9566	62.1505	176.0750	0.1433	164	156
1	538.0000	1.0000	10	0	172.9914	62.1149	176.0432	0.1541	166	159
1	539.0000	1.0000	10	0	172.9592	62.1009	176.0373	0.2012	163	152
1	540.0000	1.0000	10	0	172.8923	62.1475	176.0872	0.1643	165	148
1	541.0000	1.0000	9	0	172.9532	62.1858	176.0774	0.1517	163	151
1	542.0000	1.0000	9	0	172.9885	62.1875	176.0495	0.1126	169	148
1	543.0000	1.0000	10	0	172.9064	62.1385	176.1199	0.1693	166	150
1	544.0000	1.0000	9	0	172.9817	62.1578	176.0564	0.1670	163	149
1	545.0000	1.0000	10	0	172.8904	62.1180	176.1016	0.1920	165	149
1	546.0000	1.0000	9	0	172.8665	62.2061	176.0636	0.1824	166	148
1	547.0000	1.0000	10	0	172.9046	62.1553	176.1504	0.1911	166	156
1	548.0000	1.0000	10	0	173.0110	62.2028	176.0185	0.1440	168	149
1	549.0000	1.0000	10	0	172.8820	62.1362	176.0742	0.2153	158	156
1	550.0000	1.0000	10	0	172.7490	62.1688	176.1418	0.2651	164	153
1	551.0000	1.0000	10	0	172.9313	62.2255	176.1253	0.1520	167	147
1	552.0000	1.0000	10	0	172.9213	62.1505	176.0401	0.1802	167	159
1	553.0000	1.0000	10	0	173.0044	62.1780	176.0854	0.1610	166	155
1	554.0000	1.0000	10	0	172.9022	62.1790	176.1253	0.1577	168	152
1	555.0000	1.0000	10	0	172.9354	62.1607	176.0920	0.1458	163	150
1	556.0000	1.0000	10	0	172.8773	62.2028	176.1111	0.1681	165	157
1	557.0000	1.0000	10	0	172.8259	62.1866	176.1837	0.2402	167	152
1	558.0000	1.0000	10	0	172.8764	62.1528	176.1418	0.1599	166	159
1	559.0000	1.0000	10	0	172.8449	62.1286	176.1174	0.2219	170	148
1	560.0000	1.0000	10	0	172.8578	62.1215	176.1362	0.1823	169	156
1	561.0000	1.0000	9	0	172.9259	62.2089	176.1269	0.1786	174	150
1	562.0000	1.0000	9	0	172.9284	62.1727	176.0899	0.1663	175	152
1	563.0000	1.0000	10	0	172.9067	62.1474	176.1301	0.1978	170	150
1	564.0000	1.0000	10	0	172.8331	62.1881	176.1768	0.2154	168	147
1	565.0000	1.0000	10	0	172.8604	62.1331	176.1765	0.2143	166	148
1	566.0000	1.0000	10	0	172.8957	62.1741	176.1385	0.2018	161	147
1	567.0000	1.0000	10	0	172.9054	62.1887	176.0644	0.1737	168	146
1	568.0000	1.0000	10	0	172.8444	62.1420	176.1222	0.2517	170	143
1	569.0000	1.0000	9	0	172.8776	62.2466	176.0788	0.2241	164	129
1	570.0000	1.0000	10	0	172.8888	62.2342	176.1308	0.1799	144	116
1	571.0000	1.0000	10	0	172.9303	62.6547	176.1127	0.3284	115	75
1	572.0000	1.0000	10	0	172.9438	62.5332	176.2072	0.3707	129	95
1	573.0000	1.0000	10	0	172.5906	62.5423	176.2490	0.4276	140	104
1	574.0000	1.0000	10	0	172.8107	62.4930	176.2170	0.2713	150	119
1	575.0000	1.0000	9	0	172.6538	62.4103	176.4583	0.3890	152	125
1	576.0000	1.0000	9	0	172.9166	62.3660	176.1164	0.1822	151	123
1	577.0000	1.0000	10	0	173.0467	62.5556	175.6847	0.4067	153	128
1	578.0000	1.0000	10	0	172.6866	62.4993	175.8112	0.6342	155	134
1	579.0000	1.0000	10	0	172.9161	62.6115	175.9064	0.4000	158	135
1	580.0000	1.0000	10	0	172.7828	62.3945	176.2779	0.2513	154	128
1	581.0000	1.0000	10	0	172.9162	62.4130	176.0862	0.2293	160	131
1	582.0000	1.0000	10	0	172.7260	62.3344	176.1539	0.3173	156	140
1	583.0000	1.0000	10	0	172.8406	62.2467	176.0756	0.3075	162	134
1	584.0000	1.0000	10	0	172.7170	62.4283	176.0833	0.3981	160	129
1	585.0000	1.0000	9	0	172.8623	62.3780	176.1070	0.1584	157	134
1	586.0000	1.0000	10	0	172.6258	62.4186	175.9887	0.4653	163	137
1	587.0000	1.0000	10	0	172.7950	62.2763	176.2023	0.3784	163	132
1	588.0000	1.0000	10	0	172.8476	62.3690	176.1055	0.2365	150	135
1	589.0000	1.0000	10	0	172.9585	62.3132	176.0648	0.2137	154	137
1	590.0000	1.0000	10	0	172.6969	62.3192	176.2536	0.2936	149	133
1	591.0000	1.0000	10	0	172.8489	62.2544	176.2061	0.3980	150	134
1	592.0000	1.0000	10	0	172.8843	62.4698	176.1119	0.1836	152	139
1	593.0000	1.0000	10	0	172.8790	62.3603	176.1164	0.1727	149	130
1	594.0000	1.0000	10	0	172.8804	62.2755	176.1195	0.2554	152	137
1	595.0000	1.0000	9	0	172.8975	62.3168	176.1028	0.1892	154	134
1	596.0000	1.0000	10	0	172.8667	62.3561	176.0811	0.1683	152	133
1	597.0000	1.0000	10	0	173.0070	62.3358	176.0414	0.1318	157	132
1	598.0000	1.0000	10	0	172.8489	62.3393	176.1442	0.2333	159	133
1	599.0000	1.0000	9	0	172.9873	62.3093	176.0345	0.1494	154	133
1	600.0000	1.0000	10	0	172.6795	62.2487	175.9854	0.4735	155	142
1	601.0000	1.0000	10	0	172.8902	62.2853	176.0851	0.1807	156	142
1	602.0000	1.0000	9	0	172.9103	62.4094	176.1081	0.1550	160	131
1	603.0000	1.0000	10	0	172.8406	62.2733	176.0698	0.3295	157	145
1	604.0000	1.0000	9	0	173.0301	62.3262	176.1124	0.1163	156	138
1	605.0000	1.0000	10	0	172.9730	62.3883	176.0147	0.1222	153	137
1	606.0000	1.0000	10	0	172.7561	62.3351	176.0950	0.2823	153	135
1	607.0000	1.0000	10	0	172.7959	62.2580	176.0839	0.3373	154	125
1	608.0000	1.0000	10	0	173.1444	62.3571	175.9343	0.2351	148	131
1	609.0000	1.0000	10	0	173.0751	62.3049	175.9134	0.1983	150	134
1	610.0000	1.0000	10	0	173.0839	62.2865	175.9992	0.1628	157	142
1	611.0000	1.0000	10	0	173.0747	62.3117	175.9722	0.1146	160	149
1	612.0000	1.0000	9	0	173.1014	62.3214	175.8943	0.0899	167	145
1	613.0000	1.0000	10	0	172.9438	62.2574	175.9655	0.2928	158	149
1	614.0000	1.0000	10	0	172.8784	62.3646	175.8690	0.3204	154	131
1	615.0000	1.0000	10	0	173.1223	62.3358	175.8809	0.1560	164	141
1	616.0000	1.0000	10	0	173.0242	62.3515	175.8677	0.1955	160	145
1	617.0000	1.0000	10	0	173.1435	62.4384	175.7759	0.1259	164	137
1	618.0000	1.0000	10	0	173.0290	62.4326	175.8829	0.1420	164	140
1	619.0000	1.0000	10	0	173.0024	62.3352	175.8904	0.1628	161	146
1	620.0000	1.0000	10	0	173.0898	62.3171	175.8407	0.1534	161	148
1	621.0000	1.0000	10	0	173.1540	62.4005	175.7818	0.1803	159	150
1	622.0000	1.0000	10	0	173.0174	62.4414	175.8817	0.2299	159	135
1	623.0000	1.0000	10	0	173.1616	62.3593	175.7628	0.2318	162	142
1	624.0000	1.0000	10	0	173.1096	62.3693	175.8027	0.3201	160	146
1	625.0000	1.0000	10	0	173.2938	62.4163	175.7690	0.1767	159	147
1	626.0000	1.0000	10	0	173.2509	62.4139	175.8285	0.1872	157	138
1	627.0000	1.0000	10	0	173.0977	62.3291	175.8823	0.2913	159	143
1	628.0000	1.0000	10	0	173.2704	62.4189	175.8149	0.1346	153	135
1	629.0000	1.0000	10	0	173.1264	62.3847	175.8588	0.2384	161	144
1	630.0000	1.0000	10	0	173.2633	62.4598	175.7448	0.2016	157	143
1	631.0000	1.0000	10	0	173.0269	62.4276	175.8142	0.3836	156	135
1	632.0000	1.0000	10	0	173.2457	62.4813	175.8694	0.1387	156	123
1	633.0000	1.0000	10	0	173.1015	62.5162	175.7548	0.4392	148	120
1	634.0000	1.0000	10	0	173.1252	62.4885	175.9069	0.3515	144	118
1	635.0000	1.0000	10	0	173.0302	62.3978	175.9812	0.1871	150	123
1	636.0000	1.0000	10	0	173.1531	62.4379	176.1450	0.3056	155	120
1	637.0000	1.0000	9	0	173.1550	62.5630	175.7884	0.2819	152	111
1	638.0000	1.0000	10	0	173.1061	62.4476	175.9995	0.3685	149	123
1	639.0000	1.0000	10	0	172.9322	62.4424	176.0159	0.2208	160	140
1	640.0000	1.0000	10	0	172.9392	62.3453	176.0875	0.2303	154	134
1	641.0000	1.0000	10	0	173.1468	62.4473	175.9208	0.3832	158	123
1	642.0000	1.0000	10	0	173.3053	62.3453	175.8267	0.3807	152	129
1	643.0000	1.0000	10	0	172.9937	62.2562	175.8265	0.3499	157	132
1	644.0000	1.0000	10	0	173.0743	62.4625	175.8925	0.3886	157	133
1	645.0000	1.0000	10	0	173.2503	62.3845	175.6999	0.2668	153	129
1	646.0000	1.0000	10	0	173.1845	62.4015	175.9040	0.2539	153	137
1	647.0000	1.0000	10	0	173.1516	62.4203	175.9586	0.2890	158	136
1	648.0000	1.0000	10	0	173.0509	62.4550	175.9343	0.2058	155	128
1	649.0000	1.0000	10	0	173.1239	62.4821	175.8957	0.2026	159	136
1	650.0000	1.0000	10	0	173.2600	62.5226	175.7568	0.2525	157	137
1	651.0000	1.0000	10	0	172.8944	62.4646	175.8920	0.4362	153	135
1	652.0000	1.0000	10	0	173.1454	62.5176	175.9637	0.3021	146	134
1	653.0000	1.0000	10	0	172.9926	62.4997	175.8208	0.4147	152	137
1	654.0000	1.0000	10	0	173.2137	62.3912	175.7413	0.2869	155	139
1	655.0000	1.0000	10	0	172.9943	62.4299	175.9234	0.2616	160	142
1	656.0000	1.0000	10	0	172.9127	62.3872	176.0856	0.2847	160	147
1	657.0000	1.0000	10	0	172.9739	62.4137	175.9645	0.1935	162	139
1	658.0000	1.0000	10	0	172.8536	62.4122	175.9370	0.3725	162	147
1	659.0000	1.0000	10	0	172.9501	62.4772	176.0024	0.2158	163	134
1	660.0000	1.0000	10	0	172.9865	62.4823	176.0037	0.2347	156	141
1	661.0000	1.0000	10	0	173.1471	62.4715	175.8733	0.1332	160	133
1	662.0000	1.0000	10	0	173.1131	62.4631	175.9843	0.1216	160	137
1	663.0000	1.0000	10	0	173.0181	62.4211	175.8669	0.2376	152	136
1	664.0000	1.0000	10	0	173.1040	62.4868	175.8942	0.1257	155	142
1	665.0000	1.0000	10	0	173.1346	62.5057	175.8495	0.2418	151	137
1	666.0000	1.0000	10	0	173.1238	62.5133	175.8808	0.0971	151	135
1	667.0000	1.0000	10	0	173.2119	62.4967	175.7851	0.1022	158	133
1	668.0000	1.0000	10	0	173.1469	62.4584	175.8864	0.2465	152	141
1	669.0000	1.0000	10	0	173.0834	62.4550	175.8914	0.1348	158	135
1	670.0000	1.0000	10	0	172.9931	62.4371	175.9798	0.1729	158	141
1	671.0000	1.0000	10	0	173.0595	62.4974	175.9031	0.1972	159	145
1	672.0000	1.0000	9	0	173.0764	62.4461	175.8468	0.1977	159	134
1	673.0000	1.0000	10	0	173.1443	62.4210	175.6906	0.2741	158	135
1	674.0000	1.0000	10	0	173.0641	62.4558	175.8681	0.1728	159	138
1	675.0000	1.0000	10	0	173.0845	62.4770	175.8874	0.2028	157	135
1	676.0000	1.0000	10	0	172.9875	62.5300	175.9679	0.2459	155	137
1	677.0000	1.0000	10	0	173.0754	62.4423	175.8361	0.1947	153	142
1	678.0000	1.0000	10	0	173.0120	62.4567	175.8309	0.1963	159	140
1	679.0000	1.0000	10	0	172.9780	62.3769	175.9240	0.2703	156	139
1	680.0000	1.0000	10	0	173.0962	62.5001	175.7784	0.2632	152	139
1	681.0000	1.0000	10	0	173.0573	62.3876	175.7937	0.2003	160	139
1	682.0000	1.0000	10	0	173.1051	62.3248	175.7999	0.1603	159	140
1	683.0000	1.0000	10	0	172.9899	62.3109	175.8262	0.2071	155	138
1	684.0000	1.0000	10	0	173.0824	62.4051	175.7861	0.1396	163	141
1	685.0000	1.0000	10	0	173.0909	62.3940	175.7979	0.1626	161	139
1	686.0000	1.0000	10	0	173.0676	62.3980	175.7913	0.2684	156	139
1	687.0000	1.0000	10	0	173.0045	62.4448	175.8498	0.2513	164	140
1	688.0000	1.0000	10	0	173.2173	62.5336	175.7813	0.1828	160	138
1	689.0000	1.0000	10	0	173.0400	62.5365	175.8604	0.2033	154	136
1	690.0000	1.0000	10	0	173.0673	62.4338	175.8497	0.1672	151	135
1	691.0000	1.0000	10	0	173.1487	62.5262	175.8105	0.1723	152	132
1	692.0000	1.0000	10	0	172.8280	62.4255	176.1212	0.3528	154	129
1	693.0000	1.0000	9	0	173.0726	62.3223	176.1508	0.2865	115	94
1	694.0000	1.0000	9	0	157.2379	129.7705	144.7084	0.2348	113	99
1	695.0000	1.0000	9	0	157.2609	129.7227	144.6468	0.1782	116	105
1	696.0000	1.0000	9	0	157.2999	129.7400	144.4596	0.1962	116	102
1	697.0000	1.0000	9	0	157.2038	129.6590	144.2752	0.1982	123	115
1	698.0000	1.0000	10	0	157.2085	129.7097	144.1664	0.2515	119	109
1	699.0000	1.0000	10	0	157.1787	129.6162	144.1526	0.1969	134	109
1	700.0000	1.0000	9	0	157.1253	129.7041	144.2003	0.1973	127	113
1	701.0000	1.0000	10	0	157.0204	129.7171	144.0694	0.2508	124	114
1	702.0000	1.0000	10	0	157.1953	129.7435	144.2796	0.1749	126	111
1	703.0000	1.0000	10	0	157.1515	129.7425	144.0588	0.2107	131	116
1	704.0000	1.0000	10	0	157.7071	130.0204	144.5204	0.3447	118	108
1	705.0000	1.0000	10	0	157.9134	129.9473	144.9088	0.2994	126	114
1	706.0000	1.0000	10	0	157.9741	130.0427	145.0650	0.1495	121	117
1	707.0000	1.0000	10	0	157.9021	129.9720	144.9199	0.1694	131	119
1	708.0000	1.0000	10	0	157.8943	130.0289	144.9082	0.1742	122	115
1	709.0000	1.0000	10	0	158.0129	130.1261	145.0558	0.1774	127	109
1	710.0000	1.0000	10	0	158.4831	130.3234	145.7725	0.3391	124	114
1	711.0000	1.0000	9	0	158.4258	130.3333	145.5787	0.2583	115	106
1	712.0000	1.0000	10	0	158.5071	130.4403	145.3007	0.2980	116	91
1	713.0000	1.0000	10	0	158.5914	130.3641	145.4760	0.2336	123	112
1	714.0000	1.0000	10	0	158.5844	130.3784	145.5475	0.1746	121	117
1	715.0000	1.0000	10	0	158.5606	130.4122	145.4742	0.1868	123	121
1	716.0000	1.0000	10	0	158.5948	130.3492	145.3515	0.1296	127	113
1	717.0000	1.0000	10	0	158.6380	130.3505	145.4130	0.2113	126	120
1	718.0000	1.0000	10	0	158.7363	130.4468	145.3525	0.1808	133	118
1	719.0000	1.0000	10	0	158.9628	130.4867	145.4510	0.1834	135	120
1	720.0000	1.0000	10	0	158.7537	130.4851	145.4026	0.3484	132	116
1	721.0000	1.0000	9	0	159.0395	130.5861	146.2312	0.3147	132	114
1	722.0000	1.0000	10	0	159.0988	130.5658	146.4613	0.2933	134	116
1	723.0000	1.0000	10	0	158.9824	130.6514	146.4648	0.3419	129	118
1	724.0000	1.0000	9	0	159.1379	130.5937	146.2048	0.1458	121	114
1	725.0000	1.0000	10	0	159.1528	130.5115	146.0447	0.2277	130	117
1	726.0000	1.0000	9	0	159.0915	130.5889	146.1144	0.1607	132	114
1	727.0000	1.0000	10	0	159.1328	130.4713	145.9738	0.2232	128	117
1	728.0000	1.0000	10	0	159.0004	130.6889	145.5650	0.3753	130	117
1	729.0000	1.0000	10	0	158.9829	130.4728	145.6104	0.2107	134	122
1	730.0000	1.0000	10	0	159.1157	130.5393	145.6647	0.2124	127	124
1	731.0000	1.0000	10	0	158.9672	130.4800	145.4699	0.2684	125	126
1	732.0000	1.0000	10	0	159.0948	130.4849	145.5937	0.2730	126	116
1	733.0000	1.0000	10	0	159.2678	130.5395	145.6926	0.1414	128	122
1	734.0000	1.0000	10	0	159.2027	130.6083	145.9130	0.1433	127	126
1	735.0000	1.0000	10	0	159.1772	130.5700	145.8335	0.2294	130	126
1	736.0000	1.0000	10	0	159.1753	130.5163	145.7306	0.1423	137	128
1	737.0000	1.0000	10	0	159.2404	130.6222	145.9942	0.2152	134	124
1	738.0000	1.0000	10	0	159.2262	130.5284	145.8177	0.1392	133	129
1	739.0000	1.0000	10	0	159.2726	130.5520	145.7751	0.1777	135	123
1	740.0000	1.0000	10	0	159.2853	130.5941	145.9108	0.1714	130	123
1	741.0000	1.0000	10	0	159.2468	130.5124	145.7379	0.1858	136	126
1	742.0000	1.0000	10	0	159.2052	130.5272	145.6925	0.2328	133	119
1	743.0000	1.0000	10	0	159.2467	130.5020	145.6711	0.1363	132	121
1	744.0000	1.0000	10	0	159.2049	130.4571	145.4663	0.2053	122	116
1	745.0000	1.0000	10	0	159.3447	130.4711	145.5354	0.2166	124	115
1	746.0000	1.0000	10	0	159.3353	130.5123	145.7307	0.1527	120	122
1	747.0000	1.0000	10	0	159.4112	130.5612	145.8273	0.1164	119	116
1	748.0000	1.0000	10	0	159.4330	130.5467	145.7313	0.1364	119	119
1	749.0000	1.0000	10	0	159.3527	130.5882	145.7347	0.1785	115	114
1	750.0000	1.0000	10	0	159.4322	130.5774	145.8410	0.1998	124	126
1	751.0000	1.0000	10	0	159.4278	130.5661	145.7918	0.1436	121	117
1	752.0000	1.0000	10	0	159.4703	130.6451	145.9390	0.2075	119	123
1	753.0000	1.0000	10	0	159.4173	130.6475	145.8046	0.1665	117	107
1	754.0000	1.0000	10	0	159.8002	130.9664	145.9937	0.4023	111	97
1	755.0000	1.0000	10	0	159.5401	130.7500	145.9064	0.3133	117	105
1	756.0000	1.0000	10	0	159.3099	130.6710	145.8547	0.2893	117	99
1	757.0000	1.0000	10	0	159.4192	130.6824	145.8657	0.1840	122	108
1	758.0000	1.0000	10	0	159.4363	130.6650	145.8791	0.1658	131	116
1	759.0000	1.0000	10	0	159.4156	130.6552	145.8985	0.1587	122	121
1	760.0000	1.0000	10	0	159.4367	130.5910	145.9623	0.1658	127	121
1	761.0000	1.0000	10	0	159.4366	130.6765	146.0073	0.1574	121	120
1	762.0000	1.0000	10	0	159.4870	130.6008	145.9583	0.1645	131	124
1	763.0000	1.0000	10	0	159.5006	130.6418	146.0727	0.1574	124	130
1	764.0000	1.0000	10	0	159.5413	130.6033	146.0730	0.1261	137	123
1	765.0000	1.0000	10	0	159.4401	130.5615	146.0776	0.2310	133	125
1	766.0000	1.0000	10	0	159.5216	130.5482	146.1102	0.3076	134	123
1	767.0000	1.0000	10	0	159.5518	130.6882	146.2493	0.1948	137	130
1	768.0000	1.0000	10	0	159.5356	130.6150	146.1144	0.1965	128	122
1	769.0000	1.0000	10	0	159.6308	130.6504	146.2218	0.2211	127	116
1	770.0000	1.0000	10	0	159.5083	130.5658	146.2230	0.1688	131	119
1	771.0000	1.0000	10	0	159.5908	130.6237	146.3309	0.1296	132	122
1	772.0000	1.0000	10	0	159.5876	130.5504	146.1973	0.2387	132	119
1	773.0000	1.0000	10	0	159.5396	130.5274	146.1645	0.1857	137	125
1	774.0000	1.0000	10	0	159.4786	130.5498	146.2139	0.1685	131	125
1	775.0000	1.0000	10	0	159.4584	130.5495	146.0635	0.2101	134	120
1	776.0000	1.0000	10	0	159.5358	130.4836	146.0982	0.1210	121	123
1	777.0000	1.0000	10	0	159.4033	130.4279	146.0095	0.2248	134	121
1	778.0000	1.0000	10	0	159.4607	130.4820	146.1327	0.1706	128	116
1	779.0000	1.0000	10	0	159.5488	130.5090	146.1383	0.1640	133	125
1	780.0000	1.0000	10	0	159.5908	130.4714	146.2729	0.1553	125	125
1	781.0000	1.0000	10	0	159.5203	130.4878	146.0999	0.1645	126	120
1	782.0000	1.0000	9	0	159.4477	130.5346	146.1366	0.1621	128	118
1	783.0000	1.0000	10	0	159.5431	130.4290	145.9149	0.1893	114	101
1	784.0000	1.0000	10	0	159.5933	130.7509	146.2454	0.3642	109	94
1	785.0000	1.0000	10	0	159.5555	130.5779	146.1973	0.1543	128	120
1	786.0000	1.0000	10	0	159.6393	130.5385	146.1050	0.1445	130	122
1	787.0000	1.0000	10	0	159.6263	130.5222	145.9012	0.1859	136	122
1	788.0000	1.0000	10	0	159.6501	130.4964	146.1445	0.1400	132	121
1	789.0000	1.0000	10	0	159.5609	130.4427	145.9738	0.2250	134	121
1	790.0000	1.0000	10	0	159.6747	130.5128	146.1220	0.2131	133	128
1	791.0000	1.0000	10	0	159.6642	130.4828	146.1738	0.1239	137	123
1	792.0000	1.0000	10	0	159.7091	130.4424	146.1305	0.2374	130	119
1	793.0000	1.0000	10	0	159.7100	130.4883	146.0774	0.0791	132	122
1	794.0000	1.0000	10	0	159.6794	130.4081	145.9819	0.2080	136	124
1	795.0000	1.0000	10	0	159.6310	130.4319	146.0505	0.2003	132	122
1	796.0000	1.0000	10	0	159.6160	130.4288	146.0216	0.1801	131	120
1	797.0000	1.0000	10	0	159.6369	130.4253	145.9901	0.1151	122	118
1	798.0000	1.0000	10	0	159.6774	130.4549	145.8890	0.2326	120	126
1	799.0000	1.0000	10	0	159.6155	130.4344	145.8979	0.2177	126	124
1	800.0000	1.0000	10	0	159.6083	130.3720	145.8375	0.1524	128	129
1	801.0000	1.0000	10	0	159.5427	130.3300	145.9326	0.2049	119	124
1	802.0000	1.0000	10	0	159.5049	130.3084	145.8447	0.1641	124	124
1	803.0000	1.0000	10	0	159.6009	130.3553	145.9455	0.1632	127	118
1	804.0000	1.0000	10	0	159.6839	130.3289	145.9006	0.2752	121	116
1	805.0000	1.0000	10	0	159.7201	130.4124	145.6788	0.2524	131	118
1	806.0000	1.0000	10	0	159.6733	130.3947	145.5933	0.1626	125	121
1	807.0000	1.0000	10	0	159.5751	130.3071	145.6114	0.2423	132	118
1	808.0000	1.0000	10	0	159.4806	130.3699	145.6886	0.2376	123	122
1	809.0000	1.0000	10	0	159.4712	130.3379	145.7614	0.1704	125	115
1	810.0000	1.0000	10	0	159.4690	130.2402	145.6511	0.1834	129	121
1	811.0000	1.0000	10	0	159.4131	130.2764	145.8904	0.2233	130	120
1	812.0000	1.0000	10	0	159.3136	130.1760	145.7170	0.1775	126	118
1	813.0000	1.0000	9	0	159.3544	130.1838	145.5214	0.1739	125	125
1	814.0000	1.0000	9	0	159.4285	130.2282	145.6811	0.2164	124	125
1	815.0000	1.0000	10	0	159.2914	130.2477	145.5806	0.2204	130	125
1	816.0000	1.0000	9	0	159.1485	130.0765	145.4520	0.3859	136	122
1	817.0000	1.0000	9	0	159.3871	130.1581	145.7775	0.2457	130	120
1	818.0000	1.0000	10	0	159.3663	130.1822	145.6423	0.2367	127	116
1	819.0000	1.0000	9	0	159.3349	130.2143	145.6662	0.3376	132	118
1	820.0000	1.0000	9	0	159.4704	130.2625	145.6023	0.2270	124	123
1	821.0000	1.0000	10	0	159.3924	130.2333	145.4240	0.3433	129	123
1	822.0000	1.0000	10	0	159.0882	130.0971	145.2706	0.2599	129	123
1	823.0000	1.0000	10	0	159.1714	130.0688	145.3619	0.1826	133	117
2	0.0000	2.0000	8	0	85.1859	90.2144	46.7350	0.2627	107	109
2	1.0000	2.0000	7	0	85.3420	90.0245	46.8032	0.1448	110	104
2	2.0000	2.0000	7	0	85.2407	90.0889	46.7536	0.2503	113	98
2	3.0000	2.0000	7	0	85.3066	90.1450	46.7103	0.2235	117	104
2	4.0000	2.0000	7	0	85.1744	90.0543	46.6834	0.2732	128	107
2	5.0000	2.0000	7	0	85.3404	90.1437	46.6914	0.2700	115	108
2	6.0000	2.0000	8	0	85.2422	90.0862	46.7638	0.2783	107	102
2	7.0000	2.0000	7	0	85.2796	90.1150	46.7329	0.1944	111	103
2	8.0000	2.0000	8	0	85.3393	90.0495	46.7918	0.1633	109	98
2	9.0000	2.0000	8	0	85.2370	90.1221	46.7773	0.2670	108	106
2	10.0000	2.0000	8	0	86.0978	90.2726	46.6330	0.9957	111	105
2	11.0000	2.0000	8	0	85.2452	90.0843	46.7775	0.2073	114	106
2	12.0000	2.0000	7	0	85.1941	90.1283	46.7422	0.3161	117	109
2	13.0000	2.0000	7	0	85.2300	90.1349	46.7986	0.2334	112	102
2	14.0000	2.0000	8	0	85.0739	90.2177	46.7777	0.2699	112	106
2	15.0000	2.0000	8	0	85.2372	90.1714	46.7643	0.2301	112	103
2	16.0000	2.0000	8	0	85.1971	90.1482	46.8188	0.2219	110	99
2	17.0000	2.0000	8	0	85.3000	90.0953	46.8356	0.1366	114	110
2	18.0000	2.0000	7	0	85.2459	90.1142	46.7937	0.2857	113	107
2	19.0000	2.0000	8	0	85.2018	90.1268	46.7916	0.2348	109	107
2	20.0000	2.0000	7	0	85.3469	90.0201	46.7921	0.1903	113	106
2	21.0000	2.0000	8	0	85.1679	90.1747	46.8080	0.2506	105	102
2	22.0000	2.0000	9	0	85.1366	90.1512	46.8339	0.2340	108	103
2	23.0000	2.0000	8	0	85.1842	90.1393	46.8731	0.2268	113	102
2	24.0000	2.0000	9	0	85.2550	90.1307	46.8414	0.2591	108	102
2	25.0000	2.0000	7	0	85.3585	90.1102	46.8535	0.1687	115	100
2	26.0000	2.0000	8	0	85.4435	89.9885	46.8759	0.1934	108	103
2	27.0000	2.0000	7	0	85.6394	89.9991	46.7887	0.2511	107	107
2	28.0000	2.0000	7	0	85.6701	89.9685	46.6410	0.1688	108	111
2	29.0000	2.0000	7	0	85.6318	90.0376	46.6544	0.2065	105	106
2	30.0000	2.0000	8	0	85.6710	90.1280	46.6452	0.1294	106	109
2	31.0000	2.0000	7	0	85.6855	90.2089	46.7026	0.2017	104	100
2	32.0000	2.0000	8	0	85.6547	90.1523	46.6542	0.1846	108	96
3	33.0000	2.0000	6	0	161.3332	121.2463	127.6418	1.8353	112	102
2	34.0000	2.0000	7	0	85.8687	90.0024	46.6664	0.3061	114	107
2	35.0000	2.0000	9	0	85.8450	90.1189	46.7128	0.2341	112	109
2	36.0000	2.0000	8	0	85.7809	90.1759	46.7704	0.1603	108	111
2	37.0000	2.0000	7	0	85.7587	90.2597	46.6564	0.2165	110	103
2	38.0000	2.0000	8	0	85.7949	90.3052	46.7044	0.2377	131	104
2	39.0000	2.0000	7	0	85.8502	90.2541	46.7147	0.2886	107	101
2	40.0000	2.0000	7	0	85.7088	90.3249	46.7357	0.2606	108	104
2	41.0000	2.0000	7	0	85.8096	90.3068	46.8124	0.2724	114	111
2	42.0000	2.0000	7	0	85.7383	90.3627	46.7910	0.2708	111	107
2	43.0000	2.0000	8	0	85.8374	90.2225	46.8603	0.2295	110	104
2	44.0000	2.0000	9	0	85.6372	90.3311	46.8318	0.2319	122	109
3	45.0000	2.0000	7	0	98.3899	101.4320	26.2563	1.6670	114	112
2	46.0000	2.0000	7	0	85.7552	90.3541	46.8052	0.1688	109	107
2	47.0000	2.0000	8	0	85.7250	90.2890	46.9263	0.2692	116	113
2	48.0000	2.0000	8	0	85.7031	90.3828	46.8328	0.2573	110	100
2	49.0000	2.0000	8	0	85.6293	90.4111	46.9237	0.2585	105	97
2	50.0000	2.0000	8	0	85.6489	90.3244	47.0569	0.3021	110	90
2	51.0000	2.0000	9	0	85.7076	90.3241	47.0196	0.2027	107	94
2	52.0000	2.0000	8	0	85.7502	90.3661	46.8997	0.2145	113	103
2	53.0000	2.0000	7	0	85.7738	90.3740	46.9400	0.2415	111	100
2	54.0000	2.0000	8	0	85.7076	90.4422	46.9355	0.2122	110	107
2	55.0000	2.0000	8	0	85.7689	90.3733	46.9771	0.2607	115	106
2	56.0000	2.0000	8	0	85.8693	90.2820	46.9812	0.1908	114	113
0	57.0000	2.0000	0	3	0.0000	0.0000	0.0000	0.0000	110	106
2	58.0000	2.0000	8	0	85.8155	90.4658	46.9758	0.2477	113	108
2	59.0000	2.0000	9	0	85.7462	90.4059	47.0580	0.2617	113	107
2	60.0000	2.0000	8	0	85.8102	90.4042	46.9409	0.2239	111	109
2	61.0000	2.0000	8	0	86.0925	90.5901	46.8036	0.3956	116	103
2	62.0000	2.0000	7	0	85.8987	90.4166	46.8828	0.1979	111	109
2	63.0000	2.0000	8	0	85.8934	90.3904	46.8923	0.2400	112	102
2	64.0000	2.0000	8	0	85.7667	90.4529	46.8020	0.1566	114	105
2	65.0000	2.0000	8	0	85.7338	90.2632	46.5673	0.3078	104	103
2	66.0000	2.0000	8	0	85.7858	90.2633	46.8438	0.2539	110	101
0	67.0000	2.0000	0	3	0.0000	0.0000	0.0000	0.0000	115	103
2	68.0000	2.0000	7	0	85.8662	90.3310	46.8426	0.1868	103	100
2	69.0000	2.0000	7	0	85.9790	90.3513	46.8917	0.2198	105	103
2	70.0000	2.0000	7	0	86.0829	90.4119	46.8521	0.2619	110	105
2	71.0000	2.0000	8	0	86.0239	90.4221	46.9061	0.2156	112	108
2	72.0000	2.0000	8	0	86.0654	90.3798	46.9288	0.1884	112	105
2	73.0000	2.0000	7	0	86.0154	90.4424	46.9508	0.2320	111	108
2	74.0000	2.0000	7	0	86.0243	90.5145	46.8513	0.1827	113	103
2	75.0000	2.0000	7	0	85.9969	90.4896	46.9297	0.1943	114	107
2	76.0000	2.0000	7	0	85.9348	90.5196	46.8671	0.2640	111	109
2	77.0000	2.0000	7	0	86.0967	90.4440	46.8606	0.2168	112	108
2	78.0000	2.0000	7	0	86.0836	90.5353	46.9014	0.2647	116	110
2	79.0000	2.0000	8	0	86.1537	90.4694	46.8328	0.1570	110	107
2	80.0000	2.0000	8	0	86.0339	90.4703	46.9929	0.2333	114	110
2	81.0000	2.0000	7	0	86.1636	90.4577	46.8588	0.1591	111	114
2	82.0000	2.0000	6	0	86.1322	90.5344	46.8075	0.3327	110	106
2	83.0000	2.0000	8	0	86.0422	90.6817	46.8373	0.1391	117	108
2	84.0000	2.0000	7	0	86.1277	90.7974	46.9249	0.2117	111	105
2	85.0000	2.0000	6	0	86.1419	90.8291	46.8870	0.2079	109	109
2	86.0000	2.0000	8	0	86.2087	90.7459	46.9342	0.1722	112	105
2	87.0000	2.0000	7	0	86.0239	90.7799	46.8463	0.3320	89	77
1	88.0000	2.0000	10	0	69.7748	50.1505	110.3596	0.1514	134	111
1	89.0000	2.0000	10	0	69.8307	50.1069	110.3809	0.2638	139	120
1	90.0000	2.0000	10	0	69.8040	50.0086	110.4816	0.2428	141	117
1	91.0000	2.0000	10	0	69.7555	50.1703	110.4438	0.2066	145	119
1	92.0000	2.0000	10	0	69.8243	50.0896	110.3928	0.2193	140	120
1	93.0000	2.0000	10	0	69.8010	50.1150	110.4430	0.1756	146	129
1	94.0000	2.0000	10	0	69.6339	50.1303	110.5059	0.3211	142	127
1	95.0000	2.0000	10	0	69.7812	50.0704	110.4359	0.1560	141	128
1	96.0000	2.0000	10	0	69.7593	50.0793	110.3842	0.2104	148	127
1	97.0000	2.0000	10	0	69.7720	50.0001	110.3624	0.1440	144	120
1	98.0000	2.0000	10	0	69.6823	50.0574	110.4021	0.2246	144	122
1	99.0000	2.0000	10	0	69.7690	50.0565	110.3157	0.2004	145	125
1	100.0000	2.0000	10	0	69.7517	50.0890	110.2914	0.1954	137	129
1	101.0000	2.0000	10	0	69.7734	50.0430	110.2833	0.2821	147	126
1	102.0000	2.0000	10	0	69.7271	49.8575	110.3466	0.3525	128	100
1	103.0000	2.0000	9	0	70.2462	49.8063	109.7646	0.6438	82	52
1	104.0000	2.0000	10	0	69.7972	50.1399	109.8653	0.3072	111	81
1	105.0000	2.0000	10	0	69.6178	50.1382	110.0958	0.2302	135	120
1	106.0000	2.0000	10	0	69.5928	50.1326	110.1164	0.2393	147	126
1	107.0000	2.0000	10	0	69.4358	50.1431	110.2498	0.3207	144	127
1	108.0000	2.0000	10	0	69.4678	50.1601	110.1614	0.2701	149	131
1	109.0000	2.0000	10	0	69.5088	50.1396	110.1631	0.1958	150	133
1	110.0000	2.0000	10	0	69.5577	50.1644	110.0519	0.1610	151	129
1	111.0000	2.0000	10	0	69.5164	50.1954	110.0802	0.2650	144	122
1	112.0000	2.0000	10	0	69.4263	50.2267	110.1019	0.3695	127	95
0	113.0000	2.0000	0	3	0.0000	0.0000	0.0000	0.0000	72	53
2	114.0000	2.0000	7	0	54.3279	67.5161	33.0076	0.3282	89	76
3	115.0000	2.0000	7	0	54.5694	67.9833	32.4951	0.9286	107	86
2	116.0000	2.0000	8	0	54.4493	67.6523	33.0317	0.2240	103	97
2	117.0000	2.0000	8	0	54.5643	67.7724	32.4601	0.3866	112	100
2	118.0000	2.0000	7	0	54.4389	67.6591	32.5833	0.4603	120	99
2	119.0000	2.0000	8	0	54.4121	67.8126	32.6573	0.2967	127	100
2	120.0000	2.0000	8	0	54.6600	67.9221	32.5357	0.2709	97	99
2	121.0000	2.0000	7	0	54.5149	67.8719	32.4974	0.3671	107	100
2	122.0000	2.0000	8	0	54.8308	67.8611	32.4665	0.2446	114	104
0	123.0000	2.0000	0	3	0.0000	0.0000	0.0000	0.0000	119	103
2	124.0000	2.0000	7	0	54.5462	67.6468	32.6278	0.1639	117	98
2	125.0000	2.0000	7	0	54.5144	67.8524	32.6764	0.1907	121	102
2	126.0000	2.0000	7	0	54.6064	67.6798	32.6330	0.1661	117	109
2	127.0000	2.0000	8	0	54.4649	67.7134	32.5743	0.2501	119	110
2	128.0000	2.0000	6	0	54.3734	67.1998	32.4127	0.1883	112	104
2	129.0000	2.0000	7	0	54.6558	67.7436	32.6590	0.2166	106	106
2	130.0000	2.0000	6	0	54.4536	67.6185	32.6392	0.1846	116	107
2	131.0000	2.0000	7	0	54.6575	67.6286	32.7079	0.1237	122	102
2	132.0000	2.0000	7	0	54.3532	67.6489	32.8094	0.3937	117	109
2	133.0000	2.0000	6	0	54.3165	67.3808	32.7325	0.3038	110	100
2	134.0000	2.0000	6	0	54.4704	67.2391	32.4404	0.1435	117	99
2	135.0000	2.0000	7	0	54.5893	67.4965	32.4615	0.2893	120	94
2	136.0000	2.0000	8	0	54.6641	67.5929	32.2864	0.2969	122	101
2	137.0000	2.0000	7	0	54.7991	67.7431	32.3088	0.2921	102	99
2	138.0000	2.0000	6	0	54.2974	67.7175	32.8179	0.4284	118	101
2	139.0000	2.0000	6	0	54.5306	67.6545	32.6663	0.1581	117	101
2	140.0000	2.0000	7	0	54.5168	67.8158	32.7402	0.3238	132	103
2	141.0000	2.0000	7	0	54.6328	67.7282	32.6863	0.1440	123	103
2	142.0000	2.0000	7	0	54.5152	67.7091	32.6554	0.1698	131	107
2	143.0000	2.0000	7	0	54.5863	67.7268	32.6054	0.2451	115	102
2	144.0000	2.0000	6	0	54.6957	67.6942	32.6315	0.1839	130	101
3	145.0000	2.0000	6	0	53.5549	66.6670	32.6284	0.9871	120	97
2	146.0000	2.0000	7	0	54.9564	67.8667	32.5255	0.3394	117	109
2	147.0000	2.0000	8	0	54.6861	67.5145	32.3183	0.1680	128	109
2	148.0000	2.0000	7	0	54.5187	67.9299	32.6600	0.2784	111	103
2	149.0000	2.0000	9	0	54.4251	67.7087	32.7665	0.3184	112	107
2	150.0000	2.0000	7	0	54.7731	67.9031	32.5358	0.2591	109	108
2	151.0000	2.0000	7	0	54.5651	67.8567	32.6796	0.3025	122	102
2	152.0000	2.0000	6	0	54.5569	67.4427	32.3054	0.1959	115	100
2	153.0000	2.0000	7	0	54.4371	67.5730	32.7206	0.2335	112	101
0	154.0000	2.0000	0	3	0.0000	0.0000	0.0000	0.0000	114	96
2	155.0000	2.0000	7	0	54.5168	67.7258	32.6826	0.2095	118	105
3	156.0000	2.0000	7	0	54.5839	67.8996	32.5334	0.3505	123	101
2	157.0000	2.0000	8	0	54.6171	67.7031	32.5938	0.2283	118	103
2	158.0000	2.0000	8	0	54.4638	67.7484	32.6621	0.2215	116	103
2	159.0000	2.0000	8	0	54.8120	67.8678	32.3520	0.2968	109	103
2	160.0000	2.0000	7	0	54.5681	67.9512	32.6479	0.2393	109	99
2	161.0000	2.0000	6	0	54.5124	67.7422	32.6100	0.1465	111	108
2	162.0000	2.0000	7	0	54.4159	67.7695	32.8839	0.3723	122	109
2	163.0000	2.0000	8	0	54.4653	67.7062	32.7787	0.2423	112	108
2	164.0000	2.0000	8	0	54.5553	67.9894	32.6858	0.2690	115	104
2	165.0000	2.0000	9	0	54.5134	67.8314	32.7033	0.1784	110	107
2	166.0000	2.0000	7	0	54.2231	67.8288	32.7659	0.4158	116	104
3	167.0000	2.0000	6	0	53.9952	66.7497	32.6655	0.3856	127	101
2	168.0000	2.0000	7	0	54.4162	67.9383	32.7263	0.2309	127	100
2	169.0000	2.0000	9	0	54.3840	67.7947	32.7476	0.1987	117	104
2	170.0000	2.0000	6	0	54.3312	67.7319	32.7208	0.2276	106	106
2	171.0000	2.0000	7	0	54.2384	67.8933	32.7662	0.4672	107	105
2	172.0000	2.0000	8	0	54.1098	67.6981	32.8083	0.3515	119	108
2	173.0000	2.0000	8	0	54.4331	67.5215	32.2910	0.2050	112	108
2	174.0000	2.0000	7	0	54.4689	67.6290	32.2786	0.1768	122	107
2	175.0000	2.0000	7	0	54.4944	67.7857	32.7123	0.1733	121	101
3	176.0000	2.0000	6	0	54.7152	67.6315	32.7444	0.5375	108	97
2	177.0000	2.0000	7	0	54.5627	67.8512	32.3528	0.3220	116	106
2	178.0000	2.0000	8	0	54.4557	67.9092	32.4651	0.3172	120	103
2	179.0000	2.0000	7	0	54.4019	67.9554	32.6894	0.2553	114	104
2	180.0000	2.0000	7	0	54.3978	68.0010	32.6821	0.2001	104	106
2	181.0000	2.0000	8	0	54.5076	67.7479	32.7093	0.1854	121	108
2	182.0000	2.0000	8	0	54.2685	67.9687	32.3493	0.7046	107	105
3	183.0000	2.0000	7	0	54.4129	67.7667	212.5969	0.2003	125	104
2	184.0000	2.0000	7	0	54.5939	67.8218	32.6504	0.1443	109	101
2	185.0000	2.0000	7	0	54.4521	67.8611	32.6276	0.2136	113	93
2	186.0000	2.0000	7	0	54.4700	67.6943	32.6450	0.1549	122	103
2	187.0000	2.0000	8	0	54.2698	67.8609	32.7091	0.3482	120	105
2	188.0000	2.0000	8	0	54.4195	67.8711	32.7093	0.3107	125	104
2	189.0000	2.0000	7	0	54.4148	67.8995	32.6817	0.3021	121	104
2	190.0000	2.0000	7	0	54.2715	67.7977	32.7241	0.3832	132	108
2	191.0000	2.0000	7	0	54.8316	67.5875	32.3069	0.3138	124	93
2	192.0000	2.0000	6	0	54.3760	67.7805	32.7149	0.2490	112	105
2	193.0000	2.0000	6	0	54.1641	67.7777	32.6991	0.2553	119	97
2	194.0000	2.0000	7	0	54.4422	67.7511	32.7234	0.1864	130	104
2	195.0000	2.0000	7	0	54.3980	67.7342	32.6990	0.1661	119	103
2	196.0000	2.0000	7	0	54.4788	67.8426	32.7832	0.2111	126	102
2	197.0000	2.0000	8	0	54.5481	67.8656	32.6223	0.2753	128	102
3	198.0000	2.0000	6	0	54.3653	67.8803	32.6982	0.3067	129	96
2	199.0000	2.0000	7	0	54.1540	67.6970	32.6267	0.2901	124	99
2	200.0000	2.0000	7	0	54.0238	67.8882	32.8129	0.4172	120	103
2	201.0000	2.0000	7	0	54.1867	67.5359	32.7851	0.2182	117	103
2	202.0000	2.0000	7	0	54.4702	67.7652	32.4163	0.3781	122	106
2	203.0000	2.0000	8	0	54.1543	67.7311	32.8627	0.4301	123	103
2	204.0000	2.0000	7	0	54.4931	67.9061	32.5957	0.2157	126	103
2	205.0000	2.0000	6	0	54.4585	67.8052	32.7132	0.1285	122	95
2	206.0000	2.0000	7	0	54.4107	67.8435	32.7103	0.2673	124	104
2	207.0000	2.0000	6	0	54.5244	67.6737	32.4163	0.2424	118	105
2	208.0000	2.0000	8	0	54.5211	67.7877	32.4060	0.2946	125	108
2	209.0000	2.0000	7	0	54.4959	67.8964	32.3838	0.4233	114	100
2	210.0000	2.0000	7	0	55.1314	68.4993	31.9502	0.4452	129	108
2	211.0000	2.0000	7	0	54.2884	67.8768	32.6258	0.4570	128	104
2	212.0000	2.0000	7	0	54.5230	67.9006	32.5512	0.2854	129	106
2	213.0000	2.0000	7	0	54.2150	67.8594	32.4482	0.5663	112	102
2	214.0000	2.0000	7	0	54.4394	68.0077	32.4796	0.3082	127	99
2	215.0000	2.0000	7	0	54.4432	67.7489	32.6259	0.1888	122	102
2	216.0000	2.0000	7	0	54.3479	67.7442	32.6024	0.1943	115	108
2	217.0000	2.0000	7	0	54.7428	67.9177	32.5534	0.3210	121	100
2	218.0000	2.0000	7	0	54.6341	67.7261	32.1946	0.2665	115	106
2	219.0000	2.0000	8	0	54.5030	67.7011	32.4019	0.2448	126	101
2	220.0000	2.0000	7	0	54.2731	67.4902	32.7449	0.3750	120	99
2	221.0000	2.0000	7	0	54.2942	67.8088	32.6053	0.3163	101	92
2	222.0000	2.0000	7	0	54.3044	67.8697	32.6724	0.3678	120	98
2	223.0000	2.0000	7	0	54.3761	67.6861	32.5983	0.2263	119	95
2	224.0000	2.0000	7	0	54.4909	68.0050	32.5569	0.2469	123	100
2	225.0000	2.0000	6	0	54.4511	67.8616	32.4927	0.1528	114	102
2	226.0000	2.0000	6	0	54.2761	67.7352	32.6107	0.1535	113	93
2	227.0000	2.0000	7	0	53.6756	67.4060	32.1309	0.5776	110	98
2	228.0000	2.0000	7	0	54.1492	68.0371	32.4718	0.3292	129	97
2	229.0000	2.0000	7	0	54.5928	67.6122	32.5391	0.1030	109	98
2	230.0000	2.0000	6	0	54.4017	67.4998	32.5244	0.2477	99	82
2	231.0000	2.0000	7	0	54.6767	67.4039	32.6721	0.6665	103	80
2	232.0000	2.0000	7	0	54.4539	67.5473	32.5174	0.3184	113	99
2	233.0000	2.0000	7	0	54.3094	67.4118	32.7583	0.2393	109	98
2	234.0000	2.0000	7	0	54.2054	67.2611	32.8399	0.2168	123	96
2	235.0000	2.0000	6	0	54.3236	66.9941	32.5947	0.2304	120	97
2	236.0000	2.0000	7	0	54.2739	67.3755	32.9091	0.2857	116	99
2	237.0000	2.0000	6	0	54.5946	67.3422	32.6740	0.5956	102	84
3	238.0000	2.0000	7	0	54.7966	66.7289	32.0053	1.2734	102	93
0	239.0000	2.0000	0	3	0.0000	0.0000	0.0000	0.0000	106	90
2	240.0000	2.0000	7	0	55.8152	67.3455	32.0873	0.5256	109	106
2	241.0000	2.0000	6	0	55.1660	66.9806	32.8202	0.1625	105	99
3	242.0000	2.0000	6	0	54.7215	67.1815	32.1980	1.0645	115	103
3	243.0000	2.0000	7	0	55.1473	67.4727	32.3905	0.9158	107	93
2	244.0000	2.0000	6	0	54.9877	66.8785	33.0824	0.2509	119	92
2	245.0000	2.0000	6	0	55.3177	66.9108	32.8177	0.2651	116	103
2	246.0000	2.0000	7	0	55.2431	67.0072	32.6682	0.2910	124	104
2	247.0000	2.0000	7	0	55.3051	67.3170	33.0443	0.3363	128	108
2	248.0000	2.0000	6	0	55.0741	67.1310	33.1006	0.2381	115	100
2	249.0000	2.0000	7	0	55.0252	67.0511	33.2825	0.2611	111	99
2	250.0000	2.0000	7	0	55.1427	67.0834	33.2096	0.2558	107	92
3	251.0000	2.0000	6	0	54.4403	66.4099	31.6484	0.8043	86	73
2	252.0000	2.0000	8	0	54.7149	67.1668	31.6228	0.2314	94	92
3	253.0000	2.0000	6	0	53.7916	67.0237	212.0981	1.0518	103	93
2	254.0000	2.0000	7	0	54.9168	67.2800	31.6369	0.2532	104	96
2	255.0000	2.0000	7	0	54.7257	67.0894	31.6317	0.2090	102	100
2	256.0000	2.0000	7	0	55.0160	67.3569	31.5920	0.2131	101	95
2	257.0000	2.0000	7	0	54.9639	67.2620	31.6119	0.1852	105	96
2	258.0000	2.0000	8	0	54.8736	67.2109	31.5768	0.1409	104	96
2	259.0000	2.0000	7	0	54.9039	67.2064	31.6103	0.1310	107	104
2	260.0000	2.0000	8	0	54.7662	67.1870	31.5932	0.1848	102	97
2	261.0000	2.0000	7	0	54.7292	67.2536	31.5727	0.1422	111	100
3	262.0000	2.0000	6	0	54.3230	66.3298	31.6220	0.5273	102	85
2	263.0000	2.0000	7	0	54.6702	67.4594	31.6773	0.3518	110	96
2	264.0000	2.0000	7	0	54.9151	68.0201	31.7447	0.1956	121	103
2	265.0000	2.0000	7	0	54.6635	67.6470	31.7811	0.1594	120	103
2	266.0000	2.0000	7	0	54.6785	67.8362	31.7907	0.0641	120	103
0	267.0000	2.0000	0	3	0.0000	0.0000	0.0000	0.0000	104	100
2	268.0000	2.0000	8	0	54.6313	67.8320	31.8135	0.2898	113	109
3	269.0000	2.0000	6	0	54.7384	67.3700	31.8516	0.3504	116	95
2	270.0000	2.0000	6	0	54.7251	67.8856	31.7616	0.1921	100	91
0	271.0000	2.0000	0	3	0.0000	0.0000	0.0000	0.0000	115	93
2	272.0000	2.0000	6	0	54.4736	67.7815	31.7485	0.8054	96	76
2	273.0000	2.0000	7	0	55.6711	66.7493	30.1363	0.9236	71	61
2	274.0000	2.0000	8	0	54.6080	67.6098	31.8895	0.6953	102	72
0	275.0000	2.0000	0	3	0.0000	0.0000	0.0000	0.0000	78	61
2	276.0000	2.0000	7	0	53.7870	67.3794	32.4335	0.2193	110	78
2	277.0000	2.0000	8	0	53.6969	67.4315	32.7850	0.1787	115	92
2	278.0000	2.0000	8	0	53.7713	67.6519	32.6655	0.2869	107	97
0	279.0000	2.0000	0	3	0.0000	0.0000	0.0000	0.0000	106	92
2	280.0000	2.0000	7	0	53.3999	67.3475	32.8583	0.3319	111	94
0	281.0000	2.0000	0	3	0.0000	0.0000	0.0000	0.0000	101	91
3	282.0000	2.0000	6	0	68.3873	91.5689	9.6825	1.5009	63	44
0	283.0000	2.0000	0	3	0.0000	0.0000	0.0000	0.0000	38	34
0	284.0000	2.0000	0	3	0.0000	0.0000	0.0000	0.0000	42	38
0	285.0000	2.0000	0	3	0.0000	0.0000	0.0000	0.0000	31	40
0	286.0000	2.0000	0	3	0.0000	0.0000	0.0000	0.0000	34	38
0	287.0000	2.0000	0	3	0.0000	0.0000	0.0000	0.0000	40	37
0	288.0000	2.0000	0	3	0.0000	0.0000	0.0000	0.0000	35	43
0	289.0000	2.0000	0	3	0.0000	0.0000	0.0000	0.0000	36	32
0	290.0000	2.0000	0	3	0.0000	0.0000	0.0000	0.0000	58	35
1	291.0000	2.0000	7	0	69.9716	51.8951	109.5560	0.9037	81	52
1	292.0000	2.0000	7	0	69.3935	52.5291	109.9389	1.0434	64	44
0	293.0000	2.0000	0	3	0.0000	0.0000	0.0000	0.0000	39	38
1	294.0000	2.0000	7	0	69.9392	52.7841	108.8696	0.8835	75	43
1	295.0000	2.0000	9	0	69.5227	52.4897	109.8846	0.8628	108	63
1	296.0000	2.0000	10	0	69.2947	52.9025	109.7806	0.4587	127	77
1	297.0000	2.0000	10	0	69.1452	52.6766	110.1035	0.4394	127	82
1	298.0000	2.0000	10	0	69.0927	52.5876	110.3962	0.3838	101	62
1	299.0000	2.0000	7	0	69.5152	52.5785	110.3791	0.7199	99	60
1	300.0000	2.0000	9	0	69.1982	52.4344	110.0574	0.2434	127	79
1	301.0000	2.0000	10	0	69.2380	52.3412	110.2502	0.2838	159	96
1	302.0000	2.0000	10	0	69.0323	52.3365	110.4065	0.2587	136	99
1	303.0000	2.0000	10	0	68.9814	52.5413	110.3345	0.2063	141	103
1	304.0000	2.0000	10	0	68.9181	52.5407	110.4169	0.2753	140	106
1	305.0000	2.0000	10	0	68.8064	52.6754	110.4492	0.2843	138	97
1	306.0000	2.0000	10	0	68.9125	52.5128	110.4198	0.5171	110	71
1	307.0000	2.0000	9	0	68.7445	52.8842	110.3370	0.9539	78	48
0	308.0000	2.0000	0	3	0.0000	0.0000	0.0000	0.0000	106	61
2	309.0000	2.0000	7	0	53.5457	66.6583	32.5620	0.2142	113	81
2	310.0000	2.0000	7	0	53.5450	66.4975	32.6838	0.2320	116	79
2	311.0000	2.0000	7	0	53.8021	66.5540	32.5056	0.3002	107	79
2	312.0000	2.0000	7	0	53.7612	66.3413	32.4094	0.5627	107	69
2	313.0000	2.0000	6	0	55.1392	64.2363	33.5109	0.3839	99	62
2	314.0000	2.0000	7	0	54.3646	64.4161	33.2246	1.4938	89	64
2	315.0000	2.0000	9	0	55.4197	66.4070	31.5002	0.3207	103	87
2	316.0000	2.0000	7	0	55.1861	66.1032	31.6031	0.2682	99	83
2	317.0000	2.0000	7	0	55.1160	66.2044	31.5683	0.1748	109	88
3	318.0000	2.0000	7	0	55.1495	66.2077	211.6084	0.1855	115	88
2	319.0000	2.0000	8	0	55.1706	66.2025	31.7256	0.1855	106	88
2	320.0000	2.0000	8	0	55.1359	66.3062	31.6606	0.3352	115	90
2	321.0000	2.0000	7	0	55.0943	65.8522	31.3478	0.2880	114	90
2	322.0000	2.0000	7	0	55.1852	66.1981	31.6504	0.2497	98	82
0	323.0000	2.0000	0	3	0.0000	0.0000	0.0000	0.0000	110	83
2	324.0000	2.0000	7	0	53.6211	66.1508	32.5183	0.3064	124	89
2	325.0000	2.0000	7	0	53.6767	66.2176	32.5041	0.3036	127	93
2	326.0000	2.0000	6	0	53.5049	66.3048	32.5035	0.2744	122	92
3	327.0000	2.0000	7	0	53.9782	66.2485	32.2774	0.5602	120	86
2	328.0000	2.0000	6	0	53.7454	66.0649	32.1974	0.2675	115	82
3	329.0000	2.0000	7	0	53.8446	66.5357	32.1379	0.4122	115	82
3	330.0000	2.0000	6	0	53.3359	64.8116	31.9484	0.7126	100	73
2	331.0000	2.0000	6	0	53.3296	66.0536	31.8237	0.7975	92	71
2	332.0000	2.0000	6	0	54.2027	66.1464	32.8107	0.8731	97	81
2	333.0000	2.0000	7	0	53.8950	66.2700	32.8067	0.2782	109	87
3	334.0000	2.0000	7	0	53.8937	66.2847	32.8440	0.8838	118	96
2	335.0000	2.0000	7	0	53.9923	66.2618	33.1888	0.5336	117	98
2	336.0000	2.0000	7	0	53.7708	66.0745	33.0637	0.2840	115	96
3	337.0000	2.0000	7	0	54.0226	66.0283	33.3306	0.7282	113	101
3	338.0000	2.0000	7	0	53.5210	66.8823	32.8520	0.7181	124	97
2	339.0000	2.0000	7	0	53.8162	66.4810	33.3658	0.1645	114	94
2	340.0000	2.0000	8	0	53.5258	66.6232	32.9656	0.7422	110	93
2	341.0000	2.0000	7	0	54.1990	66.7860	31.9543	1.0943	117	82
2	342.0000	2.0000	7	0	53.4304	66.5627	32.3988	0.2917	107	97
2	343.0000	2.0000	7	0	53.7838	66.4663	32.3550	0.2287	118	93
2	344.0000	2.0000	7	0	53.4047	66.0029	32.0878	0.3009	97	82
2	345.0000	2.0000	6	0	53.7077	66.3740	32.3690	0.3662	100	78
3	346.0000	2.0000	7	0	53.7310	66.1265	32.2655	0.7158	96	80
2	347.0000	2.0000	7	0	54.2506	66.9508	32.4103	0.9189	95	81
2	348.0000	2.0000	7	0	53.5971	66.4860	32.2529	0.3502	94	73
2	349.0000	2.0000	7	0	53.4601	66.0917	32.4276	0.4118	96	67
2	350.0000	2.0000	6	0	53.6958	66.4068	32.0466	0.4874	88	63
2	351.0000	2.0000	8	0	53.6583	66.5049	32.1236	0.5640	80	61
3	352.0000	2.0000	6	0	54.4412	65.1475	32.3185	0.5715	88	52
2	353.0000	2.0000	8	0	53.9365	66.1029	31.6690	0.7956	77	57
2	354.0000	2.0000	7	0	54.1821	66.1321	31.5034	1.0177	74	54
3	355.0000	2.0000	6	0	55.0692	69.6162	210.6807	1.3973	57	40
0	356.0000	2.0000	0	3	0.0000	0.0000	0.0000	0.0000	47	42
0	357.0000	2.0000	0	3	0.0000	0.0000	0.0000	0.0000	43	39
0	358.0000	2.0000	0	3	0.0000	0.0000	0.0000	0.0000	37	46
0	359.0000	2.0000	0	3	0.0000	0.0000	0.0000	0.0000	41	38
3	360.0000	2.0000	7	0	135.9645	122.6076	252.2584	1.3121	41	35
0	361.0000	2.0000	0	3	0.0000	0.0000	0.0000	0.0000	33	38
0	362.0000	2.0000	0	3	0.0000	0.0000	0.0000	0.0000	37	46
3	363.0000	2.0000	6	0	157.7032	131.4617	316.8724	1.9594	31	35
0	364.0000	2.0000	0	3	0.0000	0.0000	0.0000	0.0000	27	40
0	365.0000	2.0000	0	3	0.0000	0.0000	0.0000	0.0000	40	46
0	366.0000	2.0000	0	3	0.0000	0.0000	0.0000	0.0000	37	38
0	367.0000	2.0000	0	3	0.0000	0.0000	0.0000	0.0000	33	34
0	368.0000	2.0000	0	3	0.0000	0.0000	0.0000	0.0000	45	36
0	369.0000	2.0000	0	3	0.0000	0.0000	0.0000	0.0000	38	36
3	370.0000	2.0000	6	0	126.2746	34.9431	134.0341	1.9610	33	39
0	371.0000	2.0000	0	3	0.0000	0.0000	0.0000	0.0000	32	35
0	372.0000	2.0000	0	3	0.0000	0.0000	0.0000	0.0000	38	48
0	373.0000	2.0000	0	3	0.0000	0.0000	0.0000	0.0000	39	44
0	374.0000	2.0000	0	3	0.0000	0.0000	0.0000	0.0000	35	42
0	375.0000	2.0000	0	3	0.0000	0.0000	0.0000	0.0000	53	42
0	376.0000	2.0000	0	3	0.0000	0.0000	0.0000	0.0000	25	40
3	377.0000	2.0000	6	0	109.0678	65.1041	134.3532	0.9341	38	44
0	378.0000	2.0000	0	3	0.0000	0.0000	0.0000	0.0000	25	39
0	379.0000	2.0000	0	3	0.0000	0.0000	0.0000	0.0000	26	42
0	380.0000	2.0000	0	3	0.0000	0.0000	0.0000	0.0000	34	53
0	381.0000	2.0000	0	3	0.0000	0.0000	0.0000	0.0000	56	53
0	382.0000	2.0000	0	3	0.0000	0.0000	0.0000	0.0000	75	54
0	383.0000	2.0000	0	3	0.0000	0.0000	0.0000	0.0000	53	38
0	384.0000	2.0000	0	3	0.0000	0.0000	0.0000	0.0000	49	45
0	385.0000	2.0000	0	3	0.0000	0.0000	0.0000	0.0000	42	39
0	386.0000	2.0000	0	3	0.0000	0.0000	0.0000	0.0000	31	39
0	387.0000	2.0000	0	3	0.0000	0.0000	0.0000	0.0000	38	35
0	388.0000	2.0000	0	3	0.0000	0.0000	0.0000	0.0000	30	39
0	389.0000	2.0000	0	3	0.0000	0.0000	0.0000	0.0000	43	36
1	390.0000	2.0000	7	0	178.2103	62.4240	165.2943	0.4173	90	67
1	391.0000	2.0000	10	0	178.6029	62.2748	164.9941	0.1048	135	107
1	392.0000	2.0000	10	0	178.1756	62.6486	165.1232	0.5165	143	121
1	393.0000	2.0000	10	0	178.3252	62.3682	165.1935	0.3224	140	122
1	394.0000	2.0000	10	0	178.5112	62.5823	165.3877	0.4512	144	123
1	395.0000	2.0000	9	0	178.2139	62.6012	165.4415	0.3446	143	114
1	396.0000	2.0000	10	0	177.9981	62.6855	165.8069	0.5472	146	118
1	397.0000	2.0000	9	0	178.1080	62.5371	166.5750	0.2560	145	117
1	398.0000	2.0000	10	0	177.6396	62.6924	166.6737	0.4908	153	123
1	399.0000	2.0000	9	0	177.9635	62.6703	167.0902	0.2740	144	111
1	400.0000	2.0000	9	0	177.6918	62.7316	167.4565	0.3319	147	115
1	401.0000	2.0000	9	0	177.5778	62.6606	167.5210	0.4280	140	112
1	402.0000	2.0000	9	0	177.3058	62.5380	167.5821	0.6305	143	122
1	403.0000	2.0000	10	0	176.7157	62.5877	167.6556	0.4162	141	117
1	404.0000	2.0000	9	0	176.9096	62.4363	167.3526	0.2599	143	114
1	405.0000	2.0000	9	0	176.6329	62.5830	167.5233	0.5998	138	118
1	406.0000	2.0000	10	0	177.0384	62.7535	167.6206	0.6559	145	115
1	407.0000	2.0000	9	0	176.7808	63.0607	168.2287	0.7573	137	95
1	408.0000	2.0000	9	0	176.1969	62.6882	170.0812	0.1681	147	100
1	409.0000	2.0000	9	0	175.9814	62.6280	170.1727	0.2445	145	108
1	410.0000	2.0000	10	0	176.1288	62.6164	169.9833	0.1709	138	112
1	411.0000	2.0000	8	0	175.9459	62.8764	170.6216	0.2651	148	103
1	412.0000	2.0000	9	0	175.6695	62.5058	171.4031	0.2321	141	110
1	413.0000	2.0000	9	0	175.4972	62.5152	171.3217	0.2743	140	105
1	414.0000	2.0000	9	0	174.9782	62.6091	172.6643	0.5598	145	108
1	415.0000	2.0000	9	0	174.6246	62.5345	172.7519	0.1480	149	111
1	416.0000	2.0000	10	0	174.5343	62.4314	172.8330	0.1777	150	124
1	417.0000	2.0000	9	0	174.3675	62.4922	172.7933	0.2262	148	117
1	418.0000	2.0000	9	0	174.5628	62.3802	172.7590	0.1778	143	119
1	419.0000	2.0000	10	0	174.1134	62.2764	172.7624	0.3903	149	127
1	420.0000	2.0000	10	0	174.7054	62.3609	172.2589	0.5400	147	116
1	421.0000	2.0000	10	0	174.2442	62.4759	172.8096	0.1877	149	121
1	422.0000	2.0000	10	0	174.2765	62.4076	172.7222	0.5298	151	123
1	423.0000	2.0000	10	0	174.4113	62.3891	172.7757	0.1776	151	130
1	424.0000	2.0000	10	0	174.3975	62.4183	172.8763	0.1379	154	120
1	425.0000	2.0000	10	0	174.2812	62.3504	172.8991	0.2874	149	123
1	426.0000	2.0000	9	0	174.3972	62.6152	173.0666	0.5164	149	100
1	427.0000	2.0000	10	0	172.6372	62.3501	175.8851	0.5650	150	105
1	428.0000	2.0000	10	0	172.9593	62.3950	175.7096	0.2598	159	123
1	429.0000	2.0000	9	0	173.0108	62.3287	175.8339	0.2786	157	122
1	430.0000	2.0000	10	0	173.0455	62.2442	175.7648	0.1193	163	126
1	431.0000	2.0000	10	0	172.7736	62.1801	175.7864	0.4630	157	127
1	432.0000	2.0000	10	0	172.9029	62.3036	175.8574	0.1581	159	124
1	433.0000	2.0000	10	0	172.9750	62.3942	175.7710	0.2605	159	123
1	434.0000	2.0000	10	0	172.9673	62.3010	175.8371	0.1813	154	120
1	435.0000	2.0000	9	0	172.8539	62.2764	175.9128	0.2778	147	125
1	436.0000	2.0000	10	0	173.1523	62.3110	175.7087	0.1658	161	135
1	437.0000	2.0000	10	0	172.7988	62.2403	175.9220	0.2658	161	134
1	438.0000	2.0000	10	0	172.9033	62.4066	175.6631	0.4410	152	126
1	439.0000	2.0000	10	0	172.9033	62.2041	175.9283	0.2148	157	135
1	440.0000	2.0000	10	0	172.9961	62.2904	175.9181	0.1157	155	135
1	441.0000	2.0000	10	0	173.0538	62.3116	175.8297	0.1595	161	136
1	442.0000	2.0000	10	0	172.9137	62.2668	175.9571	0.1586	157	130
1	443.0000	2.0000	9	0	172.9947	62.2567	175.9180	0.1601	161	133
1	444.0000	2.0000	10	0	172.9067	62.2325	176.1147	0.3646	156	132
1	445.0000	2.0000	9	0	173.0036	62.2945	175.8407	0.1314	157	123
1	446.0000	2.0000	10	0	172.9594	62.2822	175.9884	0.2717	156	135
1	447.0000	2.0000	10	0	172.6842	62.1430	175.8513	0.5512	165	134
1	448.0000	2.0000	10	0	172.8104	62.2564	175.9636	0.2663	160	129
1	449.0000	2.0000	10	0	172.8368	62.3264	175.9160	0.3228	163	137
1	450.0000	2.0000	10	0	172.8664	62.1897	176.0495	0.2204	154	131
1	451.0000	2.0000	10	0	172.8412	62.2245	175.9663	0.3903	167	133
1	452.0000	2.0000	10	0	173.0298	62.2806	175.8983	0.2073	159	134
1	453.0000	2.0000	10	0	172.7444	62.1825	175.9421	0.3834	162	139
1	454.0000	2.0000	10	0	172.8915	62.2132	176.0260	0.2998	161	143
1	455.0000	2.0000	10	0	172.8455	62.2014	175.9695	0.2788	168	138
1	456.0000	2.0000	10	0	172.8629	62.1283	176.0204	0.3031	166	138
1	457.0000	2.0000	10	0	172.9050	62.2507	176.0195	0.2441	157	136
1	458.0000	2.0000	10	0	172.9136	62.1936	175.9899	0.2741	160	133
1	459.0000	2.0000	10	0	172.8809	62.2788	175.9131	0.2386	165	141
1	460.0000	2.0000	9	0	172.8824	62.2628	175.9982	0.1657	167	137
1	461.0000	2.0000	10	0	172.8141	62.2403	176.0290	0.2090	162	148
1	462.0000	2.0000	9	0	172.9575	62.2936	175.9109	0.1427	169	137
1	463.0000	2.0000	10	0	172.8516	62.2281	175.9962	0.2052	159	139
1	464.0000	2.0000	10	0	172.9685	62.2524	175.8795	0.1919	166	140
1	465.0000	2.0000	10	0	172.7886	62.2003	176.0260	0.2013	166	144
1	466.0000	2.0000	10	0	172.7773	62.1880	176.0060	0.3616	163	144
1	467.0000	2.0000	10	0	172.8195	62.2143	176.0126	0.2691	161	142
1	468.0000	2.0000	10	0	172.8389	62.2938	176.0431	0.2718	163	138
1	469.0000	2.0000	10	0	172.7775	62.2897	176.0475	0.1649	161	140
1	470.0000	2.0000	10	0	172.8175	62.2059	176.0349	0.1865	173	141
1	471.0000	2.0000	10	0	172.8173	62.1678	176.0120	0.3303	163	141
1	472.0000	2.0000	10	0	172.8662	62.2068	176.0595	0.1923	161	139
1	473.0000	2.0000	9	0	172.9617	62.2504	175.9408	0.2235	168	139
1	474.0000	2.0000	10	0	172.9974	62.2057	175.8911	0.1907	168	141
1	475.0000	2.0000	10	0	172.7331	62.0690	175.8740	0.5349	159	142
1	476.0000	2.0000	9	0	172.9046	62.2812	175.9330	0.2132	157	127
1	477.0000	2.0000	10	0	172.7691	62.1900	176.0543	0.2387	166	142
1	478.0000	2.0000	10	0	173.0686	62.2459	175.9150	0.1058	163	133
1	479.0000	2.0000	9	0	172.9167	62.2564	176.0718	0.1761	160	143
1	480.0000	2.0000	10	0	172.8935	62.2120	175.9811	0.1846	164	141
1	481.0000	2.0000	9	0	172.9932	62.2396	176.0111	0.1803	165	139
1	482.0000	2.0000	10	0	172.7979	62.2096	175.9281	0.3555	161	139
1	483.0000	2.0000	10	0	172.9206	62.2583	176.0378	0.2502	159	129
1	484.0000	2.0000	10	0	172.8548	62.1840	176.0713	0.1893	163	138
1	485.0000	2.0000	10	0	172.9613	62.2497	175.9530	0.1593	168	140
1	486.0000	2.0000	10	0	172.9797	62.2824	175.8540	0.2521	159	140
1	487.0000	2.0000	10	0	172.9967	62.2067	175.9630	0.1433	166	147
1	488.0000	2.0000	10	0	173.0027	62.2445	175.9238	0.1829	168	143
1	489.0000	2.0000	9	0	172.9053	62.2387	176.0309	0.2259	168	139
1	490.0000	2.0000	10	0	172.8075	62.1589	176.0938	0.2376	168	151
1	491.0000	2.0000	10	0	172.8361	62.1990	176.0653	0.1893	163	148
1	492.0000	2.0000	10	0	172.8725	62.1853	176.0075	0.2897	166	139
1	493.0000	2.0000	9	0	172.9906	62.2174	175.9776	0.1635	162	140
1	494.0000	2.0000	10	0	172.9460	62.1905	175.9842	0.1289	164	149
1	495.0000	2.0000	10	0	172.9063	62.1895	175.9594	0.1901	161	144
1	496.0000	2.0000	10	0	172.8158	62.1603	175.9968	0.2876	162	146
1	497.0000	2.0000	10	0	172.7576	62.1453	176.0573	0.3083	168	139
1	498.0000	2.0000	10	0	172.9314	62.1762	175.9783	0.1956	160	144
1	499.0000	2.0000	10	0	172.9752	62.1772	176.0179	0.1538	160	146
1	500.0000	2.0000	10	0	173.0277	62.2090	175.9461	0.1150	167	143
1	501.0000	2.0000	10	0	172.7929	62.1205	176.0841	0.2913	172	148
1	502.0000	2.0000	10	0	172.8643	62.1496	176.1063	0.1805	169	148
1	503.0000	2.0000	10	0	172.8542	62.1306	175.9162	0.3112	164	146
1	504.0000	2.0000	9	0	172.9200	62.1740	175.9502	0.2209	164	146
1	505.0000	2.0000	10	0	172.9424	62.1790	175.9542	0.1619	171	153
1	506.0000	2.0000	10	0	172.8912	62.1239	176.0437	0.2434	165	150
1	507.0000	2.0000	10	0	172.8979	62.1426	176.0673	0.1731	168	151
1	508.0000	2.0000	10	0	172.9226	62.1023	176.0355	0.2200	165	145
1	509.0000	2.0000	10	0	172.9839	62.2005	175.9980	0.1746	167	144
1	510.0000	2.0000	10	0	172.8335	62.1159	176.1177	0.2538	165	148
1	511.0000	2.0000	10	0	172.9180	62.2166	175.9595	0.1760	157	130
1	512.0000	2.0000	10	0	172.8329	62.2609	176.1912	0.2749	160	128
1	513.0000	2.0000	10	0	172.8782	62.1437	176.1102	0.2064	165	145
1	514.0000	2.0000	10	0	172.9841	62.2040	175.9478	0.1385	162	139
1	515.0000	2.0000	10	0	172.9290	62.1770	176.0620	0.2190	168	143
1	516.0000	2.0000	10	0	172.8311	62.1456	176.1352	0.2278	166	150
1	517.0000	2.0000	10	0	172.9306	62.1659	176.0771	0.1445	160	141
1	518.0000	2.0000	10	0	172.9558	62.2082	176.0460	0.1203	167	146
1	519.0000	2.0000	10	0	172.9242	62.1638	176.0334	0.2581	158	142
1	520.0000	2.0000	10	0	172.8371	62.0924	176.0775	0.2972	164	149
1	521.0000	2.0000	10	0	172.9036	62.1698	176.0704	0.2023	161	145
1	522.0000	2.0000	10	0	172.9088	62.2069	176.0561	0.1661	169	136
1	523.0000	2.0000	10	0	172.9417	62.1490	176.0984	0.2062	166	144
1	524.0000	2.0000	10	0	172.9330	62.1897	176.1143	0.1491	160	140
1	525.0000	2.0000	10	0	172.8606	62.1469	176.1058	0.2460	168	148
1	526.0000	2.0000	10	0	172.8115	62.1224	176.0987	0.2510	166	156
1	527.0000	2.0000	10	0	172.8953	62.1399	176.1245	0.2162	163	147
1	528.0000	2.0000	10	0	172.9362	62.1610	176.0503	0.1757	172	151
1	529.0000	2.0000	10	0	172.8587	62.1698	176.0993	0.1973	164	150
1	530.0000	2.0000	10	0	172.9420	62.1993	176.0272	0.1724	161	149
1	531.0000	2.0000	10	0	172.8259	62.1094	176.0886	0.3315	161	148
1	532.0000	2.0000	10	0	172.8333	62.1507	176.0866	0.2711	166	154
1	533.0000	2.0000	10	0	172.8522	62.1883	176.0969	0.2031	166	152
1	534.0000	2.0000	10	0	172.9215	62.2162	176.1044	0.1710	167	152
1	535.0000	2.0000	10	0	172.9020	62.1396	176.0823	0.1730	167	158
1	536.0000	2.0000	9	0	172.9602	62.2018	176.0619	0.1330	164	141
1	537.0000	2.0000	10	0	172.8486	62.1274	176.1357	0.2074	167	151
1	538.0000	2.0000	10	0	172.9396	62.1407	176.0666	0.1891	168	156
1	539.0000	2.0000	10	0	173.0064	62.1622	175.9596	0.1591	163	151
1	540.0000	2.0000	10	0	172.8444	62.0993	176.0204	0.3202	172	146
1	541.0000	2.0000	10	0	172.8990	62.1470	176.0718	0.1893	163	153
1	542.0000	2.0000	10	0	172.8634	62.1816	176.1080	0.1998	172	153
1	543.0000	2.0000	10	0	172.8457	62.1568	176.1698	0.1930	166	151
1	544.0000	2.0000	10	0	172.9452	62.1405	176.0597	0.1864	166	151
1	545.0000	2.0000	9	0	173.1017	62.2148	175.9538	0.1065	171	147
1	546.0000	2.0000	10	0	172.8329	62.1274	176.0769	0.2631	163	152
1	547.0000	2.0000	10	0	172.8448	62.1511	176.1219	0.1966	162	158
1	548.0000	2.0000	10	0	172.8875	62.1464	176.1358	0.2016	167	157
1	549.0000	2.0000	10	0	172.8336	62.1463	176.0572	0.2500	167	152
1	550.0000	2.0000	10	0	172.7341	62.1363	176.1518	0.2983	163	148
1	551.0000	2.0000	9	0	172.9489	62.1827	176.0611	0.1099	170	152
1	552.0000	2.0000	10	0	172.6683	62.1434	176.1779	0.3311	170	150
1	553.0000	2.0000	10	0	172.8866	62.1475	176.1503	0.1394	166	153
1	554.0000	2.0000	9	0	172.9024	62.2209	176.0825	0.1848	165	144
1	555.0000	2.0000	10	0	172.8982	62.2224	176.1108	0.1511	162	148
1	556.0000	2.0000	9	0	172.9441	62.2407	176.1060	0.1135	162	146
1	557.0000	2.0000	10	0	172.8878	62.2307	176.0402	0.2023	171	155
1	558.0000	2.0000	10	0	172.8640	62.2018	176.1187	0.1725	167	154
1	559.0000	2.0000	10	0	172.9619	62.1504	176.1126	0.1557	165	157
1	560.0000	2.0000	10	0	172.9009	62.1680	176.1521	0.1803	164	154
1	561.0000	2.0000	10	0	172.8113	62.1846	176.1931	0.2048	170	160
1	562.0000	2.0000	10	0	172.8588	62.1476	176.1470	0.2251	175	152
1	563.0000	2.0000	10	0	172.8126	62.2188	176.1793	0.1826	170	154
1	564.0000	2.0000	10	0	172.8581	62.1437	176.1369	0.2114	169	152
1	565.0000	2.0000	10	0	172.9698	62.2145	176.1262	0.1707	161	148
1	566.0000	2.0000	10	0	172.8402	62.1654	176.1892	0.2049	167	137
1	567.0000	2.0000	10	0	172.8971	62.1991	176.1073	0.1684	168	151
1	568.0000	2.0000	10	0	172.8895	62.1386	176.0802	0.2269	170	151
1	569.0000	2.0000	10	0	172.9362	62.1674	175.9935	0.2359	165	147
1	570.0000	2.0000	10	0	172.8113	62.1778	176.1859	0.2465	165	146
1	571.0000	2.0000	10	0	172.8603	62.1597	176.1560	0.2353	155	132
1	572.0000	2.0000	10	0	172.8948	62.2941	176.1446	0.1820	155	121
1	573.0000	2.0000	10	0	172.7677	62.2494	176.0979	0.2553	140	111
1	574.0000	2.0000	10	0	173.0934	62.3615	176.3083	0.5051	133	102
1	575.0000	2.0000	10	0	172.9450	62.5900	175.5292	0.7066	138	104
1	576.0000	2.0000	10	0	172.9307	62.6036	176.1525	0.3224	137	109
1	577.0000	2.0000	9	0	172.7129	62.4565	176.3186	0.3101	147	114
1	578.0000	2.0000	10	0	172.9032	62.5948	175.8152	0.4433	147	123
1	579.0000	2.0000	10	0	172.7422	62.4010	176.0877	0.2604	144	126
1	580.0000	2.0000	10	0	172.8470	62.3736	176.1196	0.3353	150	129
1	581.0000	2.0000	10	0	172.7189	62.4553	176.1354	0.4105	150	126
1	582.0000	2.0000	10	0	172.7596	62.4576	176.1658	0.3413	146	127
1	583.0000	2.0000	10	0	172.8338	62.3553	176.1434	0.2755	152	127
1	584.0000	2.0000	10	0	172.8378	62.4484	176.1434	0.2089	156	136
1	585.0000	2.0000	10	0	172.7988	62.3596	176.0922	0.2470	153	137
1	586.0000	2.0000	10	0	172.8813	62.4245	176.0405	0.1712	148	127
1	587.0000	2.0000	10	0	172.8402	62.4735	176.0483	0.2063	149	128
1	588.0000	2.0000	10	0	172.9191	62.3685	176.0495	0.1196	151	133
1	589.0000	2.0000	10	0	172.9799	62.4140	175.9798	0.1770	154	132
1	590.0000	2.0000	10	0	173.0559	62.4409	175.8987	0.2871	147	121
1	591.0000	2.0000	10	0	172.9294	62.4886	176.1287	0.1944	150	131
1	592.0000	2.0000	10	0	173.0135	62.3897	176.0166	0.4015	151	125
1	593.0000	2.0000	10	0	173.0385	62.3696	176.0019	0.2634	154	137
1	594.0000	2.0000	10	0	172.9182	62.3376	176.0713	0.2258	156	136
1	595.0000	2.0000	9	0	172.8187	62.3688	176.1991	0.1839	153	133
1	596.0000	2.0000	10	0	172.8378	62.3222	176.1638	0.1590	154	134
1	597.0000	2.0000	10	0	172.9556	62.2445	176.0760	0.2052	154	138
1	598.0000	2.0000	9	0	173.0139	62.3335	176.0237	0.1259	148	131
1	599.0000	2.0000	10	0	172.9623	62.3616	175.9994	0.1637	154	139
1	600.0000	2.0000	10	0	172.7324	62.2207	176.1418	0.2443	157	141
1	601.0000	2.0000	10	0	173.0283	62.3206	175.9947	0.2200	155	136
1	602.0000	2.0000	10	0	172.8075	62.2844	176.1669	0.2457	162	140
1	603.0000	2.0000	10	0	172.8516	62.2780	176.0556	0.2723	154	142
1	604.0000	2.0000	10	0	172.9462	62.2986	175.9464	0.2064	158	144
1	605.0000	2.0000	10	0	172.8838	62.3724	176.0219	0.1766	149	140
1	606.0000	2.0000	10	0	172.8397	62.5543	175.9710	0.4778	154	130
1	607.0000	2.0000	10	0	172.9821	62.3302	175.9152	0.2584	152	124
1	608.0000	2.0000	10	0	173.1019	62.3031	175.9415	0.2055	156	140
1	609.0000	2.0000	10	0	172.9468	62.2830	175.9421	0.3072	158	144
1	610.0000	2.0000	10	0	173.0579	62.3362	175.9798	0.2135	158	148
1	611.0000	2.0000	9	0	173.1023	62.3080	175.8992	0.1817	168	154
1	612.0000	2.0000	10	0	173.0563	62.3035	175.8959	0.2000	164	148
1	613.0000	2.0000	10	0	173.0984	62.3370	175.8422	0.1661	159	142
1	614.0000	2.0000	10	0	173.0624	62.4452	175.8759	0.1874	157	140
1	615.0000	2.0000	10	0	172.9446	62.3047	175.8836	0.3460	162	142
1	616.0000	2.0000	10	0	173.0481	62.3667	175.9203	0.1885	160	147
1	617.0000	2.0000	10	0	172.9716	62.3651	175.9202	0.2674	158	140
1	618.0000	2.0000	10	0	173.0299	62.3672	175.8058	0.2149	153	137
1	619.0000	2.0000	10	0	173.1627	62.3985	175.8339	0.1399	158	145
1	620.0000	2.0000	9	0	173.0885	62.3223	175.8291	0.1285	162	139
1	621.0000	2.0000	9	0	173.0883	62.3404	175.8757	0.2607	164	140
1	622.0000	2.0000	9	0	173.1050	62.3762	175.7479	0.2834	156	125
1	623.0000	2.0000	10	0	172.9647	62.2859	175.7334	0.4678	153	142
1	624.0000	2.0000	10	0	173.1349	62.3597	175.8404	0.2777	160	140
1	625.0000	2.0000	10	0	173.0414	62.3260	175.9346	0.2583	158	143
1	626.0000	2.0000	10	0	173.2814	62.4104	175.7959	0.1202	160	144
1	627.0000	2.0000	10	0	173.0336	62.3516	175.8836	0.2961	159	155
1	628.0000	2.0000	10	0	173.2160	62.3161	175.8230	0.2494	162	141
1	629.0000	2.0000	10	0	173.2821	62.4247	175.8587	0.2600	155	131
1	630.0000	2.0000	9	0	173.1328	62.3940	175.9395	0.2146	156	127
1	631.0000	2.0000	10	0	173.0464	62.3140	175.8507	0.3406	156	133
1	632.0000	2.0000	10	0	173.1913	62.4813	175.8504	0.1291	158	125
1	633.0000	2.0000	10	0	173.2493	62.4694	175.8172	0.1803	156	121
1	634.0000	2.0000	10	0	173.0021	62.4140	176.0840	0.2817	156	132
1	635.0000	2.0000	10	0	173.0870	62.3971	175.9450	0.2545	160	136
1	636.0000	2.0000	10	0	172.9728	62.3265	175.9506	0.3340	156	136
1	637.0000	2.0000	10	0	172.8504	62.4624	176.0709	0.3454	153	138
1	638.0000	2.0000	10	0	173.0581	62.4086	176.0362	0.1565	161	143
1	639.0000	2.0000	10	0	172.8577	62.3537	176.0233	0.2656	162	143
1	640.0000	2.0000	10	0	172.9697	62.3770	176.0640	0.1524	166	147
1	641.0000	2.0000	10	0	173.0101	62.3499	176.0563	0.2028	162	142
1	642.0000	2.0000	10	0	173.1253	62.3360	175.9535	0.2241	153	126
1	643.0000	2.0000	10	0	173.2569	62.3179	175.6466	0.3889	147	118
1	644.0000	2.0000	10	0	173.2078	62.5093	175.7861	0.1894	158	132
1	645.0000	2.0000	10	0	173.3473	62.4396	175.7288	0.1095	156	138
1	646.0000	2.0000	10	0	173.1732	62.4287	175.8680	0.2025	153	129
1	647.0000	2.0000	10	0	173.3066	62.5105	175.7636	0.1679	155	130
1	648.0000	2.0000	10	0	172.9417	62.4388	175.9210	0.3078	151	130
1	649.0000	2.0000	10	0	173.0646	62.4928	175.8574	0.3712	157	140
1	650.0000	2.0000	10	0	173.1457	62.5764	175.8896	0.3146	153	129
1	651.0000	2.0000	10	0	173.2962	62.5865	175.7922	0.1675	159	131
1	652.0000	2.0000	10	0	173.4080	62.4389	175.7684	0.1946	153	131
1	653.0000	2.0000	10	0	173.0562	62.4923	175.8514	0.2551	159	135
1	654.0000	2.0000	10	0	173.1781	62.4804	175.8383	0.1212	154	130
1	655.0000	2.0000	10	0	172.8991	62.4418	175.9638	0.3215	159	141
1	656.0000	2.0000	10	0	173.0879	62.4416	175.8832	0.2060	159	147
1	657.0000	2.0000	10	0	172.9019	62.4184	176.0254	0.2272	161	136
1	658.0000	2.0000	10	0	173.0762	62.5479	175.9899	0.2800	158	143
1	659.0000	2.0000	10	0	172.8762	62.4631	176.1650	0.3702	162	138
1	660.0000	2.0000	10	0	172.9726	62.4300	176.0344	0.1753	154	139
1	661.0000	2.0000	10	0	173.0568	62.4728	175.8920	0.1490	156	131
1	662.0000	2.0000	10	0	173.1365	62.5024	175.9696	0.1103	158	132
1	663.0000	2.0000	10	0	172.9732	62.4719	175.9043	0.2938	157	134
1	664.0000	2.0000	10	0	173.1374	62.5390	175.8875	0.2775	157	139
1	665.0000	2.0000	10	0	173.0252	62.4668	175.9593	0.2872	156	131
1	666.0000	2.0000	10	0	173.3270	62.5914	175.7412	0.2702	156	135
1	667.0000	2.0000	10	0	173.0369	62.4638	175.8880	0.2618	163	143
1	668.0000	2.0000	9	0	172.9685	62.5938	175.9254	0.3035	156	137
1	669.0000	2.0000	10	0	173.0185	62.4492	175.8824	0.2187	154	141
1	670.0000	2.0000	10	0	172.9870	62.4553	175.8814	0.2420	154	144
1	671.0000	2.0000	10	0	173.1250	62.4550	175.9224	0.1121	156	137
1	672.0000	2.0000	10	0	173.1674	62.4854	175.7717	0.1458	160	143
1	673.0000	2.0000	10	0	173.1086	62.4187	175.8107	0.2588	158	141
1	674.0000	2.0000	10	0	172.9551	62.4505	175.8272	0.3556	159	141
1	675.0000	2.0000	10	0	173.2516	62.5135	175.7133	0.3781	162	139
1	676.0000	2.0000	10	0	173.0090	62.5083	175.9229	0.3094	152	137
1	677.0000	2.0000	10	0	173.0255	62.5117	175.8710	0.2622	154	131
1	678.0000	2.0000	10	0	173.2445	62.4753	175.6906	0.1646	158	139
1	679.0000	2.0000	10	0	173.0647	62.4003	175.8789	0.3050	150	139
1	680.0000	2.0000	10	0	172.9140	62.4698	175.8490	0.3309	160	143
1	681.0000	2.0000	10	0	173.0541	62.4354	175.8795	0.2642	162	142
1	682.0000	2.0000	10	0	173.0690	62.4220	175.7771	0.1810	156	141
1	683.0000	2.0000	10	0	173.0046	62.3730	175.8763	0.2521	157	136
1	684.0000	2.0000	10	0	173.0533	62.4109	175.8026	0.2374	159	148
1	685.0000	2.0000	10	0	172.9989	62.3732	175.8560	0.2442	156	140
1	686.0000	2.0000	10	0	172.9559	62.4434	175.7658	0.3606	157	138
1	687.0000	2.0000	10	0	173.2375	62.5232	175.6839	0.1546	154	136
1	688.0000	2.0000	10	0	172.9579	62.4389	175.8949	0.3113	154	139
1	689.0000	2.0000	10	0	173.0480	62.4594	175.7615	0.3079	154	138
1	690.0000	2.0000	10	0	173.1093	62.4792	175.8164	0.2232	154	138
1	691.0000	2.0000	9	0	173.2381	62.5020	175.8214	0.1802	149	136
1	692.0000	2.0000	10	0	173.1613	62.5298	175.9242	0.3816	156	122
0	693.0000	2.0000	0	3	0.0000	0.0000	0.0000	0.0000	92	82
1	694.0000	2.0000	10	0	157.2240	129.6860	144.6780	0.2203	113	102
1	695.0000	2.0000	9	0	157.2817	129.7594	144.7539	0.2030	115	108
1	696.0000	2.0000	9	0	157.5232	129.9730	144.5475	0.3620	123	101
1	697.0000	2.0000	10	0	157.1714	129.6291	144.1582	0.2127	128	111
1	698.0000	2.0000	10	0	157.2749	129.5324	144.1934	0.2294	130	116
1	699.0000	2.0000	10	0	157.2794	129.5436	144.1882	0.3305	127	113
1	700.0000	2.0000	10	0	157.1917	129.6504	144.2863	0.2154	124	111
1	701.0000	2.0000	10	0	157.1988	129.6461	144.2459	0.1916	127	113
1	702.0000	2.0000	10	0	157.2899	129.7822	144.3124	0.1649	136	110
1	703.0000	2.0000	10	0	157.0182	129.7593	144.1812	0.3259	134	117
1	704.0000	2.0000	10	0	157.7996	130.0266	144.8020	0.1042	127	110
1	705.0000	2.0000	10	0	157.9266	130.0714	145.0045	0.1415	123	116
1	706.0000	2.0000	10	0	157.8973	130.0167	144.9590	0.2029	116	117
1	707.0000	2.0000	10	0	157.9035	130.0438	145.0204	0.1722	131	117
1	708.0000	2.0000	10	0	157.9108	129.9593	144.8343	0.1619	127	124
1	709.0000	2.0000	10	0	157.7402	130.1525	144.7652	0.2687	125	110
1	710.0000	2.0000	10	0	158.2506	130.2998	145.5341	0.1358	126	114
1	711.0000	2.0000	10	0	158.3289	130.1738	145.2855	0.2175	126	110
1	712.0000	2.0000	10	0	158.4662	130.3371	145.2492	0.3092	128	111
1	713.0000	2.0000	10	0	158.5889	130.3437	145.3246	0.2593	126	116
1	714.0000	2.0000	10	0	158.6042	130.3711	145.3910	0.2851	134	118
1	715.0000	2.0000	10	0	158.4725	130.3329	145.4548	0.1883	124	113
1	716.0000	2.0000	9	0	158.5771	130.3462	145.4248	0.1412	127	112
1	717.0000	2.0000	10	0	158.6824	130.3369	145.4332	0.1862	124	117
1	718.0000	2.0000	10	0	158.7689	130.3956	145.4014	0.1434	131	119
1	719.0000	2.0000	10	0	158.7488	130.5392	145.1350	0.3607	133	117
1	720.0000	2.0000	10	0	158.8562	130.5433	145.6447	0.2447	142	117
1	721.0000	2.0000	10	0	158.2980	130.5988	145.9817	0.6996	138	111
1	722.0000	2.0000	10	0	159.2063	130.5937	146.5961	0.1552	138	121
1	723.0000	2.0000	10	0	159.2472	130.5296	146.4032	0.4099	127	113
1	724.0000	2.0000	10	0	159.1327	130.4842	146.0849	0.2680	129	114
1	725.0000	2.0000	10	0	159.1568	130.4498	146.0593	0.2106	133	118
1	726.0000	2.0000	10	0	159.0186	130.5378	145.9728	0.2394	130	122
1	727.0000	2.0000	9	0	159.0735	130.4906	145.9487	0.2309	128	118
1	728.0000	2.0000	10	0	159.0775	130.4150	145.7852	0.2575	134	124
1	729.0000	2.0000	10	0	159.1430	130.5215	145.6577	0.1701	136	119
1	730.0000	2.0000	10	0	159.1244	130.5742	145.6648	0.1384	126	117
1	731.0000	2.0000	10	0	159.0645	130.5627	145.5567	0.2314	121	120
1	732.0000	2.0000	10	0	158.9562	130.5791	145.6025	0.2438	122	120
1	733.0000	2.0000	10	0	159.2124	130.5571	145.7243	0.2801	117	119
1	734.0000	2.0000	10	0	159.2334	130.4983	145.7955	0.1352	135	122
1	735.0000	2.0000	10	0	159.2015	130.5205	145.7159	0.2144	121	121
1	736.0000	2.0000	10	0	159.2770	130.4984	145.7257	0.2928	129	119
1	737.0000	2.0000	10	0	159.2613	130.5563	146.0417	0.2560	132	121
1	738.0000	2.0000	10	0	159.2844	130.5429	145.9438	0.1446	136	125
1	739.0000	2.0000	10	0	159.2771	130.4971	145.8236	0.1773	121	124
1	740.0000	2.0000	10	0	159.3549	130.5603	145.9305	0.1580	125	119
1	741.0000	2.0000	10	0	159.3229	130.4957	145.9066	0.2662	132	121
1	742.0000	2.0000	10	0	159.3018	130.4584	145.7759	0.2031	134	127
1	743.0000	2.0000	10	0	159.2929	130.4135	145.5802	0.2334	132	120
1	744.0000	2.0000	10	0	159.2657	130.5390	145.6754	0.2237	121	122
1	745.0000	2.0000	10	0	159.2619	130.5018	145.4767	0.1199	117	120
1	746.0000	2.0000	10	0	159.3236	130.5063	145.7073	0.2028	123	125
1	747.0000	2.0000	10	0	159.3596	130.5180	145.7625	0.2022	123	122
1	748.0000	2.0000	10	0	159.3127	130.5586	145.6645	0.2700	120	115
1	749.0000	2.0000	10	0	159.2325	130.6163	145.6660	0.1951	117	114
1	750.0000	2.0000	10	0	159.2839	130.5492	145.5692	0.2258	117	115
1	751.0000	2.0000	10	0	159.3728	130.5476	145.5611	0.2321	118	117
1	752.0000	2.0000	10	0	159.4475	130.6660	145.7326	0.1685	120	115
1	753.0000	2.0000	10	0	159.4248	130.6878	145.8271	0.2363	115	106
1	754.0000	2.0000	10	0	159.3810	130.9831	145.8967	0.4328	116	91
1	755.0000	2.0000	10	0	159.3371	130.7169	145.9906	0.2246	116	100
1	756.0000	2.0000	10	0	159.3466	130.7863	145.7452	0.3282	127	112
1	757.0000	2.0000	10	0	159.4056	130.6519	145.8651	0.1534	129	120
1	758.0000	2.0000	10	0	159.4271	130.6122	145.8435	0.1564	122	117
1	759.0000	2.0000	10	0	159.4846	130.6484	145.9934	0.1633	122	123
1	760.0000	2.0000	10	0	159.5120	130.6093	145.9476	0.2131	123	121
1	761.0000	2.0000	10	0	159.3936	130.6176	145.9185	0.2138	114	114
1	762.0000	2.0000	10	0	159.4928	130.5901	146.1309	0.1879	122	120
1	763.0000	2.0000	10	0	159.4763	130.6491	146.0522	0.1481	122	126
1	764.0000	2.0000	10	0	159.4965	130.6343	146.1037	0.1423	122	121
1	765.0000	2.0000	10	0	159.4674	130.6742	146.2190	0.1405	121	130
1	766.0000	2.0000	10	0	159.4790	130.6267	146.2067	0.1493	130	122
1	767.0000	2.0000	10	0	159.4338	130.6555	146.1711	0.1611	127	120
1	768.0000	2.0000	10	0	159.5848	130.6226	146.2805	0.1232	126	121
1	769.0000	2.0000	10	0	159.5094	130.6793	146.2863	0.1513	123	116
1	770.0000	2.0000	10	0	159.5542	130.5833	146.1851	0.1795	134	116
1	771.0000	2.0000	10	0	159.5638	130.6083	146.1976	0.1962	131	117
1	772.0000	2.0000	10	0	159.6193	130.6404	146.2807	0.2099	135	123
1	773.0000	2.0000	10	0	159.5379	130.5322	146.2195	0.1578	124	117
1	774.0000	2.0000	10	0	159.5732	130.5632	146.1631	0.1033	134	128
1	775.0000	2.0000	10	0	159.4955	130.5223	146.1600	0.1353	134	123
1	776.0000	2.0000	10	0	159.5174	130.4320	146.0455	0.2356	129	124
1	777.0000	2.0000	10	0	159.4793	130.5076	146.1282	0.1186	135	127
1	778.0000	2.0000	10	0	159.4630	130.4473	146.2011	0.1481	126	126
1	779.0000	2.0000	10	0	159.6874	130.4019	146.1765	0.2340	126	130
1	780.0000	2.0000	10	0	159.5434	130.4379	146.1342	0.2041	126	126
1	781.0000	2.0000	10	0	159.5356	130.5024	146.2156	0.2039	133	122
1	782.0000	2.0000	9	0	159.6366	130.4582	146.1035	0.2484	127	120
1	783.0000	2.0000	9	0	159.4596	130.4858	146.1257	0.1824	127	116
1	784.0000	2.0000	10	0	159.4769	130.6064	146.1872	0.3398	109	94
1	785.0000	2.0000	10	0	159.7909	130.6919	146.2871	0.3154	121	101
1	786.0000	2.0000	10	0	159.6883	130.6500	146.2770	0.1548	115	107
1	787.0000	2.0000	10	0	159.6238	130.5975	145.9893	0.3232	120	115
1	788.0000	2.0000	10	0	159.6044	130.5257	145.9968	0.0932	135	119
1	789.0000	2.0000	10	0	159.6710	130.4667	146.0540	0.1658	129	124
1	790.0000	2.0000	10	0	159.6902	130.5164	146.1938	0.1814	127	123
1	791.0000	2.0000	10	0	159.3419	130.5361	146.0988	0.4369	138	124
1	792.0000	2.0000	10	0	159.7063	130.5093	146.1651	0.1770	131	127
1	793.0000	2.0000	10	0	159.6638	130.4726	146.0487	0.1575	130	121
1	794.0000	2.0000	10	0	159.6196	130.4886	145.9670	0.1751	134	123
1	795.0000	2.0000	10	0	159.5974	130.4373	146.1468	0.1814	123	120
1	796.0000	2.0000	10	0	159.6609	130.4154	145.9626	0.1840	137	125
1	797.0000	2.0000	10	0	159.6801	130.3932	146.0540	0.1527	119	118
1	798.0000	2.0000	9	0	159.5950	130.3818	145.8796	0.1572	135	125
1	799.0000	2.0000	10	0	159.5893	130.3516	145.9440	0.1973	133	125
1	800.0000	2.0000	10	0	159.5761	130.4143	145.9362	0.1142	126	127
1	801.0000	2.0000	10	0	159.3916	130.3247	145.7489	0.2054	125	125
1	802.0000	2.0000	10	0	159.4862	130.3508	145.8055	0.1303	122	121
1	803.0000	2.0000	10	0	159.5487	130.2972	145.8849	0.1604	126	128
1	804.0000	2.0000	10	0	159.6476	130.3815	145.9745	0.1900	127	125
1	805.0000	2.0000	10	0	159.7577	130.5128	145.7506	0.1923	126	114
1	806.0000	2.0000	10	0	159.5670	130.4305	145.5867	0.1918	126	117
1	807.0000	2.0000	10	0	159.4372	130.3405	145.5927	0.2896	132	117
1	808.0000	2.0000	10	0	159.4093	130.3356	145.6269	0.1446	127	124
1	809.0000	2.0000	10	0	159.4474	130.2687	145.7432	0.1951	122	121
1	810.0000	2.0000	10	0	159.3287	130.2662	145.6797	0.1965	130	120
1	811.0000	2.0000	9	0	159.4188	130.5367	145.8182	0.4307	130	126
1	812.0000	2.0000	10	0	159.3531	130.1825	145.6919	0.1403	129	114
1	813.0000	2.0000	10	0	159.3532	130.1849	145.6708	0.1588	123	120
1	814.0000	2.0000	9	0	159.2395	130.2375	145.6041	0.1807	122	122
1	815.0000	2.0000	10	0	159.4595	130.1555	145.6739	0.2126	124	118
1	816.0000	2.0000	10	0	159.4141	130.1984	145.7300	0.1711	128	127
1	817.0000	2.0000	9	0	159.3076	130.2319	145.6573	0.1278	125	122
1	818.0000	2.0000	10	0	159.3065	130.1966	145.6022	0.2423	132	122
1	819.0000	2.0000	10	0	159.4763	130.2774	145.7064	0.1464	126	120
1	820.0000	2.0000	10	0	159.3821	130.3237	145.7193	0.2343	122	118
1	821.0000	2.0000	10	0	158.9967	130.1990	145.0949	0.3269	124	123
1	822.0000	2.0000	10	0	159.1180	130.0270	145.2218	0.2972	127	115
1	823.0000	2.0000	10	0	158.9525	130.0559	145.0808	0.2316	127	117
2	0.0000	3.0000	8	0	85.2121	90.1484	46.7047	0.2212	113	107
2	1.0000	3.0000	7	0	85.3101	90.1474	46.6878	0.1827	114	107
2	2.0000	3.0000	8	0	85.3239	90.0832	46.7169	0.2853	106	100
2	3.0000	3.0000	8	0	85.3559	90.0714	46.6940	0.1522	106	104
2	4.0000	3.0000	7	0	85.2401	90.1559	46.7356	0.1525	111	103
2	5.0000	3.0000	6	0	85.3138	90.0725	46.7363	0.2452	113	103
2	6.0000	3.0000	8	0	85.2079	90.1251	46.7464	0.2076	106	105
2	7.0000	3.0000	7	0	85.2150	90.1198	46.7313	0.2387	116	107
2	8.0000	3.0000	8	0	85.1795	90.1383	46.7156	0.2137	109	112
2	9.0000	3.0000	8	0	85.2098	90.1544	46.7552	0.2270	112	109
2	10.0000	3.0000	7	0	85.1883	90.1016	46.7357	0.2378	109	103
2	11.0000	3.0000	7	0	85.3018	90.0550	46.7802	0.2405	109	104
2	12.0000	3.0000	7	0	85.2460	90.1042	46.7401	0.2749	113	105
0	13.0000	3.0000	0	3	0.0000	0.0000	0.0000	0.0000	109	105
2	14.0000	3.0000	7	0	85.2654	90.0985	46.7580	0.1691	109	102
2	15.0000	3.0000	8	0	85.3386	90.0793	46.7320	0.2742	113	109
0	16.0000	3.0000	0	3	0.0000	0.0000	0.0000	0.0000	108	104
2	17.0000	3.0000	8	0	85.2517	90.1476	46.8078	0.2399	117	107
2	18.0000	3.0000	7	0	85.2417	90.1414	46.7705	0.1804	115	111
2	19.0000	3.0000	7	0	85.2738	90.1368	46.7424	0.2024	110	104
2	20.0000	3.0000	8	0	85.2646	90.1050	46.7595	0.2886	110	102
2	21.0000	3.0000	8	0	85.2647	90.1253	46.7141	0.2309	115	104
2	22.0000	3.0000	8	0	85.1893	90.1891	46.8132	0.1862	115	105
2	23.0000	3.0000	8	0	85.1744	90.1042	46.8335	0.1918	117	104
2	24.0000	3.0000	8	0	85.2030	90.1899	46.7784	0.2132	114	103
2	25.0000	3.0000	8	0	85.2790	90.1001	46.7931	0.2310	112	105
2	26.0000	3.0000	9	0	85.4586	90.0162	46.8190	0.2261	111	105
2	27.0000	3.0000	7	0	85.6241	89.9715	46.6612	0.1650	112	106
2	28.0000	3.0000	7	0	85.8229	89.9423	46.5968	0.1799	117	107
2	29.0000	3.0000	8	0	85.6793	90.1449	46.6118	0.1493	108	107
0	30.0000	3.0000	0	3	0.0000	0.0000	0.0000	0.0000	113	102
2	31.0000	3.0000	7	0	85.7115	90.1793	46.6760	0.1866	113	107
2	32.0000	3.0000	7	0	85.8857	89.9976	46.5720	0.2144	112	97
2	33.0000	3.0000	7	0	85.6228	90.1062	46.5827	0.2177	110	103
2	34.0000	3.0000	8	0	85.8461	90.0023	46.6232	0.2049	116	110
2	35.0000	3.0000	7	0	85.6994	90.1545	46.6675	0.1947	112	109
2	36.0000	3.0000	8	0	85.6652	90.2880	46.7107	0.2617	117	104
2	37.0000	3.0000	8	0	85.7192	90.2590	46.7262	0.2959	112	101
2	38.0000	3.0000	8	0	85.8013	90.2688	46.7255	0.2845	111	102
2	39.0000	3.0000	8	0	85.8012	90.3800	46.7877	0.2305	121	108
2	40.0000	3.0000	8	0	85.9131	90.2231	46.8164	0.1882	111	106
2	41.0000	3.0000	7	0	85.8222	90.2668	46.8115	0.2255	119	112
2	42.0000	3.0000	8	0	85.8124	90.2368	46.8840	0.2411	124	111
2	43.0000	3.0000	8	0	85.7142	90.3917	46.8774	0.2454	120	111
2	44.0000	3.0000	6	0	85.8728	90.3552	46.8226	0.2819	113	113
2	45.0000	3.0000	8	0	85.7997	90.2965	46.8206	0.2598	116	107
2	46.0000	3.0000	7	0	85.8104	90.3227	46.8055	0.2476	111	104
2	47.0000	3.0000	7	0	85.7669	90.3463	46.8580	0.2554	108	102
2	48.0000	3.0000	7	0	85.7851	90.3253	46.8489	0.1734	108	101
2	49.0000	3.0000	7	0	85.8691	90.4547	46.9640	0.2730	109	97
2	50.0000	3.0000	8	0	85.7879	90.4135	47.0956	0.3060	106	98
2	51.0000	3.0000	7	0	85.7565	90.4419	46.8022	0.2594	111	97
2	52.0000	3.0000	8	0	85.7668	90.3797	46.9919	0.2094	109	105
2	53.0000	3.0000	7	0	85.7613	90.4139	47.1106	0.1339	106	108
2	54.0000	3.0000	8	0	85.7778	90.3529	46.9865	0.2078	110	104
2	55.0000	3.0000	7	0	85.7806	90.4355	46.9644	0.1800	109	106
2	56.0000	3.0000	7	0	85.7192	90.3479	47.0278	0.2560	110	105
2	57.0000	3.0000	8	0	85.8938	90.3663	46.9049	0.2106	112	108
2	58.0000	3.0000	7	0	85.7826	90.3571	47.0698	0.2085	110	107
2	59.0000	3.0000	7	0	85.7855	90.4785	46.8957	0.2718	117	106
2	60.0000	3.0000	7	0	85.9133	90.4886	46.8743	0.2099	113	108
2	61.0000	3.0000	8	0	85.9999	90.3719	46.9038	0.2150	113	109
2	62.0000	3.0000	7	0	85.8347	90.4419	46.8849	0.2963	117	107
2	63.0000	3.0000	7	0	85.7746	90.4300	46.8451	0.3098	117	101
3	64.0000	3.0000	7	0	85.2527	90.5742	226.8874	0.9958	123	106
2	65.0000	3.0000	8	0	85.7439	90.3071	46.8508	0.2236	112	101
2	66.0000	3.0000	7	0	85.7999	90.3118	46.8162	0.2216	111	108
2	67.0000	3.0000	8	0	85.7711	90.3730	46.9173	0.2312	109	105
2	68.0000	3.0000	8	0	85.9023	90.3934	46.8381	0.2488	113	100
2	69.0000	3.0000	8	0	85.9135	90.4180	46.8964	0.2539	112	104
2	70.0000	3.0000	8	0	85.9641	90.3939	46.9228	0.2070	108	106
2	71.0000	3.0000	7	0	85.9940	90.4213	46.9136	0.2195	117	106
2	72.0000	3.0000	7	0	86.0152	90.3848	46.9332	0.2467	109	107
2	73.0000	3.0000	8	0	86.0481	90.4697	46.9252	0.1924	109	106
2	74.0000	3.0000	8	0	85.9762	90.4541	46.8509	0.2686	107	105
2	75.0000	3.0000	7	0	85.9850	90.4867	46.9083	0.1944	115	113
2	76.0000	3.0000	8	0	86.0800	90.4226	46.9370	0.1627	111	109
2	77.0000	3.0000	8	0	86.0554	90.4693	46.8642	0.2183	114	103
2	78.0000	3.0000	7	0	86.1322	90.4379	46.8615	0.2368	106	103
2	79.0000	3.0000	7	0	86.0808	90.4924	46.8683	0.2137	108	101
2	80.0000	3.0000	8	0	86.0519	90.4718	46.9014	0.1468	113	105
2	81.0000	3.0000	8	0	86.0919	90.4953	46.8793	0.2565	107	105
2	82.0000	3.0000	8	0	86.1016	90.6003	46.8426	0.2483	109	103
2	83.0000	3.0000	7	0	86.1302	90.5753	46.8696	0.3122	112	108
2	84.0000	3.0000	7	0	86.2716	90.6726	46.9462	0.2068	113	109
2	85.0000	3.0000	8	0	86.1281	90.7881	47.0320	0.2536	109	105
2	86.0000	3.0000	7	0	86.2384	90.8696	46.9353	0.2068	111	103
2	87.0000	3.0000	8	0	86.2956	90.6897	47.0753	0.2530	109	112
1	88.0000	3.0000	8	0	70.0877	49.9964	109.9926	0.2366	100	77
1	89.0000	3.0000	10	0	69.7727	50.1469	110.3485	0.1822	131	118
1	90.0000	3.0000	10	0	69.7667	50.0629	110.4906	0.2643	143	118
1	91.0000	3.0000	10	0	69.7829	50.1518	110.4080	0.2548	142	122
1	92.0000	3.0000	10	0	69.7160	50.0925	110.5126	0.2277	140	119
1	93.0000	3.0000	10	0	69.7777	50.0221	110.4959	0.1697	145	124
1	94.0000	3.0000	10	0	69.5823	50.0660	110.5964	0.3738	146	122
1	95.0000	3.0000	10	0	69.6545	50.0986	110.5159	0.2291	143	124
1	96.0000	3.0000	10	0	69.7641	50.0741	110.4180	0.1973	146	128
1	97.0000	3.0000	10	0	69.6964	49.9603	110.4232	0.1752	144	120
1	98.0000	3.0000	10	0	69.7146	50.1034	110.3049	0.2677	144	123
1	99.0000	3.0000	10	0	69.7549	50.0189	110.3927	0.2072	132	113
1	100.0000	3.0000	10	0	69.6888	50.0645	110.3522	0.2097	145	124
1	101.0000	3.0000	10	0	69.6541	50.0490	110.3070	0.2590	143	125
1	102.0000	3.0000	10	0	69.8716	49.9937	110.1026	0.2866	123	93
1	103.0000	3.0000	10	0	69.9714	49.8295	109.6258	0.5338	89	55
1	104.0000	3.0000	10	0	69.6418	49.9701	109.9997	0.3985	131	94
1	105.0000	3.0000	10	0	69.5785	50.1739	110.0836	0.2395	137	121
1	106.0000	3.0000	10	0	69.6882	50.0838	110.1063	0.1909	145	122
1	107.0000	3.0000	10	0	69.5745	50.1243	110.1357	0.1457	144	133
1	108.0000	3.0000	10	0	69.4607	50.1707	110.2292	0.2208	144	131
1	109.0000	3.0000	10	0	69.4942	50.1663	110.1482	0.2346	149	131
1	110.0000	3.0000	10	0	69.5122	50.1526	110.1834	0.1954	142	131
1	111.0000	3.0000	10	0	69.4354	50.1961	110.1584	0.2282	140	129
1	112.0000	3.0000	10	0	69.5066	50.1732	110.1267	0.1801	147	126
1	113.0000	3.0000	10	0	69.4748	50.1868	110.0963	0.2099	142	112
2	114.0000	3.0000	7	0	54.3711	67.5278	32.5352	0.6008	100	76
2	115.0000	3.0000	7	0	54.6344	67.6787	32.8910	0.2862	101	93
2	116.0000	3.0000	7	0	55.1047	67.6842	32.1250	0.3667	107	93
3	117.0000	3.0000	7	0	54.7545	68.3197	32.3565	0.5434	105	98
2	118.0000	3.0000	7	0	54.2851	67.5581	32.6238	0.3978	102	96
2	119.0000	3.0000	8	0	54.4420	67.9007	32.6128	0.3993	115	96
2	120.0000	3.0000	8	0	54.6600	67.8048	32.6167	0.3057	126	98
2	121.0000	3.0000	8	0	54.7985	67.7501	32.2010	0.2927	108	101
2	122.0000	3.0000	7	0	54.6047	67.9587	32.6601	0.2646	118	112
2	123.0000	3.0000	8	0	54.8237	67.7111	32.5284	0.4627	122	108
2	124.0000	3.0000	7	0	54.4355	67.7270	32.5597	0.2972	110	95
2	125.0000	3.0000	7	0	54.5826	67.7712	32.6180	0.2336	105	94
2	126.0000	3.0000	7	0	54.4508	67.6777	32.4864	0.2679	103	99
2	127.0000	3.0000	8	0	54.4364	67.6536	32.5722	0.2025	119	96
2	128.0000	3.0000	7	0	54.5538	67.6996	32.6565	0.2266	125	98
2	129.0000	3.0000	7	0	54.6010	67.6639	32.7490	0.2895	117	97
2	130.0000	3.0000	7	0	54.4830	67.6508	32.6112	0.2439	120	97
2	131.0000	3.0000	7	0	54.6102	67.8255	32.6069	0.2937	104	106
2	132.0000	3.0000	8	0	54.5995	67.4334	32.2925	0.2526	114	108
2	133.0000	3.0000	8	0	55.0368	67.8074	32.3091	0.2460	128	111
2	134.0000	3.0000	8	0	54.3521	67.7938	32.7626	0.4045	101	100
2	135.0000	3.0000	6	0	54.4662	67.5571	32.6869	0.2233	123	104
2	136.0000	3.0000	6	0	54.5294	67.7146	32.6295	0.2793	103	97
2	137.0000	3.0000	6	0	54.5818	67.5801	32.6941	0.2222	104	101
2	138.0000	3.0000	8	0	54.6257	67.9218	32.5742	0.3028	111	106
2	139.0000	3.0000	8	0	54.6051	67.9216	32.6025	0.2661	116	105
2	140.0000	3.0000	6	0	54.7467	67.9603	32.6268	0.2222	121	107
2	141.0000	3.0000	7	0	54.6528	67.7595	32.6457	0.1793	117	106
0	142.0000	3.0000	0	3	0.0000	0.0000	0.0000	0.0000	122	97
3	143.0000	3.0000	6	0	54.5999	67.6916	32.2839	0.9682	104	98
3	144.0000	3.0000	6	0	54.6037	67.1441	32.6496	0.4682	116	95
2	145.0000	3.0000	8	0	54.4129	67.8641	32.6073	0.2972	111	103
2	146.0000	3.0000	8	0	54.4221	67.7715	32.6505	0.2596	122	104
2	147.0000	3.0000	7	0	54.5500	67.7252	32.6638	0.1640	126	96
2	148.0000	3.0000	7	0	54.6686	67.4797	32.2829	0.1656	112	102
2	149.0000	3.0000	7	0	54.4822	67.7635	32.6832	0.1219	116	111
2	150.0000	3.0000	7	0	54.4490	67.8502	32.7349	0.2410	117	99
2	151.0000	3.0000	7	0	54.5922	67.6331	32.6950	0.1956	106	102
2	152.0000	3.0000	7	0	54.5108	67.4520	32.4160	0.1770	118	101
2	153.0000	3.0000	6	0	54.4518	67.6238	32.4911	0.4206	113	96
2	154.0000	3.0000	8	0	54.6077	67.9173	32.7428	0.2206	123	109
3	155.0000	3.0000	6	0	54.5759	68.0155	32.3086	0.6483	119	97
0	156.0000	3.0000	0	3	0.0000	0.0000	0.0000	0.0000	113	95
2	157.0000	3.0000	7	0	54.5508	67.8222	32.7163	0.2270	113	113
2	158.0000	3.0000	8	0	54.5409	67.9483	32.6153	0.3425	118	106
2	159.0000	3.0000	7	0	54.6052	67.8495	32.5911	0.3003	115	105
2	160.0000	3.0000	7	0	54.6441	67.6630	32.3351	0.2674	119	104
2	161.0000	3.0000	7	0	54.4815	67.7359	32.7046	0.1336	119	99
2	162.0000	3.0000	6	0	54.9588	68.0019	32.4907	0.2575	120	106
2	163.0000	3.0000	6	0	54.3585	67.8858	32.7298	0.2746	122	100
2	164.0000	3.0000	7	0	54.4004	67.7498	32.7301	0.1906	115	103
2	165.0000	3.0000	7	0	54.4224	67.5046	32.4757	0.2219	124	96
3	166.0000	3.0000	6	0	54.3549	67.7634	212.5741	0.2348	117	95
2	167.0000	3.0000	8	0	54.3975	68.0406	32.6331	0.3205	121	107
2	168.0000	3.0000	7	0	55.1518	68.2192	32.0360	0.4629	113	103
2	169.0000	3.0000	7	0	54.1341	67.6272	32.6666	0.2375	117	103
2	170.0000	3.0000	8	0	54.3962	67.9310	32.7022	0.2331	120	112
2	171.0000	3.0000	7	0	54.6414	67.9360	32.2565	0.2309	125	102
2	172.0000	3.0000	6	0	54.2761	67.4898	32.7387	0.2190	122	101
2	173.0000	3.0000	8	0	54.0821	67.7800	32.7649	0.4294	113	100
2	174.0000	3.0000	9	0	54.4181	68.0466	32.6780	0.2274	117	100
2	175.0000	3.0000	8	0	54.4034	67.9595	32.6085	0.2511	119	99
2	176.0000	3.0000	7	0	54.7326	67.4925	32.4123	0.2353	126	99
2	177.0000	3.0000	7	0	54.6900	67.7979	32.3120	0.2241	113	101
2	178.0000	3.0000	6	0	54.3050	67.4058	32.7772	0.1827	106	98
2	179.0000	3.0000	7	0	54.1937	67.7339	32.6631	0.2164	122	102
2	180.0000	3.0000	6	0	54.1815	67.7013	32.7805	0.1409	116	103
2	181.0000	3.0000	7	0	54.2958	67.8422	32.6232	0.2357	117	108
2	182.0000	3.0000	6	0	54.5232	67.9136	32.6732	0.1285	121	96
2	183.0000	3.0000	7	0	54.6872	67.9434	32.2298	0.2854	110	106
2	184.0000	3.0000	7	0	54.5647	67.7476	32.6046	0.1303	121	99
2	185.0000	3.0000	7	0	54.4514	67.4431	32.3490	0.2157	117	102
2	186.0000	3.0000	7	0	54.3183	67.8076	32.5424	0.3324	111	99
2	187.0000	3.0000	6	0	54.3851	67.9204	32.6229	0.3174	105	97
2	188.0000	3.0000	7	0	54.2933	67.5885	32.7120	0.2965	110	97
2	189.0000	3.0000	8	0	54.3696	67.7060	32.6708	0.1968	123	107
2	190.0000	3.0000	7	0	54.5589	67.8775	32.6164	0.2249	113	98
2	191.0000	3.0000	7	0	54.3896	67.6484	32.6427	0.2338	125	102
2	192.0000	3.0000	6	0	54.5687	67.5100	32.3347	0.1667	126	102
2	193.0000	3.0000	7	0	54.3757	67.7445	32.6052	0.3574	109	105
2	194.0000	3.0000	6	0	54.3138	67.7380	32.6683	0.2794	126	105
2	195.0000	3.0000	7	0	54.3344	67.7516	32.6805	0.1661	126	105
2	196.0000	3.0000	7	0	54.2634	67.9979	32.7562	0.2818	126	106
2	197.0000	3.0000	6	0	53.8728	67.7216	32.3720	0.7612	115	88
2	198.0000	3.0000	7	0	54.3722	67.9921	32.6463	0.2586	122	99
3	199.0000	3.0000	7	0	54.3767	67.7115	212.5901	0.1767	133	105
2	200.0000	3.0000	7	0	54.4212	67.7894	32.7004	0.2113	126	106
2	201.0000	3.0000	7	0	54.3437	67.7757	32.7170	0.2426	110	108
2	202.0000	3.0000	7	0	54.3364	68.0732	32.6106	0.2961	124	108
2	203.0000	3.0000	7	0	54.5318	68.1098	32.5635	0.3388	116	101
2	204.0000	3.0000	7	0	54.2779	67.6562	32.6461	0.3104	113	104
2	205.0000	3.0000	6	0	54.3215	67.8350	32.6160	0.3521	117	90
2	206.0000	3.0000	7	0	54.2033	67.9139	32.6438	0.2544	118	100
2	207.0000	3.0000	8	0	54.4247	67.9449	32.6124	0.2501	119	104
2	208.0000	3.0000	8	0	54.3067	67.8492	32.6030	0.1949	109	110
2	209.0000	3.0000	7	0	54.4213	67.8774	32.6547	0.2090	113	107
2	210.0000	3.0000	6	0	54.1970	67.4205	32.5900	0.3506	109	96
2	211.0000	3.0000	8	0	54.4390	67.8562	32.5678	0.2024	122	108
2	212.0000	3.0000	7	0	54.0435	67.7009	32.8218	0.3286	124	101
2	213.0000	3.0000	7	0	54.5157	67.9654	32.5768	0.2391	124	102
2	214.0000	3.0000	7	0	54.3700	67.7675	32.5256	0.1760	122	103
2	215.0000	3.0000	6	0	54.2613	67.8527	32.6013	0.1922	112	93
2	216.0000	3.0000	8	0	54.2806	67.8678	32.6527	0.2076	114	100
2	217.0000	3.0000	7	0	54.2742	67.4299	32.6794	0.2174	119	110
2	218.0000	3.0000	7	0	54.3742	67.8701	32.5713	0.2342	118	98
2	219.0000	3.0000	7	0	54.3258	67.8760	32.5062	0.2634	119	99
2	220.0000	3.0000	7	0	54.4680	67.9682	32.5699	0.2482	110	96
2	221.0000	3.0000	8	0	54.4316	67.3037	32.4259	0.3365	129	102
2	222.0000	3.0000	7	0	54.3034	67.9048	32.4976	0.4119	122	98
2	223.0000	3.0000	7	0	54.3216	67.8732	32.4843	0.3403	124	103
2	224.0000	3.0000	8	0	54.2820	67.7753	32.5303	0.2279	118	108
2	225.0000	3.0000	7	0	54.1115	67.7654	32.2780	0.6986	119	99
0	226.0000	3.0000	0	3	0.0000	0.0000	0.0000	0.0000	119	100
2	227.0000	3.0000	6	0	54.6063	67.9014	32.4553	0.1891	128	101
2	228.0000	3.0000	8	0	54.5880	67.6780	32.1213	0.2153	99	95
2	229.0000	3.0000	6	0	54.4562	67.7606	31.9910	0.3569	99	73
2	230.0000	3.0000	7	0	54.1378	67.3848	32.7785	0.3633	99	73
2	231.0000	3.0000	7	0	54.2715	67.8127	32.0858	0.7369	108	92
2	232.0000	3.0000	7	0	54.2180	67.4946	32.7819	0.1851	117	102
2	233.0000	3.0000	8	0	54.0003	67.4436	32.9818	0.3375	111	105
2	234.0000	3.0000	7	0	54.2269	67.4272	32.8883	0.2189	111	100
2	235.0000	3.0000	7	0	53.9804	67.3195	33.1703	0.4218	115	103
2	236.0000	3.0000	7	0	53.9558	67.2173	33.1646	0.4313	123	104
2	237.0000	3.0000	6	0	54.2310	67.2735	33.0024	0.3204	118	98
2	238.0000	3.0000	7	0	54.4506	67.4849	32.1000	0.9800	106	88
3	239.0000	3.0000	6	0	55.2607	67.2079	32.2965	0.9128	101	92
2	240.0000	3.0000	7	0	55.2359	67.0506	32.8257	0.2101	111	107
2	241.0000	3.0000	8	0	55.4286	67.2133	32.0827	0.4820	113	109
3	242.0000	3.0000	6	0	54.9366	67.0423	32.5006	0.9662	108	101
3	243.0000	3.0000	6	0	55.1677	67.2894	33.0461	0.4008	113	101
2	244.0000	3.0000	6	0	55.0759	66.9311	33.0962	0.2076	112	89
2	245.0000	3.0000	7	0	55.1041	66.9340	33.1832	0.2543	112	102
2	246.0000	3.0000	6	0	55.0197	66.7120	33.2393	0.2914	124	95
2	247.0000	3.0000	7	0	55.1087	66.9052	33.1956	0.2102	118	103
2	248.0000	3.0000	6	0	55.1070	67.1193	33.2080	0.2788	123	103
2	249.0000	3.0000	7	0	54.9146	66.9551	33.0973	0.2858	121	106
2	250.0000	3.0000	6	0	55.1084	67.0628	33.0664	0.1853	119	100
2	251.0000	3.0000	7	0	54.8061	66.9005	32.5239	1.0506	95	65
3	252.0000	3.0000	7	0	54.8933	67.0501	211.5039	0.2069	107	83
2	253.0000	3.0000	8	0	54.7567	67.0998	31.6741	0.1739	94	91
2	254.0000	3.0000	7	0	54.8031	67.1252	31.6612	0.1407	98	92
2	255.0000	3.0000	7	0	54.9532	67.1293	31.1498	0.2012	98	96
2	256.0000	3.0000	7	0	54.6424	67.2079	31.5708	0.1751	106	103
2	257.0000	3.0000	8	0	55.0640	67.3837	31.4608	0.3882	117	104
2	258.0000	3.0000	7	0	54.7952	67.1436	31.5920	0.1583	116	100
2	259.0000	3.0000	7	0	54.7289	66.9500	31.6073	0.2659	114	96
2	260.0000	3.0000	7	0	54.6571	67.2825	31.2596	0.7056	101	99
2	261.0000	3.0000	7	0	54.6925	67.2037	31.6471	0.2292	116	98
2	262.0000	3.0000	8	0	55.2486	67.2885	31.4308	0.7358	103	89
2	263.0000	3.0000	7	0	54.9269	67.9256	30.9918	0.6099	114	97
2	264.0000	3.0000	8	0	54.6821	67.8467	31.7035	0.4159	119	100
2	265.0000	3.0000	7	0	54.6372	67.8044	31.7583	0.2236	111	99
2	266.0000	3.0000	6	0	54.7147	67.6861	31.7056	0.1781	110	95
2	267.0000	3.0000	8	0	54.6892	67.8877	31.8221	0.1360	103	106
2	268.0000	3.0000	7	0	54.7016	67.9442	31.7349	0.2219	104	95
2	269.0000	3.0000	7	0	54.5548	67.7495	31.7372	0.2748	118	96
2	270.0000	3.0000	7	0	54.5939	67.9165	31.7803	0.1294	107	105
2	271.0000	3.0000	7	0	54.6334	67.5014	31.7662	0.2595	118	98
2	272.0000	3.0000	6	0	54.5018	67.8010	32.0446	0.1780	106	95
2	273.0000	3.0000	7	0	54.6545	67.8736	31.8437	0.1860	104	68
1	274.0000	3.0000	6	0	65.5929	29.9564	157.8056	0.8156	56	40
2	275.0000	3.0000	6	0	56.4778	67.9459	28.9569	0.7547	57	48
2	276.0000	3.0000	8	0	55.6162	67.4436	29.3567	0.2084	65	62
2	277.0000	3.0000	6	0	53.9083	67.8863	32.1851	0.7359	96	67
2	278.0000	3.0000	6	0	53.9202	67.4395	32.1982	0.2193	100	84
2	279.0000	3.0000	6	0	53.7145	67.5428	32.8125	0.1822	110	90
3	280.0000	3.0000	6	0	53.9130	67.6902	32.3910	0.5440	119	85
2	281.0000	3.0000	6	0	55.6254	67.7067	31.9039	0.6996	77	58
0	282.0000	3.0000	0	3	0.0000	0.0000	0.0000	0.0000	58	49
0	283.0000	3.0000	0	3	0.0000	0.0000	0.0000	0.0000	44	36
0	284.0000	3.0000	0	3	0.0000	0.0000	0.0000	0.0000	35	37
1	285.0000	3.0000	6	0	49.9635	45.4754	87.2233	1.4855	35	39
4	286.0000	3.0000	6	0	114.5648	11.9110	88.1290	1.1791	44	38
1	287.0000	3.0000	8	0	69.7104	52.8672	109.8104	0.9759	52	37
1	288.0000	3.0000	7	0	70.1107	52.5034	109.3919	1.2558	61	36
1	289.0000	3.0000	9	0	69.5527	52.4807	110.2020	0.5845	100	58
1	290.0000	3.0000	10	0	69.4105	52.5875	110.0845	0.3270	131	80
1	291.0000	3.0000	10	0	69.4421	52.5635	110.2237	0.2472	133	101
1	292.0000	3.0000	10	0	69.2651	52.5777	110.3309	0.2868	141	110
1	293.0000	3.0000	10	0	69.2041	52.5565	110.2727	0.3338	144	101
1	294.0000	3.0000	9	0	69.5789	52.6742	109.8494	0.4667	83	54
1	295.0000	3.0000	10	0	69.6578	52.7670	109.9406	0.6092	135	88
1	296.0000	3.0000	10	0	69.1597	52.8310	110.0098	0.2629	135	105
1	297.0000	3.0000	10	0	68.9265	52.7403	110.2782	0.5093	144	108
1	298.0000	3.0000	10	0	69.2571	52.5769	110.1210	0.2868	145	109
1	299.0000	3.0000	10	0	69.4510	52.6211	109.9136	0.2994	132	90
1	300.0000	3.0000	10	0	69.4782	52.4834	109.9063	0.2517	141	104
1	301.0000	3.0000	10	0	69.4300	52.4925	110.0196	0.2469	141	110
1	302.0000	3.0000	10	0	69.1986	52.4428	110.0934	0.3325	152	112
1	303.0000	3.0000	10	0	69.1843	52.4045	110.1690	0.4112	131	99
1	304.0000	3.0000	10	0	69.2765	52.5343	109.9954	0.4017	146	112
1	305.0000	3.0000	10	0	69.1468	52.5707	110.1776	0.4150	144	114
1	306.0000	3.0000	10	0	69.3282	52.5492	110.1150	0.2327	154	115
1	307.0000	3.0000	10	0	69.3114	52.6085	110.1640	0.2694	136	104
1	308.0000	3.0000	10	0	69.5709	52.5815	110.0636	0.2724	134	92
2	309.0000	3.0000	7	0	53.7681	65.8682	31.7615	0.7524	86	62
2	310.0000	3.0000	6	0	53.6082	65.7450	32.1337	0.9074	103	57
3	311.0000	3.0000	7	0	55.0253	65.5816	32.5668	1.6805	95	63
3	312.0000	3.0000	8	0	56.1175	63.7339	32.7391	1.8911	98	82
2	313.0000	3.0000	8	0	55.1943	64.2545	33.4940	0.2869	111	93
2	314.0000	3.0000	8	0	55.5076	64.3627	33.5074	0.3475	106	83
2	315.0000	3.0000	7	0	55.1881	66.0647	31.5831	0.2211	115	74
3	316.0000	3.0000	8	0	55.2537	66.3113	31.1811	0.6745	103	76
2	317.0000	3.0000	7	0	55.3586	66.3697	30.8824	0.5872	91	73
2	318.0000	3.0000	6	0	55.0339	66.1232	31.3451	0.4076	83	68
3	319.0000	3.0000	6	0	55.4213	66.4143	31.5811	0.5874	85	67
2	320.0000	3.0000	7	0	54.5470	65.7645	31.4949	0.9313	80	67
2	321.0000	3.0000	7	0	55.2998	66.0875	31.6814	0.3276	79	67
3	322.0000	3.0000	6	0	55.2524	66.3104	31.4510	0.5431	91	71
2	323.0000	3.0000	7	0	53.7341	66.3640	32.3525	0.5273	113	86
2	324.0000	3.0000	7	0	54.4931	66.2275	31.9789	0.6555	111	89
2	325.0000	3.0000	6	0	53.7409	66.4038	32.4231	0.1928	111	84
2	326.0000	3.0000	6	0	53.4908	66.4676	32.4285	0.4028	119	81
2	327.0000	3.0000	6	0	53.3220	66.0002	32.4082	0.3393	113	74
2	328.0000	3.0000	6	0	53.8201	65.6862	31.7680	0.4637	99	71
3	329.0000	3.0000	6	0	54.2637	66.0707	31.3699	0.8381	83	67
3	330.0000	3.0000	6	0	53.9829	65.3935	32.1661	0.6137	93	63
2	331.0000	3.0000	7	0	53.9362	65.7925	32.4354	0.6651	100	63
2	332.0000	3.0000	7	0	53.4135	65.3864	32.8331	0.6026	104	75
2	333.0000	3.0000	7	0	53.4050	66.2334	32.7639	0.6012	108	86
3	334.0000	3.0000	8	0	54.1015	66.5879	32.4728	0.8906	114	91
2	335.0000	3.0000	6	0	53.7072	66.4752	33.3060	0.2058	113	93
2	336.0000	3.0000	7	0	53.7293	66.3825	33.4247	0.2078	111	93
3	337.0000	3.0000	7	0	53.9095	66.5863	33.2623	0.2712	116	99
2	338.0000	3.0000	7	0	53.7487	66.4668	33.3891	0.1751	124	100
2	339.0000	3.0000	6	0	53.7609	66.1411	32.8953	0.1214	113	103
2	340.0000	3.0000	7	0	53.6856	66.3657	33.3577	0.1924	112	100
3	341.0000	3.0000	7	0	53.7511	66.3427	33.0257	0.4934	113	98
3	342.0000	3.0000	7	0	54.1113	66.8378	32.3767	0.6970	101	82
3	343.0000	3.0000	7	0	53.6179	66.0793	32.3622	0.4835	104	87
2	344.0000	3.0000	6	0	53.5822	66.4129	32.2629	0.2802	105	88
2	345.0000	3.0000	7	0	53.2628	65.7412	31.9892	0.6172	104	75
2	346.0000	3.0000	8	0	53.4956	66.2597	32.0002	0.4611	100	82
2	347.0000	3.0000	7	0	53.9975	66.4600	32.1171	0.6110	101	74
2	348.0000	3.0000	7	0	53.6440	66.2823	32.4756	0.4324	98	71
2	349.0000	3.0000	7	0	53.9967	65.9471	31.9720	0.6244	103	71
2	350.0000	3.0000	8	0	53.5735	66.5093	32.2349	0.5899	84	62
2	351.0000	3.0000	7	0	53.2626	66.1441	31.6864	0.6959	97	58
2	352.0000	3.0000	7	0	53.6215	65.9879	31.6259	0.9648	73	49
2	353.0000	3.0000	7	0	53.6943	66.3598	31.7565	0.5822	72	50
2	354.0000	3.0000	8	0	53.6180	66.3241	32.0588	0.4717	85	62
3	355.0000	3.0000	6	0	54.4446	65.9565	211.5940	1.1607	60	44
0	356.0000	3.0000	0	3	0.0000	0.0000	0.0000	0.0000	34	55
0	357.0000	3.0000	0	3	0.0000	0.0000	0.0000	0.0000	31	38
0	358.0000	3.0000	0	3	0.0000	0.0000	0.0000	0.0000	40	38
3	359.0000	3.0000	6	0	150.2045	39.1130	72.9622	1.9818	36	36
3	360.0000	3.0000	6	0	52.7004	63.3830	165.8156	1.3118	38	34
0	361.0000	3.0000	0	3	0.0000	0.0000	0.0000	0.0000	34	35
3	362.0000	3.0000	6	0	50.1332	3.2311	309.2320	1.6442	54	42
0	363.0000	3.0000	0	3	0.0000	0.0000	0.0000	0.0000	30	34
0	364.0000	3.0000	0	3	0.0000	0.0000	0.0000	0.0000	43	36
0	365.0000	3.0000	0	3	0.0000	0.0000	0.0000	0.0000	35	33
0	366.0000	3.0000	0	3	0.0000	0.0000	0.0000	0.0000	40	35
0	367.0000	3.0000	0	3	0.0000	0.0000	0.0000	0.0000	29	38
0	368.0000	3.0000	0	3	0.0000	0.0000	0.0000	0.0000	51	39
0	369.0000	3.0000	0	3	0.0000	0.0000	0.0000	0.0000	36	32
3	370.0000	3.0000	6	0	59.7437	26.6406	22.0862	1.7907	34	36
0	371.0000	3.0000	0	3	0.0000	0.0000	0.0000	0.0000	33	37
0	372.0000	3.0000	0	3	0.0000	0.0000	0.0000	0.0000	46	43
0	373.0000	3.0000	0	3	0.0000	0.0000	0.0000	0.0000	43	57
0	374.0000	3.0000	0	3	0.0000	0.0000	0.0000	0.0000	69	64
0	375.0000	3.0000	0	3	0.0000	0.0000	0.0000	0.0000	30	40
0	376.0000	3.0000	0	3	0.0000	0.0000	0.0000	0.0000	30	36
0	377.0000	3.0000	0	3	0.0000	0.0000	0.0000	0.0000	29	36
0	378.0000	3.0000	0	3	0.0000	0.0000	0.0000	0.0000	31	40
0	379.0000	3.0000	0	3	0.0000	0.0000	0.0000	0.0000	45	48
0	380.0000	3.0000	0	3	0.0000	0.0000	0.0000	0.0000	36	40
0	381.0000	3.0000	0	3	0.0000	0.0000	0.0000	0.0000	61	46
0	382.0000	3.0000	0	3	0.0000	0.0000	0.0000	0.0000	69	43
0	383.0000	3.0000	0	3	0.0000	0.0000	0.0000	0.0000	45	45
0	384.0000	3.0000	0	3	0.0000	0.0000	0.0000	0.0000	29	40
0	385.0000	3.0000	0	3	0.0000	0.0000	0.0000	0.0000	34	46
0	386.0000	3.0000	0	3	0.0000	0.0000	0.0000	0.0000	31	39
0	387.0000	3.0000	0	3	0.0000	0.0000	0.0000	0.0000	39	38
0	388.0000	3.0000	0	3	0.0000	0.0000	0.0000	0.0000	58	40
0	389.0000	3.0000	0	3	0.0000	0.0000	0.0000	0.0000	95	66
1	390.0000	3.0000	10	0	178.5220	62.2624	165.0557	0.1158	141	94
1	391.0000	3.0000	9	0	178.4888	62.3307	165.0650	0.1240	145	120
1	392.0000	3.0000	10	0	178.3186	62.3510	165.1482	0.2414	147	126
1	393.0000	3.0000	10	0	178.2851	62.4566	165.1483	0.1955	142	118
1	394.0000	3.0000	10	0	178.1202	62.3872	165.4503	0.3052	140	128
1	395.0000	3.0000	10	0	178.1136	62.5272	165.4516	0.3782	140	123
1	396.0000	3.0000	9	0	178.0324	62.7412	166.1476	0.3972	142	109
1	397.0000	3.0000	10	0	177.8619	62.5988	166.4049	0.5117	142	117
1	398.0000	3.0000	10	0	177.9328	62.5638	166.6716	0.3973	153	118
1	399.0000	3.0000	9	0	178.2044	62.7674	166.7344	0.2286	142	108
1	400.0000	3.0000	9	0	177.8246	62.6526	167.3597	0.2921	137	113
1	401.0000	3.0000	9	0	177.4941	62.6364	167.8360	0.2133	137	113
1	402.0000	3.0000	10	0	177.3704	62.6415	167.8253	0.3035	136	120
1	403.0000	3.0000	10	0	177.3247	62.8858	167.2636	0.5707	139	112
1	404.0000	3.0000	10	0	176.8673	62.6114	167.3024	0.2248	139	122
1	405.0000	3.0000	9	0	176.8757	62.5567	167.2672	0.2798	145	117
1	406.0000	3.0000	8	0	177.0091	62.7311	167.3561	0.4466	152	113
1	407.0000	3.0000	8	0	177.2090	63.0555	167.9219	0.6319	144	101
1	408.0000	3.0000	9	0	175.9527	62.6858	169.9725	0.2766	143	115
1	409.0000	3.0000	9	0	176.1547	62.7074	169.9813	0.2447	152	116
1	410.0000	3.0000	9	0	176.0555	62.6919	170.0232	0.2713	138	110
1	411.0000	3.0000	8	0	175.7787	62.9459	170.9636	0.3579	159	105
1	412.0000	3.0000	9	0	175.6209	62.5850	171.2198	0.2544	148	117
1	413.0000	3.0000	9	0	175.2797	62.5986	171.8534	0.5747	151	113
1	414.0000	3.0000	9	0	174.5849	62.4935	173.0904	0.6556	147	112
1	415.0000	3.0000	9	0	174.4389	62.4490	173.0236	0.2896	146	114
1	416.0000	3.0000	9	0	174.4973	62.3986	173.0248	0.3076	147	121
1	417.0000	3.0000	9	0	174.2575	62.4471	172.8927	0.1859	152	119
1	418.0000	3.0000	9	0	174.5514	62.3590	172.7004	0.3535	153	116
1	419.0000	3.0000	9	0	174.3795	62.4172	172.6989	0.2973	150	121
1	420.0000	3.0000	9	0	174.2882	62.3349	172.9156	0.3251	149	123
1	421.0000	3.0000	9	0	174.5791	62.4588	172.7764	0.2045	153	120
1	422.0000	3.0000	10	0	174.3866	62.4129	172.7684	0.1596	149	123
1	423.0000	3.0000	9	0	174.2710	62.3217	173.0333	0.4019	149	118
1	424.0000	3.0000	9	0	174.6388	62.4476	172.7298	0.1210	148	116
1	425.0000	3.0000	10	0	174.8745	62.7318	172.6370	0.4835	154	121
1	426.0000	3.0000	8	0	174.1659	62.5885	173.1290	0.7292	150	98
1	427.0000	3.0000	10	0	173.0490	62.2909	175.6969	0.2970	145	109
1	428.0000	3.0000	9	0	173.0032	62.2750	175.7397	0.1793	150	121
1	429.0000	3.0000	10	0	172.8288	62.1838	175.8455	0.4226	153	129
1	430.0000	3.0000	10	0	173.0727	62.2618	175.7588	0.1598	155	123
1	431.0000	3.0000	10	0	172.8851	62.1748	175.8280	0.3118	160	131
1	432.0000	3.0000	10	0	172.8783	62.1944	175.8084	0.3321	158	125
1	433.0000	3.0000	10	0	173.0666	62.3240	175.7034	0.1889	154	127
1	434.0000	3.0000	10	0	173.0315	62.2311	175.7833	0.1888	160	129
1	435.0000	3.0000	10	0	172.8533	62.2137	175.7916	0.2871	164	136
1	436.0000	3.0000	10	0	172.9309	62.2558	175.8562	0.2024	161	133
1	437.0000	3.0000	10	0	173.0480	62.2969	175.8545	0.1381	165	132
1	438.0000	3.0000	10	0	172.9472	62.2956	175.9338	0.1712	164	134
1	439.0000	3.0000	9	0	173.1275	62.2634	175.7389	0.3145	161	134
1	440.0000	3.0000	10	0	173.0294	62.2687	175.8497	0.1296	164	130
1	441.0000	3.0000	10	0	172.8121	62.1780	175.9673	0.3360	161	138
1	442.0000	3.0000	10	0	172.8481	62.1993	175.9383	0.2892	166	134
1	443.0000	3.0000	10	0	172.8588	62.2375	175.9349	0.2225	160	135
1	444.0000	3.0000	10	0	172.9303	62.2653	175.8727	0.2353	162	133
1	445.0000	3.0000	9	0	172.9080	62.2789	175.9127	0.1578	165	127
1	446.0000	3.0000	10	0	173.0265	62.4063	175.9529	0.3427	161	132
1	447.0000	3.0000	9	0	172.9229	62.3836	175.9434	0.1923	154	119
1	448.0000	3.0000	10	0	172.9228	62.2494	175.9602	0.2666	161	129
1	449.0000	3.0000	10	0	172.8165	62.2311	176.0097	0.2406	166	138
1	450.0000	3.0000	10	0	172.9702	62.2808	175.9315	0.1475	159	133
1	451.0000	3.0000	10	0	172.8694	62.2149	175.9421	0.2801	160	133
1	452.0000	3.0000	10	0	172.9496	62.2053	175.9349	0.2013	159	141
1	453.0000	3.0000	10	0	172.9531	62.2253	175.9461	0.2323	163	139
1	454.0000	3.0000	9	0	173.0081	62.2332	175.8313	0.3251	160	132
1	455.0000	3.0000	10	0	172.9128	62.3051	175.9849	0.2240	161	134
1	456.0000	3.0000	10	0	172.8159	62.1789	176.0352	0.2670	163	138
1	457.0000	3.0000	10	0	172.7298	62.2790	176.0423	0.2886	166	139
1	458.0000	3.0000	10	0	172.8741	62.2252	175.9751	0.2520	157	134
1	459.0000	3.0000	10	0	173.0271	62.2760	176.0329	0.3152	160	123
1	460.0000	3.0000	10	0	173.0790	62.2015	175.8052	0.2281	165	136
1	461.0000	3.0000	10	0	172.8006	62.1669	176.0191	0.2836	162	138
1	462.0000	3.0000	10	0	172.8857	62.1611	175.9975	0.2679	170	134
1	463.0000	3.0000	10	0	172.8873	62.1690	175.9687	0.1689	168	144
1	464.0000	3.0000	10	0	172.8370	62.1962	175.9887	0.2950	164	141
1	465.0000	3.0000	10	0	172.7627	62.2409	175.9218	0.3455	168	140
1	466.0000	3.0000	10	0	172.7885	62.2402	175.9442	0.2745	174	145
1	467.0000	3.0000	10	0	172.8973	62.1631	175.9226	0.3238	163	138
1	468.0000	3.0000	10	0	173.0201	62.2264	175.9873	0.1967	157	136
1	469.0000	3.0000	10	0	172.8751	62.3086	176.0066	0.2327	161	122
1	470.0000	3.0000	10	0	172.8857	62.2262	175.9721	0.2526	168	137
1	471.0000	3.0000	10	0	172.8507	62.2096	176.0255	0.3013	166	142
1	472.0000	3.0000	10	0	172.7414	62.2921	175.9719	0.2842	161	138
1	473.0000	3.0000	10	0	172.9172	62.2237	176.0240	0.1871	162	150
1	474.0000	3.0000	10	0	172.9253	62.2437	175.9881	0.1430	166	143
1	475.0000	3.0000	10	0	172.8399	62.2566	176.0008	0.2082	161	131
1	476.0000	3.0000	10	0	172.8996	62.2180	176.0157	0.1693	163	146
1	477.0000	3.0000	10	0	172.8646	62.2374	176.1286	0.1790	155	134
1	478.0000	3.0000	10	0	172.8251	62.1465	176.0587	0.2714	165	139
1	479.0000	3.0000	10	0	172.8365	62.1625	176.0075	0.2549	160	140
1	480.0000	3.0000	10	0	172.6865	62.2064	176.1000	0.3256	164	144
1	481.0000	3.0000	9	0	172.9605	62.2182	176.0050	0.1382	163	138
1	482.0000	3.0000	9	0	172.9155	62.2163	176.0108	0.1761	168	135
1	483.0000	3.0000	10	0	172.9082	62.2645	175.9813	0.2183	163	137
1	484.0000	3.0000	10	0	172.8219	62.2280	176.0871	0.2518	158	133
1	485.0000	3.0000	10	0	172.7724	62.1773	176.0130	0.3532	164	145
1	486.0000	3.0000	9	0	172.9476	62.3517	176.0081	0.1262	164	137
1	487.0000	3.0000	9	0	172.9686	62.1734	175.9625	0.1556	163	140
1	488.0000	3.0000	10	0	172.8708	62.2038	176.0275	0.1951	169	149
1	489.0000	3.0000	10	0	172.8040	62.1537	176.0704	0.2524	167	147
1	490.0000	3.0000	10	0	172.7719	62.2231	176.0374	0.3104	163	143
1	491.0000	3.0000	10	0	172.9400	62.2592	176.0267	0.1364	162	134
1	492.0000	3.0000	10	0	172.9120	62.2736	176.0300	0.1433	171	143
1	493.0000	3.0000	10	0	173.0209	62.2002	176.0080	0.1712	169	140
1	494.0000	3.0000	10	0	172.8855	62.2263	176.0139	0.2205	162	151
1	495.0000	3.0000	10	0	172.9027	62.1504	176.0205	0.1786	167	149
1	496.0000	3.0000	9	0	172.9861	62.2168	175.9771	0.1741	164	143
1	497.0000	3.0000	10	0	172.8801	62.2450	175.9962	0.1868	163	139
1	498.0000	3.0000	10	0	172.7959	62.1447	176.0511	0.2331	162	141
1	499.0000	3.0000	10	0	172.8859	62.1617	176.0828	0.1721	163	146
1	500.0000	3.0000	10	0	172.9457	62.1204	175.9885	0.2111	164	149
1	501.0000	3.0000	10	0	172.9136	62.1619	176.0521	0.1930	165	146
1	502.0000	3.0000	10	0	172.9042	62.1237	176.0592	0.1932	168	153
1	503.0000	3.0000	10	0	172.9054	62.1738	176.0046	0.1723	173	149
1	504.0000	3.0000	10	0	172.8245	62.1239	176.0471	0.2184	160	149
1	505.0000	3.0000	10	0	172.9155	62.1354	176.0146	0.2210	161	147
1	506.0000	3.0000	10	0	172.8507	62.1051	176.0753	0.2119	167	148
1	507.0000	3.0000	10	0	172.8537	62.1457	176.0826	0.1624	163	149
1	508.0000	3.0000	10	0	172.9269	62.1595	176.0166	0.1266	164	148
1	509.0000	3.0000	10	0	172.7979	62.1906	176.0754	0.1846	165	156
1	510.0000	3.0000	10	0	172.8907	62.1165	176.0809	0.1644	168	148
1	511.0000	3.0000	10	0	172.9283	62.1236	176.0213	0.1590	167	143
1	512.0000	3.0000	10	0	173.3535	62.1027	175.8437	0.9885	149	109
1	513.0000	3.0000	9	0	173.0565	62.1744	176.0305	0.1470	164	144
1	514.0000	3.0000	10	0	172.8594	62.1108	175.9638	0.3656	164	150
1	515.0000	3.0000	10	0	172.9261	62.1040	176.0589	0.1777	162	145
1	516.0000	3.0000	10	0	172.9708	62.2047	175.9874	0.1694	163	139
1	517.0000	3.0000	10	0	172.9462	62.1278	176.0719	0.2023	162	147
1	518.0000	3.0000	10	0	172.8295	62.0994	176.0198	0.3235	167	149
1	519.0000	3.0000	10	0	172.8825	62.1440	176.1735	0.1677	167	149
1	520.0000	3.0000	10	0	172.9977	62.1609	176.0202	0.1240	169	151
1	521.0000	3.0000	10	0	172.8858	62.1712	176.0652	0.1724	165	145
1	522.0000	3.0000	10	0	172.9350	62.1540	176.0363	0.1901	169	146
1	523.0000	3.0000	10	0	172.8899	62.2078	176.0966	0.1910	165	147
1	524.0000	3.0000	10	0	172.8742	62.1524	176.0358	0.2638	168	150
1	525.0000	3.0000	10	0	172.9712	62.1734	175.9977	0.1744	171	144
1	526.0000	3.0000	10	0	172.8888	62.1229	176.0261	0.2655	169	149
1	527.0000	3.0000	9	0	173.0226	62.1812	176.0225	0.0917	164	136
1	528.0000	3.0000	10	0	172.9125	62.1980	176.0540	0.1826	162	144
1	529.0000	3.0000	10	0	172.9053	62.1542	176.1225	0.1852	166	153
1	530.0000	3.0000	10	0	172.9346	62.1271	176.0797	0.1979	161	142
1	531.0000	3.0000	10	0	172.9918	62.1407	176.0517	0.1146	166	155
1	532.0000	3.0000	10	0	172.8478	62.1068	176.0719	0.2444	165	152
1	533.0000	3.0000	10	0	172.8809	62.1305	176.1065	0.2359	164	150
1	534.0000	3.0000	10	0	173.0058	62.1369	176.0124	0.1948	170	153
1	535.0000	3.0000	10	0	172.9567	62.1512	176.0319	0.1782	156	151
1	536.0000	3.0000	10	0	172.8366	62.1277	176.1396	0.2514	159	152
1	537.0000	3.0000	10	0	172.8297	62.1081	176.1468	0.2730	166	149
1	538.0000	3.0000	9	0	172.9605	62.1966	176.0864	0.0935	161	136
1	539.0000	3.0000	10	0	172.8785	62.1315	176.1195	0.2403	163	144
1	540.0000	3.0000	10	0	172.9584	62.1759	176.0954	0.1391	170	148
1	541.0000	3.0000	9	0	172.9562	62.1710	176.0119	0.1567	162	139
1	542.0000	3.0000	10	0	172.9668	62.1902	176.0907	0.1655	173	147
1	543.0000	3.0000	10	0	172.8770	62.1744	176.0942	0.1783	164	150
1	544.0000	3.0000	10	0	172.9970	62.1754	176.0268	0.1657	166	148
1	545.0000	3.0000	10	0	172.9131	62.1431	176.1521	0.1633	167	151
1	546.0000	3.0000	10	0	172.9880	62.1813	176.0909	0.1312	176	152
1	547.0000	3.0000	10	0	172.9546	62.1854	176.1210	0.1566	168	156
1	548.0000	3.0000	10	0	172.8501	62.1253	176.0571	0.2491	163	154
1	549.0000	3.0000	9	0	172.9203	62.1670	176.0484	0.1966	166	151
1	550.0000	3.0000	10	0	172.9306	62.1582	176.0885	0.1553	168	149
1	551.0000	3.0000	10	0	172.9318	62.2071	176.0757	0.0925	161	150
1	552.0000	3.0000	9	0	172.8934	62.2261	176.1209	0.1624	169	146
1	553.0000	3.0000	9	0	172.9166	62.2184	176.1023	0.1431	166	147
1	554.0000	3.0000	10	0	172.8852	62.1333	176.0956	0.2187	171	152
1	555.0000	3.0000	10	0	172.8483	62.1629	176.1655	0.2605	168	150
1	556.0000	3.0000	10	0	172.9807	62.1796	176.1328	0.1727	168	152
1	557.0000	3.0000	10	0	172.8963	62.1592	176.1096	0.2211	170	155
1	558.0000	3.0000	10	0	172.8834	62.1761	176.1309	0.1691	172	154
1	559.0000	3.0000	10	0	172.8768	62.2048	176.1282	0.1727	175	152
1	560.0000	3.0000	10	0	172.9019	62.1243	176.1440	0.1944	169	151
1	561.0000	3.0000	10	0	172.8975	62.1654	176.1201	0.1536	175	155
1	562.0000	3.0000	10	0	172.8448	62.1860	176.1409	0.1813	167	159
1	563.0000	3.0000	10	0	172.8208	62.1660	176.1258	0.2761	169	146
1	564.0000	3.0000	10	0	172.7673	62.1979	176.1652	0.2546	171	155
1	565.0000	3.0000	10	0	172.8642	62.1875	176.1650	0.1813	167	153
1	566.0000	3.0000	10	0	172.8618	62.1609	176.1447	0.2304	163	149
1	567.0000	3.0000	10	0	172.8354	62.1329	176.1632	0.2180	168	146
1	568.0000	3.0000	10	0	172.8969	62.1847	176.1353	0.1973	166	154
1	569.0000	3.0000	10	0	172.9527	62.1922	176.0869	0.1512	165	151
1	570.0000	3.0000	10	0	172.9329	62.1588	176.1514	0.1377	172	155
1	571.0000	3.0000	10	0	172.8803	62.1803	176.1708	0.1564	164	158
1	572.0000	3.0000	10	0	172.8049	62.1614	176.1790	0.2058	168	146
1	573.0000	3.0000	10	0	172.8214	62.1841	176.1317	0.2607	164	150
1	574.0000	3.0000	10	0	172.8375	62.1791	176.1375	0.2736	171	141
1	575.0000	3.0000	10	0	172.9524	62.2638	176.0288	0.1415	162	131
1	576.0000	3.0000	9	0	172.8485	62.3092	176.0949	0.1718	145	121
1	577.0000	3.0000	10	0	172.9392	62.4059	176.0028	0.2069	140	100
1	578.0000	3.0000	10	0	173.1161	62.5000	176.0949	0.4309	136	93
1	579.0000	3.0000	10	0	172.3629	62.2210	175.8899	0.8589	131	92
1	580.0000	3.0000	10	0	172.9520	62.7197	175.9655	0.3742	128	92
1	581.0000	3.0000	9	0	172.7931	62.8516	175.7752	0.5590	132	96
1	582.0000	3.0000	10	0	173.1267	62.6804	175.8386	0.7018	135	101
1	583.0000	3.0000	10	0	172.5916	62.5522	175.9755	0.6293	135	106
1	584.0000	3.0000	10	0	172.9090	62.5435	176.0496	0.1301	142	112
1	585.0000	3.0000	10	0	172.7083	62.4704	176.1666	0.1837	147	125
1	586.0000	3.0000	10	0	172.9898	62.5069	175.9493	0.1881	159	131
1	587.0000	3.0000	10	0	172.8790	62.3649	176.0434	0.2063	152	131
1	588.0000	3.0000	9	0	172.9185	62.3418	176.0766	0.1644	159	136
1	589.0000	3.0000	10	0	172.6851	62.3488	176.0736	0.3659	153	130
1	590.0000	3.0000	9	0	172.8030	62.3756	176.2264	0.2476	156	131
1	591.0000	3.0000	10	0	172.8673	62.3831	176.0767	0.2443	155	127
1	592.0000	3.0000	10	0	172.9195	62.3569	176.0960	0.2001	149	128
1	593.0000	3.0000	10	0	172.8553	62.3124	176.1184	0.2569	154	127
1	594.0000	3.0000	10	0	172.9027	62.3583	176.1339	0.2086	157	136
1	595.0000	3.0000	10	0	172.8407	62.3156	176.1818	0.1628	160	133
1	596.0000	3.0000	10	0	172.9230	62.3444	176.0880	0.2055	160	129
1	597.0000	3.0000	9	0	172.9607	62.3424	175.9954	0.0998	155	130
1	598.0000	3.0000	10	0	172.9057	62.2307	176.1067	0.2163	153	138
1	599.0000	3.0000	10	0	172.8858	62.3116	176.1084	0.2124	156	137
1	600.0000	3.0000	9	0	173.0154	62.3219	176.0032	0.1347	154	131
1	601.0000	3.0000	10	0	172.8396	62.4077	176.0706	0.2652	156	137
1	602.0000	3.0000	10	0	173.1027	62.3578	175.9590	0.1406	155	132
1	603.0000	3.0000	10	0	173.0215	62.3348	176.0247	0.2318	162	137
1	604.0000	3.0000	10	0	172.8009	62.2688	176.1073	0.3642	157	132
1	605.0000	3.0000	10	0	172.8357	62.3822	176.2172	0.2495	156	127
1	606.0000	3.0000	10	0	172.6692	62.2818	176.2304	0.4634	155	123
1	607.0000	3.0000	10	0	173.1968	62.4301	176.0407	0.2787	158	135
1	608.0000	3.0000	10	0	173.1657	62.3676	175.9305	0.1905	161	143
1	609.0000	3.0000	10	0	173.0240	62.3199	175.9836	0.2231	162	146
1	610.0000	3.0000	9	0	173.1134	62.3282	176.0102	0.1929	165	143
1	611.0000	3.0000	10	0	173.0048	62.3246	175.9429	0.2155	161	143
1	612.0000	3.0000	10	0	172.9490	62.3366	175.9566	0.2025	159	146
1	613.0000	3.0000	10	0	173.0824	62.3329	175.8203	0.3136	162	146
1	614.0000	3.0000	9	0	173.2350	62.4076	175.6917	0.1707	152	137
1	615.0000	3.0000	10	0	172.9792	62.4282	175.8401	0.2028	170	142
1	616.0000	3.0000	10	0	173.0341	62.3721	175.8867	0.2234	164	147
1	617.0000	3.0000	10	0	172.9674	62.3245	175.8950	0.2714	164	145
1	618.0000	3.0000	10	0	173.0541	62.4826	175.8675	0.1569	154	132
1	619.0000	3.0000	10	0	173.1726	62.4186	175.8337	0.2232	154	137
1	620.0000	3.0000	10	0	172.8584	62.2269	175.9164	0.3843	159	146
1	621.0000	3.0000	10	0	172.9993	62.4069	175.8363	0.2247	156	130
1	622.0000	3.0000	10	0	172.9975	62.3753	175.8861	0.2572	151	127
1	623.0000	3.0000	10	0	172.8978	62.3115	175.9434	0.3315	153	121
1	624.0000	3.0000	10	0	172.6578	62.3300	176.0152	0.5168	152	128
1	625.0000	3.0000	10	0	173.2800	62.4124	175.7866	0.1839	158	133
1	626.0000	3.0000	10	0	173.1087	62.3333	175.9519	0.2634	155	133
1	627.0000	3.0000	10	0	173.1988	62.4111	175.8010	0.2805	154	130
1	628.0000	3.0000	10	0	173.0588	62.3231	175.9303	0.4444	151	126
1	629.0000	3.0000	10	0	173.3896	62.4045	175.8657	0.2263	148	121
1	630.0000	3.0000	10	0	172.9740	62.3757	176.0447	0.2568	156	124
1	631.0000	3.0000	9	0	172.9891	62.3096	176.0244	0.1964	153	134
1	632.0000	3.0000	10	0	172.9940	62.2993	176.0117	0.2427	161	140
1	633.0000	3.0000	10	0	172.9793	62.3510	175.8703	0.3774	162	141
1	634.0000	3.0000	10	0	173.1009	62.3675	175.9368	0.1848	161	145
1	635.0000	3.0000	10	0	172.9420	62.3213	176.0264	0.2539	161	150
1	636.0000	3.0000	10	0	173.0823	62.3656	175.9533	0.1593	159	150
1	637.0000	3.0000	10	0	173.0232	62.3683	175.9847	0.1712	163	148
1	638.0000	3.0000	10	0	173.0451	62.3569	176.0800	0.1787	157	145
1	639.0000	3.0000	9	0	173.0582	62.3561	176.0025	0.1160	160	146
1	640.0000	3.0000	10	0	172.8714	62.3164	176.0554	0.2884	165	146
1	641.0000	3.0000	10	0	172.8313	62.3566	175.9798	0.3719	159	147
1	642.0000	3.0000	10	0	172.9553	62.3536	176.0533	0.2999	153	146
1	643.0000	3.0000	10	0	173.0975	62.3782	176.0164	0.2367	148	128
1	644.0000	3.0000	10	0	173.0175	62.5101	175.8325	0.3116	145	112
1	645.0000	3.0000	10	0	173.1641	62.5891	175.6347	0.3314	153	116
1	646.0000	3.0000	10	0	173.2285	62.4676	175.8418	0.1856	153	123
1	647.0000	3.0000	10	0	173.1730	62.4865	175.8142	0.3622	143	123
1	648.0000	3.0000	10	0	173.0554	62.6133	175.7199	0.3746	144	120
1	649.0000	3.0000	10	0	173.2255	62.5469	175.7545	0.1538	155	126
1	650.0000	3.0000	10	0	173.3055	62.5336	175.6473	0.1623	152	134
1	651.0000	3.0000	9	0	173.3921	62.5221	175.7824	0.2427	156	130
1	652.0000	3.0000	10	0	173.1871	62.4497	175.7408	0.1938	159	141
1	653.0000	3.0000	10	0	173.2781	62.4702	175.7851	0.1814	159	132
1	654.0000	3.0000	10	0	173.2229	62.4708	175.7992	0.1787	161	137
1	655.0000	3.0000	10	0	173.0184	62.5161	175.8590	0.2676	162	135
1	656.0000	3.0000	10	0	173.0964	62.5273	175.8499	0.2424	157	138
1	657.0000	3.0000	10	0	173.0626	62.4121	175.9168	0.2900	159	133
1	658.0000	3.0000	10	0	172.9279	62.4282	176.0725	0.2343	154	133
1	659.0000	3.0000	10	0	172.9771	62.4471	175.9852	0.1993	163	142
1	660.0000	3.0000	10	0	172.9936	62.4229	175.9730	0.1870	151	142
1	661.0000	3.0000	10	0	172.9441	62.4265	176.0514	0.2088	146	136
1	662.0000	3.0000	10	0	172.9591	62.4983	176.0443	0.1857	157	129
1	663.0000	3.0000	10	0	173.0892	62.5159	175.9420	0.1833	157	139
1	664.0000	3.0000	10	0	173.2175	62.5117	175.7895	0.2261	156	140
1	665.0000	3.0000	10	0	172.9844	62.4834	175.8380	0.2700	157	135
1	666.0000	3.0000	10	0	173.0521	62.4647	175.9377	0.2702	151	135
1	667.0000	3.0000	10	0	173.0422	62.5389	175.9296	0.2531	157	131
1	668.0000	3.0000	10	0	173.1019	62.4866	175.8615	0.2290	158	138
1	669.0000	3.0000	10	0	173.0262	62.4629	175.9697	0.2544	163	143
1	670.0000	3.0000	9	0	173.0303	62.5057	175.9465	0.2352	159	133
1	671.0000	3.0000	10	0	172.9950	62.4565	176.0025	0.2087	152	135
1	672.0000	3.0000	10	0	172.9264	62.4926	176.0044	0.2671	154	139
1	673.0000	3.0000	10	0	173.1233	62.4620	175.8159	0.2945	159	138
1	674.0000	3.0000	10	0	173.0521	62.4403	175.9684	0.1943	156	137
1	675.0000	3.0000	10	0	172.9864	62.4229	175.9614	0.2479	157	141
1	676.0000	3.0000	10	0	173.0047	62.4953	175.9203	0.2598	159	142
1	677.0000	3.0000	10	0	173.0366	62.5784	176.0021	0.2486	152	128
1	678.0000	3.0000	10	0	173.0193	62.4640	175.8894	0.1948	153	129
1	679.0000	3.0000	10	0	173.0558	62.4147	175.7075	0.2594	155	128
1	680.0000	3.0000	10	0	173.0232	62.4751	175.8160	0.1520	159	138
1	681.0000	3.0000	10	0	173.1291	62.4146	175.7196	0.2048	154	140
1	682.0000	3.0000	10	0	173.0231	62.4758	175.8586	0.2265	158	146
1	683.0000	3.0000	10	0	172.8682	62.3258	175.7472	0.4443	157	143
1	684.0000	3.0000	10	0	173.1887	62.4370	175.6996	0.2792	160	135
1	685.0000	3.0000	10	0	173.1165	62.4206	175.7794	0.1203	156	133
1	686.0000	3.0000	10	0	173.0630	62.4321	175.7994	0.1794	155	139
1	687.0000	3.0000	10	0	173.0127	62.5188	175.8546	0.2481	153	136
1	688.0000	3.0000	10	0	173.0435	62.3941	175.7439	0.2364	154	135
1	689.0000	3.0000	10	0	173.0132	62.5798	175.8392	0.2042	148	134
1	690.0000	3.0000	10	0	172.9307	62.4178	175.9956	0.4466	150	136
1	691.0000	3.0000	10	0	173.1671	62.5713	175.8090	0.2684	153	129
1	692.0000	3.0000	10	0	172.9563	62.6583	175.8625	0.4282	143	114
1	693.0000	3.0000	9	0	157.1372	129.7598	144.6687	0.2216	107	88
1	694.0000	3.0000	10	0	157.3278	129.7478	144.6925	0.1599	110	102
1	695.0000	3.0000	10	0	157.2381	129.7759	144.6280	0.1843	120	110
1	696.0000	3.0000	10	0	157.1930	129.6755	144.1545	0.3163	128	106
1	697.0000	3.0000	10	0	157.3624	129.5438	144.2894	0.1861	121	114
1	698.0000	3.0000	10	0	157.3010	129.5013	144.1468	0.1787	125	115
1	699.0000	3.0000	10	0	157.1789	129.5311	144.2201	0.2116	128	114
1	700.0000	3.0000	10	0	157.2725	129.6102	144.1603	0.1837	126	118
1	701.0000	3.0000	10	0	157.3572	129.5736	144.2607	0.1424	125	111
1	702.0000	3.0000	10	0	157.3011	129.6367	144.0918	0.1998	124	112
1	703.0000	3.0000	10	0	157.1347	129.5934	144.0694	0.2850	129	111
1	704.0000	3.0000	10	0	157.8814	130.0307	144.8021	0.2294	131	115
1	705.0000	3.0000	10	0	157.7747	130.0436	144.7904	0.3358	121	113
1	706.0000	3.0000	10	0	157.8539	129.9816	144.7211	0.2711	116	114
1	707.0000	3.0000	10	0	157.9094	129.9954	144.9800	0.1798	125	117
1	708.0000	3.0000	10	0	157.6548	129.9363	144.6867	0.2993	124	115
1	709.0000	3.0000	10	0	157.9945	130.1036	144.9553	0.2632	127	111
1	710.0000	3.0000	10	0	158.2012	130.1778	145.3017	0.4159	128	110
1	711.0000	3.0000	10	0	158.3474	130.2428	145.4557	0.1835	122	117
1	712.0000	3.0000	10	0	158.5871	130.3592	145.4227	0.3090	129	115
1	713.0000	3.0000	9	0	158.6543	130.4738	145.5435	0.2627	130	117
1	714.0000	3.0000	9	0	158.4722	130.3938	145.5241	0.2326	121	116
1	715.0000	3.0000	10	0	158.6394	130.4363	145.5849	0.1324	122	115
1	716.0000	3.0000	10	0	158.6572	130.4466	145.4544	0.2696	125	117
1	717.0000	3.0000	10	0	158.7200	130.4796	145.5206	0.2471	126	119
1	718.0000	3.0000	9	0	158.8740	130.4226	145.3768	0.1884	136	117
1	719.0000	3.0000	10	0	158.7925	130.3664	145.3198	0.2581	131	113
1	720.0000	3.0000	10	0	158.9819	130.4942	145.6946	0.2375	136	117
1	721.0000	3.0000	9	0	159.4330	130.8309	146.3108	0.5083	120	107
1	722.0000	3.0000	10	0	159.1589	130.6203	146.6470	0.2584	135	116
1	723.0000	3.0000	9	0	159.2061	130.6426	146.6658	0.1525	135	112
1	724.0000	3.0000	10	0	159.1674	130.5482	146.1219	0.1836	122	117
1	725.0000	3.0000	10	0	159.0060	130.5178	145.8772	0.1865	136	120
1	726.0000	3.0000	10	0	159.0378	130.5366	145.9274	0.1766	135	120
1	727.0000	3.0000	10	0	158.9692	130.5054	145.8104	0.2115	130	119
1	728.0000	3.0000	9	0	159.0671	130.4824	145.8728	0.2871	134	113
1	729.0000	3.0000	10	0	158.9975	130.4724	145.4112	0.2144	137	121
1	730.0000	3.0000	10	0	159.1635	130.5634	145.5836	0.2673	120	109
1	731.0000	3.0000	10	0	159.0719	130.4597	145.4652	0.2219	120	115
1	732.0000	3.0000	10	0	159.1231	130.6182	145.6517	0.2201	118	113
1	733.0000	3.0000	10	0	159.2557	130.4930	145.6959	0.3064	118	119
1	734.0000	3.0000	10	0	159.0946	130.5400	145.6897	0.2097	132	117
1	735.0000	3.0000	10	0	159.1280	130.5636	145.7313	0.1617	124	121
1	736.0000	3.0000	10	0	159.2376	130.5532	145.7833	0.1376	127	116
1	737.0000	3.0000	10	0	159.2160	130.5622	145.8696	0.1718	133	124
1	738.0000	3.0000	10	0	159.2542	130.5972	145.9007	0.1679	126	124
1	739.0000	3.0000	10	0	159.2691	130.5385	145.9424	0.1890	124	123
1	740.0000	3.0000	10	0	159.3149	130.5588	145.9379	0.1827	125	116
1	741.0000	3.0000	10	0	159.3258	130.5551	145.8669	0.1232	132	126
1	742.0000	3.0000	10	0	159.3494	130.5125	145.7957	0.1026	128	127
1	743.0000	3.0000	10	0	159.2049	130.4591	145.4707	0.1483	126	124
1	744.0000	3.0000	10	0	159.3569	130.5393	145.7127	0.1509	129	124
1	745.0000	3.0000	10	0	159.3179	130.4491	145.4772	0.2364	124	119
1	746.0000	3.0000	10	0	159.3948	130.5712	145.7933	0.1841	125	120
1	747.0000	3.0000	10	0	159.3988	130.5079	145.7460	0.1911	124	118
1	748.0000	3.0000	10	0	159.3649	130.5808	145.7163	0.1796	126	121
1	749.0000	3.0000	10	0	159.4145	130.6741	145.6071	0.1785	118	119
1	750.0000	3.0000	10	0	159.4018	130.5656	145.6616	0.2720	124	122
1	751.0000	3.0000	10	0	159.3070	130.6274	145.8008	0.2538	117	112
1	752.0000	3.0000	10	0	159.1881	130.6298	145.6011	0.3906	119	113
1	753.0000	3.0000	10	0	159.4604	130.7159	145.8237	0.2417	115	109
1	754.0000	3.0000	10	0	159.3820	130.7402	145.7764	0.1689	113	105
1	755.0000	3.0000	10	0	159.4126	130.6802	145.9012	0.1688	129	115
1	756.0000	3.0000	10	0	159.4938	130.5854	145.9290	0.1618	125	119
1	757.0000	3.0000	10	0	159.4180	130.5553	145.8891	0.1598	127	125
1	758.0000	3.0000	10	0	159.5065	130.6666	145.9706	0.1089	129	124
1	759.0000	3.0000	10	0	159.4937	130.5875	145.9514	0.1878	126	130
1	760.0000	3.0000	10	0	159.4346	130.6227	145.9294	0.1421	122	124
1	761.0000	3.0000	10	0	159.4832	130.6445	146.0991	0.1612	123	121
1	762.0000	3.0000	10	0	159.4375	130.6918	146.0362	0.1926	126	125
1	763.0000	3.0000	10	0	159.4969	130.6284	145.9684	0.1826	126	128
1	764.0000	3.0000	10	0	159.4906	130.6012	146.0490	0.1511	125	128
1	765.0000	3.0000	10	0	159.5235	130.6689	145.9485	0.3256	131	124
1	766.0000	3.0000	10	0	159.5195	130.6006	146.1345	0.1475	134	122
1	767.0000	3.0000	10	0	159.5211	130.6419	146.1496	0.1171	135	119
1	768.0000	3.0000	10	0	159.5837	130.5822	146.1626	0.1580	127	122
1	769.0000	3.0000	10	0	159.5613	130.5967	146.2325	0.1510	127	127
1	770.0000	3.0000	10	0	159.5631	130.5996	146.2959	0.1351	134	122
1	771.0000	3.0000	10	0	159.5601	130.5115	146.1776	0.2363	135	119
1	772.0000	3.0000	10	0	159.6112	130.5023	146.2593	0.1226	142	121
1	773.0000	3.0000	10	0	159.5493	130.5442	146.1930	0.1291	135	125
1	774.0000	3.0000	10	0	159.5690	130.5791	146.2119	0.1439	136	116
1	775.0000	3.0000	10	0	159.4795	130.5633	146.1147	0.1390	136	128
1	776.0000	3.0000	10	0	159.5275	130.4996	146.2078	0.2033	120	118
1	777.0000	3.0000	9	0	159.4804	130.3815	146.1778	0.2279	123	125
1	778.0000	3.0000	10	0	159.5360	130.4113	146.1563	0.2279	124	122
1	779.0000	3.0000	10	0	159.5860	130.4033	146.1502	0.1535	133	121
1	780.0000	3.0000	10	0	159.5394	130.4195	146.0811	0.2381	128	129
1	781.0000	3.0000	10	0	159.4998	130.4616	146.1190	0.1002	131	123
1	782.0000	3.0000	9	0	159.4469	130.4799	146.1226	0.1554	127	125
1	783.0000	3.0000	10	0	159.5437	130.4235	146.0459	0.1918	118	126
1	784.0000	3.0000	10	0	159.5716	130.4902	146.0835	0.1768	124	118
1	785.0000	3.0000	10	0	159.5820	130.6417	146.4043	0.1669	120	99
1	786.0000	3.0000	10	0	159.4731	130.7955	146.2738	0.4955	97	81
1	787.0000	3.0000	10	0	159.4510	131.1028	145.7356	0.6997	108	96
1	788.0000	3.0000	10	0	159.5760	130.4505	145.8715	0.2991	122	113
1	789.0000	3.0000	10	0	159.6518	130.5110	146.0962	0.1697	128	116
1	790.0000	3.0000	10	0	159.6511	130.5493	146.0842	0.1689	132	125
1	791.0000	3.0000	10	0	159.7661	130.5035	146.2381	0.1170	133	129
1	792.0000	3.0000	10	0	159.6780	130.5258	146.1584	0.1039	129	121
1	793.0000	3.0000	10	0	159.7212	130.4987	146.1435	0.1264	129	128
1	794.0000	3.0000	10	0	159.6790	130.4973	146.0622	0.1586	137	129
1	795.0000	3.0000	10	0	159.6290	130.4279	145.9935	0.2034	136	123
1	796.0000	3.0000	10	0	159.5479	130.4035	146.1516	0.2320	140	131
1	797.0000	3.0000	10	0	159.6376	130.4335	146.1622	0.1921	135	119
1	798.0000	3.0000	10	0	159.7391	130.4386	146.0954	0.1374	127	121
1	799.0000	3.0000	10	0	159.5659	130.4381	145.8845	0.1522	134	120
1	800.0000	3.0000	10	0	159.5372	130.3958	145.9300	0.1850	131	117
1	801.0000	3.0000	10	0	159.4377	130.2860	145.7902	0.1729	127	124
1	802.0000	3.0000	10	0	159.5391	130.3392	145.9087	0.1645	129	121
1	803.0000	3.0000	10	0	159.5624	130.3533	145.9129	0.1378	127	125
1	804.0000	3.0000	9	0	159.7123	130.3712	146.1023	0.1949	127	120
1	805.0000	3.0000	10	0	159.6485	130.4524	145.6801	0.2372	129	118
1	806.0000	3.0000	10	0	159.6194	130.4961	145.7397	0.2924	121	107
1	807.0000	3.0000	10	0	159.5736	130.3485	145.5797	0.2117	129	120
1	808.0000	3.0000	10	0	159.5272	130.3524	145.7393	0.1614	122	119
1	809.0000	3.0000	10	0	159.4714	130.2852	145.7702	0.1416	124	122
1	810.0000	3.0000	9	0	159.4275	130.3238	145.8909	0.1667	130	122
1	811.0000	3.0000	9	0	159.3456	130.2658	145.7141	0.2190	127	117
1	812.0000	3.0000	10	0	159.3913	130.2343	145.7524	0.1129	134	124
1	813.0000	3.0000	9	0	159.3672	130.1657	145.6485	0.2374	130	121
1	814.0000	3.0000	9	0	159.3446	130.2608	145.7057	0.1504	125	121
1	815.0000	3.0000	10	0	159.3321	130.2685	145.5983	0.2389	126	120
1	816.0000	3.0000	9	0	159.4741	130.1341	145.6474	0.2677	130	123
1	817.0000	3.0000	9	0	159.4235	130.2142	145.7082	0.2342	129	121
1	818.0000	3.0000	10	0	159.3652	130.1655	145.6062	0.2416	131	120
1	819.0000	3.0000	10	0	159.2573	130.2250	145.5110	0.2418	129	123
1	820.0000	3.0000	10	0	159.5523	130.2802	145.7135	0.2415	118	125
1	821.0000	3.0000	10	0	159.2848	130.1849	145.3753	0.2925	130	116
1	822.0000	3.0000	10	0	159.0475	130.1489	145.2524	0.2694	136	124
1	823.0000	3.0000	10	0	159.0420	130.0723	145.3262	0.2267	135	122
2	0.0000	4.0000	8	0	85.1951	90.1995	46.7079	0.2158	114	102
2	1.0000	4.0000	8	0	85.2759	90.0995	46.7243	0.2005	109	104
2	2.0000	4.0000	8	0	85.2296	90.0945	46.7194	0.2091	112	110
2	3.0000	4.0000	7	0	85.2323	90.1232	46.7384	0.2140	112	101
2	4.0000	4.0000	7	0	85.2620	90.0818	46.7454	0.2580	110	109
2	5.0000	4.0000	7	0	85.2478	90.0671	46.6992	0.2667	105	105
2	6.0000	4.0000	8	0	85.2977	90.0982	46.7321	0.3165	107	103
2	7.0000	4.0000	8	0	85.1710	90.0786	46.7217	0.1972	115	105
2	8.0000	4.0000	7	0	85.2702	90.1222	46.7557	0.1700	108	106
2	9.0000	4.0000	9	0	85.1399	90.1187	46.8651	0.2893	113	105
2	10.0000	4.0000	8	0	85.1640	90.2024	46.7652	0.1849	115	110
2	11.0000	4.0000	7	0	85.2789	90.1487	46.7013	0.2455	108	104
2	12.0000	4.0000	8	0	85.1533	90.1890	46.7330	0.2866	108	104
2	13.0000	4.0000	8	0	85.2069	90.1645	46.6712	0.2717	110	108
2	14.0000	4.0000	7	0	85.2639	90.0634	46.7390	0.2498	108	104
2	15.0000	4.0000	7	0	85.2228	90.1233	46.7653	0.2234	112	108
2	16.0000	4.0000	7	0	85.2088	90.0798	46.7727	0.2248	109	106
2	17.0000	4.0000	8	0	85.3004	90.1113	46.7543	0.2200	112	107
2	18.0000	4.0000	9	0	85.2246	90.2204	46.8959	0.2763	109	102
2	19.0000	4.0000	7	0	85.2094	90.1672	46.7939	0.2165	107	103
2	20.0000	4.0000	8	0	85.2454	90.1800	46.8113	0.2216	113	99
2	21.0000	4.0000	8	0	85.1449	90.1733	46.7909	0.1530	110	102
2	22.0000	4.0000	7	0	85.1143	90.2113	46.7808	0.2547	101	100
2	23.0000	4.0000	8	0	85.1512	90.1738	46.7790	0.2709	114	105
2	24.0000	4.0000	8	0	85.3351	90.0256	46.7858	0.2028	111	106
2	25.0000	4.0000	7	0	85.4035	90.0674	46.7277	0.2632	109	106
2	26.0000	4.0000	7	0	85.7121	89.8811	46.6763	0.2105	110	106
2	27.0000	4.0000	7	0	85.9913	89.8357	46.5576	0.1619	109	107
2	28.0000	4.0000	7	0	85.8792	89.9070	46.5314	0.2100	104	102
2	29.0000	4.0000	7	0	85.7666	90.1520	46.6507	0.2871	111	107
2	30.0000	4.0000	8	0	85.6718	90.2013	46.5876	0.2804	109	105
2	31.0000	4.0000	8	0	85.8038	90.0210	46.5317	0.2869	108	105
2	32.0000	4.0000	7	0	85.7555	90.0381	46.6704	0.1214	111	105
2	33.0000	4.0000	7	0	85.8532	90.0959	46.5582	0.1952	111	108
2	34.0000	4.0000	8	0	85.9124	90.0013	46.6533	0.2110	112	112
2	35.0000	4.0000	8	0	85.7783	90.2163	46.6818	0.2620	105	107
2	36.0000	4.0000	9	0	85.7680	90.2684	46.7343	0.2248	107	111
2	37.0000	4.0000	8	0	85.8041	90.3469	46.7510	0.2090	108	105
2	38.0000	4.0000	7	0	85.7997	90.3986	46.7161	0.2072	110	99
2	39.0000	4.0000	7	0	85.8748	90.2929	46.7906	0.2074	111	105
2	40.0000	4.0000	7	0	85.9601	90.3040	46.8357	0.1410	109	105
2	41.0000	4.0000	7	0	85.7101	90.3115	46.9000	0.2360	111	106
2	42.0000	4.0000	8	0	85.8527	90.3013	46.7916	0.1664	105	109
2	43.0000	4.0000	8	0	85.8571	90.3079	46.8659	0.2187	110	103
2	44.0000	4.0000	8	0	85.8657	90.2645	46.8639	0.2241	106	104
2	45.0000	4.0000	8	0	85.8108	90.2317	46.7606	0.2348	105	100
2	46.0000	4.0000	8	0	85.9124	90.3176	46.9203	0.2364	106	94
2	47.0000	4.0000	6	0	85.8711	90.3506	46.8778	0.1664	104	90
2	48.0000	4.0000	7	0	85.8444	90.3325	47.0148	0.1827	114	104
2	49.0000	4.0000	8	0	85.7304	90.3714	46.9295	0.1524	108	107
2	50.0000	4.0000	8	0	85.7621	90.3527	46.9570	0.1890	114	104
2	51.0000	4.0000	8	0	85.7652	90.3434	46.9736	0.2283	114	105
2	52.0000	4.0000	7	0	85.7226	90.3916	46.9734	0.1556	110	104
2	53.0000	4.0000	8	0	85.7013	90.2960	47.0667	0.2480	116	108
2	54.0000	4.0000	7	0	85.7001	90.4548	46.9189	0.3045	114	106
2	55.0000	4.0000	8	0	85.7790	90.3210	46.9200	0.2428	106	104
2	56.0000	4.0000	8	0	85.7170	90.4476	46.9102	0.2413	118	105
2	57.0000	4.0000	8	0	85.8621	90.3415	46.9076	0.1873	107	102
2	58.0000	4.0000	7	0	85.8086	90.3852	46.9233	0.1847	109	106
2	59.0000	4.0000	8	0	85.8389	90.3716	46.9502	0.1741	111	112
2	60.0000	4.0000	7	0	85.8237	90.4561	46.8780	0.2596	109	106
2	61.0000	4.0000	7	0	85.8678	90.4874	46.8896	0.1576	110	111
2	62.0000	4.0000	7	0	85.8462	90.4666	46.8094	0.1760	109	99
2	63.0000	4.0000	8	0	85.8862	90.2944	46.8060	0.2344	113	102
2	64.0000	4.0000	8	0	85.7602	90.2216	46.8765	0.2290	113	112
2	65.0000	4.0000	7	0	85.6861	90.2746	46.8542	0.2495	114	106
2	66.0000	4.0000	8	0	85.7578	90.1779	46.8759	0.2710	107	103
2	67.0000	4.0000	7	0	85.6706	90.3165	46.8910	0.4535	109	94
2	68.0000	4.0000	6	0	85.9848	90.4268	46.8405	0.1704	109	102
2	69.0000	4.0000	8	0	86.0146	90.3874	46.9122	0.2458	109	106
2	70.0000	4.0000	7	0	86.0076	90.3225	46.9144	0.2324	107	108
2	71.0000	4.0000	8	0	85.9309	90.3528	46.9137	0.2109	107	106
2	72.0000	4.0000	8	0	85.9245	90.4546	46.9230	0.2751	105	112
2	73.0000	4.0000	8	0	85.9454	90.4787	46.8814	0.1863	112	112
2	74.0000	4.0000	8	0	85.9789	90.4819	46.8811	0.2014	110	104
2	75.0000	4.0000	7	0	86.0241	90.4319	46.9038	0.1841	109	109
2	76.0000	4.0000	8	0	86.0343	90.3895	46.8805	0.2406	113	107
2	77.0000	4.0000	7	0	85.9904	90.4769	46.8567	0.2626	109	108
2	78.0000	4.0000	7	0	86.0861	90.4290	46.8354	0.2321	111	106
2	79.0000	4.0000	7	0	86.0669	90.5071	46.8375	0.2445	110	103
2	80.0000	4.0000	7	0	86.0544	90.6221	46.7740	0.1649	108	102
2	81.0000	4.0000	7	0	86.1693	90.4239	46.8953	0.1938	109	108
2	82.0000	4.0000	7	0	86.1380	90.5945	46.8929	0.2693	115	106
2	83.0000	4.0000	7	0	86.1918	90.6942	46.8888	0.2333	112	107
2	84.0000	4.0000	7	0	86.1565	90.7131	46.8995	0.2915	112	107
2	85.0000	4.0000	8	0	86.2675	90.8413	46.9488	0.1856	110	102
2	86.0000	4.0000	7	0	86.2900	90.8202	46.9313	0.1571	115	101
2	87.0000	4.0000	8	0	86.3107	90.8576	46.9370	0.1481	110	99
2	88.0000	4.0000	8	0	86.6500	90.7162	46.9525	0.2020	102	92
1	89.0000	4.0000	9	0	69.9803	50.0272	110.1555	0.1724	117	90
1	90.0000	4.0000	10	0	69.7621	50.2045	110.3869	0.3041	140	113
1	91.0000	4.0000	10	0	69.7858	50.0357	110.4853	0.1774	139	118
1	92.0000	4.0000	10	0	69.7318	50.0943	110.4870	0.2246	147	117
1	93.0000	4.0000	10	0	69.6478	50.1616	110.4860	0.2121	145	122
1	94.0000	4.0000	10	0	69.8056	50.0703	110.4247	0.2212	147	123
1	95.0000	4.0000	10	0	69.7543	50.0774	110.4530	0.1820	145	124
1	96.0000	4.0000	10	0	69.7773	50.0953	110.3749	0.2008	135	125
1	97.0000	4.0000	10	0	69.7517	50.0237	110.4233	0.2286	140	125
1	98.0000	4.0000	10	0	69.7587	49.9782	110.4165	0.1807	142	122
1	99.0000	4.0000	10	0	69.7509	49.9815	110.4335	0.2439	140	124
1	100.0000	4.0000	10	0	69.7534	50.0886	110.2547	0.2144	141	122
1	101.0000	4.0000	10	0	69.7084	50.0453	110.2362	0.1815	144	123
1	102.0000	4.0000	10	0	70.3646	49.6785	109.5666	0.5395	130	85
1	103.0000	4.0000	10	0	69.7249	49.8278	109.6502	0.6055	103	65
1	104.0000	4.0000	10	0	69.7135	50.1304	109.9874	0.1761	133	102
1	105.0000	4.0000	10	0	69.6710	50.1078	110.0103	0.1859	142	120
1	106.0000	4.0000	10	0	69.6897	50.1292	110.0510	0.1814	151	127
1	107.0000	4.0000	10	0	69.4202	50.1307	110.2467	0.3009	149	126
1	108.0000	4.0000	10	0	69.5120	50.1155	110.1601	0.2239	140	129
1	109.0000	4.0000	10	0	69.4144	50.0924	110.2080	0.2778	141	130
1	110.0000	4.0000	10	0	69.4714	50.1203	110.1749	0.2722	149	130
1	111.0000	4.0000	10	0	69.4791	50.1843	110.1766	0.1902	148	133
1	112.0000	4.0000	10	0	69.5997	50.1201	110.0812	0.2911	144	125
1	113.0000	4.0000	10	0	69.5007	50.0190	110.2230	0.2147	156	132
1	114.0000	4.0000	10	0	69.5195	50.1785	110.1336	0.2508	147	113
2	115.0000	4.0000	6	0	54.9059	67.6416	32.3456	0.6346	98	73
2	116.0000	4.0000	7	0	54.4285	67.4760	32.9356	0.4723	95	87
2	117.0000	4.0000	7	0	54.4243	67.8039	32.3995	0.6437	115	93
2	118.0000	4.0000	7	0	54.6725	67.5280	32.3068	0.2305	102	90
2	119.0000	4.0000	7	0	54.6745	67.5716	32.6098	0.2375	106	92
2	120.0000	4.0000	7	0	54.5062	67.8356	32.5402	0.2849	119	95
2	121.0000	4.0000	7	0	54.3951	67.7380	32.7401	0.4029	111	98
2	122.0000	4.0000	8	0	54.6339	67.8748	32.5808	0.2849	109	100
2	123.0000	4.0000	7	0	54.4968	67.2453	32.3300	0.2176	114	97
2	124.0000	4.0000	7	0	54.5593	67.7694	32.7029	0.2192	101	103
2	125.0000	4.0000	8	0	55.0968	67.7497	32.6688	0.7304	113	98
2	126.0000	4.0000	7	0	54.4507	67.6828	32.6116	0.1566	114	95
2	127.0000	4.0000	8	0	54.6090	67.4799	32.2460	0.2566	115	93
2	128.0000	4.0000	7	0	54.5521	67.7072	32.5596	0.2252	117	101
2	129.0000	4.0000	6	0	54.4346	67.6977	32.7617	0.2733	110	95
3	130.0000	4.0000	6	0	54.5056	68.2221	32.1913	0.8782	105	90
2	131.0000	4.0000	6	0	54.5879	67.5680	32.5921	0.2085	112	102
2	132.0000	4.0000	7	0	54.3104	67.7216	32.7895	0.3752	126	97
2	133.0000	4.0000	7	0	54.5849	67.5676	32.6296	0.2119	113	92
2	134.0000	4.0000	8	0	54.4829	67.5413	32.6388	0.1976	109	101
2	135.0000	4.0000	7	0	54.6192	67.6896	32.6393	0.3070	104	95
2	136.0000	4.0000	8	0	54.6311	67.7545	32.7284	0.2259	112	101
2	137.0000	4.0000	8	0	54.5326	67.7545	32.6368	0.2056	128	102
2	138.0000	4.0000	7	0	54.4818	67.7096	32.7766	0.2637	120	105
2	139.0000	4.0000	7	0	54.5758	67.7846	32.6230	0.1990	110	104
2	140.0000	4.0000	8	0	54.4907	67.7962	32.6692	0.1932	116	104
2	141.0000	4.0000	6	0	54.5642	67.5497	32.7139	0.1867	110	95
2	142.0000	4.0000	8	0	54.4796	67.7767	32.5807	0.2638	115	99
2	143.0000	4.0000	8	0	54.4840	67.6632	32.7128	0.1915	120	106
2	144.0000	4.0000	7	0	54.6223	67.7442	32.7287	0.2039	124	108
2	145.0000	4.0000	7	0	54.5817	67.8494	32.6591	0.1917	117	99
2	146.0000	4.0000	7	0	54.4047	67.6501	32.7676	0.2598	102	97
2	147.0000	4.0000	8	0	54.6232	67.9515	32.6607	0.2513	113	109
2	148.0000	4.0000	8	0	54.6810	67.7200	32.3581	0.2981	117	99
2	149.0000	4.0000	6	0	54.6521	67.3822	32.3082	0.1911	119	97
2	150.0000	4.0000	8	0	54.3996	67.6617	32.9810	0.4498	120	101
2	151.0000	4.0000	8	0	54.5822	67.8776	32.6447	0.1800	101	108
2	152.0000	4.0000	6	0	54.3717	67.6117	32.7050	0.2062	127	100
2	153.0000	4.0000	8	0	54.3144	67.7949	32.8253	0.3598	114	109
2	154.0000	4.0000	7	0	54.5703	67.7405	32.6967	0.1804	118	104
2	155.0000	4.0000	8	0	54.4547	67.7974	32.7009	0.2681	114	103
2	156.0000	4.0000	7	0	54.6595	67.7525	32.3838	0.3031	117	100
2	157.0000	4.0000	7	0	54.9877	67.8151	32.0937	0.4292	118	96
3	158.0000	4.0000	7	0	54.0188	68.2535	32.4864	1.6311	116	98
2	159.0000	4.0000	8	0	54.6411	67.7534	32.6247	0.3872	119	100
2	160.0000	4.0000	9	0	54.4044	67.9813	32.7065	0.3937	112	105
2	161.0000	4.0000	7	0	54.5567	67.9022	32.6112	0.2512	124	97
2	162.0000	4.0000	7	0	54.3676	67.8399	32.7574	0.3437	131	99
2	163.0000	4.0000	7	0	54.3450	67.5811	32.7161	0.2408	117	101
2	164.0000	4.0000	6	0	54.9076	67.8909	32.6277	0.2779	117	104
2	165.0000	4.0000	7	0	53.9208	67.7660	32.8656	0.5384	117	104
2	166.0000	4.0000	6	0	54.5255	67.7965	32.3898	0.3645	108	102
2	167.0000	4.0000	8	0	54.2680	68.1644	32.3391	0.7604	124	110
2	168.0000	4.0000	7	0	54.3591	67.6969	32.8358	0.2095	111	103
3	169.0000	4.0000	6	0	54.4580	68.0505	32.6428	0.3736	105	95
2	170.0000	4.0000	6	0	54.2582	67.6824	32.7125	0.2087	114	98
2	171.0000	4.0000	8	0	54.4313	67.9111	32.6552	0.2867	110	109
2	172.0000	4.0000	7	0	54.1943	67.9945	32.6895	0.3925	115	105
2	173.0000	4.0000	7	0	54.3646	67.9940	32.5138	0.4278	123	99
2	174.0000	4.0000	7	0	54.3874	67.7484	32.6700	0.2230	113	101
2	175.0000	4.0000	7	0	54.4450	67.8198	32.6755	0.1771	112	101
2	176.0000	4.0000	7	0	54.4934	67.7094	32.6240	0.2593	111	103
2	177.0000	4.0000	8	0	54.6634	67.8912	32.7520	0.2974	108	109
2	178.0000	4.0000	7	0	54.4559	67.7404	32.7221	0.2477	111	97
2	179.0000	4.0000	8	0	54.4668	67.9222	32.7924	0.2139	110	104
2	180.0000	4.0000	7	0	54.4729	68.0369	32.6089	0.1742	116	107
2	181.0000	4.0000	7	0	54.3658	67.7564	32.6946	0.1889	108	103
2	182.0000	4.0000	8	0	54.6277	67.8605	32.6346	0.2193	119	99
2	183.0000	4.0000	6	0	54.6075	67.9439	32.6457	0.1044	121	104
2	184.0000	4.0000	6	0	54.3643	67.6533	32.7014	0.2184	116	95
2	185.0000	4.0000	7	0	54.5452	67.6842	32.7108	0.2292	113	101
2	186.0000	4.0000	6	0	54.3134	67.4912	32.7183	0.2217	115	102
2	187.0000	4.0000	7	0	53.8782	67.7221	32.9667	0.4487	121	102
2	188.0000	4.0000	7	0	54.3283	67.6167	32.6767	0.2619	115	109
2	189.0000	4.0000	7	0	54.3674	67.8526	32.6682	0.1829	117	104
2	190.0000	4.0000	7	0	54.5741	67.6488	32.2893	0.2968	122	98
2	191.0000	4.0000	8	0	54.4494	67.9029	32.5946	0.2854	119	100
2	192.0000	4.0000	8	0	54.6046	67.6027	32.2300	0.2004	120	110
2	193.0000	4.0000	8	0	54.3082	67.9373	32.6788	0.2717	114	102
2	194.0000	4.0000	7	0	54.2272	67.8382	32.7587	0.3637	117	93
2	195.0000	4.0000	7	0	54.3440	67.9172	32.7032	0.2504	127	97
2	196.0000	4.0000	8	0	54.3715	67.8758	32.6348	0.3362	115	102
2	197.0000	4.0000	7	0	54.4569	67.8454	32.7572	0.2040	112	98
3	198.0000	4.0000	7	0	54.7365	68.1642	212.3393	0.3904	125	95
2	199.0000	4.0000	8	0	54.2845	67.8520	32.6379	0.3190	123	113
2	200.0000	4.0000	7	0	54.2075	67.6618	32.6643	0.2457	121	104
2	201.0000	4.0000	7	0	54.2810	67.9438	32.6722	0.2221	120	100
2	202.0000	4.0000	6	0	54.9885	67.9189	32.2494	0.3823	110	100
3	203.0000	4.0000	7	0	54.8015	67.8612	32.6192	0.6671	110	101
2	204.0000	4.0000	6	0	54.3100	67.8118	32.6921	0.4162	121	105
2	205.0000	4.0000	7	0	54.2965	67.9831	32.5317	0.3724	127	102
2	206.0000	4.0000	7	0	54.2620	67.6369	32.6397	0.1668	115	100
2	207.0000	4.0000	6	0	54.2725	67.6845	32.6232	0.2931	119	102
2	208.0000	4.0000	6	0	54.3307	67.8560	32.7210	0.2913	119	98
2	209.0000	4.0000	7	0	54.4265	67.8133	32.6315	0.4122	114	105
2	210.0000	4.0000	8	0	54.2919	68.3234	32.2323	0.6568	119	98
2	211.0000	4.0000	7	0	54.3441	67.8978	32.5397	0.2609	130	97
2	212.0000	4.0000	7	0	54.4511	67.6742	32.4905	0.2293	128	107
2	213.0000	4.0000	7	0	54.4561	67.7997	32.5619	0.2741	118	106
2	214.0000	4.0000	8	0	54.0033	67.6476	32.7707	0.4392	110	107
2	215.0000	4.0000	8	0	54.3551	67.9234	32.5316	0.2071	117	104
2	216.0000	4.0000	7	0	54.5448	67.9556	32.5786	0.2697	121	99
2	217.0000	4.0000	7	0	54.4813	67.6547	32.5223	0.3679	118	103
2	218.0000	4.0000	8	0	54.3516	67.6090	32.6532	0.2168	122	105
2	219.0000	4.0000	6	0	54.2814	67.3502	32.3469	0.1831	123	103
2	220.0000	4.0000	7	0	54.4030	67.6707	32.3816	0.2955	114	103
3	221.0000	4.0000	7	0	54.4110	67.9603	32.1430	0.8345	106	98
3	222.0000	4.0000	8	0	54.2710	67.8922	32.8299	0.9819	114	102
2	223.0000	4.0000	6	0	54.4181	67.5860	32.6576	0.1871	124	104
2	224.0000	4.0000	7	0	54.7802	67.8401	32.0756	0.3549	118	95
3	225.0000	4.0000	7	0	54.4216	68.1268	32.4185	0.3319	114	101
2	226.0000	4.0000	7	0	54.6378	67.7458	31.9955	0.3035	122	106
2	227.0000	4.0000	6	0	54.1899	67.5710	32.1853	0.3514	119	92
2	228.0000	4.0000	7	0	53.6052	66.7571	33.1023	0.7181	100	77
2	229.0000	4.0000	7	0	54.1539	67.4799	32.7111	0.3863	91	73
2	230.0000	4.0000	8	0	54.1670	67.7598	32.7397	0.4518	103	85
2	231.0000	4.0000	8	0	54.1087	67.5042	32.9049	0.2502	117	96
2	232.0000	4.0000	7	0	54.3107	67.3325	32.7354	0.2961	121	101
3	233.0000	4.0000	8	0	54.8600	66.8831	32.4974	1.0382	116	100
2	234.0000	4.0000	7	0	54.1915	67.3045	32.9208	0.1767	123	105
2	235.0000	4.0000	7	0	54.2671	66.7643	32.8348	0.4182	117	101
3	236.0000	4.0000	7	0	54.2525	66.5016	33.1750	0.5127	117	102
2	237.0000	4.0000	7	0	54.2848	67.4015	33.1702	0.1829	124	99
2	238.0000	4.0000	6	0	54.3614	67.2421	33.1442	0.2427	117	94
2	239.0000	4.0000	6	0	54.2882	67.2971	32.9399	0.4508	109	82
2	240.0000	4.0000	7	0	55.9758	66.9632	32.2236	0.9274	113	97
2	241.0000	4.0000	7	0	54.9650	67.1599	32.9325	0.3766	110	99
2	242.0000	4.0000	7	0	55.0170	67.2007	33.0772	0.3022	107	96
2	243.0000	4.0000	7	0	55.1449	67.1259	33.0521	0.2514	111	99
2	244.0000	4.0000	7	0	54.9667	67.1174	33.1373	0.3936	117	96
2	245.0000	4.0000	7	0	54.8595	66.7913	33.1017	0.3741	97	81
2	246.0000	4.0000	8	0	54.9326	66.9942	33.2770	0.3614	107	97
0	247.0000	4.0000	0	3	0.0000	0.0000	0.0000	0.0000	112	97
2	248.0000	4.0000	6	0	55.1849	67.1163	33.1597	0.1489	121	94
2	249.0000	4.0000	7	0	54.9353	67.0938	33.1785	0.3240	110	100
2	250.0000	4.0000	7	0	55.0454	67.0635	33.1207	0.1638	117	111
2	251.0000	4.0000	6	0	55.1027	67.0526	33.2360	0.1915	117	88
2	252.0000	4.0000	7	0	54.6628	67.3556	31.6514	0.2155	102	75
2	253.0000	4.0000	7	0	54.7500	67.1155	31.7047	0.1867	94	89
2	254.0000	4.0000	7	0	54.7435	66.6109	31.2544	0.2744	99	94
2	255.0000	4.0000	7	0	54.8962	67.3598	31.5843	0.1411	115	95
3	256.0000	4.0000	6	0	54.8484	67.3469	31.5246	0.3535	107	87
2	257.0000	4.0000	7	0	54.7759	67.1110	31.6729	0.0887	100	100
2	258.0000	4.0000	8	0	54.6688	67.0093	31.5441	0.2062	104	96
2	259.0000	4.0000	8	0	54.6728	67.1943	31.6907	0.1333	103	100
3	260.0000	4.0000	7	0	54.5916	67.7101	31.0566	0.7733	100	96
3	261.0000	4.0000	8	0	54.9370	67.0558	31.5590	0.4932	115	97
3	262.0000	4.0000	7	0	55.3455	67.2170	31.1914	0.7545	105	90
2	263.0000	4.0000	6	0	54.6209	67.3489	31.5862	0.4473	105	90
2	264.0000	4.0000	6	0	54.7434	67.6248	31.6785	0.2142	114	99
2	265.0000	4.0000	7	0	54.8768	67.8439	31.7331	0.1795	110	106
3	266.0000	4.0000	7	0	54.8217	67.9140	211.6043	0.1805	108	102
2	267.0000	4.0000	6	0	54.7862	67.7268	31.7643	0.2578	106	100
2	268.0000	4.0000	7	0	54.7927	67.8158	31.6901	0.1561	109	99
2	269.0000	4.0000	6	0	54.7328	67.8089	31.6647	0.2021	117	95
2	270.0000	4.0000	6	0	54.7750	67.8674	31.6667	0.1611	111	98
2	271.0000	4.0000	6	0	54.5471	67.8144	31.7298	0.1171	104	99
3	272.0000	4.0000	7	0	55.0402	66.7956	31.8632	1.0253	106	98
2	273.0000	4.0000	9	0	54.9989	67.5170	31.4020	0.2858	103	95
0	274.0000	4.0000	0	3	0.0000	0.0000	0.0000	0.0000	91	75
3	275.0000	4.0000	7	0	53.7999	53.9510	26.7069	1.0079	67	47
2	276.0000	4.0000	8	0	52.9400	52.8890	27.8371	0.6293	72	61
0	277.0000	4.0000	0	3	0.0000	0.0000	0.0000	0.0000	48	41
0	278.0000	4.0000	0	3	0.0000	0.0000	0.0000	0.0000	90	62
0	279.0000	4.0000	0	3	0.0000	0.0000	0.0000	0.0000	94	63
3	280.0000	4.0000	7	0	53.5642	66.7802	32.3226	1.1354	95	67
2	281.0000	4.0000	6	0	55.1621	66.6426	31.2976	1.4330	58	44
0	282.0000	4.0000	0	3	0.0000	0.0000	0.0000	0.0000	36	41
0	283.0000	4.0000	0	3	0.0000	0.0000	0.0000	0.0000	33	37
1	284.0000	4.0000	8	0	69.3977	52.2494	109.8525	0.6263	67	43
1	285.0000	4.0000	9	0	69.5160	52.5629	110.0139	0.3219	108	60
1	286.0000	4.0000	10	0	69.3364	52.5332	109.9065	0.4635	105	66
1	287.0000	4.0000	10	0	69.5472	52.5188	110.1513	0.2076	135	91
1	288.0000	4.0000	10	0	69.4602	52.5611	110.1929	0.2250	141	97
1	289.0000	4.0000	10	0	69.4536	52.5463	110.1004	0.2199	142	96
1	290.0000	4.0000	10	0	69.2803	52.5825	110.2735	0.1993	140	115
1	291.0000	4.0000	10	0	69.3518	52.5474	110.2780	0.2044	145	112
1	292.0000	4.0000	10	0	69.3431	52.4835	110.2658	0.3311	146	117
1	293.0000	4.0000	10	0	69.3701	52.4644	110.2494	0.2997	147	114
1	294.0000	4.0000	10	0	69.3746	52.5173	110.2054	0.2248	148	109
1	295.0000	4.0000	10	0	69.5082	52.5073	109.9899	0.2188	140	97
1	296.0000	4.0000	10	0	69.4249	52.4585	110.1144	0.2418	148	114
1	297.0000	4.0000	10	0	69.3239	52.5096	110.0933	0.2602	153	119
1	298.0000	4.0000	10	0	69.4461	52.4510	109.9999	0.1927	155	121
1	299.0000	4.0000	10	0	69.4180	52.4138	110.1085	0.2324	143	116
1	300.0000	4.0000	10	0	69.2794	52.5978	109.9277	0.3522	148	118
1	301.0000	4.0000	10	0	69.3776	52.5592	109.8928	0.3141	157	127
1	302.0000	4.0000	10	0	69.3827	52.4537	109.9790	0.2341	156	122
1	303.0000	4.0000	10	0	69.3228	52.3874	110.1175	0.2678	146	128
1	304.0000	4.0000	10	0	69.6558	52.5376	109.7739	0.2415	126	86
1	305.0000	4.0000	10	0	69.4842	52.4910	109.9688	0.2720	144	120
1	306.0000	4.0000	10	0	69.4193	52.5115	110.0544	0.1951	149	122
1	307.0000	4.0000	10	0	69.4664	52.4655	110.0569	0.2499	150	129
1	308.0000	4.0000	10	0	69.3394	52.5032	110.1259	0.2782	150	134
1	309.0000	4.0000	10	0	69.3442	52.5006	110.1302	0.2905	149	124
1	310.0000	4.0000	10	0	69.2989	52.4971	110.0431	0.2573	127	86
2	311.0000	4.0000	7	0	55.1938	64.1967	33.4238	0.5163	97	71
2	312.0000	4.0000	8	0	55.3731	64.4121	33.4409	0.2074	108	89
2	313.0000	4.0000	7	0	55.2701	64.3101	33.3856	0.2920	115	94
2	314.0000	4.0000	8	0	55.3470	64.3983	33.4964	0.1615	113	101
2	315.0000	4.0000	7	0	55.3579	64.4060	33.6055	0.2927	101	79
2	316.0000	4.0000	6	0	54.7009	65.6099	31.4871	0.4545	96	69
0	317.0000	4.0000	0	3	0.0000	0.0000	0.0000	0.0000	95	65
2	318.0000	4.0000	7	0	54.1961	66.2693	32.1040	0.5359	103	79
2	319.0000	4.0000	7	0	53.8238	66.1074	32.6017	0.2785	113	79
0	320.0000	4.0000	0	3	0.0000	0.0000	0.0000	0.0000	102	74
2	321.0000	4.0000	6	0	53.5218	66.3962	32.1212	0.7509	95	71
2	322.0000	4.0000	7	0	53.6093	66.0816	32.5010	0.3512	96	72
2	323.0000	4.0000	7	0	53.4448	66.2549	32.3830	0.2540	108	83
3	324.0000	4.0000	7	0	53.8983	65.9822	32.2261	0.6567	108	79
3	325.0000	4.0000	8	0	54.2040	65.7872	31.9463	0.6201	113	72
0	326.0000	4.0000	0	3	0.0000	0.0000	0.0000	0.0000	97	67
2	327.0000	4.0000	6	0	53.9849	65.6407	31.8487	0.5321	71	57
2	328.0000	4.0000	6	0	54.4429	64.3659	31.5118	0.6898	77	52
3	329.0000	4.0000	6	0	55.1627	66.7691	31.7628	1.3309	87	57
2	330.0000	4.0000	7	0	54.2954	65.9245	32.6229	0.3864	95	71
2	331.0000	4.0000	8	0	54.0897	65.8354	32.9074	0.2933	116	83
0	332.0000	4.0000	0	3	0.0000	0.0000	0.0000	0.0000	106	89
2	333.0000	4.0000	7	0	54.5088	65.8123	32.6719	0.2700	118	89
3	334.0000	4.0000	7	0	53.8045	66.3422	32.7133	0.8126	108	83
2	335.0000	4.0000	7	0	54.2396	65.9702	32.7103	0.3724	114	84
0	336.0000	4.0000	0	3	0.0000	0.0000	0.0000	0.0000	113	88
2	337.0000	4.0000	6	0	53.5764	66.4763	33.0028	0.7374	118	95
2	338.0000	4.0000	7	0	53.6445	66.3553	33.3770	0.2523	115	93
2	339.0000	4.0000	7	0	53.8123	66.5413	33.2698	0.1753	112	103
2	340.0000	4.0000	7	0	53.7689	66.4314	33.3078	0.1799	117	99
3	341.0000	4.0000	6	0	53.8346	66.5432	33.3226	0.3003	113	92
3	342.0000	4.0000	6	0	53.7845	66.3509	213.3410	0.4701	96	84
2	343.0000	4.0000	7	0	53.6763	66.5073	32.3242	0.4986	100	73
2	344.0000	4.0000	6	0	53.7531	66.4591	32.2214	0.2726	97	77
2	345.0000	4.0000	6	0	53.9886	66.9627	31.1512	0.8128	93	74
2	346.0000	4.0000	7	0	53.8994	65.8842	31.9959	0.4843	95	73
2	347.0000	4.0000	7	0	53.2710	66.8300	31.6520	0.8660	93	72
2	348.0000	4.0000	7	0	53.5352	66.5233	32.2872	0.7485	85	73
3	349.0000	4.0000	6	0	54.0757	66.0930	32.3056	0.6237	88	63
2	350.0000	4.0000	7	0	53.5537	66.4989	31.7099	0.7678	81	60
2	351.0000	4.0000	6	0	53.1741	67.1005	31.3217	1.1533	77	57
2	352.0000	4.0000	8	0	53.4436	66.6576	31.8009	0.7334	82	57
1	353.0000	4.0000	6	0	97.2960	51.8466	7.9906	1.3659	69	54
2	354.0000	4.0000	6	0	53.7148	65.8537	31.8748	0.3245	67	50
0	355.0000	4.0000	0	3	0.0000	0.0000	0.0000	0.0000	55	51
0	356.0000	4.0000	0	3	0.0000	0.0000	0.0000	0.0000	36	45
0	357.0000	4.0000	0	3	0.0000	0.0000	0.0000	0.0000	39	38
0	358.0000	4.0000	0	3	0.0000	0.0000	0.0000	0.0000	51	41
0	359.0000	4.0000	0	3	0.0000	0.0000	0.0000	0.0000	33	34
0	360.0000	4.0000	0	3	0.0000	0.0000	0.0000	0.0000	30	39
0	361.0000	4.0000	0	3	0.0000	0.0000	0.0000	0.0000	32	36
0	362.0000	4.0000	0	3	0.0000	0.0000	0.0000	0.0000	43	43
0	363.0000	4.0000	0	3	0.0000	0.0000	0.0000	0.0000	38	35
0	364.0000	4.0000	0	3	0.0000	0.0000	0.0000	0.0000	40	45
0	365.0000	4.0000	0	3	0.0000	0.0000	0.0000	0.0000	43	39
0	366.0000	4.0000	0	3	0.0000	0.0000	0.0000	0.0000	29	32
1	367.0000	4.0000	6	0	128.6813	47.4225	135.9958	1.2382	34	37
1	368.0000	4.0000	6	0	81.2951	90.5174	143.9223	1.8236	33	27
0	369.0000	4.0000	0	3	0.0000	0.0000	0.0000	0.0000	32	49
0	370.0000	4.0000	0	3	0.0000	0.0000	0.0000	0.0000	30	36
0	371.0000	4.0000	0	3	0.0000	0.0000	0.0000	0.0000	33	43
3	372.0000	4.0000	6	0	76.3717	10.9845	209.8649	1.7370	54	43
0	373.0000	4.0000	0	3	0.0000	0.0000	0.0000	0.0000	44	58
0	374.0000	4.0000	0	3	0.0000	0.0000	0.0000	0.0000	85	59
0	375.0000	4.0000	0	3	0.0000	0.0000	0.0000	0.0000	44	49
0	376.0000	4.0000	0	3	0.0000	0.0000	0.0000	0.0000	34	47
0	377.0000	4.0000	0	3	0.0000	0.0000	0.0000	0.0000	42	37
0	378.0000	4.0000	0	3	0.0000	0.0000	0.0000	0.0000	31	43
0	379.0000	4.0000	0	3	0.0000	0.0000	0.0000	0.0000	44	46
0	380.0000	4.0000	0	3	0.0000	0.0000	0.0000	0.0000	39	42
0	381.0000	4.0000	0	3	0.0000	0.0000	0.0000	0.0000	43	45
0	382.0000	4.0000	0	3	0.0000	0.0000	0.0000	0.0000	44	44
0	383.0000	4.0000	0	3	0.0000	0.0000	0.0000	0.0000	35	45
0	384.0000	4.0000	0	3	0.0000	0.0000	0.0000	0.0000	35	35
0	385.0000	4.0000	0	3	0.0000	0.0000	0.0000	0.0000	37	39
0	386.0000	4.0000	0	3	0.0000	0.0000	0.0000	0.0000	57	48
1	387.0000	4.0000	9	0	179.1767	62.2438	164.1021	0.5308	91	55
1	388.0000	4.0000	10	0	178.8194	62.2178	164.5139	0.1430	116	88
1	389.0000	4.0000	10	0	178.7076	62.1912	164.6273	0.3489	144	110
1	390.0000	4.0000	10	0	178.4261	62.3740	165.1130	0.1950	157	130
1	391.0000	4.0000	10	0	178.5326	62.3685	164.9831	0.1986	151	134
1	392.0000	4.0000	10	0	178.5325	62.4583	165.0044	0.1518	146	132
1	393.0000	4.0000	10	0	178.3282	62.3848	165.0939	0.2113	143	133
1	394.0000	4.0000	10	0	178.3661	62.4963	165.1784	0.1998	146	126
1	395.0000	4.0000	10	0	178.1624	62.4629	165.2856	0.3094	160	123
1	396.0000	4.0000	9	0	178.1654	62.8032	166.2098	0.5400	140	109
1	397.0000	4.0000	10	0	178.0346	62.6696	166.5219	0.3014	144	109
1	398.0000	4.0000	10	0	177.9984	62.6140	166.5646	0.3313	151	115
1	399.0000	4.0000	9	0	177.8618	62.6165	167.1936	0.2150	137	106
1	400.0000	4.0000	9	0	177.5399	62.6757	167.3528	0.5006	140	113
1	401.0000	4.0000	9	0	177.3174	62.5201	168.0037	0.1661	137	117
1	402.0000	4.0000	8	0	177.4622	62.6948	167.7555	0.1902	136	115
1	403.0000	4.0000	10	0	176.8463	62.4743	167.5155	0.1545	140	122
1	404.0000	4.0000	10	0	176.9049	62.6160	166.8968	0.5050	149	120
1	405.0000	4.0000	9	0	177.1052	62.8059	167.4618	0.3247	144	114
1	406.0000	4.0000	8	0	176.7766	62.6374	167.8905	0.4619	151	115
1	407.0000	4.0000	8	0	176.3544	62.9556	168.5753	0.9622	145	95
1	408.0000	4.0000	9	0	176.2775	62.8145	169.9379	0.4272	152	108
1	409.0000	4.0000	8	0	176.1240	62.5808	170.0590	0.1863	144	108
1	410.0000	4.0000	10	0	176.2909	62.7673	169.7307	0.6012	149	105
1	411.0000	4.0000	9	0	175.5127	62.8523	171.0246	0.5536	147	105
1	412.0000	4.0000	9	0	175.4359	62.7000	171.1363	0.4383	149	111
1	413.0000	4.0000	9	0	175.6416	62.5348	171.7320	0.4665	152	107
1	414.0000	4.0000	9	0	174.8380	62.6847	172.5000	0.4579	183	110
1	415.0000	4.0000	9	0	174.5311	62.5631	172.9712	0.3719	141	112
1	416.0000	4.0000	9	0	174.2527	62.5943	172.7508	0.5262	147	115
1	417.0000	4.0000	9	0	174.2629	62.3359	172.8575	0.2259	147	122
1	418.0000	4.0000	9	0	174.1477	62.3221	173.0210	0.4164	153	122
1	419.0000	4.0000	9	0	173.7298	62.5655	172.9375	0.8793	146	121
1	420.0000	4.0000	9	0	174.2774	62.3587	172.9915	0.4005	151	121
1	421.0000	4.0000	9	0	174.2792	62.3288	172.7958	0.3204	149	117
1	422.0000	4.0000	9	0	174.2605	62.4793	172.8158	0.2463	148	123
1	423.0000	4.0000	10	0	174.4548	62.4749	172.6906	0.1875	142	120
1	424.0000	4.0000	10	0	174.6083	62.5239	172.7421	0.1902	145	118
1	425.0000	4.0000	9	0	174.4505	62.4185	172.8336	0.1807	148	112
1	426.0000	4.0000	8	0	174.0195	62.9244	173.5387	0.6651	143	89
1	427.0000	4.0000	9	0	173.0812	62.3277	175.7578	0.2324	150	111
1	428.0000	4.0000	10	0	172.9562	62.3122	175.8442	0.2694	156	118
1	429.0000	4.0000	10	0	173.0174	62.2455	175.7368	0.1669	162	122
1	430.0000	4.0000	10	0	172.9525	62.2897	175.6734	0.3035	149	124
1	431.0000	4.0000	10	0	172.8584	62.2118	175.8572	0.3183	150	127
1	432.0000	4.0000	9	0	172.9898	62.2549	175.8273	0.1944	155	124
1	433.0000	4.0000	9	0	173.0484	62.3181	175.7571	0.1858	150	118
1	434.0000	4.0000	10	0	172.8456	62.2922	175.9387	0.2325	153	126
1	435.0000	4.0000	10	0	172.8975	62.3181	175.9020	0.1326	146	134
1	436.0000	4.0000	9	0	172.8833	62.2911	175.8960	0.2548	172	132
1	437.0000	4.0000	10	0	172.9016	62.2749	175.8333	0.2352	165	134
1	438.0000	4.0000	10	0	173.1085	62.3071	175.6943	0.1771	166	130
1	439.0000	4.0000	10	0	172.9645	62.2746	175.9162	0.1799	163	137
1	440.0000	4.0000	10	0	173.0132	62.2394	175.8633	0.1899	161	136
1	441.0000	4.0000	10	0	172.9999	62.3039	175.8754	0.1584	158	134
1	442.0000	4.0000	9	0	173.0287	62.2566	175.8599	0.1845	160	125
1	443.0000	4.0000	10	0	172.7654	62.2219	175.9182	0.3925	157	135
1	444.0000	4.0000	10	0	172.9120	62.2745	175.8919	0.3274	160	128
1	445.0000	4.0000	10	0	172.8479	62.2837	176.0086	0.3076	156	129
1	446.0000	4.0000	10	0	172.8801	62.2998	175.9411	0.2688	159	127
1	447.0000	4.0000	10	0	172.7778	62.3933	176.0286	0.2466	158	125
1	448.0000	4.0000	10	0	172.8704	62.3003	175.9145	0.3114	165	130
1	449.0000	4.0000	10	0	172.7351	62.3439	175.8042	0.4615	156	138
1	450.0000	4.0000	10	0	172.9254	62.2346	175.9210	0.2302	154	128
1	451.0000	4.0000	10	0	172.9846	62.3039	175.9373	0.3342	158	133
1	452.0000	4.0000	10	0	172.8029	62.2125	176.1192	0.3494	156	135
1	453.0000	4.0000	10	0	172.9388	62.1947	175.9340	0.2284	160	137
1	454.0000	4.0000	9	0	173.0129	62.2759	175.9948	0.2230	160	135
1	455.0000	4.0000	10	0	172.8372	62.2463	175.9657	0.2135	159	137
1	456.0000	4.0000	10	0	172.8182	62.2026	175.9810	0.3296	158	137
1	457.0000	4.0000	9	0	172.9880	62.2327	175.8866	0.1679	161	132
1	458.0000	4.0000	10	0	172.9649	62.1862	175.9671	0.1417	162	137
1	459.0000	4.0000	9	0	172.9914	62.2659	175.9351	0.1073	156	135
1	460.0000	4.0000	10	0	173.0437	62.2044	175.8881	0.2447	160	137
1	461.0000	4.0000	10	0	172.9322	62.2104	175.9434	0.2091	168	145
1	462.0000	4.0000	10	0	172.9388	62.2383	175.9702	0.1334	161	138
1	463.0000	4.0000	10	0	172.9295	62.2052	175.9786	0.2297	164	144
1	464.0000	4.0000	10	0	172.8355	62.2307	175.9540	0.2203	167	141
1	465.0000	4.0000	9	0	173.0113	62.2527	175.9611	0.0835	168	139
1	466.0000	4.0000	10	0	172.9006	62.2047	176.0037	0.1643	164	139
1	467.0000	4.0000	10	0	172.9157	62.1610	175.9817	0.2629	163	136
1	468.0000	4.0000	9	0	172.7737	62.3015	176.1175	0.2903	167	139
1	469.0000	4.0000	10	0	172.9119	62.2894	176.0514	0.1406	161	127
1	470.0000	4.0000	10	0	172.8833	62.3250	176.0688	0.2235	162	129
1	471.0000	4.0000	10	0	172.9020	62.2347	175.9757	0.2658	159	135
1	472.0000	4.0000	10	0	172.9286	62.2065	175.9800	0.2052	163	146
1	473.0000	4.0000	10	0	172.6386	62.2039	176.1462	0.3310	168	141
1	474.0000	4.0000	10	0	172.8837	62.1931	175.9557	0.2623	167	147
1	475.0000	4.0000	10	0	173.0113	62.2259	175.9580	0.1686	161	141
1	476.0000	4.0000	10	0	172.8168	62.2212	176.0124	0.2882	161	138
1	477.0000	4.0000	10	0	172.9010	62.2323	175.9900	0.1645	169	144
1	478.0000	4.0000	10	0	172.9729	62.2457	175.9377	0.1444	158	145
1	479.0000	4.0000	10	0	172.8407	62.1866	176.0332	0.1874	167	142
1	480.0000	4.0000	10	0	172.9440	62.2332	175.9600	0.1101	160	138
1	481.0000	4.0000	10	0	172.8316	62.4231	176.0016	0.3002	167	133
1	482.0000	4.0000	10	0	172.8767	62.1875	175.9753	0.2501	170	142
1	483.0000	4.0000	10	0	172.8773	62.1875	176.0757	0.2675	172	144
1	484.0000	4.0000	10	0	172.8712	62.2627	176.0635	0.1865	166	142
1	485.0000	4.0000	10	0	172.8814	62.1836	176.0161	0.2146	167	135
1	486.0000	4.0000	10	0	173.0542	62.2191	175.8972	0.2055	163	142
1	487.0000	4.0000	10	0	172.9906	62.2170	175.8995	0.1449	166	144
1	488.0000	4.0000	10	0	172.8336	62.1839	176.1240	0.2702	164	143
1	489.0000	4.0000	10	0	173.0567	62.2268	175.8921	0.1801	162	140
1	490.0000	4.0000	10	0	172.9300	62.2090	176.0123	0.1318	164	148
1	491.0000	4.0000	10	0	172.8755	62.1511	176.0214	0.2247	165	150
1	492.0000	4.0000	10	0	172.8836	62.1801	176.0318	0.2352	165	149
1	493.0000	4.0000	10	0	172.9037	62.2115	175.9953	0.1239	168	143
1	494.0000	4.0000	10	0	172.7923	62.1729	176.0904	0.2432	164	146
1	495.0000	4.0000	10	0	173.0519	62.1986	175.9176	0.1176	170	145
1	496.0000	4.0000	10	0	172.8881	62.1373	176.0110	0.2276	163	150
1	497.0000	4.0000	10	0	172.9021	62.2049	176.0262	0.1893	162	147
1	498.0000	4.0000	10	0	172.9723	62.1639	175.9950	0.1544	165	143
1	499.0000	4.0000	10	0	172.9838	62.1914	175.9646	0.1677	167	153
1	500.0000	4.0000	10	0	172.9039	62.1437	176.0770	0.2109	163	144
1	501.0000	4.0000	10	0	172.8781	62.1326	176.0422	0.1837	166	145
1	502.0000	4.0000	10	0	172.7389	62.1511	176.0746	0.2595	164	142
1	503.0000	4.0000	10	0	172.8744	62.2059	176.0009	0.1803	165	140
1	504.0000	4.0000	10	0	172.8849	62.1540	175.9959	0.2171	164	149
1	505.0000	4.0000	9	0	172.8876	62.1694	176.1170	0.1601	170	145
1	506.0000	4.0000	10	0	172.8857	62.1755	175.9896	0.2321	165	144
1	507.0000	4.0000	10	0	172.7994	62.1490	176.0764	0.2501	166	146
1	508.0000	4.0000	10	0	172.7926	62.0966	176.0038	0.3193	166	148
1	509.0000	4.0000	10	0	172.8752	62.1408	176.0717	0.2481	163	152
1	510.0000	4.0000	10	0	172.9052	62.1507	176.0450	0.1834	167	153
1	511.0000	4.0000	9	0	172.9089	62.1525	176.0589	0.1323	166	146
1	512.0000	4.0000	10	0	172.8525	62.1116	175.9698	0.2858	165	140
1	513.0000	4.0000	10	0	172.8327	62.2136	176.0994	0.3253	159	135
1	514.0000	4.0000	10	0	172.8968	62.1519	176.0716	0.2594	164	151
1	515.0000	4.0000	10	0	172.9231	62.1175	176.0115	0.2070	164	149
1	516.0000	4.0000	10	0	173.0144	62.1617	176.0030	0.1174	168	149
1	517.0000	4.0000	10	0	172.8713	62.1298	176.1354	0.2901	166	148
1	518.0000	4.0000	10	0	172.9503	62.1182	176.0878	0.1937	165	148
1	519.0000	4.0000	10	0	172.8389	62.1262	176.1190	0.2352	162	148
1	520.0000	4.0000	10	0	172.8625	62.1207	176.1071	0.2032	173	147
1	521.0000	4.0000	10	0	172.9818	62.0828	175.9567	0.2278	167	151
1	522.0000	4.0000	10	0	172.9435	62.1397	176.0554	0.1660	159	145
1	523.0000	4.0000	10	0	172.7502	62.1715	176.1607	0.2521	168	146
1	524.0000	4.0000	10	0	172.6779	62.1032	176.0666	0.4740	160	140
1	525.0000	4.0000	10	0	172.9575	62.1315	176.0940	0.2217	165	155
1	526.0000	4.0000	10	0	172.8790	62.1656	176.0895	0.2225	164	143
1	527.0000	4.0000	10	0	172.8775	62.1142	176.0542	0.2752	164	148
1	528.0000	4.0000	10	0	172.7056	62.1025	176.0563	0.4318	164	150
1	529.0000	4.0000	10	0	172.9593	62.2098	176.0504	0.0963	163	143
1	530.0000	4.0000	10	0	172.8327	62.1267	176.0712	0.2831	162	151
1	531.0000	4.0000	9	0	172.9362	62.1885	176.0742	0.1674	173	146
1	532.0000	4.0000	10	0	172.9148	62.1322	176.0945	0.1980	169	153
1	533.0000	4.0000	10	0	172.9123	62.1943	176.1160	0.2179	162	141
1	534.0000	4.0000	10	0	172.8520	62.1718	176.0672	0.2299	165	146
1	535.0000	4.0000	10	0	172.8961	62.1867	176.1118	0.1553	163	148
1	536.0000	4.0000	10	0	172.6924	62.1306	176.1124	0.3026	165	153
1	537.0000	4.0000	10	0	172.9166	62.1526	176.1009	0.1696	164	149
1	538.0000	4.0000	10	0	172.8372	62.1472	176.1526	0.2084	160	144
1	539.0000	4.0000	10	0	172.9370	62.1824	176.0725	0.1404	168	149
1	540.0000	4.0000	10	0	172.8185	62.1806	176.1179	0.2176	165	149
1	541.0000	4.0000	10	0	172.9709	62.2441	176.0787	0.1087	167	146
1	542.0000	4.0000	10	0	172.9428	62.2006	176.0603	0.1450	169	152
1	543.0000	4.0000	10	0	172.8700	62.2065	176.0486	0.2337	169	151
1	544.0000	4.0000	10	0	172.9113	62.1313	176.0436	0.2344	164	150
1	545.0000	4.0000	10	0	172.8872	62.1391	176.1143	0.1894	168	152
1	546.0000	4.0000	9	0	172.9086	62.1455	176.0444	0.1758	162	145
1	547.0000	4.0000	9	0	173.0295	62.2305	176.0006	0.1438	168	144
1	548.0000	4.0000	10	0	172.8787	62.1425	176.0726	0.2180	158	155
1	549.0000	4.0000	10	0	172.9533	62.1451	176.0917	0.1214	170	154
1	550.0000	4.0000	9	0	172.8870	62.1831	176.0791	0.1884	170	146
1	551.0000	4.0000	10	0	172.8121	62.1508	176.1795	0.2502	164	156
1	552.0000	4.0000	10	0	172.9734	62.2186	176.0684	0.1455	169	146
1	553.0000	4.0000	10	0	172.9477	62.2246	176.0617	0.1841	169	153
1	554.0000	4.0000	10	0	172.9135	62.1688	176.1241	0.1882	172	154
1	555.0000	4.0000	10	0	172.8349	62.2053	176.1318	0.2130	165	153
1	556.0000	4.0000	10	0	172.9154	62.1702	176.1275	0.2192	165	153
1	557.0000	4.0000	10	0	172.9380	62.1787	176.1033	0.1247	165	151
1	558.0000	4.0000	10	0	172.9563	62.1828	176.0422	0.2329	170	158
1	559.0000	4.0000	10	0	172.7848	62.1610	176.1267	0.2706	163	149
1	560.0000	4.0000	10	0	172.9024	62.1776	176.0932	0.1805	170	148
1	561.0000	4.0000	10	0	172.8763	62.1915	176.1565	0.2259	169	152
1	562.0000	4.0000	10	0	172.8781	62.2205	176.1607	0.1800	169	146
1	563.0000	4.0000	10	0	172.9392	62.2056	176.1568	0.1192	174	151
1	564.0000	4.0000	10	0	172.8160	62.1302	176.1652	0.2750	168	150
1	565.0000	4.0000	10	0	172.8174	62.1802	176.1803	0.1994	169	156
1	566.0000	4.0000	10	0	172.8507	62.1629	176.1496	0.2138	167	152
1	567.0000	4.0000	10	0	172.8755	62.2409	176.0744	0.2159	169	149
1	568.0000	4.0000	10	0	172.7914	62.1816	176.1741	0.2030	172	157
1	569.0000	4.0000	10	0	172.7858	62.1602	176.2017	0.2635	168	162
1	570.0000	4.0000	10	0	172.8370	62.1737	176.1853	0.2596	168	155
1	571.0000	4.0000	10	0	172.7996	62.1739	176.1365	0.2948	171	154
1	572.0000	4.0000	10	0	172.8231	62.2193	176.1519	0.2055	168	153
1	573.0000	4.0000	10	0	172.8068	62.1501	176.1696	0.2157	167	163
1	574.0000	4.0000	10	0	172.8588	62.1948	176.1488	0.1910	164	156
1	575.0000	4.0000	10	0	172.9048	62.1635	176.0841	0.2041	163	154
1	576.0000	4.0000	10	0	172.8788	62.1711	176.1251	0.2073	175	151
1	577.0000	4.0000	10	0	172.8550	62.1783	176.1549	0.2117	162	150
1	578.0000	4.0000	10	0	172.8044	62.2130	176.1584	0.2622	159	136
1	579.0000	4.0000	10	0	172.9215	62.2554	176.0507	0.2556	157	125
1	580.0000	4.0000	10	0	172.6866	62.2621	176.0789	0.3870	154	120
1	581.0000	4.0000	10	0	172.7733	62.2980	176.1232	0.2485	159	120
1	582.0000	4.0000	10	0	172.8667	62.3047	176.0585	0.2472	143	112
1	583.0000	4.0000	10	0	172.8732	62.3250	176.0062	0.2198	145	119
1	584.0000	4.0000	10	0	172.9069	62.3578	176.1165	0.3691	128	92
1	585.0000	4.0000	10	0	173.2179	62.6831	175.9588	0.4077	128	91
1	586.0000	4.0000	10	0	173.1904	62.6558	175.9331	0.3825	138	105
1	587.0000	4.0000	10	0	173.0165	62.6211	176.0293	0.3074	142	113
1	588.0000	4.0000	10	0	172.9974	62.4481	176.1045	0.2090	155	128
1	589.0000	4.0000	10	0	172.7016	62.3710	176.2828	0.2618	151	134
1	590.0000	4.0000	10	0	173.0017	62.4810	176.0753	0.1557	148	130
1	591.0000	4.0000	10	0	172.5905	62.3897	176.2678	0.4077	147	125
1	592.0000	4.0000	10	0	172.8321	62.4393	176.0066	0.3998	151	133
1	593.0000	4.0000	10	0	172.6774	62.2584	176.2415	0.3009	154	130
1	594.0000	4.0000	10	0	172.8966	62.3387	176.1609	0.1710	155	133
1	595.0000	4.0000	10	0	172.7801	62.2451	176.2311	0.3100	158	140
1	596.0000	4.0000	10	0	172.8254	62.2716	176.1350	0.3217	156	133
1	597.0000	4.0000	10	0	172.9953	62.3575	176.0583	0.1193	161	135
1	598.0000	4.0000	9	0	172.9680	62.2997	175.9762	0.1676	154	131
1	599.0000	4.0000	9	0	172.8647	62.3098	176.1304	0.1808	162	143
1	600.0000	4.0000	9	0	172.8721	62.3113	176.1139	0.1198	157	138
1	601.0000	4.0000	10	0	172.9980	62.2877	176.0350	0.2808	155	137
1	602.0000	4.0000	9	0	173.0424	62.2868	176.0310	0.1723	159	135
1	603.0000	4.0000	10	0	172.8826	62.3522	176.0444	0.1931	156	139
1	604.0000	4.0000	10	0	172.7839	62.2988	176.2629	0.4148	152	132
1	605.0000	4.0000	10	0	173.0110	62.3881	176.1030	0.2215	155	130
1	606.0000	4.0000	10	0	173.3220	62.4611	175.8479	0.1965	156	133
1	607.0000	4.0000	10	0	173.2323	62.3482	175.8939	0.1481	152	146
1	608.0000	4.0000	10	0	173.0701	62.3673	175.9399	0.2496	158	149
1	609.0000	4.0000	10	0	173.1273	62.3323	175.8992	0.2012	161	142
1	610.0000	4.0000	10	0	173.1379	62.4053	175.8762	0.1759	158	143
1	611.0000	4.0000	9	0	173.1024	62.4070	175.9194	0.0761	160	137
1	612.0000	4.0000	10	0	172.9166	62.3965	175.8273	0.3525	162	144
1	613.0000	4.0000	10	0	173.1618	62.4016	175.8384	0.1747	162	139
1	614.0000	4.0000	10	0	173.0001	62.3621	175.8687	0.2322	155	142
1	615.0000	4.0000	10	0	173.0099	62.3674	175.9788	0.3118	163	146
1	616.0000	4.0000	10	0	173.2323	62.4228	175.8238	0.2172	163	139
1	617.0000	4.0000	10	0	172.8967	62.2527	175.7965	0.4164	156	132
1	618.0000	4.0000	10	0	173.3098	62.5784	175.7340	0.3652	148	118
1	619.0000	4.0000	10	0	172.9374	62.4987	175.9477	0.3030	144	112
1	620.0000	4.0000	10	0	173.0104	62.3820	175.8936	0.1856	154	134
1	621.0000	4.0000	10	0	172.9168	62.3411	175.8557	0.2353	155	137
1	622.0000	4.0000	10	0	172.8011	62.3023	175.9181	0.3779	153	120
1	623.0000	4.0000	10	0	172.7058	62.1876	175.9696	0.3431	153	131
1	624.0000	4.0000	10	0	172.8055	62.2474	175.9196	0.3736	164	135
1	625.0000	4.0000	10	0	173.1756	62.3809	175.8153	0.2056	158	121
1	626.0000	4.0000	10	0	173.1986	62.3739	175.9039	0.3752	149	133
1	627.0000	4.0000	10	0	172.9538	62.2471	175.8686	0.4204	154	129
1	628.0000	4.0000	10	0	173.0946	62.2902	175.9405	0.1978	149	139
1	629.0000	4.0000	10	0	172.8726	62.2427	176.0638	0.3112	160	141
1	630.0000	4.0000	10	0	172.9947	62.2762	175.9998	0.2248	158	149
1	631.0000	4.0000	10	0	172.9369	62.3197	176.0429	0.2310	161	146
1	632.0000	4.0000	10	0	172.9632	62.3294	176.0018	0.1674	166	145
1	633.0000	4.0000	10	0	173.0329	62.3638	175.9194	0.1454	159	147
1	634.0000	4.0000	10	0	173.0887	62.3114	175.8833	0.1582	157	153
1	635.0000	4.0000	10	0	172.9494	62.2914	176.0534	0.1644	162	146
1	636.0000	4.0000	10	0	172.9049	62.3209	176.1153	0.1790	168	151
1	637.0000	4.0000	10	0	173.0807	62.2696	175.9959	0.1032	159	151
1	638.0000	4.0000	10	0	172.9483	62.2733	176.0452	0.2253	166	145
1	639.0000	4.0000	9	0	173.0766	62.2981	176.0259	0.1105	158	138
1	640.0000	4.0000	10	0	173.0307	62.3661	176.0012	0.1176	157	143
1	641.0000	4.0000	10	0	172.9700	62.3425	176.0056	0.2192	162	150
1	642.0000	4.0000	10	0	172.9832	62.3358	176.0483	0.2306	161	149
1	643.0000	4.0000	10	0	173.0033	62.2873	176.0228	0.2712	161	151
1	644.0000	4.0000	10	0	173.0311	62.3017	175.9541	0.2082	159	143
1	645.0000	4.0000	10	0	173.0885	62.3305	175.8920	0.1929	159	125
1	646.0000	4.0000	10	0	173.2954	62.5706	175.7847	0.3520	144	108
1	647.0000	4.0000	10	0	173.2074	62.5518	175.6577	0.4072	151	111
1	648.0000	4.0000	10	0	172.6931	62.4609	176.1257	0.7498	119	80
1	649.0000	4.0000	10	0	173.2344	62.6481	175.5810	0.3682	142	117
1	650.0000	4.0000	10	0	173.1950	62.5538	175.8830	0.2975	151	132
1	651.0000	4.0000	10	0	173.1479	62.4678	175.8433	0.2149	148	133
1	652.0000	4.0000	10	0	173.1411	62.5382	175.8414	0.2647	153	130
1	653.0000	4.0000	10	0	172.8693	62.3603	175.8531	0.4618	156	135
1	654.0000	4.0000	10	0	173.2714	62.6424	175.5974	0.4555	153	134
1	655.0000	4.0000	10	0	172.9008	62.5145	175.8603	0.4094	167	138
1	656.0000	4.0000	10	0	173.1665	62.3820	175.8397	0.2634	160	131
1	657.0000	4.0000	10	0	173.0914	62.4334	175.9425	0.1613	156	130
1	658.0000	4.0000	10	0	173.1081	62.4760	175.8913	0.1788	157	132
1	659.0000	4.0000	10	0	173.0398	62.4275	175.8968	0.2101	153	128
1	660.0000	4.0000	10	0	173.1541	62.5012	175.9461	0.1952	155	127
1	661.0000	4.0000	10	0	173.2445	62.5427	175.8483	0.2827	150	131
1	662.0000	4.0000	10	0	173.2255	62.5911	175.6787	0.4264	155	131
1	663.0000	4.0000	10	0	173.0709	62.5879	175.9830	0.2893	154	134
1	664.0000	4.0000	10	0	173.1578	62.4900	175.8646	0.1624	155	135
1	665.0000	4.0000	10	0	173.0676	62.4957	175.8771	0.1563	155	129
1	666.0000	4.0000	10	0	173.2095	62.5787	175.8172	0.1495	152	128
1	667.0000	4.0000	10	0	173.2418	62.5273	175.8117	0.1690	153	132
1	668.0000	4.0000	10	0	172.8939	62.4644	176.0376	0.2070	157	135
1	669.0000	4.0000	10	0	173.0090	62.5355	175.9335	0.1676	158	136
1	670.0000	4.0000	10	0	173.0181	62.4691	175.9472	0.1988	158	129
1	671.0000	4.0000	10	0	173.2957	62.4708	175.8291	0.1875	157	135
1	672.0000	4.0000	10	0	173.1300	62.5475	176.0133	0.2459	154	132
1	673.0000	4.0000	10	0	173.0222	62.4740	175.9391	0.2064	154	137
1	674.0000	4.0000	10	0	172.9982	62.5137	175.8938	0.2337	155	134
1	675.0000	4.0000	10	0	173.0817	62.4435	175.8261	0.2274	158	140
1	676.0000	4.0000	10	0	172.9835	62.4401	175.9386	0.2290	157	136
1	677.0000	4.0000	10	0	173.0644	62.5079	175.9125	0.4021	147	128
1	678.0000	4.0000	10	0	173.0876	62.4921	175.8951	0.2437	155	132
1	679.0000	4.0000	10	0	173.0509	62.4588	175.9259	0.1921	156	136
1	680.0000	4.0000	10	0	173.0881	62.4627	175.8828	0.1631	156	139
1	681.0000	4.0000	10	0	173.0015	62.3470	175.8742	0.2756	156	141
1	682.0000	4.0000	10	0	173.1374	62.4639	175.8611	0.1971	159	135
1	683.0000	4.0000	10	0	173.0761	62.4549	175.8476	0.1869	161	140
1	684.0000	4.0000	10	0	173.0652	62.4160	175.8019	0.2100	155	137
1	685.0000	4.0000	10	0	172.8098	62.3962	175.8092	0.4768	161	142
1	686.0000	4.0000	10	0	172.9852	62.5084	175.8746	0.1776	157	132
1	687.0000	4.0000	10	0	173.0578	62.4906	175.8671	0.1702	157	132
1	688.0000	4.0000	9	0	173.0861	62.4966	175.8303	0.2496	152	140
1	689.0000	4.0000	10	0	173.2038	62.6002	175.8778	0.1877	155	135
1	690.0000	4.0000	10	0	173.2732	62.5611	175.6584	0.2907	150	131
1	691.0000	4.0000	10	0	172.6549	62.3115	176.1652	0.6629	151	125
1	692.0000	4.0000	10	0	173.1261	62.5253	176.0104	0.3643	141	108
1	693.0000	4.0000	8	0	157.1424	129.6959	144.5907	0.1767	107	93
1	694.0000	4.0000	9	0	157.1798	129.7161	144.6025	0.1800	113	106
1	695.0000	4.0000	9	0	157.1012	129.6192	144.3093	0.3130	111	108
1	696.0000	4.0000	10	0	157.2394	129.5652	144.2253	0.1501	131	112
1	697.0000	4.0000	10	0	157.2262	129.5732	144.1047	0.1479	124	117
1	698.0000	4.0000	9	0	157.2669	129.5680	144.1726	0.1308	133	116
1	699.0000	4.0000	10	0	157.2614	129.6126	144.2747	0.1652	128	120
1	700.0000	4.0000	10	0	157.2555	129.5847	144.2041	0.1600	126	116
1	701.0000	4.0000	10	0	157.3422	129.5857	144.2205	0.1704	130	116
1	702.0000	4.0000	10	0	157.2894	129.5990	144.1872	0.1831	135	119
1	703.0000	4.0000	9	0	157.3141	129.6150	144.0996	0.1861	125	114
1	704.0000	4.0000	10	0	157.6647	129.8980	144.4788	0.2279	126	115
1	705.0000	4.0000	10	0	157.8827	129.9589	144.9238	0.2871	116	107
1	706.0000	4.0000	10	0	157.8714	130.0441	144.9082	0.1767	125	111
1	707.0000	4.0000	10	0	157.9182	130.0266	144.9798	0.1478	125	116
1	708.0000	4.0000	10	0	157.8696	129.9593	144.7279	0.1901	125	120
1	709.0000	4.0000	10	0	157.5338	130.1089	144.6652	0.4605	128	117
1	710.0000	4.0000	10	0	158.4381	130.3194	145.6628	0.2565	127	114
1	711.0000	4.0000	10	0	158.4088	130.2874	145.4088	0.1618	129	115
1	712.0000	4.0000	10	0	158.5034	130.2675	145.2755	0.1675	139	115
1	713.0000	4.0000	10	0	158.5886	130.2959	145.3962	0.2243	119	114
1	714.0000	4.0000	10	0	158.6772	130.4102	145.6931	0.2143	128	119
1	715.0000	4.0000	10	0	158.7049	130.4323	145.6469	0.2313	123	115
1	716.0000	4.0000	10	0	158.5698	130.3761	145.4395	0.2124	120	115
1	717.0000	4.0000	10	0	158.6678	130.4176	145.4823	0.1892	122	119
1	718.0000	4.0000	10	0	158.6794	130.4348	145.4304	0.2565	128	116
1	719.0000	4.0000	10	0	158.8865	130.4343	145.4982	0.1772	134	123
1	720.0000	4.0000	9	0	158.9141	130.4974	145.6916	0.1658	133	119
1	721.0000	4.0000	10	0	159.1129	130.7348	146.1658	0.3454	127	117
1	722.0000	4.0000	9	0	159.1012	130.6272	146.5177	0.2570	136	113
1	723.0000	4.0000	10	0	159.1229	130.6645	146.6357	0.2710	129	119
1	724.0000	4.0000	10	0	159.0422	130.4906	145.9609	0.2928	134	116
1	725.0000	4.0000	9	0	158.9864	130.5792	145.7836	0.3064	135	116
1	726.0000	4.0000	9	0	159.0222	130.5651	145.9968	0.1260	136	120
1	727.0000	4.0000	10	0	159.0063	130.5622	145.9278	0.2042	129	116
1	728.0000	4.0000	10	0	159.0557	130.5325	145.8932	0.1564	132	115
1	729.0000	4.0000	10	0	159.1145	130.5091	145.6492	0.1690	132	114
1	730.0000	4.0000	10	0	159.1115	130.5967	145.5397	0.3876	116	113
1	731.0000	4.0000	10	0	159.0569	130.5928	145.4822	0.3360	124	121
1	732.0000	4.0000	10	0	159.0587	130.5770	145.3580	0.2185	124	119
1	733.0000	4.0000	10	0	159.1702	130.5664	145.7336	0.1891	124	119
1	734.0000	4.0000	10	0	159.1610	130.5872	145.8686	0.1530	125	122
1	735.0000	4.0000	10	0	159.2844	130.5759	145.9023	0.1154	132	118
1	736.0000	4.0000	10	0	159.1873	130.5488	145.5989	0.1783	130	120
1	737.0000	4.0000	10	0	159.2732	130.5998	145.8750	0.1374	132	125
1	738.0000	4.0000	10	0	159.3053	130.5204	145.9682	0.2209	136	123
1	739.0000	4.0000	10	0	159.3043	130.5570	145.8209	0.1527	132	125
1	740.0000	4.0000	10	0	159.3160	130.5421	145.9733	0.1658	123	124
1	741.0000	4.0000	10	0	159.4000	130.5718	145.9618	0.1127	122	120
1	742.0000	4.0000	10	0	159.2750	130.4817	145.7581	0.2706	122	118
1	743.0000	4.0000	10	0	159.3105	130.5102	145.6628	0.1718	121	116
1	744.0000	4.0000	10	0	159.3254	130.4667	145.6189	0.1526	120	118
1	745.0000	4.0000	10	0	159.3112	130.5563	145.6116	0.1913	124	117
1	746.0000	4.0000	10	0	159.3966	130.6215	145.8086	0.1483	122	114
1	747.0000	4.0000	10	0	159.4369	130.5632	145.8706	0.1381	116	121
1	748.0000	4.0000	10	0	159.4237	130.5692	145.7615	0.1116	118	117
1	749.0000	4.0000	10	0	159.3808	130.6212	145.6578	0.2214	118	110
1	750.0000	4.0000	10	0	159.3112	130.5363	145.6845	0.3142	124	118
1	751.0000	4.0000	10	0	159.3926	130.6510	145.7795	0.1587	119	111
1	752.0000	4.0000	10	0	159.4066	130.7638	145.6888	0.2454	123	104
1	753.0000	4.0000	10	0	159.3672	130.7195	145.7669	0.3291	121	117
1	754.0000	4.0000	10	0	159.3765	130.7200	145.8153	0.1480	122	112
1	755.0000	4.0000	10	0	159.4458	130.6326	146.0060	0.1537	122	125
1	756.0000	4.0000	10	0	159.4864	130.6749	146.0996	0.1284	127	121
1	757.0000	4.0000	10	0	159.4296	130.6538	146.0819	0.1038	132	122
1	758.0000	4.0000	10	0	159.4430	130.6334	145.9323	0.1553	126	128
1	759.0000	4.0000	10	0	159.3330	130.6556	145.8188	0.2131	119	115
1	760.0000	4.0000	10	0	159.5222	130.6524	146.0203	0.1621	131	129
1	761.0000	4.0000	10	0	159.5096	130.6590	146.0374	0.1229	127	124
1	762.0000	4.0000	10	0	159.5056	130.6345	146.1048	0.1969	130	128
1	763.0000	4.0000	10	0	159.4835	130.6138	146.1216	0.1663	123	123
1	764.0000	4.0000	10	0	159.4379	130.5913	145.9904	0.2348	134	123
1	765.0000	4.0000	10	0	159.5351	130.5788	146.1191	0.1581	131	124
1	766.0000	4.0000	10	0	159.4996	130.5874	146.2043	0.2266	134	121
1	767.0000	4.0000	10	0	159.5342	130.6249	146.2234	0.1562	140	122
1	768.0000	4.0000	10	0	159.5669	130.6430	146.3280	0.0985	134	125
1	769.0000	4.0000	10	0	159.5850	130.5739	146.2524	0.2397	127	127
1	770.0000	4.0000	10	0	159.5171	130.5881	146.2826	0.1478	142	123
1	771.0000	4.0000	10	0	159.5555	130.5699	146.2379	0.1552	133	119
1	772.0000	4.0000	10	0	159.6117	130.5581	146.3164	0.1620	133	125
1	773.0000	4.0000	10	0	159.5943	130.4892	146.2430	0.1796	134	119
1	774.0000	4.0000	10	0	159.5827	130.5375	146.2168	0.1809	136	124
1	775.0000	4.0000	10	0	159.4747	130.5010	146.0555	0.1818	130	130
1	776.0000	4.0000	10	0	159.5443	130.5730	146.1979	0.1160	131	129
1	777.0000	4.0000	10	0	159.5698	130.4811	146.1594	0.1428	133	125
1	778.0000	4.0000	9	0	159.6073	130.4461	146.1728	0.1683	128	121
1	779.0000	4.0000	10	0	159.4843	130.4859	146.2708	0.2327	133	125
1	780.0000	4.0000	9	0	159.5853	130.4699	146.2421	0.1112	121	119
1	781.0000	4.0000	10	0	159.5695	130.4023	146.1105	0.1842	130	124
1	782.0000	4.0000	9	0	159.5588	130.4344	146.1908	0.1444	119	115
1	783.0000	4.0000	10	0	159.4474	130.4978	146.1677	0.1272	121	125
1	784.0000	4.0000	10	0	159.4945	130.4587	146.1246	0.2389	124	123
1	785.0000	4.0000	10	0	159.5124	130.4298	146.1471	0.1478	129	120
1	786.0000	4.0000	10	0	159.5443	130.5650	146.0418	0.1829	130	102
1	787.0000	4.0000	10	0	159.3035	131.1022	146.0529	0.6623	94	71
1	788.0000	4.0000	10	0	159.5695	130.7553	145.9232	0.2627	119	113
1	789.0000	4.0000	10	0	159.6363	130.5145	146.1062	0.2466	134	121
1	790.0000	4.0000	10	0	159.6514	130.5256	146.0918	0.1299	132	119
1	791.0000	4.0000	10	0	159.7127	130.5706	146.2121	0.1621	137	122
1	792.0000	4.0000	10	0	159.7430	130.5116	146.2464	0.2065	131	126
1	793.0000	4.0000	10	0	159.6864	130.4921	146.1255	0.1791	133	127
1	794.0000	4.0000	10	0	159.7006	130.4515	145.9880	0.1385	133	123
1	795.0000	4.0000	10	0	159.7214	130.4692	146.1341	0.1362	131	122
1	796.0000	4.0000	10	0	159.7304	130.4632	146.1671	0.1366	132	119
1	797.0000	4.0000	10	0	159.7058	130.4485	146.0479	0.1821	134	124
1	798.0000	4.0000	10	0	159.7277	130.4076	146.0348	0.1271	122	119
1	799.0000	4.0000	10	0	159.6838	130.4412	146.0071	0.2249	129	124
1	800.0000	4.0000	9	0	159.6282	130.4893	146.0558	0.1816	119	124
1	801.0000	4.0000	10	0	159.2868	130.3912	145.8097	0.3142	128	121
1	802.0000	4.0000	10	0	159.4756	130.3444	145.9437	0.1696	121	120
1	803.0000	4.0000	10	0	159.4927	130.3096	145.8040	0.1823	127	118
1	804.0000	4.0000	10	0	159.5841	130.3932	145.8914	0.2440	122	120
1	805.0000	4.0000	10	0	159.7088	130.4283	145.6494	0.1656	118	122
1	806.0000	4.0000	10	0	159.5597	130.4647	145.6141	0.1755	127	116
1	807.0000	4.0000	9	0	159.6316	130.4463	145.7036	0.1791	135	117
1	808.0000	4.0000	10	0	159.5074	130.3435	145.7497	0.1501	128	121
1	809.0000	4.0000	10	0	159.3208	130.2263	145.5983	0.2381	125	124
1	810.0000	4.0000	10	0	159.3739	130.2806	145.6905	0.2146	136	124
1	811.0000	4.0000	10	0	159.3772	130.2644	145.6790	0.2055	131	119
1	812.0000	4.0000	10	0	159.3282	130.2422	145.6783	0.1140	129	115
1	813.0000	4.0000	10	0	159.4280	130.2439	145.6908	0.1686	127	116
1	814.0000	4.0000	9	0	159.3000	130.2464	145.7370	0.2667	126	122
1	815.0000	4.0000	10	0	159.4204	130.2047	145.8057	0.1709	128	122
1	816.0000	4.0000	10	0	159.2867	130.2517	145.7036	0.1633	130	122
1	817.0000	4.0000	10	0	159.4027	130.2355	145.7624	0.1991	134	119
1	818.0000	4.0000	10	0	159.3741	130.1878	145.6835	0.2604	132	124
1	819.0000	4.0000	10	0	159.3766	130.2435	145.6627	0.1509	125	124
1	820.0000	4.0000	9	0	159.4984	130.2230	145.6249	0.1662	126	123
1	821.0000	4.0000	10	0	159.2429	130.1078	145.2740	0.2607	131	122
1	822.0000	4.0000	10	0	159.0365	130.1063	145.2036	0.1820	126	124
1	823.0000	4.0000	10	0	159.0213	130.0625	145.3026	0.1321	131	124
2	0.0000	5.0000	7	0	85.3214	90.0490	46.6940	0.1878	108	104
2	1.0000	5.0000	7	0	85.2670	90.0776	46.7064	0.1641	108	103
2	2.0000	5.0000	7	0	85.3151	90.0451	46.7357	0.2039	113	106
2	3.0000	5.0000	7	0	85.1947	90.1220	46.8057	0.1807	108	104
2	4.0000	5.0000	7	0	85.2732	90.1967	46.6920	0.2016	118	106
2	5.0000	5.0000	7	0	85.3274	90.1026	46.7375	0.1674	108	104
2	6.0000	5.0000	7	0	85.2536	90.1312	46.6792	0.2040	108	99
2	7.0000	5.0000	7	0	85.2191	90.1099	46.7511	0.2483	113	107
2	8.0000	5.0000	7	0	85.3294	90.0588	46.8086	0.3126	106	107
2	9.0000	5.0000	7	0	85.1376	90.0638	46.7836	0.3096	110	109
2	10.0000	5.0000	7	0	85.1914	90.1470	46.7356	0.1768	106	109
3	11.0000	5.0000	6	0	84.8405	90.5379	226.7677	1.0634	106	99
2	12.0000	5.0000	8	0	85.2193	90.1707	46.6985	0.1902	101	94
2	13.0000	5.0000	7	0	85.2362	90.0572	46.7376	0.3013	106	96
2	14.0000	5.0000	8	0	85.2631	90.0731	46.7609	0.1933	109	103
2	15.0000	5.0000	8	0	85.2234	90.1700	46.7472	0.2037	104	104
2	16.0000	5.0000	7	0	85.3021	90.1296	46.7560	0.1659	108	100
2	17.0000	5.0000	8	0	85.2253	90.1950	46.7868	0.1894	113	105
2	18.0000	5.0000	7	0	85.2146	90.2055	46.7588	0.3661	112	105
2	19.0000	5.0000	8	0	85.2373	90.1164	46.7715	0.1966	111	102
2	20.0000	5.0000	8	0	85.2542	90.0807	46.8218	0.2180	113	102
2	21.0000	5.0000	8	0	85.1614	90.1809	46.7965	0.1991	109	107
2	22.0000	5.0000	7	0	85.1142	90.1373	46.7048	0.2595	111	102
2	23.0000	5.0000	8	0	85.1452	90.1971	46.7221	0.2840	112	104
2	24.0000	5.0000	9	0	85.0647	90.0340	46.7914	0.3884	111	105
2	25.0000	5.0000	8	0	85.3017	90.0484	46.8082	0.3378	109	96
2	26.0000	5.0000	8	0	85.5042	89.9556	46.6550	0.3144	113	105
2	27.0000	5.0000	9	0	86.0195	89.7767	46.4773	0.2421	108	110
2	28.0000	5.0000	8	0	85.9633	89.9820	46.5476	0.2399	103	100
2	29.0000	5.0000	8	0	85.9313	90.2265	46.4826	0.1884	104	97
2	30.0000	5.0000	8	0	85.7040	90.0499	46.4697	0.2831	104	100
2	31.0000	5.0000	9	0	85.8406	89.9173	46.4542	0.2398	104	111
2	32.0000	5.0000	7	0	85.7530	90.0323	46.6498	0.2244	108	105
2	33.0000	5.0000	8	0	85.8426	90.0982	46.5072	0.2797	105	109
2	34.0000	5.0000	8	0	85.8178	90.1891	46.6116	0.2337	105	112
2	35.0000	5.0000	7	0	85.8258	90.2893	46.6738	0.2346	111	101
2	36.0000	5.0000	8	0	85.8823	90.3305	46.8189	0.2875	111	107
2	37.0000	5.0000	8	0	85.8037	90.3494	46.8110	0.1586	116	106
2	38.0000	5.0000	8	0	85.7197	90.3940	46.8319	0.2343	111	109
2	39.0000	5.0000	7	0	85.7155	90.3335	46.8215	0.2586	109	108
2	40.0000	5.0000	8	0	85.8640	90.3356	46.8288	0.1985	111	107
2	41.0000	5.0000	8	0	85.8089	90.3191	46.8968	0.2043	115	106
2	42.0000	5.0000	8	0	85.8491	90.3474	46.8739	0.2892	110	108
2	43.0000	5.0000	8	0	85.7161	90.2722	46.8982	0.3244	111	94
2	44.0000	5.0000	8	0	85.8730	90.3134	46.8171	0.2004	109	95
2	45.0000	5.0000	8	0	85.7332	90.3198	46.8419	0.2237	108	94
2	46.0000	5.0000	8	0	85.7899	90.3705	46.9544	0.1735	109	98
2	47.0000	5.0000	8	0	85.8502	90.3845	46.9330	0.2540	108	103
2	48.0000	5.0000	9	0	85.7667	90.4248	47.0143	0.2161	108	105
2	49.0000	5.0000	7	0	85.7036	90.3947	47.0111	0.2512	113	115
2	50.0000	5.0000	7	0	85.8247	90.2676	46.9716	0.2991	114	112
2	51.0000	5.0000	7	0	85.7361	90.3833	46.9962	0.3021	113	112
2	52.0000	5.0000	8	0	85.7327	90.3541	46.9685	0.2402	114	107
2	53.0000	5.0000	8	0	85.7301	90.3662	46.9482	0.2234	110	104
2	54.0000	5.0000	7	0	85.7856	90.4011	46.9092	0.2264	117	107
2	55.0000	5.0000	7	0	85.7017	90.3894	47.0701	0.1952	115	105
2	56.0000	5.0000	7	0	85.6438	90.3978	46.8830	0.3164	111	111
2	57.0000	5.0000	8	0	85.8063	90.3704	46.9083	0.2521	108	109
2	58.0000	5.0000	8	0	85.8271	90.3358	46.9485	0.2816	117	111
2	59.0000	5.0000	7	0	85.7831	90.3864	46.8947	0.2594	113	109
2	60.0000	5.0000	7	0	85.9138	90.4163	46.8849	0.2028	114	109
2	61.0000	5.0000	7	0	85.8754	90.4777	46.8403	0.2199	115	115
2	62.0000	5.0000	8	0	85.7368	90.4248	46.7815	0.1734	107	102
2	63.0000	5.0000	8	0	85.6613	90.3833	46.8246	0.1877	110	108
2	64.0000	5.0000	7	0	85.6509	90.3346	46.8329	0.2136	111	110
2	65.0000	5.0000	8	0	85.6966	90.3508	46.8398	0.2733	107	99
2	66.0000	5.0000	7	0	85.7624	90.3224	46.8439	0.2396	102	99
2	67.0000	5.0000	8	0	85.8251	90.3561	46.9320	0.3645	105	103
2	68.0000	5.0000	8	0	85.9844	90.3309	46.8890	0.2104	110	109
2	69.0000	5.0000	8	0	85.8159	90.3916	47.0097	0.3142	112	110
2	70.0000	5.0000	7	0	85.9991	90.4566	46.8840	0.2108	114	109
2	71.0000	5.0000	7	0	86.0250	90.4001	46.9019	0.1778	111	114
2	72.0000	5.0000	7	0	85.9878	90.4514	46.8675	0.3091	111	105
2	73.0000	5.0000	7	0	86.0656	90.4120	46.8604	0.1879	106	108
2	74.0000	5.0000	8	0	85.9701	90.4482	46.8609	0.3070	110	109
2	75.0000	5.0000	7	0	85.9679	90.4742	46.8278	0.2150	125	107
2	76.0000	5.0000	8	0	86.0009	90.4429	46.8070	0.1768	127	98
2	77.0000	5.0000	7	0	85.8845	90.3959	46.9156	0.2703	119	104
2	78.0000	5.0000	8	0	86.0129	90.4669	46.8985	0.2524	115	113
2	79.0000	5.0000	8	0	85.9937	90.5368	46.7972	0.2674	109	97
2	80.0000	5.0000	7	0	85.9415	90.5961	46.8486	0.2924	112	105
0	81.0000	5.0000	0	3	0.0000	0.0000	0.0000	0.0000	113	104
2	82.0000	5.0000	7	0	86.1779	90.5941	46.8919	0.2677	112	106
2	83.0000	5.0000	8	0	86.1957	90.6606	46.9130	0.2653	115	106
2	84.0000	5.0000	7	0	86.2396	90.7565	46.9598	0.2167	116	102
2	85.0000	5.0000	7	0	86.1653	90.8753	46.9440	0.2441	112	101
2	86.0000	5.0000	7	0	86.3331	90.7706	46.9461	0.2077	111	104
2	87.0000	5.0000	8	0	86.3366	90.8660	46.9341	0.1840	108	105
2	88.0000	5.0000	7	0	86.4884	90.6957	47.0155	0.2961	102	98
2	89.0000	5.0000	8	0	86.8006	90.8736	47.0374	0.2548	108	89
1	90.0000	5.0000	10	0	69.9226	50.0168	110.2809	0.2355	123	99
1	91.0000	5.0000	10	0	69.7602	50.1156	110.4733	0.1654	134	112
1	92.0000	5.0000	10	0	69.7018	50.1594	110.5032	0.2483	138	116
1	93.0000	5.0000	10	0	69.8134	50.0055	110.5123	0.1677	140	124
1	94.0000	5.0000	10	0	69.7095	50.1703	110.4869	0.2454	140	124
1	95.0000	5.0000	10	0	69.7605	50.1136	110.4577	0.2064	148	125
1	96.0000	5.0000	10	0	69.6125	50.0214	110.5830	0.1698	139	132
1	97.0000	5.0000	10	0	69.7361	50.0038	110.4621	0.1942	145	125
1	98.0000	5.0000	10	0	69.7213	49.9758	110.4248	0.2086	141	125
1	99.0000	5.0000	10	0	69.7166	49.9886	110.4088	0.1359	147	137
1	100.0000	5.0000	10	0	69.9130	50.0593	110.2455	0.1695	143	123
1	101.0000	5.0000	10	0	69.8380	50.0021	110.1675	0.1998	137	118
1	102.0000	5.0000	10	0	70.2308	49.9093	109.6989	0.2631	117	78
1	103.0000	5.0000	10	0	69.7859	50.0360	109.6792	0.3981	120	82
1	104.0000	5.0000	10	0	69.4489	50.2603	110.1178	0.2909	133	116
1	105.0000	5.0000	10	0	69.5798	50.0909	110.1163	0.2564	141	126
1	106.0000	5.0000	10	0	69.6988	50.1744	109.9828	0.2053	143	122
1	107.0000	5.0000	10	0	69.5235	50.1926	110.1170	0.2693	147	130
1	108.0000	5.0000	10	0	69.4894	50.1618	110.1647	0.2106	144	127
1	109.0000	5.0000	10	0	69.5001	50.1857	110.1425	0.2475	150	128
1	110.0000	5.0000	10	0	69.4911	50.1773	110.0796	0.2330	146	132
1	111.0000	5.0000	10	0	69.5500	50.1446	110.1497	0.1326	150	134
1	112.0000	5.0000	10	0	69.4521	50.0923	110.2832	0.2730	141	133
1	113.0000	5.0000	10	0	69.5363	50.1754	110.1283	0.1952	145	128
1	114.0000	5.0000	10	0	69.4938	50.1471	110.1457	0.2247	150	135
1	115.0000	5.0000	10	0	69.4832	50.1243	110.2057	0.2067	142	133
1	116.0000	5.0000	7	0	69.1744	50.2120	110.2885	0.5660	91	75
2	117.0000	5.0000	7	0	54.6839	67.4365	32.2488	0.1685	99	83
2	118.0000	5.0000	7	0	54.3591	67.8465	32.4246	0.4815	107	95
2	119.0000	5.0000	8	0	54.8301	67.5037	32.2897	0.2414	112	100
2	120.0000	5.0000	7	0	54.7905	67.8415	32.4807	0.1782	103	101
2	121.0000	5.0000	6	0	54.5475	67.8598	32.5846	0.2851	114	94
2	122.0000	5.0000	7	0	54.7078	67.4501	32.1875	0.1924	119	101
3	123.0000	5.0000	6	0	54.5494	67.5137	32.1615	0.8897	120	92
2	124.0000	5.0000	7	0	54.4972	67.6904	32.6425	0.2392	122	103
2	125.0000	5.0000	7	0	54.6609	67.7992	32.5778	0.2492	113	96
3	126.0000	5.0000	6	0	54.3354	67.7311	32.2165	0.9287	105	95
2	127.0000	5.0000	9	0	54.6721	67.7853	32.5600	0.3123	115	91
2	128.0000	5.0000	8	0	54.9246	67.4748	31.9046	0.5914	99	85
2	129.0000	5.0000	7	0	54.3591	67.4856	32.4546	0.3284	108	97
2	130.0000	5.0000	9	0	54.6739	68.2027	32.0176	0.6780	100	90
2	131.0000	5.0000	8	0	54.3522	67.7139	32.6531	0.3496	106	93
2	132.0000	5.0000	7	0	54.5818	67.3998	32.3159	0.1479	107	99
2	133.0000	5.0000	8	0	54.4735	67.6119	32.6526	0.2570	113	99
2	134.0000	5.0000	7	0	54.5020	67.7814	32.6954	0.3191	117	105
3	135.0000	5.0000	7	0	54.3375	67.7951	32.3096	0.7971	118	96
2	136.0000	5.0000	7	0	54.5774	67.7634	32.6004	0.2475	120	96
2	137.0000	5.0000	8	0	54.2779	67.7681	32.3467	0.7120	119	103
2	138.0000	5.0000	8	0	54.4086	67.6704	32.7428	0.2451	116	106
2	139.0000	5.0000	8	0	54.4202	67.9361	32.6631	0.3048	111	108
2	140.0000	5.0000	7	0	54.8210	67.8001	32.2842	0.3470	129	97
2	141.0000	5.0000	7	0	54.7929	67.9218	32.5315	0.1775	120	108
2	142.0000	5.0000	7	0	54.6066	67.8241	32.6449	0.1823	107	101
2	143.0000	5.0000	7	0	54.6122	67.7669	32.6256	0.1492	114	103
2	144.0000	5.0000	8	0	54.5175	67.7917	32.6997	0.2353	115	104
2	145.0000	5.0000	9	0	54.6109	67.8550	32.6852	0.2130	121	109
2	146.0000	5.0000	7	0	54.6642	67.6655	32.3115	0.3160	103	95
2	147.0000	5.0000	7	0	54.4826	67.7300	32.4913	0.3358	120	105
3	148.0000	5.0000	6	0	54.5006	67.7921	32.7816	0.4319	120	102
2	149.0000	5.0000	8	0	54.5962	67.3480	32.3076	0.2242	124	108
2	150.0000	5.0000	8	0	54.5411	67.9877	32.6616	0.2743	123	106
2	151.0000	5.0000	7	0	54.2703	67.7409	32.6937	0.2656	120	96
2	152.0000	5.0000	6	0	54.6022	67.6409	32.6880	0.1614	112	97
2	153.0000	5.0000	7	0	54.6641	67.4741	32.3006	0.2004	125	101
2	154.0000	5.0000	7	0	54.4468	67.5857	32.6594	0.2713	119	104
2	155.0000	5.0000	7	0	54.4034	67.8947	32.3039	0.7155	119	99
2	156.0000	5.0000	7	0	54.4721	67.8050	32.6670	0.2849	108	102
2	157.0000	5.0000	7	0	54.8644	67.7444	32.3031	0.2474	116	105
2	158.0000	5.0000	7	0	54.5561	67.7725	32.6175	0.2531	126	100
2	159.0000	5.0000	7	0	54.5037	67.7276	32.5863	0.4838	113	96
2	160.0000	5.0000	6	0	54.4140	67.7810	32.7971	0.3925	117	107
2	161.0000	5.0000	6	0	54.5624	67.7566	32.3728	0.2811	122	99
2	162.0000	5.0000	7	0	54.4503	67.6391	32.7055	0.1788	120	111
2	163.0000	5.0000	7	0	54.6140	67.8177	32.6697	0.3194	113	109
2	164.0000	5.0000	7	0	54.3941	67.8369	32.7812	0.2573	122	105
2	165.0000	5.0000	8	0	54.2386	67.9900	32.8005	0.1992	123	109
2	166.0000	5.0000	6	0	54.3024	67.6904	32.7152	0.1951	122	105
2	167.0000	5.0000	7	0	54.4205	67.8630	32.6435	0.2245	107	98
2	168.0000	5.0000	6	0	54.4381	67.8686	32.6682	0.1588	123	110
2	169.0000	5.0000	7	0	54.2751	67.7273	32.6759	0.2582	121	104
0	170.0000	5.0000	0	3	0.0000	0.0000	0.0000	0.0000	125	102
2	171.0000	5.0000	7	0	54.4202	67.8307	32.6791	0.1918	119	99
2	172.0000	5.0000	6	0	54.4111	67.8977	32.6780	0.3525	120	99
2	173.0000	5.0000	8	0	54.5323	67.9804	32.7112	0.2309	107	106
2	174.0000	5.0000	6	0	54.5937	67.8752	32.2676	0.2826	126	96
2	175.0000	5.0000	6	0	54.3621	67.8738	32.6211	0.3318	118	100
2	176.0000	5.0000	7	0	54.4681	67.8048	32.6910	0.1812	125	104
2	177.0000	5.0000	7	0	54.3687	67.9410	32.6111	0.2641	104	102
2	178.0000	5.0000	6	0	54.0273	67.7816	32.5062	0.5712	110	99
2	179.0000	5.0000	7	0	54.8176	68.1195	32.6132	0.3303	133	98
2	180.0000	5.0000	8	0	54.3819	68.0421	32.6187	0.1795	118	101
2	181.0000	5.0000	7	0	54.3909	67.9080	32.6457	0.1680	111	100
2	182.0000	5.0000	7	0	54.3933	67.9180	32.6665	0.2441	122	99
2	183.0000	5.0000	7	0	54.4557	67.7534	32.7060	0.3233	116	100
2	184.0000	5.0000	8	0	54.4656	67.6803	32.4216	0.3644	121	101
2	185.0000	5.0000	7	0	54.4744	67.7682	32.6542	0.2873	112	102
2	186.0000	5.0000	7	0	54.1031	67.7530	32.8183	0.4057	116	100
2	187.0000	5.0000	7	0	54.1422	67.7789	32.7528	0.3959	110	109
2	188.0000	5.0000	7	0	54.3419	67.7942	32.7250	0.3011	122	99
2	189.0000	5.0000	6	0	54.5303	68.0018	32.6064	0.1474	121	103
2	190.0000	5.0000	7	0	54.1533	67.8970	32.5704	0.4264	114	102
2	191.0000	5.0000	6	0	54.3264	67.7265	32.7615	0.1634	115	99
2	192.0000	5.0000	7	0	54.4209	67.9262	32.6690	0.2990	122	102
2	193.0000	5.0000	7	0	54.2760	67.8507	32.7099	0.1122	112	100
2	194.0000	5.0000	7	0	54.7224	67.8868	32.5116	0.2973	113	101
2	195.0000	5.0000	7	0	54.4483	67.6741	32.8203	0.2328	111	100
2	196.0000	5.0000	8	0	54.5715	67.9214	32.6680	0.2163	125	107
2	197.0000	5.0000	7	0	54.9300	67.8379	32.1807	0.2876	113	104
2	198.0000	5.0000	7	0	54.2401	67.9543	32.6336	0.3044	112	94
2	199.0000	5.0000	6	0	54.5046	67.6488	32.7367	0.1774	127	105
2	200.0000	5.0000	8	0	54.2703	67.8909	32.6008	0.3439	122	102
2	201.0000	5.0000	7	0	54.5780	67.6465	32.3671	0.3086	123	103
2	202.0000	5.0000	7	0	54.4479	67.4618	32.4227	0.1451	109	102
2	203.0000	5.0000	7	0	54.2067	67.7613	32.7754	0.4371	118	111
2	204.0000	5.0000	8	0	53.9480	68.0466	32.4942	0.7868	119	107
2	205.0000	5.0000	8	0	54.4538	67.9371	32.7548	0.3123	111	107
2	206.0000	5.0000	6	0	54.5294	67.6979	32.2194	0.1871	120	100
2	207.0000	5.0000	7	0	54.4728	67.6579	32.6638	0.1977	123	103
2	208.0000	5.0000	7	0	54.3271	67.8121	32.5979	0.2609	127	110
2	209.0000	5.0000	6	0	54.3848	68.0139	32.6059	0.2863	123	101
2	210.0000	5.0000	7	0	54.3327	67.8950	32.6053	0.2829	120	105
2	211.0000	5.0000	7	0	54.5948	67.8524	32.6031	0.2876	119	103
2	212.0000	5.0000	8	0	54.3894	67.7307	32.7143	0.1649	118	112
2	213.0000	5.0000	8	0	54.2774	67.8139	32.7104	0.3423	109	107
0	214.0000	5.0000	0	3	0.0000	0.0000	0.0000	0.0000	118	97
2	215.0000	5.0000	7	0	54.4820	67.4617	32.2684	0.1725	120	106
2	216.0000	5.0000	7	0	54.3532	67.9649	32.5926	0.2479	127	103
2	217.0000	5.0000	8	0	54.8329	67.9158	32.0740	0.5670	107	107
2	218.0000	5.0000	7	0	54.3167	67.8176	32.6554	0.3165	122	110
2	219.0000	5.0000	7	0	54.0170	67.6830	32.7674	0.3871	129	106
2	220.0000	5.0000	7	0	54.4993	67.9420	32.5964	0.2127	122	96
3	221.0000	5.0000	7	0	54.6832	67.6397	32.4924	0.3680	120	97
3	222.0000	5.0000	6	0	54.5309	67.4983	32.4770	0.4111	125	97
2	223.0000	5.0000	6	0	54.1787	67.7032	32.6039	0.1767	131	100
2	224.0000	5.0000	7	0	54.6840	68.0062	32.4075	0.2172	120	104
3	225.0000	5.0000	7	0	54.7450	67.8080	32.5225	0.5621	106	103
2	226.0000	5.0000	6	0	54.3440	67.4813	32.5197	0.1807	107	98
2	227.0000	5.0000	6	0	54.4467	67.6210	32.4634	0.2143	102	87
2	228.0000	5.0000	7	0	54.2455	67.7003	32.3645	0.3284	106	80
2	229.0000	5.0000	9	0	54.1385	67.5364	32.7829	0.2941	116	81
3	230.0000	5.0000	6	0	54.4397	66.9787	33.0489	0.7584	122	96
2	231.0000	5.0000	7	0	53.9837	67.2809	32.8505	0.3249	122	98
2	232.0000	5.0000	8	0	54.1700	67.4950	32.8825	0.3334	121	104
2	233.0000	5.0000	6	0	54.1926	67.0828	32.5868	0.1340	113	105
2	234.0000	5.0000	7	0	54.4273	67.5293	32.4105	0.3509	123	99
2	235.0000	5.0000	6	0	54.3464	67.3918	32.9893	0.1882	111	99
2	236.0000	5.0000	6	0	54.2995	66.9905	32.7539	0.2347	119	99
2	237.0000	5.0000	6	0	54.1519	67.1494	33.0203	0.3022	121	99
2	238.0000	5.0000	8	0	54.1312	67.3676	33.1061	0.3277	117	100
2	239.0000	5.0000	8	0	54.4225	67.2773	33.2576	0.1819	105	108
2	240.0000	5.0000	6	0	53.9552	67.0129	33.0797	0.6189	111	83
3	241.0000	5.0000	7	0	54.2373	65.9549	33.0936	0.9134	102	76
2	242.0000	5.0000	8	0	55.2151	67.0550	33.0682	0.2627	107	100
3	243.0000	5.0000	6	0	55.0497	67.1924	32.9763	0.3579	106	100
3	244.0000	5.0000	7	0	55.2066	66.3548	32.6134	1.3146	122	93
2	245.0000	5.0000	6	0	55.0967	66.8640	33.2388	0.3887	114	89
2	246.0000	5.0000	7	0	55.0987	67.4703	32.7628	0.6413	114	92
2	247.0000	5.0000	6	0	55.4170	67.3033	33.2199	0.3111	109	95
2	248.0000	5.0000	8	0	54.9886	67.3624	33.1323	0.2931	124	106
2	249.0000	5.0000	7	0	55.0604	67.0770	33.2165	0.2352	116	96
2	250.0000	5.0000	7	0	54.7172	67.2998	32.9004	0.6929	116	100
2	251.0000	5.0000	7	0	54.9578	67.1146	33.1987	0.1889	117	101
0	252.0000	5.0000	0	3	0.0000	0.0000	0.0000	0.0000	97	67
3	253.0000	5.0000	7	0	55.0455	66.9546	31.7312	0.4701	92	83
0	254.0000	5.0000	0	3	0.0000	0.0000	0.0000	0.0000	99	88
3	255.0000	5.0000	7	0	54.6463	67.0648	31.0698	1.1418	104	95
2	256.0000	5.0000	7	0	54.8363	67.2509	31.6152	0.1442	95	91
2	257.0000	5.0000	7	0	54.6069	67.1820	31.7262	0.2539	97	84
3	258.0000	5.0000	7	0	54.5380	66.6123	31.8172	0.4357	100	91
2	259.0000	5.0000	7	0	55.1060	67.3364	31.2266	0.2522	102	99
2	260.0000	5.0000	9	0	54.8178	67.4030	31.5245	0.2433	123	105
2	261.0000	5.0000	7	0	54.6991	67.1772	31.6018	0.2663	97	96
2	262.0000	5.0000	7	0	54.7352	67.0744	31.7413	0.3283	102	86
2	263.0000	5.0000	7	0	54.4438	67.5892	31.5003	0.6700	102	92
2	264.0000	5.0000	6	0	54.9233	67.5926	31.7652	0.1829	106	98
2	265.0000	5.0000	7	0	54.5159	68.0416	31.2636	0.5814	101	93
2	266.0000	5.0000	7	0	55.5387	68.4261	31.0553	0.4167	107	103
2	267.0000	5.0000	9	0	54.9272	67.7906	31.7732	0.2271	106	101
2	268.0000	5.0000	7	0	54.7324	67.7624	31.7939	0.1533	104	97
2	269.0000	5.0000	7	0	54.6175	67.7724	31.7739	0.1309	97	104
2	270.0000	5.0000	9	0	54.6822	67.8826	31.6777	0.2259	105	99
2	271.0000	5.0000	7	0	54.4732	67.9759	31.8420	0.3064	116	98
2	272.0000	5.0000	7	0	54.3732	67.9669	31.9538	0.2847	107	96
2	273.0000	5.0000	7	0	54.8468	67.8590	31.6890	0.2203	103	95
3	274.0000	5.0000	6	0	55.2232	67.7711	31.6944	0.6462	98	83
2	275.0000	5.0000	7	0	55.0639	67.4789	31.9363	0.6286	76	58
3	276.0000	5.0000	7	0	97.8599	44.5284	175.9464	1.4339	76	54
1	277.0000	5.0000	7	0	70.1286	52.7178	109.8959	0.6203	64	48
1	278.0000	5.0000	9	0	69.7356	52.4019	109.9857	0.3412	103	70
1	279.0000	5.0000	10	0	69.6761	52.4945	110.0748	0.2544	129	98
1	280.0000	5.0000	10	0	69.6015	52.4667	110.0963	0.2650	143	104
1	281.0000	5.0000	10	0	69.5861	52.4449	110.2850	0.2028	117	78
1	282.0000	5.0000	7	0	69.5518	52.2311	109.0968	1.0233	44	39
1	283.0000	5.0000	10	0	70.1409	52.4286	109.8534	0.6502	96	54
1	284.0000	5.0000	10	0	69.3066	52.6570	110.0831	0.2547	122	76
1	285.0000	5.0000	10	0	69.3793	52.6743	110.0351	0.2278	132	95
1	286.0000	5.0000	10	0	69.4222	52.6079	110.1409	0.2124	150	110
1	287.0000	5.0000	10	0	69.4114	52.6183	110.1206	0.2477	148	117
1	288.0000	5.0000	10	0	69.4745	52.4445	110.2440	0.2700	151	125
1	289.0000	5.0000	10	0	69.5707	52.5302	110.1187	0.2098	153	123
1	290.0000	5.0000	10	0	69.4377	52.6302	110.1004	0.1669	152	124
1	291.0000	5.0000	10	0	69.3717	52.5013	110.2468	0.1635	148	128
1	292.0000	5.0000	10	0	69.3716	52.5623	110.1727	0.2409	150	124
1	293.0000	5.0000	10	0	69.4593	52.5407	110.0998	0.2440	151	122
1	294.0000	5.0000	10	0	69.4049	52.4885	110.0702	0.2229	147	127
1	295.0000	5.0000	10	0	69.4825	52.5766	109.9483	0.3177	133	92
1	296.0000	5.0000	10	0	69.1911	52.4469	110.1146	0.4338	147	111
1	297.0000	5.0000	10	0	69.1870	52.3592	110.2510	0.3986	157	124
1	298.0000	5.0000	10	0	69.4275	52.3112	110.1093	0.2444	152	127
1	299.0000	5.0000	10	0	69.3075	52.4018	110.1594	0.2855	150	129
1	300.0000	5.0000	10	0	69.4278	52.3981	110.0038	0.2336	155	126
1	301.0000	5.0000	10	0	69.4241	52.3808	110.0288	0.2665	147	124
1	302.0000	5.0000	10	0	69.2946	52.4390	110.0775	0.2516	152	126
1	303.0000	5.0000	10	0	69.3494	52.5122	109.9969	0.2542	154	131
1	304.0000	5.0000	10	0	69.2997	52.3926	110.0330	0.4328	139	102
1	305.0000	5.0000	10	0	69.5358	52.5042	109.9102	0.2062	158	117
1	306.0000	5.0000	10	0	69.3038	52.4783	110.1359	0.3863	153	132
1	307.0000	5.0000	10	0	69.3923	52.5674	110.0265	0.3203	151	129
1	308.0000	5.0000	10	0	69.4428	52.4010	110.0491	0.2179	158	134
1	309.0000	5.0000	10	0	69.2368	52.6052	110.0255	0.2172	159	130
1	310.0000	5.0000	10	0	69.1741	52.5371	110.1626	0.3927	156	128
1	311.0000	5.0000	10	0	69.2225	52.4710	110.0888	0.2862	148	119
2	312.0000	5.0000	7	0	55.8104	64.7059	32.9515	0.1115	107	81
2	313.0000	5.0000	8	0	55.2796	64.3802	33.3250	0.3053	130	96
2	314.0000	5.0000	7	0	55.2175	64.3571	33.5637	0.0605	120	99
2	315.0000	5.0000	7	0	55.2207	64.2941	33.4567	0.2352	118	98
2	316.0000	5.0000	7	0	55.2682	64.5939	33.0978	0.5794	104	72
3	317.0000	5.0000	7	0	53.7456	65.8476	212.2302	0.4996	115	78
3	318.0000	5.0000	7	0	54.0041	65.9646	32.3829	0.5227	111	78
2	319.0000	5.0000	7	0	54.1048	66.5592	32.2325	0.4406	111	84
3	320.0000	5.0000	7	0	53.6019	66.1070	32.4844	0.2272	108	82
2	321.0000	5.0000	6	0	54.3297	66.2257	31.6559	0.4968	104	79
2	322.0000	5.0000	7	0	53.6933	66.0288	32.3171	0.2856	104	74
3	323.0000	5.0000	6	0	53.6524	65.6028	31.7909	1.0166	106	70
2	324.0000	5.0000	7	0	54.8123	65.3270	31.0324	0.7396	95	66
2	325.0000	5.0000	6	0	53.4529	65.1778	32.2601	1.2305	76	60
0	326.0000	5.0000	0	3	0.0000	0.0000	0.0000	0.0000	62	58
0	327.0000	5.0000	0	3	0.0000	0.0000	0.0000	0.0000	47	47
2	328.0000	5.0000	7	0	54.4860	65.9773	32.0750	1.2471	88	61
3	329.0000	5.0000	6	0	158.1697	132.8349	279.4870	0.6483	107	75
2	330.0000	5.0000	7	0	54.1723	66.0476	32.8705	0.1544	112	88
2	331.0000	5.0000	8	0	54.2508	66.0552	32.7706	0.2792	114	92
2	332.0000	5.0000	7	0	53.8659	65.7056	32.9663	0.2504	116	93
2	333.0000	5.0000	7	0	54.4024	65.9778	32.7861	0.1575	116	99
2	334.0000	5.0000	7	0	54.3434	65.4492	32.5657	0.2747	121	100
2	335.0000	5.0000	8	0	54.1581	66.0631	32.9034	0.2924	112	92
2	336.0000	5.0000	7	0	54.1252	66.0505	32.8863	0.2447	124	95
0	337.0000	5.0000	0	3	0.0000	0.0000	0.0000	0.0000	108	80
3	338.0000	5.0000	6	0	53.9989	66.1889	33.3137	0.2876	117	86
2	339.0000	5.0000	7	0	53.9488	66.1358	32.7533	0.3732	113	96
2	340.0000	5.0000	7	0	53.7480	66.4204	33.2417	0.1367	109	95
2	341.0000	5.0000	7	0	53.8035	66.4526	33.2438	0.2550	108	95
2	342.0000	5.0000	7	0	53.7500	66.4798	33.3409	0.3322	112	90
2	343.0000	5.0000	7	0	53.7653	66.4636	33.3481	0.2671	100	81
3	344.0000	5.0000	6	0	53.4942	65.7359	32.0847	0.8195	88	68
3	345.0000	5.0000	6	0	53.6160	66.0769	32.1033	0.7377	91	72
3	346.0000	5.0000	6	0	54.5061	66.5995	32.0487	1.2786	95	74
2	347.0000	5.0000	6	0	54.5144	66.4109	31.9866	0.2425	93	71
2	348.0000	5.0000	6	0	54.4570	66.3433	32.0537	0.8150	86	69
2	349.0000	5.0000	6	0	53.7473	66.0431	32.2650	0.5667	82	65
2	350.0000	5.0000	7	0	53.6115	66.3102	32.1075	0.4106	87	63
2	351.0000	5.0000	7	0	53.4401	65.6744	32.4882	1.0105	88	62
0	352.0000	5.0000	0	3	0.0000	0.0000	0.0000	0.0000	75	55
3	353.0000	5.0000	8	0	55.0680	65.9015	31.7309	1.5600	82	55
2	354.0000	5.0000	7	0	53.5368	66.4617	32.0102	0.8870	76	54
0	355.0000	5.0000	0	3	0.0000	0.0000	0.0000	0.0000	48	39
0	356.0000	5.0000	0	3	0.0000	0.0000	0.0000	0.0000	44	39
3	357.0000	5.0000	6	0	63.7622	153.2963	214.1542	1.8760	43	39
0	358.0000	5.0000	0	3	0.0000	0.0000	0.0000	0.0000	34	35
0	359.0000	5.0000	0	3	0.0000	0.0000	0.0000	0.0000	28	42
3	360.0000	5.0000	6	0	58.6775	88.9526	80.9694	1.6072	46	45
0	361.0000	5.0000	0	3	0.0000	0.0000	0.0000	0.0000	33	34
0	362.0000	5.0000	0	3	0.0000	0.0000	0.0000	0.0000	33	37
3	363.0000	5.0000	6	0	178.9997	138.1343	251.5462	1.8904	39	38
0	364.0000	5.0000	0	3	0.0000	0.0000	0.0000	0.0000	43	37
0	365.0000	5.0000	0	3	0.0000	0.0000	0.0000	0.0000	38	36
0	366.0000	5.0000	0	3	0.0000	0.0000	0.0000	0.0000	44	39
0	367.0000	5.0000	0	3	0.0000	0.0000	0.0000	0.0000	47	52
1	368.0000	5.0000	6	0	58.6164	134.2835	128.1180	1.2951	55	43
0	369.0000	5.0000	0	3	0.0000	0.0000	0.0000	0.0000	32	36
0	370.0000	5.0000	0	3	0.0000	0.0000	0.0000	0.0000	31	45
0	371.0000	5.0000	0	3	0.0000	0.0000	0.0000	0.0000	36	44
0	372.0000	5.0000	0	3	0.0000	0.0000	0.0000	0.0000	58	39
0	373.0000	5.0000	0	3	0.0000	0.0000	0.0000	0.0000	42	42
0	374.0000	5.0000	0	3	0.0000	0.0000	0.0000	0.0000	42	39
1	375.0000	5.0000	6	0	49.8368	96.1789	143.1236	1.7365	33	41
0	376.0000	5.0000	0	3	0.0000	0.0000	0.0000	0.0000	30	40
0	377.0000	5.0000	0	3	0.0000	0.0000	0.0000	0.0000	39	44
0	378.0000	5.0000	0	3	0.0000	0.0000	0.0000	0.0000	40	44
0	379.0000	5.0000	0	3	0.0000	0.0000	0.0000	0.0000	36	39
0	380.0000	5.0000	0	3	0.0000	0.0000	0.0000	0.0000	42	34
0	381.0000	5.0000	0	3	0.0000	0.0000	0.0000	0.0000	51	45
0	382.0000	5.0000	0	3	0.0000	0.0000	0.0000	0.0000	61	40
0	383.0000	5.0000	0	3	0.0000	0.0000	0.0000	0.0000	46	43
1	384.0000	5.0000	7	0	0.3399	117.3448	17.2117	0.8262	65	51
1	385.0000	5.0000	9	0	179.4488	62.3717	163.0449	0.5743	98	63
1	386.0000	5.0000	10	0	179.2129	62.4197	163.5611	0.3384	126	94
0	387.0000	5.0000	0	3	0.0000	0.0000	0.0000	0.0000	146	115
1	388.0000	5.0000	10	0	178.9192	62.2892	164.4983	0.1329	157	126
1	389.0000	5.0000	10	0	178.4813	62.3262	164.8012	0.2450	153	130
1	390.0000	5.0000	10	0	178.4171	62.3303	165.0719	0.1333	143	136
1	391.0000	5.0000	10	0	178.5845	62.5892	164.5931	0.4157	146	131
1	392.0000	5.0000	10	0	178.3877	62.4539	165.1659	0.2657	150	135
1	393.0000	5.0000	10	0	178.2014	62.4655	165.2287	0.3335	147	129
1	394.0000	5.0000	10	0	178.1514	62.4242	165.2612	0.1733	155	125
1	395.0000	5.0000	10	0	177.8282	62.8227	165.6499	0.4371	148	124
1	396.0000	5.0000	9	0	178.1687	62.7227	165.8272	0.5703	139	108
1	397.0000	5.0000	10	0	177.8033	62.7054	166.6897	0.3614	148	119
1	398.0000	5.0000	9	0	177.9663	62.7758	166.8360	0.2559	137	109
1	399.0000	5.0000	10	0	177.6173	62.7934	166.8211	0.6521	143	112
1	400.0000	5.0000	9	0	177.2420	62.7619	167.5336	0.6074	138	112
1	401.0000	5.0000	10	0	177.3954	62.5035	167.7759	0.2521	142	120
1	402.0000	5.0000	10	0	177.3218	62.6864	167.7082	0.3098	141	120
1	403.0000	5.0000	9	0	177.2614	62.6028	167.5082	0.2973	136	119
1	404.0000	5.0000	10	0	176.7418	62.5546	167.2238	0.3162	150	124
1	405.0000	5.0000	9	0	176.8250	62.7402	167.5379	0.2905	141	113
1	406.0000	5.0000	9	0	176.9518	62.4965	167.8351	0.2084	150	111
1	407.0000	5.0000	8	0	176.5441	63.2548	169.1647	0.5496	135	97
1	408.0000	5.0000	8	0	175.9774	62.5361	170.0314	0.3571	156	110
1	409.0000	5.0000	9	0	176.0355	62.7045	170.0360	0.2978	146	115
1	410.0000	5.0000	9	0	176.1853	62.8016	170.0466	0.3647	138	104
1	411.0000	5.0000	9	0	175.4342	62.4816	171.6667	0.3458	147	103
1	412.0000	5.0000	9	0	175.4055	62.5797	171.5202	0.1615	142	114
1	413.0000	5.0000	9	0	175.2629	62.7430	171.5559	0.4912	147	103
1	414.0000	5.0000	9	0	174.8528	62.5844	172.7643	0.3203	151	109
1	415.0000	5.0000	9	0	174.6956	62.3966	172.7557	0.2798	145	117
1	416.0000	5.0000	9	0	174.4800	62.4775	172.8391	0.2724	151	121
1	417.0000	5.0000	9	0	174.3198	62.4238	172.9135	0.1395	143	120
1	418.0000	5.0000	9	0	174.3158	62.3626	172.8750	0.2234	148	123
1	419.0000	5.0000	9	0	174.2720	62.4476	172.7888	0.2978	149	116
1	420.0000	5.0000	9	0	174.1960	62.4050	172.7650	0.3343	149	122
1	421.0000	5.0000	10	0	174.3690	62.3634	172.7726	0.2091	153	120
1	422.0000	5.0000	10	0	174.5362	62.3912	172.6400	0.1348	154	126
1	423.0000	5.0000	10	0	174.1691	62.3654	173.0399	0.5439	150	123
1	424.0000	5.0000	10	0	174.3152	62.3417	172.9744	0.2968	149	120
1	425.0000	5.0000	9	0	174.3525	62.5158	172.5789	0.4377	153	113
1	426.0000	5.0000	8	0	173.6016	62.9137	174.4765	0.8923	133	96
1	427.0000	5.0000	9	0	173.0248	62.3104	175.9062	0.2089	145	113
1	428.0000	5.0000	10	0	172.9471	62.2299	175.7068	0.3526	157	118
1	429.0000	5.0000	10	0	172.9433	62.2354	175.8562	0.3867	150	126
1	430.0000	5.0000	9	0	172.9727	62.4754	175.3784	0.4008	161	127
1	431.0000	5.0000	10	0	173.0039	62.2848	175.7570	0.2432	152	127
1	432.0000	5.0000	10	0	172.9127	62.3416	175.6929	0.2533	154	124
1	433.0000	5.0000	10	0	172.5529	62.2494	175.8442	0.5934	147	124
1	434.0000	5.0000	10	0	173.0256	62.3411	175.8203	0.2557	153	125
1	435.0000	5.0000	10	0	172.9124	62.3480	175.8263	0.2075	162	123
1	436.0000	5.0000	10	0	172.9508	62.3845	175.8991	0.2427	157	130
1	437.0000	5.0000	10	0	172.9107	62.1903	175.7807	0.3064	159	131
1	438.0000	5.0000	10	0	172.9989	62.2879	175.8304	0.1491	156	124
1	439.0000	5.0000	9	0	172.8681	62.3231	175.9166	0.2576	160	128
1	440.0000	5.0000	10	0	172.9075	62.1949	175.8995	0.1655	160	139
1	441.0000	5.0000	10	0	172.9213	62.2175	175.9618	0.2154	158	136
1	442.0000	5.0000	9	0	173.1271	62.3034	175.7246	0.1831	158	124
1	443.0000	5.0000	9	0	172.9241	62.2431	175.9866	0.1912	159	133
1	444.0000	5.0000	9	0	173.0048	62.3183	175.8848	0.1509	153	130
1	445.0000	5.0000	10	0	172.9334	62.5107	175.5921	0.4195	162	134
1	446.0000	5.0000	10	0	173.0927	62.4371	175.8796	0.3831	152	125
1	447.0000	5.0000	9	0	172.8288	62.4184	175.7781	0.3623	161	121
1	448.0000	5.0000	10	0	172.8662	62.2281	175.8826	0.3019	161	132
1	449.0000	5.0000	10	0	172.9357	62.2313	175.9598	0.1529	155	133
1	450.0000	5.0000	10	0	172.7866	62.2197	176.0526	0.2780	159	134
1	451.0000	5.0000	10	0	172.6647	62.3224	176.0898	0.3818	160	136
1	452.0000	5.0000	10	0	172.7224	62.2778	175.8997	0.4159	163	139
1	453.0000	5.0000	10	0	172.8830	62.2936	175.9998	0.1356	164	132
1	454.0000	5.0000	10	0	172.9587	62.3293	175.9751	0.1326	157	132
1	455.0000	5.0000	10	0	172.8969	62.2177	176.0453	0.1463	156	134
1	456.0000	5.0000	10	0	172.8337	62.2381	176.0638	0.1925	165	129
1	457.0000	5.0000	9	0	172.9156	62.2883	175.9811	0.1065	169	137
1	458.0000	5.0000	10	0	172.9063	62.2162	175.9947	0.1895	164	146
1	459.0000	5.0000	9	0	172.8443	62.2460	176.0212	0.2207	163	138
1	460.0000	5.0000	10	0	173.1253	62.6474	175.6706	0.5565	148	125
1	461.0000	5.0000	10	0	172.9271	62.2890	175.9882	0.1926	160	138
1	462.0000	5.0000	10	0	172.8431	62.3180	175.9805	0.2378	165	134
1	463.0000	5.0000	10	0	173.0442	62.2882	175.9101	0.2235	167	143
1	464.0000	5.0000	10	0	173.0386	62.2662	175.8672	0.2426	165	136
1	465.0000	5.0000	10	0	172.9725	62.2571	175.9296	0.1662	168	144
1	466.0000	5.0000	10	0	172.9843	62.2395	175.9274	0.1873	162	141
1	467.0000	5.0000	9	0	173.0468	62.2386	175.9082	0.1254	162	139
1	468.0000	5.0000	10	0	172.7502	62.2900	175.9589	0.3095	160	133
1	469.0000	5.0000	10	0	172.8716	62.3166	175.9489	0.2449	165	137
1	470.0000	5.0000	10	0	172.8603	62.2220	176.0530	0.2067	154	134
1	471.0000	5.0000	10	0	172.8828	62.2469	175.9865	0.2521	162	138
1	472.0000	5.0000	10	0	172.8598	62.1386	176.0849	0.2264	166	144
1	473.0000	5.0000	10	0	172.9001	62.1583	176.0080	0.2130	170	149
1	474.0000	5.0000	10	0	172.9120	62.1594	175.9925	0.1728	162	144
1	475.0000	5.0000	9	0	172.8410	62.2750	176.0101	0.1286	165	137
1	476.0000	5.0000	10	0	172.7669	62.2005	175.9959	0.4233	166	144
1	477.0000	5.0000	10	0	172.8105	62.2341	176.0420	0.3015	159	141
1	478.0000	5.0000	10	0	173.0224	62.1690	175.9047	0.2034	164	143
1	479.0000	5.0000	10	0	172.8805	62.2407	176.0187	0.1875	158	142
1	480.0000	5.0000	10	0	172.8011	62.2783	175.9696	0.2755	162	143
1	481.0000	5.0000	9	0	172.9634	62.2126	175.9649	0.1614	158	135
1	482.0000	5.0000	10	0	172.9108	62.2213	175.9817	0.2431	164	143
1	483.0000	5.0000	10	0	172.9507	62.2299	175.9859	0.2087	161	147
1	484.0000	5.0000	10	0	172.8753	62.2120	176.0379	0.2404	165	139
1	485.0000	5.0000	10	0	172.7530	62.2227	176.0804	0.2905	163	138
1	486.0000	5.0000	10	0	172.8818	62.2063	175.9864	0.1927	168	141
1	487.0000	5.0000	10	0	172.9085	62.1771	176.0396	0.1768	164	144
1	488.0000	5.0000	10	0	172.9518	62.1770	175.9823	0.1814	163	139
1	489.0000	5.0000	10	0	172.8392	62.1523	176.1004	0.2214	166	139
1	490.0000	5.0000	9	0	172.9949	62.2493	176.0197	0.1059	171	139
1	491.0000	5.0000	10	0	172.9884	62.1470	175.9732	0.1582	162	145
1	492.0000	5.0000	10	0	172.7736	62.2224	176.0887	0.2688	163	139
1	493.0000	5.0000	10	0	173.0075	62.2188	175.9723	0.1387	167	143
1	494.0000	5.0000	10	0	172.9774	62.2288	175.9560	0.1101	166	144
1	495.0000	5.0000	10	0	172.9256	62.1467	176.0028	0.1752	165	144
1	496.0000	5.0000	10	0	172.9459	62.1570	176.0180	0.1820	169	151
1	497.0000	5.0000	10	0	172.8796	62.1963	176.0379	0.1494	171	145
1	498.0000	5.0000	10	0	172.9304	62.1532	175.9708	0.1723	165	149
1	499.0000	5.0000	9	0	172.8790	62.2121	176.0353	0.1634	162	137
1	500.0000	5.0000	10	0	172.8742	62.1761	176.0454	0.1562	162	144
1	501.0000	5.0000	10	0	172.9698	62.1890	176.0000	0.1960	163	148
1	502.0000	5.0000	10	0	172.8118	62.1613	176.0682	0.2577	163	146
1	503.0000	5.0000	9	0	172.9043	62.1994	176.0069	0.1466	159	143
1	504.0000	5.0000	10	0	172.8924	62.1523	176.0006	0.2128	165	146
1	505.0000	5.0000	10	0	172.8408	62.1178	175.9658	0.2755	166	151
1	506.0000	5.0000	10	0	172.9241	62.1525	175.9944	0.1749	166	148
1	507.0000	5.0000	10	0	172.8273	62.1637	176.0541	0.2393	166	149
1	508.0000	5.0000	10	0	172.9256	62.1380	176.0434	0.1721	166	150
1	509.0000	5.0000	10	0	172.7970	62.1431	176.1221	0.2301	160	145
1	510.0000	5.0000	10	0	172.9119	62.1226	176.0329	0.2062	167	153
1	511.0000	5.0000	10	0	172.9106	62.1232	176.1067	0.1448	168	148
1	512.0000	5.0000	10	0	172.8963	62.1367	176.0436	0.2233	167	147
1	513.0000	5.0000	10	0	172.9671	62.1431	175.9335	0.2096	155	119
1	514.0000	5.0000	10	0	172.8582	62.1615	176.0918	0.2123	171	140
1	515.0000	5.0000	10	0	173.0193	62.1844	175.9971	0.1215	167	143
1	516.0000	5.0000	10	0	172.8868	62.1185	176.0827	0.2321	160	147
1	517.0000	5.0000	10	0	172.9422	62.1475	176.0845	0.1559	162	146
1	518.0000	5.0000	9	0	172.9789	62.1839	176.0433	0.1593	163	142
1	519.0000	5.0000	9	0	173.0021	62.1636	176.0224	0.1435	162	143
1	520.0000	5.0000	10	0	172.9132	62.1533	176.0897	0.2025	165	149
1	521.0000	5.0000	10	0	172.9452	62.1736	176.0892	0.1780	159	147
1	522.0000	5.0000	10	0	172.9594	62.2048	176.0784	0.1919	163	146
1	523.0000	5.0000	10	0	172.9421	62.1669	176.0748	0.2141	164	145
1	524.0000	5.0000	10	0	172.8509	62.1683	176.1532	0.2241	162	147
1	525.0000	5.0000	10	0	172.8265	62.0900	176.1022	0.3200	165	150
1	526.0000	5.0000	10	0	172.9152	62.1155	176.0674	0.2174	160	154
1	527.0000	5.0000	10	0	172.8560	62.1159	176.1176	0.2622	167	146
1	528.0000	5.0000	10	0	172.9177	62.1567	176.1088	0.1870	166	152
1	529.0000	5.0000	10	0	172.8354	62.1618	176.1250	0.2393	164	151
1	530.0000	5.0000	10	0	172.9331	62.1568	176.0733	0.1805	163	148
1	531.0000	5.0000	9	0	172.9763	62.1468	176.0893	0.1194	170	143
1	532.0000	5.0000	10	0	172.8937	62.1475	176.0668	0.2201	166	156
1	533.0000	5.0000	10	0	172.8199	62.1429	176.1366	0.1944	166	153
1	534.0000	5.0000	10	0	172.7862	62.1758	176.1624	0.2194	167	152
1	535.0000	5.0000	10	0	172.8492	62.1380	176.1509	0.2514	168	150
1	536.0000	5.0000	10	0	172.9126	62.1975	176.0619	0.1260	164	146
1	537.0000	5.0000	10	0	172.7888	62.1921	176.0987	0.2754	165	153
1	538.0000	5.0000	10	0	172.7997	62.1452	176.0508	0.2566	167	148
1	539.0000	5.0000	10	0	172.8899	62.1161	176.1129	0.1952	168	143
1	540.0000	5.0000	10	0	172.9728	62.1860	176.0048	0.2051	167	148
1	541.0000	5.0000	10	0	172.9535	62.1820	176.0763	0.1447	171	148
1	542.0000	5.0000	10	0	172.9176	62.1672	176.0978	0.1951	171	154
1	543.0000	5.0000	10	0	172.9404	62.1725	176.1132	0.1337	156	148
1	544.0000	5.0000	10	0	172.8295	62.1247	176.1175	0.2814	164	149
1	545.0000	5.0000	10	0	172.8956	62.1837	176.0669	0.2005	166	151
1	546.0000	5.0000	10	0	172.8589	62.1369	176.0933	0.2388	167	154
1	547.0000	5.0000	9	0	172.9598	62.1928	176.0543	0.1668	166	143
1	548.0000	5.0000	9	0	172.9874	62.1772	176.0992	0.1243	164	139
1	549.0000	5.0000	10	0	172.9237	62.1553	176.0836	0.2331	167	152
1	550.0000	5.0000	10	0	172.8886	62.2003	176.1634	0.1653	167	158
1	551.0000	5.0000	9	0	172.8857	62.2202	176.0982	0.1909	169	145
1	552.0000	5.0000	10	0	172.8566	62.1743	176.1568	0.1966	166	152
1	553.0000	5.0000	10	0	172.8685	62.1361	176.1384	0.2286	169	151
1	554.0000	5.0000	10	0	172.8967	62.1568	176.0889	0.2244	169	149
1	555.0000	5.0000	10	0	172.8364	62.1612	176.1886	0.2053	168	153
1	556.0000	5.0000	10	0	172.7823	62.1954	176.1907	0.2089	174	151
1	557.0000	5.0000	10	0	172.9747	62.1981	176.1060	0.2038	166	151
1	558.0000	5.0000	10	0	172.6776	62.0989	176.0910	0.4813	166	146
1	559.0000	5.0000	10	0	172.8892	62.1823	176.1355	0.2086	169	152
1	560.0000	5.0000	10	0	172.8921	62.1481	176.1184	0.2449	168	153
1	561.0000	5.0000	10	0	172.8479	62.1710	176.1963	0.1859	166	154
1	562.0000	5.0000	10	0	172.8971	62.1616	176.1830	0.1889	164	152
1	563.0000	5.0000	10	0	172.9009	62.2018	176.1357	0.1891	168	156
1	564.0000	5.0000	9	0	172.8406	62.2187	176.1725	0.2340	170	152
1	565.0000	5.0000	10	0	172.9621	62.1796	176.1405	0.1632	164	151
1	566.0000	5.0000	9	0	172.9352	62.2123	176.1019	0.1799	170	143
1	567.0000	5.0000	10	0	172.9019	62.1993	176.0972	0.2176	170	143
1	568.0000	5.0000	10	0	172.8827	62.1811	176.1718	0.1975	162	152
1	569.0000	5.0000	10	0	172.7754	62.1808	176.1762	0.2518	169	157
1	570.0000	5.0000	10	0	172.9114	62.1932	176.1390	0.1804	165	153
1	571.0000	5.0000	10	0	172.9739	62.1726	176.0892	0.1838	167	149
1	572.0000	5.0000	10	0	172.8023	62.1889	176.1358	0.2404	167	156
1	573.0000	5.0000	10	0	173.0100	62.1898	176.0234	0.2017	170	156
1	574.0000	5.0000	10	0	172.9075	62.1776	176.0785	0.1843	161	152
1	575.0000	5.0000	10	0	172.9371	62.1903	176.1157	0.1252	173	152
1	576.0000	5.0000	10	0	172.8695	62.2183	176.1871	0.1598	167	150
1	577.0000	5.0000	10	0	172.8915	62.2198	176.0815	0.1972	165	154
1	578.0000	5.0000	10	0	172.8121	62.2000	176.2192	0.2460	167	150
1	579.0000	5.0000	10	0	172.8635	62.2125	176.0898	0.2383	168	149
1	580.0000	5.0000	10	0	172.8541	62.2499	176.0825	0.1828	169	155
1	581.0000	5.0000	10	0	172.8672	62.2379	176.1052	0.1718	172	152
1	582.0000	5.0000	10	0	172.9251	62.2709	176.0529	0.1465	172	153
1	583.0000	5.0000	10	0	172.9090	62.2402	176.0478	0.2805	166	146
1	584.0000	5.0000	10	0	172.8669	62.2276	176.0579	0.3225	159	139
1	585.0000	5.0000	10	0	172.9569	62.3443	176.0253	0.2046	151	109
1	586.0000	5.0000	10	0	172.9181	62.4276	175.9555	0.2116	127	89
1	587.0000	5.0000	10	0	172.7731	62.7117	175.6019	0.7859	143	74
1	588.0000	5.0000	10	0	172.9377	63.0108	175.8267	0.5984	132	89
1	589.0000	5.0000	9	0	173.0306	62.5178	176.0844	0.1040	142	114
1	590.0000	5.0000	10	0	172.6937	62.4424	176.2227	0.4709	142	107
1	591.0000	5.0000	10	0	172.2503	62.4310	176.3080	0.6734	146	112
1	592.0000	5.0000	10	0	172.9698	62.5751	176.0884	0.4591	132	108
1	593.0000	5.0000	10	0	172.8750	62.4249	176.1456	0.2706	144	119
1	594.0000	5.0000	10	0	172.8986	62.4029	176.1257	0.1878	150	128
1	595.0000	5.0000	10	0	172.9845	62.3130	176.0853	0.1922	147	131
1	596.0000	5.0000	9	0	172.7734	62.3313	176.0457	0.2892	153	132
1	597.0000	5.0000	10	0	172.9050	62.3406	176.0535	0.2257	154	132
1	598.0000	5.0000	9	0	172.9423	62.3695	175.9835	0.1816	154	131
1	599.0000	5.0000	10	0	172.9357	62.2668	176.0869	0.2121	162	136
1	600.0000	5.0000	10	0	172.7505	62.3182	176.2265	0.2824	162	140
1	601.0000	5.0000	10	0	172.7679	62.3150	176.0692	0.3565	149	136
1	602.0000	5.0000	10	0	172.9263	62.3319	176.0614	0.1912	151	133
1	603.0000	5.0000	9	0	172.9434	62.3631	176.1164	0.1239	153	128
1	604.0000	5.0000	10	0	172.8672	62.4561	175.9883	0.3702	153	127
1	605.0000	5.0000	10	0	173.1364	62.4542	176.0728	0.1829	156	129
1	606.0000	5.0000	10	0	173.2866	62.4311	175.8844	0.2375	154	145
1	607.0000	5.0000	10	0	173.1487	62.4007	175.9535	0.1557	159	143
1	608.0000	5.0000	9	0	173.2101	62.4768	175.9401	0.1781	157	144
1	609.0000	5.0000	10	0	173.0630	62.3189	175.9083	0.2648	166	144
1	610.0000	5.0000	10	0	173.2348	62.4288	175.8185	0.1256	157	144
1	611.0000	5.0000	9	0	173.3318	62.4178	175.7583	0.2301	156	139
1	612.0000	5.0000	10	0	173.0021	62.3958	175.9452	0.2685	159	141
1	613.0000	5.0000	10	0	173.0291	62.3693	175.7972	0.4211	162	138
1	614.0000	5.0000	10	0	173.0680	62.3335	175.9620	0.2364	162	142
1	615.0000	5.0000	10	0	173.0104	62.3656	175.9745	0.2893	156	141
1	616.0000	5.0000	10	0	172.9711	62.4432	175.8406	0.2174	156	125
1	617.0000	5.0000	10	0	173.0630	62.3377	175.7416	0.2475	157	133
1	618.0000	5.0000	9	0	172.9420	62.4791	175.9465	0.3390	141	109
1	619.0000	5.0000	10	0	172.6570	62.3663	175.9038	0.4064	148	120
1	620.0000	5.0000	10	0	172.8703	62.3755	175.7875	0.2922	158	129
1	621.0000	5.0000	10	0	172.8943	62.2924	175.7829	0.2359	160	144
1	622.0000	5.0000	10	0	172.8324	62.2396	175.8630	0.2720	155	138
1	623.0000	5.0000	10	0	172.8781	62.2937	175.8297	0.1661	160	136
1	624.0000	5.0000	10	0	172.8929	62.2915	175.8825	0.1792	163	141
1	625.0000	5.0000	10	0	172.8947	62.2077	175.9428	0.2313	159	144
1	626.0000	5.0000	10	0	172.9374	62.2160	175.9914	0.1697	159	144
1	627.0000	5.0000	10	0	172.7923	62.2186	176.0044	0.2959	163	150
1	628.0000	5.0000	10	0	172.8126	62.2518	176.0361	0.2719	162	146
1	629.0000	5.0000	10	0	172.8932	62.2160	175.9740	0.2772	164	151
1	630.0000	5.0000	10	0	172.9780	62.3175	175.9828	0.1631	158	146
1	631.0000	5.0000	10	0	172.9254	62.2836	175.9242	0.2580	163	151
1	632.0000	5.0000	10	0	172.9432	62.2821	175.9223	0.2932	165	149
1	633.0000	5.0000	10	0	172.8861	62.1658	175.9624	0.3870	162	150
1	634.0000	5.0000	10	0	172.9518	62.2782	176.0725	0.2302	160	146
1	635.0000	5.0000	10	0	172.9388	62.2280	176.0628	0.2009	156	146
1	636.0000	5.0000	10	0	172.8964	62.1973	176.0072	0.2391	157	152
1	637.0000	5.0000	10	0	172.9325	62.2183	176.0320	0.2852	165	141
1	638.0000	5.0000	10	0	172.9445	62.3053	176.0745	0.1743	163	152
1	639.0000	5.0000	10	0	173.0364	62.2983	176.0234	0.1537	160	151
1	640.0000	5.0000	10	0	172.9634	62.2791	176.1020	0.1916	154	145
1	641.0000	5.0000	10	0	172.9483	62.2970	176.1031	0.2002	164	145
1	642.0000	5.0000	10	0	172.9261	62.2528	176.0716	0.2765	163	148
1	643.0000	5.0000	10	0	173.0391	62.2467	175.9974	0.2545	163	157
1	644.0000	5.0000	10	0	173.0369	62.2368	175.9992	0.2860	169	156
1	645.0000	5.0000	10	0	173.1503	62.3384	175.8896	0.1441	162	146
1	646.0000	5.0000	10	0	173.0843	62.3010	175.9941	0.2921	154	133
1	647.0000	5.0000	10	0	173.1682	62.2905	175.7493	0.4025	149	121
1	648.0000	5.0000	10	0	173.1692	62.2309	176.0013	0.7209	136	93
1	649.0000	5.0000	9	0	173.3143	62.6202	175.6005	0.3507	124	89
1	650.0000	5.0000	10	0	173.2211	62.6463	175.6197	0.3870	143	112
1	651.0000	5.0000	10	0	173.0595	62.6698	175.7717	0.3015	145	111
1	652.0000	5.0000	10	0	173.2117	62.5562	175.7191	0.3046	150	128
1	653.0000	5.0000	10	0	173.3280	62.5442	175.7675	0.2761	153	134
1	654.0000	5.0000	10	0	173.1894	62.5615	175.7940	0.2030	149	130
1	655.0000	5.0000	10	0	173.3834	62.6129	175.7460	0.3383	153	134
1	656.0000	5.0000	10	0	172.5846	62.3828	175.7641	0.8521	150	132
1	657.0000	5.0000	10	0	173.1708	62.5547	175.8335	0.2919	153	135
1	658.0000	5.0000	9	0	173.1607	62.4450	176.0225	0.1967	151	123
1	659.0000	5.0000	10	0	172.9411	62.4744	175.9354	0.2805	155	130
1	660.0000	5.0000	10	0	173.0703	62.4956	175.9376	0.1979	157	134
1	661.0000	5.0000	10	0	172.8885	62.5376	176.0780	0.3346	149	130
1	662.0000	5.0000	10	0	172.9488	62.5970	176.0255	0.3513	151	129
1	663.0000	5.0000	10	0	172.9191	62.6683	175.9736	0.2912	150	129
1	664.0000	5.0000	10	0	173.1259	62.4443	175.7685	0.2754	155	128
1	665.0000	5.0000	10	0	173.3083	62.5599	175.6857	0.3125	152	133
1	666.0000	5.0000	10	0	172.9447	62.6094	176.0306	0.3981	152	132
1	667.0000	5.0000	10	0	173.0976	62.5495	175.8823	0.1255	144	131
1	668.0000	5.0000	10	0	173.0218	62.5285	175.8829	0.2000	154	133
1	669.0000	5.0000	10	0	173.2791	62.5819	175.7578	0.2305	153	134
1	670.0000	5.0000	10	0	173.0716	62.5209	175.9348	0.1798	153	131
1	671.0000	5.0000	10	0	173.0922	62.4234	175.8981	0.1921	157	136
1	672.0000	5.0000	10	0	173.1549	62.5187	175.9284	0.1670	153	135
1	673.0000	5.0000	10	0	172.9985	62.4457	175.9618	0.2413	156	140
1	674.0000	5.0000	10	0	172.9419	62.5732	175.7897	0.2933	155	137
1	675.0000	5.0000	10	0	173.1635	62.5000	175.7897	0.1779	153	139
1	676.0000	5.0000	10	0	173.1419	62.4920	175.8894	0.1550	157	136
1	677.0000	5.0000	10	0	173.0701	62.5072	175.8821	0.3547	157	135
1	678.0000	5.0000	10	0	172.9927	62.4017	175.8795	0.2977	149	134
1	679.0000	5.0000	10	0	173.3571	62.4668	175.6905	0.2032	157	133
1	680.0000	5.0000	10	0	173.0937	62.4019	175.8508	0.2337	158	136
1	681.0000	5.0000	10	0	173.1298	62.3847	175.8642	0.2300	153	138
1	682.0000	5.0000	10	0	173.0411	62.4737	175.8440	0.1558	160	139
1	683.0000	5.0000	10	0	173.2368	62.4339	175.7473	0.1556	161	133
1	684.0000	5.0000	10	0	173.1842	62.4985	175.6710	0.1975	151	134
1	685.0000	5.0000	10	0	173.0147	62.5273	175.7833	0.2065	153	135
1	686.0000	5.0000	10	0	173.1132	62.5213	175.7807	0.2070	152	133
1	687.0000	5.0000	10	0	173.0384	62.5182	175.8671	0.2493	152	131
1	688.0000	5.0000	10	0	172.9987	62.4495	175.8507	0.2532	150	129
1	689.0000	5.0000	10	0	173.1061	62.4654	176.0027	0.3889	151	133
1	690.0000	5.0000	10	0	173.1192	62.5465	175.8501	0.1617	157	130
1	691.0000	5.0000	10	0	173.2927	62.4647	175.7787	0.4897	151	121
1	692.0000	5.0000	9	0	172.8952	62.7958	175.9813	0.7329	127	94
1	693.0000	5.0000	9	0	157.3017	129.8093	144.6759	0.2546	104	93
1	694.0000	5.0000	10	0	157.2005	129.7217	144.5434	0.2283	118	99
1	695.0000	5.0000	10	0	157.1589	129.6683	144.2305	0.3349	123	110
1	696.0000	5.0000	10	0	157.2490	129.5841	144.2621	0.1957	127	116
1	697.0000	5.0000	10	0	157.2853	129.5941	144.2402	0.2515	128	116
1	698.0000	5.0000	10	0	157.2554	129.6014	144.1460	0.1634	127	117
1	699.0000	5.0000	9	0	157.2604	129.5551	144.1530	0.1325	127	111
1	700.0000	5.0000	10	0	157.2428	129.5993	144.1108	0.2238	124	116
1	701.0000	5.0000	10	0	156.9940	129.5300	143.9543	0.2474	124	117
1	702.0000	5.0000	9	0	157.3702	129.5911	144.1558	0.2426	130	116
1	703.0000	5.0000	10	0	157.2380	129.7029	144.0360	0.2631	141	114
1	704.0000	5.0000	10	0	157.7177	129.9322	144.6387	0.2404	124	105
1	705.0000	5.0000	10	0	158.0295	130.0398	145.1410	0.3090	125	112
1	706.0000	5.0000	10	0	157.6831	129.9810	144.9080	0.2145	122	104
1	707.0000	5.0000	10	0	157.7061	130.0336	144.9497	0.2172	122	114
1	708.0000	5.0000	10	0	157.8240	129.9544	144.7865	0.1854	125	117
1	709.0000	5.0000	10	0	157.7916	129.9866	144.6447	0.4202	121	107
1	710.0000	5.0000	9	0	158.4978	130.3117	145.7721	0.2118	120	106
1	711.0000	5.0000	9	0	158.4809	130.2771	145.5191	0.1245	127	119
1	712.0000	5.0000	9	0	158.4878	130.2501	145.2440	0.1858	131	111
1	713.0000	5.0000	9	0	158.6803	130.3606	145.4475	0.1705	126	113
1	714.0000	5.0000	10	0	158.4611	130.4245	145.3730	0.1849	122	118
1	715.0000	5.0000	10	0	158.6301	130.4196	145.4583	0.1823	116	121
1	716.0000	5.0000	10	0	158.6418	130.3938	145.4500	0.2676	127	118
1	717.0000	5.0000	9	0	158.5807	130.4073	145.3644	0.2118	119	113
1	718.0000	5.0000	10	0	158.7287	130.4401	145.4215	0.1197	131	118
1	719.0000	5.0000	10	0	158.7980	130.4926	145.5129	0.2571	139	118
1	720.0000	5.0000	10	0	158.8799	130.4851	145.5164	0.3740	136	117
1	721.0000	5.0000	9	0	159.0914	130.6207	146.2213	0.2627	121	108
1	722.0000	5.0000	10	0	159.1986	130.5907	146.4738	0.2674	134	117
1	723.0000	5.0000	10	0	159.1339	130.6347	146.5685	0.2112	126	117
1	724.0000	5.0000	10	0	159.0824	130.5620	146.2573	0.2206	120	113
1	725.0000	5.0000	10	0	159.0538	130.5438	146.0450	0.2007	133	120
1	726.0000	5.0000	10	0	158.9538	130.5590	145.9133	0.2036	129	126
1	727.0000	5.0000	10	0	159.0520	130.5004	145.8652	0.1569	134	119
1	728.0000	5.0000	10	0	159.0198	130.6155	145.9410	0.1591	128	120
1	729.0000	5.0000	10	0	159.1404	130.5279	145.9410	0.1714	128	122
1	730.0000	5.0000	10	0	159.1107	130.4339	145.5174	0.2384	120	118
1	731.0000	5.0000	10	0	159.1455	130.5470	145.5307	0.1835	122	116
1	732.0000	5.0000	10	0	159.2074	130.8726	145.8348	0.4718	117	118
1	733.0000	5.0000	10	0	159.1261	130.6001	145.8113	0.1912	126	116
1	734.0000	5.0000	10	0	159.1316	130.5671	145.7912	0.1562	132	120
1	735.0000	5.0000	10	0	159.1433	130.5785	145.7909	0.2136	124	123
1	736.0000	5.0000	10	0	159.1841	130.5434	145.7606	0.1694	118	120
1	737.0000	5.0000	10	0	159.3149	130.5642	145.9125	0.2642	123	120
1	738.0000	5.0000	10	0	159.3311	130.5563	145.9677	0.1553	134	127
1	739.0000	5.0000	10	0	159.2945	130.5982	145.9713	0.1762	125	121
1	740.0000	5.0000	10	0	159.3564	130.5538	145.9289	0.1043	128	121
1	741.0000	5.0000	10	0	159.3548	130.5550	145.9463	0.1211	123	119
1	742.0000	5.0000	10	0	159.3179	130.5934	145.7949	0.1666	123	123
1	743.0000	5.0000	10	0	159.3053	130.5457	145.7372	0.1773	127	124
1	744.0000	5.0000	10	0	159.2805	130.5046	145.6262	0.1688	120	125
1	745.0000	5.0000	10	0	159.2726	130.5246	145.4714	0.2268	120	119
1	746.0000	5.0000	10	0	159.3360	130.7960	145.7631	0.4305	115	123
1	747.0000	5.0000	10	0	159.3629	130.5906	145.7323	0.2188	117	118
1	748.0000	5.0000	10	0	159.3003	130.6063	145.6834	0.2142	121	120
1	749.0000	5.0000	10	0	159.0959	130.6124	145.4649	0.4269	117	112
1	750.0000	5.0000	10	0	159.2371	130.6596	145.4691	0.2567	118	110
1	751.0000	5.0000	10	0	159.1291	130.6727	145.4443	0.3368	118	108
1	752.0000	5.0000	10	0	159.3989	130.6874	145.7050	0.2009	120	120
1	753.0000	5.0000	10	0	159.1599	130.7640	145.6297	0.2690	128	123
1	754.0000	5.0000	10	0	159.4248	130.6637	145.8235	0.1702	123	118
1	755.0000	5.0000	10	0	159.4330	130.6214	145.8773	0.1821	130	129
1	756.0000	5.0000	10	0	159.3823	130.6786	145.9431	0.1703	128	121
1	757.0000	5.0000	10	0	159.4454	130.6629	145.9243	0.1484	129	131
1	758.0000	5.0000	10	0	159.4809	130.6510	145.9126	0.1632	123	123
1	759.0000	5.0000	10	0	159.4781	130.6454	145.9462	0.1706	125	123
1	760.0000	5.0000	10	0	159.4463	130.6690	146.0000	0.1625	128	126
1	761.0000	5.0000	10	0	159.4320	130.6497	146.0394	0.1741	124	125
1	762.0000	5.0000	10	0	159.4446	130.6756	146.1166	0.2272	125	119
1	763.0000	5.0000	10	0	159.4856	130.5825	146.0121	0.1804	132	124
1	764.0000	5.0000	10	0	159.4922	130.5678	146.0359	0.1828	139	125
1	765.0000	5.0000	10	0	159.4987	130.6584	145.9644	0.2531	130	124
1	766.0000	5.0000	10	0	159.4903	130.5888	146.1449	0.2031	140	124
1	767.0000	5.0000	10	0	159.5305	130.5899	146.1851	0.2200	133	128
1	768.0000	5.0000	10	0	159.5594	130.6341	146.2912	0.1483	136	123
1	769.0000	5.0000	10	0	159.6403	130.5714	146.4137	0.1651	134	127
1	770.0000	5.0000	10	0	159.5934	130.5763	146.2810	0.1702	144	125
1	771.0000	5.0000	10	0	159.6141	130.4934	146.3114	0.2069	137	131
1	772.0000	5.0000	10	0	159.6049	130.5801	146.3422	0.1437	124	119
1	773.0000	5.0000	10	0	159.5019	130.5461	146.2076	0.2145	129	127
1	774.0000	5.0000	10	0	159.5716	130.5629	146.3020	0.1578	137	120
1	775.0000	5.0000	10	0	159.5982	130.5275	146.2584	0.1297	132	120
1	776.0000	5.0000	10	0	159.5110	130.5139	146.1131	0.2111	134	128
1	777.0000	5.0000	9	0	159.5709	130.4745	146.2903	0.2339	138	123
1	778.0000	5.0000	10	0	159.5486	130.4861	146.1900	0.1859	132	127
1	779.0000	5.0000	10	0	159.5027	130.4581	146.1743	0.1113	129	124
1	780.0000	5.0000	10	0	159.4866	130.5164	146.2705	0.1498	125	117
1	781.0000	5.0000	9	0	159.4461	130.4770	146.0910	0.1289	138	124
1	782.0000	5.0000	10	0	159.5216	130.4622	146.2296	0.1702	126	118
1	783.0000	5.0000	10	0	159.4196	130.4051	146.0484	0.2130	125	120
1	784.0000	5.0000	10	0	159.5758	130.4928	146.2413	0.1157	133	117
1	785.0000	5.0000	10	0	159.5829	130.4785	146.2370	0.1398	130	120
1	786.0000	5.0000	10	0	159.6450	130.5040	146.0439	0.1912	134	123
1	787.0000	5.0000	10	0	159.5885	130.5584	146.0335	0.2279	131	108
1	788.0000	5.0000	10	0	159.4977	130.9497	145.9900	0.3422	105	92
1	789.0000	5.0000	10	0	159.6551	130.6028	146.1467	0.1927	122	121
1	790.0000	5.0000	10	0	159.5975	130.5110	146.0267	0.1649	128	125
1	791.0000	5.0000	10	0	159.7150	130.5120	146.1900	0.0955	136	127
1	792.0000	5.0000	10	0	159.7836	130.4964	146.2739	0.1099	139	124
1	793.0000	5.0000	10	0	159.7359	130.5222	146.1462	0.1156	131	122
1	794.0000	5.0000	10	0	159.7168	130.4567	146.0392	0.1723	139	123
1	795.0000	5.0000	10	0	159.6536	130.4770	146.0478	0.1327	133	121
1	796.0000	5.0000	10	0	159.6816	130.4266	146.0206	0.1180	135	127
1	797.0000	5.0000	10	0	159.5925	130.4692	145.9680	0.1475	131	115
1	798.0000	5.0000	10	0	159.5262	130.5115	146.1808	0.3154	133	128
1	799.0000	5.0000	10	0	159.6371	130.4329	145.9679	0.1593	130	125
1	800.0000	5.0000	10	0	159.5998	130.4110	145.9316	0.1236	130	122
1	801.0000	5.0000	10	0	159.4820	130.3772	145.8349	0.1607	122	120
1	802.0000	5.0000	10	0	159.4270	130.3845	145.8787	0.1318	122	121
1	803.0000	5.0000	10	0	159.5264	130.3045	145.8552	0.2035	123	119
1	804.0000	5.0000	9	0	159.5981	130.3399	145.8654	0.1822	130	114
1	805.0000	5.0000	9	0	159.5973	130.5108	145.6463	0.1899	124	120
1	806.0000	5.0000	10	0	159.5607	130.3952	145.5273	0.1676	134	118
1	807.0000	5.0000	9	0	159.3917	130.3303	145.5917	0.2792	126	124
1	808.0000	5.0000	10	0	159.4918	130.3687	145.7344	0.1623	128	127
1	809.0000	5.0000	10	0	159.5058	130.2665	145.6193	0.1802	130	119
1	810.0000	5.0000	9	0	159.3609	130.2596	145.6630	0.2057	133	124
1	811.0000	5.0000	10	0	159.3880	130.3806	145.8267	0.4231	128	121
1	812.0000	5.0000	9	0	159.3273	130.3083	145.7261	0.1573	124	125
1	813.0000	5.0000	9	0	159.3989	130.2374	145.6554	0.1695	125	119
1	814.0000	5.0000	10	0	159.3075	130.2504	145.6662	0.1507	130	124
1	815.0000	5.0000	9	0	159.4488	130.2129	145.6965	0.1743	132	129
1	816.0000	5.0000	10	0	159.3817	130.2150	145.6137	0.2309	130	126
1	817.0000	5.0000	10	0	159.2721	130.2280	145.5268	0.2077	139	122
1	818.0000	5.0000	10	0	159.4062	130.2632	145.7405	0.1558	123	120
1	819.0000	5.0000	9	0	159.3087	130.2255	145.5133	0.2885	128	125
1	820.0000	5.0000	10	0	159.5124	130.2870	145.6051	0.2756	119	121
1	821.0000	5.0000	10	0	159.4352	130.2541	145.6078	0.4241	128	124
1	822.0000	5.0000	10	0	158.9602	130.0809	145.2448	0.2038	129	127
1	823.0000	5.0000	10	0	159.0166	130.1271	145.0571	0.3836	121	119
2	0.0000	6.0000	8	0	85.2834	90.0734	46.6433	0.1659	111	101
2	1.0000	6.0000	7	0	85.3232	90.1598	46.6062	0.1944	112	102
2	2.0000	6.0000	8	0	85.3485	90.0936	46.7455	0.2336	109	101
2	3.0000	6.0000	7	0	85.3175	90.1276	46.7105	0.1832	106	99
2	4.0000	6.0000	7	0	85.2996	90.0747	46.7258	0.1923	117	106
2	5.0000	6.0000	7	0	85.2916	90.1085	46.7490	0.2438	119	103
2	6.0000	6.0000	7	0	85.2260	90.1208	46.7570	0.1872	114	106
2	7.0000	6.0000	7	0	85.2644	90.1100	46.7067	0.1568	110	108
2	8.0000	6.0000	8	0	85.2331	90.1454	46.7370	0.2396	111	105
2	9.0000	6.0000	8	0	85.2204	90.1368	46.7733	0.1840	112	104
2	10.0000	6.0000	8	0	85.1931	90.1029	46.7689	0.2270	108	107
2	11.0000	6.0000	8	0	85.1956	90.1256	46.7327	0.2725	105	104
2	12.0000	6.0000	7	0	85.2778	90.0913	46.6723	0.2273	108	96
2	13.0000	6.0000	8	0	85.2486	90.1833	46.6577	0.2682	108	98
2	14.0000	6.0000	8	0	85.2729	90.2213	46.7016	0.2113	103	103
2	15.0000	6.0000	8	0	85.1633	90.2151	46.7206	0.2266	109	103
2	16.0000	6.0000	8	0	85.1942	90.1997	46.7673	0.2412	109	103
2	17.0000	6.0000	8	0	85.1624	90.0808	46.8495	0.2893	107	102
2	18.0000	6.0000	8	0	85.2166	90.1757	46.7474	0.2616	114	106
2	19.0000	6.0000	8	0	85.2371	90.1860	46.7673	0.2285	110	105
2	20.0000	6.0000	8	0	85.2802	90.1349	46.7460	0.2100	117	108
2	21.0000	6.0000	9	0	85.2078	90.1814	46.7670	0.2003	109	101
2	22.0000	6.0000	8	0	85.2143	90.1654	46.7135	0.2422	107	106
2	23.0000	6.0000	8	0	85.2036	90.1963	46.7079	0.1725	107	100
2	24.0000	6.0000	8	0	85.2075	90.1150	46.6896	0.2385	108	104
2	25.0000	6.0000	8	0	85.3565	90.0021	46.7390	0.1967	113	104
2	26.0000	6.0000	8	0	85.8575	89.8342	46.5012	0.4614	108	101
2	27.0000	6.0000	8	0	86.1318	89.7185	46.4298	0.1561	111	103
2	28.0000	6.0000	8	0	85.9910	89.8727	46.4591	0.3275	113	106
2	29.0000	6.0000	8	0	85.8581	90.1759	46.5215	0.3007	105	99
2	30.0000	6.0000	8	0	85.5476	89.9877	46.5344	0.3618	109	99
2	31.0000	6.0000	9	0	85.7990	89.9938	46.4387	0.2023	108	103
2	32.0000	6.0000	8	0	85.8340	90.0220	46.5153	0.1774	105	104
2	33.0000	6.0000	8	0	85.8071	90.1585	46.6404	0.3329	103	107
2	34.0000	6.0000	7	0	85.9350	90.2830	46.6783	0.2967	110	99
2	35.0000	6.0000	8	0	85.9887	90.2734	46.6993	0.2607	107	103
2	36.0000	6.0000	8	0	85.7753	90.4167	46.8177	0.1567	108	108
2	37.0000	6.0000	8	0	85.8353	90.3764	46.8321	0.1463	114	105
2	38.0000	6.0000	7	0	85.8274	90.4234	46.8704	0.2366	114	104
2	39.0000	6.0000	8	0	85.8517	90.3165	46.8416	0.2213	107	105
2	40.0000	6.0000	8	0	85.9301	90.3022	46.8202	0.1527	108	105
2	41.0000	6.0000	7	0	85.8601	90.2766	46.8125	0.1821	114	102
2	42.0000	6.0000	7	0	85.8701	90.2743	46.7701	0.2321	109	95
2	43.0000	6.0000	7	0	85.7956	90.3598	46.6942	0.2616	100	89
2	44.0000	6.0000	7	0	85.7962	90.3977	46.7734	0.2094	104	96
2	45.0000	6.0000	8	0	85.6764	90.4362	46.8020	0.2080	110	106
2	46.0000	6.0000	8	0	85.8594	90.3655	46.8975	0.1872	107	109
2	47.0000	6.0000	9	0	85.7931	90.3726	46.9490	0.2732	115	107
2	48.0000	6.0000	8	0	85.9343	90.4191	46.9725	0.2834	114	108
2	49.0000	6.0000	7	0	85.7321	90.4167	46.9391	0.2291	114	112
2	50.0000	6.0000	9	0	85.6982	90.3621	46.9856	0.2802	111	107
2	51.0000	6.0000	8	0	86.1706	90.5512	46.8783	0.5409	112	106
2	52.0000	6.0000	8	0	85.7468	90.3361	46.9194	0.2242	112	106
2	53.0000	6.0000	7	0	85.6951	90.2810	46.8929	0.2280	115	102
2	54.0000	6.0000	8	0	85.7857	90.3566	46.8522	0.2316	102	92
2	55.0000	6.0000	7	0	85.7561	90.3192	46.8513	0.2065	111	102
2	56.0000	6.0000	8	0	85.6838	90.3945	46.9301	0.2570	113	106
2	57.0000	6.0000	7	0	85.7180	90.3599	46.9499	0.2715	112	109
2	58.0000	6.0000	8	0	85.7554	90.4005	46.9701	0.2674	113	105
2	59.0000	6.0000	8	0	85.8686	90.3010	46.9214	0.1944	115	107
2	60.0000	6.0000	8	0	85.7931	90.3716	46.9452	0.1931	116	105
2	61.0000	6.0000	7	0	85.7631	90.4740	46.8395	0.1652	120	111
2	62.0000	6.0000	7	0	85.6399	90.4093	46.7360	0.1723	112	100
2	63.0000	6.0000	7	0	85.7601	90.2114	46.8458	0.1760	115	103
2	64.0000	6.0000	8	0	85.6376	90.3495	46.9056	0.2641	112	103
2	65.0000	6.0000	8	0	85.7280	90.3157	46.6878	0.2620	112	102
2	66.0000	6.0000	8	0	85.7544	90.4169	46.9768	0.2571	111	100
2	67.0000	6.0000	8	0	85.8970	90.4463	46.8917	0.2125	106	109
2	68.0000	6.0000	8	0	86.0307	90.4052	46.9468	0.2897	109	107
2	69.0000	6.0000	7	0	85.9897	90.4048	46.9280	0.1612	110	111
2	70.0000	6.0000	7	0	86.0197	90.4242	46.8495	0.2357	113	107
2	71.0000	6.0000	8	0	85.9840	90.4123	46.8782	0.2874	111	107
2	72.0000	6.0000	8	0	85.9231	90.4135	46.9073	0.2610	116	110
2	73.0000	6.0000	8	0	85.9959	90.4001	46.9064	0.2525	113	105
2	74.0000	6.0000	7	0	86.1031	90.3893	46.8381	0.2050	113	105
2	75.0000	6.0000	8	0	85.9967	90.4328	46.8022	0.1635	107	99
2	76.0000	6.0000	8	0	86.1231	90.3997	46.7081	0.2448	100	89
2	77.0000	6.0000	8	0	86.1415	90.3442	46.7298	0.2179	104	92
2	78.0000	6.0000	7	0	85.9550	90.5049	46.7807	0.2070	110	98
2	79.0000	6.0000	7	0	85.9407	90.4781	46.7716	0.2024	107	99
2	80.0000	6.0000	7	0	86.0557	90.4406	46.8513	0.2201	112	104
2	81.0000	6.0000	8	0	85.9090	90.6196	46.8603	0.2946	117	102
2	82.0000	6.0000	7	0	85.9586	90.6351	47.0581	0.2521	108	102
2	83.0000	6.0000	6	0	86.1737	90.6808	46.9475	0.1722	109	100
2	84.0000	6.0000	8	0	86.2024	90.8088	46.9317	0.2175	111	98
2	85.0000	6.0000	7	0	86.2074	91.0290	46.9355	0.2314	107	98
2	86.0000	6.0000	8	0	86.1998	90.9252	46.9655	0.3000	110	98
2	87.0000	6.0000	8	0	86.6072	90.8987	46.9260	0.3247	105	97
2	88.0000	6.0000	7	0	86.5519	90.8913	46.9756	0.2944	107	102
2	89.0000	6.0000	7	0	86.7682	90.9110	47.0500	0.2915	113	97
2	90.0000	6.0000	7	0	86.7452	90.8701	47.0870	0.2736	96	83
1	91.0000	6.0000	10	0	69.9148	50.0309	110.3208	0.1774	133	103
1	92.0000	6.0000	10	0	69.6887	50.1296	110.4974	0.2813	141	121
1	93.0000	6.0000	10	0	69.7058	50.1142	110.4961	0.1731	151	118
1	94.0000	6.0000	10	0	69.7699	50.1303	110.4100	0.1993	144	122
1	95.0000	6.0000	10	0	69.6498	50.1880	110.4650	0.2243	139	123
1	96.0000	6.0000	10	0	69.7593	50.0365	110.4587	0.1556	146	124
1	97.0000	6.0000	10	0	69.7155	50.0166	110.4782	0.1540	143	122
1	98.0000	6.0000	10	0	69.6422	49.9609	110.4877	0.2213	144	125
1	99.0000	6.0000	10	0	69.7448	49.9792	110.4248	0.1777	143	125
1	100.0000	6.0000	10	0	69.7160	49.9723	110.4542	0.2125	149	124
1	101.0000	6.0000	10	0	69.8385	49.9346	110.1441	0.2601	133	108
1	102.0000	6.0000	10	0	69.7322	49.8451	109.9276	0.6139	115	72
1	103.0000	6.0000	10	0	69.6762	50.1472	109.9246	0.2593	124	93
1	104.0000	6.0000	10	0	69.5837	50.1522	110.0760	0.2157	140	115
1	105.0000	6.0000	10	0	69.5939	50.1471	110.1445	0.2096	143	129
1	106.0000	6.0000	10	0	69.4820	50.1913	110.1551	0.2886	145	126
1	107.0000	6.0000	10	0	69.5430	50.1851	110.0555	0.2706	141	126
1	108.0000	6.0000	10	0	69.4702	50.0467	110.2117	0.3365	144	125
1	109.0000	6.0000	10	0	69.5979	50.0918	110.1188	0.2706	137	127
1	110.0000	6.0000	10	0	69.5217	50.1263	110.1248	0.2070	142	131
1	111.0000	6.0000	10	0	69.5260	50.1754	110.1301	0.2259	145	126
1	112.0000	6.0000	10	0	69.5042	50.1698	110.1322	0.2236	144	132
1	113.0000	6.0000	10	0	69.5336	50.1075	110.1401	0.1950	149	129
1	114.0000	6.0000	10	0	69.4541	50.2184	110.1559	0.2554	147	133
1	115.0000	6.0000	10	0	69.4830	50.2048	110.1283	0.2500	150	129
1	116.0000	6.0000	10	0	69.4932	50.1992	110.1680	0.1641	146	136
1	117.0000	6.0000	8	0	69.5365	50.1285	110.1811	0.1923	115	85
2	118.0000	6.0000	7	0	54.5458	67.7926	32.5856	0.2217	105	86
2	119.0000	6.0000	7	0	55.0687	67.7706	32.2194	0.6938	100	88
2	120.0000	6.0000	7	0	55.0308	67.8798	32.4750	0.3565	110	93
2	121.0000	6.0000	7	0	54.3691	67.7120	32.4867	0.2965	110	101
2	122.0000	6.0000	9	0	54.5113	67.9319	32.5989	0.3105	119	101
2	123.0000	6.0000	7	0	54.4890	67.7396	32.6375	0.1307	129	101
2	124.0000	6.0000	7	0	54.8060	67.8376	32.1969	0.3012	113	98
2	125.0000	6.0000	7	0	54.5908	67.5477	32.3701	0.2567	118	93
2	126.0000	6.0000	7	0	54.4543	67.6043	32.2356	0.3533	118	94
2	127.0000	6.0000	7	0	54.3977	67.5499	32.4465	0.4491	110	95
2	128.0000	6.0000	7	0	54.4652	67.6476	32.6266	0.4345	106	86
2	129.0000	6.0000	7	0	54.6088	67.7682	32.4379	0.3585	105	81
2	130.0000	6.0000	9	0	54.5464	67.8111	32.5770	0.3160	122	97
2	131.0000	6.0000	6	0	54.5863	67.5911	32.5538	0.1276	106	87
2	132.0000	6.0000	6	0	54.5216	67.5427	32.6597	0.2228	112	100
2	133.0000	6.0000	7	0	54.3893	67.4936	32.5843	0.2591	104	96
2	134.0000	6.0000	6	0	54.5690	67.7852	32.6355	0.2017	125	96
2	135.0000	6.0000	8	0	54.5802	67.6636	32.6231	0.2262	123	102
2	136.0000	6.0000	7	0	54.3427	67.6218	32.6423	0.2661	117	95
2	137.0000	6.0000	8	0	54.6734	67.5157	32.2339	0.1859	120	107
2	138.0000	6.0000	7	0	54.7488	67.7127	32.2514	0.2638	116	104
2	139.0000	6.0000	8	0	54.6941	67.7646	32.2275	0.2985	123	106
2	140.0000	6.0000	6	0	54.3682	67.5626	32.6457	0.2252	124	107
2	141.0000	6.0000	8	0	54.5415	67.7073	32.6313	0.1921	115	109
2	142.0000	6.0000	6	0	54.3753	67.2956	32.4048	0.2129	116	97
2	143.0000	6.0000	8	0	54.5971	67.7032	32.6931	0.1790	119	102
2	144.0000	6.0000	7	0	54.6081	67.7447	32.5980	0.1606	113	110
2	145.0000	6.0000	8	0	54.5149	67.6874	32.6415	0.1876	107	101
2	146.0000	6.0000	7	0	54.6661	67.7160	32.7024	0.1284	132	107
2	147.0000	6.0000	6	0	54.5712	67.4208	32.2856	0.1598	106	110
2	148.0000	6.0000	7	0	54.6233	67.5263	32.3771	0.2891	118	101
2	149.0000	6.0000	7	0	54.4760	67.7854	32.8509	0.3468	125	107
2	150.0000	6.0000	6	0	54.6632	67.7767	32.6299	0.1496	118	100
2	151.0000	6.0000	7	0	54.8723	67.7880	32.2971	0.2821	114	99
2	152.0000	6.0000	7	0	54.6356	67.6737	32.6484	0.3127	117	101
2	153.0000	6.0000	8	0	54.6538	67.4104	32.3029	0.4082	117	96
2	154.0000	6.0000	9	0	54.5644	67.8241	32.6517	0.2190	118	100
3	155.0000	6.0000	6	0	54.6384	67.3803	32.5904	0.4421	124	98
2	156.0000	6.0000	6	0	54.4828	67.7840	32.3519	0.4728	125	97
2	157.0000	6.0000	8	0	54.4001	67.8575	32.7009	0.2602	120	94
2	158.0000	6.0000	6	0	54.5331	67.3813	32.4339	0.0970	117	103
2	159.0000	6.0000	7	0	54.4747	67.6005	32.6518	0.1915	121	103
3	160.0000	6.0000	8	0	54.8981	67.5498	32.5672	0.7608	117	96
2	161.0000	6.0000	8	0	54.5989	67.9929	32.6718	0.3028	125	103
2	162.0000	6.0000	7	0	54.4167	67.4382	32.8422	0.1753	116	108
2	163.0000	6.0000	7	0	54.5782	67.7934	32.6794	0.2332	119	93
2	164.0000	6.0000	6	0	54.5917	67.8243	32.3682	0.2866	126	108
2	165.0000	6.0000	6	0	54.7770	67.8139	32.2928	0.2726	118	102
2	166.0000	6.0000	7	0	53.9802	67.6841	32.8797	0.4479	123	103
3	167.0000	6.0000	6	0	54.7497	67.9902	32.2744	0.8474	120	99
2	168.0000	6.0000	7	0	54.4630	67.4887	32.2931	0.2331	112	109
2	169.0000	6.0000	7	0	54.2931	67.4537	32.3383	0.1935	106	110
2	170.0000	6.0000	7	0	54.2676	67.7870	32.7362	0.2404	111	99
2	171.0000	6.0000	7	0	54.5146	67.9848	32.6348	0.1710	119	106
2	172.0000	6.0000	7	0	54.1237	67.7525	32.3549	0.8044	120	101
2	173.0000	6.0000	7	0	54.2513	67.9246	32.8592	0.2539	108	105
2	174.0000	6.0000	7	0	54.3350	67.9172	32.6016	0.2714	108	101
2	175.0000	6.0000	8	0	54.2878	67.8672	32.7940	0.2524	106	104
2	176.0000	6.0000	8	0	54.1806	67.9254	32.7728	0.3487	111	108
2	177.0000	6.0000	8	0	54.3672	67.8828	32.6652	0.2478	110	107
2	178.0000	6.0000	7	0	54.5026	67.6183	32.2887	0.2520	118	103
2	179.0000	6.0000	7	0	54.4815	67.8632	32.7105	0.1740	118	100
2	180.0000	6.0000	7	0	54.7187	67.8894	32.6066	0.2438	118	107
2	181.0000	6.0000	7	0	54.3669	67.9498	32.7516	0.3080	118	106
2	182.0000	6.0000	7	0	54.3896	67.7652	32.6801	0.1777	112	95
2	183.0000	6.0000	8	0	54.3527	67.8941	32.6465	0.2693	109	108
2	184.0000	6.0000	7	0	54.1418	67.7750	32.7961	0.3438	126	102
2	185.0000	6.0000	7	0	54.2908	67.7161	32.6550	0.2062	111	101
2	186.0000	6.0000	6	0	54.4486	67.8789	32.6977	0.1971	123	99
2	187.0000	6.0000	7	0	54.2396	67.3098	32.4573	0.1687	113	102
2	188.0000	6.0000	7	0	54.3135	67.7911	32.7498	0.3140	117	104
2	189.0000	6.0000	8	0	54.2970	67.8721	32.7237	0.2965	121	112
2	190.0000	6.0000	8	0	54.3526	67.8786	32.6751	0.2726	125	95
2	191.0000	6.0000	7	0	54.4361	67.7096	32.6803	0.1754	122	107
2	192.0000	6.0000	6	0	54.4755	68.0585	32.6827	0.2709	108	96
2	193.0000	6.0000	8	0	54.4764	67.8395	32.7349	0.2032	109	99
2	194.0000	6.0000	7	0	54.4044	67.5684	32.6841	0.1716	119	95
2	195.0000	6.0000	7	0	54.3371	67.7291	32.7483	0.1425	117	107
2	196.0000	6.0000	6	0	54.4901	67.8564	32.5924	0.1863	120	98
2	197.0000	6.0000	6	0	54.2807	67.5468	32.6409	0.2136	127	98
2	198.0000	6.0000	6	0	54.4011	67.7273	32.7043	0.2513	116	99
2	199.0000	6.0000	7	0	54.4362	67.4927	32.6893	0.2416	125	105
2	200.0000	6.0000	6	0	54.3541	67.5864	32.6992	0.2267	121	100
2	201.0000	6.0000	7	0	54.2135	67.8294	32.7153	0.3135	119	102
2	202.0000	6.0000	6	0	54.5991	67.8208	32.6434	0.1900	118	106
2	203.0000	6.0000	7	0	54.6775	67.9282	32.6694	0.1937	116	104
2	204.0000	6.0000	7	0	54.2654	67.7705	32.8807	0.4277	103	111
2	205.0000	6.0000	7	0	54.4987	68.0089	32.6108	0.2893	125	104
2	206.0000	6.0000	7	0	54.7671	67.7242	32.1514	0.4025	113	102
2	207.0000	6.0000	9	0	54.3608	67.8927	32.6471	0.2062	118	108
2	208.0000	6.0000	7	0	54.2271	67.5821	32.6451	0.3205	122	107
2	209.0000	6.0000	8	0	54.1627	68.1059	32.3085	0.6933	109	104
2	210.0000	6.0000	7	0	54.7894	68.1638	32.4204	0.2225	112	105
2	211.0000	6.0000	7	0	54.7392	67.9908	32.6141	0.2378	122	109
3	212.0000	6.0000	6	0	54.7490	67.4602	32.6755	0.5181	128	103
2	213.0000	6.0000	8	0	54.5352	67.7652	32.6151	0.1737	125	102
2	214.0000	6.0000	8	0	54.4150	67.8328	32.6173	0.2720	114	108
2	215.0000	6.0000	7	0	54.4730	67.8518	32.5776	0.1711	116	103
2	216.0000	6.0000	7	0	54.7588	67.9798	32.1405	0.2875	130	111
2	217.0000	6.0000	7	0	54.9692	68.2544	31.9481	0.3521	117	103
2	218.0000	6.0000	7	0	54.3904	67.7266	32.5985	0.1380	130	106
2	219.0000	6.0000	6	0	54.3910	67.6132	32.5405	0.2237	110	108
2	220.0000	6.0000	6	0	54.5432	67.8252	32.5448	0.1484	112	102
2	221.0000	6.0000	7	0	54.4475	67.8201	32.6067	0.2805	126	99
2	222.0000	6.0000	7	0	54.2511	67.6907	32.5452	0.2025	119	104
3	223.0000	6.0000	7	0	54.3263	68.1833	31.8370	0.9479	116	98
2	224.0000	6.0000	6	0	54.4873	67.6603	32.4895	0.1636	107	97
2	225.0000	6.0000	7	0	54.3890	67.5993	31.7751	0.2726	97	95
3	226.0000	6.0000	7	0	69.4831	126.9608	355.5562	1.7242	96	70
2	227.0000	6.0000	7	0	54.0671	67.6819	32.0257	0.4588	86	66
2	228.0000	6.0000	6	0	54.3240	67.4238	32.6293	0.2522	97	80
2	229.0000	6.0000	7	0	54.0622	67.4966	32.9901	0.3601	107	93
3	230.0000	6.0000	6	0	54.1221	67.3341	32.5849	1.0026	123	92
2	231.0000	6.0000	7	0	54.0201	67.5626	33.0348	0.2643	122	102
3	232.0000	6.0000	6	0	54.0299	67.5319	33.0053	0.2829	126	97
3	233.0000	6.0000	6	0	54.0295	67.5910	32.6249	0.7510	115	97
2	234.0000	6.0000	6	0	53.9429	67.1552	33.0620	0.1598	116	98
2	235.0000	6.0000	6	0	54.1612	67.2715	33.0320	0.2591	109	99
0	236.0000	6.0000	0	3	0.0000	0.0000	0.0000	0.0000	105	97
3	237.0000	6.0000	6	0	53.0540	66.9208	213.4324	1.0605	122	100
2	238.0000	6.0000	6	0	54.2210	67.3016	33.1975	0.3006	113	99
2	239.0000	6.0000	7	0	54.1812	67.2742	33.2632	0.2261	107	106
3	240.0000	6.0000	6	0	54.6341	67.1947	33.1322	0.5061	123	95
0	241.0000	6.0000	0	3	0.0000	0.0000	0.0000	0.0000	88	62
2	242.0000	6.0000	7	0	55.4764	67.2799	32.5331	0.3968	88	71
2	243.0000	6.0000	7	0	55.0622	67.0903	32.8754	0.2009	117	101
2	244.0000	6.0000	6	0	55.5538	67.2751	32.8947	0.3012	130	97
2	245.0000	6.0000	7	0	55.1396	67.0621	33.1139	0.2353	123	99
2	246.0000	6.0000	7	0	55.7180	67.5951	32.4020	0.6339	122	100
2	247.0000	6.0000	7	0	54.8362	66.9916	33.3476	0.2578	121	103
2	248.0000	6.0000	7	0	55.6502	67.6936	32.5488	0.4524	114	104
3	249.0000	6.0000	6	0	55.3883	66.8399	33.2757	0.6041	118	94
2	250.0000	6.0000	7	0	55.0779	67.0993	33.1375	0.1451	112	98
3	251.0000	6.0000	7	0	55.6202	66.9184	32.3831	1.6352	111	101
2	252.0000	6.0000	7	0	54.9134	67.0492	33.2360	0.1634	107	88
2	253.0000	6.0000	7	0	54.9670	67.3125	31.8260	0.1835	97	86
3	254.0000	6.0000	6	0	54.6304	67.4962	31.7896	0.3711	93	96
2	255.0000	6.0000	6	0	54.8267	67.4235	31.7213	0.2147	106	94
2	256.0000	6.0000	7	0	54.7656	67.2695	31.6824	0.2207	109	96
2	257.0000	6.0000	7	0	54.6653	66.9884	31.6921	0.2696	94	96
2	258.0000	6.0000	9	0	55.2811	67.3607	31.3772	0.8714	110	90
2	259.0000	6.0000	7	0	54.6442	67.1299	31.6439	0.2429	113	94
2	260.0000	6.0000	8	0	54.6393	67.1139	31.5101	0.2888	104	104
2	261.0000	6.0000	7	0	54.5073	67.1458	31.5695	0.2910	113	99
2	262.0000	6.0000	9	0	54.7309	67.2301	31.5935	0.2051	100	95
2	263.0000	6.0000	8	0	54.5005	67.4220	31.3219	0.7406	104	93
2	264.0000	6.0000	7	0	54.8395	67.6208	31.8028	0.3239	103	92
2	265.0000	6.0000	6	0	54.8067	67.5516	31.7870	0.2321	104	98
2	266.0000	6.0000	7	0	54.6254	67.5974	31.6914	0.2308	116	92
2	267.0000	6.0000	7	0	54.8009	67.6969	31.6957	0.2173	108	99
2	268.0000	6.0000	7	0	54.6419	67.6593	31.7475	0.2479	110	107
2	269.0000	6.0000	8	0	54.5873	67.7995	31.7815	0.2604	104	102
0	270.0000	6.0000	0	3	0.0000	0.0000	0.0000	0.0000	100	90
2	271.0000	6.0000	8	0	55.3941	68.0150	30.9245	0.4469	101	87
3	272.0000	6.0000	6	0	54.7651	67.7258	31.7612	0.3358	109	79
0	273.0000	6.0000	0	3	0.0000	0.0000	0.0000	0.0000	102	77
2	274.0000	6.0000	8	0	55.2845	67.9540	30.8474	0.9789	88	63
1	275.0000	6.0000	8	0	68.3209	52.4420	112.3031	1.8704	73	60
1	276.0000	6.0000	9	0	69.6184	52.2665	109.6219	0.8822	104	73
1	277.0000	6.0000	10	0	69.6854	52.5789	110.0171	0.3444	126	94
1	278.0000	6.0000	10	0	69.6733	52.4734	109.9969	0.3000	140	104
1	279.0000	6.0000	10	0	69.4632	52.4766	110.2035	0.4210	143	117
1	280.0000	6.0000	10	0	69.5818	52.4764	110.0848	0.2026	149	122
1	281.0000	6.0000	10	0	69.5698	52.5067	110.1072	0.2442	148	117
1	282.0000	6.0000	10	0	69.5331	52.3657	110.3004	0.3929	138	101
1	283.0000	6.0000	10	0	69.6750	52.5507	109.9752	0.3224	131	92
1	284.0000	6.0000	10	0	69.5466	52.4214	110.1385	0.3316	160	98
1	285.0000	6.0000	10	0	69.5006	52.5185	110.0637	0.2913	137	102
1	286.0000	6.0000	10	0	69.5059	52.4321	110.1411	0.2931	138	113
1	287.0000	6.0000	10	0	69.3905	52.3689	110.2616	0.3121	147	123
1	288.0000	6.0000	10	0	69.4882	52.4846	110.1682	0.2246	152	121
1	289.0000	6.0000	10	0	69.3807	52.5130	110.1593	0.2889	150	119
1	290.0000	6.0000	10	0	69.4240	52.5488	110.1079	0.2677	151	129
1	291.0000	6.0000	10	0	69.4369	52.5279	110.0931	0.1715	151	128
1	292.0000	6.0000	10	0	69.3599	52.6055	110.1064	0.3033	153	125
1	293.0000	6.0000	10	0	69.4931	52.6614	109.9568	0.3149	154	125
1	294.0000	6.0000	10	0	69.5333	52.4826	109.9674	0.2165	151	129
1	295.0000	6.0000	10	0	69.6242	52.5265	109.9455	0.1785	144	115
1	296.0000	6.0000	10	0	69.6188	52.5449	109.7788	0.1834	138	91
1	297.0000	6.0000	10	0	69.2385	52.5241	110.1654	0.3917	154	118
1	298.0000	6.0000	10	0	69.4037	52.4640	109.9940	0.2726	151	122
1	299.0000	6.0000	10	0	69.3523	52.4168	110.0734	0.3400	150	122
1	300.0000	6.0000	10	0	69.3040	52.4296	110.0603	0.2168	155	132
1	301.0000	6.0000	10	0	69.2803	52.5171	110.0408	0.2871	153	127
1	302.0000	6.0000	10	0	69.2031	52.5103	110.0261	0.3496	156	127
1	303.0000	6.0000	10	0	69.4408	52.5613	109.8583	0.1715	151	123
1	304.0000	6.0000	10	0	69.4092	52.3952	109.9791	0.1873	153	134
1	305.0000	6.0000	10	0	69.7035	52.5442	109.5604	0.2969	128	97
1	306.0000	6.0000	10	0	69.4860	52.4111	110.0251	0.2215	155	126
1	307.0000	6.0000	10	0	69.4762	52.5532	109.9589	0.2345	154	123
1	308.0000	6.0000	10	0	69.3563	52.4817	110.0596	0.2570	147	124
1	309.0000	6.0000	10	0	69.2496	52.4418	110.0884	0.2736	150	135
1	310.0000	6.0000	10	0	69.1840	52.4087	110.1446	0.2866	154	134
1	311.0000	6.0000	10	0	69.1532	52.4191	110.1313	0.2622	149	132
1	312.0000	6.0000	10	0	69.4391	52.2564	110.0886	0.2790	144	121
2	313.0000	6.0000	6	0	55.4348	64.3690	32.9390	0.4153	122	76
3	314.0000	6.0000	7	0	55.1840	64.2249	213.0997	0.4361	135	87
3	315.0000	6.0000	7	0	55.0776	64.3490	32.9251	0.7934	115	85
2	316.0000	6.0000	7	0	55.6932	63.7747	33.1447	0.5712	106	84
2	317.0000	6.0000	6	0	54.1476	64.5323	32.8616	0.8678	107	68
3	318.0000	6.0000	6	0	53.8271	66.5822	31.7353	0.6562	102	79
3	319.0000	6.0000	7	0	55.2484	66.2960	31.2627	1.3874	101	80
2	320.0000	6.0000	6	0	53.6960	66.3542	32.2273	0.1667	99	77
3	321.0000	6.0000	7	0	52.5317	64.0355	32.4636	0.7281	105	73
0	322.0000	6.0000	0	3	0.0000	0.0000	0.0000	0.0000	86	64
0	323.0000	6.0000	0	3	0.0000	0.0000	0.0000	0.0000	75	55
2	324.0000	6.0000	7	0	53.5446	66.0422	31.2241	0.8974	53	61
2	325.0000	6.0000	6	0	55.0313	65.1645	32.2959	1.2857	54	48
3	326.0000	6.0000	6	0	48.2073	141.6826	323.0196	1.6016	48	50
0	327.0000	6.0000	0	3	0.0000	0.0000	0.0000	0.0000	41	46
2	328.0000	6.0000	6	0	53.6644	63.0774	31.3900	1.3494	68	48
2	329.0000	6.0000	7	0	54.2979	66.1608	32.3552	0.5624	101	73
2	330.0000	6.0000	6	0	54.3482	65.9039	32.7792	0.1501	120	83
2	331.0000	6.0000	7	0	53.8449	65.7190	32.4850	0.6021	116	95
2	332.0000	6.0000	7	0	54.4561	65.9013	32.6757	0.3436	125	98
2	333.0000	6.0000	7	0	54.4282	65.8849	32.7956	0.2594	122	99
3	334.0000	6.0000	7	0	54.4551	65.9220	32.4495	0.8290	116	99
2	335.0000	6.0000	7	0	54.1386	65.8779	32.7732	0.3222	116	103
2	336.0000	6.0000	7	0	54.4539	65.5646	32.4407	0.2056	117	105
2	337.0000	6.0000	7	0	54.0554	65.7236	32.7174	0.4799	116	96
2	338.0000	6.0000	7	0	54.0324	65.9601	32.5848	0.8664	105	84
3	339.0000	6.0000	7	0	53.8813	66.7394	32.9276	1.2517	113	90
2	340.0000	6.0000	7	0	53.8196	65.8914	32.9363	0.2053	118	101
2	341.0000	6.0000	6	0	53.6592	66.5098	33.1480	0.3306	115	88
2	342.0000	6.0000	7	0	53.3761	66.6194	33.0290	0.9429	113	90
2	343.0000	6.0000	7	0	53.3660	65.8472	33.6597	0.3700	104	86
2	344.0000	6.0000	7	0	54.0321	65.9857	32.4317	0.4002	85	66
2	345.0000	6.0000	7	0	53.4934	66.4347	32.3050	0.3357	92	75
3	346.0000	6.0000	6	0	54.2741	65.4022	31.8058	1.2677	88	66
2	347.0000	6.0000	8	0	54.0285	66.2678	32.0945	0.7307	80	68
2	348.0000	6.0000	7	0	53.3755	66.1392	32.3096	0.4399	86	67
0	349.0000	6.0000	0	3	0.0000	0.0000	0.0000	0.0000	80	60
2	350.0000	6.0000	7	0	53.2886	66.5734	31.4689	0.6223	79	64
2	351.0000	6.0000	7	0	54.1746	66.6295	31.9776	0.7934	85	59
2	352.0000	6.0000	7	0	53.7012	66.7256	31.6661	1.1067	87	62
2	353.0000	6.0000	8	0	53.7984	65.8558	32.2036	0.7426	84	58
2	354.0000	6.0000	7	0	53.4868	66.5898	31.6174	0.8003	84	53
0	355.0000	6.0000	0	3	0.0000	0.0000	0.0000	0.0000	52	41
0	356.0000	6.0000	0	3	0.0000	0.0000	0.0000	0.0000	34	35
0	357.0000	6.0000	0	3	0.0000	0.0000	0.0000	0.0000	47	37
0	358.0000	6.0000	0	3	0.0000	0.0000	0.0000	0.0000	46	37
0	359.0000	6.0000	0	3	0.0000	0.0000	0.0000	0.0000	29	38
0	360.0000	6.0000	0	3	0.0000	0.0000	0.0000	0.0000	49	45
3	361.0000	6.0000	6	0	51.0391	140.8443	133.3998	1.5934	41	36
0	362.0000	6.0000	0	3	0.0000	0.0000	0.0000	0.0000	41	38
0	363.0000	6.0000	0	3	0.0000	0.0000	0.0000	0.0000	36	35
0	364.0000	6.0000	0	3	0.0000	0.0000	0.0000	0.0000	44	43
0	365.0000	6.0000	0	3	0.0000	0.0000	0.0000	0.0000	32	37
1	366.0000	6.0000	6	0	106.3125	164.8299	78.5402	1.2625	29	34
0	367.0000	6.0000	0	3	0.0000	0.0000	0.0000	0.0000	33	37
0	368.0000	6.0000	0	3	0.0000	0.0000	0.0000	0.0000	32	36
0	369.0000	6.0000	0	3	0.0000	0.0000	0.0000	0.0000	30	33
0	370.0000	6.0000	0	3	0.0000	0.0000	0.0000	0.0000	29	36
0	371.0000	6.0000	0	3	0.0000	0.0000	0.0000	0.0000	42	43
3	372.0000	6.0000	6	0	158.3915	144.5149	64.2025	1.4030	48	40
0	373.0000	6.0000	0	3	0.0000	0.0000	0.0000	0.0000	51	41
0	374.0000	6.0000	0	3	0.0000	0.0000	0.0000	0.0000	47	53
0	375.0000	6.0000	0	3	0.0000	0.0000	0.0000	0.0000	26	41
0	376.0000	6.0000	0	3	0.0000	0.0000	0.0000	0.0000	41	43
0	377.0000	6.0000	0	3	0.0000	0.0000	0.0000	0.0000	42	45
0	378.0000	6.0000	0	3	0.0000	0.0000	0.0000	0.0000	31	41
0	379.0000	6.0000	0	3	0.0000	0.0000	0.0000	0.0000	38	36
0	380.0000	6.0000	0	3	0.0000	0.0000	0.0000	0.0000	50	49
1	381.0000	6.0000	9	0	179.3427	62.4822	162.9176	0.6206	76	52
1	382.0000	6.0000	10	0	179.6887	62.5979	162.9398	0.4093	101	68
1	383.0000	6.0000	10	0	179.7165	62.5458	162.9082	0.6005	114	82
1	384.0000	6.0000	10	0	179.4817	62.2324	163.1010	0.3347	137	110
1	385.0000	6.0000	10	0	179.5091	62.3484	163.1988	0.3529	133	106
1	386.0000	6.0000	9	0	179.3616	62.2625	163.4928	0.3210	151	122
1	387.0000	6.0000	10	0	179.0897	62.4368	163.6046	0.7766	154	134
1	388.0000	6.0000	10	0	178.8150	62.3741	164.3996	0.2462	148	125
1	389.0000	6.0000	10	0	178.6762	62.3903	164.6964	0.2520	151	133
1	390.0000	6.0000	9	0	178.6821	62.6358	164.5204	0.4668	183	128
1	391.0000	6.0000	10	0	178.5152	62.5009	164.9821	0.1511	177	126
1	392.0000	6.0000	10	0	178.3006	62.3956	165.0264	0.3032	141	131
1	393.0000	6.0000	10	0	178.3396	62.6118	164.8436	0.4359	137	121
1	394.0000	6.0000	10	0	178.3347	62.5164	165.1783	0.1528	143	123
1	395.0000	6.0000	10	0	178.0356	62.4872	165.5262	0.3313	138	127
1	396.0000	6.0000	10	0	178.1849	62.6378	166.1218	0.3364	141	113
1	397.0000	6.0000	10	0	178.2820	62.7578	166.2306	0.2876	144	117
1	398.0000	6.0000	10	0	177.8975	62.7111	166.7477	0.2385	147	116
1	399.0000	6.0000	9	0	178.0063	62.6651	167.0301	0.1922	141	117
1	400.0000	6.0000	9	0	177.4479	62.6879	167.3203	0.6105	138	116
1	401.0000	6.0000	9	0	177.4902	62.6973	168.0343	0.1944	136	116
1	402.0000	6.0000	9	0	177.1425	62.6806	167.7655	0.4108	140	114
1	403.0000	6.0000	9	0	176.9687	62.3851	167.1722	0.2068	150	122
1	404.0000	6.0000	9	0	176.9008	62.4994	167.2804	0.2162	148	120
1	405.0000	6.0000	9	0	177.3675	62.7713	167.1813	0.7257	151	114
1	406.0000	6.0000	9	0	176.9977	62.6387	167.9880	0.3896	147	115
1	407.0000	6.0000	8	0	176.2340	63.0603	168.7467	0.5924	141	97
1	408.0000	6.0000	9	0	175.9397	62.7205	170.0823	0.3450	146	107
1	409.0000	6.0000	9	0	176.2850	62.7026	169.8516	0.3512	147	110
1	410.0000	6.0000	10	0	175.5371	62.8736	170.7420	0.6033	140	101
1	411.0000	6.0000	9	0	175.7083	62.7181	171.2628	0.4048	139	107
1	412.0000	6.0000	9	0	175.5304	62.7381	171.3600	0.6323	142	110
1	413.0000	6.0000	9	0	175.2266	62.6910	172.0048	0.4197	148	109
1	414.0000	6.0000	9	0	175.1311	62.6731	172.3305	0.4646	149	112
1	415.0000	6.0000	9	0	174.5015	62.5548	172.7132	0.3140	145	115
1	416.0000	6.0000	10	0	174.2824	62.4780	172.6521	0.3709	147	116
1	417.0000	6.0000	9	0	174.4862	62.4503	172.7849	0.3227	150	122
1	418.0000	6.0000	9	0	174.3808	62.4456	172.7340	0.2088	149	116
1	419.0000	6.0000	10	0	174.2803	62.4421	172.7353	0.2520	144	122
1	420.0000	6.0000	9	0	174.2517	62.3998	172.7084	0.2274	151	120
1	421.0000	6.0000	9	0	174.2567	62.3914	172.6847	0.2151	148	119
1	422.0000	6.0000	10	0	174.1530	62.4615	172.9179	0.4172	146	122
1	423.0000	6.0000	9	0	174.7293	62.6147	172.5878	0.4352	154	119
1	424.0000	6.0000	9	0	174.3274	62.4596	172.7357	0.3982	148	118
1	425.0000	6.0000	8	0	174.7079	62.5469	172.7119	0.4300	146	108
1	426.0000	6.0000	9	0	173.2221	62.6436	174.8988	0.8392	145	97
1	427.0000	6.0000	10	0	173.1057	62.2672	175.7053	0.3646	158	118
1	428.0000	6.0000	10	0	172.9580	62.2291	175.7200	0.1606	155	124
1	429.0000	6.0000	9	0	172.9612	62.3368	175.8503	0.1735	156	116
1	430.0000	6.0000	10	0	172.8387	62.3463	175.9302	0.3006	156	127
1	431.0000	6.0000	10	0	172.7363	62.2513	175.9000	0.3330	151	125
1	432.0000	6.0000	10	0	172.9016	62.4739	175.6088	0.3749	161	127
1	433.0000	6.0000	10	0	173.1164	62.4641	175.8965	0.3879	152	125
1	434.0000	6.0000	10	0	173.0489	62.2845	175.8499	0.2194	155	125
1	435.0000	6.0000	10	0	172.9199	62.3242	175.9265	0.2728	153	127
1	436.0000	6.0000	10	0	172.7748	62.2320	175.8785	0.3403	154	132
1	437.0000	6.0000	9	0	172.9398	62.3987	175.7971	0.3272	154	130
1	438.0000	6.0000	9	0	173.0198	62.2401	175.9218	0.1384	162	136
1	439.0000	6.0000	10	0	172.8139	62.2021	175.9155	0.3025	161	131
1	440.0000	6.0000	10	0	172.7535	62.2290	175.9104	0.2974	162	135
1	441.0000	6.0000	10	0	173.0057	62.2592	175.9615	0.1640	158	131
1	442.0000	6.0000	9	0	172.9405	62.3312	175.8765	0.1434	162	132
1	443.0000	6.0000	10	0	172.9879	62.2575	175.8897	0.2124	160	135
1	444.0000	6.0000	9	0	172.9144	62.3067	175.8950	0.1570	157	126
1	445.0000	6.0000	10	0	172.9735	62.3074	175.7941	0.2541	154	127
1	446.0000	6.0000	10	0	172.7701	62.1863	175.9946	0.3475	162	130
1	447.0000	6.0000	10	0	172.8928	62.2889	175.8733	0.2608	159	128
1	448.0000	6.0000	10	0	172.7850	62.2792	175.9985	0.3637	160	130
1	449.0000	6.0000	10	0	172.8127	62.2179	175.9928	0.2308	158	126
1	450.0000	6.0000	10	0	172.9679	62.3666	176.0280	0.3131	159	133
1	451.0000	6.0000	9	0	172.9583	62.3138	175.9715	0.1604	159	135
1	452.0000	6.0000	10	0	172.9661	62.2358	175.9836	0.2134	158	137
1	453.0000	6.0000	9	0	172.8624	62.2298	176.0702	0.2135	159	131
1	454.0000	6.0000	10	0	172.9060	62.2252	176.0148	0.1923	167	143
1	455.0000	6.0000	10	0	172.8282	62.2364	175.9929	0.2604	161	128
1	456.0000	6.0000	10	0	172.9070	62.3066	176.0826	0.2102	157	130
1	457.0000	6.0000	10	0	172.9627	62.1869	175.9487	0.2883	159	139
1	458.0000	6.0000	10	0	172.9830	62.2451	175.8931	0.1786	158	136
1	459.0000	6.0000	10	0	173.0403	62.2447	175.9316	0.1691	155	134
1	460.0000	6.0000	10	0	172.5549	62.1958	175.9553	0.6557	157	130
1	461.0000	6.0000	10	0	172.8370	62.2771	176.0236	0.3185	160	138
1	462.0000	6.0000	10	0	172.9226	62.2749	175.9979	0.1906	167	140
1	463.0000	6.0000	10	0	173.1476	62.2768	175.8376	0.1891	173	138
1	464.0000	6.0000	9	0	172.9386	62.2436	175.9773	0.1636	161	133
1	465.0000	6.0000	10	0	172.8439	62.1820	175.9853	0.3061	157	140
1	466.0000	6.0000	9	0	173.1562	62.2860	175.9017	0.1718	160	131
1	467.0000	6.0000	10	0	172.9065	62.2056	175.9891	0.1640	163	141
1	468.0000	6.0000	9	0	173.0815	62.2640	175.8928	0.1014	156	131
1	469.0000	6.0000	10	0	173.1466	62.3734	175.9086	0.2684	160	132
1	470.0000	6.0000	10	0	172.9094	62.1977	175.9290	0.2937	161	139
1	471.0000	6.0000	10	0	173.0129	62.1579	175.9677	0.2757	160	136
1	472.0000	6.0000	10	0	172.8323	62.2292	176.0006	0.2074	165	139
1	473.0000	6.0000	10	0	172.8732	62.1732	175.9959	0.1571	162	140
1	474.0000	6.0000	10	0	172.9628	62.2654	176.0187	0.1364	160	138
1	475.0000	6.0000	10	0	172.9567	62.2329	175.9493	0.1511	162	137
1	476.0000	6.0000	9	0	172.8856	62.3069	176.0106	0.1509	158	135
1	477.0000	6.0000	10	0	172.8493	62.2236	176.0667	0.1549	156	142
1	478.0000	6.0000	10	0	173.0741	62.2816	175.8410	0.1912	158	134
1	479.0000	6.0000	9	0	172.8883	62.3044	176.0638	0.1642	162	135
1	480.0000	6.0000	10	0	172.9990	62.2198	175.9105	0.3617	168	144
1	481.0000	6.0000	10	0	172.9319	62.1638	175.9246	0.2703	160	149
1	482.0000	6.0000	10	0	172.9231	62.2160	175.8909	0.2668	166	145
1	483.0000	6.0000	10	0	172.8598	62.2955	175.9138	0.2711	161	136
1	484.0000	6.0000	9	0	172.8667	62.2463	176.0306	0.1129	162	139
1	485.0000	6.0000	10	0	173.0602	62.2648	175.9039	0.1037	164	142
1	486.0000	6.0000	10	0	172.7255	62.1732	176.0819	0.3702	164	147
1	487.0000	6.0000	10	0	172.9281	62.1976	176.0064	0.2050	163	137
1	488.0000	6.0000	10	0	172.9570	62.2313	175.9441	0.2274	168	143
1	489.0000	6.0000	10	0	172.9009	62.2507	176.0774	0.2491	167	141
1	490.0000	6.0000	10	0	172.8334	62.1737	176.1079	0.2381	162	147
1	491.0000	6.0000	10	0	172.7941	62.1061	175.9430	0.4254	162	150
1	492.0000	6.0000	10	0	172.8137	62.1760	176.0017	0.2229	165	142
1	493.0000	6.0000	10	0	172.8707	62.1900	176.0256	0.1959	164	143
1	494.0000	6.0000	10	0	172.8754	62.2325	176.0030	0.1553	161	142
1	495.0000	6.0000	10	0	172.9132	62.1606	176.0476	0.1588	161	149
1	496.0000	6.0000	10	0	172.9699	62.1732	176.0789	0.2060	162	144
1	497.0000	6.0000	9	0	172.9468	62.2191	175.9849	0.1193	164	140
1	498.0000	6.0000	10	0	173.0328	62.1314	176.0150	0.2032	164	148
1	499.0000	6.0000	9	0	172.9279	62.2136	175.9318	0.2185	163	142
1	500.0000	6.0000	10	0	172.8094	62.1288	176.0176	0.3317	168	149
1	501.0000	6.0000	10	0	172.9013	62.1718	176.0841	0.2005	166	142
1	502.0000	6.0000	10	0	172.8710	62.1220	176.0272	0.2249	162	141
1	503.0000	6.0000	10	0	172.9721	62.1871	175.9557	0.1482	161	151
1	504.0000	6.0000	10	0	172.9416	62.1378	175.9933	0.1601	162	150
1	505.0000	6.0000	10	0	172.8504	62.1122	176.0385	0.2313	161	148
1	506.0000	6.0000	9	0	172.8499	62.1834	176.0824	0.1947	171	138
1	507.0000	6.0000	10	0	172.9020	62.1655	175.9796	0.2291	164	151
1	508.0000	6.0000	10	0	173.0101	62.2296	176.0541	0.2255	159	141
1	509.0000	6.0000	10	0	173.0158	62.2382	175.9686	0.1427	164	139
1	510.0000	6.0000	10	0	172.9230	62.1540	176.0204	0.1772	164	147
1	511.0000	6.0000	10	0	172.9728	62.1626	175.9899	0.1945	165	154
1	512.0000	6.0000	10	0	172.7108	62.1261	176.0780	0.3266	166	153
1	513.0000	6.0000	10	0	172.9414	62.1443	175.9788	0.1933	164	140
1	514.0000	6.0000	10	0	172.8456	62.1462	176.1079	0.2767	162	145
1	515.0000	6.0000	10	0	172.8498	62.1037	176.1208	0.2157	168	153
1	516.0000	6.0000	10	0	172.8930	62.1359	175.9757	0.2771	171	147
1	517.0000	6.0000	10	0	172.9915	62.1829	175.9779	0.1316	168	154
1	518.0000	6.0000	10	0	172.9506	62.1322	176.0410	0.1999	169	149
1	519.0000	6.0000	10	0	172.8294	62.1024	176.1400	0.2931	170	145
1	520.0000	6.0000	10	0	172.8724	62.1126	176.0673	0.2539	162	145
1	521.0000	6.0000	10	0	172.9019	62.1316	176.0750	0.1760	166	147
1	522.0000	6.0000	10	0	172.9853	62.1988	176.0236	0.1522	161	142
1	523.0000	6.0000	10	0	172.9122	62.1461	176.0394	0.2381	161	145
1	524.0000	6.0000	10	0	172.9942	62.1569	176.0270	0.1913	165	146
1	525.0000	6.0000	10	0	172.9751	62.2216	176.0258	0.1600	167	145
1	526.0000	6.0000	10	0	172.9103	62.1613	176.0502	0.2000	167	146
1	527.0000	6.0000	10	0	173.0392	62.1340	175.9552	0.1929	165	149
1	528.0000	6.0000	10	0	172.7926	62.1674	176.1677	0.2504	168	143
1	529.0000	6.0000	10	0	172.8206	62.1511	176.1303	0.2300	166	154
1	530.0000	6.0000	10	0	172.8524	62.1518	176.1069	0.2406	164	145
1	531.0000	6.0000	10	0	172.9098	62.1616	176.1387	0.1467	161	146
1	532.0000	6.0000	10	0	172.8800	62.1869	176.0870	0.2285	159	147
1	533.0000	6.0000	10	0	172.9543	62.1457	176.1185	0.1465	168	150
1	534.0000	6.0000	10	0	172.9236	62.1943	176.0521	0.1271	162	149
1	535.0000	6.0000	10	0	172.7934	62.1451	176.0372	0.3292	161	150
1	536.0000	6.0000	10	0	172.7978	62.1010	176.0803	0.3296	163	146
1	537.0000	6.0000	10	0	172.8180	62.1674	176.1007	0.2939	169	151
1	538.0000	6.0000	10	0	172.9978	62.2248	176.0954	0.2141	166	146
1	539.0000	6.0000	10	0	172.8760	62.1556	176.1176	0.2147	165	145
1	540.0000	6.0000	10	0	172.9917	62.2340	176.0370	0.1091	161	142
1	541.0000	6.0000	10	0	172.9920	62.2164	176.0160	0.1064	169	146
1	542.0000	6.0000	10	0	172.9266	62.2118	176.0697	0.1404	169	149
1	543.0000	6.0000	10	0	172.9784	62.1735	176.0675	0.1786	173	149
1	544.0000	6.0000	10	0	173.0101	62.1664	176.0770	0.1318	160	152
1	545.0000	6.0000	10	0	172.9345	62.1496	176.1002	0.1717	168	148
1	546.0000	6.0000	9	0	172.9429	62.2333	176.0710	0.1090	165	139
1	547.0000	6.0000	10	0	172.8818	62.1429	176.1301	0.2048	169	149
1	548.0000	6.0000	10	0	172.9530	62.2264	176.0426	0.1521	167	148
1	549.0000	6.0000	10	0	172.8300	62.1660	176.1074	0.2682	164	155
1	550.0000	6.0000	10	0	173.0377	62.2145	176.0533	0.1351	163	147
1	551.0000	6.0000	10	0	172.8976	62.1596	176.2084	0.2061	164	151
1	552.0000	6.0000	10	0	172.9112	62.1455	176.0794	0.1938	164	149
1	553.0000	6.0000	10	0	172.8822	62.2054	176.2606	0.1481	163	143
1	554.0000	6.0000	10	0	172.9534	62.2207	176.1199	0.1731	166	143
1	555.0000	6.0000	10	0	172.9191	62.1722	176.1085	0.1906	164	147
1	556.0000	6.0000	9	0	172.8852	62.2414	176.1110	0.1866	170	147
1	557.0000	6.0000	9	0	172.8884	62.2132	176.1779	0.1359	168	138
1	558.0000	6.0000	10	0	172.8139	62.1336	176.0682	0.2820	166	146
1	559.0000	6.0000	10	0	172.8594	62.1863	176.1167	0.1947	163	155
1	560.0000	6.0000	10	0	172.8803	62.2113	176.2193	0.1648	167	150
1	561.0000	6.0000	10	0	172.8209	62.1792	176.1840	0.2167	166	145
1	562.0000	6.0000	10	0	172.7890	62.1749	176.1757	0.2395	168	148
1	563.0000	6.0000	10	0	172.9041	62.2104	176.1008	0.1700	165	154
1	564.0000	6.0000	10	0	172.7531	62.2003	176.2155	0.2358	172	153
1	565.0000	6.0000	10	0	172.8800	62.2055	176.1928	0.2065	162	152
1	566.0000	6.0000	10	0	172.9526	62.1830	176.1115	0.2491	165	153
1	567.0000	6.0000	9	0	172.9826	62.2284	176.0317	0.1481	164	148
1	568.0000	6.0000	10	0	172.7598	62.1845	176.1286	0.2798	170	157
1	569.0000	6.0000	9	0	172.8920	62.2081	176.1404	0.2269	162	147
1	570.0000	6.0000	10	0	172.8725	62.1626	176.1369	0.2312	173	157
1	571.0000	6.0000	10	0	172.9089	62.1494	176.1019	0.2154	161	150
1	572.0000	6.0000	10	0	172.9813	62.2031	176.0058	0.2171	170	157
1	573.0000	6.0000	10	0	172.8831	62.1726	176.1253	0.2061	165	154
1	574.0000	6.0000	10	0	172.9465	62.2359	176.1183	0.2251	179	154
1	575.0000	6.0000	10	0	172.9325	62.1976	176.1173	0.1256	169	151
1	576.0000	6.0000	10	0	172.8237	62.1987	176.1755	0.2257	167	143
1	577.0000	6.0000	10	0	172.9429	62.1700	176.0587	0.1967	171	150
1	578.0000	6.0000	10	0	172.8952	62.2203	176.1297	0.1954	171	154
1	579.0000	6.0000	10	0	172.7816	62.1912	176.1372	0.2695	166	147
1	580.0000	6.0000	9	0	172.8658	62.2529	176.0899	0.2119	167	141
1	581.0000	6.0000	10	0	172.7779	62.1922	176.1212	0.2821	166	157
1	582.0000	6.0000	10	0	172.8729	62.1786	176.0856	0.1997	165	149
1	583.0000	6.0000	10	0	173.0241	62.2383	176.0443	0.1503	172	150
1	584.0000	6.0000	9	0	172.9305	62.2613	176.0561	0.1485	164	148
1	585.0000	6.0000	10	0	172.9668	62.2281	176.0861	0.1787	167	153
1	586.0000	6.0000	10	0	172.9346	62.1969	175.9904	0.1842	161	138
1	587.0000	6.0000	10	0	172.9484	62.2671	176.0623	0.2066	153	128
1	588.0000	6.0000	10	0	172.8499	62.2684	176.0709	0.3034	148	118
1	589.0000	6.0000	10	0	172.8027	62.3098	176.1485	0.2595	141	111
1	590.0000	6.0000	10	0	172.7553	62.2946	176.2334	0.2467	143	113
1	591.0000	6.0000	10	0	172.5926	62.2141	176.2295	0.4986	141	112
1	592.0000	6.0000	10	0	172.7403	62.3781	176.2478	0.3850	133	102
1	593.0000	6.0000	10	0	172.8137	62.7738	176.2211	0.5120	129	92
1	594.0000	6.0000	10	0	173.2648	62.5476	175.6208	0.6081	136	97
1	595.0000	6.0000	10	0	173.0549	62.3895	175.9870	0.2116	145	113
1	596.0000	6.0000	10	0	172.6893	62.2491	176.1926	0.4152	150	130
1	597.0000	6.0000	10	0	172.6882	62.2350	176.1376	0.4144	157	136
1	598.0000	6.0000	10	0	172.7460	62.1888	176.0320	0.4512	160	139
1	599.0000	6.0000	9	0	173.0037	62.3373	176.1019	0.2350	153	131
1	600.0000	6.0000	9	0	173.0190	62.3006	176.0676	0.1002	153	131
1	601.0000	6.0000	9	0	172.9528	62.4103	175.9415	0.2656	155	129
1	602.0000	6.0000	10	0	172.9924	62.4603	176.0878	0.1925	147	125
1	603.0000	6.0000	10	0	172.7988	62.3438	176.1438	0.3077	153	125
1	604.0000	6.0000	10	0	173.0147	62.4805	176.1116	0.2242	153	135
1	605.0000	6.0000	10	0	173.1610	62.4522	175.9877	0.2375	159	135
1	606.0000	6.0000	10	0	173.2234	62.4105	175.9259	0.1636	163	141
1	607.0000	6.0000	10	0	173.1339	62.3547	176.0146	0.2027	164	141
1	608.0000	6.0000	10	0	173.3243	62.4545	175.8137	0.1336	161	148
1	609.0000	6.0000	10	0	172.9797	62.4140	175.9577	0.3244	156	140
1	610.0000	6.0000	10	0	173.1279	62.4208	175.8522	0.2206	163	140
1	611.0000	6.0000	10	0	173.1656	62.3913	175.9153	0.1547	158	136
1	612.0000	6.0000	10	0	172.8955	62.3558	176.1289	0.3343	159	144
1	613.0000	6.0000	10	0	172.8842	62.3877	175.9784	0.3308	159	141
1	614.0000	6.0000	10	0	172.8963	62.4490	175.8407	0.2744	160	131
1	615.0000	6.0000	10	0	172.8936	62.2155	175.7909	0.3513	154	145
1	616.0000	6.0000	10	0	172.7609	62.2869	175.9024	0.2808	157	143
1	617.0000	6.0000	10	0	172.8788	62.2891	175.7463	0.3839	168	143
1	618.0000	6.0000	10	0	172.9335	62.3239	175.6844	0.1904	161	136
1	619.0000	6.0000	10	0	172.7661	62.2616	175.7696	0.2397	167	140
1	620.0000	6.0000	10	0	172.8468	62.2796	175.7642	0.1789	163	145
1	621.0000	6.0000	10	0	172.7697	62.2293	175.8177	0.2449	160	151
1	622.0000	6.0000	10	0	172.7878	62.2826	175.9282	0.2496	166	148
1	623.0000	6.0000	10	0	172.9090	62.3072	175.8862	0.1489	163	157
1	624.0000	6.0000	10	0	172.8925	62.2950	175.9462	0.1117	169	153
1	625.0000	6.0000	10	0	172.9124	62.2341	175.9823	0.1915	164	149
1	626.0000	6.0000	9	0	172.9658	62.2580	176.0000	0.1433	163	141
1	627.0000	6.0000	10	0	172.9160	62.2388	175.9903	0.2146	167	155
1	628.0000	6.0000	10	0	172.8621	62.3185	176.0487	0.2378	163	151
1	629.0000	6.0000	9	0	173.0597	62.3215	175.9499	0.1576	161	147
1	630.0000	6.0000	10	0	173.0461	62.3320	175.9689	0.1132	159	147
1	631.0000	6.0000	10	0	172.9345	62.2858	176.0204	0.1045	159	149
1	632.0000	6.0000	9	0	172.9904	62.3027	175.9782	0.1372	164	142
1	633.0000	6.0000	9	0	172.9297	62.2913	175.9540	0.1986	162	144
1	634.0000	6.0000	10	0	172.9366	62.2693	176.0470	0.1266	159	151
1	635.0000	6.0000	10	0	172.9059	62.2759	176.0635	0.2324	166	143
1	636.0000	6.0000	10	0	172.8756	62.2507	176.0497	0.2595	165	151
1	637.0000	6.0000	9	0	173.0059	62.3174	176.0014	0.1148	159	147
1	638.0000	6.0000	10	0	172.9845	62.3088	176.0347	0.1733	163	146
1	639.0000	6.0000	10	0	172.8954	62.3110	176.0440	0.2311	163	144
1	640.0000	6.0000	10	0	172.9862	62.2885	176.0343	0.2513	158	149
1	641.0000	6.0000	10	0	172.9418	62.2243	176.0630	0.2640	166	150
1	642.0000	6.0000	10	0	173.1070	62.3174	175.9784	0.1165	159	152
1	643.0000	6.0000	9	0	173.1928	62.3171	175.8795	0.1331	172	146
1	644.0000	6.0000	10	0	173.2801	62.3443	175.9304	0.1655	155	152
1	645.0000	6.0000	10	0	172.8990	62.2215	175.9820	0.3941	164	150
1	646.0000	6.0000	9	0	173.1300	62.3425	175.9103	0.1715	163	147
1	647.0000	6.0000	10	0	173.1345	62.2763	175.8999	0.2039	167	148
1	648.0000	6.0000	10	0	173.1729	62.3544	175.9525	0.1814	157	137
1	649.0000	6.0000	10	0	173.2434	62.4379	175.8851	0.1536	150	127
1	650.0000	6.0000	10	0	173.0350	62.4369	175.9769	0.3552	145	115
1	651.0000	6.0000	9	0	173.2150	62.6307	175.7430	0.7471	131	99
1	652.0000	6.0000	10	0	173.4607	62.8620	175.6722	0.3109	125	92
1	653.0000	6.0000	10	0	173.2333	62.8488	175.6027	0.4345	140	114
1	654.0000	6.0000	10	0	172.9312	62.6310	175.9547	0.4642	132	109
1	655.0000	6.0000	10	0	172.9010	62.5546	176.0298	0.1718	149	119
1	656.0000	6.0000	10	0	172.9093	62.4572	176.0718	0.3597	155	130
1	657.0000	6.0000	10	0	172.9116	62.3332	176.0374	0.3466	150	136
1	658.0000	6.0000	10	0	173.1862	62.5074	175.9191	0.2774	152	133
1	659.0000	6.0000	10	0	172.9675	62.3391	176.0109	0.1969	160	134
1	660.0000	6.0000	10	0	173.0590	62.5396	175.9743	0.2797	143	121
1	661.0000	6.0000	10	0	173.0492	62.5442	176.0128	0.3259	174	111
1	662.0000	6.0000	9	0	172.9446	62.8585	175.8010	0.4690	149	113
1	663.0000	6.0000	10	0	172.9852	62.8185	175.4447	0.7256	138	111
1	664.0000	6.0000	10	0	173.0179	62.8284	175.5826	0.5599	140	112
1	665.0000	6.0000	10	0	173.0756	62.6080	175.9331	0.2231	142	123
1	666.0000	6.0000	10	0	172.9853	62.5103	176.0030	0.2163	142	123
1	667.0000	6.0000	10	0	172.9462	62.6007	176.0489	0.1818	142	123
1	668.0000	6.0000	10	0	172.9971	62.4495	176.0413	0.4114	150	128
1	669.0000	6.0000	10	0	173.0928	62.5480	175.8777	0.1343	157	141
1	670.0000	6.0000	10	0	172.9984	62.5486	175.8439	0.3430	154	138
1	671.0000	6.0000	10	0	173.1110	62.4255	175.8628	0.2129	154	139
1	672.0000	6.0000	10	0	172.9238	62.3435	175.8510	0.4630	153	135
1	673.0000	6.0000	10	0	172.9852	62.4655	175.9578	0.3106	151	138
1	674.0000	6.0000	9	0	173.0986	62.5221	175.8388	0.2347	150	135
1	675.0000	6.0000	10	0	173.0398	62.6283	175.7945	0.2629	156	136
1	676.0000	6.0000	10	0	173.1105	62.5687	175.7855	0.1269	154	133
1	677.0000	6.0000	10	0	173.1810	62.4921	175.7218	0.2339	152	134
1	678.0000	6.0000	9	0	173.1575	62.5033	175.7454	0.1493	156	134
1	679.0000	6.0000	10	0	173.0265	62.3850	175.8353	0.2486	159	133
1	680.0000	6.0000	10	0	173.0098	62.4806	175.8718	0.3090	160	135
1	681.0000	6.0000	10	0	173.0447	62.5035	175.7912	0.2189	154	137
1	682.0000	6.0000	10	0	173.1250	62.5057	175.8153	0.1527	152	128
1	683.0000	6.0000	9	0	172.7457	62.3189	175.6902	0.6336	153	131
1	684.0000	6.0000	10	0	173.0874	62.4880	175.6744	0.2635	151	133
1	685.0000	6.0000	10	0	173.1148	62.4175	175.7131	0.3371	151	135
1	686.0000	6.0000	10	0	172.9995	62.3938	175.9210	0.2969	158	132
1	687.0000	6.0000	10	0	173.0606	62.4472	175.7951	0.2868	155	127
1	688.0000	6.0000	10	0	173.0124	62.5027	175.7386	0.3501	147	131
1	689.0000	6.0000	10	0	173.1930	62.5520	175.7335	0.1694	148	133
1	690.0000	6.0000	9	0	172.8626	62.6548	175.8571	0.4214	146	124
1	691.0000	6.0000	9	0	172.9719	62.6104	176.1590	0.3429	158	116
1	692.0000	6.0000	8	0	172.9075	62.5907	175.7969	0.5065	94	81
1	693.0000	6.0000	10	0	157.1348	129.7565	144.6396	0.2019	105	95
1	694.0000	6.0000	10	0	157.1087	129.6988	144.4173	0.1810	114	100
1	695.0000	6.0000	9	0	157.1934	129.5677	144.2313	0.1942	117	107
1	696.0000	6.0000	10	0	157.2881	129.6162	144.2586	0.1367	119	112
1	697.0000	6.0000	9	0	157.2640	129.5579	144.1771	0.2602	125	119
1	698.0000	6.0000	10	0	157.3683	129.6148	144.2827	0.1905	126	116
1	699.0000	6.0000	10	0	157.1536	129.5888	144.0686	0.2410	125	113
1	700.0000	6.0000	10	0	157.3205	129.6174	144.0941	0.1583	127	118
1	701.0000	6.0000	10	0	157.2582	129.6054	144.1242	0.2136	121	115
1	702.0000	6.0000	10	0	157.2736	129.5570	143.9834	0.2574	131	118
1	703.0000	6.0000	10	0	157.2099	129.6011	143.8969	0.1987	114	115
1	704.0000	6.0000	9	0	157.6877	129.8413	144.4912	0.1778	122	110
1	705.0000	6.0000	10	0	157.9158	129.9599	144.9204	0.1266	121	113
1	706.0000	6.0000	10	0	157.8619	129.9664	144.8603	0.1510	119	114
1	707.0000	6.0000	10	0	157.7912	129.9674	144.7602	0.2126	123	114
1	708.0000	6.0000	10	0	157.8663	130.0323	144.7291	0.3076	122	113
1	709.0000	6.0000	10	0	157.8177	130.0134	144.6642	0.3603	127	112
1	710.0000	6.0000	10	0	158.3200	130.3230	145.6111	0.1686	127	115
1	711.0000	6.0000	10	0	158.3703	130.3378	145.5225	0.2003	132	114
1	712.0000	6.0000	9	0	158.4715	130.3555	145.4893	0.2837	129	114
1	713.0000	6.0000	10	0	158.5654	130.4083	145.3934	0.2231	127	118
1	714.0000	6.0000	10	0	158.5678	130.3665	145.4296	0.2066	122	113
1	715.0000	6.0000	9	0	158.6478	130.3828	145.4787	0.2203	125	123
1	716.0000	6.0000	9	0	158.8341	130.3889	145.6004	0.3961	134	116
1	717.0000	6.0000	10	0	158.7387	130.3611	145.4491	0.1735	132	121
1	718.0000	6.0000	10	0	158.6104	130.5142	145.2422	0.2674	136	120
1	719.0000	6.0000	9	0	158.9391	130.4186	145.4900	0.2307	129	117
1	720.0000	6.0000	10	0	159.0012	130.5961	145.8541	0.1998	133	118
1	721.0000	6.0000	9	0	159.1437	130.6329	146.2679	0.1989	117	109
1	722.0000	6.0000	10	0	159.1549	130.7178	146.6480	0.2309	127	107
1	723.0000	6.0000	10	0	159.0830	130.6612	146.3891	0.1475	120	117
1	724.0000	6.0000	9	0	159.0570	130.5783	146.2711	0.2019	134	118
1	725.0000	6.0000	10	0	159.1225	130.5354	146.0092	0.2358	132	121
1	726.0000	6.0000	9	0	159.0723	130.6476	146.1144	0.1603	131	116
1	727.0000	6.0000	10	0	159.0474	130.5371	145.9089	0.1948	136	113
1	728.0000	6.0000	10	0	159.1411	130.7975	145.9168	0.3871	128	109
1	729.0000	6.0000	10	0	159.2156	130.8125	145.9286	0.4152	136	120
1	730.0000	6.0000	10	0	159.2712	130.8624	145.7657	0.4193	127	118
1	731.0000	6.0000	10	0	159.1762	130.5660	145.4983	0.1276	125	121
1	732.0000	6.0000	10	0	159.2161	130.5760	145.6833	0.1555	121	119
1	733.0000	6.0000	10	0	159.1767	130.6402	145.8550	0.1825	127	122
1	734.0000	6.0000	10	0	159.2894	130.6148	145.9503	0.1121	125	123
1	735.0000	6.0000	10	0	159.2810	130.5682	145.8257	0.1734	124	124
1	736.0000	6.0000	10	0	159.1633	130.5894	145.6956	0.1854	122	116
1	737.0000	6.0000	10	0	159.1885	130.5948	145.8760	0.1956	126	116
1	738.0000	6.0000	10	0	159.3119	130.6577	146.0917	0.1970	125	118
1	739.0000	6.0000	10	0	159.2066	130.6229	145.8778	0.1993	124	119
1	740.0000	6.0000	10	0	159.3856	130.6274	145.9034	0.1475	117	119
1	741.0000	6.0000	10	0	159.3146	130.5598	145.9243	0.1594	125	117
1	742.0000	6.0000	10	0	159.3838	130.6083	145.8543	0.1672	121	121
1	743.0000	6.0000	10	0	159.3507	130.5375	145.7305	0.1323	128	125
1	744.0000	6.0000	10	0	159.3295	130.4942	145.7012	0.1893	123	122
1	745.0000	6.0000	10	0	159.1672	130.5687	145.4170	0.1958	125	124
1	746.0000	6.0000	10	0	159.2276	130.5501	145.5542	0.2337	114	125
1	747.0000	6.0000	10	0	159.3585	130.6108	145.7074	0.1586	121	121
1	748.0000	6.0000	10	0	159.3432	130.6229	145.6082	0.1422	115	110
1	749.0000	6.0000	10	0	159.3931	130.6777	145.3469	0.2837	118	112
1	750.0000	6.0000	10	0	159.3426	130.6945	145.4709	0.2479	122	110
1	751.0000	6.0000	10	0	159.2345	130.6347	145.6130	0.1743	120	118
1	752.0000	6.0000	10	0	159.2677	130.6242	145.6715	0.2170	128	122
1	753.0000	6.0000	10	0	159.3908	130.6596	145.7328	0.2353	122	119
1	754.0000	6.0000	10	0	159.3310	130.6871	145.8578	0.2362	125	126
1	755.0000	6.0000	10	0	159.4542	130.6899	146.0394	0.1446	122	128
1	756.0000	6.0000	10	0	159.3928	130.6760	146.0078	0.1982	128	122
1	757.0000	6.0000	10	0	159.5005	130.6571	145.9920	0.0813	127	120
1	758.0000	6.0000	10	0	159.4676	130.7106	145.9609	0.1829	127	133
1	759.0000	6.0000	10	0	159.4179	130.6574	145.9218	0.2083	127	125
1	760.0000	6.0000	10	0	159.4317	130.6816	145.9350	0.1791	127	124
1	761.0000	6.0000	10	0	159.5511	130.6082	146.0526	0.2089	133	128
1	762.0000	6.0000	10	0	159.4570	130.6497	145.9956	0.1607	134	120
1	763.0000	6.0000	10	0	159.5682	130.6275	146.0319	0.1774	124	118
1	764.0000	6.0000	10	0	159.5261	130.6525	146.1528	0.2343	136	124
1	765.0000	6.0000	10	0	159.5615	130.6181	146.2746	0.1387	134	118
1	766.0000	6.0000	10	0	159.4975	130.5768	146.2194	0.1732	130	124
1	767.0000	6.0000	10	0	159.5571	130.6372	146.3071	0.1386	130	122
1	768.0000	6.0000	10	0	159.6524	130.5823	146.2522	0.1781	141	124
1	769.0000	6.0000	10	0	159.6798	130.5756	146.4170	0.1312	131	119
1	770.0000	6.0000	10	0	159.6077	130.4950	146.3125	0.2013	131	120
1	771.0000	6.0000	9	0	159.5844	130.4971	146.1929	0.2016	138	117
1	772.0000	6.0000	10	0	159.6318	130.5804	146.3687	0.1203	135	121
1	773.0000	6.0000	10	0	159.8035	130.5620	146.3114	0.2637	129	114
1	774.0000	6.0000	10	0	159.6745	130.6082	146.3933	0.1389	122	124
1	775.0000	6.0000	10	0	159.5922	130.5479	146.2070	0.1431	132	122
1	776.0000	6.0000	9	0	159.5003	130.5401	146.1402	0.1856	124	124
1	777.0000	6.0000	10	0	159.6263	130.4914	146.2521	0.0909	135	122
1	778.0000	6.0000	10	0	159.5824	130.5086	146.2942	0.1018	123	123
1	779.0000	6.0000	10	0	159.5717	130.4468	146.2544	0.1286	134	119
1	780.0000	6.0000	10	0	159.4932	130.4744	146.1196	0.1232	135	121
1	781.0000	6.0000	10	0	159.4339	130.4798	146.0238	0.2202	120	118
1	782.0000	6.0000	9	0	159.4830	130.4169	146.1498	0.2079	131	124
1	783.0000	6.0000	9	0	159.5513	130.4157	146.2059	0.1142	125	121
1	784.0000	6.0000	10	0	159.5161	130.4325	146.1901	0.1697	129	129
1	785.0000	6.0000	10	0	159.4869	130.4090	146.0419	0.3488	127	121
1	786.0000	6.0000	9	0	159.4964	130.5681	146.0235	0.2694	129	117
1	787.0000	6.0000	10	0	159.5944	130.4817	145.9357	0.1153	131	124
1	788.0000	6.0000	10	0	159.5513	130.5680	146.1033	0.1847	132	114
1	789.0000	6.0000	10	0	159.7600	130.6974	146.2324	0.1554	111	100
1	790.0000	6.0000	10	0	159.6621	130.5815	145.9650	0.3080	116	107
1	791.0000	6.0000	10	0	159.6726	130.5738	146.2183	0.1622	127	117
1	792.0000	6.0000	10	0	159.7954	130.4760	146.2783	0.1727	131	115
1	793.0000	6.0000	10	0	159.7568	130.5029	146.1190	0.1603	132	129
1	794.0000	6.0000	10	0	159.6798	130.4760	146.0477	0.2091	121	125
1	795.0000	6.0000	10	0	159.6578	130.4662	146.0379	0.1627	134	125
1	796.0000	6.0000	10	0	159.7566	130.4355	146.1454	0.1986	129	127
1	797.0000	6.0000	10	0	159.6222	130.4335	146.0250	0.1368	133	129
1	798.0000	6.0000	10	0	159.6528	130.4379	146.0158	0.0836	130	128
1	799.0000	6.0000	10	0	159.6957	130.4383	146.1281	0.1443	133	125
1	800.0000	6.0000	10	0	159.6162	130.3579	145.9197	0.1986	131	121
1	801.0000	6.0000	10	0	159.4692	130.2893	145.9424	0.2341	124	122
1	802.0000	6.0000	10	0	159.5222	130.3801	145.9550	0.1046	124	120
1	803.0000	6.0000	10	0	159.5387	130.3143	145.9146	0.1911	127	123
1	804.0000	6.0000	10	0	159.5166	130.3597	146.0565	0.1929	121	120
1	805.0000	6.0000	10	0	159.6532	130.4139	145.7450	0.1974	120	123
1	806.0000	6.0000	10	0	159.6477	130.3512	145.6149	0.1626	134	126
1	807.0000	6.0000	10	0	159.4487	130.3440	145.4987	0.1845	147	127
1	808.0000	6.0000	10	0	159.4825	130.3235	145.6729	0.2052	135	130
1	809.0000	6.0000	10	0	159.4394	130.2949	145.7632	0.1677	117	123
1	810.0000	6.0000	10	0	159.3896	130.2702	145.7388	0.1811	123	122
1	811.0000	6.0000	9	0	159.4098	130.2550	145.8038	0.1646	124	120
1	812.0000	6.0000	10	0	159.4036	130.2753	145.7463	0.2035	126	126
1	813.0000	6.0000	9	0	159.4223	130.3285	145.8351	0.2336	129	122
1	814.0000	6.0000	10	0	159.2105	130.2045	145.5611	0.3196	120	129
1	815.0000	6.0000	10	0	159.3378	130.2919	145.6053	0.1594	132	122
1	816.0000	6.0000	9	0	159.3098	130.2068	145.6288	0.2384	131	124
1	817.0000	6.0000	10	0	159.2779	130.2583	145.5067	0.1882	124	118
1	818.0000	6.0000	9	0	159.3005	130.1543	145.5801	0.2871	126	122
1	819.0000	6.0000	9	0	159.3850	130.2179	145.4955	0.2149	128	122
1	820.0000	6.0000	10	0	159.3965	130.2803	145.5029	0.2290	123	117
1	821.0000	6.0000	10	0	159.2351	130.2036	145.3904	0.3740	124	123
1	822.0000	6.0000	10	0	159.0519	130.0731	145.1715	0.1732	133	126
1	823.0000	6.0000	10	0	159.0299	130.0392	145.2385	0.1887	136	125
2	0.0000	7.0000	7	0	85.2629	90.0382	46.6392	0.2766	113	108
2	1.0000	7.0000	7	0	85.2743	90.1972	46.6225	0.2094	115	104
2	2.0000	7.0000	7	0	85.2665	90.0974	46.6694	0.2784	109	101
2	3.0000	7.0000	8	0	85.2476	90.0609	46.7916	0.2619	112	106
2	4.0000	7.0000	7	0	85.1949	90.2038	46.6745	0.2032	110	104
2	5.0000	7.0000	8	0	85.2246	90.1162	46.7178	0.1823	102	106
2	6.0000	7.0000	7	0	85.2820	90.1182	46.7278	0.2166	111	101
2	7.0000	7.0000	7	0	85.1295	90.1671	46.8670	0.2386	114	102
2	8.0000	7.0000	8	0	85.2357	90.0926	46.7298	0.2412	109	104
2	9.0000	7.0000	7	0	85.1978	90.1571	46.8561	0.1402	108	103
2	10.0000	7.0000	7	0	85.0998	90.2367	46.7091	0.2153	113	106
2	11.0000	7.0000	7	0	85.2814	90.0961	46.7200	0.2069	111	106
2	12.0000	7.0000	7	0	85.2709	90.1221	46.6429	0.2609	111	103
2	13.0000	7.0000	8	0	85.2439	90.1754	46.7102	0.2136	108	101
2	14.0000	7.0000	8	0	85.1620	90.1766	46.7719	0.2337	105	104
2	15.0000	7.0000	8	0	85.1878	90.1134	46.7524	0.2678	105	102
2	16.0000	7.0000	8	0	85.1737	90.1370	46.7902	0.2260	111	107
2	17.0000	7.0000	8	0	85.2099	90.1605	46.7706	0.1891	110	103
2	18.0000	7.0000	7	0	85.2324	90.2750	46.7041	0.3873	110	105
2	19.0000	7.0000	7	0	85.1688	90.2858	46.6706	0.2077	112	103
2	20.0000	7.0000	7	0	85.2009	90.1782	46.7415	0.2355	108	106
2	21.0000	7.0000	7	0	85.2466	90.2077	46.6778	0.3491	113	104
2	22.0000	7.0000	8	0	85.1370	90.2433	46.7443	0.2324	112	107
2	23.0000	7.0000	7	0	85.2124	90.1356	46.7105	0.1683	111	104
2	24.0000	7.0000	8	0	85.2464	90.0580	46.7038	0.2427	109	105
2	25.0000	7.0000	7	0	85.3710	90.0031	46.7445	0.2656	106	95
2	26.0000	7.0000	7	0	85.7681	89.8342	46.4978	0.4377	106	102
2	27.0000	7.0000	8	0	85.9305	89.5901	46.6310	0.3303	105	103
2	28.0000	7.0000	7	0	85.8501	89.9656	46.5502	0.2572	103	105
2	29.0000	7.0000	8	0	85.7746	89.8853	46.4243	0.2704	106	104
2	30.0000	7.0000	8	0	85.8016	89.8903	46.4934	0.2430	112	106
2	31.0000	7.0000	8	0	85.7047	90.1396	46.5483	0.2272	108	108
2	32.0000	7.0000	8	0	85.7683	90.1553	46.5364	0.2122	111	107
2	33.0000	7.0000	7	0	85.8952	90.3399	46.7433	0.3222	108	100
2	34.0000	7.0000	8	0	85.9121	90.0006	46.4447	0.6159	106	102
2	35.0000	7.0000	7	0	85.8838	90.4225	46.8018	0.1953	113	107
2	36.0000	7.0000	7	0	85.8598	90.4103	46.8149	0.3063	105	108
2	37.0000	7.0000	7	0	85.9677	90.3170	46.8098	0.2721	115	104
2	38.0000	7.0000	8	0	85.8680	90.3515	46.8505	0.1795	107	105
2	39.0000	7.0000	7	0	85.9228	90.2455	46.8724	0.2726	104	103
2	40.0000	7.0000	8	0	85.9024	90.3369	46.7974	0.2824	105	96
2	41.0000	7.0000	7	0	85.9333	90.4109	46.6404	0.2477	106	88
2	42.0000	7.0000	8	0	85.7055	90.5823	46.6659	0.2658	104	91
2	43.0000	7.0000	8	0	85.8100	90.3990	46.8021	0.2310	113	102
2	44.0000	7.0000	8	0	85.6802	90.4073	46.9799	0.2552	102	102
2	45.0000	7.0000	8	0	85.6788	90.4013	46.9299	0.2211	108	103
2	46.0000	7.0000	8	0	85.6529	90.4171	46.9491	0.2762	114	99
2	47.0000	7.0000	7	0	85.7390	90.3887	47.0202	0.3051	111	109
2	48.0000	7.0000	8	0	85.6169	90.4145	46.9813	0.2346	114	111
2	49.0000	7.0000	7	0	85.7839	90.4191	46.9348	0.1927	109	111
2	50.0000	7.0000	8	0	85.8187	90.2915	46.9932	0.2014	110	107
0	51.0000	7.0000	0	3	0.0000	0.0000	0.0000	0.0000	113	107
2	52.0000	7.0000	8	0	85.5714	90.3556	47.0061	0.3058	110	100
2	53.0000	7.0000	7	0	85.7142	90.2785	46.8030	0.3519	113	98
2	54.0000	7.0000	8	0	85.7499	90.3780	46.8541	0.2246	112	100
2	55.0000	7.0000	8	0	85.7402	90.3332	46.8557	0.2125	118	103
2	56.0000	7.0000	8	0	85.7551	90.3714	46.9529	0.2758	113	108
2	57.0000	7.0000	8	0	85.7418	90.3089	47.0191	0.2284	110	112
2	58.0000	7.0000	8	0	85.7542	90.4021	46.9466	0.1684	115	104
2	59.0000	7.0000	8	0	85.8421	90.3271	46.9197	0.2247	110	106
2	60.0000	7.0000	7	0	85.8032	90.3251	46.8873	0.1518	116	113
2	61.0000	7.0000	9	0	85.6790	90.3925	46.9297	0.1922	110	104
2	62.0000	7.0000	7	0	85.7078	90.3064	46.8887	0.2337	119	109
2	63.0000	7.0000	8	0	85.6862	90.3524	46.8560	0.2233	115	106
2	64.0000	7.0000	7	0	85.7625	90.2575	46.8364	0.2429	105	101
2	65.0000	7.0000	8	0	85.8902	90.2992	46.8271	0.1814	103	99
2	66.0000	7.0000	7	0	85.9244	90.4317	46.8329	0.2637	108	105
2	67.0000	7.0000	8	0	85.9034	90.4184	46.9012	0.2156	115	97
2	68.0000	7.0000	9	0	86.0208	90.2997	46.8912	0.2397	115	107
2	69.0000	7.0000	8	0	85.9388	90.4303	46.9023	0.2223	110	105
2	70.0000	7.0000	7	0	85.9143	90.4362	46.9316	0.2666	111	106
2	71.0000	7.0000	7	0	86.0148	90.4243	46.8854	0.2381	112	114
2	72.0000	7.0000	7	0	86.0676	90.3488	46.9137	0.1407	104	105
2	73.0000	7.0000	7	0	86.0622	90.3850	46.9131	0.1782	113	102
2	74.0000	7.0000	8	0	86.1105	90.2467	46.9223	0.2838	112	106
2	75.0000	7.0000	8	0	86.0438	90.3705	46.8784	0.2139	113	102
2	76.0000	7.0000	8	0	85.9107	90.4400	46.7203	0.2525	103	97
2	77.0000	7.0000	8	0	85.9768	90.3640	46.7420	0.2667	109	93
2	78.0000	7.0000	9	0	86.0164	90.5241	46.8333	0.2344	108	103
2	79.0000	7.0000	7	0	86.0655	90.4662	46.8047	0.1831	105	102
2	80.0000	7.0000	8	0	86.0555	90.4951	46.8683	0.2586	113	105
2	81.0000	7.0000	8	0	86.1096	90.5047	46.8636	0.2208	114	100
2	82.0000	7.0000	8	0	86.4136	90.5117	46.9514	0.2600	113	104
2	83.0000	7.0000	8	0	86.3137	90.5360	47.1669	0.3052	112	99
2	84.0000	7.0000	7	0	86.2807	90.5268	47.0049	0.4753	109	89
2	85.0000	7.0000	8	0	86.4249	90.7730	47.0478	0.2676	102	91
2	86.0000	7.0000	8	0	86.9516	90.5118	47.0275	0.5253	110	96
2	87.0000	7.0000	8	0	87.0438	90.9573	46.8509	0.5037	104	92
2	88.0000	7.0000	8	0	86.8391	90.8887	47.1032	0.2031	105	93
2	89.0000	7.0000	8	0	86.8188	90.8657	47.1931	0.2509	109	101
2	90.0000	7.0000	7	0	86.8059	90.8589	47.1391	0.2227	111	97
2	91.0000	7.0000	7	0	86.9916	90.1716	46.9512	0.6134	102	70
1	92.0000	7.0000	10	0	69.7855	50.0713	110.4042	0.1809	133	104
1	93.0000	7.0000	10	0	69.7518	50.0831	110.4336	0.2416	141	118
1	94.0000	7.0000	10	0	69.7550	50.0492	110.5126	0.1788	142	124
1	95.0000	7.0000	10	0	69.7894	50.0539	110.4820	0.1019	150	130
1	96.0000	7.0000	10	0	69.5816	50.1480	110.5090	0.2056	137	134
1	97.0000	7.0000	10	0	69.6870	50.0491	110.4679	0.1608	146	127
1	98.0000	7.0000	10	0	69.6862	50.0477	110.4740	0.1478	142	127
1	99.0000	7.0000	10	0	69.6677	50.0171	110.5197	0.1679	147	125
1	100.0000	7.0000	10	0	69.7022	50.0560	110.4439	0.1863	139	128
1	101.0000	7.0000	10	0	70.0112	49.8349	110.0968	0.3898	133	104
1	102.0000	7.0000	10	0	70.4047	49.6371	109.5663	0.7330	118	77
1	103.0000	7.0000	10	0	69.7196	50.0558	110.0291	0.1565	135	108
1	104.0000	7.0000	10	0	69.5279	50.1249	110.1198	0.1921	144	123
1	105.0000	7.0000	10	0	69.5409	50.0919	110.0917	0.2562	143	121
1	106.0000	7.0000	10	0	69.5796	50.1754	110.0363	0.1854	145	120
1	107.0000	7.0000	10	0	69.5722	50.1308	110.0625	0.2054	143	130
1	108.0000	7.0000	10	0	69.5643	50.1954	110.0108	0.2160	145	126
1	109.0000	7.0000	10	0	69.5610	50.0599	110.1615	0.2851	137	124
1	110.0000	7.0000	10	0	69.3871	50.2737	110.1738	0.2529	146	130
1	111.0000	7.0000	10	0	69.6046	50.1342	110.1282	0.2124	143	127
1	112.0000	7.0000	10	0	69.3298	50.3185	110.2219	0.3612	147	133
1	113.0000	7.0000	10	0	69.5277	50.1269	110.0835	0.1940	150	132
1	114.0000	7.0000	10	0	69.6044	50.0948	110.0839	0.1704	145	126
1	115.0000	7.0000	10	0	69.6781	50.1718	110.0114	0.1900	150	130
1	116.0000	7.0000	10	0	69.7034	50.1850	109.9783	0.1496	149	128
1	117.0000	7.0000	10	0	69.6319	50.2100	110.0651	0.2520	147	128
1	118.0000	7.0000	9	0	69.6603	50.1392	110.0951	0.2155	125	95
2	119.0000	7.0000	7	0	54.5513	67.8514	32.5437	0.3392	107	80
3	120.0000	7.0000	7	0	54.7297	67.5275	32.4953	0.4251	107	84
2	121.0000	7.0000	8	0	55.0634	67.8843	32.0015	0.4421	103	95
2	122.0000	7.0000	7	0	54.5178	67.8117	32.6524	0.3130	112	97
2	123.0000	7.0000	7	0	54.5665	67.8334	32.5873	0.2814	109	97
2	124.0000	7.0000	7	0	54.5243	67.8784	32.5513	0.2769	116	94
2	125.0000	7.0000	7	0	54.6208	67.6477	32.5770	0.2196	112	94
2	126.0000	7.0000	8	0	54.8447	67.6113	32.3075	0.3144	126	105
2	127.0000	7.0000	8	0	54.5692	67.8762	32.6276	0.2574	121	96
0	128.0000	7.0000	0	3	0.0000	0.0000	0.0000	0.0000	105	92
2	129.0000	7.0000	9	0	54.4496	67.8953	32.5770	0.3906	106	96
2	130.0000	7.0000	6	0	54.8307	67.7187	32.2955	0.2835	125	92
2	131.0000	7.0000	7	0	54.6978	67.8317	32.6359	0.1911	115	97
2	132.0000	7.0000	7	0	54.5330	67.5837	32.6252	0.1687	118	103
2	133.0000	7.0000	7	0	54.8807	67.6136	32.3098	0.2894	124	99
2	134.0000	7.0000	7	0	54.4041	67.6878	32.7595	0.4830	108	98
2	135.0000	7.0000	7	0	54.5979	67.7953	32.4048	0.3214	106	95
2	136.0000	7.0000	7	0	54.4530	67.8557	32.7179	0.2954	126	101
2	137.0000	7.0000	7	0	54.5038	67.5789	32.6998	0.2797	123	101
2	138.0000	7.0000	8	0	54.7046	67.6566	32.3068	0.2326	128	106
2	139.0000	7.0000	7	0	54.9307	68.0635	32.1217	0.5718	118	99
2	140.0000	7.0000	7	0	54.4862	67.7596	32.7335	0.2628	107	98
2	141.0000	7.0000	7	0	54.4660	67.8208	32.6912	0.3589	112	110
2	142.0000	7.0000	9	0	54.0232	67.6480	32.9102	0.6424	111	106
2	143.0000	7.0000	8	0	54.7294	67.8801	32.6092	0.1849	121	98
2	144.0000	7.0000	9	0	54.5196	67.8551	32.6107	0.2528	118	107
2	145.0000	7.0000	8	0	54.5322	67.9147	32.6499	0.3053	118	110
2	146.0000	7.0000	7	0	54.6436	67.9049	32.7013	0.2028	119	101
2	147.0000	7.0000	7	0	54.4419	67.8299	32.7163	0.3554	122	99
2	148.0000	7.0000	8	0	55.0319	67.9621	32.4413	0.2816	137	113
2	149.0000	7.0000	7	0	54.5264	67.6883	32.6568	0.1917	131	110
2	150.0000	7.0000	6	0	54.6202	67.7821	32.6300	0.2060	109	98
3	151.0000	7.0000	7	0	53.9249	66.7612	32.8721	0.8089	122	95
2	152.0000	7.0000	7	0	54.5696	67.8005	32.5781	0.3076	111	102
2	153.0000	7.0000	6	0	54.6593	67.8315	32.5578	0.2738	108	93
2	154.0000	7.0000	6	0	54.5484	67.6655	32.6246	0.1668	120	95
2	155.0000	7.0000	7	0	54.8236	67.5246	32.9241	0.5468	120	104
2	156.0000	7.0000	7	0	54.5637	67.4622	32.7281	0.2603	118	103
2	157.0000	7.0000	6	0	54.5331	67.8793	32.6377	0.3104	118	93
2	158.0000	7.0000	7	0	54.4902	67.9031	32.6397	0.2414	121	98
2	159.0000	7.0000	8	0	54.5664	67.7412	32.6991	0.1778	112	105
2	160.0000	7.0000	8	0	54.4771	67.6506	32.6693	0.2420	134	102
2	161.0000	7.0000	6	0	54.2750	67.7434	32.7824	0.3366	113	95
2	162.0000	7.0000	7	0	54.4078	67.5425	32.3890	0.2328	106	105
2	163.0000	7.0000	7	0	54.7915	67.8516	32.2078	0.2734	119	108
2	164.0000	7.0000	8	0	54.7728	67.7889	32.4356	0.3519	108	103
2	165.0000	7.0000	8	0	54.3540	67.9138	32.6956	0.2853	124	107
2	166.0000	7.0000	7	0	54.6931	67.9159	32.2171	0.3141	121	105
2	167.0000	7.0000	7	0	54.4463	67.9608	32.7255	0.2232	121	106
2	168.0000	7.0000	6	0	54.2246	67.4899	32.7270	0.2785	107	102
2	169.0000	7.0000	9	0	54.2499	67.8361	32.8176	0.3521	112	107
2	170.0000	7.0000	7	0	54.5066	67.7949	32.6530	0.1599	119	106
0	171.0000	7.0000	0	3	0.0000	0.0000	0.0000	0.0000	124	98
3	172.0000	7.0000	7	0	54.2468	66.7044	32.8463	0.6425	122	101
2	173.0000	7.0000	7	0	54.3429	67.7452	32.6441	0.2190	124	103
2	174.0000	7.0000	8	0	54.2753	67.9855	32.5985	0.3290	109	107
2	175.0000	7.0000	7	0	54.4581	67.8276	32.6856	0.2514	124	100
2	176.0000	7.0000	7	0	54.5668	67.5090	32.3629	0.1750	113	108
2	177.0000	7.0000	6	0	54.6294	67.8899	32.6713	0.1100	115	100
2	178.0000	7.0000	7	0	54.3909	67.8494	32.6500	0.1850	117	103
2	179.0000	7.0000	7	0	54.1636	67.8144	32.3479	0.6860	125	99
2	180.0000	7.0000	7	0	54.3860	67.7687	32.7504	0.1496	118	104
2	181.0000	7.0000	7	0	54.3212	68.3406	32.3203	0.6539	111	100
2	182.0000	7.0000	7	0	54.3433	67.7726	32.7078	0.1808	120	104
2	183.0000	7.0000	6	0	54.3231	67.6792	32.5167	0.3461	110	100
2	184.0000	7.0000	7	0	54.5630	67.9437	32.6313	0.2211	109	107
2	185.0000	7.0000	8	0	54.3935	67.8489	32.6476	0.3499	122	104
2	186.0000	7.0000	8	0	54.2352	67.8734	32.6414	0.2571	118	100
2	187.0000	7.0000	7	0	54.4895	67.6823	32.6872	0.1384	112	98
2	188.0000	7.0000	7	0	54.2958	67.6677	32.6692	0.2194	118	108
2	189.0000	7.0000	7	0	54.2891	67.6010	32.6660	0.2064	121	108
2	190.0000	7.0000	8	0	54.8619	68.1925	32.0603	0.4337	122	106
2	191.0000	7.0000	7	0	54.4424	67.9353	32.6664	0.1902	120	101
2	192.0000	7.0000	7	0	54.4983	67.8571	32.5988	0.3022	121	99
2	193.0000	7.0000	7	0	54.4087	67.7246	32.6978	0.1622	118	96
2	194.0000	7.0000	7	0	54.5629	67.9068	32.5950	0.2900	113	94
3	195.0000	7.0000	7	0	54.0059	67.8866	32.8822	1.1632	119	98
0	196.0000	7.0000	0	3	0.0000	0.0000	0.0000	0.0000	124	97
2	197.0000	7.0000	7	0	54.2855	67.7706	32.6545	0.1932	124	101
2	198.0000	7.0000	7	0	55.1034	68.2080	32.0521	0.3512	118	105
2	199.0000	7.0000	8	0	54.3864	67.8362	32.6844	0.2497	129	100
2	200.0000	7.0000	8	0	54.2387	67.4413	32.7404	0.4715	121	105
2	201.0000	7.0000	7	0	54.5117	67.7457	32.6499	0.1395	111	108
2	202.0000	7.0000	7	0	54.1156	67.6640	32.9568	0.4085	118	107
2	203.0000	7.0000	6	0	54.3809	67.7777	32.7075	0.1413	118	102
2	204.0000	7.0000	7	0	54.2048	68.3327	32.5773	0.6719	111	109
2	205.0000	7.0000	8	0	54.6079	67.9918	32.5626	0.2730	124	109
2	206.0000	7.0000	7	0	54.3925	67.9029	32.6669	0.2294	124	106
2	207.0000	7.0000	7	0	54.3326	67.6784	32.6227	0.2574	121	104
2	208.0000	7.0000	8	0	54.1130	67.8629	32.7165	0.4730	121	99
2	209.0000	7.0000	7	0	54.3189	67.7921	32.7780	0.3365	110	98
0	210.0000	7.0000	0	3	0.0000	0.0000	0.0000	0.0000	116	96
2	211.0000	7.0000	7	0	54.6207	67.8633	32.6364	0.1331	112	99
2	212.0000	7.0000	6	0	54.4407	67.6715	32.6064	0.1825	122	103
2	213.0000	7.0000	7	0	54.3217	67.5926	32.3484	0.3394	130	97
2	214.0000	7.0000	7	0	54.2873	67.7118	32.6884	0.2442	123	97
2	215.0000	7.0000	6	0	54.2147	67.5304	32.6099	0.3437	116	102
2	216.0000	7.0000	7	0	54.4738	67.9453	32.6032	0.1876	122	107
2	217.0000	7.0000	6	0	54.4882	67.8385	32.6027	0.1906	116	99
2	218.0000	7.0000	7	0	54.5258	67.8365	32.6131	0.1062	120	106
2	219.0000	7.0000	6	0	54.4501	67.5794	32.6218	0.1903	129	110
2	220.0000	7.0000	7	0	54.4036	67.5775	32.5628	0.1939	132	105
2	221.0000	7.0000	7	0	54.0947	67.7493	32.5678	0.2841	116	99
2	222.0000	7.0000	7	0	53.9541	67.5727	32.5909	0.3366	112	101
2	223.0000	7.0000	7	0	54.0740	67.5915	32.4766	0.2938	112	96
2	224.0000	7.0000	6	0	54.6910	67.7750	32.0588	0.2420	100	89
2	225.0000	7.0000	7	0	54.9245	67.6516	32.1950	0.4660	84	57
2	226.0000	7.0000	7	0	54.6097	67.7215	32.1932	1.0784	62	48
2	227.0000	7.0000	8	0	53.7121	66.9941	32.6526	0.9356	87	59
2	228.0000	7.0000	7	0	53.9100	67.4448	32.9543	0.5450	107	81
2	229.0000	7.0000	6	0	54.0493	67.1896	32.6444	0.1327	112	93
3	230.0000	7.0000	6	0	53.5681	66.8508	33.0506	0.6184	120	97
2	231.0000	7.0000	7	0	53.7632	67.3455	33.2040	0.3885	110	101
2	232.0000	7.0000	7	0	53.8919	67.2786	33.1767	0.2696	112	98
2	233.0000	7.0000	6	0	53.8341	67.3172	33.1482	0.3123	107	99
2	234.0000	7.0000	7	0	54.1738	67.1753	33.0487	0.2809	123	98
3	235.0000	7.0000	6	0	53.9996	67.7225	32.7480	0.6935	112	98
2	236.0000	7.0000	7	0	54.0098	67.2025	33.0764	0.2809	116	106
2	237.0000	7.0000	8	0	54.2186	67.6317	32.8385	0.6674	109	101
3	238.0000	7.0000	6	0	54.3740	66.9037	33.2942	0.5450	108	97
2	239.0000	7.0000	7	0	53.6821	66.9803	33.4595	0.6787	103	99
2	240.0000	7.0000	7	0	54.3261	67.2633	33.3487	0.2592	118	98
2	241.0000	7.0000	7	0	54.2312	67.3446	33.3921	0.2419	119	87
2	242.0000	7.0000	6	0	55.3836	56.3184	41.2862	1.6664	68	51
3	243.0000	7.0000	6	0	55.5493	67.1015	32.4836	0.5021	79	63
0	244.0000	7.0000	0	3	0.0000	0.0000	0.0000	0.0000	115	90
2	245.0000	7.0000	7	0	55.1968	67.0366	33.0765	0.2273	111	105
2	246.0000	7.0000	7	0	55.7392	67.2533	32.9181	0.5321	119	98
3	247.0000	7.0000	6	0	54.7721	66.4155	33.1965	0.3276	127	98
2	248.0000	7.0000	8	0	55.0331	67.0370	33.2139	0.1803	121	105
2	249.0000	7.0000	7	0	54.9784	67.1804	33.2832	0.1277	121	105
2	250.0000	7.0000	7	0	54.9042	67.1837	33.1921	0.2193	119	101
2	251.0000	7.0000	6	0	55.2404	67.2572	33.2010	0.4303	116	108
2	252.0000	7.0000	6	0	54.7909	67.1199	33.1582	0.2561	116	97
2	253.0000	7.0000	7	0	54.6051	66.7015	32.1137	0.5821	95	74
0	254.0000	7.0000	0	3	0.0000	0.0000	0.0000	0.0000	100	85
2	255.0000	7.0000	8	0	54.9857	67.4246	31.8142	0.2210	98	91
2	256.0000	7.0000	6	0	54.5968	67.1125	31.7930	0.3003	94	78
2	257.0000	7.0000	7	0	54.8638	67.3438	31.7043	0.1590	97	86
2	258.0000	7.0000	8	0	54.8785	67.3736	31.2848	0.2570	106	94
2	259.0000	7.0000	7	0	55.1842	67.2970	31.5366	0.3617	122	91
0	260.0000	7.0000	0	3	0.0000	0.0000	0.0000	0.0000	104	96
2	261.0000	7.0000	6	0	54.4483	67.2093	31.2999	0.7537	101	98
2	262.0000	7.0000	7	0	54.5426	67.2273	31.6847	0.1467	112	90
2	263.0000	7.0000	6	0	54.4145	67.4888	31.3552	0.7324	115	85
0	264.0000	7.0000	0	3	0.0000	0.0000	0.0000	0.0000	113	89
2	265.0000	7.0000	7	0	54.6599	67.6911	31.8460	0.1278	108	97
2	266.0000	7.0000	6	0	54.6120	67.7377	31.7857	0.1881	106	95
2	267.0000	7.0000	7	0	54.7872	67.7927	31.7993	0.2818	100	95
2	268.0000	7.0000	8	0	54.5830	67.7490	31.6546	0.4099	112	87
2	269.0000	7.0000	7	0	54.8524	67.5623	31.7008	0.3285	106	81
3	270.0000	7.0000	6	0	54.9743	67.6357	31.4820	0.3291	103	72
2	271.0000	7.0000	6	0	54.6615	67.6079	31.2788	0.8145	85	61
3	272.0000	7.0000	7	0	15.3527	75.4481	99.3676	1.4970	95	61
1	273.0000	7.0000	9	0	67.5055	48.1306	112.0290	0.4219	126	73
1	274.0000	7.0000	8	0	67.4942	47.9840	112.1941	0.3476	108	74
1	275.0000	7.0000	10	0	69.8155	52.6110	109.9205	0.2873	117	75
1	276.0000	7.0000	10	0	69.8323	52.5904	109.9409	0.2964	145	104
1	277.0000	7.0000	10	0	69.7947	52.5518	109.9432	0.2604	147	107
1	278.0000	7.0000	10	0	69.6710	52.5802	109.9359	0.3317	141	115
1	279.0000	7.0000	10	0	69.7445	52.5149	110.0170	0.2744	154	126
1	280.0000	7.0000	10	0	69.6154	52.5051	110.1218	0.2132	150	124
1	281.0000	7.0000	10	0	69.6660	52.4960	110.0946	0.1924	155	123
1	282.0000	7.0000	10	0	69.6917	52.4940	110.0003	0.2936	152	126
1	283.0000	7.0000	10	0	69.7228	52.5694	109.9493	0.2304	148	123
1	284.0000	7.0000	10	0	69.5895	52.4420	110.1204	0.2124	159	121
1	285.0000	7.0000	10	0	69.4176	52.4372	110.2116	0.2294	151	124
1	286.0000	7.0000	10	0	69.4756	52.5605	110.0815	0.2231	154	119
1	287.0000	7.0000	10	0	69.4995	52.5045	110.0958	0.2082	144	114
1	288.0000	7.0000	10	0	69.3384	52.5573	110.2359	0.2839	156	131
1	289.0000	7.0000	10	0	69.4394	52.5234	110.2055	0.2106	147	125
1	290.0000	7.0000	10	0	69.4258	52.5641	110.0991	0.1888	152	132
1	291.0000	7.0000	10	0	69.4974	52.5639	110.0335	0.2226	154	132
1	292.0000	7.0000	10	0	69.4738	52.4825	110.1387	0.2485	147	131
1	293.0000	7.0000	10	0	69.4428	52.4178	110.1223	0.3596	154	132
1	294.0000	7.0000	10	0	69.4915	52.4433	110.1224	0.2760	155	137
1	295.0000	7.0000	10	0	69.6131	52.5794	109.8993	0.1818	152	123
1	296.0000	7.0000	10	0	69.4725	52.6228	110.0442	0.2363	133	92
1	297.0000	7.0000	10	0	69.5094	52.6571	109.9268	0.3189	143	118
1	298.0000	7.0000	10	0	69.5895	52.3653	109.9374	0.3740	148	115
1	299.0000	7.0000	10	0	69.2953	52.4328	110.1265	0.2499	158	124
1	300.0000	7.0000	10	0	69.3145	52.5238	110.0068	0.2489	149	127
1	301.0000	7.0000	10	0	69.2804	52.5684	110.0164	0.2614	152	125
1	302.0000	7.0000	10	0	69.5070	52.4244	109.8697	0.1855	150	127
1	303.0000	7.0000	10	0	69.3529	52.5267	109.9654	0.2646	151	123
1	304.0000	7.0000	10	0	69.3324	52.5321	109.9140	0.2565	153	128
1	305.0000	7.0000	10	0	69.4166	52.3418	109.9414	0.3519	148	117
1	306.0000	7.0000	10	0	69.3673	52.4380	109.8855	0.2719	146	122
1	307.0000	7.0000	10	0	69.5124	52.4585	109.8350	0.1572	148	126
1	308.0000	7.0000	10	0	69.2590	52.5888	109.9618	0.1765	154	126
1	309.0000	7.0000	10	0	69.3022	52.4914	109.9887	0.1740	147	121
1	310.0000	7.0000	10	0	69.2149	52.4747	109.9159	0.2405	148	124
1	311.0000	7.0000	10	0	69.1968	52.3356	110.0405	0.2522	149	128
1	312.0000	7.0000	10	0	69.2067	52.4103	109.9354	0.2297	146	127
1	313.0000	7.0000	10	0	69.1740	52.3620	110.0060	0.3385	140	110
0	314.0000	7.0000	0	3	0.0000	0.0000	0.0000	0.0000	94	69
0	315.0000	7.0000	0	3	0.0000	0.0000	0.0000	0.0000	86	61
3	316.0000	7.0000	7	0	54.9460	63.6525	32.2242	1.1129	74	53
0	317.0000	7.0000	0	3	0.0000	0.0000	0.0000	0.0000	71	49
3	318.0000	7.0000	7	0	54.1444	66.0797	31.7140	1.5204	76	59
3	319.0000	7.0000	7	0	54.7258	65.5070	31.4320	1.1863	75	61
2	320.0000	7.0000	6	0	53.7881	64.5926	32.0723	0.9241	80	63
3	321.0000	7.0000	7	0	55.0451	66.1776	31.0377	1.0438	86	60
0	322.0000	7.0000	0	3	0.0000	0.0000	0.0000	0.0000	62	56
0	323.0000	7.0000	0	3	0.0000	0.0000	0.0000	0.0000	47	54
2	324.0000	7.0000	6	0	54.7051	65.9213	30.9565	1.2759	46	43
0	325.0000	7.0000	0	3	0.0000	0.0000	0.0000	0.0000	42	45
0	326.0000	7.0000	0	3	0.0000	0.0000	0.0000	0.0000	39	40
0	327.0000	7.0000	0	3	0.0000	0.0000	0.0000	0.0000	39	44
0	328.0000	7.0000	0	3	0.0000	0.0000	0.0000	0.0000	33	50
0	329.0000	7.0000	0	3	0.0000	0.0000	0.0000	0.0000	69	48
2	330.0000	7.0000	7	0	54.2433	65.9992	32.8604	0.2766	121	85
2	331.0000	7.0000	7	0	54.5610	65.9850	32.6040	0.1434	110	95
2	332.0000	7.0000	7	0	54.2227	65.7372	32.8260	0.1624	123	96
2	333.0000	7.0000	7	0	54.1598	65.8305	32.7284	0.1547	122	94
3	334.0000	7.0000	7	0	54.4654	65.6755	32.3637	0.9362	119	96
2	335.0000	7.0000	6	0	54.3446	65.7557	32.7255	0.3230	112	98
2	336.0000	7.0000	7	0	54.4372	65.9337	32.6975	0.1564	116	102
2	337.0000	7.0000	6	0	54.4202	65.5014	32.4703	0.1178	131	100
3	338.0000	7.0000	7	0	54.4607	65.9588	212.8565	0.3213	113	99
2	339.0000	7.0000	7	0	54.2625	65.9425	32.8323	0.1848	113	94
2	340.0000	7.0000	7	0	54.1074	66.1162	32.7726	0.7194	115	86
3	341.0000	7.0000	6	0	53.9538	66.1725	33.1536	0.4884	102	87
3	342.0000	7.0000	6	0	54.7072	66.5550	32.6218	0.7846	98	85
2	343.0000	7.0000	7	0	54.1748	65.6330	32.6846	0.4129	100	81
3	344.0000	7.0000	6	0	52.7142	65.1994	33.2159	1.0897	96	73
2	345.0000	7.0000	7	0	53.5627	66.2262	31.9058	0.7085	81	62
2	346.0000	7.0000	7	0	53.4399	66.1463	32.1438	0.7872	91	69
3	347.0000	7.0000	8	0	54.6794	66.0132	32.5390	1.1923	85	63
2	348.0000	7.0000	7	0	53.5958	65.8930	32.0523	0.9301	81	59
2	349.0000	7.0000	7	0	53.8463	66.4950	31.1506	0.9371	85	62
2	350.0000	7.0000	7	0	53.6035	66.2619	31.5731	0.8049	81	64
0	351.0000	7.0000	0	3	0.0000	0.0000	0.0000	0.0000	82	56
2	352.0000	7.0000	6	0	53.3424	66.2640	31.6072	0.5223	83	62
0	353.0000	7.0000	0	3	0.0000	0.0000	0.0000	0.0000	81	54
2	354.0000	7.0000	7	0	53.6000	66.1367	31.2041	1.0196	68	47
0	355.0000	7.0000	0	3	0.0000	0.0000	0.0000	0.0000	32	36
0	356.0000	7.0000	0	3	0.0000	0.0000	0.0000	0.0000	35	39
0	357.0000	7.0000	0	3	0.0000	0.0000	0.0000	0.0000	35	35
0	358.0000	7.0000	0	3	0.0000	0.0000	0.0000	0.0000	46	49
4	359.0000	7.0000	8	0	140.5794	45.2620	59.6805	1.1880	64	50
0	360.0000	7.0000	0	3	0.0000	0.0000	0.0000	0.0000	46	39
0	361.0000	7.0000	0	3	0.0000	0.0000	0.0000	0.0000	37	40
0	362.0000	7.0000	0	3	0.0000	0.0000	0.0000	0.0000	37	39
0	363.0000	7.0000	0	3	0.0000	0.0000	0.0000	0.0000	29	41
0	364.0000	7.0000	0	3	0.0000	0.0000	0.0000	0.0000	33	31
0	365.0000	7.0000	0	3	0.0000	0.0000	0.0000	0.0000	37	38
0	366.0000	7.0000	0	3	0.0000	0.0000	0.0000	0.0000	37	38
0	367.0000	7.0000	0	3	0.0000	0.0000	0.0000	0.0000	44	35
0	368.0000	7.0000	0	3	0.0000	0.0000	0.0000	0.0000	34	37
0	369.0000	7.0000	0	3	0.0000	0.0000	0.0000	0.0000	40	34
0	370.0000	7.0000	0	3	0.0000	0.0000	0.0000	0.0000	39	40
0	371.0000	7.0000	0	3	0.0000	0.0000	0.0000	0.0000	27	35
0	372.0000	7.0000	0	3	0.0000	0.0000	0.0000	0.0000	35	38
3	373.0000	7.0000	6	0	123.1962	58.3617	63.5241	1.5639	50	39
0	374.0000	7.0000	0	3	0.0000	0.0000	0.0000	0.0000	62	55
0	375.0000	7.0000	0	3	0.0000	0.0000	0.0000	0.0000	60	62
0	376.0000	7.0000	0	3	0.0000	0.0000	0.0000	0.0000	92	61
0	377.0000	7.0000	0	3	0.0000	0.0000	0.0000	0.0000	102	52
0	378.0000	7.0000	0	3	0.0000	0.0000	0.0000	0.0000	52	49
1	379.0000	7.0000	7	0	179.4950	62.3620	162.8999	0.3143	80	62
1	380.0000	7.0000	10	0	179.4700	62.3604	162.7994	0.2350	116	87
1	381.0000	7.0000	10	0	179.8052	62.7259	162.5447	0.6566	142	110
1	382.0000	7.0000	10	0	179.8450	62.1250	162.7519	0.6185	152	125
1	383.0000	7.0000	9	0	179.5218	62.4397	163.0650	0.3594	139	122
1	384.0000	7.0000	9	0	179.6617	62.4142	162.9891	0.6391	147	131
1	385.0000	7.0000	10	0	179.4059	62.3461	163.3258	0.1872	154	128
1	386.0000	7.0000	10	0	179.3840	62.3331	163.1948	0.5802	150	126
1	387.0000	7.0000	9	0	179.1744	62.1745	163.6985	0.6644	155	128
1	388.0000	7.0000	10	0	178.7643	62.3944	164.4469	0.2195	146	132
1	389.0000	7.0000	10	0	178.6596	62.4243	164.7224	0.1766	147	128
1	390.0000	7.0000	10	0	178.4589	62.7041	164.7968	0.3999	140	125
1	391.0000	7.0000	10	0	178.4137	62.5168	165.0701	0.1976	144	125
1	392.0000	7.0000	10	0	178.5916	62.4922	164.9303	0.1107	147	132
1	393.0000	7.0000	10	0	178.5127	62.5541	164.7820	0.3608	143	125
1	394.0000	7.0000	10	0	178.2505	62.4276	165.1860	0.1963	153	128
1	395.0000	7.0000	10	0	178.1737	62.4083	165.4667	0.1893	142	123
1	396.0000	7.0000	9	0	177.9336	62.7511	166.3287	0.3725	149	114
1	397.0000	7.0000	10	0	177.7877	62.6788	166.6657	0.2325	148	121
1	398.0000	7.0000	9	0	177.8815	62.6811	166.8344	0.2712	152	115
1	399.0000	7.0000	9	0	178.0066	62.7245	167.0922	0.4521	143	112
1	400.0000	7.0000	9	0	177.7345	62.8869	167.5421	0.5373	145	117
1	401.0000	7.0000	10	0	177.5161	62.5113	167.6301	0.5334	152	121
1	402.0000	7.0000	9	0	177.1790	62.7387	167.6952	0.2967	149	116
1	403.0000	7.0000	10	0	176.7889	62.5035	167.2853	0.2267	148	131
1	404.0000	7.0000	10	0	176.8673	62.5395	167.1728	0.4983	138	107
1	405.0000	7.0000	9	0	176.6721	62.8276	167.5942	0.3356	153	106
1	406.0000	7.0000	9	0	176.8336	62.5241	167.8674	0.3981	142	110
1	407.0000	7.0000	9	0	175.8644	63.2610	169.2447	0.7094	140	92
1	408.0000	7.0000	10	0	176.0407	62.6904	170.0555	0.3279	137	103
1	409.0000	7.0000	9	0	175.6649	62.5848	170.3366	0.3358	143	103
1	410.0000	7.0000	8	0	175.8327	62.8140	170.3531	0.4637	143	103
1	411.0000	7.0000	9	0	175.7239	63.1009	171.3713	0.6057	147	102
1	412.0000	7.0000	9	0	175.5070	62.4836	171.4698	0.2462	145	102
1	413.0000	7.0000	10	0	175.0334	62.6280	171.9949	0.7961	145	105
1	414.0000	7.0000	9	0	174.5889	62.4063	172.9803	0.3733	142	107
1	415.0000	7.0000	9	0	174.5267	62.4775	172.8515	0.1932	145	113
1	416.0000	7.0000	10	0	174.1939	62.5644	172.9241	0.2551	144	120
1	417.0000	7.0000	9	0	174.2070	62.5184	172.8019	0.2571	144	113
1	418.0000	7.0000	9	0	174.3089	62.4918	172.7313	0.2045	148	123
1	419.0000	7.0000	9	0	174.1440	62.4090	172.7557	0.4462	151	124
1	420.0000	7.0000	9	0	174.6349	62.4875	172.5995	0.3704	148	117
1	421.0000	7.0000	9	0	174.4268	62.3561	172.6682	0.1412	152	123
1	422.0000	7.0000	9	0	174.2424	62.3718	172.8374	0.1234	153	126
1	423.0000	7.0000	10	0	174.4112	62.5177	172.8222	0.2547	156	124
1	424.0000	7.0000	9	0	174.5740	62.3853	172.7660	0.2592	150	121
1	425.0000	7.0000	9	0	174.6016	62.4066	172.6535	0.2549	152	104
1	426.0000	7.0000	10	0	173.0710	62.3544	175.7200	0.2740	140	104
1	427.0000	7.0000	10	0	172.9094	62.2054	175.8399	0.3214	150	120
1	428.0000	7.0000	10	0	172.7840	62.2498	175.8887	0.2521	160	128
1	429.0000	7.0000	9	0	173.1074	62.2633	175.8730	0.2715	151	118
1	430.0000	7.0000	10	0	173.0393	62.2657	175.8294	0.2523	149	129
1	431.0000	7.0000	10	0	172.9537	62.3294	175.7140	0.1582	154	124
1	432.0000	7.0000	10	0	172.9280	62.3262	175.9056	0.2887	147	125
1	433.0000	7.0000	10	0	172.8012	62.2963	175.8385	0.2954	152	127
1	434.0000	7.0000	9	0	172.8362	62.3155	175.9156	0.2571	156	126
1	435.0000	7.0000	10	0	172.9428	62.3196	175.9659	0.2614	151	119
1	436.0000	7.0000	10	0	172.8322	62.2870	176.0024	0.2340	154	128
1	437.0000	7.0000	10	0	172.7947	62.1860	175.9026	0.3246	158	127
1	438.0000	7.0000	9	0	173.1071	62.2283	175.8506	0.1586	154	123
1	439.0000	7.0000	9	0	173.0698	62.2487	175.8571	0.1441	160	125
1	440.0000	7.0000	10	0	172.9447	62.2221	175.8005	0.2727	165	140
1	441.0000	7.0000	9	0	172.8402	62.3546	175.8269	0.3068	161	132
1	442.0000	7.0000	9	0	172.9449	62.2648	175.9676	0.2452	163	134
1	443.0000	7.0000	10	0	172.7672	62.2347	176.0995	0.2691	162	137
1	444.0000	7.0000	10	0	172.8750	62.1965	175.9834	0.4750	162	133
1	445.0000	7.0000	10	0	172.8875	62.2979	176.0679	0.2247	151	125
1	446.0000	7.0000	10	0	172.8358	62.3268	175.9981	0.2797	157	131
1	447.0000	7.0000	10	0	173.0798	62.3652	175.8316	0.3095	158	131
1	448.0000	7.0000	9	0	172.9189	62.2859	175.9497	0.1807	161	131
1	449.0000	7.0000	9	0	172.9803	62.2458	175.9168	0.2859	159	132
1	450.0000	7.0000	10	0	173.0339	62.2419	175.9091	0.1607	159	135
1	451.0000	7.0000	9	0	172.8855	62.2929	175.9351	0.2369	162	132
1	452.0000	7.0000	10	0	172.8904	62.2173	175.9752	0.1965	168	141
1	453.0000	7.0000	9	0	173.0274	62.2788	175.8992	0.1039	164	128
1	454.0000	7.0000	10	0	172.9702	62.2270	175.9124	0.2065	160	123
1	455.0000	7.0000	10	0	172.9455	62.3417	175.9607	0.1336	162	136
1	456.0000	7.0000	10	0	172.7799	62.1991	176.0480	0.3264	162	135
1	457.0000	7.0000	9	0	172.8443	62.2909	176.0393	0.2109	161	134
1	458.0000	7.0000	10	0	172.8364	62.3353	175.9742	0.2253	161	126
1	459.0000	7.0000	9	0	172.8564	62.2828	175.9357	0.2252	163	138
1	460.0000	7.0000	10	0	173.0084	62.2874	175.8590	0.1608	163	137
1	461.0000	7.0000	10	0	172.8576	62.3832	175.9073	0.3409	160	123
1	462.0000	7.0000	10	0	172.8982	62.3290	176.0618	0.2039	163	139
1	463.0000	7.0000	10	0	172.8450	62.1553	176.0501	0.2351	162	139
1	464.0000	7.0000	10	0	172.8447	62.1411	175.9545	0.2797	168	136
1	465.0000	7.0000	10	0	172.8714	62.1832	176.0123	0.1936	168	139
1	466.0000	7.0000	10	0	172.7836	62.1603	175.9489	0.3304	161	141
1	467.0000	7.0000	10	0	172.9388	62.2799	176.0426	0.1756	165	139
1	468.0000	7.0000	10	0	173.0012	62.2565	175.9247	0.1398	159	140
1	469.0000	7.0000	10	0	172.9754	62.2044	175.8957	0.2942	155	142
1	470.0000	7.0000	10	0	172.7463	62.2259	176.0487	0.3245	168	139
1	471.0000	7.0000	10	0	172.6585	62.1716	176.0993	0.3944	159	137
1	472.0000	7.0000	10	0	172.7829	62.2287	176.0267	0.3623	164	138
1	473.0000	7.0000	10	0	172.9260	62.2349	175.9907	0.1864	169	139
1	474.0000	7.0000	10	0	172.9413	62.2684	175.8905	0.1637	167	138
1	475.0000	7.0000	9	0	172.9252	62.2963	175.9453	0.2124	168	136
1	476.0000	7.0000	10	0	173.0482	62.2524	176.0579	0.2341	154	138
1	477.0000	7.0000	10	0	172.8268	62.1731	176.0056	0.2548	162	133
1	478.0000	7.0000	10	0	172.8658	62.2773	176.0322	0.2202	164	131
1	479.0000	7.0000	10	0	172.8357	62.1717	176.1031	0.3483	158	144
1	480.0000	7.0000	10	0	172.8913	62.2318	175.9873	0.2756	161	138
1	481.0000	7.0000	10	0	173.0141	62.2195	175.9314	0.1218	160	139
1	482.0000	7.0000	10	0	172.9427	62.1398	175.9490	0.2684	158	142
1	483.0000	7.0000	10	0	173.1003	62.2340	175.8784	0.2537	164	139
1	484.0000	7.0000	10	0	173.0064	62.2792	175.9979	0.2395	158	131
1	485.0000	7.0000	9	0	172.8082	62.2189	176.0742	0.2489	158	136
1	486.0000	7.0000	10	0	172.9716	62.2976	176.0549	0.1835	158	134
1	487.0000	7.0000	10	0	172.8377	62.2550	176.1036	0.1854	165	140
1	488.0000	7.0000	10	0	172.9316	62.1663	176.0326	0.2906	164	141
1	489.0000	7.0000	9	0	172.9871	62.2062	176.0054	0.1308	168	135
1	490.0000	7.0000	10	0	172.9507	62.2180	176.0326	0.1482	165	146
1	491.0000	7.0000	10	0	172.8099	62.2160	175.9698	0.2920	169	146
1	492.0000	7.0000	9	0	172.9119	62.1997	176.0385	0.1166	165	137
1	493.0000	7.0000	10	0	172.9010	62.1535	175.9379	0.2217	164	140
1	494.0000	7.0000	10	0	172.8902	62.2309	176.0266	0.1596	173	144
1	495.0000	7.0000	10	0	172.9300	62.2362	176.0196	0.1841	166	139
1	496.0000	7.0000	10	0	173.0245	62.1904	175.9727	0.1208	168	142
1	497.0000	7.0000	10	0	172.9145	62.2600	175.9928	0.1230	166	136
1	498.0000	7.0000	10	0	172.9291	62.1701	176.0531	0.1512	163	143
1	499.0000	7.0000	10	0	172.8172	62.1427	176.1571	0.2506	163	146
1	500.0000	7.0000	10	0	172.8982	62.2364	176.0369	0.1713	165	140
1	501.0000	7.0000	10	0	172.8823	62.2145	176.0430	0.1501	163	141
1	502.0000	7.0000	10	0	172.9383	62.1972	176.0124	0.1227	168	146
1	503.0000	7.0000	10	0	172.8825	62.1618	176.0062	0.2177	165	149
1	504.0000	7.0000	10	0	172.7914	62.1302	176.1256	0.2945	164	150
1	505.0000	7.0000	9	0	172.9056	62.1909	176.0385	0.1540	167	143
1	506.0000	7.0000	10	0	173.0179	62.2089	175.9687	0.1029	168	146
1	507.0000	7.0000	10	0	172.9443	62.1773	175.9606	0.2028	167	148
1	508.0000	7.0000	10	0	172.9486	62.1910	175.9685	0.1514	163	149
1	509.0000	7.0000	10	0	172.9401	62.1743	176.0481	0.2000	167	152
1	510.0000	7.0000	10	0	172.9159	62.2007	176.0499	0.1900	164	147
1	511.0000	7.0000	10	0	172.9049	62.1400	176.0640	0.1691	161	148
1	512.0000	7.0000	10	0	172.8327	62.1434	176.0055	0.2565	166	151
1	513.0000	7.0000	10	0	172.8304	62.1376	176.1137	0.2449	163	144
1	514.0000	7.0000	10	0	172.8483	62.1762	176.1244	0.2207	159	135
1	515.0000	7.0000	10	0	172.9841	62.1920	175.9967	0.1429	162	141
1	516.0000	7.0000	10	0	172.9180	62.1248	176.0442	0.1992	157	146
1	517.0000	7.0000	10	0	172.9733	62.1368	176.0061	0.1737	160	151
1	518.0000	7.0000	9	0	172.9290	62.2093	175.9366	0.2412	161	140
1	519.0000	7.0000	10	0	172.9818	62.1626	176.0187	0.1878	166	147
1	520.0000	7.0000	9	0	173.0700	62.2072	176.0465	0.1509	167	140
1	521.0000	7.0000	10	0	172.9503	62.1202	176.1013	0.2271	159	143
1	522.0000	7.0000	10	0	172.9929	62.1809	175.9971	0.2094	158	145
1	523.0000	7.0000	10	0	172.9275	62.1931	176.0758	0.1822	163	143
1	524.0000	7.0000	10	0	172.8870	62.1336	176.0632	0.2824	164	152
1	525.0000	7.0000	9	0	173.0383	62.1706	176.0356	0.1284	166	141
1	526.0000	7.0000	10	0	173.0124	62.1421	176.0157	0.1567	163	150
1	527.0000	7.0000	10	0	172.8579	62.1731	176.0733	0.2407	171	143
1	528.0000	7.0000	10	0	172.8940	62.1506	176.0922	0.2074	168	153
1	529.0000	7.0000	9	0	172.9699	62.1520	176.0713	0.1518	162	144
1	530.0000	7.0000	9	0	172.9988	62.1627	176.0554	0.1003	165	144
1	531.0000	7.0000	10	0	172.8697	62.1900	176.0688	0.2167	169	150
1	532.0000	7.0000	10	0	172.8588	62.1467	176.1231	0.1895	166	151
1	533.0000	7.0000	10	0	172.8478	62.1248	176.1263	0.2284	166	153
1	534.0000	7.0000	10	0	172.9117	62.1288	176.0405	0.2306	164	151
1	535.0000	7.0000	10	0	172.8854	62.1416	176.0192	0.2540	159	148
1	536.0000	7.0000	10	0	172.9606	62.2423	176.0344	0.1508	166	143
1	537.0000	7.0000	10	0	172.8546	62.1538	176.0880	0.2567	165	156
1	538.0000	7.0000	10	0	172.9091	62.1651	176.1285	0.2064	167	150
1	539.0000	7.0000	10	0	172.8096	62.1752	176.1102	0.2697	162	149
1	540.0000	7.0000	9	0	173.0037	62.1911	176.0420	0.1718	177	146
1	541.0000	7.0000	10	0	172.9007	62.1918	176.0861	0.2002	173	150
1	542.0000	7.0000	10	0	172.9407	62.1719	176.1126	0.1813	175	145
1	543.0000	7.0000	10	0	172.8902	62.1911	176.0611	0.2047	165	143
1	544.0000	7.0000	10	0	172.9088	62.1453	176.1100	0.1974	171	154
1	545.0000	7.0000	10	0	173.0509	62.2260	175.9763	0.1188	169	152
1	546.0000	7.0000	10	0	172.9537	62.1397	176.1076	0.2052	173	153
1	547.0000	7.0000	9	0	172.9394	62.1871	176.1052	0.1431	169	146
1	548.0000	7.0000	10	0	172.8519	62.1732	176.2167	0.2298	167	148
1	549.0000	7.0000	10	0	172.8855	62.1784	176.0523	0.2453	164	151
1	550.0000	7.0000	10	0	172.8923	62.1815	176.0795	0.1966	169	151
1	551.0000	7.0000	10	0	172.8179	62.1568	176.1444	0.2561	164	144
1	552.0000	7.0000	10	0	172.9512	62.2075	176.1156	0.1644	164	143
1	553.0000	7.0000	10	0	172.8166	62.1038	176.1215	0.2983	166	150
1	554.0000	7.0000	10	0	172.7534	62.1601	176.1936	0.3247	173	146
1	555.0000	7.0000	10	0	172.9060	62.1998	176.1034	0.1942	169	144
1	556.0000	7.0000	10	0	172.8663	62.1600	176.1556	0.2280	165	151
1	557.0000	7.0000	10	0	172.8032	62.1845	176.1598	0.2519	157	148
1	558.0000	7.0000	10	0	172.9502	62.2036	176.0952	0.2029	170	152
1	559.0000	7.0000	10	0	172.8454	62.2013	176.1672	0.2226	169	145
1	560.0000	7.0000	10	0	172.8334	62.1638	176.1850	0.2329	167	141
1	561.0000	7.0000	9	0	172.9864	62.2366	176.0139	0.1651	172	142
1	562.0000	7.0000	9	0	172.9600	62.2503	176.1266	0.1296	166	141
1	563.0000	7.0000	10	0	172.9563	62.2513	176.1119	0.2005	164	149
1	564.0000	7.0000	9	0	172.9961	62.2366	176.0635	0.1558	165	143
1	565.0000	7.0000	10	0	172.8414	62.1768	176.1348	0.1827	170	151
1	566.0000	7.0000	10	0	172.9375	62.2258	176.1191	0.1509	163	146
1	567.0000	7.0000	10	0	172.8994	62.2304	176.1436	0.1680	166	148
1	568.0000	7.0000	10	0	172.9016	62.2188	176.1611	0.1821	171	153
1	569.0000	7.0000	10	0	172.9384	62.2251	176.1491	0.1371	164	149
1	570.0000	7.0000	10	0	172.8019	62.2022	176.1368	0.2526	164	146
1	571.0000	7.0000	10	0	172.8249	62.2057	176.1213	0.2373	167	152
1	572.0000	7.0000	10	0	172.8277	62.1839	176.1878	0.1983	169	149
1	573.0000	7.0000	10	0	172.7959	62.1450	176.1370	0.2989	165	152
1	574.0000	7.0000	10	0	172.7787	62.1463	176.1417	0.2645	169	149
1	575.0000	7.0000	10	0	172.9644	62.2182	176.1017	0.1783	164	149
1	576.0000	7.0000	10	0	172.8643	62.1810	176.1262	0.1690	163	154
1	577.0000	7.0000	10	0	172.8663	62.1427	176.0946	0.2479	166	151
1	578.0000	7.0000	10	0	172.9160	62.2017	176.1370	0.1619	173	152
1	579.0000	7.0000	10	0	172.8677	62.2080	176.1080	0.1948	167	153
1	580.0000	7.0000	10	0	172.8943	62.1671	176.0844	0.2083	169	141
1	581.0000	7.0000	10	0	172.9256	62.1966	176.0662	0.1566	170	152
1	582.0000	7.0000	10	0	172.8369	62.1960	176.1652	0.1943	163	151
1	583.0000	7.0000	10	0	172.8600	62.2227	176.1416	0.1540	171	158
1	584.0000	7.0000	10	0	172.9356	62.1865	176.0358	0.1962	175	149
1	585.0000	7.0000	10	0	172.8501	62.1902	176.0872	0.2140	169	157
1	586.0000	7.0000	10	0	172.8782	62.1745	176.0930	0.1975	170	153
1	587.0000	7.0000	9	0	172.9532	62.2783	175.9933	0.2019	162	150
1	588.0000	7.0000	10	0	172.9430	62.2466	176.0428	0.1903	172	154
1	589.0000	7.0000	10	0	172.9965	62.2688	176.1152	0.0903	163	146
1	590.0000	7.0000	10	0	172.8382	62.2324	176.0897	0.2160	167	146
1	591.0000	7.0000	10	0	172.8606	62.2316	176.0388	0.2839	172	143
1	592.0000	7.0000	10	0	172.9207	62.2068	176.0254	0.2221	164	141
1	593.0000	7.0000	10	0	172.8359	62.2632	175.9881	0.2965	169	138
1	594.0000	7.0000	10	0	173.1152	62.4155	175.9578	0.3525	142	115
1	595.0000	7.0000	10	0	173.3216	62.4071	175.9720	0.4642	136	97
1	596.0000	7.0000	10	0	172.6033	62.5053	176.1131	0.4890	132	105
1	597.0000	7.0000	10	0	173.0216	62.3852	176.0155	0.2701	148	122
1	598.0000	7.0000	9	0	173.0614	62.2961	176.0007	0.1930	155	126
1	599.0000	7.0000	10	0	172.7886	62.1590	176.0876	0.3856	153	136
1	600.0000	7.0000	10	0	172.8400	62.2376	176.1405	0.3386	151	128
1	601.0000	7.0000	9	0	173.1367	62.3828	175.8510	0.1586	145	113
1	602.0000	7.0000	10	0	173.1801	62.4041	176.0107	0.2587	149	117
1	603.0000	7.0000	10	0	173.1788	62.3891	175.9684	0.1563	147	124
1	604.0000	7.0000	10	0	173.2193	62.4424	175.9078	0.2306	158	140
1	605.0000	7.0000	10	0	173.1183	62.3902	176.0011	0.2075	160	139
1	606.0000	7.0000	9	0	173.1400	62.3787	175.9696	0.1985	158	139
1	607.0000	7.0000	10	0	173.1989	62.3851	175.9562	0.2491	165	146
1	608.0000	7.0000	10	0	173.0515	62.3657	176.0093	0.2589	166	142
1	609.0000	7.0000	10	0	172.8246	62.3437	176.0633	0.2976	162	142
1	610.0000	7.0000	10	0	172.9672	62.3164	175.9505	0.1990	167	143
1	611.0000	7.0000	10	0	173.1242	62.2114	175.7131	0.2570	162	147
1	612.0000	7.0000	10	0	172.9514	62.1733	175.7181	0.2860	161	148
1	613.0000	7.0000	10	0	172.7526	62.2046	175.7727	0.5274	154	140
1	614.0000	7.0000	10	0	172.9181	62.2870	175.8429	0.2350	163	145
1	615.0000	7.0000	10	0	172.8227	62.2191	175.6597	0.3550	159	150
1	616.0000	7.0000	10	0	172.8746	62.2772	175.6815	0.1867	165	148
1	617.0000	7.0000	10	0	172.8404	62.3361	175.8216	0.2324	166	147
1	618.0000	7.0000	10	0	172.6469	62.3080	175.9162	0.3891	168	142
1	619.0000	7.0000	10	0	172.7484	62.2810	175.7440	0.3186	167	142
1	620.0000	7.0000	10	0	172.8056	62.2845	175.7795	0.2056	175	146
1	621.0000	7.0000	10	0	172.7840	62.2977	175.8012	0.2888	163	157
1	622.0000	7.0000	10	0	172.8420	62.2671	175.9174	0.1779	170	153
1	623.0000	7.0000	10	0	172.8447	62.2571	175.8803	0.2859	166	151
1	624.0000	7.0000	10	0	172.9575	62.2864	175.8276	0.2323	169	159
1	625.0000	7.0000	10	0	172.8413	62.2747	175.9967	0.2516	166	151
1	626.0000	7.0000	10	0	172.8752	62.2124	176.0554	0.1799	163	155
1	627.0000	7.0000	10	0	172.9385	62.2823	175.9618	0.2114	164	157
1	628.0000	7.0000	10	0	172.8574	62.2192	175.9775	0.2373	161	156
1	629.0000	7.0000	10	0	172.8510	62.2306	175.9407	0.2961	156	147
1	630.0000	7.0000	10	0	172.9529	62.2129	175.9547	0.1631	166	154
1	631.0000	7.0000	10	0	172.9784	62.2530	175.9660	0.1777	161	153
1	632.0000	7.0000	10	0	172.9259	62.2659	175.9034	0.2469	161	150
1	633.0000	7.0000	10	0	172.8790	62.2131	176.0000	0.2425	157	149
1	634.0000	7.0000	10	0	172.9113	62.2896	176.0096	0.1808	157	147
1	635.0000	7.0000	10	0	172.7763	62.2581	176.0057	0.3239	158	148
1	636.0000	7.0000	10	0	172.9820	62.2937	175.9943	0.1896	160	136
1	637.0000	7.0000	10	0	172.8321	62.2224	176.0772	0.2682	155	133
1	638.0000	7.0000	10	0	173.0885	62.3005	175.9858	0.1270	164	147
1	639.0000	7.0000	10	0	173.0734	62.2278	176.0146	0.1478	167	147
1	640.0000	7.0000	10	0	173.0077	62.2008	176.1381	0.2820	158	151
1	641.0000	7.0000	10	0	173.1237	62.2669	175.9716	0.1625	168	149
1	642.0000	7.0000	10	0	172.9352	62.2766	175.9830	0.2872	159	154
1	643.0000	7.0000	10	0	173.1102	62.2985	176.0507	0.1820	162	145
1	644.0000	7.0000	10	0	173.1059	62.2774	175.9732	0.1983	162	150
1	645.0000	7.0000	10	0	172.9107	62.2643	176.0669	0.3425	160	154
1	646.0000	7.0000	10	0	173.2068	62.3140	175.9005	0.0961	164	153
1	647.0000	7.0000	10	0	173.1567	62.3140	175.8636	0.1378	169	151
1	648.0000	7.0000	10	0	173.1848	62.3397	175.9266	0.1561	165	150
1	649.0000	7.0000	10	0	173.1342	62.3536	176.0092	0.1011	166	144
1	650.0000	7.0000	10	0	173.0745	62.3237	175.9753	0.1928	167	149
1	651.0000	7.0000	10	0	173.0453	62.3329	175.9450	0.3123	166	138
1	652.0000	7.0000	10	0	173.1585	62.4676	175.8741	0.1904	147	118
1	653.0000	7.0000	10	0	172.9219	62.5808	175.8268	0.4945	144	110
[truncated: 18,370,722 more chars]
