# Supplementary material for: Intracrystalline deformation microstructures in natural olivine with implications for stress estimation
Source: Sci Rep. 2022 Nov 22;12:20069. doi: 10.1038/s41598-022-24538-2 (PMC9681765; doi:10.1038/s41598-022-24538-2)
Supplement: Supplementary file 4 — Supplementary Information 4. [file 41598_2022_24538_MOESM4_ESM.zip › grain-3.ctf]

Channel Text File
Prj	grain-3
Author	
JobMode	Grid
XCells	1320
YCells	1073
XStep	1.0000
YStep	1.0000
AcqE1	0.0000
AcqE2	0.0000
AcqE3	0.0000
Euler angles refer to Sample Coordinate system (CS0)!	Mag	80.0000	Coverage	99	Device	0	KV	20.0000	TiltAngle	70.0000	TiltAxis	0	DetectorOrientationE1	359.9495	DetectorOrientationE2	94.1684	DetectorOrientationE3	0.0421	WorkingDistance	13.5947	InsertionDistance	193.0
Phases	7
4.756;10.207;5.980	90.000;90.000;90.000	Forsterite	3	0			[Forsteri.cry]
18.241;8.830;5.185	90.000;90.000;90.000	Enstatite  Opx AV77	3	0			[Enstatit.cry]
9.746;8.990;5.251	90.000;105.630;90.000	Diopside   CaMgSi2O6	2	0			[Diopside.cry]
8.206;8.206;8.206	90.000;90.000;90.000	Spinel - (Mg,Fe)2SiO4	11	227			American Mineralogist, (1993), vol. 78, 页面 1320-1323
9.922;18.219;5.360	90.000;104.810;90.000	Amphibole	2	12			American Mineralogist, (1993), vol. 78, 页面 746-752
11.507;11.507;11.507	90.000;90.000;90.000	Pyrope	11	230			American Mineralogist, (1975), vol. 60, 页面 218-228
8.194;12.897;14.190	92.980;115.820;91.150	Anorthite	1	2			American Mineralogist, (1973), vol. 58, 页面 665-675
Phase	X	Y	Bands	Error	Euler1	Euler2	Euler3	MAD	BC	BS
1	0.0000	0.0000	10	0	179.5574	92.8978	167.4163	0.3864	137	129
1	1.0000	0.0000	10	0	179.5802	93.0351	167.4049	0.3613	133	124
1	2.0000	0.0000	10	0	179.5456	92.9383	167.3940	0.4178	135	123
1	3.0000	0.0000	10	0	179.6353	93.0509	167.5284	0.3549	136	125
1	4.0000	0.0000	10	0	179.6566	92.9571	167.5817	0.3984	140	123
1	5.0000	0.0000	10	0	179.7008	92.9910	167.5016	0.3294	130	125
1	6.0000	0.0000	10	0	179.6706	92.9987	167.3890	0.4343	127	125
1	7.0000	0.0000	10	0	179.8392	93.0012	167.4783	0.4346	129	126
1	8.0000	0.0000	10	0	179.7632	92.9737	167.5961	0.4165	138	128
1	9.0000	0.0000	10	0	179.7426	93.0095	167.4861	0.4481	135	133
1	10.0000	0.0000	10	0	179.7670	93.0159	167.4866	0.3882	129	127
1	11.0000	0.0000	10	0	179.7388	93.0004	167.5306	0.4833	129	126
1	12.0000	0.0000	9	0	179.7794	93.0108	167.4971	0.4141	127	126
1	13.0000	0.0000	10	0	179.8362	93.0447	167.5122	0.3816	131	125
1	14.0000	0.0000	10	0	179.7584	93.0669	167.4071	0.4337	126	126
1	15.0000	0.0000	9	0	179.7914	93.1099	167.5821	0.4129	135	122
1	16.0000	0.0000	10	0	179.7787	93.1134	167.6651	0.3972	129	121
1	17.0000	0.0000	10	0	179.7745	93.1311	167.6401	0.4619	131	117
1	18.0000	0.0000	10	0	179.8118	93.1622	167.6902	0.3627	137	113
1	19.0000	0.0000	10	0	179.7824	93.1392	167.6094	0.4847	125	106
1	20.0000	0.0000	10	0	179.8928	93.1979	167.6548	0.3888	128	108
1	21.0000	0.0000	10	0	179.8263	93.1727	167.7822	0.4473	130	111
1	22.0000	0.0000	10	0	179.8021	93.1969	167.9183	0.3698	143	116
1	23.0000	0.0000	10	0	179.7750	93.0847	167.7056	0.3836	148	118
1	24.0000	0.0000	10	0	179.7472	93.1355	167.7095	0.3453	142	115
1	25.0000	0.0000	10	0	179.6823	93.1243	167.5980	0.4200	148	127
1	26.0000	0.0000	10	0	179.8460	93.0992	167.6391	0.4982	124	127
1	27.0000	0.0000	10	0	179.7711	93.1323	167.6258	0.4465	143	125
1	28.0000	0.0000	9	0	179.6900	93.1607	167.6733	0.4167	149	128
1	29.0000	0.0000	10	0	179.7766	93.1266	167.8046	0.3890	147	120
1	30.0000	0.0000	10	0	179.7394	93.1342	167.7430	0.4108	153	125
1	31.0000	0.0000	10	0	179.6218	93.1592	167.8432	0.4657	149	122
1	32.0000	0.0000	10	0	179.5912	93.1695	167.7784	0.4491	132	126
1	33.0000	0.0000	10	0	179.5757	93.1388	167.7085	0.4125	130	125
1	34.0000	0.0000	10	0	179.5970	93.1369	167.6997	0.4739	133	126
1	35.0000	0.0000	10	0	179.5737	93.1314	167.7754	0.4186	134	130
1	36.0000	0.0000	10	0	179.4461	93.1198	167.8960	0.4781	142	130
1	37.0000	0.0000	10	0	179.5347	93.1109	167.9304	0.4898	133	130
1	38.0000	0.0000	10	0	179.5093	93.1993	167.6444	0.3796	129	120
1	39.0000	0.0000	9	0	179.5175	93.1048	167.8155	0.4087	131	122
1	40.0000	0.0000	10	0	179.5273	93.1490	167.5830	0.3921	140	134
1	41.0000	0.0000	10	0	179.3251	93.1656	167.7286	0.4027	135	125
1	42.0000	0.0000	10	0	179.5144	93.1491	167.7375	0.4484	133	125
1	43.0000	0.0000	10	0	179.4971	93.1567	167.6746	0.4231	132	122
1	44.0000	0.0000	10	0	179.4413	93.1476	167.4697	0.4390	141	128
1	45.0000	0.0000	10	0	179.4178	93.1352	167.6030	0.4763	142	129
1	46.0000	0.0000	10	0	179.4494	93.1793	167.7792	0.4588	135	131
1	47.0000	0.0000	10	0	179.5033	93.1677	167.7023	0.4363	132	123
1	48.0000	0.0000	10	0	179.6727	93.1599	167.6135	0.4219	139	122
1	49.0000	0.0000	10	0	179.6141	93.1600	167.8668	0.4448	140	123
1	50.0000	0.0000	10	0	179.5391	93.1161	167.7246	0.4118	130	118
1	51.0000	0.0000	10	0	179.5415	93.1363	167.6021	0.4425	125	125
1	52.0000	0.0000	10	0	179.4683	93.1083	167.6444	0.5024	129	123
1	53.0000	0.0000	10	0	179.5349	93.0935	167.6522	0.4155	130	122
1	54.0000	0.0000	10	0	179.6741	93.1275	167.5011	0.4079	146	116
1	55.0000	0.0000	10	0	179.5865	93.0795	167.4879	0.5095	147	122
1	56.0000	0.0000	10	0	179.5779	93.0428	167.8674	0.4987	125	112
1	57.0000	0.0000	10	0	179.5862	92.9921	167.8338	0.4645	129	111
1	58.0000	0.0000	10	0	179.8128	93.0747	167.7833	0.3411	130	115
1	59.0000	0.0000	10	0	179.8500	93.0348	167.9786	0.5315	128	111
1	60.0000	0.0000	10	0	179.6968	93.0465	167.7538	0.5043	129	112
1	61.0000	0.0000	9	0	179.8218	93.1008	167.7265	0.4441	123	118
1	62.0000	0.0000	10	0	179.5780	92.9745	167.7318	0.4820	130	121
1	63.0000	0.0000	10	0	179.6476	92.9964	167.6899	0.4174	132	118
1	64.0000	0.0000	10	0	179.5882	93.0188	167.7737	0.3680	123	118
1	65.0000	0.0000	10	0	179.6077	92.9711	167.7189	0.3823	134	125
1	66.0000	0.0000	10	0	179.7127	93.0179	167.5361	0.3482	130	126
1	67.0000	0.0000	10	0	179.7556	93.0705	167.7003	0.2711	135	120
1	68.0000	0.0000	10	0	179.5849	92.9695	167.7039	0.4651	135	116
1	69.0000	0.0000	10	0	179.6239	92.9166	167.6611	0.4271	130	125
1	70.0000	0.0000	10	0	179.6987	92.9409	167.5328	0.4069	128	120
1	71.0000	0.0000	10	0	179.6110	92.9550	167.6305	0.3939	136	127
1	72.0000	0.0000	10	0	179.6320	93.0368	167.6910	0.3540	131	122
1	73.0000	0.0000	10	0	179.5934	92.9953	167.6255	0.4121	129	122
1	74.0000	0.0000	10	0	179.5439	92.9961	167.8072	0.3395	132	119
1	75.0000	0.0000	10	0	179.6514	92.9558	167.7387	0.3786	134	123
1	76.0000	0.0000	10	0	179.4190	92.9637	167.5873	0.4926	131	125
1	77.0000	0.0000	10	0	179.4268	92.9670	167.6798	0.4004	119	109
1	78.0000	0.0000	10	0	179.3076	93.0870	167.5992	0.5145	123	106
1	79.0000	0.0000	9	0	178.6317	93.1319	167.0805	0.8182	140	100
1	80.0000	0.0000	9	0	177.7392	92.6036	166.3234	0.5539	121	103
1	81.0000	0.0000	10	0	177.9692	92.7306	166.3629	0.4798	140	105
1	82.0000	0.0000	9	0	178.1255	92.8326	166.2955	0.4481	127	106
1	83.0000	0.0000	10	0	178.1395	92.8065	166.4552	0.4430	123	112
1	84.0000	0.0000	10	0	178.1662	92.8175	166.5729	0.4404	130	121
1	85.0000	0.0000	10	0	178.0784	92.8040	166.5637	0.5491	135	124
1	86.0000	0.0000	10	0	178.0223	92.7744	166.7540	0.4485	129	120
1	87.0000	0.0000	10	0	178.0714	92.7900	166.9249	0.4159	144	124
1	88.0000	0.0000	9	0	178.0774	92.8164	167.0667	0.3865	145	122
1	89.0000	0.0000	10	0	178.0879	92.7828	167.0366	0.4169	128	128
1	90.0000	0.0000	10	0	178.0589	92.8031	167.1873	0.4000	142	122
1	91.0000	0.0000	10	0	178.1349	92.7873	167.1761	0.4901	148	120
1	92.0000	0.0000	10	0	178.1734	92.8004	167.2103	0.4919	132	125
1	93.0000	0.0000	10	0	178.2607	92.6853	167.2472	0.5424	127	126
1	94.0000	0.0000	9	0	178.2600	92.9082	167.5442	0.4661	134	121
1	95.0000	0.0000	10	0	178.3237	92.8447	167.3898	0.4534	137	122
1	96.0000	0.0000	10	0	178.3743	92.8287	167.3721	0.4365	134	117
1	97.0000	0.0000	9	0	178.4600	92.8673	167.4695	0.4703	131	117
1	98.0000	0.0000	9	0	178.5326	93.1349	167.6194	0.8629	138	108
1	99.0000	0.0000	9	0	178.5844	93.1592	167.0019	0.8012	149	109
1	100.0000	0.0000	10	0	178.4188	93.0782	167.1759	0.6580	144	108
1	101.0000	0.0000	10	0	177.9472	92.7910	166.6949	0.6194	146	114
1	102.0000	0.0000	9	0	177.9878	92.7455	166.7392	0.5669	133	118
1	103.0000	0.0000	10	0	177.8055	92.7847	166.7005	0.7574	125	105
1	104.0000	0.0000	9	0	176.8744	92.5398	166.3541	0.8176	128	107
1	105.0000	0.0000	10	0	176.4498	92.3411	166.1420	0.5738	137	107
1	106.0000	0.0000	10	0	176.3083	92.2679	166.2208	0.5009	132	108
1	107.0000	0.0000	10	0	176.2899	92.2168	166.2844	0.4294	137	113
1	108.0000	0.0000	10	0	176.4511	92.3737	166.2043	0.5277	136	113
1	109.0000	0.0000	10	0	176.3617	92.3400	166.2517	0.4383	138	116
1	110.0000	0.0000	10	0	176.3130	92.3742	166.4420	0.4325	135	118
1	111.0000	0.0000	10	0	176.3695	92.2863	166.3988	0.3766	132	118
1	112.0000	0.0000	10	0	176.1956	92.3150	166.4726	0.4585	135	111
1	113.0000	0.0000	10	0	176.1194	92.3001	166.3160	0.4978	137	119
1	114.0000	0.0000	10	0	176.1174	92.2596	166.1726	0.6161	133	123
1	115.0000	0.0000	10	0	176.2098	92.1568	166.0819	0.5073	131	113
1	116.0000	0.0000	10	0	176.0697	92.1368	165.9289	0.4293	141	119
1	117.0000	0.0000	9	0	175.9007	92.1381	165.9743	0.4071	137	121
1	118.0000	0.0000	10	0	175.9008	92.1246	165.8065	0.4568	140	120
1	119.0000	0.0000	10	0	175.8734	92.0246	165.7188	0.5342	133	123
1	120.0000	0.0000	9	0	175.8694	92.0137	165.8039	0.3973	134	119
1	121.0000	0.0000	10	0	175.9621	92.0927	165.8246	0.3509	137	123
1	122.0000	0.0000	10	0	175.8991	91.9994	165.7547	0.4262	126	120
1	123.0000	0.0000	10	0	175.8670	92.0089	165.8226	0.4251	131	122
1	124.0000	0.0000	10	0	175.8399	92.0428	165.7743	0.3958	134	122
1	125.0000	0.0000	10	0	176.0488	91.9786	165.8561	0.5383	139	121
1	126.0000	0.0000	10	0	175.8610	91.9461	165.7474	0.5990	133	116
1	127.0000	0.0000	10	0	175.9023	91.9543	165.7325	0.4668	136	118
1	128.0000	0.0000	10	0	176.2054	91.9267	165.7850	0.7453	135	122
1	129.0000	0.0000	10	0	176.0069	92.0877	165.9183	0.3740	137	117
1	130.0000	0.0000	10	0	176.0598	92.1050	165.9127	0.4154	139	125
1	131.0000	0.0000	10	0	176.0464	92.0490	165.9583	0.4041	136	122
1	132.0000	0.0000	10	0	176.1352	92.0201	165.8551	0.5155	144	121
1	133.0000	0.0000	10	0	176.1849	91.9934	165.9962	0.5769	134	119
1	134.0000	0.0000	10	0	176.3228	92.1612	165.9996	0.3461	134	125
1	135.0000	0.0000	10	0	176.0074	92.2042	166.2298	0.6154	134	118
1	136.0000	0.0000	10	0	176.1364	92.0554	166.2355	0.4621	140	115
1	137.0000	0.0000	10	0	176.1533	92.0756	166.2003	0.4428	140	117
1	138.0000	0.0000	10	0	176.2782	92.2021	166.4535	0.4214	138	122
1	139.0000	0.0000	10	0	176.1902	92.1478	166.3882	0.4600	142	120
1	140.0000	0.0000	10	0	176.5064	92.3507	166.5983	0.6325	134	110
1	141.0000	0.0000	10	0	177.0926	92.4572	166.5710	0.4769	133	105
1	142.0000	0.0000	10	0	177.6002	92.5164	166.7690	0.3845	128	110
1	143.0000	0.0000	9	0	177.5959	92.3696	166.7294	0.4710	133	117
1	144.0000	0.0000	9	0	177.6726	92.3439	166.6338	0.4996	132	116
1	145.0000	0.0000	10	0	177.5812	92.3963	166.6545	0.6072	129	109
1	146.0000	0.0000	10	0	177.6451	92.3819	166.7010	0.5015	127	111
1	147.0000	0.0000	9	0	177.8087	92.4284	166.7211	0.6403	120	108
1	148.0000	0.0000	10	0	177.9598	92.4560	166.7629	0.4802	121	104
1	149.0000	0.0000	9	0	177.2731	92.4738	166.4569	0.9003	123	92
1	150.0000	0.0000	9	0	177.6899	92.5460	166.5807	0.9002	131	102
1	151.0000	0.0000	9	0	176.5573	92.2858	166.3995	0.8687	125	91
1	152.0000	0.0000	10	0	176.1559	91.9755	166.2872	0.5153	124	99
1	153.0000	0.0000	10	0	175.9495	91.7755	166.0036	0.4416	128	106
1	154.0000	0.0000	10	0	175.8686	91.7681	165.9297	0.4191	132	116
1	155.0000	0.0000	10	0	175.8625	91.7815	165.9094	0.4286	136	118
1	156.0000	0.0000	10	0	175.7679	91.7924	165.9350	0.4758	134	124
1	157.0000	0.0000	10	0	175.7848	91.7529	165.9329	0.4271	135	118
1	158.0000	0.0000	10	0	175.7803	91.6928	165.8130	0.5046	138	130
1	159.0000	0.0000	10	0	175.7688	91.7943	165.9347	0.3854	136	129
1	160.0000	0.0000	10	0	175.8175	91.6510	165.7954	0.4621	131	132
1	161.0000	0.0000	10	0	175.8173	91.6203	165.8710	0.4983	140	125
1	162.0000	0.0000	10	0	175.7024	91.7241	165.9045	0.4716	125	119
1	163.0000	0.0000	10	0	175.8522	91.7456	165.9104	0.3388	131	121
1	164.0000	0.0000	10	0	175.7914	91.7307	165.9388	0.4353	125	123
1	165.0000	0.0000	10	0	175.7880	91.6913	165.9566	0.3771	127	129
1	166.0000	0.0000	10	0	175.8288	91.7005	165.9600	0.4823	133	121
1	167.0000	0.0000	10	0	175.8802	91.6899	165.8942	0.4457	131	121
1	168.0000	0.0000	10	0	175.8857	91.6732	165.9578	0.5566	131	125
1	169.0000	0.0000	10	0	175.8763	91.7141	165.9812	0.4223	136	131
1	170.0000	0.0000	10	0	175.8523	91.7827	165.9958	0.4258	129	128
1	171.0000	0.0000	10	0	176.0352	91.6914	165.9253	0.4784	130	120
1	172.0000	0.0000	10	0	176.0854	91.8753	166.0587	0.3489	142	123
1	173.0000	0.0000	10	0	175.9724	91.8877	166.2330	0.4671	133	121
1	174.0000	0.0000	10	0	176.4329	91.9345	166.2646	0.3506	132	124
1	175.0000	0.0000	10	0	176.5582	91.7889	166.2483	0.4778	134	124
1	176.0000	0.0000	10	0	176.7154	91.9384	166.2022	0.4896	135	131
1	177.0000	0.0000	10	0	176.7087	91.9609	166.1158	0.3655	131	124
1	178.0000	0.0000	10	0	176.6274	91.9839	166.3089	0.3854	138	129
1	179.0000	0.0000	10	0	176.7765	92.0099	166.1094	0.3362	132	122
1	180.0000	0.0000	10	0	176.7513	91.9577	166.1606	0.4885	129	121
1	181.0000	0.0000	10	0	176.7899	91.9755	166.0824	0.3817	136	129
1	182.0000	0.0000	10	0	176.6582	91.9179	166.0936	0.4252	133	128
1	183.0000	0.0000	10	0	176.7863	91.9913	166.2577	0.3291	137	120
1	184.0000	0.0000	10	0	176.7997	91.9099	166.2497	0.3916	141	122
1	185.0000	0.0000	10	0	176.7956	91.9655	166.1653	0.3784	139	129
1	186.0000	0.0000	10	0	176.8623	92.0164	166.1589	0.3707	135	123
1	187.0000	0.0000	10	0	176.8010	91.9398	166.2179	0.3813	140	126
1	188.0000	0.0000	9	0	176.8451	91.9585	166.2040	0.3239	130	125
1	189.0000	0.0000	10	0	176.8608	91.9062	166.2454	0.4261	138	126
1	190.0000	0.0000	9	0	176.8315	92.0238	166.1880	0.3761	136	135
1	191.0000	0.0000	9	0	176.8847	91.8899	166.2801	0.4936	134	129
1	192.0000	0.0000	10	0	177.1519	91.9226	166.2551	0.4457	135	135
1	193.0000	0.0000	10	0	177.1823	91.9861	166.2476	0.3905	135	135
1	194.0000	0.0000	9	0	177.1982	91.9956	166.2352	0.3523	137	121
1	195.0000	0.0000	10	0	177.1523	92.0966	166.3698	0.3443	139	134
1	196.0000	0.0000	9	0	177.1621	91.9862	166.2851	0.3559	130	123
1	197.0000	0.0000	10	0	177.0506	91.9160	166.3688	0.5462	138	134
1	198.0000	0.0000	10	0	177.1045	91.9170	166.2682	0.4602	131	127
1	199.0000	0.0000	10	0	177.0975	91.9434	166.2833	0.4401	132	132
1	200.0000	0.0000	10	0	177.1881	91.9666	166.1055	0.3907	132	128
1	201.0000	0.0000	9	0	177.1317	91.9433	166.2211	0.3868	133	127
1	202.0000	0.0000	10	0	177.1986	91.9761	166.0963	0.5916	127	123
1	203.0000	0.0000	10	0	176.9382	92.0269	166.3585	0.3993	131	129
1	204.0000	0.0000	10	0	177.0961	92.0368	166.3110	0.3933	136	132
1	205.0000	0.0000	10	0	177.0361	91.9647	166.3271	0.4469	131	128
1	206.0000	0.0000	9	0	177.1670	92.0892	166.3537	0.4797	132	128
1	207.0000	0.0000	10	0	177.2889	91.9997	166.3697	0.4716	130	124
1	208.0000	0.0000	10	0	177.1906	92.0430	166.4356	0.5371	134	127
1	209.0000	0.0000	10	0	177.4264	92.0097	166.3401	0.4578	133	131
1	210.0000	0.0000	10	0	177.4250	92.0907	166.4127	0.4310	132	128
1	211.0000	0.0000	10	0	177.4215	92.0767	166.4432	0.5019	132	130
1	212.0000	0.0000	10	0	177.4520	92.0986	166.3513	0.3266	138	135
1	213.0000	0.0000	10	0	177.3820	92.0396	166.3660	0.4479	139	135
1	214.0000	0.0000	10	0	177.4093	91.9626	166.3839	0.4186	134	140
1	215.0000	0.0000	10	0	177.4554	92.0779	166.4087	0.4025	137	132
1	216.0000	0.0000	10	0	177.4576	92.0427	166.2997	0.4089	136	135
1	217.0000	0.0000	10	0	177.4978	92.0936	166.3678	0.4186	137	133
1	218.0000	0.0000	10	0	177.3630	92.0474	166.3355	0.3370	139	128
1	219.0000	0.0000	10	0	177.3836	92.1394	166.3888	0.4237	133	135
1	220.0000	0.0000	10	0	177.4735	92.0283	166.3158	0.4458	138	135
1	221.0000	0.0000	10	0	177.4971	92.0239	166.3006	0.4137	134	127
1	222.0000	0.0000	10	0	177.4652	92.0608	166.3599	0.4277	131	129
1	223.0000	0.0000	10	0	177.4925	92.0947	166.4047	0.3798	134	127
1	224.0000	0.0000	10	0	177.4491	92.0696	166.3310	0.4556	139	127
1	225.0000	0.0000	10	0	177.5649	92.0136	166.4245	0.3578	131	126
1	226.0000	0.0000	10	0	177.5230	92.1270	166.5760	0.4172	135	123
1	227.0000	0.0000	10	0	177.5796	92.1092	166.4957	0.3664	139	129
1	228.0000	0.0000	10	0	177.6895	92.1231	166.5114	0.4272	131	118
1	229.0000	0.0000	10	0	177.6829	92.0901	166.5218	0.4616	132	119
1	230.0000	0.0000	10	0	177.7124	92.1068	166.4306	0.4478	131	123
1	231.0000	0.0000	10	0	178.0194	92.1500	166.5002	0.4019	130	118
1	232.0000	0.0000	10	0	177.9163	92.0953	166.4772	0.4899	130	122
1	233.0000	0.0000	10	0	178.1116	92.1525	166.4915	0.5393	133	116
1	234.0000	0.0000	10	0	178.4274	92.3652	166.5745	0.5401	135	121
1	235.0000	0.0000	10	0	178.4976	92.3606	166.3686	0.5111	136	114
1	236.0000	0.0000	10	0	178.5479	92.3483	166.2842	0.5671	130	113
1	237.0000	0.0000	10	0	178.6367	92.2888	166.4757	0.4339	122	109
1	238.0000	0.0000	10	0	178.9703	92.3737	166.2182	0.4149	125	118
1	239.0000	0.0000	10	0	178.7356	92.3806	166.3188	0.3916	129	117
1	240.0000	0.0000	10	0	178.8015	92.2682	166.2860	0.5370	119	106
1	241.0000	0.0000	10	0	178.8712	92.5157	166.4435	0.3437	131	108
1	242.0000	0.0000	10	0	178.7627	92.4601	166.5194	0.5038	122	110
1	243.0000	0.0000	10	0	178.9392	92.2966	166.5020	0.5939	120	111
1	244.0000	0.0000	10	0	178.8922	92.3092	166.5082	0.4680	125	111
1	245.0000	0.0000	10	0	179.0821	92.3120	166.4982	0.5114	123	105
1	246.0000	0.0000	10	0	178.9531	92.2588	166.3072	0.5245	125	109
1	247.0000	0.0000	10	0	179.0064	92.4374	166.4117	0.4222	128	108
1	248.0000	0.0000	10	0	178.9362	92.3180	166.4936	0.4533	115	115
1	249.0000	0.0000	10	0	179.0258	92.3255	166.4184	0.4514	126	111
1	250.0000	0.0000	10	0	178.9488	92.3022	166.4843	0.4911	119	111
1	251.0000	0.0000	10	0	178.9104	92.3934	166.6122	0.4228	125	111
1	252.0000	0.0000	10	0	178.8441	92.4051	166.5911	0.4702	120	112
1	253.0000	0.0000	10	0	178.8726	92.4001	166.4899	0.5067	118	110
1	254.0000	0.0000	10	0	178.9356	92.3267	166.4691	0.4834	132	122
1	255.0000	0.0000	10	0	178.7168	92.4318	166.4384	0.4176	126	121
1	256.0000	0.0000	10	0	178.8638	92.4459	166.6091	0.4271	134	122
1	257.0000	0.0000	10	0	178.8350	92.3091	166.4308	0.4024	131	120
1	258.0000	0.0000	10	0	178.6490	92.3350	166.5020	0.4509	133	127
1	259.0000	0.0000	10	0	178.6843	92.3749	166.4528	0.4341	134	129
1	260.0000	0.0000	10	0	178.5952	92.4114	166.4729	0.3641	129	123
1	261.0000	0.0000	10	0	178.5833	92.4446	166.3781	0.4003	131	120
1	262.0000	0.0000	10	0	178.6054	92.4034	166.5161	0.4193	132	129
1	263.0000	0.0000	10	0	178.6245	92.2984	166.3761	0.4376	132	131
1	264.0000	0.0000	10	0	178.6940	92.3467	166.4187	0.4493	135	130
1	265.0000	0.0000	10	0	178.7129	92.4508	166.4566	0.3579	133	132
1	266.0000	0.0000	10	0	178.7158	92.3427	166.5845	0.4038	137	131
1	267.0000	0.0000	10	0	178.7200	92.3363	166.5373	0.5338	136	127
1	268.0000	0.0000	10	0	178.6685	92.3164	166.6149	0.4826	131	130
1	269.0000	0.0000	10	0	178.7895	92.4395	166.5531	0.3880	136	132
1	270.0000	0.0000	10	0	178.7111	92.3145	166.5675	0.4680	129	132
1	271.0000	0.0000	10	0	178.7317	92.3743	166.4813	0.4258	127	129
1	272.0000	0.0000	10	0	178.7190	92.3300	166.6174	0.4123	135	134
1	273.0000	0.0000	10	0	178.6335	92.2974	166.5454	0.4642	134	129
1	274.0000	0.0000	10	0	178.4988	92.1777	166.5177	0.5799	136	124
1	275.0000	0.0000	9	0	178.6105	92.3926	166.5797	0.4037	141	136
1	276.0000	0.0000	10	0	178.3849	92.3041	166.5791	0.5150	134	129
1	277.0000	0.0000	10	0	178.3925	92.2290	166.4963	0.4550	137	129
1	278.0000	0.0000	10	0	178.5485	92.3841	166.4310	0.3719	133	125
1	279.0000	0.0000	10	0	178.5393	92.2759	166.4292	0.3924	143	130
1	280.0000	0.0000	10	0	178.5608	92.3481	166.4211	0.3729	137	131
1	281.0000	0.0000	9	0	178.5064	92.3812	166.5141	0.3904	136	130
1	282.0000	0.0000	10	0	178.4775	92.2944	166.4848	0.4468	131	130
1	283.0000	0.0000	10	0	178.3501	92.3529	166.3933	0.4773	137	130
1	284.0000	0.0000	10	0	178.4717	92.4136	166.5379	0.3570	137	127
1	285.0000	0.0000	10	0	178.3229	92.3402	166.4834	0.4874	140	128
1	286.0000	0.0000	10	0	178.5580	92.3978	166.3584	0.4333	138	133
1	287.0000	0.0000	10	0	178.3901	92.2829	166.5041	0.5543	136	128
1	288.0000	0.0000	10	0	178.5168	92.3615	166.4677	0.3364	137	128
1	289.0000	0.0000	10	0	178.4940	92.4352	166.5531	0.3691	140	126
1	290.0000	0.0000	10	0	178.5243	92.4320	166.5117	0.4273	137	127
1	291.0000	0.0000	10	0	178.4756	92.4449	166.4607	0.3909	137	129
1	292.0000	0.0000	10	0	178.2908	92.4109	166.3458	0.4350	138	125
1	293.0000	0.0000	10	0	178.3869	92.3457	166.2942	0.4379	135	130
1	294.0000	0.0000	10	0	178.3407	92.3385	166.3645	0.4524	134	126
1	295.0000	0.0000	10	0	178.2634	92.4143	166.4589	0.4529	133	129
1	296.0000	0.0000	10	0	178.3119	92.2840	166.3716	0.5106	137	129
1	297.0000	0.0000	10	0	178.2653	92.4061	166.3163	0.4185	142	126
1	298.0000	0.0000	10	0	178.2255	92.4193	166.3703	0.3576	137	123
1	299.0000	0.0000	10	0	178.2933	92.4149	166.3769	0.4247	136	128
1	300.0000	0.0000	10	0	178.3626	92.4278	166.3787	0.3902	135	133
1	301.0000	0.0000	10	0	178.2828	92.2880	166.2820	0.5011	136	128
1	302.0000	0.0000	10	0	178.3170	92.3234	166.2982	0.4689	130	131
1	303.0000	0.0000	10	0	178.0994	92.3257	166.1522	0.4703	130	124
1	304.0000	0.0000	10	0	178.3334	92.5248	166.3011	0.3402	142	125
1	305.0000	0.0000	10	0	178.5357	92.6004	166.4591	0.5008	134	124
1	306.0000	0.0000	10	0	178.9321	92.6855	166.6539	0.3058	132	125
1	307.0000	0.0000	9	0	178.6709	92.6247	166.4673	0.4287	139	125
1	308.0000	0.0000	10	0	178.8196	92.6670	166.2534	0.3697	141	135
1	309.0000	0.0000	10	0	178.7939	92.4655	166.3230	0.4480	144	129
1	310.0000	0.0000	10	0	178.7976	92.5950	166.1565	0.4102	145	125
1	311.0000	0.0000	9	0	178.6972	92.3545	166.1134	0.4170	140	128
1	312.0000	0.0000	10	0	178.5821	92.5038	166.1153	0.4492	129	128
1	313.0000	0.0000	10	0	178.6842	92.5373	166.1293	0.3854	134	127
1	314.0000	0.0000	10	0	178.7664	92.4367	166.2106	0.4154	146	127
1	315.0000	0.0000	10	0	178.7058	92.5305	166.2030	0.4115	128	132
1	316.0000	0.0000	10	0	178.7188	92.5625	166.2459	0.3711	146	128
1	317.0000	0.0000	10	0	178.6820	92.5218	166.2005	0.3721	142	128
1	318.0000	0.0000	10	0	178.7230	92.5059	166.1361	0.4122	143	125
1	319.0000	0.0000	10	0	178.6210	92.5326	166.2642	0.4082	147	133
1	320.0000	0.0000	10	0	178.6711	92.5037	166.2363	0.4815	147	129
1	321.0000	0.0000	10	0	178.7320	92.3979	166.2610	0.5363	142	130
1	322.0000	0.0000	9	0	178.7369	92.6175	166.3021	0.4698	136	124
1	323.0000	0.0000	10	0	179.0324	92.7318	166.4127	0.4528	136	126
1	324.0000	0.0000	10	0	179.2692	92.8362	166.5487	0.3817	137	128
1	325.0000	0.0000	10	0	179.0422	92.6761	166.4188	0.5794	128	126
1	326.0000	0.0000	10	0	179.4174	92.6451	166.4310	0.4980	133	124
1	327.0000	0.0000	10	0	179.3719	92.7532	166.5223	0.4326	134	127
1	328.0000	0.0000	10	0	179.4867	92.7709	166.4842	0.3622	133	128
1	329.0000	0.0000	10	0	179.3909	92.7349	166.3875	0.4780	133	127
1	330.0000	0.0000	10	0	179.3368	92.5986	166.3158	0.4944	131	126
1	331.0000	0.0000	10	0	179.4953	92.6358	166.2992	0.4325	134	123
1	332.0000	0.0000	10	0	179.4186	92.7474	166.4115	0.3449	133	132
1	333.0000	0.0000	10	0	179.4149	92.6932	166.3554	0.4228	130	125
1	334.0000	0.0000	10	0	179.4299	92.6765	166.2792	0.4275	127	127
1	335.0000	0.0000	10	0	179.3727	92.7046	166.2008	0.4271	125	135
1	336.0000	0.0000	10	0	179.4749	92.7840	166.2446	0.4139	134	131
1	337.0000	0.0000	10	0	179.5129	92.7505	166.2862	0.3603	131	123
1	338.0000	0.0000	10	0	179.4316	92.6837	166.2404	0.4502	129	128
1	339.0000	0.0000	10	0	179.4819	92.8127	166.2036	0.5185	135	127
1	340.0000	0.0000	10	0	179.4486	92.6958	166.0958	0.5878	131	130
1	341.0000	0.0000	10	0	179.4776	92.7668	166.1768	0.5429	130	126
1	342.0000	0.0000	10	0	179.3256	92.8265	166.3540	0.5209	137	125
1	343.0000	0.0000	10	0	179.3584	92.7532	166.1594	0.4986	129	128
1	344.0000	0.0000	10	0	179.3512	92.6618	166.1475	0.4747	131	125
1	345.0000	0.0000	10	0	179.3321	92.7784	166.1979	0.4920	131	128
1	346.0000	0.0000	10	0	179.4406	92.7491	166.1460	0.4300	136	127
1	347.0000	0.0000	10	0	179.4384	92.7871	166.2947	0.3459	132	128
1	348.0000	0.0000	10	0	179.4325	92.7029	166.2692	0.4512	129	127
1	349.0000	0.0000	10	0	179.4692	92.7052	166.1398	0.4338	135	125
1	350.0000	0.0000	10	0	179.2727	92.7789	166.2108	0.4860	138	125
1	351.0000	0.0000	10	0	179.2857	92.7623	166.2545	0.5036	136	131
1	352.0000	0.0000	10	0	179.3077	92.6422	166.0944	0.5194	133	130
1	353.0000	0.0000	10	0	179.4659	92.7016	166.1839	0.4693	130	122
1	354.0000	0.0000	10	0	179.5896	92.9331	166.3685	0.4827	132	125
1	355.0000	0.0000	10	0	179.6425	92.9298	166.4538	0.4410	136	127
1	356.0000	0.0000	10	0	179.4976	92.8063	166.3420	0.5869	137	125
1	357.0000	0.0000	10	0	179.5455	92.8642	166.4555	0.3957	139	124
1	358.0000	0.0000	10	0	179.4049	92.7828	166.4569	0.4911	135	119
1	359.0000	0.0000	10	0	179.3952	92.7869	166.4711	0.4361	134	129
1	360.0000	0.0000	10	0	179.5389	92.8475	166.4964	0.4059	133	124
1	361.0000	0.0000	10	0	179.4900	92.8004	166.5164	0.4642	131	123
1	362.0000	0.0000	10	0	179.6102	92.8729	166.6905	0.4596	131	120
1	363.0000	0.0000	10	0	179.5012	92.8747	166.6985	0.5788	131	126
1	364.0000	0.0000	10	0	179.4955	92.8005	166.5355	0.5589	132	122
1	365.0000	0.0000	10	0	179.5004	92.7577	166.6390	0.5506	134	121
1	366.0000	0.0000	10	0	179.4434	92.7904	166.5914	0.4753	132	123
1	367.0000	0.0000	10	0	179.4611	92.7905	166.6130	0.4569	130	121
1	368.0000	0.0000	10	0	179.3498	92.8836	166.7025	0.4152	132	124
1	369.0000	0.0000	10	0	179.3567	92.8023	166.7147	0.4360	129	127
1	370.0000	0.0000	10	0	179.2140	92.7997	166.5996	0.4275	134	128
1	371.0000	0.0000	10	0	178.8062	92.7022	166.5619	0.5274	134	127
1	372.0000	0.0000	10	0	178.6518	92.6946	166.6667	0.4279	140	126
1	373.0000	0.0000	10	0	178.3768	92.5523	166.4703	0.5013	134	124
1	374.0000	0.0000	9	0	178.3824	92.6004	166.5475	0.4840	134	127
1	375.0000	0.0000	10	0	178.3527	92.5562	166.5979	0.4032	134	128
1	376.0000	0.0000	10	0	178.2584	92.6030	166.5753	0.4729	137	121
1	377.0000	0.0000	10	0	178.3070	92.5717	166.4382	0.4877	135	128
1	378.0000	0.0000	10	0	178.2591	92.4684	166.5203	0.4261	133	122
1	379.0000	0.0000	10	0	178.2439	92.5483	166.5574	0.3699	135	123
1	380.0000	0.0000	10	0	178.2805	92.5369	166.4302	0.4897	134	129
1	381.0000	0.0000	10	0	178.2400	92.5344	166.4715	0.4317	144	134
1	382.0000	0.0000	10	0	178.2021	92.5083	166.4502	0.4215	133	122
1	383.0000	0.0000	10	0	178.2118	92.5529	166.5542	0.4517	141	125
1	384.0000	0.0000	10	0	178.2177	92.5116	166.4257	0.4210	137	127
1	385.0000	0.0000	10	0	178.0918	92.5023	166.4815	0.3762	137	127
1	386.0000	0.0000	10	0	178.1363	92.5118	166.5481	0.3628	132	126
1	387.0000	0.0000	10	0	178.1627	92.5330	166.5706	0.3885	136	124
1	388.0000	0.0000	10	0	178.0717	92.4363	166.4697	0.4078	130	121
1	389.0000	0.0000	10	0	178.0349	92.5035	166.5569	0.4252	136	126
1	390.0000	0.0000	10	0	178.0463	92.4920	166.5254	0.3822	136	131
1	391.0000	0.0000	10	0	178.1922	92.4212	166.4078	0.5030	136	129
1	392.0000	0.0000	9	0	178.0260	92.4815	166.5072	0.4062	134	120
1	393.0000	0.0000	10	0	178.1127	92.3928	166.4255	0.4396	133	133
1	394.0000	0.0000	10	0	178.0154	92.4206	166.4913	0.5028	130	126
1	395.0000	0.0000	10	0	178.0495	92.4237	166.4915	0.4775	141	128
1	396.0000	0.0000	10	0	178.0748	92.3542	166.4608	0.4814	127	128
1	397.0000	0.0000	10	0	177.9365	92.4522	166.4943	0.4263	133	134
1	398.0000	0.0000	10	0	177.9585	92.4962	166.5474	0.3721	138	132
1	399.0000	0.0000	10	0	177.9590	92.4488	166.4220	0.4012	131	126
1	400.0000	0.0000	10	0	178.0172	92.4821	166.4645	0.4286	136	125
1	401.0000	0.0000	10	0	177.8525	92.4475	166.4755	0.4518	131	124
1	402.0000	0.0000	10	0	178.0700	92.3576	166.3512	0.5102	132	130
1	403.0000	0.0000	10	0	178.1103	92.5195	166.4512	0.3416	133	128
1	404.0000	0.0000	10	0	178.0342	92.4621	166.4384	0.3922	140	124
1	405.0000	0.0000	10	0	178.0420	92.4875	166.5464	0.4213	131	126
1	406.0000	0.0000	10	0	178.0955	92.5464	166.6116	0.3388	136	128
1	407.0000	0.0000	10	0	178.1205	92.4129	166.4546	0.4978	135	127
1	408.0000	0.0000	10	0	178.0838	92.4384	166.5529	0.4548	135	127
1	409.0000	0.0000	10	0	178.0946	92.5204	166.5822	0.4364	138	128
1	410.0000	0.0000	10	0	178.0463	92.4941	166.4301	0.3955	140	125
1	411.0000	0.0000	10	0	177.9783	92.4036	166.2762	0.4839	136	130
1	412.0000	0.0000	10	0	178.0317	92.5395	166.2606	0.3722	141	132
1	413.0000	0.0000	10	0	178.0218	92.5310	166.2420	0.4352	157	128
1	414.0000	0.0000	10	0	178.1104	92.5538	166.3261	0.3590	134	122
1	415.0000	0.0000	10	0	178.0113	92.5264	166.1908	0.5088	131	119
1	416.0000	0.0000	10	0	178.2440	92.5657	166.1803	0.3744	136	116
1	417.0000	0.0000	10	0	178.3389	92.8005	166.1226	0.7169	128	99
1	418.0000	0.0000	9	0	179.3780	93.1467	166.4572	0.9848	127	90
1	419.0000	0.0000	10	0	0.6645	86.8279	13.2587	0.4690	136	107
1	420.0000	0.0000	10	0	0.7463	86.7973	13.2308	0.3460	134	109
1	421.0000	0.0000	10	0	0.7032	86.7991	13.1039	0.4129	119	109
1	422.0000	0.0000	9	0	0.7756	86.7846	13.2955	0.3006	130	118
1	423.0000	0.0000	10	0	0.8030	86.8483	13.3593	0.4776	130	113
1	424.0000	0.0000	10	0	0.8123	86.7693	13.5047	0.4711	125	111
1	425.0000	0.0000	10	0	0.7487	86.8182	13.3646	0.4815	133	112
1	426.0000	0.0000	10	0	0.6595	86.8526	13.3109	0.5196	126	113
1	427.0000	0.0000	10	0	0.7084	86.8912	13.6227	0.4549	128	117
1	428.0000	0.0000	10	0	0.7627	86.9361	13.6465	0.5940	126	119
1	429.0000	0.0000	10	0	0.6410	86.8469	13.2622	0.6052	121	114
1	430.0000	0.0000	10	0	0.5719	86.8561	13.2777	0.6931	127	112
1	431.0000	0.0000	10	0	0.5141	86.9147	13.7635	0.4684	132	121
1	432.0000	0.0000	10	0	0.4522	86.9542	13.8628	0.4753	132	121
1	433.0000	0.0000	10	0	0.2839	86.9597	13.9412	0.4556	131	119
1	434.0000	0.0000	10	0	0.3105	86.9708	13.9013	0.4394	137	118
1	435.0000	0.0000	10	0	0.2318	86.9342	13.9093	0.4107	134	118
1	436.0000	0.0000	10	0	0.2571	86.9608	13.8814	0.4221	131	116
1	437.0000	0.0000	10	0	0.2423	86.9898	13.9887	0.4470	131	118
1	438.0000	0.0000	10	0	0.2323	87.0033	13.9518	0.4312	127	118
1	439.0000	0.0000	10	0	0.4287	86.8858	13.9496	0.3416	130	118
1	440.0000	0.0000	10	0	0.4343	86.9869	14.0638	0.4619	135	116
1	441.0000	0.0000	10	0	0.6900	86.8465	13.8808	0.4595	134	116
1	442.0000	0.0000	10	0	0.8910	86.7872	13.6161	0.4731	128	112
1	443.0000	0.0000	9	0	0.9251	86.7907	13.6611	0.5369	129	118
1	444.0000	0.0000	10	0	1.1667	86.7932	13.4912	0.3509	125	119
1	445.0000	0.0000	10	0	1.2390	86.7969	13.6238	0.4092	126	115
1	446.0000	0.0000	10	0	1.1771	86.9174	13.7043	0.4750	130	121
1	447.0000	0.0000	10	0	1.3484	86.7936	13.7313	0.4854	136	119
1	448.0000	0.0000	10	0	1.5133	86.7469	13.6673	0.4151	128	113
1	449.0000	0.0000	9	0	1.6072	86.7355	13.7626	0.3780	137	102
1	450.0000	0.0000	8	0	1.8640	86.3969	13.2254	0.7104	127	97
1	451.0000	0.0000	10	0	1.6823	86.4724	12.8004	0.7643	133	95
1	452.0000	0.0000	10	0	2.2980	86.7970	11.9113	0.4541	146	103
1	453.0000	0.0000	10	0	2.3310	86.7181	11.8978	0.3804	147	109
1	454.0000	0.0000	10	0	2.2850	86.8366	11.8466	0.3969	143	111
1	455.0000	0.0000	10	0	2.3080	86.9223	11.9083	0.4719	145	119
1	456.0000	0.0000	9	0	2.1839	87.0763	11.8587	0.6756	135	115
1	457.0000	0.0000	10	0	2.1526	86.8130	11.8079	0.5083	141	115
1	458.0000	0.0000	10	0	2.2358	86.8624	11.6956	0.3761	132	116
1	459.0000	0.0000	10	0	2.2273	86.8162	11.7057	0.3164	146	112
1	460.0000	0.0000	10	0	2.3378	86.8564	11.8778	0.2814	129	116
1	461.0000	0.0000	10	0	2.2620	86.8640	11.8217	0.4012	127	119
1	462.0000	0.0000	10	0	2.3132	86.7859	11.6999	0.3719	144	118
1	463.0000	0.0000	10	0	2.2599	86.8250	11.5845	0.4417	141	116
1	464.0000	0.0000	10	0	2.2134	86.9476	11.7636	0.4162	139	121
1	465.0000	0.0000	10	0	2.2891	86.9812	11.8478	0.5068	139	124
1	466.0000	0.0000	10	0	2.2074	86.8702	11.8034	0.4233	137	117
1	467.0000	0.0000	10	0	2.1487	86.8452	11.7971	0.4478	143	118
1	468.0000	0.0000	10	0	2.2058	86.8863	11.7341	0.4815	149	120
1	469.0000	0.0000	10	0	2.1128	86.8349	11.7007	0.4056	145	122
1	470.0000	0.0000	10	0	2.0602	86.8425	11.8064	0.3769	135	111
1	471.0000	0.0000	10	0	2.2647	86.8805	11.9832	0.4360	139	107
1	472.0000	0.0000	10	0	2.1498	86.8070	11.7547	0.4193	137	108
1	473.0000	0.0000	10	0	2.1673	86.9480	11.9062	0.5365	133	104
1	474.0000	0.0000	10	0	2.3232	86.7406	11.8951	0.4332	139	103
1	475.0000	0.0000	10	0	2.2554	86.7242	11.9480	0.3629	113	95
1	476.0000	0.0000	8	0	2.0465	86.9160	11.7659	0.4785	117	95
1	477.0000	0.0000	8	0	2.1022	86.8274	11.8605	0.4446	114	91
1	478.0000	0.0000	10	0	1.9902	86.7585	11.9147	0.5630	123	88
1	479.0000	0.0000	10	0	1.9830	86.7988	11.8188	0.3719	108	76
1	480.0000	0.0000	9	0	2.0182	86.7629	11.7817	0.4844	104	71
1	481.0000	0.0000	7	0	1.8109	86.8638	11.8371	0.8229	106	68
1	482.0000	0.0000	8	0	37.2596	107.2649	27.1872	1.6174	109	74
1	483.0000	0.0000	8	0	36.7538	107.3351	27.6139	0.3010	114	66
1	484.0000	0.0000	8	0	38.2530	107.8144	27.0538	0.8943	121	74
1	485.0000	0.0000	8	0	37.3427	106.8103	28.7818	1.0081	115	76
1	486.0000	0.0000	9	0	37.9171	107.3107	27.7616	0.4443	127	76
1	487.0000	0.0000	9	0	38.1250	107.0760	28.2869	0.5824	130	83
1	488.0000	0.0000	8	0	37.9203	107.2104	28.1296	0.3030	131	87
1	489.0000	0.0000	9	0	38.1803	107.2276	28.2924	0.2229	139	86
1	490.0000	0.0000	9	0	38.0272	107.2745	28.3406	0.1938	139	92
1	491.0000	0.0000	9	0	38.1482	107.1935	28.3863	0.2471	141	104
1	492.0000	0.0000	9	0	38.0561	107.1573	28.5323	0.3420	149	107
1	493.0000	0.0000	9	0	38.1551	107.3223	28.4034	0.2370	147	108
1	494.0000	0.0000	9	0	38.2793	107.2243	28.4332	0.4503	149	109
1	495.0000	0.0000	9	0	37.8050	107.1871	28.7925	0.4247	154	111
1	496.0000	0.0000	9	0	37.6718	107.2653	28.7641	0.3909	154	114
1	497.0000	0.0000	8	0	37.6649	107.4330	28.7634	0.1670	159	114
1	498.0000	0.0000	9	0	37.8332	107.3825	28.8819	0.2208	149	116
1	499.0000	0.0000	9	0	37.7416	107.4869	28.8156	0.1386	151	120
1	500.0000	0.0000	9	0	37.6080	107.4663	28.8359	0.2352	157	121
1	501.0000	0.0000	9	0	37.7780	107.3878	29.0436	0.2323	156	124
1	502.0000	0.0000	9	0	37.7387	107.3541	28.9789	0.2783	157	125
1	503.0000	0.0000	9	0	37.6906	107.4390	28.8867	0.1630	162	118
1	504.0000	0.0000	9	0	37.9897	107.3213	28.8369	0.2627	153	122
1	505.0000	0.0000	9	0	37.8852	107.3752	28.7500	0.3666	160	124
1	506.0000	0.0000	9	0	37.8374	107.2812	28.8867	0.1582	158	124
1	507.0000	0.0000	9	0	38.1006	107.1912	29.1347	0.2320	159	116
1	508.0000	0.0000	9	0	38.2050	107.1996	28.9526	0.2801	156	116
1	509.0000	0.0000	9	0	38.1486	107.1918	29.0220	0.2042	161	117
1	510.0000	0.0000	9	0	38.2766	106.8903	29.3611	0.3523	160	114
1	511.0000	0.0000	9	0	38.6594	106.8708	29.2423	0.4851	154	104
1	512.0000	0.0000	9	0	39.0504	106.3282	29.8540	0.6026	152	98
1	513.0000	0.0000	9	0	39.0599	106.7231	29.4693	0.4764	141	93
1	514.0000	0.0000	9	0	38.2358	106.4489	29.7237	1.1353	147	87
1	515.0000	0.0000	9	0	37.7959	106.8328	29.4277	1.2628	144	91
1	516.0000	0.0000	9	0	36.6553	107.6417	30.0711	0.5559	138	95
1	517.0000	0.0000	10	0	36.4811	107.8482	30.0201	0.2827	145	101
1	518.0000	0.0000	10	0	36.4922	107.9779	30.0030	0.1808	138	96
1	519.0000	0.0000	10	0	36.3640	107.7262	30.0828	0.4406	146	112
1	520.0000	0.0000	9	0	36.3175	107.9849	30.0828	0.2010	144	107
1	521.0000	0.0000	10	0	36.3541	108.0172	30.0287	0.1735	144	108
1	522.0000	0.0000	10	0	36.2667	107.9960	30.1286	0.2023	141	105
1	523.0000	0.0000	10	0	36.1987	107.9984	30.0080	0.1602	147	109
1	524.0000	0.0000	10	0	36.1329	107.9642	30.0147	0.2547	149	112
1	525.0000	0.0000	10	0	36.0341	107.9200	30.0802	0.2072	153	111
1	526.0000	0.0000	10	0	36.1974	107.8737	30.1189	0.2319	143	109
1	527.0000	0.0000	10	0	36.1448	107.7578	30.2381	0.3852	155	105
1	528.0000	0.0000	10	0	36.2389	107.8155	30.2208	0.3832	153	96
1	529.0000	0.0000	10	0	36.1540	107.8373	30.2661	0.3115	145	102
1	530.0000	0.0000	10	0	36.0079	107.8439	30.3385	0.2451	143	103
1	531.0000	0.0000	10	0	36.0235	107.5189	30.7240	0.6284	153	112
1	532.0000	0.0000	10	0	35.9030	107.7612	30.4168	0.2715	152	115
1	533.0000	0.0000	10	0	35.9459	107.7548	30.3096	0.2162	162	115
1	534.0000	0.0000	10	0	36.0247	107.6302	30.3559	0.2580	163	115
1	535.0000	0.0000	10	0	36.0704	107.5260	30.2991	0.2789	155	116
1	536.0000	0.0000	10	0	36.1745	107.4687	30.4260	0.2287	155	117
1	537.0000	0.0000	9	0	36.2884	107.4877	30.4812	0.2270	153	112
1	538.0000	0.0000	10	0	36.3776	107.4974	30.5024	0.2957	155	104
1	539.0000	0.0000	9	0	36.0765	107.3536	30.6624	0.5264	156	101
1	540.0000	0.0000	9	0	35.8732	107.2357	30.8194	0.5982	151	102
1	541.0000	0.0000	10	0	34.9694	107.6858	30.6808	0.7556	143	100
1	542.0000	0.0000	10	0	34.8958	107.9417	31.2822	0.1927	149	103
1	543.0000	0.0000	9	0	34.9092	107.9774	31.2884	0.2051	147	108
1	544.0000	0.0000	10	0	34.7692	107.9644	31.3491	0.2330	154	110
1	545.0000	0.0000	10	0	34.9149	107.8704	31.2907	0.2439	156	107
1	546.0000	0.0000	10	0	34.8147	107.8829	30.9368	0.4484	150	99
1	547.0000	0.0000	10	0	34.6636	107.9418	30.5718	0.4869	147	101
1	548.0000	0.0000	10	0	34.6122	107.8805	30.4788	0.3757	152	106
1	549.0000	0.0000	10	0	34.7009	107.9197	30.5088	0.3535	155	110
1	550.0000	0.0000	10	0	34.5753	107.5354	30.7096	0.5468	153	104
1	551.0000	0.0000	10	0	34.5996	107.8907	30.4691	0.2306	152	104
1	552.0000	0.0000	10	0	34.5114	107.9835	30.3953	0.2669	142	115
1	553.0000	0.0000	10	0	34.4355	108.0023	30.3529	0.2877	151	114
1	554.0000	0.0000	10	0	34.3594	108.0321	30.3838	0.1501	150	114
1	555.0000	0.0000	10	0	34.2233	107.7797	30.4021	0.4334	151	119
1	556.0000	0.0000	10	0	34.2487	107.8999	30.1360	0.3891	149	113
1	557.0000	0.0000	10	0	34.3759	107.9596	30.3513	0.2566	148	110
1	558.0000	0.0000	10	0	34.2249	107.8171	30.1034	0.4350	148	115
1	559.0000	0.0000	10	0	34.1340	107.9950	30.2410	0.2773	152	119
1	560.0000	0.0000	9	0	34.0072	108.1890	30.0243	0.2634	162	115
1	561.0000	0.0000	10	0	34.0397	108.1993	30.1959	0.2820	151	113
1	562.0000	0.0000	10	0	33.9221	108.1542	30.2239	0.1919	152	114
1	563.0000	0.0000	10	0	33.8290	108.1436	30.3002	0.2022	144	109
1	564.0000	0.0000	10	0	33.8829	108.0314	30.3298	0.5093	144	107
1	565.0000	0.0000	10	0	34.2195	108.1815	29.9449	0.7570	144	107
1	566.0000	0.0000	10	0	33.5173	108.2391	30.1171	0.1631	140	104
1	567.0000	0.0000	10	0	33.5341	108.2231	30.0719	0.2659	138	109
1	568.0000	0.0000	10	0	33.6560	108.1715	30.0756	0.1673	142	106
1	569.0000	0.0000	10	0	33.5904	108.1845	30.0502	0.4098	138	106
1	570.0000	0.0000	10	0	33.7139	107.9406	30.0736	0.5541	135	102
1	571.0000	0.0000	10	0	33.7136	108.1813	30.0387	0.2656	137	100
1	572.0000	0.0000	10	0	33.3115	108.0491	29.7976	0.4592	130	98
1	573.0000	0.0000	10	0	33.2475	108.3075	29.4708	0.5841	129	94
1	574.0000	0.0000	10	0	33.4739	108.0296	29.6917	0.4408	131	93
1	575.0000	0.0000	10	0	33.1385	107.9884	29.6502	0.4771	136	90
1	576.0000	0.0000	9	0	33.4759	107.6978	29.8874	0.7204	127	91
1	577.0000	0.0000	10	0	33.3898	107.2776	30.0265	1.1613	127	83
1	578.0000	0.0000	10	0	33.5001	107.5586	29.6455	0.9413	128	78
1	579.0000	0.0000	8	0	33.5399	107.3332	29.6546	0.7569	121	71
1	580.0000	0.0000	10	0	33.9360	107.5552	30.0636	0.7424	120	72
1	581.0000	0.0000	9	0	34.1869	107.2131	30.1705	0.4929	116	64
1	582.0000	0.0000	9	0	33.4592	106.8486	29.9348	0.8381	119	66
1	583.0000	0.0000	9	0	34.0685	107.1061	29.7090	0.8819	109	67
1	584.0000	0.0000	10	0	33.5858	106.8343	29.4047	0.9857	108	64
1	585.0000	0.0000	8	0	34.4753	106.4099	29.9688	1.3637	94	53
1	586.0000	0.0000	8	0	33.2732	107.3929	28.1075	1.4071	108	58
1	587.0000	0.0000	9	0	34.7650	107.2144	29.9084	0.8702	107	58
1	588.0000	0.0000	10	0	34.6556	106.5653	29.9056	0.9267	101	56
1	589.0000	0.0000	10	0	34.7065	107.1347	29.6887	0.5790	111	63
1	590.0000	0.0000	9	0	34.1283	107.1710	29.2767	0.9298	119	65
1	591.0000	0.0000	10	0	34.1730	107.4002	29.8757	0.3789	121	68
1	592.0000	0.0000	9	0	34.2407	106.9183	29.2910	1.1442	130	74
1	593.0000	0.0000	9	0	34.4533	107.5504	29.9476	0.3433	119	80
1	594.0000	0.0000	10	0	34.9867	107.5866	29.6882	0.9275	130	84
1	595.0000	0.0000	9	0	34.3551	107.5456	30.0456	0.2029	128	87
1	596.0000	0.0000	9	0	34.4204	107.4027	30.1632	0.3205	135	97
1	597.0000	0.0000	10	0	34.6438	107.4861	30.0828	0.5232	145	101
1	598.0000	0.0000	10	0	34.5223	107.4937	30.3452	0.3661	146	97
1	599.0000	0.0000	8	0	34.4349	107.6268	30.0929	0.2592	149	108
1	600.0000	0.0000	9	0	34.5709	107.6485	30.2567	0.0971	144	105
1	601.0000	0.0000	10	0	34.5382	107.6108	30.2916	0.1186	147	110
1	602.0000	0.0000	10	0	34.6558	107.8328	30.1382	0.4615	147	105
1	603.0000	0.0000	10	0	34.4153	107.6868	30.2509	0.2049	154	100
1	604.0000	0.0000	9	0	34.6741	107.5245	30.5723	0.3935	154	96
1	605.0000	0.0000	10	0	34.7789	107.2635	30.8633	0.7885	165	99
1	606.0000	0.0000	8	0	35.3672	107.6992	29.9555	1.1703	154	97
1	607.0000	0.0000	9	0	34.5246	107.3174	30.4673	0.3863	162	89
1	608.0000	0.0000	8	0	34.0550	106.7980	31.7870	0.7308	159	90
1	609.0000	0.0000	10	0	34.2695	106.8765	32.3971	0.5501	155	92
1	610.0000	0.0000	9	0	34.2917	106.5433	33.0012	0.4107	161	92
1	611.0000	0.0000	10	0	34.3389	106.7848	33.0174	0.3199	157	98
1	612.0000	0.0000	10	0	34.0364	106.6943	33.0271	0.4168	151	95
1	613.0000	0.0000	9	0	34.5160	106.7551	33.0016	0.3008	138	94
1	614.0000	0.0000	10	0	34.3295	106.8616	32.9140	0.1679	141	90
1	615.0000	0.0000	10	0	34.2865	106.7987	32.9851	0.1978	131	92
1	616.0000	0.0000	10	0	34.2792	106.5857	32.9354	0.4542	140	101
1	617.0000	0.0000	10	0	34.4564	106.6657	33.0493	0.2477	146	104
1	618.0000	0.0000	10	0	34.6542	106.7107	33.0555	0.2417	151	115
1	619.0000	0.0000	10	0	34.6028	106.6653	33.1228	0.2108	149	113
1	620.0000	0.0000	10	0	34.7262	106.6888	33.0942	0.1878	148	109
1	621.0000	0.0000	10	0	34.6758	106.6432	32.9767	0.1509	150	112
1	622.0000	0.0000	10	0	34.7554	106.6262	33.1163	0.2237	156	118
1	623.0000	0.0000	10	0	34.7404	106.5862	33.1351	0.1787	159	123
1	624.0000	0.0000	10	0	34.6850	106.4395	32.8708	0.3445	143	117
1	625.0000	0.0000	9	0	34.7005	106.5964	32.9574	0.1865	151	111
1	626.0000	0.0000	10	0	34.5859	106.5769	32.9982	0.2860	149	122
1	627.0000	0.0000	9	0	34.4204	106.5708	32.9175	0.2024	153	123
1	628.0000	0.0000	10	0	34.2827	106.4646	32.9143	0.3523	147	114
1	629.0000	0.0000	10	0	34.3074	106.5236	32.9438	0.2309	148	119
1	630.0000	0.0000	10	0	34.3357	106.5568	33.0256	0.3982	153	129
1	631.0000	0.0000	9	0	34.2176	106.5220	32.8194	0.1829	157	117
1	632.0000	0.0000	10	0	34.2881	106.5730	32.8790	0.1935	148	116
1	633.0000	0.0000	9	0	34.4522	106.1433	33.3371	0.6787	153	107
1	634.0000	0.0000	9	0	34.1438	106.4276	32.9085	0.1767	169	104
1	635.0000	0.0000	10	0	32.7436	107.5284	31.8173	0.9879	148	104
1	636.0000	0.0000	9	0	31.9982	108.0454	31.3444	0.1971	145	106
1	637.0000	0.0000	9	0	32.1576	107.9385	31.6240	0.3147	151	116
1	638.0000	0.0000	10	0	31.9197	107.9872	31.3669	0.2364	149	113
1	639.0000	0.0000	10	0	31.9615	107.9997	31.3724	0.2229	150	118
1	640.0000	0.0000	10	0	32.0368	107.9665	31.4726	0.1590	145	121
1	641.0000	0.0000	9	0	31.9531	107.9434	31.2572	0.2836	156	116
1	642.0000	0.0000	10	0	32.1238	107.7971	31.5260	0.3482	157	118
1	643.0000	0.0000	10	0	32.3136	107.6757	30.9409	0.3790	156	111
1	644.0000	0.0000	10	0	32.2651	107.6780	31.0383	0.3096	152	106
1	645.0000	0.0000	10	0	32.0317	107.5164	30.8748	0.4024	152	111
1	646.0000	0.0000	10	0	32.0108	107.9235	30.5414	0.4538	160	114
1	647.0000	0.0000	10	0	31.4073	108.0409	30.6195	0.3277	152	116
1	648.0000	0.0000	10	0	31.4235	108.2176	30.6017	0.2206	157	121
1	649.0000	0.0000	10	0	31.2210	107.9857	30.6804	0.3678	153	121
1	650.0000	0.0000	10	0	31.4218	108.1804	30.7394	0.1807	159	127
1	651.0000	0.0000	10	0	31.3072	108.1832	30.7196	0.1752	156	121
1	652.0000	0.0000	10	0	31.2632	108.1580	30.6996	0.2505	155	118
1	653.0000	0.0000	10	0	31.4597	108.1641	30.7551	0.2530	159	123
1	654.0000	0.0000	10	0	31.3208	108.0767	30.6851	0.2420	152	121
1	655.0000	0.0000	10	0	31.4995	108.1535	30.6761	0.2086	158	120
1	656.0000	0.0000	10	0	31.4156	108.0545	30.7645	0.1770	154	120
1	657.0000	0.0000	10	0	31.6023	108.0761	30.9642	0.3718	152	130
1	658.0000	0.0000	10	0	31.4244	108.0120	30.8286	0.1569	154	127
1	659.0000	0.0000	10	0	31.4266	108.0514	30.8533	0.3090	151	122
1	660.0000	0.0000	10	0	31.4082	108.0369	30.7538	0.1342	156	125
1	661.0000	0.0000	10	0	31.3941	108.0478	30.6963	0.1894	165	130
1	662.0000	0.0000	10	0	31.4062	107.9940	30.7939	0.1922	157	126
1	663.0000	0.0000	10	0	31.3903	108.0318	30.6093	0.2213	158	123
1	664.0000	0.0000	10	0	31.2952	108.0973	30.5790	0.2421	150	131
1	665.0000	0.0000	10	0	31.3713	107.7088	30.3190	0.4077	151	121
1	666.0000	0.0000	10	0	31.9566	107.6263	30.6713	0.4170	160	118
1	667.0000	0.0000	10	0	31.8508	107.5605	30.5348	0.3866	153	118
1	668.0000	0.0000	10	0	32.2988	107.4854	30.5388	0.3463	160	127
1	669.0000	0.0000	10	0	32.2393	107.4344	30.5109	0.2433	147	125
1	670.0000	0.0000	10	0	32.0876	107.4689	30.2662	0.2547	159	119
1	671.0000	0.0000	10	0	32.3128	107.4612	30.3197	0.4458	147	118
1	672.0000	0.0000	10	0	31.8606	107.6047	30.4281	0.3202	156	120
1	673.0000	0.0000	10	0	31.8018	107.5620	30.5331	0.3971	187	121
1	674.0000	0.0000	10	0	31.8577	107.8083	30.8808	0.4148	184	119
1	675.0000	0.0000	10	0	31.7003	107.7812	30.5923	0.1486	149	121
1	676.0000	0.0000	9	0	31.6149	107.8528	30.5354	0.1596	152	120
1	677.0000	0.0000	10	0	31.7120	107.8368	30.5954	0.3050	149	123
1	678.0000	0.0000	10	0	31.6873	107.7923	30.5690	0.1884	154	126
1	679.0000	0.0000	9	0	31.5507	107.7894	30.4419	0.2626	148	115
1	680.0000	0.0000	10	0	32.0979	107.1715	30.4585	0.7093	152	103
1	681.0000	0.0000	9	0	32.7690	107.1222	30.1166	0.4019	153	111
1	682.0000	0.0000	10	0	32.6515	107.2254	29.9251	0.2537	143	113
1	683.0000	0.0000	10	0	32.8492	107.2748	30.1448	0.3738	155	122
1	684.0000	0.0000	10	0	32.7013	107.2045	29.9353	0.2363	153	121
1	685.0000	0.0000	10	0	32.7820	107.1826	30.0065	0.1727	161	123
1	686.0000	0.0000	10	0	32.7632	107.2170	29.9349	0.1812	151	122
1	687.0000	0.0000	10	0	32.7174	107.2682	29.8892	0.2270	160	121
1	688.0000	0.0000	10	0	32.7053	107.2518	29.8755	0.1640	156	125
1	689.0000	0.0000	10	0	32.7825	107.1933	29.9080	0.2147	154	123
1	690.0000	0.0000	10	0	32.7625	107.2070	29.8904	0.1849	157	123
1	691.0000	0.0000	10	0	32.6609	107.0171	29.6780	0.3558	164	125
1	692.0000	0.0000	9	0	32.7556	107.1740	29.7805	0.1213	164	128
1	693.0000	0.0000	9	0	32.7841	107.1492	29.6277	0.2163	155	126
1	694.0000	0.0000	10	0	32.8315	107.1897	29.6404	0.1955	162	127
1	695.0000	0.0000	9	0	32.9637	107.0840	29.5868	0.1427	161	130
1	696.0000	0.0000	10	0	32.8038	107.0924	29.5178	0.1724	158	123
1	697.0000	0.0000	8	0	32.9466	107.1469	29.4926	0.1888	157	132
1	698.0000	0.0000	9	0	32.9017	107.1083	29.5277	0.1482	158	130
1	699.0000	0.0000	9	0	32.9200	107.1666	29.4834	0.1712	156	131
1	700.0000	0.0000	9	0	32.8543	107.1098	29.5324	0.1239	160	131
1	701.0000	0.0000	10	0	32.9933	107.1128	29.5445	0.2075	154	127
1	702.0000	0.0000	10	0	32.8357	107.1398	29.5170	0.2007	157	127
1	703.0000	0.0000	10	0	32.8592	107.0967	29.5783	0.1785	157	122
1	704.0000	0.0000	9	0	32.8128	107.1184	29.4987	0.1295	157	126
1	705.0000	0.0000	8	0	32.8811	107.1530	29.4589	0.1406	155	135
1	706.0000	0.0000	10	0	32.9075	107.0889	29.5863	0.1950	161	125
1	707.0000	0.0000	9	0	32.9259	107.0848	29.4684	0.1923	154	131
1	708.0000	0.0000	9	0	32.8534	107.1502	29.4784	0.1356	164	132
1	709.0000	0.0000	9	0	32.8081	107.0798	29.4827	0.1596	159	124
1	710.0000	0.0000	8	0	32.8140	107.1052	29.4697	0.1699	153	127
1	711.0000	0.0000	10	0	32.8472	106.8647	29.0921	0.5757	152	122
1	712.0000	0.0000	9	0	32.7511	107.0604	29.4576	0.1858	155	127
1	713.0000	0.0000	9	0	32.8122	107.0836	29.4205	0.1184	155	123
1	714.0000	0.0000	9	0	32.8377	107.0429	29.5758	0.1462	154	121
1	715.0000	0.0000	8	0	32.8637	107.0418	29.4617	0.1952	152	123
1	716.0000	0.0000	9	0	32.8161	107.0422	29.4676	0.2039	158	125
1	717.0000	0.0000	8	0	32.7531	107.0674	29.4883	0.1117	154	124
1	718.0000	0.0000	8	0	32.5799	107.2121	29.4576	0.3062	157	124
1	719.0000	0.0000	9	0	32.6990	107.0408	29.5259	0.0890	159	123
1	720.0000	0.0000	9	0	32.6358	107.0320	29.4608	0.1765	152	124
1	721.0000	0.0000	9	0	32.6980	107.0399	29.4137	0.2002	151	123
1	722.0000	0.0000	9	0	32.6402	107.0261	29.4045	0.1489	152	129
1	723.0000	0.0000	9	0	32.7008	106.9921	29.5053	0.1328	144	126
1	724.0000	0.0000	10	0	32.5968	107.0262	29.3179	0.1908	148	123
1	725.0000	0.0000	9	0	32.6358	107.0089	29.4358	0.1402	147	119
1	726.0000	0.0000	10	0	32.5397	106.8572	29.4112	0.3397	149	116
1	727.0000	0.0000	9	0	32.5405	106.7209	29.4233	0.3501	143	116
1	728.0000	0.0000	9	0	32.4388	106.8925	29.5031	0.3076	147	117
1	729.0000	0.0000	9	0	32.6611	106.8763	29.5521	0.2361	152	121
1	730.0000	0.0000	10	0	32.1474	106.6844	29.4686	0.4057	153	119
1	731.0000	0.0000	9	0	31.9742	106.6885	29.4341	0.2966	159	123
1	732.0000	0.0000	8	0	32.1153	106.7966	29.3856	0.3226	158	123
1	733.0000	0.0000	9	0	32.0071	106.4012	29.2356	0.6894	146	120
1	734.0000	0.0000	10	0	31.9259	106.5721	29.4718	0.4094	151	119
1	735.0000	0.0000	10	0	31.7870	106.6814	29.2115	0.2599	152	115
1	736.0000	0.0000	10	0	31.6825	106.4342	29.3562	0.4580	151	113
1	737.0000	0.0000	10	0	31.5644	106.6895	29.2760	0.1457	150	115
1	738.0000	0.0000	9	0	31.5507	106.7233	29.3038	0.1748	155	130
1	739.0000	0.0000	10	0	31.5701	106.6331	29.4161	0.2187	154	127
1	740.0000	0.0000	9	0	31.5908	106.6338	29.4086	0.1420	153	126
1	741.0000	0.0000	10	0	31.4537	106.6438	29.2272	0.1793	155	128
1	742.0000	0.0000	10	0	31.4599	106.6170	29.2595	0.2409	156	119
1	743.0000	0.0000	10	0	31.4071	106.6225	29.3143	0.2060	157	121
1	744.0000	0.0000	10	0	31.4142	106.6008	29.3061	0.2352	149	114
1	745.0000	0.0000	9	0	31.3651	106.6240	29.2438	0.1454	151	123
1	746.0000	0.0000	10	0	31.4111	106.5819	29.2488	0.2566	155	117
1	747.0000	0.0000	10	0	31.3777	106.6092	29.2642	0.2004	148	119
1	748.0000	0.0000	10	0	31.4563	106.5744	29.3039	0.2251	147	118
1	749.0000	0.0000	10	0	31.3767	106.5514	29.2794	0.2054	149	114
1	750.0000	0.0000	10	0	31.3712	106.5961	29.2433	0.2570	145	113
1	751.0000	0.0000	10	0	31.3215	106.5699	29.1793	0.2613	146	112
1	752.0000	0.0000	10	0	31.4258	106.5713	29.3907	0.1581	146	115
1	753.0000	0.0000	10	0	31.4458	106.5349	29.3047	0.2034	148	108
1	754.0000	0.0000	10	0	31.3969	106.5722	29.2699	0.2134	144	109
1	755.0000	0.0000	10	0	31.3507	106.5775	29.2173	0.2496	143	111
1	756.0000	0.0000	10	0	31.3399	106.5409	29.3660	0.2132	150	115
1	757.0000	0.0000	10	0	31.3668	106.5826	29.2235	0.1538	158	115
1	758.0000	0.0000	10	0	31.4332	106.5274	29.2762	0.2234	145	115
1	759.0000	0.0000	10	0	31.4509	106.5404	29.3441	0.2106	149	125
1	760.0000	0.0000	10	0	31.3736	106.4911	29.2788	0.3101	150	118
1	761.0000	0.0000	9	0	31.4109	106.5045	29.2954	0.2055	140	115
1	762.0000	0.0000	10	0	31.3467	106.2305	29.3368	0.3865	168	110
1	763.0000	0.0000	10	0	31.3246	106.5073	29.2676	0.2291	148	117
1	764.0000	0.0000	10	0	31.3884	106.5220	29.1688	0.2646	146	111
1	765.0000	0.0000	10	0	31.3349	106.3490	29.3412	0.2242	147	113
1	766.0000	0.0000	10	0	31.2625	106.3521	29.3202	0.2011	144	114
1	767.0000	0.0000	10	0	31.0046	106.2842	29.2796	0.4380	146	116
1	768.0000	0.0000	10	0	31.2748	106.0712	29.5505	0.5059	148	109
1	769.0000	0.0000	10	0	31.1360	106.3643	29.1575	0.2344	155	118
1	770.0000	0.0000	10	0	30.8763	106.3076	29.0370	0.1685	151	118
1	771.0000	0.0000	10	0	30.9858	106.2714	29.0718	0.2243	147	118
1	772.0000	0.0000	10	0	30.8565	106.1786	29.2662	0.2785	149	114
1	773.0000	0.0000	10	0	30.9076	106.2991	29.2984	0.3831	156	121
1	774.0000	0.0000	10	0	31.0994	106.1725	29.4253	0.5037	142	112
1	775.0000	0.0000	10	0	30.7351	105.8510	29.1845	0.2023	144	118
1	776.0000	0.0000	10	0	30.8125	105.9538	29.0911	0.2268	142	120
1	777.0000	0.0000	10	0	30.6459	105.8696	29.0838	0.2714	147	116
1	778.0000	0.0000	9	0	30.5446	105.8018	29.1120	0.3266	150	117
1	779.0000	0.0000	10	0	30.6116	105.7479	29.0463	0.2285	142	110
1	780.0000	0.0000	10	0	30.6552	105.8432	29.0570	0.2838	152	118
1	781.0000	0.0000	10	0	30.6301	105.7554	29.0967	0.3781	147	117
1	782.0000	0.0000	10	0	30.5700	105.3931	29.0920	0.3619	148	115
1	783.0000	0.0000	10	0	30.7503	105.6980	29.2112	0.3156	149	118
1	784.0000	0.0000	10	0	30.6602	105.7387	29.1194	0.3604	150	114
1	785.0000	0.0000	10	0	30.6929	105.6642	29.1383	0.2720	149	116
1	786.0000	0.0000	9	0	30.7983	105.6601	29.1676	0.3124	146	112
1	787.0000	0.0000	10	0	30.5843	105.6156	28.9779	0.1383	156	112
1	788.0000	0.0000	10	0	30.4990	105.6089	28.9901	0.1658	152	114
1	789.0000	0.0000	10	0	30.6058	105.5391	29.0862	0.2072	151	122
1	790.0000	0.0000	10	0	30.5121	105.5232	29.0847	0.2063	150	120
1	791.0000	0.0000	10	0	30.6045	105.5032	29.0195	0.2698	153	118
1	792.0000	0.0000	10	0	30.4466	105.4905	28.9951	0.1322	155	118
1	793.0000	0.0000	10	0	30.5094	105.5044	29.0878	0.2092	159	124
1	794.0000	0.0000	10	0	30.5226	105.4926	29.0585	0.2214	147	118
1	795.0000	0.0000	10	0	30.4205	105.4842	29.0265	0.1479	148	118
1	796.0000	0.0000	10	0	30.4776	105.4175	29.0254	0.2422	152	120
1	797.0000	0.0000	10	0	30.4107	105.4540	28.9491	0.2016	148	124
1	798.0000	0.0000	10	0	30.5686	105.3628	29.0843	0.2916	152	119
1	799.0000	0.0000	10	0	30.3560	105.4312	28.8960	0.1886	154	120
1	800.0000	0.0000	10	0	30.3304	105.4422	29.0267	0.3253	151	119
1	801.0000	0.0000	10	0	30.3101	105.3989	28.8970	0.1382	152	120
1	802.0000	0.0000	10	0	30.1564	105.3837	28.9990	0.2575	148	125
1	803.0000	0.0000	10	0	30.2041	105.3909	28.9319	0.2344	149	117
1	804.0000	0.0000	10	0	30.3329	105.2576	29.0194	0.3060	148	122
1	805.0000	0.0000	10	0	30.2183	105.2523	28.9944	0.2582	157	120
1	806.0000	0.0000	10	0	30.1393	105.2559	28.8499	0.1605	146	114
1	807.0000	0.0000	10	0	30.1656	105.3164	28.9443	0.3008	147	117
1	808.0000	0.0000	10	0	30.1732	105.2431	29.0367	0.4931	148	118
1	809.0000	0.0000	10	0	30.0574	105.1170	29.0507	0.4390	143	116
1	810.0000	0.0000	10	0	29.8756	105.1467	28.7612	0.3437	148	116
1	811.0000	0.0000	10	0	29.9379	105.0119	28.8886	0.5205	149	118
1	812.0000	0.0000	10	0	29.6389	105.0482	28.5755	0.4593	147	116
1	813.0000	0.0000	10	0	29.7238	105.2505	28.7660	0.3090	142	114
1	814.0000	0.0000	10	0	29.7275	105.2833	28.9544	0.4781	174	117
1	815.0000	0.0000	10	0	29.8281	105.0199	28.8539	0.5885	141	109
1	816.0000	0.0000	10	0	29.6282	105.2918	28.7083	0.3452	169	115
1	817.0000	0.0000	10	0	29.6449	105.2258	28.7354	0.3416	138	106
1	818.0000	0.0000	10	0	30.0605	105.0974	28.7420	0.7570	135	93
1	819.0000	0.0000	9	0	29.5249	104.9612	28.4526	0.6222	118	70
1	820.0000	0.0000	8	0	30.2115	105.8927	27.2467	1.2538	90	57
1	821.0000	0.0000	7	0	0.0479	83.3926	3.5386	1.2577	72	52
1	822.0000	0.0000	9	0	0.1505	83.8168	3.3930	0.6262	82	55
1	823.0000	0.0000	9	0	0.6720	83.6957	3.1446	0.6478	98	68
1	824.0000	0.0000	9	0	0.4491	83.8547	3.0253	0.4954	104	71
1	825.0000	0.0000	9	0	0.6205	83.9776	3.1490	0.3439	120	90
1	826.0000	0.0000	10	0	0.8195	83.7626	3.0921	0.6185	122	91
1	827.0000	0.0000	9	0	0.9246	83.8902	2.9930	0.5881	127	90
1	828.0000	0.0000	10	0	0.6060	83.8908	3.0993	0.3817	126	99
1	829.0000	0.0000	10	0	0.4684	83.8822	3.1660	0.5073	132	104
1	830.0000	0.0000	10	0	0.6025	83.9141	3.1415	0.3483	134	107
1	831.0000	0.0000	10	0	0.6031	83.9480	3.0886	0.4543	126	109
1	832.0000	0.0000	10	0	0.5682	83.9056	3.0476	0.4406	138	110
1	833.0000	0.0000	9	0	0.6206	83.9454	3.0498	0.4857	144	107
1	834.0000	0.0000	10	0	0.6309	83.8637	3.1119	0.3479	137	116
1	835.0000	0.0000	10	0	0.7873	83.9197	2.8925	0.4558	134	115
1	836.0000	0.0000	10	0	0.7807	83.9876	3.1390	0.4092	140	111
1	837.0000	0.0000	10	0	0.7037	83.8781	2.9702	0.3708	143	111
1	838.0000	0.0000	10	0	0.6310	83.8917	2.9017	0.3458	134	112
1	839.0000	0.0000	10	0	0.6073	83.9121	2.9481	0.4212	137	117
1	840.0000	0.0000	10	0	0.6564	83.8411	2.9153	0.3682	137	117
1	841.0000	0.0000	10	0	0.5699	83.8640	2.8301	0.3343	136	114
1	842.0000	0.0000	10	0	0.6170	83.8478	2.8109	0.3634	133	114
1	843.0000	0.0000	10	0	0.7642	83.6943	2.7837	0.5787	143	117
1	844.0000	0.0000	10	0	0.7107	83.8341	2.9255	0.3483	142	120
1	845.0000	0.0000	10	0	0.7048	83.8710	2.7636	0.3343	149	124
1	846.0000	0.0000	10	0	0.6901	83.8973	2.8866	0.2953	144	118
1	847.0000	0.0000	10	0	0.6509	83.8380	2.8620	0.2826	148	123
1	848.0000	0.0000	10	0	0.6994	83.8270	2.8113	0.3677	143	117
1	849.0000	0.0000	10	0	0.7453	83.8594	2.8061	0.3328	141	121
1	850.0000	0.0000	10	0	0.7389	83.8081	2.8734	0.3007	142	117
1	851.0000	0.0000	10	0	0.6711	83.8793	2.7509	0.3512	137	113
1	852.0000	0.0000	10	0	0.6822	83.7965	2.7525	0.3504	130	109
1	853.0000	0.0000	10	0	0.8399	83.7948	2.6819	0.2778	140	120
1	854.0000	0.0000	10	0	0.7482	83.7847	2.6171	0.4223	136	114
1	855.0000	0.0000	10	0	0.7638	83.7896	2.6964	0.4753	138	114
1	856.0000	0.0000	10	0	0.5645	83.8002	2.8177	0.4536	139	112
1	857.0000	0.0000	10	0	0.7717	83.7922	2.8099	0.4270	143	113
1	858.0000	0.0000	10	0	0.6917	83.7994	2.8282	0.4840	143	118
1	859.0000	0.0000	9	0	0.7793	83.8342	2.7500	0.3517	143	124
1	860.0000	0.0000	9	0	0.7064	83.8274	2.7276	0.4105	138	123
1	861.0000	0.0000	10	0	0.6922	83.8026	2.6726	0.4171	137	108
1	862.0000	0.0000	10	0	0.5963	83.7259	2.6498	0.4814	134	96
1	863.0000	0.0000	9	0	0.6491	83.7458	2.7804	0.3480	133	109
1	864.0000	0.0000	10	0	0.6091	83.7340	2.7496	0.5007	130	102
1	865.0000	0.0000	8	0	0.5243	83.6770	2.7531	0.4830	143	110
1	866.0000	0.0000	9	0	0.5844	83.7352	2.8351	0.3375	135	125
1	867.0000	0.0000	9	0	0.5714	83.8191	2.6823	0.5901	133	124
1	868.0000	0.0000	9	0	0.5172	83.7210	2.7983	0.4365	141	128
1	869.0000	0.0000	9	0	0.4517	83.7389	2.7761	0.4321	143	128
1	870.0000	0.0000	9	0	0.4419	83.6535	2.6758	0.3852	143	130
1	871.0000	0.0000	9	0	0.3317	83.7572	2.7561	0.5152	145	125
1	872.0000	0.0000	9	0	0.4471	83.7236	2.7386	0.3758	142	129
1	873.0000	0.0000	9	0	0.3568	83.6319	2.7896	0.4332	147	128
1	874.0000	0.0000	9	0	0.3763	83.6613	2.7317	0.4341	144	134
1	875.0000	0.0000	9	0	0.3316	83.6064	2.6468	0.3589	148	138
1	876.0000	0.0000	9	0	0.4671	83.6794	2.7400	0.3526	145	120
1	877.0000	0.0000	9	0	0.3995	83.7029	2.5948	0.4214	145	120
1	878.0000	0.0000	10	0	0.5715	83.5346	2.3711	0.5615	137	108
1	879.0000	0.0000	10	0	0.5193	83.8007	2.4862	0.3598	135	107
1	880.0000	0.0000	10	0	0.2534	83.8068	2.4560	0.3247	135	108
1	881.0000	0.0000	9	0	0.3594	83.8773	2.4832	0.4400	138	107
1	882.0000	0.0000	10	0	0.4042	83.8724	2.4744	0.4011	134	116
1	883.0000	0.0000	10	0	0.3424	83.9633	2.5206	0.3755	143	119
1	884.0000	0.0000	9	0	0.1376	84.0542	2.4929	0.4061	142	119
1	885.0000	0.0000	10	0	0.1037	83.9905	2.4483	0.4114	148	126
1	886.0000	0.0000	10	0	179.9977	95.9672	177.4005	0.3948	141	120
1	887.0000	0.0000	10	0	0.0761	84.0490	2.5684	0.3559	143	118
1	888.0000	0.0000	10	0	0.0397	84.0561	2.4655	0.2899	146	120
1	889.0000	0.0000	10	0	0.0617	84.0243	2.4403	0.3387	144	121
1	890.0000	0.0000	10	0	0.1039	84.0449	2.5602	0.2775	141	122
1	891.0000	0.0000	10	0	179.9514	95.8985	177.5015	0.3655	145	129
1	892.0000	0.0000	9	0	179.9672	95.8825	177.4130	0.4372	151	124
1	893.0000	0.0000	10	0	179.9596	95.8783	177.4377	0.3631	145	122
1	894.0000	0.0000	10	0	179.9972	95.8798	177.5172	0.3574	145	125
1	895.0000	0.0000	9	0	0.0121	84.1581	2.5113	0.3891	143	124
1	896.0000	0.0000	9	0	0.0503	84.1150	2.4602	0.3424	143	119
1	897.0000	0.0000	10	0	0.1514	84.0897	2.4844	0.3802	145	122
1	898.0000	0.0000	10	0	0.3199	84.0753	2.4805	0.3215	149	128
1	899.0000	0.0000	10	0	0.3801	84.0850	2.4886	0.3487	144	124
1	900.0000	0.0000	10	0	0.3132	84.0474	2.2646	0.5130	134	127
1	901.0000	0.0000	10	0	0.4858	84.0186	2.2947	0.3546	141	124
1	902.0000	0.0000	10	0	0.4257	83.9843	2.4705	0.4319	137	125
1	903.0000	0.0000	10	0	0.5518	84.0105	2.4266	0.3987	151	124
1	904.0000	0.0000	10	0	0.4320	84.0005	2.4312	0.3037	141	122
1	905.0000	0.0000	10	0	0.4552	84.0364	2.4373	0.3407	141	120
1	906.0000	0.0000	10	0	0.4925	83.9826	2.2624	0.3177	143	123
1	907.0000	0.0000	10	0	0.5524	84.0501	2.2862	0.4502	138	124
1	908.0000	0.0000	10	0	0.4991	84.0475	2.2125	0.3944	140	126
1	909.0000	0.0000	10	0	0.4922	84.0343	2.2294	0.3138	143	129
1	910.0000	0.0000	10	0	0.4252	84.0685	2.2653	0.4063	147	124
1	911.0000	0.0000	10	0	0.6035	84.0389	2.2486	0.3644	144	127
1	912.0000	0.0000	10	0	0.4557	84.0238	2.1636	0.4045	149	122
1	913.0000	0.0000	10	0	0.5184	84.0428	2.2699	0.3257	148	136
1	914.0000	0.0000	10	0	0.5628	84.0173	2.2791	0.3441	145	131
1	915.0000	0.0000	10	0	0.6459	83.9783	2.1446	0.3783	145	132
1	916.0000	0.0000	10	0	0.7688	83.9592	2.1925	0.4243	152	132
1	917.0000	0.0000	10	0	0.7568	83.9612	2.0811	0.3389	148	126
1	918.0000	0.0000	10	0	0.7469	83.9586	1.9843	0.3485	154	129
1	919.0000	0.0000	10	0	0.8153	84.0197	2.0467	0.3355	154	126
1	920.0000	0.0000	10	0	0.7730	84.0389	2.0622	0.3436	149	131
1	921.0000	0.0000	10	0	0.8434	84.0298	2.1075	0.3817	153	128
1	922.0000	0.0000	9	0	0.8122	83.9870	2.0553	0.3971	150	121
1	923.0000	0.0000	10	0	0.8864	83.9778	2.1782	0.4004	154	131
1	924.0000	0.0000	10	0	0.8878	84.0012	2.2131	0.4331	146	124
1	925.0000	0.0000	10	0	0.8434	83.9980	2.1852	0.3505	148	129
1	926.0000	0.0000	10	0	0.8836	83.9827	2.0953	0.3537	146	129
1	927.0000	0.0000	10	0	0.8978	83.9974	2.2023	0.3866	154	125
1	928.0000	0.0000	9	0	0.9093	84.0203	2.2660	0.3562	147	127
1	929.0000	0.0000	10	0	0.8961	83.9946	2.2579	0.3873	146	126
1	930.0000	0.0000	10	0	0.9096	84.0087	2.2489	0.3114	143	127
1	931.0000	0.0000	10	0	0.8469	83.9940	2.2881	0.3173	153	124
1	932.0000	0.0000	10	0	0.7612	83.9461	2.2416	0.3668	151	125
1	933.0000	0.0000	10	0	0.7551	83.9470	2.2786	0.3685	156	129
1	934.0000	0.0000	10	0	0.7241	83.9428	2.3989	0.3831	145	127
1	935.0000	0.0000	10	0	0.7260	83.9310	2.3566	0.3414	146	127
1	936.0000	0.0000	10	0	0.5671	83.8947	2.3133	0.4515	146	123
1	937.0000	0.0000	10	0	0.4763	83.9571	2.3008	0.2701	148	121
1	938.0000	0.0000	10	0	0.4080	83.9429	2.4032	0.4062	153	125
1	939.0000	0.0000	10	0	0.4909	83.9316	2.4387	0.3251	148	124
1	940.0000	0.0000	10	0	0.4161	83.8985	2.4059	0.3312	151	129
1	941.0000	0.0000	10	0	0.3227	83.8966	2.3916	0.3640	145	131
1	942.0000	0.0000	10	0	0.3560	83.9112	2.5343	0.3775	149	130
1	943.0000	0.0000	10	0	0.2629	83.8679	2.4912	0.4038	145	129
1	944.0000	0.0000	10	0	0.1795	83.9160	2.4778	0.3900	146	130
1	945.0000	0.0000	10	0	0.1892	83.9147	2.4952	0.3911	147	126
1	946.0000	0.0000	10	0	0.1360	83.8768	2.5158	0.3915	145	119
1	947.0000	0.0000	10	0	0.0403	83.8497	2.5511	0.2847	148	125
1	948.0000	0.0000	10	0	0.0598	83.9120	2.5855	0.3403	145	127
1	949.0000	0.0000	10	0	0.0231	83.8672	2.7061	0.3101	150	127
1	950.0000	0.0000	10	0	179.9797	96.1266	177.2391	0.3606	149	127
1	951.0000	0.0000	10	0	0.0488	83.8182	2.7617	0.3741	143	121
1	952.0000	0.0000	10	0	0.1236	83.8053	2.8318	0.3099	145	129
1	953.0000	0.0000	10	0	179.9566	96.1342	177.2818	0.3027	142	123
1	954.0000	0.0000	10	0	179.8683	96.1487	177.1928	0.3874	144	132
1	955.0000	0.0000	10	0	179.8369	96.1912	177.1772	0.3800	145	127
1	956.0000	0.0000	10	0	179.9615	96.1564	177.2101	0.3458	153	126
1	957.0000	0.0000	10	0	179.9261	96.2128	177.2911	0.2423	148	129
1	958.0000	0.0000	9	0	179.7425	96.1221	177.3201	0.5154	149	130
1	959.0000	0.0000	10	0	179.8427	96.2076	177.2058	0.3439	144	126
1	960.0000	0.0000	10	0	179.6931	96.2430	177.2025	0.4141	146	125
1	961.0000	0.0000	9	0	179.7927	96.1634	177.2189	0.3650	145	133
1	962.0000	0.0000	10	0	179.7986	96.2044	177.1252	0.4569	144	123
1	963.0000	0.0000	10	0	179.7363	96.1981	177.2407	0.3840	146	124
1	964.0000	0.0000	10	0	179.5634	96.2062	177.1212	0.3973	145	124
1	965.0000	0.0000	10	0	179.7535	96.2714	177.1144	0.3707	143	124
1	966.0000	0.0000	9	0	179.7877	96.2341	176.9477	0.4700	144	127
1	967.0000	0.0000	9	0	179.7447	96.2322	177.0098	0.3908	154	131
1	968.0000	0.0000	9	0	179.6056	96.2436	177.0128	0.3375	163	132
1	969.0000	0.0000	9	0	179.6360	96.2106	176.9282	0.3902	146	133
1	970.0000	0.0000	9	0	179.6744	96.2127	177.0228	0.3734	159	132
1	971.0000	0.0000	10	0	179.5730	96.3084	176.9113	0.5322	160	127
1	972.0000	0.0000	9	0	179.7007	96.2219	176.9633	0.4338	154	140
1	973.0000	0.0000	9	0	179.6077	96.1869	176.9267	0.3844	145	129
1	974.0000	0.0000	9	0	179.5471	96.2343	176.9127	0.4523	145	136
1	975.0000	0.0000	9	0	179.5441	96.1659	176.8862	0.5366	148	139
1	976.0000	0.0000	9	0	179.6762	96.0977	176.8065	0.4782	163	137
1	977.0000	0.0000	9	0	179.5005	96.2420	177.0635	0.4056	166	132
1	978.0000	0.0000	9	0	179.6172	96.2398	176.9201	0.3952	163	135
1	979.0000	0.0000	10	0	179.5550	96.2935	176.9378	0.3445	146	125
1	980.0000	0.0000	9	0	179.4967	96.2671	177.0272	0.3868	168	123
1	981.0000	0.0000	9	0	0.1824	83.5190	2.8880	0.6296	151	105
1	982.0000	0.0000	9	0	1.5796	83.2320	2.8421	0.8760	136	103
1	983.0000	0.0000	9	0	2.3925	83.4412	2.8679	0.4508	138	115
1	984.0000	0.0000	9	0	2.3623	83.4470	2.8660	0.3377	151	124
1	985.0000	0.0000	9	0	2.3586	83.3432	2.9340	0.3893	143	117
1	986.0000	0.0000	9	0	2.2470	83.2431	3.0426	0.3101	139	120
1	987.0000	0.0000	9	0	0.6480	83.2936	3.6752	0.9553	144	115
1	988.0000	0.0000	9	0	0.4342	83.5117	3.8086	0.4972	150	123
1	989.0000	0.0000	9	0	0.4610	83.5881	3.8337	0.3279	155	129
1	990.0000	0.0000	9	0	0.4022	83.5346	3.7096	0.3448	151	130
1	991.0000	0.0000	9	0	0.3847	83.4597	3.8424	0.3166	145	133
1	992.0000	0.0000	9	0	0.4133	83.5047	3.8044	0.4340	148	133
1	993.0000	0.0000	9	0	0.2127	83.5607	3.6010	0.3992	147	140
1	994.0000	0.0000	9	0	0.2449	83.5805	3.5331	0.4214	157	134
1	995.0000	0.0000	9	0	0.3097	83.5319	3.4229	0.3754	147	135
1	996.0000	0.0000	9	0	0.2872	83.4917	3.4965	0.3911	147	135
1	997.0000	0.0000	9	0	0.1927	83.5675	3.4997	0.4538	157	127
1	998.0000	0.0000	9	0	0.0905	83.6177	3.4756	0.5143	155	140
1	999.0000	0.0000	9	0	0.1465	83.5941	3.4837	0.4433	151	137
1	1000.0000	0.0000	9	0	0.2047	83.5518	3.3823	0.3859	160	138
1	1001.0000	0.0000	9	0	0.2284	83.6145	3.4314	0.4423	156	141
1	1002.0000	0.0000	9	0	0.3048	83.5285	3.5637	0.3785	150	135
1	1003.0000	0.0000	9	0	0.6056	83.5118	3.4922	0.5296	156	119
1	1004.0000	0.0000	9	0	1.1924	83.4743	3.4939	0.5795	155	126
1	1005.0000	0.0000	9	0	1.5157	83.4537	3.4628	0.4519	150	127
1	1006.0000	0.0000	9	0	1.6795	83.4784	3.4418	0.3778	153	125
1	1007.0000	0.0000	9	0	1.5233	83.4615	3.3569	0.4229	148	125
1	1008.0000	0.0000	9	0	1.5933	83.4589	3.3528	0.3689	150	132
1	1009.0000	0.0000	9	0	1.5877	83.4503	3.4553	0.4126	156	127
1	1010.0000	0.0000	9	0	1.5845	83.4920	3.2759	0.4582	151	129
1	1011.0000	0.0000	9	0	1.8192	83.3595	3.3883	0.2334	156	129
1	1012.0000	0.0000	9	0	1.7960	83.4048	3.3074	0.3765	155	125
1	1013.0000	0.0000	9	0	1.8816	83.3889	3.3858	0.4504	152	130
1	1014.0000	0.0000	9	0	1.8353	83.4751	3.3185	0.4037	147	127
1	1015.0000	0.0000	9	0	1.8637	83.4144	3.4075	0.4391	148	121
1	1016.0000	0.0000	9	0	1.8254	83.3958	3.3582	0.3855	147	130
1	1017.0000	0.0000	9	0	1.6576	83.4089	3.3313	0.4991	148	127
1	1018.0000	0.0000	9	0	1.8159	83.3845	3.2922	0.3748	155	131
1	1019.0000	0.0000	9	0	1.7750	83.4307	3.3834	0.3996	152	131
1	1020.0000	0.0000	9	0	1.6993	83.4452	3.4229	0.3361	151	128
1	1021.0000	0.0000	9	0	1.7294	83.4084	3.3491	0.3843	157	128
1	1022.0000	0.0000	9	0	1.5836	83.3980	3.4313	0.4756	154	136
1	1023.0000	0.0000	9	0	1.7934	83.4616	3.2984	0.4323	154	127
1	1024.0000	0.0000	9	0	1.8924	83.4785	3.4436	0.4139	156	133
1	1025.0000	0.0000	9	0	2.0037	83.4663	3.5572	0.4056	149	131
1	1026.0000	0.0000	9	0	2.0917	83.4375	3.4967	0.4347	149	127
1	1027.0000	0.0000	9	0	2.2893	83.4741	3.5438	0.3077	152	125
1	1028.0000	0.0000	9	0	2.2697	83.4007	3.5507	0.3076	147	123
1	1029.0000	0.0000	9	0	2.3620	83.4090	3.5873	0.4034	152	130
1	1030.0000	0.0000	9	0	2.4910	83.4294	3.6345	0.3929	144	119
1	1031.0000	0.0000	9	0	2.5420	83.3997	3.5606	0.3490	142	119
1	1032.0000	0.0000	9	0	2.7112	83.1973	3.5488	0.3797	144	113
1	1033.0000	0.0000	9	0	3.3856	82.9618	3.4193	0.6507	138	109
1	1034.0000	0.0000	9	0	4.4102	83.1397	3.0292	0.4073	132	119
1	1035.0000	0.0000	9	0	4.2843	83.2751	2.9979	0.3778	135	118
1	1036.0000	0.0000	9	0	4.2268	83.3345	2.9668	0.3952	132	120
1	1037.0000	0.0000	9	0	4.2079	83.2809	3.0508	0.3805	134	127
1	1038.0000	0.0000	9	0	4.3307	83.2283	3.0992	0.3170	137	128
1	1039.0000	0.0000	9	0	4.2606	83.2487	3.1012	0.3756	141	124
1	1040.0000	0.0000	9	0	4.1533	83.2904	3.1397	0.4330	143	126
1	1041.0000	0.0000	9	0	4.1625	83.2586	3.2188	0.3874	135	115
1	1042.0000	0.0000	9	0	4.1728	83.2293	3.2776	0.4351	131	119
1	1043.0000	0.0000	8	0	4.2489	83.3019	3.2843	0.4664	135	100
1	1044.0000	0.0000	9	0	4.5095	82.8727	3.3769	0.6655	119	83
1	1045.0000	0.0000	8	0	7.8352	82.9801	2.9870	0.3312	138	85
1	1046.0000	0.0000	9	0	7.6331	83.0201	2.9931	0.3770	136	94
1	1047.0000	0.0000	8	0	7.6529	82.9964	2.7994	0.3591	132	101
1	1048.0000	0.0000	9	0	7.7813	82.9571	2.9829	0.4035	139	102
1	1049.0000	0.0000	9	0	7.9148	83.0011	2.9090	0.4078	133	108
1	1050.0000	0.0000	9	0	7.8668	83.0159	2.9045	0.4787	150	110
1	1051.0000	0.0000	9	0	7.9178	83.0348	2.8855	0.3158	158	115
1	1052.0000	0.0000	9	0	7.9872	83.0098	2.9729	0.3648	139	122
1	1053.0000	0.0000	9	0	7.8807	83.0182	2.9661	0.3195	147	118
1	1054.0000	0.0000	9	0	7.9461	82.9772	3.0168	0.4564	156	119
1	1055.0000	0.0000	9	0	7.9120	82.9748	2.9849	0.5400	143	119
1	1056.0000	0.0000	9	0	8.0349	83.0464	2.9724	0.4644	143	119
1	1057.0000	0.0000	9	0	8.0343	83.0385	2.9402	0.4351	141	117
1	1058.0000	0.0000	9	0	8.1195	83.0278	2.8825	0.3710	145	118
1	1059.0000	0.0000	9	0	8.0143	82.9988	2.9670	0.3803	138	116
1	1060.0000	0.0000	9	0	7.9906	83.0221	2.8524	0.3560	140	112
1	1061.0000	0.0000	9	0	7.9727	83.1019	3.0500	0.4500	131	105
1	1062.0000	0.0000	9	0	8.1901	83.0179	2.8560	0.4244	131	98
1	1063.0000	0.0000	9	0	8.0456	83.0237	2.8824	0.4272	133	96
1	1064.0000	0.0000	9	0	7.8564	82.9703	2.8897	0.4429	124	91
1	1065.0000	0.0000	9	0	8.1087	82.8871	2.9346	0.4009	107	77
1	1066.0000	0.0000	8	0	8.3113	82.7708	2.7548	0.4481	89	65
1	1067.0000	0.0000	7	0	8.0464	82.8616	3.2956	0.5879	66	52
0	1068.0000	0.0000	0	3	0.0000	0.0000	0.0000	0.0000	44	39
0	1069.0000	0.0000	0	3	0.0000	0.0000	0.0000	0.0000	29	32
0	1070.0000	0.0000	0	3	0.0000	0.0000	0.0000	0.0000	38	36
0	1071.0000	0.0000	0	3	0.0000	0.0000	0.0000	0.0000	33	53
0	1072.0000	0.0000	0	3	0.0000	0.0000	0.0000	0.0000	33	37
0	1073.0000	0.0000	0	3	0.0000	0.0000	0.0000	0.0000	30	33
0	1074.0000	0.0000	0	3	0.0000	0.0000	0.0000	0.0000	32	36
3	1075.0000	0.0000	6	0	53.9943	35.2861	37.0123	1.6482	26	35
0	1076.0000	0.0000	0	3	0.0000	0.0000	0.0000	0.0000	41	38
0	1077.0000	0.0000	0	3	0.0000	0.0000	0.0000	0.0000	40	39
1	1078.0000	0.0000	7	0	178.9597	156.5452	171.7440	1.4435	59	39
1	1079.0000	0.0000	8	0	5.8170	82.2487	3.3165	0.7223	69	51
1	1080.0000	0.0000	7	0	5.1828	82.5837	3.6357	0.3867	92	64
1	1081.0000	0.0000	9	0	4.8700	82.6709	3.6071	0.5232	107	81
1	1082.0000	0.0000	9	0	4.7222	82.7673	3.5441	0.5670	119	89
1	1083.0000	0.0000	9	0	4.5845	82.7676	3.6617	0.5014	124	93
1	1084.0000	0.0000	9	0	4.7368	82.8713	3.3825	0.4062	121	101
1	1085.0000	0.0000	9	0	4.8519	82.8043	3.3602	0.3208	129	100
1	1086.0000	0.0000	9	0	4.9046	82.8215	3.5002	0.3684	137	108
1	1087.0000	0.0000	9	0	4.8216	82.8578	3.4229	0.3552	138	110
1	1088.0000	0.0000	9	0	4.8749	82.8039	3.3910	0.3415	140	118
1	1089.0000	0.0000	9	0	4.7730	82.9128	3.4062	0.3666	143	120
1	1090.0000	0.0000	9	0	4.4813	82.8703	3.4420	0.4899	140	116
1	1091.0000	0.0000	9	0	4.2744	82.9773	3.3199	0.5429	137	122
1	1092.0000	0.0000	9	0	3.9976	82.9532	3.2624	0.4035	145	125
1	1093.0000	0.0000	9	0	3.8803	82.9589	3.3448	0.3865	147	127
1	1094.0000	0.0000	9	0	3.9056	83.0630	3.4074	0.4424	137	125
1	1095.0000	0.0000	9	0	3.8066	82.9687	3.2474	0.4010	144	121
1	1096.0000	0.0000	9	0	3.7914	82.9659	3.2774	0.3824	147	125
1	1097.0000	0.0000	8	0	3.8572	83.0609	3.2257	0.3317	144	129
1	1098.0000	0.0000	9	0	3.8730	82.9560	3.2843	0.3657	147	131
1	1099.0000	0.0000	9	0	3.9261	82.9681	3.3171	0.4721	145	130
1	1100.0000	0.0000	9	0	3.8894	82.9247	3.2052	0.4027	144	127
1	1101.0000	0.0000	9	0	3.6210	82.8541	3.3164	0.6120	140	126
1	1102.0000	0.0000	9	0	3.8709	83.0091	3.3174	0.3407	135	129
1	1103.0000	0.0000	9	0	3.7799	82.9779	3.2273	0.4795	138	128
1	1104.0000	0.0000	9	0	3.8940	82.8915	3.2403	0.3504	144	128
1	1105.0000	0.0000	9	0	3.5829	82.9353	3.1979	0.4231	147	134
1	1106.0000	0.0000	9	0	3.2865	83.0161	3.2221	0.3956	139	132
1	1107.0000	0.0000	9	0	3.2762	83.0803	3.1127	0.5079	146	134
1	1108.0000	0.0000	9	0	3.2760	82.9855	3.2117	0.4233	145	130
1	1109.0000	0.0000	9	0	3.2255	82.9899	3.2618	0.3388	143	131
1	1110.0000	0.0000	9	0	3.1639	83.0152	3.2895	0.3753	142	131
1	1111.0000	0.0000	9	0	3.2029	82.8934	3.2782	0.3547	153	125
1	1112.0000	0.0000	9	0	3.1146	82.9776	3.2616	0.4528	152	130
1	1113.0000	0.0000	9	0	3.1796	82.9631	3.1548	0.3807	145	133
1	1114.0000	0.0000	9	0	3.2157	82.9895	3.2867	0.4446	149	134
1	1115.0000	0.0000	9	0	3.2112	82.9750	3.1351	0.2922	144	127
1	1116.0000	0.0000	9	0	3.2662	82.9283	3.1836	0.3499	150	132
1	1117.0000	0.0000	9	0	3.2487	82.9147	3.2623	0.2861	147	130
1	1118.0000	0.0000	9	0	3.2677	82.8930	3.1777	0.3021	144	128
1	1119.0000	0.0000	9	0	3.2887	82.9879	3.2074	0.3642	142	125
1	1120.0000	0.0000	9	0	3.2330	82.8754	3.3249	0.5183	143	128
1	1121.0000	0.0000	9	0	3.0921	82.9673	3.1740	0.4765	145	125
1	1122.0000	0.0000	9	0	3.1600	82.9616	3.2261	0.3878	140	111
1	1123.0000	0.0000	9	0	3.1820	82.9018	3.2669	0.2581	139	118
1	1124.0000	0.0000	9	0	3.1921	82.9136	3.2909	0.3547	134	111
1	1125.0000	0.0000	9	0	2.8869	82.9219	3.3576	0.4726	133	102
1	1126.0000	0.0000	9	0	2.9760	82.8519	3.3355	0.3979	137	106
1	1127.0000	0.0000	9	0	2.5751	82.8729	3.2869	0.3518	129	105
1	1128.0000	0.0000	9	0	2.5872	83.0324	3.2269	0.4941	138	96
1	1129.0000	0.0000	9	0	2.5361	82.9265	3.4850	0.4256	127	103
1	1130.0000	0.0000	9	0	2.5693	82.8596	3.4440	0.4502	129	96
1	1131.0000	0.0000	9	0	2.5254	82.8639	3.3790	0.4931	124	100
1	1132.0000	0.0000	9	0	2.5533	82.9158	3.2769	0.3892	124	98
1	1133.0000	0.0000	9	0	2.3406	82.8240	3.6054	0.4646	124	92
1	1134.0000	0.0000	9	0	2.5916	82.8113	3.2907	0.4918	128	94
1	1135.0000	0.0000	9	0	2.3564	82.7915	3.1793	0.5723	124	94
1	1136.0000	0.0000	9	0	2.6687	82.7084	3.5054	0.5323	128	92
1	1137.0000	0.0000	9	0	2.4840	82.6557	3.2904	0.2184	128	95
1	1138.0000	0.0000	9	0	2.5006	82.6605	3.2703	0.4580	114	88
1	1139.0000	0.0000	9	0	2.5961	82.6211	3.3315	0.4759	119	94
1	1140.0000	0.0000	9	0	2.4336	82.3990	3.0015	0.6244	122	94
1	1141.0000	0.0000	9	0	2.2267	82.5105	3.3220	0.4306	125	100
1	1142.0000	0.0000	9	0	2.0972	82.5479	3.2548	0.4198	131	98
1	1143.0000	0.0000	9	0	2.2422	82.4580	3.2955	0.4740	130	99
1	1144.0000	0.0000	9	0	2.2226	82.5984	3.4249	0.5836	147	98
1	1145.0000	0.0000	9	0	1.9468	82.5050	3.2756	0.5865	130	101
1	1146.0000	0.0000	9	0	2.0967	82.3080	3.2949	0.4199	131	100
1	1147.0000	0.0000	9	0	1.9510	82.4616	3.3354	0.5411	133	95
1	1148.0000	0.0000	9	0	1.9991	82.5382	3.3868	0.4156	130	98
1	1149.0000	0.0000	9	0	1.9940	82.4040	3.3463	0.3682	132	96
1	1150.0000	0.0000	9	0	2.0269	82.4476	3.3572	0.3135	135	102
1	1151.0000	0.0000	9	0	2.1152	82.5389	3.3728	0.4605	139	110
1	1152.0000	0.0000	9	0	1.8606	82.5508	3.3928	0.4422	144	117
1	1153.0000	0.0000	9	0	1.8516	82.5489	3.5448	0.6417	147	110
1	1154.0000	0.0000	9	0	1.9474	82.5574	3.3608	0.3798	138	112
1	1155.0000	0.0000	9	0	2.1037	82.5195	3.4798	0.2989	144	116
1	1156.0000	0.0000	9	0	1.9112	82.6109	3.3357	0.4786	139	115
1	1157.0000	0.0000	9	0	1.9305	82.6173	3.4362	0.4647	146	117
1	1158.0000	0.0000	9	0	2.0899	82.5350	3.4823	0.3496	139	120
1	1159.0000	0.0000	9	0	1.9800	82.7300	3.3478	0.5094	144	121
1	1160.0000	0.0000	9	0	2.0363	82.5382	3.3782	0.4598	140	121
1	1161.0000	0.0000	9	0	1.9203	82.5756	3.6393	0.3268	164	119
1	1162.0000	0.0000	9	0	1.8587	82.7171	3.5307	0.4129	159	126
1	1163.0000	0.0000	9	0	1.7842	82.7236	3.4680	0.4671	147	120
1	1164.0000	0.0000	9	0	1.8345	82.5624	3.4978	0.4094	165	123
1	1165.0000	0.0000	9	0	1.6448	82.7118	3.5487	0.4055	146	125
1	1166.0000	0.0000	9	0	1.5162	82.6682	3.5602	0.3747	141	123
1	1167.0000	0.0000	9	0	1.4239	82.7547	3.5181	0.4715	143	117
1	1168.0000	0.0000	9	0	1.3814	82.7167	3.6672	0.4362	138	121
1	1169.0000	0.0000	9	0	1.2548	82.6930	3.6431	0.4104	139	124
1	1170.0000	0.0000	9	0	1.2966	82.7175	3.6876	0.3634	146	126
1	1171.0000	0.0000	9	0	1.1691	82.7726	3.6191	0.4872	146	124
1	1172.0000	0.0000	9	0	1.2021	82.7621	3.6557	0.3766	137	123
1	1173.0000	0.0000	9	0	1.0097	82.8052	3.6876	0.4410	146	129
1	1174.0000	0.0000	9	0	1.0646	82.5913	3.6220	0.4628	144	121
1	1175.0000	0.0000	9	0	1.1257	82.8217	3.6907	0.4871	141	126
1	1176.0000	0.0000	9	0	1.1740	82.7610	3.6631	0.3676	147	128
1	1177.0000	0.0000	9	0	1.0726	82.7539	3.7456	0.3811	145	125
1	1178.0000	0.0000	9	0	0.9359	82.8078	3.7678	0.4362	147	123
1	1179.0000	0.0000	9	0	0.9056	82.8001	3.8494	0.4029	148	129
1	1180.0000	0.0000	9	0	0.9684	82.7962	4.0348	0.2937	147	125
1	1181.0000	0.0000	9	0	0.7650	82.7865	3.9211	0.3633	151	126
1	1182.0000	0.0000	9	0	0.8683	82.7755	3.9770	0.3358	154	124
1	1183.0000	0.0000	9	0	0.7215	82.7544	4.0624	0.4177	154	132
1	1184.0000	0.0000	9	0	0.8025	82.7380	4.0480	0.3834	146	125
1	1185.0000	0.0000	9	0	0.7519	82.8166	4.2189	0.4157	156	124
1	1186.0000	0.0000	9	0	0.8906	82.7699	4.1693	0.2571	153	125
1	1187.0000	0.0000	9	0	0.7061	82.7773	4.1926	0.4168	151	123
1	1188.0000	0.0000	9	0	0.7205	82.7624	4.2225	0.4065	151	123
1	1189.0000	0.0000	9	0	0.6799	82.7788	4.3509	0.4001	149	130
1	1190.0000	0.0000	9	0	0.6104	82.7482	4.3532	0.3788	152	130
1	1191.0000	0.0000	9	0	0.6124	82.8365	4.2335	0.4774	146	127
1	1192.0000	0.0000	9	0	0.6626	82.8259	4.4467	0.3545	149	125
1	1193.0000	0.0000	9	0	0.7498	82.7878	4.4741	0.3406	146	121
1	1194.0000	0.0000	9	0	0.7749	82.7616	4.4848	0.3934	142	130
1	1195.0000	0.0000	9	0	0.6605	82.8634	4.4392	0.4794	154	127
1	1196.0000	0.0000	9	0	0.6639	82.8624	4.6382	0.4029	139	117
1	1197.0000	0.0000	9	0	0.6151	82.8285	4.9704	0.3954	142	110
1	1198.0000	0.0000	9	0	0.8357	82.1746	4.9856	0.8900	124	93
1	1199.0000	0.0000	8	0	0.4745	82.5750	5.0453	0.7525	106	68
1	1200.0000	0.0000	9	0	1.2038	81.8431	5.7447	0.9933	83	55
0	1201.0000	0.0000	0	3	0.0000	0.0000	0.0000	0.0000	68	47
0	1202.0000	0.0000	0	3	0.0000	0.0000	0.0000	0.0000	56	41
0	1203.0000	0.0000	0	3	0.0000	0.0000	0.0000	0.0000	41	35
0	1204.0000	0.0000	0	3	0.0000	0.0000	0.0000	0.0000	35	33
7	1205.0000	0.0000	6	0	316.7529	131.6862	59.6380	1.3557	44	36
0	1206.0000	0.0000	0	3	0.0000	0.0000	0.0000	0.0000	36	37
1	1207.0000	0.0000	8	0	153.3745	153.3886	149.5672	1.1076	71	49
1	1208.0000	0.0000	9	0	179.1835	97.2968	166.6260	0.5792	98	71
1	1209.0000	0.0000	9	0	178.5853	97.0355	166.5858	0.9205	124	96
1	1210.0000	0.0000	10	0	179.1683	97.0971	166.3951	0.5113	132	102
1	1211.0000	0.0000	9	0	179.1119	97.0753	166.5072	0.5379	131	106
1	1212.0000	0.0000	9	0	179.2525	97.2585	166.4387	0.5121	129	106
1	1213.0000	0.0000	8	0	179.3971	97.3980	166.8821	0.4878	132	98
1	1214.0000	0.0000	10	0	178.9620	97.4999	167.1676	0.7494	136	95
1	1215.0000	0.0000	9	0	178.9744	97.8638	167.8230	0.8607	131	103
1	1216.0000	0.0000	9	0	179.4600	97.4688	168.8479	0.4671	130	107
1	1217.0000	0.0000	9	0	179.4296	97.6087	168.7939	0.5804	126	102
1	1218.0000	0.0000	9	0	179.5078	97.5170	169.2579	0.7056	150	101
1	1219.0000	0.0000	10	0	179.6295	97.3162	169.4608	0.7332	133	104
1	1220.0000	0.0000	9	0	179.4237	97.3922	169.7775	0.4075	135	106
1	1221.0000	0.0000	9	0	179.4912	97.3848	169.8803	0.8147	137	111
1	1222.0000	0.0000	9	0	179.4638	97.6125	170.2527	0.6103	130	105
1	1223.0000	0.0000	9	0	179.4623	97.7006	170.3043	0.6906	134	106
1	1224.0000	0.0000	9	0	179.3663	97.4381	171.1680	0.4619	142	110
1	1225.0000	0.0000	9	0	179.4332	97.4335	171.2600	0.3850	137	121
1	1226.0000	0.0000	10	0	179.2751	97.3540	171.3116	0.4965	141	114
1	1227.0000	0.0000	9	0	179.1790	97.3393	171.3216	0.5125	138	119
1	1228.0000	0.0000	9	0	179.1533	97.3288	171.2749	0.6005	124	117
1	1229.0000	0.0000	9	0	179.4212	97.4593	171.3151	0.3690	113	85
1	1230.0000	0.0000	7	0	179.4276	97.5301	171.1868	0.5961	82	62
1	1231.0000	0.0000	7	0	19.9468	83.7848	86.7290	0.4708	93	67
1	1232.0000	0.0000	9	0	19.8727	83.7668	86.3946	0.3056	109	83
1	1233.0000	0.0000	10	0	19.8874	83.8127	86.4199	0.3510	123	103
1	1234.0000	0.0000	10	0	19.8021	83.7845	86.4102	0.3066	122	110
1	1235.0000	0.0000	10	0	19.9233	83.9072	86.4139	0.4041	128	113
1	1236.0000	0.0000	10	0	19.8318	83.8425	86.3930	0.3548	121	106
1	1237.0000	0.0000	10	0	19.8646	83.8077	86.2955	0.3169	126	113
1	1238.0000	0.0000	10	0	19.8633	83.7562	86.3024	0.2429	120	112
1	1239.0000	0.0000	10	0	19.8330	83.8590	86.3396	0.4051	121	115
1	1240.0000	0.0000	10	0	19.9080	83.7763	86.3719	0.3968	121	110
1	1241.0000	0.0000	10	0	19.8855	83.7897	86.2993	0.3737	124	114
1	1242.0000	0.0000	10	0	19.8645	83.8710	86.2480	0.3757	128	116
1	1243.0000	0.0000	10	0	19.9512	83.7606	86.2165	0.2888	122	111
1	1244.0000	0.0000	10	0	19.9146	83.8823	86.3157	0.4017	125	121
1	1245.0000	0.0000	10	0	19.9720	83.8331	86.3863	0.3245	128	119
1	1246.0000	0.0000	10	0	19.9272	83.7767	86.3108	0.3171	132	116
1	1247.0000	0.0000	10	0	19.9241	83.7897	86.3086	0.3281	129	116
1	1248.0000	0.0000	10	0	19.9525	83.7289	86.3568	0.2684	129	116
1	1249.0000	0.0000	10	0	19.9801	83.7683	86.4056	0.3524	126	113
1	1250.0000	0.0000	10	0	20.0285	83.7470	86.3957	0.3402	130	118
1	1251.0000	0.0000	10	0	19.9890	83.7212	86.3664	0.3000	121	118
1	1252.0000	0.0000	10	0	20.0061	83.8631	86.3342	0.3855	125	120
1	1253.0000	0.0000	10	0	19.9702	83.7218	86.3679	0.3418	126	116
1	1254.0000	0.0000	10	0	19.9074	83.3263	86.3347	0.6318	129	115
1	1255.0000	0.0000	10	0	19.9946	83.7349	86.3849	0.3170	126	119
1	1256.0000	0.0000	10	0	19.9572	83.7171	86.3023	0.3064	131	118
1	1257.0000	0.0000	10	0	19.9554	83.7305	86.4197	0.3983	126	118
1	1258.0000	0.0000	10	0	20.0102	83.7518	86.4141	0.4525	126	119
1	1259.0000	0.0000	10	0	19.9491	83.7296	86.4156	0.3103	126	118
1	1260.0000	0.0000	10	0	19.9645	83.7011	86.3364	0.3017	126	116
1	1261.0000	0.0000	10	0	19.9997	83.7005	86.3569	0.3753	130	123
1	1262.0000	0.0000	10	0	20.0104	83.7158	86.3523	0.3996	127	123
1	1263.0000	0.0000	10	0	19.9766	83.7098	86.2892	0.3464	128	125
1	1264.0000	0.0000	10	0	20.0136	83.7017	86.2845	0.3545	128	118
1	1265.0000	0.0000	10	0	20.0279	83.7587	86.3171	0.3815	131	126
1	1266.0000	0.0000	10	0	20.0315	83.6900	86.2878	0.3446	132	127
1	1267.0000	0.0000	10	0	19.9841	83.7311	86.3642	0.3903	130	125
1	1268.0000	0.0000	10	0	19.9788	83.7938	86.2988	0.4073	140	130
1	1269.0000	0.0000	10	0	20.0151	83.7654	86.3110	0.3663	128	127
1	1270.0000	0.0000	10	0	19.9685	83.7880	86.3355	0.3782	126	126
1	1271.0000	0.0000	10	0	19.9654	83.7234	86.3711	0.4117	131	122
1	1272.0000	0.0000	10	0	19.9463	83.6850	86.2272	0.3684	129	118
1	1273.0000	0.0000	10	0	20.0277	83.7841	86.3122	0.3858	129	129
1	1274.0000	0.0000	10	0	19.9562	83.7039	86.3011	0.3291	123	125
1	1275.0000	0.0000	10	0	19.9830	83.7583	86.3368	0.3507	135	129
1	1276.0000	0.0000	10	0	19.9878	83.7089	86.2566	0.3408	130	124
1	1277.0000	0.0000	10	0	20.0262	83.6635	86.2793	0.3270	126	120
1	1278.0000	0.0000	9	0	19.9745	83.7512	86.2099	0.3461	132	126
1	1279.0000	0.0000	10	0	20.0640	83.7084	86.3042	0.3477	134	121
1	1280.0000	0.0000	10	0	19.9975	83.7116	86.3026	0.3348	129	113
1	1281.0000	0.0000	10	0	20.0367	83.7090	86.3194	0.3922	124	106
1	1282.0000	0.0000	10	0	19.9543	83.6218	86.2694	0.3181	119	103
1	1283.0000	0.0000	10	0	19.9608	83.7124	86.2648	0.4259	122	99
1	1284.0000	0.0000	10	0	19.7896	83.2468	86.2124	0.5388	121	102
1	1285.0000	0.0000	10	0	20.0100	83.7283	86.3468	0.4197	120	116
1	1286.0000	0.0000	10	0	20.0144	83.6225	86.3799	0.3258	121	115
1	1287.0000	0.0000	10	0	19.9230	83.6752	86.2117	0.3508	128	110
1	1288.0000	0.0000	9	0	20.0209	83.5596	86.3905	0.2700	131	117
1	1289.0000	0.0000	9	0	19.9032	83.6148	86.2417	0.3567	132	115
1	1290.0000	0.0000	10	0	19.8952	83.7395	86.2419	0.3655	129	120
1	1291.0000	0.0000	9	0	19.9704	83.6337	86.1710	0.3484	124	120
1	1292.0000	0.0000	9	0	19.8969	83.6692	86.1342	0.3285	121	112
1	1293.0000	0.0000	10	0	19.9666	83.7569	86.2073	0.3684	123	115
1	1294.0000	0.0000	10	0	19.9168	83.6799	86.1724	0.3549	121	110
1	1295.0000	0.0000	10	0	19.9516	83.7059	86.2760	0.4174	122	113
1	1296.0000	0.0000	10	0	19.8859	83.7254	86.1903	0.4325	123	120
1	1297.0000	0.0000	10	0	19.9288	83.7161	86.2934	0.4127	127	117
1	1298.0000	0.0000	10	0	19.8246	83.7202	86.2062	0.4039	125	118
1	1299.0000	0.0000	10	0	19.8908	83.7245	86.2802	0.3176	127	121
1	1300.0000	0.0000	10	0	19.8588	83.6932	86.2360	0.3431	128	114
1	1301.0000	0.0000	10	0	19.9027	83.7474	86.2676	0.3400	139	125
1	1302.0000	0.0000	10	0	19.8969	83.7546	86.1984	0.3389	134	130
1	1303.0000	0.0000	10	0	19.8327	83.7020	86.2782	0.3025	132	121
1	1304.0000	0.0000	10	0	19.8817	83.7146	86.3217	0.3665	137	122
1	1305.0000	0.0000	10	0	19.7674	83.7434	86.2222	0.4260	140	129
1	1306.0000	0.0000	10	0	19.7957	83.7337	86.2594	0.3019	142	126
1	1307.0000	0.0000	10	0	19.9171	83.7557	86.2661	0.3685	133	125
1	1308.0000	0.0000	10	0	19.9046	83.7696	86.2838	0.3832	125	124
1	1309.0000	0.0000	10	0	19.8657	83.7409	86.3352	0.3744	129	123
1	1310.0000	0.0000	10	0	19.8633	83.7562	86.3201	0.4421	131	131
1	1311.0000	0.0000	10	0	19.9063	83.7232	86.3241	0.3297	130	126
1	1312.0000	0.0000	10	0	19.8572	83.7105	86.2716	0.3200	133	126
1	1313.0000	0.0000	10	0	19.9087	83.7395	86.3030	0.3713	131	124
1	1314.0000	0.0000	10	0	19.8501	83.6961	86.3831	0.3964	130	124
1	1315.0000	0.0000	10	0	19.9304	83.6629	86.2756	0.3207	144	122
1	1316.0000	0.0000	10	0	19.9557	83.6519	86.3721	0.3694	135	121
1	1317.0000	0.0000	10	0	19.9699	83.7258	86.3732	0.3800	134	126
1	1318.0000	0.0000	10	0	19.9732	83.7601	86.2785	0.3358	130	132
1	1319.0000	0.0000	10	0	19.8900	83.7040	86.3127	0.4194	138	126
1	0.0000	1.0000	10	0	179.5431	92.9054	167.3952	0.3953	137	126
1	1.0000	1.0000	10	0	179.6500	92.8273	167.4744	0.4988	133	125
1	2.0000	1.0000	9	0	179.5838	93.0512	167.3644	0.3876	136	129
1	3.0000	1.0000	10	0	179.5477	92.8558	167.4754	0.5133	139	129
1	4.0000	1.0000	10	0	179.5325	92.9486	167.4222	0.4032	135	126
1	5.0000	1.0000	10	0	179.5045	92.9920	167.6484	0.3947	133	118
1	6.0000	1.0000	10	0	179.7503	92.9913	167.5808	0.4427	132	126
1	7.0000	1.0000	10	0	179.7983	93.0418	167.5746	0.3914	131	124
1	8.0000	1.0000	10	0	179.7360	93.0776	167.5161	0.3589	142	126
1	9.0000	1.0000	10	0	179.7685	92.9880	167.5818	0.4443	139	130
1	10.0000	1.0000	10	0	179.8177	93.0311	167.4981	0.4160	138	128
1	11.0000	1.0000	10	0	179.7692	93.0660	167.5669	0.4209	136	123
1	12.0000	1.0000	10	0	179.8159	93.0944	167.4222	0.4172	136	126
1	13.0000	1.0000	10	0	179.7096	93.0346	167.4775	0.4443	136	131
1	14.0000	1.0000	10	0	179.7506	93.0444	167.5095	0.4078	132	127
1	15.0000	1.0000	10	0	179.7592	93.0475	167.4031	0.5042	135	119
1	16.0000	1.0000	10	0	179.7934	93.0373	167.3863	0.5724	130	120
1	17.0000	1.0000	10	0	179.7757	93.1153	167.5683	0.3971	142	112
1	18.0000	1.0000	10	0	179.7861	93.0899	167.6894	0.3983	132	117
1	19.0000	1.0000	10	0	0.0970	86.9203	12.4286	0.5543	132	105
1	20.0000	1.0000	9	0	179.8755	93.1586	167.6596	0.3647	145	113
1	21.0000	1.0000	9	0	179.8298	93.0547	167.6410	0.5061	144	114
1	22.0000	1.0000	10	0	179.8872	93.1767	167.7510	0.3782	144	114
1	23.0000	1.0000	10	0	179.8097	93.0374	167.7484	0.4680	155	127
1	24.0000	1.0000	10	0	179.8042	93.1022	167.7321	0.4643	149	125
1	25.0000	1.0000	10	0	179.7097	93.1461	167.7100	0.4643	152	124
1	26.0000	1.0000	10	0	179.7953	93.1302	167.6745	0.4216	150	127
1	27.0000	1.0000	10	0	179.7112	93.1047	167.7319	0.4497	148	126
1	28.0000	1.0000	10	0	179.7352	93.1362	167.8215	0.5292	152	125
1	29.0000	1.0000	9	0	179.6015	93.1075	167.7601	0.4568	152	127
1	30.0000	1.0000	10	0	179.5988	93.1373	167.8801	0.4820	138	125
1	31.0000	1.0000	9	0	179.6628	93.1426	167.9581	0.4720	147	126
1	32.0000	1.0000	10	0	179.5623	93.1186	167.7223	0.4460	145	121
1	33.0000	1.0000	10	0	179.6209	93.1385	167.5792	0.4408	147	122
1	34.0000	1.0000	10	0	179.4838	93.0965	167.7404	0.4312	152	124
1	35.0000	1.0000	10	0	179.5587	93.0659	167.8111	0.4513	138	124
1	36.0000	1.0000	9	0	179.6720	93.0439	167.6872	0.4590	136	124
1	37.0000	1.0000	10	0	179.3404	93.0887	167.8130	0.5192	140	128
1	38.0000	1.0000	10	0	179.5073	93.0844	167.7088	0.4474	136	125
1	39.0000	1.0000	9	0	179.5858	93.2004	167.5688	0.3923	143	130
1	40.0000	1.0000	10	0	179.5499	93.1363	167.6488	0.4459	141	132
1	41.0000	1.0000	10	0	179.4872	93.1688	167.5274	0.3784	135	125
1	42.0000	1.0000	9	0	179.4374	93.1251	167.6339	0.3854	139	130
1	43.0000	1.0000	10	0	179.3699	93.1076	167.5569	0.4098	135	126
1	44.0000	1.0000	10	0	179.5522	93.1608	167.6429	0.3936	137	122
1	45.0000	1.0000	10	0	179.5414	93.1478	167.5351	0.5307	135	128
1	46.0000	1.0000	9	0	179.5517	93.1555	167.6438	0.3429	141	128
1	47.0000	1.0000	10	0	179.4545	93.1402	167.7640	0.4174	137	127
1	48.0000	1.0000	9	0	179.5030	93.0538	167.8258	0.4525	138	126
1	49.0000	1.0000	10	0	179.4995	93.1353	167.7504	0.4175	140	126
1	50.0000	1.0000	10	0	179.6083	93.1544	167.7608	0.3722	134	125
1	51.0000	1.0000	10	0	179.5714	93.1391	167.6888	0.3775	135	122
1	52.0000	1.0000	10	0	179.4703	93.1401	167.6226	0.3917	135	121
1	53.0000	1.0000	10	0	179.5747	93.1198	167.6637	0.3972	145	122
1	54.0000	1.0000	10	0	179.6853	93.1230	167.5128	0.3655	137	121
1	55.0000	1.0000	10	0	179.5665	93.0460	167.6884	0.5010	136	124
1	56.0000	1.0000	10	0	179.5293	93.0396	167.8237	0.5091	136	118
1	57.0000	1.0000	10	0	0.0525	86.9185	12.1522	0.5226	131	115
1	58.0000	1.0000	10	0	179.6498	93.0310	167.7559	0.4452	130	115
1	59.0000	1.0000	10	0	179.5341	93.0062	167.6732	0.5341	125	114
1	60.0000	1.0000	10	0	179.8399	93.0693	167.8051	0.4056	129	113
1	61.0000	1.0000	10	0	179.6898	92.9860	167.7534	0.4577	126	117
1	62.0000	1.0000	10	0	179.6527	92.9326	167.7233	0.4902	133	117
1	63.0000	1.0000	10	0	179.5198	92.9839	167.7547	0.4798	130	119
1	64.0000	1.0000	10	0	179.7604	93.0125	167.6158	0.3626	129	121
1	65.0000	1.0000	10	0	179.7687	92.9202	167.6423	0.4414	128	122
1	66.0000	1.0000	10	0	179.6717	92.9501	167.7306	0.4594	119	121
1	67.0000	1.0000	10	0	179.6147	92.9787	167.6825	0.4313	130	122
1	68.0000	1.0000	10	0	179.6411	92.9750	167.7236	0.3961	133	126
1	69.0000	1.0000	10	0	179.7775	93.0280	167.8484	0.3883	133	123
1	70.0000	1.0000	10	0	179.5036	92.9717	167.7608	0.4477	133	127
1	71.0000	1.0000	10	0	179.6951	92.9508	167.5996	0.4070	135	119
1	72.0000	1.0000	10	0	179.6084	92.9847	167.5342	0.5189	125	122
1	73.0000	1.0000	10	0	179.6352	92.9790	167.6819	0.4547	128	123
1	74.0000	1.0000	10	0	179.5908	93.0257	167.7392	0.3704	131	123
1	75.0000	1.0000	10	0	179.5877	92.9745	167.7942	0.4685	131	119
1	76.0000	1.0000	10	0	179.6133	92.9602	167.6121	0.4609	126	117
1	77.0000	1.0000	10	0	179.7303	93.0393	167.6211	0.3654	121	114
1	78.0000	1.0000	10	0	179.1723	93.0994	167.0681	0.7413	143	106
1	79.0000	1.0000	9	0	178.9376	93.4765	167.4650	0.7667	122	99
1	80.0000	1.0000	9	0	178.0208	92.7898	166.4822	0.9266	142	99
1	81.0000	1.0000	10	0	178.0748	92.7669	166.3567	0.4604	133	108
1	82.0000	1.0000	10	0	178.1402	92.8405	166.2603	0.4650	150	107
1	83.0000	1.0000	10	0	178.0884	92.7371	166.4511	0.4594	141	114
1	84.0000	1.0000	10	0	177.9282	92.7707	166.5382	0.5456	135	120
1	85.0000	1.0000	10	0	177.9794	92.7599	166.5995	0.4230	130	125
1	86.0000	1.0000	10	0	178.0775	92.7962	166.8156	0.3874	132	123
1	87.0000	1.0000	10	0	178.0865	92.7917	166.8638	0.4545	128	126
1	88.0000	1.0000	10	0	178.0812	92.8357	166.9134	0.4973	141	121
1	89.0000	1.0000	10	0	178.0880	92.7800	167.0154	0.5339	142	127
1	90.0000	1.0000	10	0	178.2205	92.8514	167.0766	0.3947	128	124
1	91.0000	1.0000	10	0	178.2046	92.8442	167.2254	0.4040	147	124
1	92.0000	1.0000	10	0	178.2071	92.8615	167.3313	0.4075	133	129
1	93.0000	1.0000	10	0	178.2506	92.8612	167.4114	0.4040	144	128
1	94.0000	1.0000	10	0	178.5069	92.8803	167.1983	0.4787	130	120
1	95.0000	1.0000	10	0	178.2870	92.8480	167.5927	0.4188	127	124
1	96.0000	1.0000	10	0	178.2347	92.7891	167.6734	0.6113	130	120
1	97.0000	1.0000	10	0	178.2677	92.8326	167.7275	0.6240	146	115
1	98.0000	1.0000	10	0	178.4910	92.9924	167.4279	0.7789	158	110
1	99.0000	1.0000	10	0	178.5494	93.0528	167.5091	0.7150	149	111
1	100.0000	1.0000	10	0	178.2182	92.9003	167.1246	1.1225	128	113
1	101.0000	1.0000	10	0	178.1429	92.7470	166.6859	0.4943	145	117
1	102.0000	1.0000	10	0	178.0112	92.7889	166.7335	0.4335	127	117
1	103.0000	1.0000	10	0	177.4265	92.8342	166.7044	0.6676	123	106
1	104.0000	1.0000	10	0	176.7644	92.9235	166.6680	0.8929	125	109
1	105.0000	1.0000	10	0	176.4525	92.3651	166.3394	0.5552	137	110
1	106.0000	1.0000	10	0	176.3036	92.2877	166.2167	0.4040	132	115
1	107.0000	1.0000	10	0	176.2689	92.3181	166.2091	0.4506	131	113
1	108.0000	1.0000	10	0	176.2939	92.2878	166.3354	0.4002	138	118
1	109.0000	1.0000	10	0	176.3180	92.3412	166.3271	0.3736	132	117
1	110.0000	1.0000	10	0	176.2512	92.3042	166.3015	0.5125	125	122
1	111.0000	1.0000	10	0	176.3732	92.2449	166.3282	0.4380	123	115
1	112.0000	1.0000	10	0	176.2689	92.3215	166.2841	0.3590	129	113
1	113.0000	1.0000	10	0	176.4545	92.0940	166.3822	0.7544	132	118
1	114.0000	1.0000	10	0	176.1897	92.1450	166.1901	0.4977	133	119
1	115.0000	1.0000	10	0	175.9394	92.2713	166.1874	0.4576	137	118
1	116.0000	1.0000	9	0	176.0171	92.0506	165.9930	0.4717	134	119
1	117.0000	1.0000	10	0	175.9486	92.0972	165.9294	0.3895	139	118
1	118.0000	1.0000	10	0	175.9295	92.0459	165.8700	0.5218	130	118
1	119.0000	1.0000	10	0	176.1242	91.9632	165.7730	0.7674	136	119
1	120.0000	1.0000	9	0	175.9340	91.9800	165.7949	0.4879	134	118
1	121.0000	1.0000	10	0	175.8885	92.0521	165.8097	0.4285	138	120
1	122.0000	1.0000	10	0	175.8561	92.0016	165.7746	0.4325	138	119
1	123.0000	1.0000	10	0	175.8589	91.9964	165.7971	0.3862	138	119
1	124.0000	1.0000	10	0	175.9530	92.0046	165.7893	0.4639	140	120
1	125.0000	1.0000	10	0	175.8528	91.9558	165.7432	0.4753	139	121
1	126.0000	1.0000	10	0	175.8863	92.0187	165.6639	0.3927	133	119
1	127.0000	1.0000	9	0	175.8668	92.0446	165.7549	0.4694	134	117
1	128.0000	1.0000	10	0	175.8995	92.1474	165.8090	0.4658	137	116
1	129.0000	1.0000	10	0	176.0745	92.0778	165.7296	0.3184	144	123
1	130.0000	1.0000	10	0	175.9806	92.0731	165.9256	0.4584	142	118
1	131.0000	1.0000	10	0	176.0007	92.1322	166.0825	0.3582	143	123
1	132.0000	1.0000	10	0	176.1548	92.0431	165.9884	0.4387	137	116
1	133.0000	1.0000	10	0	176.1857	92.0641	165.9896	0.3930	135	116
1	134.0000	1.0000	10	0	176.1372	92.0230	166.0765	0.4521	136	121
1	135.0000	1.0000	10	0	176.0688	92.0903	166.1900	0.4651	141	129
1	136.0000	1.0000	10	0	176.1440	92.0798	166.2872	0.4229	132	125
1	137.0000	1.0000	10	0	176.3203	92.0138	166.2953	0.4951	135	120
1	138.0000	1.0000	10	0	176.3262	92.1146	166.3552	0.3857	141	122
1	139.0000	1.0000	10	0	176.4956	92.1558	166.3585	0.6007	134	115
1	140.0000	1.0000	10	0	176.7014	92.2807	166.3889	0.6490	128	113
1	141.0000	1.0000	10	0	177.1842	92.4138	166.6119	0.4987	130	106
1	142.0000	1.0000	9	0	177.5485	92.4825	166.6885	0.4257	130	104
1	143.0000	1.0000	10	0	177.6069	92.3516	166.7082	0.5121	132	108
1	144.0000	1.0000	10	0	177.7731	92.4593	166.8234	0.4423	136	117
1	145.0000	1.0000	10	0	177.6978	92.4304	166.8065	0.3360	125	111
1	146.0000	1.0000	10	0	177.8042	92.4987	166.6989	0.3463	124	109
1	147.0000	1.0000	9	0	177.7326	92.3297	166.7743	0.5135	129	111
1	148.0000	1.0000	9	0	177.5224	92.4176	166.6123	0.6766	128	106
1	149.0000	1.0000	10	0	178.0011	92.3939	166.7484	0.6567	126	97
1	150.0000	1.0000	10	0	177.5689	92.3738	166.5698	0.7528	125	98
1	151.0000	1.0000	10	0	176.3876	92.0897	166.1041	0.6470	122	93
1	152.0000	1.0000	10	0	176.2624	92.1422	166.3257	0.5568	129	103
1	153.0000	1.0000	10	0	175.8704	91.7949	165.9781	0.4325	125	110
1	154.0000	1.0000	10	0	175.7672	91.8613	165.9752	0.4171	125	117
1	155.0000	1.0000	10	0	175.8096	91.6311	165.8799	0.4693	134	123
1	156.0000	1.0000	10	0	175.8801	91.7854	165.9672	0.4593	139	125
1	157.0000	1.0000	10	0	175.8659	91.6913	165.8607	0.4465	135	120
1	158.0000	1.0000	10	0	175.7847	91.6877	165.8619	0.5349	133	123
1	159.0000	1.0000	10	0	175.9096	91.7239	165.8478	0.4422	136	125
1	160.0000	1.0000	10	0	175.8097	91.6343	165.8784	0.4089	132	126
1	161.0000	1.0000	10	0	175.7233	91.6685	165.9230	0.4897	140	129
1	162.0000	1.0000	10	0	175.7769	91.7166	165.8652	0.4440	137	121
1	163.0000	1.0000	10	0	175.7540	91.7145	165.9524	0.4302	138	126
1	164.0000	1.0000	10	0	175.8019	91.6812	165.9071	0.4378	130	135
1	165.0000	1.0000	9	0	175.8986	91.8299	166.0281	0.3685	129	119
1	166.0000	1.0000	10	0	175.8195	91.7771	166.0153	0.4576	132	126
1	167.0000	1.0000	10	0	175.8246	91.6639	165.9630	0.5506	138	130
1	168.0000	1.0000	10	0	175.9012	91.6860	165.9037	0.4693	137	131
1	169.0000	1.0000	10	0	175.9071	91.7798	165.9354	0.3862	133	133
1	170.0000	1.0000	10	0	175.8939	91.7357	166.0220	0.4474	134	127
1	171.0000	1.0000	10	0	176.0082	91.7845	165.9756	0.3817	131	129
1	172.0000	1.0000	10	0	176.3479	91.7705	166.0993	0.5622	137	126
1	173.0000	1.0000	10	0	176.0166	91.9209	166.1684	0.4592	136	121
1	174.0000	1.0000	10	0	176.4065	91.9078	166.2543	0.4047	135	117
1	175.0000	1.0000	10	0	176.3732	91.9152	166.2702	0.3808	131	129
1	176.0000	1.0000	10	0	176.5411	91.9209	166.2163	0.4589	137	131
1	177.0000	1.0000	9	0	176.5256	91.9687	166.3111	0.4197	136	131
1	178.0000	1.0000	10	0	176.6251	92.0333	166.1839	0.4305	133	123
1	179.0000	1.0000	10	0	176.7203	92.0000	166.1477	0.3484	137	131
1	180.0000	1.0000	10	0	176.7110	91.9206	166.1566	0.4304	138	127
1	181.0000	1.0000	9	0	176.6678	91.9025	166.2366	0.4150	134	131
1	182.0000	1.0000	10	0	176.6934	91.9544	166.2190	0.3859	136	124
1	183.0000	1.0000	10	0	176.7984	92.0296	166.1458	0.3230	138	126
1	184.0000	1.0000	10	0	176.7420	91.8650	166.2112	0.4618	129	124
1	185.0000	1.0000	10	0	176.8440	91.9856	166.1283	0.2950	139	128
1	186.0000	1.0000	10	0	176.6974	91.9322	166.2415	0.4018	133	128
1	187.0000	1.0000	10	0	176.8821	91.8196	166.1641	0.3895	139	129
1	188.0000	1.0000	10	0	177.0584	91.8552	166.0811	0.4857	138	133
1	189.0000	1.0000	10	0	177.0066	91.9249	166.3064	0.3734	132	129
1	190.0000	1.0000	10	0	177.0272	91.8524	166.1299	0.5074	140	130
1	191.0000	1.0000	10	0	177.1164	91.9262	166.2817	0.4525	133	125
1	192.0000	1.0000	10	0	177.1194	91.8719	166.2656	0.4703	131	129
1	193.0000	1.0000	10	0	177.2451	92.0050	166.2373	0.3555	137	132
1	194.0000	1.0000	10	0	177.1306	91.9528	166.2673	0.4401	137	131
1	195.0000	1.0000	10	0	177.1297	91.9804	166.3216	0.4278	132	131
1	196.0000	1.0000	9	0	176.9952	91.9861	166.3418	0.4629	139	135
1	197.0000	1.0000	10	0	177.1059	91.9124	166.2790	0.4807	136	128
1	198.0000	1.0000	10	0	177.0874	91.8971	166.2021	0.5170	136	127
1	199.0000	1.0000	10	0	177.1443	91.9773	166.1741	0.4361	131	132
1	200.0000	1.0000	9	0	177.1011	92.0219	166.2967	0.3912	140	137
1	201.0000	1.0000	10	0	177.1285	91.9718	166.2398	0.3741	140	130
1	202.0000	1.0000	10	0	177.0047	91.8713	166.3643	0.4538	136	130
1	203.0000	1.0000	9	0	177.0573	92.0537	166.2704	0.3488	130	130
1	204.0000	1.0000	10	0	177.0103	91.9416	166.2414	0.4556	137	133
1	205.0000	1.0000	10	0	177.0981	92.0250	166.3005	0.4070	133	123
1	206.0000	1.0000	10	0	177.0415	92.0627	166.3459	0.4363	137	130
1	207.0000	1.0000	10	0	177.2533	92.0717	166.4380	0.4723	136	130
1	208.0000	1.0000	10	0	177.1300	92.0639	166.3528	0.5737	137	135
1	209.0000	1.0000	10	0	177.3179	92.0536	166.3529	0.5120	137	131
1	210.0000	1.0000	10	0	177.2687	92.0470	166.3864	0.4191	134	134
1	211.0000	1.0000	10	0	177.4981	92.0858	166.4131	0.3291	133	132
1	212.0000	1.0000	10	0	177.3711	92.0725	166.4941	0.3837	134	137
1	213.0000	1.0000	10	0	177.4739	91.9417	166.2895	0.4969	135	128
1	214.0000	1.0000	10	0	177.3496	92.1092	166.3467	0.4614	134	128
1	215.0000	1.0000	10	0	177.4574	92.0064	166.2740	0.4496	136	135
1	216.0000	1.0000	10	0	177.5407	91.9969	166.4087	0.4619	135	135
1	217.0000	1.0000	10	0	177.4327	92.0265	166.3738	0.3957	133	139
1	218.0000	1.0000	10	0	177.5937	92.0631	166.3075	0.3949	138	135
1	219.0000	1.0000	10	0	177.3978	92.0523	166.4078	0.4584	138	138
1	220.0000	1.0000	10	0	177.3956	92.0098	166.3609	0.4928	136	127
1	221.0000	1.0000	10	0	177.4284	92.0391	166.2172	0.4919	132	130
1	222.0000	1.0000	10	0	177.3805	92.0508	166.3371	0.3901	134	133
1	223.0000	1.0000	10	0	177.5387	92.0967	166.2083	0.3149	139	125
1	224.0000	1.0000	10	0	177.5737	92.0507	166.2593	0.4612	134	127
1	225.0000	1.0000	10	0	177.5172	92.1925	166.4259	0.3015	130	122
1	226.0000	1.0000	10	0	177.4556	92.1930	166.5049	0.2929	132	124
1	227.0000	1.0000	10	0	177.6195	92.1305	166.6074	0.3827	130	122
1	228.0000	1.0000	9	0	177.6263	92.1604	166.5039	0.3568	131	125
1	229.0000	1.0000	9	0	177.6499	92.1241	166.4178	0.4855	129	124
1	230.0000	1.0000	9	0	177.5992	92.1100	166.4831	0.4189	128	123
1	231.0000	1.0000	10	0	177.7518	92.1203	166.6306	0.3690	131	128
1	232.0000	1.0000	10	0	177.8844	92.1058	166.5221	0.4122	129	121
1	233.0000	1.0000	10	0	178.0420	92.1555	166.3994	0.4838	126	110
1	234.0000	1.0000	10	0	178.4818	92.2672	166.4404	0.3736	125	117
1	235.0000	1.0000	10	0	178.3876	92.2357	166.4368	0.5231	131	116
1	236.0000	1.0000	10	0	178.5374	92.2218	166.3352	0.4441	125	106
1	237.0000	1.0000	10	0	178.6642	92.3045	166.4596	0.4652	125	110
1	238.0000	1.0000	10	0	178.7023	92.3252	166.2570	0.4118	125	116
1	239.0000	1.0000	10	0	178.4552	92.3843	166.3390	0.5189	128	109
1	240.0000	1.0000	10	0	178.9900	92.2760	166.2225	0.8579	122	109
1	241.0000	1.0000	10	0	178.7847	92.4273	166.5158	0.4145	121	112
1	242.0000	1.0000	9	0	178.8834	92.4918	166.5086	0.3992	124	107
1	243.0000	1.0000	10	0	178.9944	92.3145	166.4840	0.4873	122	112
1	244.0000	1.0000	10	0	178.9712	92.4248	166.5926	0.4121	116	108
1	245.0000	1.0000	10	0	178.9784	92.3919	166.5254	0.3525	123	111
1	246.0000	1.0000	10	0	178.8809	92.3965	166.5676	0.3861	118	108
1	247.0000	1.0000	10	0	178.9249	92.3073	166.4258	0.3794	126	117
1	248.0000	1.0000	8	0	178.8148	92.1883	166.4437	0.4957	124	111
1	249.0000	1.0000	10	0	178.6804	92.3572	166.4714	0.6051	128	113
1	250.0000	1.0000	10	0	178.7521	92.4209	166.5034	0.4452	121	109
1	251.0000	1.0000	9	0	178.8329	92.3874	166.6316	0.4150	120	106
1	252.0000	1.0000	10	0	178.9311	92.4340	166.5783	0.3901	128	111
1	253.0000	1.0000	10	0	179.2270	92.2225	166.6183	0.7663	119	112
1	254.0000	1.0000	10	0	178.8774	92.3529	166.5860	0.4716	127	125
1	255.0000	1.0000	10	0	178.9378	92.4373	166.5472	0.3820	125	123
1	256.0000	1.0000	10	0	178.7866	92.4514	166.5854	0.4141	129	126
1	257.0000	1.0000	10	0	178.7034	92.3335	166.4896	0.4328	137	125
1	258.0000	1.0000	10	0	178.5687	92.3534	166.3795	0.4439	144	130
1	259.0000	1.0000	10	0	178.6322	92.3112	166.5125	0.4021	132	125
1	260.0000	1.0000	10	0	178.5879	92.2972	166.4127	0.4127	135	132
1	261.0000	1.0000	10	0	178.5744	92.2797	166.4670	0.4868	138	129
1	262.0000	1.0000	10	0	178.5787	92.3329	166.4343	0.4382	137	127
1	263.0000	1.0000	10	0	178.6185	92.3008	166.4521	0.4413	137	125
1	264.0000	1.0000	10	0	178.6552	92.3022	166.4283	0.4258	138	126
1	265.0000	1.0000	10	0	178.6928	92.3560	166.5803	0.3626	132	132
1	266.0000	1.0000	10	0	178.6338	92.3449	166.5316	0.4177	137	134
1	267.0000	1.0000	10	0	178.6771	92.3370	166.5455	0.3857	133	136
1	268.0000	1.0000	10	0	178.6310	92.3144	166.4815	0.4445	137	133
1	269.0000	1.0000	10	0	178.5302	92.4649	166.5576	0.4366	137	130
1	270.0000	1.0000	10	0	178.6982	92.3518	166.5353	0.3940	129	128
1	271.0000	1.0000	10	0	178.6673	92.3546	166.5551	0.2743	134	124
1	272.0000	1.0000	10	0	178.6903	92.3668	166.5037	0.3965	137	127
1	273.0000	1.0000	10	0	178.6483	92.3776	166.4706	0.3643	133	125
1	274.0000	1.0000	10	0	178.4892	92.2866	166.5092	0.4226	137	121
1	275.0000	1.0000	10	0	178.4552	92.3154	166.5759	0.4325	139	126
1	276.0000	1.0000	10	0	178.4832	92.2735	166.5183	0.3906	130	125
1	277.0000	1.0000	10	0	178.6640	92.2836	166.4431	0.5369	141	132
1	278.0000	1.0000	10	0	178.4497	92.2341	166.4211	0.4476	136	124
1	279.0000	1.0000	10	0	178.3981	92.3400	166.4789	0.3700	140	130
1	280.0000	1.0000	10	0	178.4332	92.2440	166.4481	0.4785	137	134
1	281.0000	1.0000	10	0	178.4537	92.2801	166.4514	0.4413	147	131
1	282.0000	1.0000	10	0	178.4182	92.3149	166.4661	0.3489	142	131
1	283.0000	1.0000	10	0	178.4542	92.4637	166.4207	0.2989	140	132
1	284.0000	1.0000	10	0	178.4719	92.3939	166.4713	0.4077	139	128
1	285.0000	1.0000	9	0	178.3526	92.3329	166.4604	0.5167	141	134
1	286.0000	1.0000	10	0	178.4318	92.3955	166.5248	0.3940	137	132
1	287.0000	1.0000	10	0	178.5011	92.2947	166.4099	0.4774	135	131
1	288.0000	1.0000	10	0	178.4083	92.3282	166.5055	0.4171	139	139
1	289.0000	1.0000	10	0	178.4695	92.3237	166.4411	0.3842	139	133
1	290.0000	1.0000	10	0	178.4370	92.2766	166.3716	0.5537	129	128
1	291.0000	1.0000	10	0	178.4969	92.3378	166.3172	0.4563	141	128
1	292.0000	1.0000	10	0	178.4364	92.4123	166.2927	0.4751	137	130
1	293.0000	1.0000	10	0	178.3139	92.3424	166.3345	0.4351	141	134
1	294.0000	1.0000	10	0	178.4458	92.3375	166.3525	0.4620	129	130
1	295.0000	1.0000	10	0	178.3118	92.2848	166.2805	0.4504	139	140
1	296.0000	1.0000	10	0	178.3608	92.4042	166.3177	0.3933	136	130
1	297.0000	1.0000	10	0	178.3194	92.4138	166.3814	0.3830	135	132
1	298.0000	1.0000	10	0	178.3259	92.3261	166.2318	0.4470	138	126
1	299.0000	1.0000	10	0	178.3104	92.3984	166.3087	0.4368	129	124
1	300.0000	1.0000	10	0	178.2705	92.3269	166.2374	0.4668	140	131
1	301.0000	1.0000	10	0	178.2754	92.4278	166.3235	0.4555	135	130
1	302.0000	1.0000	10	0	178.2705	92.4941	166.2873	0.4346	137	129
1	303.0000	1.0000	10	0	178.1053	92.3143	166.1544	0.4640	134	128
1	304.0000	1.0000	10	0	178.2163	92.3893	166.1346	0.4192	128	125
1	305.0000	1.0000	10	0	178.2906	92.5048	166.2702	0.5196	135	126
1	306.0000	1.0000	10	0	178.4906	92.4960	166.2513	0.6025	138	121
1	307.0000	1.0000	10	0	178.7358	92.5668	166.4085	0.4225	130	129
1	308.0000	1.0000	10	0	178.6573	92.5998	166.2753	0.5139	133	120
1	309.0000	1.0000	10	0	178.7420	92.5487	166.2196	0.4496	142	126
1	310.0000	1.0000	10	0	178.6299	92.5986	166.3491	0.4098	148	136
1	311.0000	1.0000	10	0	178.6235	92.5293	166.2422	0.4088	147	129
1	312.0000	1.0000	10	0	178.6971	92.5075	166.2186	0.3657	136	129
1	313.0000	1.0000	10	0	178.6559	92.4971	166.1350	0.4125	136	131
1	314.0000	1.0000	10	0	178.6958	92.5194	166.2945	0.3908	135	128
1	315.0000	1.0000	10	0	178.7481	92.6166	166.1700	0.3609	131	128
1	316.0000	1.0000	10	0	178.8125	92.5452	166.0981	0.4031	144	125
1	317.0000	1.0000	10	0	178.6450	92.5168	166.0920	0.3968	143	130
1	318.0000	1.0000	10	0	178.6404	92.4890	166.1030	0.4507	133	130
1	319.0000	1.0000	10	0	178.7302	92.5394	166.1124	0.4313	139	127
1	320.0000	1.0000	10	0	178.6078	92.5299	166.2374	0.4117	144	130
1	321.0000	1.0000	10	0	178.8292	92.5524	166.1759	0.3512	132	124
1	322.0000	1.0000	10	0	178.6935	92.5395	166.3143	0.4667	130	128
1	323.0000	1.0000	10	0	178.7526	92.6019	166.3352	0.4375	132	127
1	324.0000	1.0000	10	0	179.1024	92.7199	166.4909	0.5038	127	122
1	325.0000	1.0000	10	0	179.2641	92.7350	166.4668	0.4093	129	130
1	326.0000	1.0000	10	0	179.3551	92.7572	166.5788	0.4573	133	125
1	327.0000	1.0000	10	0	179.2304	92.7738	166.5544	0.4540	131	127
1	328.0000	1.0000	10	0	179.4091	92.7121	166.3980	0.4469	135	137
1	329.0000	1.0000	10	0	179.3545	92.6299	166.4201	0.4731	128	129
1	330.0000	1.0000	10	0	179.2665	92.7091	166.5228	0.4380	132	125
1	331.0000	1.0000	10	0	179.4198	92.7323	166.3836	0.5070	131	132
1	332.0000	1.0000	10	0	179.3734	92.7056	166.4508	0.4561	128	125
1	333.0000	1.0000	10	0	179.3707	92.6410	166.3607	0.5283	127	130
1	334.0000	1.0000	9	0	179.4562	92.6745	166.3194	0.4092	130	126
1	335.0000	1.0000	9	0	179.3053	92.7166	166.2130	0.4432	124	124
1	336.0000	1.0000	10	0	179.3159	92.7727	166.2309	0.4872	133	127
1	337.0000	1.0000	10	0	179.4888	92.6513	166.2325	0.4726	137	131
1	338.0000	1.0000	10	0	179.4720	92.7567	166.2640	0.4217	135	130
1	339.0000	1.0000	10	0	179.4938	92.7040	166.3719	0.5123	128	129
1	340.0000	1.0000	10	0	179.4363	92.7598	166.3155	0.5040	135	134
1	341.0000	1.0000	10	0	179.5236	92.7088	166.3605	0.5121	133	126
1	342.0000	1.0000	10	0	179.3773	92.7301	166.1384	0.5067	129	122
1	343.0000	1.0000	9	0	179.3812	92.7527	166.2905	0.4346	133	129
1	344.0000	1.0000	9	0	179.3560	92.8040	166.1917	0.3614	129	125
1	345.0000	1.0000	9	0	179.3523	92.6592	166.1416	0.4759	134	128
1	346.0000	1.0000	9	0	179.4672	92.7381	166.2959	0.4108	133	126
1	347.0000	1.0000	10	0	179.4526	92.8199	166.3820	0.4013	132	130
1	348.0000	1.0000	10	0	179.4278	92.8131	166.2854	0.4466	133	124
1	349.0000	1.0000	10	0	179.4044	92.8119	166.3066	0.3991	132	122
1	350.0000	1.0000	10	0	179.4620	92.6626	166.1348	0.3961	132	131
1	351.0000	1.0000	9	0	179.3142	92.6595	166.1701	0.4968	130	127
1	352.0000	1.0000	10	0	179.2610	92.7329	166.1359	0.5093	131	126
1	353.0000	1.0000	10	0	179.3653	92.6175	166.1817	0.4825	129	126
1	354.0000	1.0000	10	0	179.3612	92.7080	166.2678	0.4512	128	120
1	355.0000	1.0000	10	0	179.5532	92.7538	166.3687	0.5662	130	118
1	356.0000	1.0000	10	0	179.5499	92.8557	166.4605	0.3949	130	124
1	357.0000	1.0000	10	0	179.4250	92.7897	166.4086	0.5105	139	129
1	358.0000	1.0000	10	0	179.4655	92.7664	166.3772	0.5338	136	127
1	359.0000	1.0000	10	0	179.4141	92.7578	166.2689	0.5158	132	128
1	360.0000	1.0000	9	0	179.4376	92.6708	166.4617	0.4684	130	123
1	361.0000	1.0000	9	0	179.4825	92.7358	166.4619	0.4731	136	128
1	362.0000	1.0000	10	0	179.6298	92.6736	166.4918	0.5682	130	122
1	363.0000	1.0000	10	0	179.6307	92.6849	166.4807	0.5844	134	125
1	364.0000	1.0000	10	0	179.4639	92.7777	166.5567	0.4416	134	119
1	365.0000	1.0000	10	0	179.5564	92.7788	166.5697	0.4527	129	124
1	366.0000	1.0000	10	0	179.4829	92.7351	166.5710	0.4352	133	120
1	367.0000	1.0000	10	0	179.4107	92.7707	166.5800	0.4808	138	121
1	368.0000	1.0000	10	0	179.4702	92.8274	166.6059	0.4510	134	122
1	369.0000	1.0000	10	0	179.4270	92.8073	166.5619	0.4806	132	129
1	370.0000	1.0000	10	0	179.3278	92.8004	166.5549	0.4818	129	119
1	371.0000	1.0000	10	0	179.0569	92.8101	166.6494	0.6107	134	119
1	372.0000	1.0000	10	0	178.5463	92.6103	166.5616	0.5308	139	122
1	373.0000	1.0000	10	0	178.4483	92.6004	166.5328	0.4796	141	123
1	374.0000	1.0000	10	0	178.4360	92.5778	166.4857	0.4368	131	124
1	375.0000	1.0000	9	0	178.1846	92.4990	166.5404	0.4834	137	125
1	376.0000	1.0000	10	0	178.2555	92.5541	166.5401	0.4869	134	128
1	377.0000	1.0000	10	0	178.1854	92.5190	166.4771	0.4777	134	125
1	378.0000	1.0000	10	0	178.2359	92.5823	166.5900	0.4637	129	124
1	379.0000	1.0000	10	0	178.2716	92.5631	166.5963	0.3752	129	123
1	380.0000	1.0000	10	0	178.2178	92.4516	166.4739	0.4675	130	129
1	381.0000	1.0000	10	0	178.2616	92.5481	166.5438	0.3967	132	124
1	382.0000	1.0000	10	0	178.1638	92.5131	166.4385	0.4127	132	126
1	383.0000	1.0000	10	0	178.1990	92.5468	166.4810	0.3658	135	134
1	384.0000	1.0000	10	0	178.1683	92.5069	166.4685	0.4565	127	127
1	385.0000	1.0000	10	0	178.1167	92.5086	166.5057	0.4645	137	129
1	386.0000	1.0000	10	0	178.1545	92.5022	166.5325	0.4181	133	124
1	387.0000	1.0000	10	0	178.1144	92.5958	166.4925	0.3272	132	135
1	388.0000	1.0000	10	0	178.1574	92.5386	166.4635	0.4678	133	130
1	389.0000	1.0000	10	0	178.0844	92.4278	166.4371	0.3698	127	128
1	390.0000	1.0000	10	0	178.0650	92.4431	166.4608	0.3844	134	131
1	391.0000	1.0000	10	0	178.1190	92.4765	166.4333	0.4092	136	130
1	392.0000	1.0000	10	0	178.1070	92.4999	166.4961	0.4028	140	130
1	393.0000	1.0000	10	0	178.1622	92.3966	166.3925	0.4265	134	135
1	394.0000	1.0000	10	0	178.0188	92.3822	166.4896	0.4865	152	129
1	395.0000	1.0000	10	0	178.0896	92.5153	166.5061	0.3960	131	125
1	396.0000	1.0000	10	0	178.0124	92.3523	166.4550	0.4614	130	129
1	397.0000	1.0000	10	0	178.0736	92.4273	166.4560	0.4619	125	130
1	398.0000	1.0000	10	0	178.0208	92.4561	166.4570	0.4583	131	128
1	399.0000	1.0000	10	0	178.0354	92.3666	166.4448	0.4399	131	127
1	400.0000	1.0000	9	0	177.9848	92.3850	166.4642	0.3809	133	125
1	401.0000	1.0000	10	0	177.9328	92.3576	166.4142	0.4698	137	128
1	402.0000	1.0000	10	0	177.9596	92.4705	166.5186	0.4201	127	127
1	403.0000	1.0000	10	0	177.9771	92.4590	166.5069	0.4072	139	129
1	404.0000	1.0000	10	0	178.0758	92.5354	166.4594	0.3884	130	133
1	405.0000	1.0000	10	0	177.9364	92.5072	166.4007	0.5120	127	127
1	406.0000	1.0000	10	0	177.9793	92.4210	166.4186	0.4991	131	127
1	407.0000	1.0000	10	0	178.1017	92.4826	166.5284	0.4238	134	131
1	408.0000	1.0000	10	0	178.1992	92.5517	166.5320	0.3908	146	122
1	409.0000	1.0000	9	0	178.1035	92.4077	166.3912	0.4779	138	133
1	410.0000	1.0000	10	0	177.9778	92.4463	166.3445	0.5005	136	130
1	411.0000	1.0000	10	0	178.1800	92.5047	166.2734	0.3718	141	129
1	412.0000	1.0000	10	0	178.0086	92.4818	166.4349	0.4139	142	130
1	413.0000	1.0000	10	0	177.9348	92.5117	166.1745	0.4581	136	134
1	414.0000	1.0000	10	0	178.0532	92.5438	166.4106	0.3846	135	124
1	415.0000	1.0000	10	0	178.1094	92.5655	166.1127	0.4794	142	123
1	416.0000	1.0000	10	0	178.2765	92.5964	166.1359	0.4594	135	112
1	417.0000	1.0000	10	0	178.0072	92.5092	166.0132	0.6913	133	108
1	418.0000	1.0000	9	0	179.7926	93.2443	166.5144	0.9235	125	91
1	419.0000	1.0000	9	0	0.7240	86.7957	13.1024	0.3240	137	113
1	420.0000	1.0000	10	0	0.6927	86.8241	13.2049	0.4183	130	115
1	421.0000	1.0000	10	0	0.7206	86.8117	13.2558	0.4099	132	117
1	422.0000	1.0000	10	0	0.8101	86.8090	13.3533	0.4294	129	115
1	423.0000	1.0000	10	0	0.7293	86.9059	13.3272	0.4328	127	118
1	424.0000	1.0000	10	0	0.6652	86.8225	13.4094	0.4476	133	120
1	425.0000	1.0000	10	0	0.7156	86.8459	13.4313	0.4112	124	117
1	426.0000	1.0000	10	0	0.6898	86.7780	13.5060	0.4881	128	116
1	427.0000	1.0000	10	0	0.7671	86.8631	13.6474	0.4668	128	120
1	428.0000	1.0000	10	0	0.5712	86.8250	13.2874	0.5538	129	121
1	429.0000	1.0000	10	0	0.4530	86.7834	13.6637	0.5073	133	117
1	430.0000	1.0000	9	0	0.4947	86.8960	13.7198	0.5436	134	123
1	431.0000	1.0000	10	0	0.3081	86.9130	13.6744	0.4578	134	120
1	432.0000	1.0000	10	0	0.4931	86.9119	13.8839	0.5147	128	124
1	433.0000	1.0000	10	0	0.3261	87.0962	13.9856	0.5174	131	118
1	434.0000	1.0000	10	0	0.2377	87.0007	13.9063	0.4725	131	117
1	435.0000	1.0000	10	0	0.1665	87.1303	14.0325	0.4877	136	114
1	436.0000	1.0000	10	0	0.2550	86.9617	14.0732	0.4428	136	117
1	437.0000	1.0000	10	0	0.1888	86.9981	13.9486	0.4365	132	122
1	438.0000	1.0000	10	0	0.2615	87.1486	13.9808	0.5252	130	121
1	439.0000	1.0000	10	0	0.2819	86.9805	13.9212	0.4760	134	120
1	440.0000	1.0000	10	0	0.5387	86.8758	13.7423	0.5822	125	113
1	441.0000	1.0000	10	0	0.6362	86.7901	13.4273	0.7185	124	108
1	442.0000	1.0000	10	0	0.7316	86.8126	13.3680	0.7637	124	119
1	443.0000	1.0000	10	0	1.0260	86.7948	13.4957	0.3732	131	112
1	444.0000	1.0000	10	0	1.1851	86.8373	13.5623	0.3923	127	114
1	445.0000	1.0000	10	0	1.1643	86.8300	13.5883	0.4042	125	121
1	446.0000	1.0000	10	0	1.2531	86.8399	13.5897	0.4297	130	122
1	447.0000	1.0000	9	0	1.3773	86.8375	13.5316	0.3980	133	121
1	448.0000	1.0000	10	0	1.4393	86.8397	13.2786	0.7083	134	120
1	449.0000	1.0000	10	0	1.5233	86.8140	13.4916	0.4110	129	108
1	450.0000	1.0000	10	0	1.8455	86.4919	12.9695	0.7075	135	98
1	451.0000	1.0000	10	0	2.0283	86.5911	12.2808	0.6012	148	98
1	452.0000	1.0000	9	0	2.3802	86.7330	11.9034	0.3583	144	116
1	453.0000	1.0000	10	0	2.0163	86.8714	11.8686	0.4994	143	112
1	454.0000	1.0000	10	0	2.1834	86.8370	11.7885	0.5702	142	111
1	455.0000	1.0000	10	0	2.1855	86.8087	11.7446	0.3643	150	112
1	456.0000	1.0000	10	0	2.2943	86.8198	11.6894	0.3464	140	118
1	457.0000	1.0000	10	0	2.2851	86.8379	11.7135	0.4204	138	113
1	458.0000	1.0000	10	0	2.2317	86.8581	11.6747	0.4815	142	112
1	459.0000	1.0000	10	0	2.1447	86.8637	11.7324	0.3976	123	116
1	460.0000	1.0000	10	0	2.2278	86.8509	11.7565	0.3760	144	115
1	461.0000	1.0000	10	0	2.2807	86.7720	11.8788	0.3412	145	117
1	462.0000	1.0000	10	0	2.2369	86.8467	11.9268	0.4081	141	120
1	463.0000	1.0000	10	0	2.2283	86.8182	11.9511	0.4627	137	125
1	464.0000	1.0000	10	0	2.2538	86.8171	11.7756	0.4145	142	118
1	465.0000	1.0000	10	0	2.2344	86.8406	11.7934	0.3758	142	121
1	466.0000	1.0000	10	0	2.0986	86.8210	11.7006	0.4464	142	117
1	467.0000	1.0000	10	0	2.1311	86.8193	11.7777	0.4526	143	116
1	468.0000	1.0000	10	0	2.1194	86.8324	11.7741	0.4457	125	118
1	469.0000	1.0000	10	0	2.1659	86.8650	11.8593	0.4213	141	119
1	470.0000	1.0000	10	0	2.0919	86.8806	11.7779	0.3831	137	121
1	471.0000	1.0000	10	0	2.1812	86.9694	11.8207	0.4483	121	117
1	472.0000	1.0000	10	0	2.2390	86.9359	11.9966	0.4556	145	120
1	473.0000	1.0000	10	0	2.1699	86.8026	11.7598	0.4392	139	109
1	474.0000	1.0000	10	0	1.8601	86.7691	12.0594	0.5752	122	108
1	475.0000	1.0000	10	0	2.2034	86.8381	11.9353	0.5179	136	113
1	476.0000	1.0000	10	0	2.2775	86.7764	11.9884	0.4401	134	105
1	477.0000	1.0000	9	0	2.1418	86.8658	11.8686	0.5451	115	94
1	478.0000	1.0000	10	0	2.3047	86.7726	11.9793	0.3466	113	91
1	479.0000	1.0000	10	0	2.1519	86.7872	11.8932	0.3580	102	84
1	480.0000	1.0000	9	0	2.0809	86.7693	11.8301	0.5582	105	78
1	481.0000	1.0000	9	0	2.0768	86.8929	11.8595	0.3976	119	73
1	482.0000	1.0000	8	0	1.5780	86.8439	11.7732	0.6452	123	69
0	483.0000	1.0000	0	3	0.0000	0.0000	0.0000	0.0000	107	68
1	484.0000	1.0000	8	0	37.8850	107.3514	28.1664	1.1156	110	66
1	485.0000	1.0000	7	0	38.1149	107.4334	27.3618	0.8591	118	73
1	486.0000	1.0000	8	0	37.9521	107.3032	27.7138	0.6763	127	74
1	487.0000	1.0000	9	0	37.7967	107.2764	27.8293	0.6043	122	75
1	488.0000	1.0000	8	0	38.2609	107.2401	28.2498	0.2095	130	75
1	489.0000	1.0000	8	0	38.2482	107.2420	28.2129	0.1985	132	88
1	490.0000	1.0000	9	0	38.3533	106.9907	28.7197	0.6701	139	89
1	491.0000	1.0000	9	0	38.2327	107.1815	28.3522	0.2631	139	96
1	492.0000	1.0000	9	0	37.9337	106.9296	28.6972	0.4135	142	101
1	493.0000	1.0000	9	0	38.0906	107.2852	28.5319	0.3144	144	104
1	494.0000	1.0000	8	0	38.0643	107.2758	28.5636	0.2085	147	104
1	495.0000	1.0000	9	0	38.0665	107.2129	28.7075	0.2325	152	110
1	496.0000	1.0000	9	0	37.7670	107.1405	28.7428	0.4207	152	111
1	497.0000	1.0000	9	0	37.9387	107.4145	28.7026	0.3168	156	115
1	498.0000	1.0000	9	0	37.6474	107.2781	28.6626	0.3371	156	120
1	499.0000	1.0000	9	0	37.8056	107.3508	28.9849	0.3692	156	121
1	500.0000	1.0000	9	0	37.7500	107.4140	28.9518	0.2949	154	120
1	501.0000	1.0000	9	0	37.8499	107.4100	28.9826	0.1990	151	125
1	502.0000	1.0000	10	0	37.8925	107.3764	28.9525	0.2699	158	115
1	503.0000	1.0000	9	0	37.8850	107.4475	28.9083	0.2659	152	123
1	504.0000	1.0000	9	0	37.6866	107.4086	28.8871	0.2649	150	117
1	505.0000	1.0000	9	0	37.8547	107.4442	28.7760	0.3923	155	117
1	506.0000	1.0000	9	0	37.7324	107.1756	28.7701	0.4023	163	124
1	507.0000	1.0000	9	0	38.1115	107.2602	28.9484	0.1544	157	120
1	508.0000	1.0000	9	0	37.9127	106.8329	29.2096	0.4448	155	118
1	509.0000	1.0000	9	0	38.3166	107.2239	29.0353	0.3731	153	118
1	510.0000	1.0000	9	0	37.9991	107.1672	29.0713	0.4358	156	116
1	511.0000	1.0000	9	0	38.7333	106.8873	29.4218	0.3237	154	108
1	512.0000	1.0000	9	0	38.6617	106.5060	29.7614	0.7440	151	105
1	513.0000	1.0000	9	0	38.7429	106.4856	29.7657	0.7054	155	101
1	514.0000	1.0000	9	0	38.7739	106.5705	29.9416	0.7138	142	95
1	515.0000	1.0000	9	0	37.9927	106.4845	29.6504	1.1092	147	95
1	516.0000	1.0000	9	0	37.1949	107.2589	29.9526	1.3224	131	82
1	517.0000	1.0000	10	0	36.9261	107.5146	30.3858	0.9291	147	93
1	518.0000	1.0000	10	0	36.6416	107.9474	30.1699	0.1778	151	102
1	519.0000	1.0000	10	0	36.5395	107.8967	30.1297	0.2070	149	105
1	520.0000	1.0000	10	0	36.5652	107.9776	30.1195	0.1765	147	111
1	521.0000	1.0000	10	0	36.3482	107.9975	30.0830	0.2306	148	112
1	522.0000	1.0000	10	0	36.3079	108.0766	29.9781	0.2227	143	112
1	523.0000	1.0000	9	0	36.0812	107.7985	29.9297	0.3543	143	116
1	524.0000	1.0000	10	0	36.1616	107.9782	30.0849	0.2859	141	111
1	525.0000	1.0000	10	0	36.2465	107.9532	30.1501	0.2361	136	112
1	526.0000	1.0000	10	0	35.9318	107.9360	30.0611	0.2269	151	106
1	527.0000	1.0000	10	0	36.3101	107.7770	30.1802	0.2941	140	100
1	528.0000	1.0000	10	0	36.5461	107.6410	30.1329	0.5897	150	103
1	529.0000	1.0000	10	0	36.1045	107.7862	30.3462	0.2595	151	92
1	530.0000	1.0000	10	0	36.1628	107.7816	30.4869	0.1859	145	101
1	531.0000	1.0000	9	0	36.0055	107.7819	30.4976	0.1394	149	103
1	532.0000	1.0000	10	0	36.0746	107.7924	30.4036	0.1858	153	108
1	533.0000	1.0000	10	0	36.0391	107.7974	30.5287	0.3003	144	112
1	534.0000	1.0000	10	0	36.0239	107.6981	30.3123	0.2383	151	107
1	535.0000	1.0000	10	0	36.0587	107.5976	30.3808	0.2115	147	121
1	536.0000	1.0000	9	0	36.1217	107.5671	30.3518	0.2716	157	119
1	537.0000	1.0000	10	0	36.2638	107.4719	30.4434	0.2068	151	112
1	538.0000	1.0000	10	0	36.3846	107.3769	30.7355	0.2606	151	108
1	539.0000	1.0000	10	0	36.2241	107.4380	30.7177	0.2910	141	103
1	540.0000	1.0000	10	0	35.7906	107.1989	30.8470	0.7841	154	110
1	541.0000	1.0000	9	0	35.8121	107.3354	30.3328	0.9363	145	99
1	542.0000	1.0000	9	0	34.8416	107.9955	31.2558	0.1570	150	103
1	543.0000	1.0000	9	0	34.8602	108.0270	31.3224	0.2212	149	104
1	544.0000	1.0000	10	0	34.7800	107.9817	31.3030	0.1740	148	108
1	545.0000	1.0000	9	0	35.1684	107.5524	30.6653	0.7418	145	104
1	546.0000	1.0000	10	0	34.4407	107.6795	30.9600	0.5346	148	101
1	547.0000	1.0000	10	0	34.8889	107.9940	30.6262	0.5378	146	97
1	548.0000	1.0000	9	0	34.9930	107.8298	30.5634	0.5634	155	106
1	549.0000	1.0000	10	0	34.8761	107.6578	30.9229	0.7854	152	111
1	550.0000	1.0000	10	0	34.2877	107.9949	30.1152	0.3366	150	111
1	551.0000	1.0000	10	0	34.4933	107.8810	30.3909	0.3073	154	110
1	552.0000	1.0000	10	0	34.5665	107.9864	30.3818	0.2603	152	114
1	553.0000	1.0000	10	0	34.4178	107.9444	30.3219	0.2033	149	112
1	554.0000	1.0000	10	0	34.4506	108.0423	30.3495	0.1970	154	116
1	555.0000	1.0000	10	0	34.2098	107.8763	30.1405	0.4726	150	117
1	556.0000	1.0000	10	0	34.1786	107.8854	30.2660	0.3894	156	119
1	557.0000	1.0000	10	0	34.2377	108.0851	30.2473	0.2222	155	116
1	558.0000	1.0000	10	0	34.1503	107.8783	29.8408	0.6052	147	117
1	559.0000	1.0000	10	0	34.1628	108.0918	30.1262	0.2274	153	118
1	560.0000	1.0000	10	0	34.0676	108.1121	30.1498	0.2319	152	116
1	561.0000	1.0000	10	0	33.9215	108.1176	30.1243	0.2052	149	112
1	562.0000	1.0000	10	0	33.9342	108.1873	30.0906	0.2797	144	109
1	563.0000	1.0000	10	0	33.7005	108.1541	30.1911	0.2071	144	112
1	564.0000	1.0000	10	0	33.7835	108.1822	30.1930	0.2822	143	110
1	565.0000	1.0000	10	0	33.7458	108.2541	30.2000	0.2332	144	111
1	566.0000	1.0000	10	0	33.6035	107.9948	30.3166	0.6817	139	113
1	567.0000	1.0000	10	0	33.8599	108.1910	30.0994	0.2875	146	105
1	568.0000	1.0000	10	0	33.8440	108.0770	30.1297	0.2707	146	102
1	569.0000	1.0000	10	0	33.7199	108.0413	30.0397	0.4052	153	107
1	570.0000	1.0000	10	0	33.5525	108.1120	29.9591	0.2791	142	97
1	571.0000	1.0000	10	0	33.5329	108.0833	29.8308	0.3695	134	96
1	572.0000	1.0000	10	0	33.4572	107.6570	29.8189	0.9830	130	92
1	573.0000	1.0000	9	0	33.6838	107.8942	29.6842	0.4852	127	89
1	574.0000	1.0000	9	0	33.3116	107.6813	29.7100	0.5493	123	92
1	575.0000	1.0000	9	0	33.0822	107.5429	29.9877	0.8611	127	84
1	576.0000	1.0000	10	0	33.6363	107.7896	29.7569	0.7467	123	81
1	577.0000	1.0000	10	0	33.3819	107.1788	29.1540	1.3112	129	76
1	578.0000	1.0000	9	0	33.8916	107.5417	29.8353	0.5545	120	75
1	579.0000	1.0000	9	0	33.6153	107.1912	29.3272	0.7561	124	70
1	580.0000	1.0000	10	0	33.7345	106.8844	30.0176	0.9584	112	68
1	581.0000	1.0000	10	0	34.2336	107.2938	30.2725	0.4153	113	69
1	582.0000	1.0000	10	0	34.2959	107.4661	29.9614	0.7563	108	66
1	583.0000	1.0000	9	0	33.9029	107.2723	29.8991	0.8324	96	59
1	584.0000	1.0000	10	0	33.8173	107.2291	29.8125	0.5889	114	60
1	585.0000	1.0000	9	0	33.9018	107.5110	29.4134	0.6101	102	57
1	586.0000	1.0000	8	0	34.1672	107.1093	29.3334	1.5522	94	54
1	587.0000	1.0000	9	0	33.9742	107.6453	28.8411	1.0873	104	57
1	588.0000	1.0000	9	0	34.6168	107.3244	29.4300	0.5330	102	62
1	589.0000	1.0000	9	0	34.4256	107.0849	29.9983	0.4316	116	64
1	590.0000	1.0000	10	0	34.2820	107.1857	29.7045	0.6564	106	65
1	591.0000	1.0000	10	0	34.7693	107.2652	30.0276	0.8520	114	70
1	592.0000	1.0000	9	0	34.3227	107.5833	29.9514	0.4491	125	80
1	593.0000	1.0000	10	0	34.3050	107.6618	30.1052	0.3913	130	87
1	594.0000	1.0000	10	0	34.5603	107.5718	30.1030	0.2990	141	95
1	595.0000	1.0000	10	0	34.3724	107.5987	30.1595	0.2413	144	99
1	596.0000	1.0000	9	0	34.7007	107.6020	30.0087	0.6059	142	106
1	597.0000	1.0000	9	0	34.5760	107.6612	30.1893	0.2484	141	108
1	598.0000	1.0000	10	0	34.5020	107.6182	30.1472	0.2172	147	108
1	599.0000	1.0000	10	0	34.4073	107.7271	30.0901	0.2261	150	104
1	600.0000	1.0000	10	0	34.5542	107.7072	30.2228	0.1917	150	111
1	601.0000	1.0000	10	0	34.4561	107.6656	30.3781	0.3049	160	104
1	602.0000	1.0000	10	0	34.4501	107.5292	30.3832	0.3066	147	104
1	603.0000	1.0000	10	0	34.4579	107.4885	30.3543	0.2523	154	97
1	604.0000	1.0000	9	0	35.0799	107.8939	29.9920	0.8032	145	93
1	605.0000	1.0000	10	0	34.2749	107.2891	30.4805	0.3578	155	91
1	606.0000	1.0000	9	0	34.5459	107.3333	30.5119	0.2667	152	92
1	607.0000	1.0000	9	0	33.9434	107.3833	31.5454	0.9044	159	96
1	608.0000	1.0000	10	0	34.2282	106.6972	32.6984	0.4771	153	93
1	609.0000	1.0000	9	0	34.2494	106.7295	32.8151	0.3342	153	98
1	610.0000	1.0000	10	0	34.1372	106.5708	32.9591	0.4698	151	101
1	611.0000	1.0000	10	0	34.3184	106.8408	32.9422	0.2454	151	105
1	612.0000	1.0000	10	0	34.1264	106.8157	32.9153	0.3133	152	100
1	613.0000	1.0000	10	0	34.2757	106.7774	32.9291	0.2497	141	99
1	614.0000	1.0000	9	0	34.2824	106.7405	32.9230	0.2409	137	94
1	615.0000	1.0000	10	0	34.4073	106.5861	33.0926	0.2400	140	100
1	616.0000	1.0000	10	0	34.3637	106.7229	32.9867	0.2584	145	107
1	617.0000	1.0000	10	0	34.4288	106.6995	33.0283	0.2421	151	108
1	618.0000	1.0000	10	0	34.4692	106.7203	33.0430	0.2506	157	115
1	619.0000	1.0000	10	0	34.4674	106.6782	32.9687	0.2473	151	111
1	620.0000	1.0000	10	0	34.7168	106.5617	33.0830	0.2849	158	117
1	621.0000	1.0000	10	0	34.7625	106.5683	33.0851	0.2559	150	121
1	622.0000	1.0000	10	0	34.7571	106.6087	32.9685	0.1972	152	122
1	623.0000	1.0000	10	0	34.6464	106.5628	33.0789	0.2656	155	121
1	624.0000	1.0000	10	0	34.6449	106.4991	33.0960	0.2004	163	121
1	625.0000	1.0000	10	0	34.6767	106.5258	33.0488	0.3108	159	119
1	626.0000	1.0000	10	0	34.4765	106.5867	32.8103	0.2447	156	123
1	627.0000	1.0000	10	0	34.4854	106.5908	32.9761	0.3480	153	118
1	628.0000	1.0000	9	0	34.3948	106.5600	33.0432	0.3351	159	118
1	629.0000	1.0000	10	0	34.4868	106.4772	33.2074	0.4117	154	122
1	630.0000	1.0000	10	0	34.1910	106.5380	32.7968	0.1778	160	123
1	631.0000	1.0000	10	0	34.3948	106.4568	32.9526	0.2867	160	120
1	632.0000	1.0000	9	0	34.2004	106.5165	32.7822	0.2156	149	115
1	633.0000	1.0000	10	0	34.1795	106.3425	32.9151	0.4524	146	114
1	634.0000	1.0000	10	0	34.2271	106.4000	32.9677	0.2797	153	103
1	635.0000	1.0000	10	0	33.4291	106.8685	32.1245	0.9750	149	100
1	636.0000	1.0000	9	0	32.1918	107.7067	31.5705	0.3676	145	104
1	637.0000	1.0000	10	0	31.9863	107.9388	31.4159	0.1710	143	113
1	638.0000	1.0000	9	0	31.9717	107.9988	31.4235	0.1854	156	112
1	639.0000	1.0000	10	0	31.8814	108.0310	31.3392	0.1656	151	115
1	640.0000	1.0000	10	0	31.9795	107.8536	31.0158	0.5413	151	116
1	641.0000	1.0000	9	0	32.0020	107.9362	31.4212	0.1587	148	119
1	642.0000	1.0000	10	0	31.9557	107.9723	31.4095	0.1652	146	118
1	643.0000	1.0000	10	0	32.4408	107.3662	31.5425	0.7236	149	115
1	644.0000	1.0000	10	0	32.0247	107.8481	30.5556	0.6828	152	109
1	645.0000	1.0000	10	0	32.4932	107.4768	31.2865	0.3624	153	109
1	646.0000	1.0000	10	0	32.1261	107.6384	30.7726	0.4113	151	107
1	647.0000	1.0000	10	0	31.9233	107.9540	30.5077	0.6429	156	114
1	648.0000	1.0000	10	0	31.4421	108.2881	30.8156	0.3486	150	116
1	649.0000	1.0000	10	0	31.4829	108.1276	30.8525	0.1922	154	123
1	650.0000	1.0000	10	0	31.4172	108.1657	30.8630	0.1538	157	121
1	651.0000	1.0000	10	0	31.2434	108.1861	30.6690	0.2813	152	118
1	652.0000	1.0000	10	0	31.2123	108.2225	30.6474	0.2081	159	126
1	653.0000	1.0000	10	0	31.3616	108.1135	30.7296	0.1824	153	118
1	654.0000	1.0000	10	0	31.3524	108.1448	30.8477	0.2759	155	123
1	655.0000	1.0000	10	0	31.4942	108.1486	30.8717	0.2862	149	124
1	656.0000	1.0000	10	0	31.4110	108.0847	30.8362	0.2250	149	122
1	657.0000	1.0000	10	0	31.4505	107.9933	30.8492	0.2254	154	126
1	658.0000	1.0000	10	0	31.4619	107.9979	30.8458	0.2123	159	128
1	659.0000	1.0000	10	0	31.4950	107.9844	30.9301	0.3066	155	126
1	660.0000	1.0000	10	0	31.3828	108.1359	30.8593	0.3283	153	126
1	661.0000	1.0000	10	0	31.3912	108.0334	30.7494	0.1567	156	120
1	662.0000	1.0000	10	0	31.4670	107.9708	30.6963	0.1320	158	126
1	663.0000	1.0000	10	0	31.4671	107.9367	30.7154	0.1590	158	130
1	664.0000	1.0000	10	0	31.4389	108.0444	30.7063	0.2439	161	126
1	665.0000	1.0000	10	0	31.5508	107.8770	30.7591	0.2175	144	127
1	666.0000	1.0000	10	0	31.7688	107.7767	30.5073	0.3215	145	114
1	667.0000	1.0000	10	0	31.9163	107.5914	30.4267	0.4000	158	119
1	668.0000	1.0000	10	0	32.1829	107.5101	30.5530	0.2860	152	120
1	669.0000	1.0000	10	0	32.1584	107.5187	30.3860	0.2712	153	117
1	670.0000	1.0000	10	0	32.2930	107.4664	30.5189	0.3071	153	127
1	671.0000	1.0000	10	0	32.3189	107.4249	30.5263	0.2295	145	117
1	672.0000	1.0000	10	0	31.9944	107.4131	30.4346	0.4285	148	122
1	673.0000	1.0000	10	0	31.7815	107.6328	30.7131	0.4243	173	115
1	674.0000	1.0000	10	0	31.6665	107.8153	30.5423	0.1401	150	124
1	675.0000	1.0000	10	0	31.7290	107.7775	30.5979	0.2430	152	125
1	676.0000	1.0000	10	0	31.5372	107.6551	30.3526	0.3366	148	129
1	677.0000	1.0000	10	0	31.8038	107.8362	30.6047	0.2728	145	126
1	678.0000	1.0000	10	0	31.6382	107.9254	30.5068	0.2385	145	121
1	679.0000	1.0000	10	0	31.7027	107.8256	30.5260	0.3268	141	110
1	680.0000	1.0000	10	0	32.0304	107.0672	30.0598	0.8390	150	102
1	681.0000	1.0000	10	0	32.5486	107.1231	30.3479	0.5743	153	108
1	682.0000	1.0000	10	0	32.6213	107.2070	30.0319	0.3012	150	114
1	683.0000	1.0000	10	0	32.7488	107.2674	29.8878	0.1789	149	120
1	684.0000	1.0000	10	0	32.7579	107.3244	29.8887	0.2348	160	122
1	685.0000	1.0000	10	0	32.7064	107.2442	29.9427	0.1759	161	123
1	686.0000	1.0000	10	0	32.8796	107.3004	29.8512	0.2764	152	123
1	687.0000	1.0000	10	0	32.6458	107.3737	29.9012	0.3277	155	129
1	688.0000	1.0000	10	0	32.7115	107.2790	29.8674	0.1603	151	123
1	689.0000	1.0000	10	0	32.7370	107.2107	29.9360	0.1847	164	123
1	690.0000	1.0000	9	0	32.6497	107.2380	29.8379	0.1630	156	126
1	691.0000	1.0000	10	0	32.7252	107.1976	29.8854	0.1763	170	126
1	692.0000	1.0000	10	0	32.7254	107.1813	29.7614	0.1071	151	119
1	693.0000	1.0000	10	0	32.8169	107.1176	29.8491	0.2053	163	130
1	694.0000	1.0000	10	0	32.8789	107.0672	29.7869	0.2501	164	124
1	695.0000	1.0000	10	0	32.9009	107.0663	29.7123	0.1698	162	128
1	696.0000	1.0000	10	0	32.8594	106.9329	29.4660	0.3693	159	122
1	697.0000	1.0000	9	0	32.7856	107.1517	29.4378	0.1551	151	125
1	698.0000	1.0000	9	0	32.8585	107.1082	29.4496	0.1304	160	125
1	699.0000	1.0000	9	0	32.9053	107.1152	29.4914	0.2021	158	123
1	700.0000	1.0000	10	0	32.7206	106.9118	29.3781	0.3272	155	122
1	701.0000	1.0000	10	0	32.9188	107.1235	29.6252	0.2055	156	118
1	702.0000	1.0000	10	0	32.9097	107.1480	29.6395	0.2489	158	131
1	703.0000	1.0000	9	0	32.7842	107.1308	29.4989	0.1421	154	127
1	704.0000	1.0000	9	0	32.8218	107.1007	29.4759	0.1053	162	134
1	705.0000	1.0000	9	0	32.7808	107.1403	29.4401	0.0918	157	131
1	706.0000	1.0000	9	0	32.7245	107.1973	29.4707	0.2085	153	128
1	707.0000	1.0000	9	0	32.7773	107.0876	29.5388	0.1962	154	119
1	708.0000	1.0000	10	0	32.8377	107.1168	29.4386	0.1961	156	123
1	709.0000	1.0000	9	0	32.8856	107.0095	29.6445	0.2030	151	122
1	710.0000	1.0000	9	0	32.7909	107.0843	29.4973	0.1723	158	128
1	711.0000	1.0000	9	0	32.8257	107.0493	29.4718	0.1585	157	129
1	712.0000	1.0000	8	0	32.7669	107.1569	29.3281	0.2333	157	130
1	713.0000	1.0000	8	0	32.7730	107.0613	29.5177	0.1263	154	123
1	714.0000	1.0000	10	0	32.7672	107.0196	29.4908	0.1764	161	126
1	715.0000	1.0000	10	0	32.7792	106.9760	29.5844	0.2952	157	125
1	716.0000	1.0000	9	0	32.7607	107.0255	29.5165	0.1112	152	123
1	717.0000	1.0000	9	0	32.7043	107.0948	29.4473	0.2204	158	125
1	718.0000	1.0000	9	0	32.6678	107.0681	29.4682	0.1754	159	118
1	719.0000	1.0000	10	0	32.6218	107.0562	29.5439	0.2354	153	122
1	720.0000	1.0000	9	0	32.5288	106.9892	29.4276	0.2078	155	124
1	721.0000	1.0000	9	0	32.5633	107.0095	29.4432	0.2022	154	129
1	722.0000	1.0000	9	0	32.3112	107.0125	29.2799	0.2828	150	127
1	723.0000	1.0000	10	0	32.6024	106.9784	29.4035	0.1617	151	122
1	724.0000	1.0000	9	0	32.5934	106.7239	29.4259	0.3998	146	123
1	725.0000	1.0000	9	0	32.6535	106.9473	29.4206	0.1987	146	120
1	726.0000	1.0000	9	0	32.4401	106.8872	29.4121	0.2259	152	126
1	727.0000	1.0000	10	0	32.4859	106.8669	29.5427	0.3127	143	119
1	728.0000	1.0000	9	0	32.3337	106.8544	29.4992	0.3935	150	122
1	729.0000	1.0000	10	0	32.3743	106.8346	29.3459	0.3502	154	121
1	730.0000	1.0000	9	0	32.0857	106.5650	29.3923	0.4634	148	130
1	731.0000	1.0000	10	0	31.5879	106.4899	29.1671	0.3437	159	122
1	732.0000	1.0000	10	0	31.7058	106.5089	29.2983	0.3628	155	120
1	733.0000	1.0000	10	0	31.7511	106.6743	29.2323	0.3093	153	114
1	734.0000	1.0000	9	0	31.7352	106.6985	29.3132	0.2224	154	121
1	735.0000	1.0000	9	0	31.6320	106.7077	29.2613	0.1996	152	120
1	736.0000	1.0000	9	0	31.6481	106.4827	29.3159	0.3397	146	122
1	737.0000	1.0000	9	0	31.7406	106.6498	29.2628	0.3738	153	126
1	738.0000	1.0000	10	0	31.4802	106.4664	29.2181	0.4057	151	117
1	739.0000	1.0000	10	0	31.6310	106.6555	29.2510	0.1895	156	119
1	740.0000	1.0000	9	0	31.3766	106.6375	29.3127	0.3207	150	124
1	741.0000	1.0000	9	0	31.5243	106.6745	29.1979	0.1965	159	131
1	742.0000	1.0000	10	0	31.6089	106.5985	29.3361	0.2470	150	118
1	743.0000	1.0000	10	0	31.6054	106.5943	29.3386	0.2488	151	121
1	744.0000	1.0000	10	0	31.5414	106.5890	29.4446	0.1929	144	115
1	745.0000	1.0000	10	0	31.4712	106.6476	29.2252	0.2499	146	118
1	746.0000	1.0000	9	0	31.5241	106.6025	29.3074	0.1767	163	133
1	747.0000	1.0000	10	0	31.4846	106.5798	29.3063	0.2168	148	116
1	748.0000	1.0000	9	0	31.3743	106.6177	29.2975	0.1803	153	123
1	749.0000	1.0000	10	0	31.5275	106.5927	29.2069	0.2122	150	115
1	750.0000	1.0000	10	0	31.4011	106.3113	29.2043	0.4279	150	116
1	751.0000	1.0000	9	0	31.5110	106.5021	29.3598	0.3475	148	111
1	752.0000	1.0000	10	0	31.4059	106.5296	29.3233	0.1948	146	111
1	753.0000	1.0000	10	0	31.4365	106.5261	29.3470	0.1999	145	107
1	754.0000	1.0000	9	0	31.2873	106.5641	29.2244	0.2115	169	121
1	755.0000	1.0000	10	0	31.2660	106.4409	29.4025	0.2665	144	113
1	756.0000	1.0000	10	0	31.5522	106.5457	29.4139	0.4236	150	109
1	757.0000	1.0000	10	0	31.4880	106.5345	29.4817	0.3791	143	110
1	758.0000	1.0000	10	0	31.3954	106.4918	29.3087	0.2019	149	116
1	759.0000	1.0000	10	0	31.4364	106.4284	29.2831	0.2311	155	120
1	760.0000	1.0000	10	0	31.3557	106.5052	29.2451	0.1648	147	123
1	761.0000	1.0000	10	0	31.4055	106.4302	29.3878	0.1801	178	118
1	762.0000	1.0000	10	0	31.2663	106.3470	29.4511	0.4078	147	119
1	763.0000	1.0000	10	0	31.2751	106.3328	29.5187	0.3516	138	111
1	764.0000	1.0000	10	0	31.4292	106.3404	29.4492	0.3492	150	111
1	765.0000	1.0000	10	0	31.3357	106.3960	29.3546	0.4916	151	116
1	766.0000	1.0000	10	0	31.1521	106.4382	29.1746	0.2619	136	112
1	767.0000	1.0000	10	0	31.0334	106.2825	29.1920	0.3010	143	111
1	768.0000	1.0000	10	0	30.9788	106.2595	29.2891	0.5145	138	113
1	769.0000	1.0000	10	0	30.9615	106.2969	29.1208	0.2037	145	117
1	770.0000	1.0000	10	0	30.8408	106.2921	29.0382	0.3130	147	115
1	771.0000	1.0000	10	0	30.9631	106.1971	29.1351	0.2401	143	115
1	772.0000	1.0000	10	0	30.9656	106.1745	29.1453	0.2170	156	123
1	773.0000	1.0000	10	0	30.7145	106.1196	29.0029	0.3844	151	111
1	774.0000	1.0000	10	0	30.6785	105.8733	29.2393	0.4722	151	117
1	775.0000	1.0000	10	0	30.6203	105.8668	29.0416	0.2001	139	113
1	776.0000	1.0000	10	0	30.8240	105.8795	29.2979	0.3448	144	117
1	777.0000	1.0000	10	0	30.6972	105.7551	29.2436	0.2866	149	113
1	778.0000	1.0000	10	0	30.7619	105.8015	29.2953	0.3713	149	118
1	779.0000	1.0000	10	0	30.6081	105.6649	29.1325	0.2379	155	120
1	780.0000	1.0000	10	0	30.8121	105.6158	29.2571	0.2902	148	115
1	781.0000	1.0000	10	0	30.5601	105.6891	29.1105	0.2729	146	114
1	782.0000	1.0000	10	0	30.5468	105.5171	29.2201	0.2651	147	116
1	783.0000	1.0000	10	0	30.7410	105.6391	29.1756	0.2933	149	118
1	784.0000	1.0000	10	0	30.6240	105.7442	28.9129	0.2588	140	115
1	785.0000	1.0000	10	0	30.6195	105.6330	29.1678	0.2601	148	113
1	786.0000	1.0000	10	0	30.6258	105.5994	29.1052	0.2278	153	119
1	787.0000	1.0000	10	0	30.5803	105.5308	29.1176	0.2603	155	124
1	788.0000	1.0000	10	0	30.6604	105.1555	29.2885	0.4700	152	120
1	789.0000	1.0000	10	0	30.5966	105.4852	29.1209	0.2455	157	121
1	790.0000	1.0000	10	0	30.5938	105.5055	29.1300	0.3654	148	119
1	791.0000	1.0000	10	0	30.6324	105.4578	29.1965	0.3309	156	123
1	792.0000	1.0000	10	0	30.4953	105.4120	29.0086	0.2305	161	116
1	793.0000	1.0000	10	0	30.5190	105.4180	29.0931	0.2690	162	124
1	794.0000	1.0000	10	0	30.5152	105.4062	29.1231	0.2534	152	122
1	795.0000	1.0000	10	0	30.5604	105.4678	29.1385	0.2530	155	122
1	796.0000	1.0000	10	0	30.5699	105.3360	29.2116	0.2871	148	118
1	797.0000	1.0000	10	0	30.5135	105.3791	29.0872	0.2795	145	119
1	798.0000	1.0000	10	0	30.3993	105.4211	28.9183	0.1994	149	120
1	799.0000	1.0000	10	0	30.4149	105.4065	29.0942	0.3295	143	120
1	800.0000	1.0000	10	0	30.3123	105.3399	29.0373	0.2991	158	125
1	801.0000	1.0000	10	0	30.1805	105.1292	28.8022	0.3922	155	120
1	802.0000	1.0000	10	0	30.1055	105.1027	28.7968	0.3882	149	124
1	803.0000	1.0000	10	0	30.2256	104.9998	28.7793	0.4012	150	112
1	804.0000	1.0000	10	0	30.2459	105.2354	28.8610	0.1937	142	116
1	805.0000	1.0000	10	0	30.1508	105.3169	28.7356	0.1593	139	115
1	806.0000	1.0000	10	0	30.2193	105.3275	29.0256	0.3719	155	116
1	807.0000	1.0000	10	0	30.1016	105.3061	28.9734	0.3243	146	121
1	808.0000	1.0000	10	0	30.0427	105.3158	28.7676	0.1990	150	116
1	809.0000	1.0000	10	0	30.1232	105.3386	29.0209	0.4028	139	110
1	810.0000	1.0000	10	0	29.9427	104.8896	28.9433	0.4887	147	112
1	811.0000	1.0000	10	0	29.9827	105.0167	28.8150	0.5797	147	110
1	812.0000	1.0000	10	0	30.2354	104.9616	29.2084	0.5359	144	110
1	813.0000	1.0000	10	0	29.8878	105.1342	28.9937	0.5565	138	113
1	814.0000	1.0000	10	0	29.6677	105.2391	28.6801	0.2039	139	107
1	815.0000	1.0000	10	0	29.7166	105.2459	28.7511	0.4262	145	111
1	816.0000	1.0000	10	0	29.8297	105.2668	28.8918	0.3812	138	111
1	817.0000	1.0000	10	0	29.7781	105.1987	28.7618	0.3478	144	110
1	818.0000	1.0000	10	0	29.5990	105.1720	28.5709	0.3159	139	98
1	819.0000	1.0000	10	0	29.5649	105.0582	28.0700	0.7110	119	77
1	820.0000	1.0000	9	0	30.7015	104.3497	29.2733	1.0986	91	62
1	821.0000	1.0000	7	0	29.5380	104.8390	28.9447	1.3389	62	45
1	822.0000	1.0000	7	0	0.5614	83.8540	2.7339	0.8203	54	43
1	823.0000	1.0000	8	0	0.9267	83.8495	3.0826	0.6298	74	58
1	824.0000	1.0000	9	0	0.7541	83.6951	2.9034	0.5158	90	66
1	825.0000	1.0000	10	0	0.2547	83.9526	3.2687	0.6756	98	72
1	826.0000	1.0000	9	0	0.6473	83.9664	3.0300	0.3364	107	80
1	827.0000	1.0000	10	0	0.6177	83.8932	2.9974	0.2913	108	87
1	828.0000	1.0000	10	0	0.6115	83.9365	3.0131	0.3955	108	87
1	829.0000	1.0000	10	0	0.6503	83.8805	3.0027	0.4673	125	91
1	830.0000	1.0000	9	0	0.6195	83.9601	3.1282	0.4774	121	94
1	831.0000	1.0000	10	0	0.7016	83.9383	3.1539	0.5092	131	101
1	832.0000	1.0000	10	0	0.6622	83.8981	3.0037	0.3372	136	100
1	833.0000	1.0000	10	0	0.7213	83.9122	3.0575	0.3903	138	108
1	834.0000	1.0000	10	0	0.7812	83.9151	2.9560	0.3744	139	109
1	835.0000	1.0000	10	0	0.6239	83.8749	2.9365	0.4150	140	107
1	836.0000	1.0000	10	0	0.6417	83.9105	2.9965	0.3617	133	110
1	837.0000	1.0000	9	0	0.6236	83.9488	2.8617	0.3254	134	105
1	838.0000	1.0000	10	0	0.5952	83.9010	2.8474	0.3152	137	113
1	839.0000	1.0000	10	0	0.6553	83.9263	2.9650	0.3913	139	116
1	840.0000	1.0000	10	0	0.6012	83.9102	2.8489	0.3463	139	117
1	841.0000	1.0000	9	0	0.6059	83.9167	2.8718	0.2164	145	114
1	842.0000	1.0000	10	0	0.6093	83.8984	2.9898	0.3355	138	117
1	843.0000	1.0000	10	0	0.5940	83.9101	2.8764	0.3395	139	119
1	844.0000	1.0000	10	0	0.6326	83.8705	3.0189	0.4179	138	115
1	845.0000	1.0000	10	0	0.6192	83.8556	2.8840	0.3324	140	125
1	846.0000	1.0000	9	0	0.6589	83.9169	2.9407	0.4087	146	121
1	847.0000	1.0000	10	0	0.6478	83.8909	2.8438	0.3540	149	119
1	848.0000	1.0000	10	0	0.6153	83.8621	2.7846	0.3687	136	110
1	849.0000	1.0000	9	0	0.7551	83.8649	2.7861	0.3361	143	112
1	850.0000	1.0000	10	0	0.7622	83.8978	2.8296	0.3491	140	113
1	851.0000	1.0000	10	0	0.7787	83.8209	2.6799	0.4175	135	112
1	852.0000	1.0000	10	0	0.7666	83.7991	2.7855	0.3639	130	114
1	853.0000	1.0000	10	0	0.8061	83.8111	2.7311	0.3327	139	111
1	854.0000	1.0000	10	0	0.8184	83.7999	2.6814	0.3227	135	113
1	855.0000	1.0000	10	0	0.7706	83.7755	2.7388	0.4172	137	110
1	856.0000	1.0000	10	0	0.7727	83.8301	2.6690	0.3111	136	111
1	857.0000	1.0000	9	0	0.7726	83.8859	2.7332	0.4613	141	125
1	858.0000	1.0000	10	0	0.7057	83.7860	2.7367	0.3416	138	114
1	859.0000	1.0000	10	0	0.7096	83.8292	2.6745	0.4448	143	111
1	860.0000	1.0000	10	0	0.6958	83.7835	2.7181	0.3664	131	108
1	861.0000	1.0000	10	0	0.9429	83.6139	2.3259	0.6263	135	108
1	862.0000	1.0000	10	0	0.9637	83.7506	2.6018	0.4452	130	103
1	863.0000	1.0000	9	0	0.6131	83.7489	2.4994	0.5177	123	106
1	864.0000	1.0000	10	0	0.5898	83.7115	2.6156	0.5511	127	106
1	865.0000	1.0000	10	0	0.4626	83.6485	2.7838	0.5556	135	101
1	866.0000	1.0000	9	0	0.6311	83.6993	2.7697	0.3602	132	117
1	867.0000	1.0000	9	0	0.6091	83.7249	2.7212	0.2801	141	119
1	868.0000	1.0000	9	0	0.4827	83.7237	2.7922	0.3541	153	131
1	869.0000	1.0000	9	0	0.5391	83.7232	2.7651	0.4038	155	125
1	870.0000	1.0000	9	0	0.4094	83.7552	2.7434	0.4494	153	126
1	871.0000	1.0000	9	0	0.5067	83.7243	2.6740	0.4331	146	125
1	872.0000	1.0000	9	0	0.3802	83.7222	2.7527	0.4704	143	124
1	873.0000	1.0000	9	0	0.3863	83.7124	2.6595	0.2945	154	127
1	874.0000	1.0000	9	0	0.4094	83.6703	2.6398	0.3006	138	136
1	875.0000	1.0000	9	0	0.4125	83.7092	2.7601	0.3424	150	127
1	876.0000	1.0000	9	0	0.4274	83.6821	2.5968	0.3373	147	121
1	877.0000	1.0000	9	0	0.3320	83.7670	2.6459	0.3998	154	120
1	878.0000	1.0000	10	0	0.1735	83.7201	2.6874	0.5060	136	104
1	879.0000	1.0000	10	0	0.3906	83.7972	2.5740	0.5081	136	107
1	880.0000	1.0000	10	0	0.3463	83.8292	2.5504	0.3221	137	110
1	881.0000	1.0000	10	0	0.3762	83.9202	2.4777	0.3853	131	113
1	882.0000	1.0000	10	0	0.3045	83.9511	2.4119	0.4144	142	113
1	883.0000	1.0000	10	0	0.2724	83.9628	2.5231	0.3193	140	116
1	884.0000	1.0000	10	0	0.1668	84.0336	2.5969	0.4095	148	120
1	885.0000	1.0000	9	0	179.9868	95.9787	177.5387	0.3939	137	116
1	886.0000	1.0000	10	0	0.1365	84.0046	2.4065	0.4207	140	117
1	887.0000	1.0000	9	0	179.9862	95.9065	177.5764	0.4387	141	119
1	888.0000	1.0000	10	0	179.9463	95.9283	177.5570	0.3967	146	123
1	889.0000	1.0000	10	0	0.0519	84.0564	2.5060	0.3801	147	117
1	890.0000	1.0000	10	0	0.0551	84.0269	2.6135	0.2742	146	119
1	891.0000	1.0000	10	0	179.9165	95.9143	177.3957	0.3487	142	123
1	892.0000	1.0000	10	0	0.0166	84.0986	2.5881	0.4142	146	119
1	893.0000	1.0000	9	0	179.8257	95.8700	177.4681	0.4114	151	124
1	894.0000	1.0000	9	0	0.0587	84.1320	2.6151	0.4134	146	122
1	895.0000	1.0000	10	0	179.9832	95.9229	177.3442	0.3490	139	125
1	896.0000	1.0000	10	0	0.1277	84.1129	2.5640	0.3156	147	118
1	897.0000	1.0000	10	0	0.1476	84.1416	2.4511	0.3757	139	123
1	898.0000	1.0000	10	0	0.2371	84.0722	2.5491	0.4875	145	126
1	899.0000	1.0000	10	0	0.3067	84.0700	2.3696	0.5485	142	123
1	900.0000	1.0000	10	0	0.3567	83.9211	2.1936	0.6561	143	119
1	901.0000	1.0000	10	0	0.4599	84.0271	2.2870	0.4277	150	119
1	902.0000	1.0000	9	0	0.3966	84.0863	2.1937	0.4423	141	119
1	903.0000	1.0000	10	0	0.4777	84.0532	2.3535	0.3918	152	125
1	904.0000	1.0000	10	0	0.3819	84.0427	2.3574	0.3165	146	124
1	905.0000	1.0000	10	0	0.3514	84.0244	2.3794	0.4467	143	125
1	906.0000	1.0000	10	0	0.5075	84.0325	2.3968	0.3713	145	124
1	907.0000	1.0000	10	0	0.4444	84.0460	2.2856	0.3640	139	124
1	908.0000	1.0000	10	0	0.5247	84.0291	2.2358	0.3573	141	126
1	909.0000	1.0000	10	0	0.5644	84.0598	2.2669	0.4365	146	124
1	910.0000	1.0000	9	0	0.5411	84.1481	2.2477	0.4087	150	122
1	911.0000	1.0000	10	0	0.4280	84.0670	2.2267	0.4351	145	130
1	912.0000	1.0000	10	0	0.5451	84.0797	2.1365	0.3504	155	128
1	913.0000	1.0000	10	0	0.5861	84.0236	2.2077	0.3751	144	131
1	914.0000	1.0000	10	0	0.6649	84.0355	2.2290	0.4260	149	128
1	915.0000	1.0000	10	0	0.6520	84.0634	2.1394	0.3819	145	125
1	916.0000	1.0000	10	0	0.8933	83.9848	2.1545	0.3610	143	127
1	917.0000	1.0000	10	0	0.7812	83.9613	2.0227	0.3629	145	128
1	918.0000	1.0000	10	0	0.7987	84.0272	2.0622	0.4334	149	130
1	919.0000	1.0000	10	0	0.8740	84.0129	2.1140	0.4614	152	128
1	920.0000	1.0000	10	0	0.8011	84.0032	2.0875	0.4279	149	131
1	921.0000	1.0000	10	0	0.8330	84.0105	2.1271	0.3820	147	124
1	922.0000	1.0000	10	0	0.8686	84.0415	2.1150	0.3403	150	124
1	923.0000	1.0000	10	0	0.8678	84.0381	2.2495	0.4104	147	130
1	924.0000	1.0000	10	0	0.9756	83.9745	2.1285	0.2890	146	129
1	925.0000	1.0000	10	0	0.9361	83.9643	2.2276	0.3278	147	125
1	926.0000	1.0000	10	0	0.8791	84.0253	2.1850	0.3453	148	124
1	927.0000	1.0000	10	0	0.8915	84.0204	2.2000	0.4108	148	129
1	928.0000	1.0000	10	0	0.9346	83.9699	2.1587	0.2636	151	127
1	929.0000	1.0000	10	0	0.9149	83.9680	2.2858	0.2794	150	130
1	930.0000	1.0000	10	0	0.7957	84.0000	2.2764	0.3524	158	131
1	931.0000	1.0000	10	0	0.8587	84.0157	2.3219	0.4014	150	129
1	932.0000	1.0000	10	0	0.8217	83.9992	2.2319	0.3306	155	129
1	933.0000	1.0000	10	0	0.7513	84.0095	2.3404	0.3932	153	128
1	934.0000	1.0000	10	0	0.7388	83.9776	2.3150	0.3279	148	125
1	935.0000	1.0000	10	0	0.6597	83.9613	2.3713	0.3308	148	126
1	936.0000	1.0000	10	0	0.2635	83.7453	2.5053	0.4890	147	125
1	937.0000	1.0000	10	0	0.3025	83.9358	2.3789	0.4026	150	131
1	938.0000	1.0000	10	0	0.3725	83.9245	2.4219	0.4101	148	124
1	939.0000	1.0000	10	0	0.3194	83.9641	2.2922	0.4702	143	123
1	940.0000	1.0000	10	0	0.3216	83.9557	2.4228	0.4025	146	120
1	941.0000	1.0000	10	0	0.3037	83.9572	2.5338	0.3753	148	132
1	942.0000	1.0000	10	0	0.3659	83.9346	2.5134	0.3439	146	127
1	943.0000	1.0000	10	0	0.1024	83.9397	2.6005	0.4070	150	128
1	944.0000	1.0000	10	0	0.2259	83.9595	2.5298	0.3687	142	125
1	945.0000	1.0000	10	0	0.1342	83.9919	2.6627	0.5122	150	135
1	946.0000	1.0000	10	0	0.1015	83.8383	2.4905	0.3939	150	122
1	947.0000	1.0000	10	0	0.1005	83.8841	2.5763	0.3672	150	125
1	948.0000	1.0000	10	0	179.9715	96.1627	177.3577	0.3773	149	129
1	949.0000	1.0000	10	0	179.9330	96.1162	177.2652	0.3811	152	126
1	950.0000	1.0000	10	0	0.0452	83.8757	2.7385	0.3881	148	126
1	951.0000	1.0000	10	0	0.0357	83.8482	2.6905	0.3422	154	130
1	952.0000	1.0000	10	0	179.9642	96.1576	177.1291	0.4197	153	127
1	953.0000	1.0000	10	0	0.0864	83.8271	2.7698	0.4458	146	121
1	954.0000	1.0000	10	0	179.9403	96.1640	177.2394	0.4547	151	129
1	955.0000	1.0000	10	0	179.9868	96.1725	177.2284	0.3300	143	125
1	956.0000	1.0000	10	0	179.8372	96.1822	177.2413	0.3732	146	123
1	957.0000	1.0000	10	0	179.9038	96.1228	177.1112	0.4307	150	127
1	958.0000	1.0000	10	0	179.8085	96.2030	177.2066	0.3628	144	125
1	959.0000	1.0000	10	0	179.8185	96.2265	177.2049	0.4059	142	122
1	960.0000	1.0000	9	0	179.7997	96.1610	177.2201	0.3376	145	144
1	961.0000	1.0000	10	0	179.8712	96.2128	177.2920	0.3913	148	127
1	962.0000	1.0000	10	0	179.7997	96.1620	177.1260	0.5186	147	127
1	963.0000	1.0000	10	0	179.7531	96.2334	177.1732	0.3527	143	127
1	964.0000	1.0000	9	0	179.8059	96.1948	177.1050	0.3400	142	135
1	965.0000	1.0000	9	0	179.7551	96.2256	177.0504	0.3073	162	137
1	966.0000	1.0000	9	0	179.7266	96.2236	176.9360	0.4137	146	130
1	967.0000	1.0000	9	0	179.6421	96.2092	177.0223	0.3560	153	135
1	968.0000	1.0000	9	0	179.5665	96.2447	176.9180	0.3846	164	141
1	969.0000	1.0000	9	0	179.6377	96.2197	176.8948	0.3513	164	133
1	970.0000	1.0000	9	0	179.6683	96.1944	176.9469	0.3635	154	136
1	971.0000	1.0000	9	0	179.6591	96.2396	176.9050	0.3899	151	134
1	972.0000	1.0000	10	0	179.6821	96.2789	176.9517	0.3596	147	125
1	973.0000	1.0000	9	0	179.7212	96.2761	176.9660	0.4617	147	131
1	974.0000	1.0000	9	0	179.6125	96.2486	176.9075	0.3948	157	126
1	975.0000	1.0000	9	0	179.6013	96.2267	177.0731	0.3316	164	134
1	976.0000	1.0000	9	0	179.5887	96.1096	176.8525	0.5007	166	138
1	977.0000	1.0000	9	0	179.6297	96.1918	177.0191	0.3055	156	129
1	978.0000	1.0000	9	0	179.5497	96.2190	176.9927	0.4119	168	129
1	979.0000	1.0000	9	0	179.5338	96.2325	177.0105	0.3475	149	132
1	980.0000	1.0000	8	0	179.5185	96.2073	177.0642	0.3737	147	123
1	981.0000	1.0000	9	0	179.4694	96.2497	177.2026	0.5440	142	107
1	982.0000	1.0000	9	0	0.8849	83.2366	3.2411	0.8953	136	104
1	983.0000	1.0000	9	0	2.4393	83.4528	2.9465	0.3923	139	113
1	984.0000	1.0000	9	0	2.4710	83.4114	2.8473	0.4001	145	121
1	985.0000	1.0000	9	0	1.9259	83.4008	3.1394	0.6249	138	120
1	986.0000	1.0000	8	0	2.2258	83.3688	2.9414	0.2796	145	102
1	987.0000	1.0000	9	0	1.3680	83.1833	3.3538	0.7121	150	111
1	988.0000	1.0000	9	0	0.4911	83.5206	3.7317	0.4561	150	117
1	989.0000	1.0000	9	0	0.5830	83.5626	3.9608	0.4788	156	130
1	990.0000	1.0000	9	0	0.3481	83.5206	3.8488	0.3983	151	130
1	991.0000	1.0000	9	0	0.2945	83.5860	3.6805	0.3258	147	130
1	992.0000	1.0000	9	0	0.2605	83.5417	3.5916	0.3672	154	136
1	993.0000	1.0000	9	0	0.1642	83.5368	3.6234	0.4383	152	129
1	994.0000	1.0000	9	0	0.2800	83.5464	3.4807	0.5026	155	139
1	995.0000	1.0000	9	0	0.2913	83.5662	3.4958	0.4894	155	141
1	996.0000	1.0000	9	0	0.2246	83.5581	3.4806	0.4721	153	133
1	997.0000	1.0000	9	0	0.2075	83.5460	3.4767	0.4203	155	138
1	998.0000	1.0000	9	0	0.1061	83.6419	3.4485	0.4247	153	132
1	999.0000	1.0000	9	0	0.2109	83.5805	3.4632	0.4102	166	134
1	1000.0000	1.0000	9	0	0.2480	83.5962	3.4460	0.3894	157	138
1	1001.0000	1.0000	9	0	0.1862	83.5960	3.4573	0.4762	157	129
1	1002.0000	1.0000	9	0	0.1996	83.6267	3.5464	0.4513	153	137
1	1003.0000	1.0000	9	0	0.3495	83.4454	3.2223	0.5229	148	125
1	1004.0000	1.0000	9	0	1.2212	83.4253	3.7025	0.5613	153	126
1	1005.0000	1.0000	9	0	1.4931	83.4031	3.5226	0.3872	152	129
1	1006.0000	1.0000	9	0	1.5750	83.4582	3.3722	0.3329	151	128
1	1007.0000	1.0000	9	0	1.5302	83.4491	3.2999	0.3840	144	124
1	1008.0000	1.0000	9	0	1.6231	83.4606	3.3385	0.3198	150	127
1	1009.0000	1.0000	9	0	1.5521	83.4461	3.4296	0.3731	149	130
1	1010.0000	1.0000	9	0	1.5712	83.4413	3.3526	0.3724	156	133
1	1011.0000	1.0000	9	0	1.7022	83.4293	3.4530	0.4775	145	131
1	1012.0000	1.0000	9	0	1.8065	83.4123	3.4528	0.3487	150	132
1	1013.0000	1.0000	9	0	1.7101	83.4025	3.4590	0.4696	155	133
1	1014.0000	1.0000	9	0	1.7894	83.4227	3.4011	0.3819	148	129
1	1015.0000	1.0000	9	0	1.8646	83.3804	3.4088	0.3884	148	127
1	1016.0000	1.0000	9	0	1.8394	83.4842	3.4205	0.4494	152	128
1	1017.0000	1.0000	9	0	1.7869	83.4299	3.3559	0.4318	147	127
1	1018.0000	1.0000	9	0	1.8091	83.4612	3.2658	0.3911	153	125
1	1019.0000	1.0000	9	0	1.8157	83.4315	3.4334	0.3370	157	124
1	1020.0000	1.0000	9	0	1.7721	83.4497	3.3651	0.3130	153	133
1	1021.0000	1.0000	9	0	1.7717	83.4679	3.4367	0.3830	154	128
1	1022.0000	1.0000	9	0	1.7217	83.4647	3.3595	0.4798	152	130
1	1023.0000	1.0000	9	0	1.7790	83.4777	3.4095	0.3697	151	130
1	1024.0000	1.0000	9	0	1.8051	83.4731	3.4460	0.3724	152	128
1	1025.0000	1.0000	9	0	1.8997	83.4804	3.4560	0.3769	152	135
1	1026.0000	1.0000	9	0	2.0872	83.4189	3.4811	0.4991	142	132
1	1027.0000	1.0000	8	0	2.1599	83.4606	3.5690	0.4387	152	129
1	1028.0000	1.0000	9	0	2.2215	83.4173	3.5808	0.3803	146	129
1	1029.0000	1.0000	9	0	2.3360	83.4508	3.5903	0.4639	147	134
1	1030.0000	1.0000	9	0	2.4887	83.3645	3.5947	0.3860	154	128
1	1031.0000	1.0000	9	0	2.3679	83.4219	3.7308	0.4803	143	121
1	1032.0000	1.0000	8	0	3.0472	83.0359	3.2245	0.6605	144	107
1	1033.0000	1.0000	9	0	3.3952	82.9820	3.3063	0.7064	145	114
1	1034.0000	1.0000	9	0	4.3200	83.2498	2.9913	0.2999	139	114
1	1035.0000	1.0000	9	0	4.2098	83.1957	3.0683	0.3306	141	120
1	1036.0000	1.0000	9	0	4.2487	83.2387	3.0886	0.3983	131	115
1	1037.0000	1.0000	9	0	4.2774	83.2865	3.0713	0.3976	138	121
1	1038.0000	1.0000	9	0	4.2355	83.2664	3.0445	0.3296	128	121
1	1039.0000	1.0000	9	0	4.3159	83.2334	3.1477	0.3218	137	123
1	1040.0000	1.0000	9	0	4.2149	83.2498	3.0732	0.3465	135	119
1	1041.0000	1.0000	9	0	4.0862	83.3287	3.0862	0.5116	130	122
1	1042.0000	1.0000	9	0	4.2596	83.1934	3.1323	0.3825	128	116
1	1043.0000	1.0000	8	0	4.2247	83.2420	3.1921	0.3282	122	96
1	1044.0000	1.0000	7	0	4.1955	82.7619	3.2301	0.8438	119	78
1	1045.0000	1.0000	9	0	7.8836	82.9638	2.9570	0.2704	117	76
1	1046.0000	1.0000	9	0	7.6655	82.9704	2.7451	0.4078	123	91
1	1047.0000	1.0000	9	0	7.7280	83.0522	2.9668	0.3925	125	96
1	1048.0000	1.0000	9	0	7.8333	82.9262	2.9540	0.3958	130	100
1	1049.0000	1.0000	9	0	7.8251	83.0123	2.9541	0.3756	133	105
1	1050.0000	1.0000	9	0	7.9786	83.0364	2.9716	0.3511	137	109
1	1051.0000	1.0000	9	0	7.9377	83.0028	2.9068	0.3216	136	113
1	1052.0000	1.0000	8	0	8.0988	82.9665	2.8045	0.3622	135	108
1	1053.0000	1.0000	9	0	8.0270	83.0227	2.9615	0.3837	141	114
1	1054.0000	1.0000	9	0	8.0952	83.0846	2.9825	0.4937	138	121
1	1055.0000	1.0000	9	0	7.9695	83.0692	2.9596	0.4074	138	119
1	1056.0000	1.0000	9	0	7.9841	83.0522	2.9506	0.4809	140	110
1	1057.0000	1.0000	9	0	8.0043	83.0623	2.8858	0.3483	140	115
1	1058.0000	1.0000	9	0	7.9947	83.0394	2.8959	0.3614	137	112
1	1059.0000	1.0000	9	0	8.0356	83.0031	2.9303	0.4541	142	105
1	1060.0000	1.0000	9	0	8.0916	83.0475	2.8076	0.4134	127	105
1	1061.0000	1.0000	9	0	8.1576	82.9776	2.8701	0.3940	129	105
1	1062.0000	1.0000	9	0	8.0451	82.9507	2.9750	0.5160	121	92
1	1063.0000	1.0000	9	0	8.1478	82.8228	3.0972	0.5823	121	87
1	1064.0000	1.0000	8	0	8.0810	82.8065	2.8818	0.3311	106	72
1	1065.0000	1.0000	9	0	8.0283	82.7710	2.9440	0.5177	90	70
1	1066.0000	1.0000	7	0	8.0633	83.0297	3.0698	0.4662	72	54
0	1067.0000	1.0000	0	3	0.0000	0.0000	0.0000	0.0000	58	41
1	1068.0000	1.0000	6	0	88.3082	80.0156	144.4644	1.7975	43	41
7	1069.0000	1.0000	6	0	70.3414	65.2508	16.7468	1.7521	52	41
7	1070.0000	1.0000	7	0	304.1497	140.8715	42.4466	1.8140	46	43
0	1071.0000	1.0000	0	3	0.0000	0.0000	0.0000	0.0000	40	35
7	1072.0000	1.0000	6	0	146.8023	26.3473	308.7945	0.8436	42	35
1	1073.0000	1.0000	6	0	18.3656	83.9997	91.6582	0.5721	39	37
3	1074.0000	1.0000	7	0	48.9317	58.2875	33.3866	1.4817	39	42
0	1075.0000	1.0000	0	3	0.0000	0.0000	0.0000	0.0000	43	36
1	1076.0000	1.0000	7	0	18.3579	83.4223	91.2822	0.6768	48	38
1	1077.0000	1.0000	7	0	17.9772	83.9923	91.0083	0.4708	56	42
0	1078.0000	1.0000	0	3	0.0000	0.0000	0.0000	0.0000	41	40
1	1079.0000	1.0000	7	0	176.4824	157.3453	170.8266	0.9692	61	48
1	1080.0000	1.0000	9	0	4.7777	82.3316	3.5124	0.8320	87	66
1	1081.0000	1.0000	9	0	4.4314	82.4855	3.6519	0.7572	110	82
1	1082.0000	1.0000	9	0	4.6571	82.7800	3.5425	0.4798	117	89
1	1083.0000	1.0000	9	0	4.9265	82.7034	3.3611	0.3412	123	97
1	1084.0000	1.0000	9	0	4.8711	82.8527	3.5396	0.5594	126	102
1	1085.0000	1.0000	9	0	4.9408	82.6777	3.4385	0.4998	144	107
1	1086.0000	1.0000	8	0	4.9667	82.7434	3.6164	0.4282	141	114
1	1087.0000	1.0000	9	0	4.8583	82.9309	3.3848	0.4120	141	119
1	1088.0000	1.0000	9	0	4.7505	82.9187	3.5145	0.4503	143	117
1	1089.0000	1.0000	9	0	4.7046	82.9313	3.4325	0.4007	147	124
1	1090.0000	1.0000	9	0	4.7032	82.9678	3.4396	0.4619	146	123
1	1091.0000	1.0000	9	0	3.9854	82.9356	3.3418	0.5391	145	120
1	1092.0000	1.0000	9	0	4.0253	82.9288	3.3696	0.5153	140	123
1	1093.0000	1.0000	9	0	3.9303	82.9616	3.2911	0.3727	137	124
1	1094.0000	1.0000	9	0	3.8968	83.0302	3.2342	0.4319	138	124
1	1095.0000	1.0000	9	0	3.8925	83.0197	3.1928	0.4882	145	125
1	1096.0000	1.0000	9	0	3.9689	82.9630	3.1878	0.4236	145	136
1	1097.0000	1.0000	9	0	3.9864	82.8003	3.1043	0.5714	141	132
1	1098.0000	1.0000	9	0	3.8653	83.0149	3.1842	0.4767	142	131
1	1099.0000	1.0000	9	0	4.0243	82.9542	3.2222	0.4602	148	130
1	1100.0000	1.0000	9	0	3.9134	83.0137	3.2469	0.3687	141	132
1	1101.0000	1.0000	9	0	3.8507	82.9753	3.2224	0.3096	147	132
1	1102.0000	1.0000	9	0	3.8345	82.9897	3.2911	0.4113	146	127
1	1103.0000	1.0000	9	0	3.7271	82.9443	3.1657	0.3400	147	137
1	1104.0000	1.0000	9	0	3.6828	83.0304	3.2395	0.4209	143	128
1	1105.0000	1.0000	9	0	3.4878	83.0764	3.1286	0.4764	142	130
1	1106.0000	1.0000	9	0	3.3926	82.9755	3.1940	0.4718	141	131
1	1107.0000	1.0000	9	0	3.3228	82.9649	3.1792	0.3950	142	128
1	1108.0000	1.0000	9	0	3.3444	82.9776	3.2502	0.3590	148	133
1	1109.0000	1.0000	9	0	3.3707	82.8899	3.2748	0.2629	143	126
1	1110.0000	1.0000	9	0	3.3186	82.9859	3.2271	0.3763	146	125
1	1111.0000	1.0000	9	0	3.3483	82.9504	3.2694	0.3498	148	128
1	1112.0000	1.0000	9	0	3.1940	82.9989	3.2483	0.4202	146	128
1	1113.0000	1.0000	9	0	3.2464	82.9906	3.1572	0.3486	138	133
1	1114.0000	1.0000	9	0	3.1712	83.0218	3.2070	0.3848	149	123
1	1115.0000	1.0000	9	0	3.2389	82.9646	3.1646	0.3933	143	126
1	1116.0000	1.0000	9	0	3.2960	82.9635	3.2311	0.3558	144	131
1	1117.0000	1.0000	9	0	3.1908	82.9723	3.1833	0.3691	146	125
1	1118.0000	1.0000	9	0	3.3080	82.9505	3.1998	0.4245	144	115
1	1119.0000	1.0000	9	0	3.3899	82.9000	3.2494	0.3204	137	114
1	1120.0000	1.0000	9	0	3.1782	83.0590	3.2565	0.3140	141	113
1	1121.0000	1.0000	9	0	3.3006	82.8084	3.0629	0.5607	142	119
1	1122.0000	1.0000	9	0	3.2189	82.9815	3.1740	0.3310	136	110
1	1123.0000	1.0000	9	0	3.2184	83.0117	3.2187	0.4670	139	102
1	1124.0000	1.0000	9	0	3.1512	82.9843	3.2421	0.4867	128	106
1	1125.0000	1.0000	9	0	2.9499	82.8811	3.3631	0.4301	128	103
1	1126.0000	1.0000	9	0	2.5963	82.6906	3.1961	0.4867	128	96
1	1127.0000	1.0000	9	0	2.6863	82.7905	3.4323	0.3621	140	99
1	1128.0000	1.0000	9	0	2.4757	82.8865	3.3554	0.4162	134	99
1	1129.0000	1.0000	9	0	2.1594	82.8996	3.5238	0.7172	127	94
1	1130.0000	1.0000	9	0	2.7120	82.8316	3.1894	0.4390	121	98
1	1131.0000	1.0000	9	0	2.7476	82.6215	3.1671	0.6597	122	96
1	1132.0000	1.0000	9	0	2.3524	82.7704	3.2231	0.4910	125	101
1	1133.0000	1.0000	9	0	2.4550	82.7770	3.2234	0.4784	127	95
1	1134.0000	1.0000	9	0	2.4650	82.7568	3.4369	0.6163	126	94
1	1135.0000	1.0000	9	0	2.3127	82.7019	3.4143	0.4402	123	93
1	1136.0000	1.0000	9	0	2.3520	82.6572	3.3952	0.4240	126	92
1	1137.0000	1.0000	9	0	2.3631	82.6390	3.1933	0.3740	115	94
1	1138.0000	1.0000	9	0	2.1994	82.5808	3.1702	0.3437	119	95
1	1139.0000	1.0000	9	0	2.3046	82.6065	3.3666	0.6174	124	94
1	1140.0000	1.0000	9	0	2.2455	82.5648	3.4492	0.3787	123	94
1	1141.0000	1.0000	9	0	2.3936	82.5755	3.1688	0.3741	121	95
1	1142.0000	1.0000	9	0	2.2094	82.5846	3.1934	0.4162	122	102
1	1143.0000	1.0000	9	0	2.2950	82.3472	3.0211	0.5946	122	102
1	1144.0000	1.0000	9	0	2.2803	82.5292	3.2906	0.3225	125	103
1	1145.0000	1.0000	9	0	2.0753	82.5426	3.2137	0.3909	127	103
1	1146.0000	1.0000	9	0	1.8761	82.4890	3.2831	0.4527	138	102
1	1147.0000	1.0000	9	0	2.0214	82.5054	3.2867	0.4269	133	108
1	1148.0000	1.0000	9	0	2.0958	82.0963	3.5054	0.5783	131	104
1	1149.0000	1.0000	9	0	2.0079	82.5735	3.4222	0.4291	137	113
1	1150.0000	1.0000	9	0	2.0518	82.6096	3.3261	0.4985	146	111
1	1151.0000	1.0000	9	0	1.9584	82.5121	3.3250	0.3492	145	114
1	1152.0000	1.0000	9	0	1.8333	82.5182	3.5102	0.4071	142	115
1	1153.0000	1.0000	9	0	1.9299	82.6246	3.3588	0.4599	146	123
1	1154.0000	1.0000	9	0	2.0409	82.5910	3.3448	0.3697	141	121
1	1155.0000	1.0000	9	0	2.1113	82.5569	3.2738	0.4299	142	120
1	1156.0000	1.0000	9	0	1.9929	82.6962	3.3551	0.4613	149	124
1	1157.0000	1.0000	9	0	1.9982	82.6223	3.4207	0.3524	142	120
1	1158.0000	1.0000	9	0	2.0963	82.6448	3.3606	0.3702	142	128
1	1159.0000	1.0000	9	0	1.8709	82.7298	3.3286	0.4584	147	126
1	1160.0000	1.0000	9	0	1.8336	82.6527	3.3370	0.4871	148	128
1	1161.0000	1.0000	9	0	1.7827	82.7557	3.4462	0.4118	149	124
1	1162.0000	1.0000	9	0	1.8076	82.7482	3.5818	0.4392	152	143
1	1163.0000	1.0000	9	0	1.7766	82.7132	3.5711	0.3569	148	134
1	1164.0000	1.0000	9	0	1.6829	82.7541	3.5744	0.3888	150	132
1	1165.0000	1.0000	9	0	1.7418	82.8209	3.4899	0.3669	144	133
1	1166.0000	1.0000	9	0	1.5635	82.7383	3.5414	0.4139	148	128
1	1167.0000	1.0000	9	0	1.3781	82.6898	3.5356	0.5421	150	131
1	1168.0000	1.0000	9	0	1.1102	82.7876	3.5882	0.4798	150	127
1	1169.0000	1.0000	9	0	1.2088	82.7603	3.5073	0.5205	146	132
1	1170.0000	1.0000	9	0	1.1000	82.7273	3.6583	0.2867	143	131
1	1171.0000	1.0000	9	0	1.0858	82.7797	3.6924	0.3492	146	131
1	1172.0000	1.0000	9	0	1.0719	82.8211	3.6871	0.3899	151	131
1	1173.0000	1.0000	9	0	1.0184	82.7679	3.7214	0.3283	144	128
1	1174.0000	1.0000	9	0	1.0649	82.6743	3.6855	0.4211	142	131
1	1175.0000	1.0000	9	0	1.0706	82.7390	3.6358	0.4843	154	135
1	1176.0000	1.0000	9	0	1.0976	82.7889	3.6956	0.5097	150	135
1	1177.0000	1.0000	9	0	0.9094	82.7696	3.7733	0.3911	146	143
1	1178.0000	1.0000	9	0	0.9535	82.8111	3.8049	0.5453	153	130
1	1179.0000	1.0000	9	0	0.8895	82.7712	3.8503	0.4233	161	131
1	1180.0000	1.0000	9	0	0.7634	82.8454	3.9566	0.4611	152	130
1	1181.0000	1.0000	9	0	0.8476	82.8398	4.0510	0.3159	155	131
1	1182.0000	1.0000	9	0	0.7634	82.7630	3.9501	0.4554	150	132
1	1183.0000	1.0000	9	0	0.9515	82.6645	4.1346	0.4166	159	132
1	1184.0000	1.0000	9	0	0.7935	82.7832	4.1263	0.4551	154	135
1	1185.0000	1.0000	9	0	0.8201	82.7618	4.0747	0.3181	156	132
1	1186.0000	1.0000	9	0	0.7778	82.7089	4.2422	0.3965	157	132
1	1187.0000	1.0000	9	0	0.7434	82.6866	4.2199	0.3449	154	127
1	1188.0000	1.0000	9	0	0.7115	82.7467	4.2042	0.4182	144	128
1	1189.0000	1.0000	9	0	0.5933	82.7718	4.3086	0.3650	154	134
1	1190.0000	1.0000	9	0	0.7092	82.8256	4.3957	0.4084	147	132
1	1191.0000	1.0000	9	0	0.6070	82.8022	4.4086	0.4126	154	136
1	1192.0000	1.0000	9	0	0.8459	82.6916	4.5419	0.4869	151	121
1	1193.0000	1.0000	9	0	0.6265	82.6979	4.4724	0.3698	152	129
1	1194.0000	1.0000	9	0	0.6142	82.8389	4.4609	0.3853	139	131
1	1195.0000	1.0000	9	0	0.4234	82.7975	4.6440	0.3983	148	123
1	1196.0000	1.0000	9	0	0.4661	82.7971	4.8572	0.4153	146	119
1	1197.0000	1.0000	9	0	0.4018	82.3127	5.1179	0.6372	134	104
1	1198.0000	1.0000	8	0	0.4725	82.7416	5.0360	0.3639	125	86
1	1199.0000	1.0000	9	0	0.5489	82.6684	5.1337	0.3895	113	76
1	1200.0000	1.0000	9	0	0.6202	82.2991	4.9031	1.0339	86	54
0	1201.0000	1.0000	0	3	0.0000	0.0000	0.0000	0.0000	54	43
2	1202.0000	1.0000	6	0	45.7357	87.1681	133.3122	0.8641	43	37
0	1203.0000	1.0000	0	3	0.0000	0.0000	0.0000	0.0000	40	41
0	1204.0000	1.0000	0	3	0.0000	0.0000	0.0000	0.0000	48	39
0	1205.0000	1.0000	0	3	0.0000	0.0000	0.0000	0.0000	36	30
1	1206.0000	1.0000	8	0	178.7409	98.1863	166.9069	1.1907	51	35
1	1207.0000	1.0000	9	0	179.5935	97.4126	166.7353	1.2582	85	49
1	1208.0000	1.0000	10	0	179.1245	97.0906	166.7176	0.6823	98	68
1	1209.0000	1.0000	10	0	179.1583	97.2474	166.7567	0.5524	126	94
1	1210.0000	1.0000	9	0	179.2724	97.3108	166.5346	0.5378	129	93
1	1211.0000	1.0000	10	0	178.8990	97.1070	166.4226	0.7866	129	106
1	1212.0000	1.0000	10	0	179.1953	97.2653	166.6113	0.4844	135	99
1	1213.0000	1.0000	9	0	179.2601	97.3442	167.1639	0.7003	129	104
1	1214.0000	1.0000	9	0	179.3882	97.4894	167.3268	0.7450	134	101
1	1215.0000	1.0000	10	0	179.6551	97.4529	168.2480	0.7148	134	95
1	1216.0000	1.0000	10	0	179.4304	97.6248	168.1663	0.4480	136	99
1	1217.0000	1.0000	9	0	179.4283	97.4489	168.7602	0.4155	129	108
1	1218.0000	1.0000	9	0	179.3116	97.4283	169.4481	0.6860	150	110
1	1219.0000	1.0000	9	0	179.4301	97.4033	169.6340	0.3694	139	110
1	1220.0000	1.0000	9	0	179.4660	97.4366	169.8381	0.3849	137	111
1	1221.0000	1.0000	9	0	179.2171	97.8547	170.0176	0.6291	135	104
1	1222.0000	1.0000	9	0	179.4476	97.4464	170.2590	0.4848	134	108
1	1223.0000	1.0000	9	0	179.4716	97.4636	170.6465	0.5859	134	110
1	1224.0000	1.0000	9	0	179.5610	97.4114	171.0267	0.4338	141	116
1	1225.0000	1.0000	9	0	179.3890	97.2416	171.2438	0.4614	145	126
1	1226.0000	1.0000	9	0	179.4415	97.4208	171.2525	0.3377	136	126
1	1227.0000	1.0000	9	0	179.2881	97.3050	171.2810	0.3829	143	125
1	1228.0000	1.0000	8	0	179.1835	97.2762	171.2730	0.5773	126	110
1	1229.0000	1.0000	8	0	179.5273	97.4793	171.4333	0.3995	109	89
1	1230.0000	1.0000	6	0	179.3003	97.4640	171.3091	0.5353	92	65
1	1231.0000	1.0000	8	0	20.0777	83.9618	86.3131	0.4853	92	69
1	1232.0000	1.0000	10	0	19.9188	83.8344	86.4151	0.3665	117	85
1	1233.0000	1.0000	10	0	19.9394	83.9144	86.4149	0.3711	124	104
1	1234.0000	1.0000	10	0	19.9239	83.8373	86.5669	0.3929	116	106
1	1235.0000	1.0000	9	0	19.9318	83.8320	86.3770	0.3333	132	107
1	1236.0000	1.0000	10	0	19.9014	83.8773	86.4653	0.4659	125	110
1	1237.0000	1.0000	10	0	19.9796	83.8031	86.3704	0.3538	126	113
1	1238.0000	1.0000	10	0	19.9228	83.8574	86.4183	0.3798	125	104
1	1239.0000	1.0000	10	0	19.9122	83.8331	86.4397	0.3008	124	105
1	1240.0000	1.0000	10	0	19.9208	83.9380	86.2932	0.4434	122	114
1	1241.0000	1.0000	10	0	19.9579	83.8529	86.3669	0.3992	124	111
1	1242.0000	1.0000	10	0	19.8945	83.8954	86.3051	0.3351	124	122
1	1243.0000	1.0000	10	0	20.0120	83.8490	86.3404	0.3760	124	115
1	1244.0000	1.0000	10	0	19.9824	83.7881	86.3525	0.3532	126	113
1	1245.0000	1.0000	10	0	19.9178	83.8325	86.3326	0.3541	119	111
1	1246.0000	1.0000	10	0	19.8793	83.7855	86.3367	0.3385	127	116
1	1247.0000	1.0000	10	0	20.0381	83.7841	86.3135	0.3435	131	114
1	1248.0000	1.0000	10	0	19.9991	83.7896	86.3672	0.3368	123	115
1	1249.0000	1.0000	10	0	20.0366	83.7933	86.4058	0.4164	129	121
1	1250.0000	1.0000	10	0	20.0020	83.7827	86.3582	0.4011	131	123
1	1251.0000	1.0000	10	0	19.9483	83.7643	86.3553	0.3505	127	118
1	1252.0000	1.0000	10	0	19.9817	83.7173	86.3616	0.2594	125	122
1	1253.0000	1.0000	10	0	19.9195	83.7290	86.4159	0.3590	129	117
1	1254.0000	1.0000	10	0	19.9525	83.7367	86.2667	0.3176	141	122
1	1255.0000	1.0000	10	0	19.9605	83.7281	86.4173	0.3872	124	119
1	1256.0000	1.0000	10	0	20.0361	83.7182	86.3569	0.3713	128	124
1	1257.0000	1.0000	10	0	20.0460	83.7245	86.4359	0.3931	127	124
1	1258.0000	1.0000	10	0	19.9821	83.6764	86.4385	0.3540	130	122
1	1259.0000	1.0000	10	0	20.0225	83.6870	86.4285	0.3452	127	119
1	1260.0000	1.0000	10	0	20.0590	83.7642	86.4113	0.3887	129	126
1	1261.0000	1.0000	10	0	20.1028	83.6645	86.4143	0.3487	123	117
1	1262.0000	1.0000	10	0	20.0232	83.6680	86.5200	0.3313	124	124
1	1263.0000	1.0000	10	0	19.9846	83.6938	86.2160	0.2692	127	118
1	1264.0000	1.0000	10	0	20.0450	83.7482	86.3092	0.3244	127	128
1	1265.0000	1.0000	10	0	19.9411	83.6496	86.1883	0.4541	130	122
1	1266.0000	1.0000	10	0	19.9919	83.7694	86.2820	0.3701	126	128
1	1267.0000	1.0000	10	0	20.0270	83.7610	86.3073	0.3831	122	122
1	1268.0000	1.0000	10	0	20.0254	83.7734	86.3185	0.3555	140	126
1	1269.0000	1.0000	10	0	19.9533	83.7177	86.3762	0.3668	132	123
1	1270.0000	1.0000	10	0	19.9721	83.7730	86.3687	0.3534	126	121
1	1271.0000	1.0000	10	0	20.0021	83.7092	86.3347	0.4189	143	124
1	1272.0000	1.0000	10	0	20.0229	83.7083	86.3524	0.4055	133	120
1	1273.0000	1.0000	10	0	19.9847	83.7898	86.3701	0.3950	134	128
1	1274.0000	1.0000	10	0	19.9603	83.7732	86.3670	0.3603	132	124
1	1275.0000	1.0000	10	0	19.9971	83.7092	86.3493	0.3325	128	125
1	1276.0000	1.0000	10	0	20.0341	83.7108	86.3536	0.3191	137	117
1	1277.0000	1.0000	10	0	20.0007	83.7176	86.3581	0.3672	121	116
1	1278.0000	1.0000	10	0	19.9896	83.7139	86.3110	0.3212	131	121
1	1279.0000	1.0000	10	0	19.9689	83.7188	86.2973	0.3742	120	112
1	1280.0000	1.0000	10	0	20.0189	83.6847	86.2960	0.3221	123	116
1	1281.0000	1.0000	9	0	19.9514	83.6622	86.4228	0.3234	132	115
1	1282.0000	1.0000	10	0	19.9332	83.2620	86.3328	0.6221	120	103
1	1283.0000	1.0000	10	0	20.0032	83.5624	86.2904	0.1944	128	99
1	1284.0000	1.0000	9	0	19.9535	83.6362	86.2628	0.3259	122	100
1	1285.0000	1.0000	10	0	19.9031	83.7075	86.3526	0.3337	116	106
1	1286.0000	1.0000	10	0	20.0100	83.5680	86.4242	0.3448	123	113
1	1287.0000	1.0000	10	0	19.8973	83.6253	86.3123	0.3814	133	115
1	1288.0000	1.0000	10	0	19.9748	83.6974	86.2617	0.3572	124	122
1	1289.0000	1.0000	9	0	19.9121	83.5829	86.1720	0.3586	124	117
1	1290.0000	1.0000	10	0	20.0321	83.6141	86.3903	0.4818	126	111
1	1291.0000	1.0000	10	0	19.9007	83.6801	86.3350	0.3790	133	115
1	1292.0000	1.0000	10	0	19.8330	83.6875	86.2030	0.3934	131	117
1	1293.0000	1.0000	10	0	19.9669	83.7374	86.2650	0.3854	125	109
1	1294.0000	1.0000	10	0	19.9793	83.6930	86.3204	0.4291	127	115
1	1295.0000	1.0000	10	0	19.8723	83.7455	86.3891	0.4563	133	116
1	1296.0000	1.0000	10	0	19.9117	83.6239	86.2665	0.3766	134	115
1	1297.0000	1.0000	10	0	19.8230	83.6651	86.2911	0.4130	130	119
1	1298.0000	1.0000	10	0	19.9600	83.7553	86.2964	0.3816	135	124
1	1299.0000	1.0000	10	0	19.8593	83.6628	86.3810	0.3927	141	127
1	1300.0000	1.0000	10	0	19.9431	83.6623	86.3966	0.3212	124	121
1	1301.0000	1.0000	10	0	19.8909	83.6610	86.3524	0.4519	137	127
1	1302.0000	1.0000	10	0	19.8308	83.7006	86.2801	0.2842	131	128
1	1303.0000	1.0000	10	0	19.8948	83.7363	86.2912	0.2951	138	132
1	1304.0000	1.0000	10	0	19.8693	83.7438	86.3297	0.4461	120	126
1	1305.0000	1.0000	10	0	19.9297	83.7144	86.4174	0.4608	139	123
1	1306.0000	1.0000	10	0	19.8986	83.6844	86.3080	0.3305	136	124
1	1307.0000	1.0000	10	0	19.8725	83.6883	86.3297	0.3125	132	130
1	1308.0000	1.0000	10	0	19.8682	83.7297	86.3119	0.3156	130	125
1	1309.0000	1.0000	10	0	19.8945	83.7615	86.2910	0.3174	137	129
1	1310.0000	1.0000	10	0	19.8821	83.6933	86.2924	0.3177	137	123
1	1311.0000	1.0000	10	0	19.8949	83.7613	86.2596	0.4014	129	130
1	1312.0000	1.0000	10	0	19.8673	83.7444	86.2607	0.3722	130	129
1	1313.0000	1.0000	10	0	19.9104	83.7796	86.3207	0.4124	131	127
1	1314.0000	1.0000	10	0	19.9432	83.7166	86.3142	0.3797	128	122
1	1315.0000	1.0000	10	0	19.9093	83.7208	86.3184	0.4130	131	123
1	1316.0000	1.0000	10	0	19.9016	83.6658	86.3881	0.3989	139	128
1	1317.0000	1.0000	10	0	19.8886	83.6840	86.3173	0.3495	131	123
1	1318.0000	1.0000	10	0	19.9448	83.7354	86.4734	0.3993	130	125
1	1319.0000	1.0000	10	0	19.9677	83.6897	86.2892	0.3579	135	120
1	0.0000	2.0000	10	0	179.5306	92.9348	167.4416	0.4591	135	128
1	1.0000	2.0000	10	0	179.4910	92.8878	167.3998	0.5032	134	123
1	2.0000	2.0000	10	0	179.5064	92.9604	167.5356	0.3902	139	124
1	3.0000	2.0000	10	0	179.4475	92.9268	167.5388	0.4341	134	125
1	4.0000	2.0000	10	0	179.5819	92.9876	167.5933	0.4455	131	123
1	5.0000	2.0000	10	0	179.6954	92.9894	167.5283	0.3873	136	124
1	6.0000	2.0000	10	0	179.6703	92.9765	167.4598	0.4408	137	128
1	7.0000	2.0000	10	0	179.6974	93.0348	167.5628	0.4089	139	128
1	8.0000	2.0000	10	0	179.6581	92.9785	167.5374	0.4543	131	121
1	9.0000	2.0000	10	0	179.8067	92.9886	167.5647	0.3611	138	123
1	10.0000	2.0000	10	0	179.8970	93.0939	167.4983	0.3958	141	125
1	11.0000	2.0000	10	0	179.7761	92.9507	167.5610	0.4201	134	127
1	12.0000	2.0000	10	0	179.7491	93.0310	167.5168	0.3944	136	131
1	13.0000	2.0000	10	0	179.8671	93.0848	167.3361	0.4438	140	132
1	14.0000	2.0000	10	0	179.8028	93.1094	167.5069	0.4174	134	126
1	15.0000	2.0000	10	0	179.7621	92.9265	167.5338	0.5115	140	127
1	16.0000	2.0000	9	0	179.8975	93.1855	167.5422	0.3709	151	125
1	17.0000	2.0000	10	0	179.7783	93.1040	167.6912	0.4402	145	120
1	18.0000	2.0000	10	0	179.8117	93.1417	167.6724	0.4283	138	113
1	19.0000	2.0000	10	0	179.8031	93.1619	167.7527	0.4624	144	111
1	20.0000	2.0000	10	0	179.7968	93.1853	167.8410	0.4144	148	118
1	21.0000	2.0000	10	0	179.7693	93.1319	167.7377	0.5540	144	116
1	22.0000	2.0000	10	0	179.6880	93.0969	167.6596	0.5114	149	120
1	23.0000	2.0000	9	0	179.7182	93.0852	167.7956	0.3575	147	128
1	24.0000	2.0000	10	0	179.6665	93.1207	167.7089	0.3625	147	123
1	25.0000	2.0000	10	0	179.7363	93.0815	167.5993	0.4266	126	128
1	26.0000	2.0000	9	0	179.8815	93.0652	167.5726	0.4183	147	130
1	27.0000	2.0000	10	0	179.8803	93.0884	167.6618	0.5501	146	118
1	28.0000	2.0000	10	0	179.8897	93.1209	167.5885	0.5302	143	119
1	29.0000	2.0000	10	0	179.7879	93.1560	167.8453	0.4270	132	130
1	30.0000	2.0000	10	0	179.5329	93.1041	167.7793	0.5608	153	123
1	31.0000	2.0000	10	0	179.6996	93.1333	167.7345	0.4181	136	128
1	32.0000	2.0000	10	0	179.9107	93.0285	167.8761	0.6365	135	130
1	33.0000	2.0000	10	0	179.8035	93.0931	167.6986	0.5364	149	125
1	34.0000	2.0000	10	0	179.6701	93.0915	167.7041	0.5153	132	124
1	35.0000	2.0000	10	0	179.4984	93.1448	167.7081	0.4263	134	126
1	36.0000	2.0000	10	0	179.5254	93.1095	167.8219	0.4012	142	129
1	37.0000	2.0000	10	0	179.4559	93.1184	167.7182	0.4464	139	124
1	38.0000	2.0000	9	0	179.5506	93.1017	167.7250	0.4286	134	127
1	39.0000	2.0000	10	0	179.3999	93.1690	167.7787	0.4769	135	129
1	40.0000	2.0000	10	0	179.5359	93.1410	167.5675	0.4369	134	129
1	41.0000	2.0000	10	0	179.4568	93.0933	167.7533	0.5449	134	122
1	42.0000	2.0000	10	0	179.5071	93.1823	167.7030	0.3787	138	129
1	43.0000	2.0000	10	0	179.4488	93.1515	167.5818	0.3463	131	128
1	44.0000	2.0000	10	0	179.5507	93.1461	167.6714	0.4384	129	125
1	45.0000	2.0000	10	0	179.5287	93.2620	167.6927	0.3257	132	129
1	46.0000	2.0000	10	0	179.3899	93.1300	167.7554	0.4182	133	129
1	47.0000	2.0000	10	0	179.5200	93.1514	167.7844	0.4042	135	125
1	48.0000	2.0000	10	0	179.4727	93.1397	167.6787	0.4104	131	122
1	49.0000	2.0000	10	0	179.5279	93.0472	167.7368	0.4565	136	131
1	50.0000	2.0000	9	0	179.6283	93.1693	167.7450	0.3232	134	123
1	51.0000	2.0000	10	0	179.6093	93.0884	167.7981	0.4346	138	123
1	52.0000	2.0000	10	0	179.6256	93.1561	167.7312	0.3580	137	124
1	53.0000	2.0000	10	0	179.5728	93.1310	167.6729	0.3568	131	114
1	54.0000	2.0000	10	0	179.7354	93.0817	167.5613	0.4515	125	121
1	55.0000	2.0000	9	0	179.6099	93.0735	167.7107	0.4590	139	121
1	56.0000	2.0000	10	0	179.7281	93.3407	168.0252	0.5784	144	116
1	57.0000	2.0000	10	0	179.6536	93.0532	167.8608	0.4282	124	108
1	58.0000	2.0000	10	0	179.4936	92.9734	167.7389	0.5305	125	113
1	59.0000	2.0000	9	0	179.6795	92.9864	167.6841	0.4300	122	107
1	60.0000	2.0000	10	0	179.6407	93.0485	167.6786	0.3678	128	109
1	61.0000	2.0000	10	0	179.6671	93.0110	167.6477	0.4632	128	115
1	62.0000	2.0000	10	0	179.6762	92.9727	167.8459	0.4227	130	113
1	63.0000	2.0000	10	0	179.7309	92.9435	167.7584	0.4541	133	120
1	64.0000	2.0000	10	0	179.7076	92.9863	167.9193	0.4166	127	118
1	65.0000	2.0000	10	0	179.7003	92.9946	167.7238	0.5009	131	124
1	66.0000	2.0000	10	0	179.4304	92.9291	167.8680	0.5445	131	125
1	67.0000	2.0000	10	0	179.4928	92.9574	167.7595	0.4792	126	121
1	68.0000	2.0000	10	0	179.6230	92.9658	167.8981	0.4082	126	122
1	69.0000	2.0000	10	0	179.6054	92.9691	167.5959	0.4387	123	119
1	70.0000	2.0000	10	0	179.6784	93.0147	167.5457	0.3716	124	120
1	71.0000	2.0000	10	0	179.6391	92.9539	167.7111	0.5517	130	124
1	72.0000	2.0000	10	0	179.5682	92.9485	167.9332	0.5439	129	119
1	73.0000	2.0000	10	0	179.5385	92.9791	167.7137	0.4599	130	120
1	74.0000	2.0000	10	0	179.5611	92.9712	167.6809	0.4784	127	116
1	75.0000	2.0000	10	0	179.6391	92.9657	167.6130	0.3846	122	118
1	76.0000	2.0000	10	0	179.5935	93.0048	167.8126	0.3989	124	115
1	77.0000	2.0000	10	0	179.6242	92.9886	167.6149	0.3845	125	111
1	78.0000	2.0000	10	0	179.6642	93.0449	167.4787	0.3499	120	104
1	79.0000	2.0000	10	0	178.5886	93.1141	166.6905	0.7693	124	96
1	80.0000	2.0000	10	0	178.0785	92.7600	166.2954	0.4322	127	101
1	81.0000	2.0000	10	0	178.3005	92.9466	166.5615	0.4738	122	101
1	82.0000	2.0000	10	0	178.0545	92.7900	166.4688	0.4572	127	112
1	83.0000	2.0000	10	0	178.1077	92.7933	166.3307	0.3494	129	114
1	84.0000	2.0000	10	0	178.1206	92.8012	166.4854	0.4613	134	117
1	85.0000	2.0000	10	0	178.1242	92.7835	166.5588	0.4876	141	123
1	86.0000	2.0000	9	0	178.0872	92.7637	166.6704	0.5091	141	119
1	87.0000	2.0000	10	0	178.1745	92.7243	166.8774	0.3482	126	122
1	88.0000	2.0000	10	0	178.2289	92.7829	166.9025	0.3593	129	121
1	89.0000	2.0000	10	0	178.1124	92.7663	166.9830	0.4839	138	126
1	90.0000	2.0000	10	0	178.1488	92.8251	167.1118	0.4359	148	124
1	91.0000	2.0000	10	0	178.1901	92.7895	167.1801	0.4111	128	122
1	92.0000	2.0000	10	0	178.1609	92.7106	167.1121	0.5196	133	128
1	93.0000	2.0000	10	0	178.3155	92.7592	167.2189	0.3886	140	125
1	94.0000	2.0000	10	0	178.2689	92.7458	167.2782	0.4119	132	123
1	95.0000	2.0000	9	0	178.3074	92.8077	167.3268	0.4748	136	130
1	96.0000	2.0000	10	0	178.4854	92.9049	167.4904	0.5934	132	120
1	97.0000	2.0000	10	0	178.2010	92.8438	167.2931	0.7003	151	114
1	98.0000	2.0000	10	0	178.4216	92.9706	167.1765	0.5404	145	104
1	99.0000	2.0000	10	0	178.6263	93.1719	167.2126	0.7649	148	107
1	100.0000	2.0000	10	0	178.1578	92.8312	166.9582	0.5193	149	114
1	101.0000	2.0000	9	0	178.3834	92.8695	166.8696	0.3559	138	114
1	102.0000	2.0000	9	0	178.1501	92.8584	166.8445	0.4704	142	110
1	103.0000	2.0000	8	0	177.7275	92.8824	166.8389	0.6288	126	107
1	104.0000	2.0000	10	0	176.8424	92.7325	166.6388	0.8623	133	101
1	105.0000	2.0000	9	0	176.2246	92.1792	166.1589	0.6497	141	115
1	106.0000	2.0000	10	0	176.2663	92.2007	166.2290	0.4809	136	109
1	107.0000	2.0000	10	0	176.1928	92.4397	166.3659	0.4567	130	120
1	108.0000	2.0000	10	0	176.3190	92.2948	166.3605	0.3689	132	122
1	109.0000	2.0000	10	0	176.3789	92.2505	166.1768	0.5520	137	117
1	110.0000	2.0000	10	0	176.4019	92.3115	166.3072	0.4255	135	116
1	111.0000	2.0000	10	0	176.3556	92.3472	166.5267	0.4444	135	120
1	112.0000	2.0000	10	0	176.2147	92.2613	166.4492	0.4542	134	121
1	113.0000	2.0000	10	0	176.1637	92.2642	166.3204	0.4389	137	120
1	114.0000	2.0000	10	0	176.0871	92.1937	166.1608	0.4987	137	122
1	115.0000	2.0000	10	0	176.2121	92.1841	165.9745	0.3714	138	117
1	116.0000	2.0000	10	0	175.9214	92.0976	165.9968	0.4819	139	118
1	117.0000	2.0000	10	0	175.8099	92.1189	165.8283	0.5619	145	127
1	118.0000	2.0000	10	0	175.9039	92.0879	165.8013	0.3819	134	119
1	119.0000	2.0000	10	0	175.9684	92.0943	165.7914	0.4240	144	120
1	120.0000	2.0000	10	0	175.8540	92.0052	165.7794	0.3545	140	123
1	121.0000	2.0000	10	0	175.7959	92.0606	165.7839	0.4817	133	123
1	122.0000	2.0000	10	0	175.9085	92.0572	165.7876	0.4525	143	129
1	123.0000	2.0000	10	0	175.8411	91.9683	165.7052	0.5188	145	122
1	124.0000	2.0000	10	0	175.9111	91.9726	165.7606	0.4665	139	121
1	125.0000	2.0000	10	0	175.8159	91.9235	165.7748	0.5773	132	119
1	126.0000	2.0000	10	0	175.9060	91.9992	165.7944	0.4682	132	119
1	127.0000	2.0000	10	0	175.8271	92.0060	165.8017	0.5070	134	118
1	128.0000	2.0000	10	0	176.1255	91.8501	165.6219	0.5408	134	114
1	129.0000	2.0000	10	0	175.9164	92.0306	165.7824	0.3951	139	124
1	130.0000	2.0000	10	0	175.9862	92.0241	165.9025	0.5327	129	123
1	131.0000	2.0000	10	0	176.1759	91.9896	165.8880	0.4802	135	121
1	132.0000	2.0000	10	0	176.1765	92.0554	166.0314	0.4170	135	121
1	133.0000	2.0000	10	0	176.1764	92.0313	166.0645	0.4796	138	120
1	134.0000	2.0000	10	0	176.1420	92.0857	166.1536	0.4326	136	117
1	135.0000	2.0000	10	0	176.1437	92.1372	166.2207	0.4593	132	115
1	136.0000	2.0000	10	0	176.1087	92.1002	166.2042	0.5109	138	120
1	137.0000	2.0000	10	0	176.3455	92.2054	166.4113	0.3518	139	124
1	138.0000	2.0000	10	0	176.2015	92.0894	166.3681	0.5289	129	120
1	139.0000	2.0000	10	0	176.3988	92.1110	166.4242	0.3533	130	111
1	140.0000	2.0000	10	0	177.1556	92.5370	166.6819	0.7437	132	106
1	141.0000	2.0000	10	0	176.9554	92.3890	166.4783	0.6397	128	107
1	142.0000	2.0000	10	0	177.5139	92.5011	166.7561	0.3771	128	115
1	143.0000	2.0000	10	0	177.5973	92.3484	166.6878	0.4706	122	110
1	144.0000	2.0000	10	0	177.6100	92.3007	166.7496	0.4865	128	109
1	145.0000	2.0000	10	0	177.5774	92.4150	166.9208	0.3707	126	108
1	146.0000	2.0000	10	0	177.7265	92.3918	166.8303	0.3947	131	112
1	147.0000	2.0000	9	0	178.1115	92.4711	166.7956	0.4193	124	103
1	148.0000	2.0000	9	0	178.1818	92.4532	166.6843	0.5078	126	100
1	149.0000	2.0000	10	0	177.4900	92.4511	166.6905	0.6545	128	102
1	150.0000	2.0000	10	0	177.6564	92.5958	166.7859	0.5255	127	96
1	151.0000	2.0000	10	0	176.7493	91.9666	166.2901	0.8046	127	96
1	152.0000	2.0000	10	0	175.9973	92.0284	166.2880	0.6646	136	111
1	153.0000	2.0000	10	0	175.8623	91.7404	166.0308	0.5746	128	109
1	154.0000	2.0000	10	0	175.8086	91.7260	165.8653	0.4923	131	115
1	155.0000	2.0000	10	0	175.8395	91.7245	165.9037	0.4601	135	119
1	156.0000	2.0000	10	0	175.8433	91.7433	165.9281	0.4647	135	121
1	157.0000	2.0000	10	0	175.9158	91.7575	165.8246	0.4037	133	123
1	158.0000	2.0000	10	0	175.7387	91.7549	165.9163	0.4771	137	122
1	159.0000	2.0000	10	0	175.8005	91.6847	165.7727	0.5943	135	125
1	160.0000	2.0000	10	0	175.7965	91.7217	165.8361	0.4792	133	121
1	161.0000	2.0000	10	0	175.7855	91.7591	165.8635	0.3644	138	127
1	162.0000	2.0000	10	0	175.8460	91.7582	165.9465	0.4755	140	123
1	163.0000	2.0000	10	0	175.6979	91.7346	165.9364	0.5132	136	127
1	164.0000	2.0000	10	0	175.8388	91.7230	165.8551	0.4561	132	127
1	165.0000	2.0000	10	0	175.8404	91.7776	165.9803	0.3967	134	134
1	166.0000	2.0000	10	0	175.8991	91.7393	165.9391	0.3937	134	130
1	167.0000	2.0000	10	0	175.7947	91.6899	165.8920	0.4813	133	124
1	168.0000	2.0000	10	0	175.9176	91.7090	165.9208	0.4895	129	121
1	169.0000	2.0000	10	0	175.8245	91.7197	165.9153	0.5107	137	125
1	170.0000	2.0000	10	0	175.9314	91.7340	165.9746	0.4297	139	128
1	171.0000	2.0000	9	0	175.8888	91.7170	165.9655	0.4936	139	128
1	172.0000	2.0000	10	0	176.0937	91.9345	166.1545	0.3993	133	121
1	173.0000	2.0000	10	0	176.2074	92.1830	166.5371	0.7384	138	125
1	174.0000	2.0000	10	0	176.5656	91.8432	166.1790	0.4071	135	128
1	175.0000	2.0000	10	0	176.5263	91.8027	166.1926	0.5153	134	132
1	176.0000	2.0000	10	0	176.6613	91.9747	166.1401	0.3334	139	126
1	177.0000	2.0000	10	0	176.6680	91.9426	166.1318	0.3706	134	127
1	178.0000	2.0000	10	0	176.6727	92.3744	166.1845	0.6879	135	131
1	179.0000	2.0000	10	0	176.7370	91.9954	166.2719	0.3340	140	129
1	180.0000	2.0000	10	0	176.7707	91.9852	166.2553	0.3505	134	132
1	181.0000	2.0000	10	0	176.6905	92.0256	166.2063	0.3679	138	132
1	182.0000	2.0000	10	0	176.7587	91.9147	166.1867	0.3989	133	120
1	183.0000	2.0000	9	0	176.8369	91.9969	166.1870	0.4197	133	130
1	184.0000	2.0000	10	0	176.6544	91.9457	166.2032	0.4040	138	129
1	185.0000	2.0000	10	0	176.9457	91.9762	166.0833	0.3983	133	123
1	186.0000	2.0000	10	0	176.8102	91.8238	166.2752	0.5352	131	128
1	187.0000	2.0000	10	0	176.8294	91.9586	166.2067	0.4225	140	130
1	188.0000	2.0000	10	0	176.8169	92.0190	166.2557	0.4195	133	125
1	189.0000	2.0000	10	0	176.9653	91.8414	166.1238	0.5125	131	123
1	190.0000	2.0000	10	0	176.8116	91.9260	166.2232	0.4747	140	127
1	191.0000	2.0000	10	0	177.1119	91.9471	166.2862	0.4131	132	129
1	192.0000	2.0000	10	0	177.0598	92.0082	166.2812	0.4196	131	136
1	193.0000	2.0000	9	0	177.0671	91.9289	166.3181	0.4766	138	135
1	194.0000	2.0000	10	0	177.2469	92.0366	166.2255	0.3610	127	130
1	195.0000	2.0000	10	0	177.2377	92.0131	166.2582	0.4397	135	132
1	196.0000	2.0000	10	0	176.9898	91.9299	166.3156	0.4682	133	135
1	197.0000	2.0000	10	0	177.2220	91.9914	166.2321	0.4428	137	134
1	198.0000	2.0000	10	0	177.0250	92.0060	166.2402	0.4174	132	135
1	199.0000	2.0000	10	0	177.1010	91.9378	166.2566	0.4763	128	131
1	200.0000	2.0000	9	0	177.1852	91.9516	166.1620	0.4240	130	124
1	201.0000	2.0000	10	0	177.0696	92.0142	166.2792	0.5009	133	129
1	202.0000	2.0000	10	0	177.0905	91.9946	166.2549	0.4222	133	125
1	203.0000	2.0000	10	0	177.0717	92.0783	166.4234	0.3793	135	134
1	204.0000	2.0000	10	0	176.9983	92.0782	166.3473	0.4082	134	131
1	205.0000	2.0000	10	0	176.8693	92.0438	166.3025	0.4320	138	127
1	206.0000	2.0000	10	0	177.1531	92.1276	166.4556	0.3953	138	132
1	207.0000	2.0000	10	0	177.0859	92.0793	166.3781	0.4868	133	131
1	208.0000	2.0000	10	0	177.2360	92.0975	166.3995	0.5073	128	127
1	209.0000	2.0000	10	0	177.3576	92.0353	166.4440	0.4488	127	130
1	210.0000	2.0000	10	0	177.4151	92.0357	166.5019	0.4111	132	133
1	211.0000	2.0000	10	0	177.3847	91.9957	166.4830	0.4134	128	136
1	212.0000	2.0000	9	0	177.4493	92.0904	166.4248	0.3711	134	132
1	213.0000	2.0000	10	0	177.3765	92.0658	166.4394	0.4712	131	128
1	214.0000	2.0000	10	0	177.3809	92.0048	166.2773	0.4385	135	128
1	215.0000	2.0000	10	0	177.4230	92.0262	166.3741	0.4374	138	128
1	216.0000	2.0000	10	0	177.3336	91.9483	166.3459	0.3931	138	136
1	217.0000	2.0000	10	0	177.4871	91.9889	166.3624	0.4576	132	128
1	218.0000	2.0000	10	0	177.4350	92.0948	166.3092	0.3563	132	130
1	219.0000	2.0000	10	0	177.4680	92.0094	166.2870	0.4274	135	133
1	220.0000	2.0000	10	0	177.4880	92.0235	166.2666	0.4268	133	132
1	221.0000	2.0000	10	0	177.3471	92.0270	166.2820	0.4238	138	133
1	222.0000	2.0000	10	0	177.3324	92.0317	166.2853	0.4334	133	129
1	223.0000	2.0000	10	0	177.4463	92.1220	166.3315	0.3556	134	123
1	224.0000	2.0000	9	0	177.5090	92.0427	166.2659	0.4687	140	133
1	225.0000	2.0000	10	0	177.4330	92.0854	166.3403	0.4449	129	125
1	226.0000	2.0000	10	0	177.5500	92.1389	166.4107	0.4252	137	127
1	227.0000	2.0000	10	0	177.5854	92.0917	166.4076	0.4712	141	129
1	228.0000	2.0000	9	0	177.6248	92.1387	166.4305	0.4817	140	124
1	229.0000	2.0000	10	0	177.5818	92.0493	166.4471	0.5314	136	124
1	230.0000	2.0000	10	0	177.5604	92.1130	166.4929	0.4864	139	125
1	231.0000	2.0000	10	0	177.8098	92.1601	166.4301	0.3989	136	121
1	232.0000	2.0000	10	0	177.9505	92.1702	166.4350	0.4757	131	121
1	233.0000	2.0000	10	0	178.1364	92.2032	166.3977	0.4472	130	116
1	234.0000	2.0000	10	0	178.2275	92.2428	166.3761	0.4558	137	107
1	235.0000	2.0000	10	0	178.6639	92.3190	166.3926	0.3983	133	111
1	236.0000	2.0000	10	0	178.5498	92.3451	166.2877	0.6140	132	116
1	237.0000	2.0000	10	0	178.8100	92.3863	166.3814	0.3451	132	118
1	238.0000	2.0000	10	0	178.8825	92.3830	166.4762	0.3420	131	114
1	239.0000	2.0000	10	0	178.9368	92.2526	166.2399	0.4995	129	111
1	240.0000	2.0000	10	0	178.8919	92.3168	166.3362	0.5022	123	101
1	241.0000	2.0000	10	0	178.8286	92.3338	166.2414	0.4661	121	105
1	242.0000	2.0000	9	0	178.9729	92.3460	166.4579	0.5272	119	111
1	243.0000	2.0000	10	0	178.8045	92.3078	166.4961	0.5027	122	106
1	244.0000	2.0000	10	0	178.9073	92.4686	166.5719	0.4480	117	107
1	245.0000	2.0000	10	0	179.3223	92.2843	166.4479	0.7811	122	110
1	246.0000	2.0000	10	0	178.8882	92.4345	166.5603	0.3796	130	107
1	247.0000	2.0000	10	0	178.9977	92.3582	166.3757	0.4244	121	108
1	248.0000	2.0000	10	0	178.9225	92.2506	166.4763	0.5795	125	112
1	249.0000	2.0000	9	0	178.8738	92.3751	166.4859	0.3992	126	110
1	250.0000	2.0000	10	0	178.8267	92.2990	166.4019	0.5825	125	121
1	251.0000	2.0000	10	0	178.8704	92.2897	166.4214	0.5025	125	119
1	252.0000	2.0000	10	0	178.9059	92.2626	166.4397	0.6222	128	121
1	253.0000	2.0000	10	0	178.9078	92.4190	166.5701	0.4097	132	121
1	254.0000	2.0000	9	0	178.8228	92.3606	166.5387	0.4639	127	122
1	255.0000	2.0000	10	0	178.8259	92.3876	166.5448	0.3537	139	130
1	256.0000	2.0000	10	0	178.7590	92.4453	166.5883	0.4204	131	127
1	257.0000	2.0000	10	0	178.7237	92.3990	166.4682	0.4189	129	127
1	258.0000	2.0000	10	0	178.6618	92.4551	166.5624	0.3791	133	130
1	259.0000	2.0000	10	0	178.6914	92.3361	166.4601	0.4446	141	133
1	260.0000	2.0000	10	0	178.5188	92.3360	166.3680	0.4696	135	134
1	261.0000	2.0000	10	0	178.4786	92.2916	166.4044	0.4215	140	133
1	262.0000	2.0000	10	0	178.5794	92.4111	166.5230	0.3687	132	133
1	263.0000	2.0000	10	0	178.6311	92.3192	166.4125	0.4596	136	128
1	264.0000	2.0000	10	0	178.5361	92.3952	166.4863	0.4759	136	127
1	265.0000	2.0000	10	0	178.7026	92.2941	166.4530	0.3727	138	132
1	266.0000	2.0000	10	0	178.7408	92.4566	166.4923	0.3997	137	134
1	267.0000	2.0000	10	0	178.7077	92.3971	166.5909	0.3736	135	136
1	268.0000	2.0000	10	0	178.5840	92.3911	166.5336	0.4596	130	129
1	269.0000	2.0000	10	0	178.5998	92.3451	166.4993	0.4631	139	132
1	270.0000	2.0000	9	0	178.6804	92.3911	166.5472	0.4135	136	123
1	271.0000	2.0000	10	0	178.6828	92.3524	166.5864	0.4058	133	127
1	272.0000	2.0000	10	0	178.6043	92.3135	166.6072	0.4831	128	122
1	273.0000	2.0000	10	0	178.6016	92.3678	166.6241	0.4608	134	129
1	274.0000	2.0000	10	0	178.5036	92.2144	166.4727	0.4601	133	126
1	275.0000	2.0000	10	0	178.4421	92.2705	166.4980	0.4427	136	132
1	276.0000	2.0000	10	0	178.4380	92.2261	166.4232	0.4988	136	130
1	277.0000	2.0000	10	0	178.5055	92.4013	166.3962	0.3231	141	126
1	278.0000	2.0000	10	0	178.4968	92.3445	166.3809	0.3489	131	126
1	279.0000	2.0000	10	0	178.3724	92.3240	166.5049	0.4201	138	126
1	280.0000	2.0000	10	0	178.4190	92.2469	166.4372	0.4585	137	127
1	281.0000	2.0000	10	0	178.4000	92.3615	166.5150	0.4238	132	129
1	282.0000	2.0000	10	0	178.3336	92.2928	166.4564	0.4461	146	129
1	283.0000	2.0000	10	0	178.4282	92.2867	166.4037	0.4452	142	129
1	284.0000	2.0000	10	0	178.4197	92.2827	166.4821	0.4496	138	133
1	285.0000	2.0000	10	0	178.4757	92.3019	166.4179	0.4364	134	129
1	286.0000	2.0000	10	0	178.5529	92.3736	166.3347	0.4075	137	132
1	287.0000	2.0000	10	0	178.4549	92.3452	166.3663	0.4446	140	134
1	288.0000	2.0000	10	0	178.4618	92.4429	166.5342	0.3954	136	127
1	289.0000	2.0000	10	0	178.4516	92.2720	166.4947	0.5142	135	126
1	290.0000	2.0000	10	0	178.4401	92.4592	166.4889	0.3505	139	131
1	291.0000	2.0000	10	0	178.3453	92.3414	166.3577	0.4406	142	134
1	292.0000	2.0000	10	0	178.3479	92.3114	166.3645	0.4586	141	130
1	293.0000	2.0000	10	0	178.3513	92.3307	166.3274	0.3922	136	132
1	294.0000	2.0000	10	0	178.3407	92.3933	166.3880	0.3813	136	130
1	295.0000	2.0000	10	0	178.4316	92.5165	166.3419	0.3678	144	126
1	296.0000	2.0000	10	0	178.2895	92.3918	166.4427	0.3613	139	128
1	297.0000	2.0000	10	0	178.2633	92.3652	166.3046	0.4187	138	129
1	298.0000	2.0000	10	0	178.3160	92.3164	166.3515	0.4883	134	134
1	299.0000	2.0000	9	0	178.3188	92.4349	166.4433	0.3779	133	130
1	300.0000	2.0000	9	0	178.2665	92.3576	166.3525	0.3959	133	126
1	301.0000	2.0000	10	0	178.4024	92.2321	166.3806	0.6589	135	126
1	302.0000	2.0000	10	0	178.2769	92.3217	166.2883	0.4864	131	127
1	303.0000	2.0000	10	0	178.2091	92.3136	166.1887	0.4819	136	125
1	304.0000	2.0000	10	0	178.2368	92.5106	166.2019	0.3486	142	131
1	305.0000	2.0000	10	0	178.3975	92.5424	166.2724	0.4819	134	120
1	306.0000	2.0000	9	0	178.7112	92.5951	166.2804	0.5711	128	125
1	307.0000	2.0000	10	0	178.8947	92.4972	166.3601	0.5447	132	122
1	308.0000	2.0000	10	0	178.9035	92.6446	166.5024	0.3607	141	131
1	309.0000	2.0000	10	0	178.7582	92.5752	166.2269	0.3762	150	130
1	310.0000	2.0000	10	0	178.6695	92.5512	166.2457	0.4513	141	132
1	311.0000	2.0000	9	0	178.7443	92.5053	166.1381	0.4382	150	129
1	312.0000	2.0000	10	0	178.6600	92.4356	166.2352	0.3979	141	127
1	313.0000	2.0000	10	0	178.5923	92.4785	166.1926	0.5198	147	126
1	314.0000	2.0000	10	0	178.6790	92.4794	166.1989	0.4360	143	125
1	315.0000	2.0000	10	0	178.6450	92.4167	166.1821	0.5342	146	131
1	316.0000	2.0000	9	0	178.6834	92.5518	166.2194	0.4098	135	133
1	317.0000	2.0000	10	0	178.5814	92.4651	166.1314	0.4549	142	131
1	318.0000	2.0000	10	0	178.7652	92.5928	166.0226	0.3856	146	132
1	319.0000	2.0000	10	0	178.6831	92.5435	166.2318	0.4970	146	131
1	320.0000	2.0000	10	0	178.7159	92.5079	166.2073	0.4387	130	129
1	321.0000	2.0000	10	0	178.7123	92.5607	166.2617	0.4193	129	132
1	322.0000	2.0000	10	0	178.5908	92.5949	166.2507	0.5495	132	131
1	323.0000	2.0000	10	0	178.9854	92.6493	166.3167	0.3766	130	133
1	324.0000	2.0000	10	0	179.1309	92.7806	166.4582	0.5269	134	127
1	325.0000	2.0000	10	0	179.2417	92.7777	166.4719	0.5011	135	128
1	326.0000	2.0000	10	0	179.2110	92.8128	166.6342	0.4459	128	126
1	327.0000	2.0000	10	0	179.3906	92.6569	166.4324	0.4327	132	127
1	328.0000	2.0000	9	0	179.2923	92.7252	166.5684	0.3945	137	132
1	329.0000	2.0000	10	0	179.4129	92.7277	166.3852	0.4619	128	127
1	330.0000	2.0000	9	0	179.3499	92.5558	166.4025	0.4895	136	134
1	331.0000	2.0000	10	0	179.4588	92.6150	166.3687	0.4977	133	124
1	332.0000	2.0000	10	0	179.5162	92.7483	166.2784	0.3839	128	124
1	333.0000	2.0000	9	0	179.4203	92.6153	166.3283	0.4447	134	125
1	334.0000	2.0000	10	0	179.4477	92.8003	166.3327	0.3933	130	131
1	335.0000	2.0000	10	0	179.3998	92.6935	166.2852	0.5034	131	132
1	336.0000	2.0000	10	0	179.4287	92.7652	166.2337	0.4167	137	127
1	337.0000	2.0000	10	0	179.5786	92.8241	166.2530	0.4046	136	128
1	338.0000	2.0000	10	0	179.5237	92.7786	166.2489	0.3897	135	130
1	339.0000	2.0000	10	0	179.4271	92.7817	166.3189	0.4953	143	129
1	340.0000	2.0000	10	0	179.5530	92.7653	166.2832	0.4362	132	124
1	341.0000	2.0000	10	0	179.5342	92.7873	166.2474	0.4514	132	123
1	342.0000	2.0000	10	0	179.5062	92.8053	166.2874	0.3887	134	131
1	343.0000	2.0000	10	0	179.3841	92.7365	166.2715	0.3880	131	132
1	344.0000	2.0000	10	0	179.3331	92.7096	166.2136	0.4203	136	127
1	345.0000	2.0000	10	0	179.2459	92.7745	166.3018	0.4448	137	130
1	346.0000	2.0000	10	0	179.4393	92.7583	166.2211	0.4088	130	133
1	347.0000	2.0000	10	0	179.5087	92.9133	166.2156	0.2661	137	127
1	348.0000	2.0000	10	0	179.4729	92.6300	166.1060	0.4664	134	128
1	349.0000	2.0000	10	0	179.3423	92.6092	166.0578	0.5281	135	131
1	350.0000	2.0000	10	0	179.2415	92.7167	166.0836	0.4886	137	135
1	351.0000	2.0000	10	0	179.2242	92.7168	166.2103	0.4135	131	130
1	352.0000	2.0000	10	0	179.3075	92.7737	166.2751	0.5281	134	131
1	353.0000	2.0000	9	0	179.4276	92.8148	166.2727	0.3744	132	128
1	354.0000	2.0000	10	0	179.5545	92.8616	166.3877	0.3476	131	129
1	355.0000	2.0000	10	0	179.6121	92.8866	166.4010	0.3359	134	126
1	356.0000	2.0000	10	0	179.5817	92.8734	166.4339	0.4492	137	124
1	357.0000	2.0000	10	0	179.4834	92.8001	166.5117	0.4360	135	120
1	358.0000	2.0000	10	0	179.2756	92.7978	166.5267	0.4666	130	128
1	359.0000	2.0000	10	0	179.4619	92.7604	166.3512	0.3989	134	133
1	360.0000	2.0000	10	0	179.5140	92.8384	166.4832	0.4553	141	128
1	361.0000	2.0000	10	0	179.4137	92.7487	166.5842	0.5217	133	126
1	362.0000	2.0000	10	0	179.6860	92.7585	166.4999	0.4830	142	127
1	363.0000	2.0000	10	0	179.5290	92.7730	166.6227	0.4359	129	121
1	364.0000	2.0000	9	0	179.6309	92.8168	166.6157	0.4778	137	130
1	365.0000	2.0000	10	0	179.4037	92.8699	166.7195	0.4057	132	131
1	366.0000	2.0000	10	0	179.3657	92.8116	166.5483	0.4439	139	124
1	367.0000	2.0000	10	0	179.4709	92.8264	166.6207	0.3960	134	133
1	368.0000	2.0000	9	0	179.4196	92.7161	166.6025	0.4810	132	125
1	369.0000	2.0000	10	0	179.4257	92.6888	166.5475	0.4560	134	124
1	370.0000	2.0000	10	0	179.2618	92.7551	166.5675	0.5096	135	123
1	371.0000	2.0000	10	0	178.7386	92.7489	166.6314	0.5461	130	119
1	372.0000	2.0000	10	0	178.7445	92.7072	166.5847	0.4174	135	122
1	373.0000	2.0000	10	0	178.3007	92.9091	166.5626	0.7287	136	125
1	374.0000	2.0000	10	0	178.4000	92.5561	166.4304	0.5074	138	129
1	375.0000	2.0000	10	0	178.3378	92.5431	166.5251	0.4790	136	129
1	376.0000	2.0000	10	0	178.2894	92.5184	166.5010	0.4332	130	125
1	377.0000	2.0000	10	0	178.2361	92.4593	166.4864	0.4927	130	124
1	378.0000	2.0000	10	0	178.3314	92.5751	166.5615	0.3434	137	124
1	379.0000	2.0000	10	0	178.2718	92.5834	166.6366	0.3836	138	126
1	380.0000	2.0000	10	0	178.2221	92.5643	166.5107	0.3909	133	124
1	381.0000	2.0000	10	0	178.1944	92.5661	166.5664	0.3538	135	129
1	382.0000	2.0000	10	0	178.1506	92.4684	166.4998	0.4933	134	124
1	383.0000	2.0000	10	0	178.2624	92.5781	166.5721	0.4398	134	127
1	384.0000	2.0000	9	0	178.1363	92.5005	166.4742	0.4878	133	138
1	385.0000	2.0000	9	0	178.1452	92.5005	166.5676	0.3490	137	123
1	386.0000	2.0000	10	0	178.1208	92.3786	166.5096	0.4311	135	126
1	387.0000	2.0000	10	0	178.1675	92.4060	166.3828	0.4167	135	124
1	388.0000	2.0000	10	0	178.1357	92.5023	166.4978	0.3791	141	133
1	389.0000	2.0000	10	0	178.1699	92.5383	166.4216	0.3881	137	130
1	390.0000	2.0000	10	0	178.1971	92.4835	166.3747	0.4566	139	130
1	391.0000	2.0000	10	0	178.0587	92.4274	166.4630	0.3869	131	129
1	392.0000	2.0000	10	0	178.2127	92.5296	166.3270	0.4029	136	133
1	393.0000	2.0000	9	0	178.0884	92.4549	166.4774	0.4440	139	121
1	394.0000	2.0000	10	0	178.0746	92.4592	166.4731	0.3933	136	126
1	395.0000	2.0000	10	0	178.0312	92.4698	166.5284	0.3997	138	132
1	396.0000	2.0000	10	0	178.0172	92.4840	166.6164	0.3693	132	127
1	397.0000	2.0000	10	0	178.0554	92.4518	166.4804	0.3632	135	129
1	398.0000	2.0000	10	0	177.9621	92.4320	166.4588	0.3978	133	130
1	399.0000	2.0000	9	0	177.9735	92.4314	166.4956	0.4039	133	126
1	400.0000	2.0000	10	0	177.9136	92.4613	166.4725	0.3829	129	125
1	401.0000	2.0000	9	0	178.0071	92.3573	166.3846	0.4369	140	134
1	402.0000	2.0000	10	0	177.9872	92.5128	166.5289	0.3917	132	128
1	403.0000	2.0000	10	0	178.1559	92.4940	166.3747	0.3500	138	130
1	404.0000	2.0000	10	0	178.0440	92.4556	166.4552	0.4673	138	130
1	405.0000	2.0000	10	0	178.0930	92.5035	166.5598	0.4175	131	130
1	406.0000	2.0000	10	0	178.0848	92.5065	166.5227	0.3987	134	133
1	407.0000	2.0000	10	0	178.1647	92.5240	166.4888	0.3736	140	132
1	408.0000	2.0000	10	0	178.2753	92.4951	166.3738	0.3316	128	127
1	409.0000	2.0000	10	0	178.2143	92.5272	166.3943	0.3768	135	127
1	410.0000	2.0000	10	0	178.1537	92.3768	166.2742	0.5186	142	133
1	411.0000	2.0000	10	0	178.1796	92.5894	166.4163	0.3837	131	128
1	412.0000	2.0000	10	0	177.9350	92.3818	166.1749	0.4964	138	126
1	413.0000	2.0000	10	0	178.0539	92.5445	166.3694	0.4373	140	129
1	414.0000	2.0000	10	0	178.0442	92.5183	166.2417	0.3493	141	130
1	415.0000	2.0000	10	0	178.2480	92.5240	166.0560	0.4516	136	122
1	416.0000	2.0000	10	0	178.2437	92.5685	166.2811	0.3874	140	119
1	417.0000	2.0000	10	0	178.4499	92.6713	166.0530	0.5053	132	103
1	418.0000	2.0000	8	0	179.8628	93.6500	166.8827	0.8753	130	106
1	419.0000	2.0000	10	0	0.4787	86.8317	13.2456	0.7860	138	111
1	420.0000	2.0000	10	0	0.8186	86.8265	13.4159	0.4581	134	116
1	421.0000	2.0000	10	0	0.7481	86.7999	13.2996	0.3952	137	108
1	422.0000	2.0000	9	0	0.8234	86.9790	13.3461	0.5312	137	123
1	423.0000	2.0000	10	0	0.6712	86.8265	13.4614	0.4269	134	119
1	424.0000	2.0000	10	0	0.7471	86.7941	13.4393	0.4569	134	112
1	425.0000	2.0000	10	0	0.8544	86.7891	13.4403	0.3872	138	121
1	426.0000	2.0000	10	0	0.8069	86.7939	13.0527	0.5797	131	117
1	427.0000	2.0000	10	0	0.7926	86.7767	13.5926	0.4184	136	119
1	428.0000	2.0000	10	0	0.7642	86.7652	13.5217	0.3382	128	113
1	429.0000	2.0000	10	0	0.6954	86.8942	13.6093	0.4603	127	115
1	430.0000	2.0000	10	0	0.6507	86.8770	13.3238	0.6990	128	120
1	431.0000	2.0000	10	0	0.5765	86.8460	13.6505	0.4404	133	122
1	432.0000	2.0000	10	0	0.4433	86.9139	13.7957	0.4278	122	121
1	433.0000	2.0000	10	0	0.2060	87.1311	13.8603	0.5011	131	120
1	434.0000	2.0000	10	0	0.3141	86.9779	13.8660	0.3593	129	118
1	435.0000	2.0000	10	0	0.1789	86.9987	13.9454	0.4215	135	116
1	436.0000	2.0000	10	0	0.2619	87.0156	14.0130	0.4401	132	121
1	437.0000	2.0000	9	0	0.0981	87.1436	13.9598	0.4673	138	124
1	438.0000	2.0000	10	0	0.2684	86.9707	13.9932	0.5538	133	120
1	439.0000	2.0000	10	0	0.2890	86.9967	14.0764	0.5984	141	119
1	440.0000	2.0000	10	0	0.5172	86.9502	14.0745	0.5694	132	115
1	441.0000	2.0000	10	0	0.5342	86.9144	13.9707	0.6561	129	116
1	442.0000	2.0000	10	0	1.0881	86.7548	13.5700	0.4212	131	115
1	443.0000	2.0000	9	0	0.9194	86.8666	13.6279	0.5121	130	120
1	444.0000	2.0000	10	0	1.1741	86.8355	13.6830	0.4670	131	120
1	445.0000	2.0000	10	0	1.0635	86.8309	13.1199	0.5762	130	121
1	446.0000	2.0000	10	0	1.2846	86.8833	13.6463	0.5008	129	117
1	447.0000	2.0000	9	0	1.3555	86.8642	13.5222	0.4957	134	122
1	448.0000	2.0000	10	0	1.5085	86.8307	13.5876	0.4023	128	121
1	449.0000	2.0000	10	0	1.5355	86.4354	13.6940	0.8901	132	109
1	450.0000	2.0000	9	0	1.9086	86.4781	12.9374	0.7867	127	92
1	451.0000	2.0000	10	0	1.6580	86.4143	12.7316	0.8445	129	93
1	452.0000	2.0000	10	0	2.3020	86.8182	11.9931	0.4900	128	104
1	453.0000	2.0000	9	0	2.3110	86.7868	11.7108	0.4307	142	112
1	454.0000	2.0000	10	0	2.2651	86.7847	11.7180	0.3040	141	111
1	455.0000	2.0000	10	0	2.1950	86.8899	11.7804	0.4275	144	116
1	456.0000	2.0000	10	0	2.1051	86.8521	11.7557	0.4438	147	112
1	457.0000	2.0000	10	0	2.2311	86.8673	11.9227	0.4852	141	117
1	458.0000	2.0000	10	0	2.1702	86.8488	11.7318	0.3643	121	115
1	459.0000	2.0000	10	0	2.2152	86.8678	11.7520	0.3372	142	123
1	460.0000	2.0000	10	0	2.2350	86.8529	11.8042	0.3411	144	114
1	461.0000	2.0000	10	0	2.1672	86.8520	11.7830	0.4273	141	117
1	462.0000	2.0000	10	0	2.1879	86.8480	11.8636	0.4007	142	120
1	463.0000	2.0000	10	0	2.1749	86.8218	11.9296	0.3911	138	124
1	464.0000	2.0000	10	0	2.1366	86.8528	11.9100	0.4593	145	121
1	465.0000	2.0000	10	0	2.2716	86.8443	11.7984	0.3410	131	117
1	466.0000	2.0000	10	0	2.1590	86.8407	11.7441	0.3754	149	121
1	467.0000	2.0000	10	0	2.2060	86.8462	11.8677	0.3710	145	123
1	468.0000	2.0000	10	0	2.1399	86.8939	11.8842	0.4335	145	124
1	469.0000	2.0000	10	0	2.2028	86.8520	11.7741	0.3293	139	122
1	470.0000	2.0000	10	0	2.2542	86.9791	11.9099	0.4685	142	124
1	471.0000	2.0000	10	0	2.1411	86.8362	11.8068	0.3505	141	122
1	472.0000	2.0000	10	0	2.1142	86.9584	11.9284	0.4815	125	125
1	473.0000	2.0000	10	0	2.1565	86.8703	11.6690	0.3879	141	120
1	474.0000	2.0000	10	0	2.1272	86.7968	11.7533	0.3440	122	116
1	475.0000	2.0000	10	0	2.0189	86.8310	11.7251	0.3637	133	118
1	476.0000	2.0000	10	0	2.0288	86.8518	11.9168	0.4656	130	112
1	477.0000	2.0000	10	0	2.2598	86.9287	12.1184	0.6102	125	106
1	478.0000	2.0000	10	0	2.0069	86.7977	11.7139	0.3736	118	102
1	479.0000	2.0000	10	0	1.8768	86.6650	11.9510	0.4710	113	93
1	480.0000	2.0000	10	0	2.0813	86.9468	11.8406	0.5822	116	84
1	481.0000	2.0000	10	0	2.1421	86.8446	11.9576	0.5602	113	80
1	482.0000	2.0000	10	0	2.3121	87.1057	11.8470	0.7645	108	77
1	483.0000	2.0000	8	0	1.7284	86.9059	11.5242	0.9962	105	71
1	484.0000	2.0000	6	0	1.9733	86.8566	12.1465	0.5666	98	67
1	485.0000	2.0000	6	0	1.7482	87.0637	11.9311	0.8705	101	67
1	486.0000	2.0000	7	0	38.1656	106.7222	29.0341	0.7515	119	66
1	487.0000	2.0000	9	0	38.0062	106.7256	28.7375	0.6460	116	70
1	488.0000	2.0000	8	0	38.2195	106.6214	29.1559	0.7344	120	75
1	489.0000	2.0000	9	0	38.1701	107.2346	28.5775	0.8159	138	78
1	490.0000	2.0000	9	0	38.2365	107.2310	28.1843	0.3432	137	81
1	491.0000	2.0000	8	0	38.2843	107.2859	28.1840	0.2991	132	89
1	492.0000	2.0000	9	0	38.3432	107.2199	28.2563	0.5324	139	88
1	493.0000	2.0000	9	0	37.9743	107.1200	28.6871	0.3695	140	96
1	494.0000	2.0000	9	0	38.2477	107.0933	28.7274	0.3982	143	99
1	495.0000	2.0000	9	0	37.8944	107.2619	28.6284	0.2849	148	107
1	496.0000	2.0000	9	0	37.5844	107.4380	28.3815	0.4764	147	109
1	497.0000	2.0000	10	0	37.7861	107.3981	28.6047	0.3099	151	104
1	498.0000	2.0000	9	0	37.7612	107.3813	28.6588	0.3026	150	107
1	499.0000	2.0000	9	0	37.7631	107.4014	28.7636	0.3334	152	117
1	500.0000	2.0000	9	0	37.8776	107.4376	28.9019	0.1992	155	116
1	501.0000	2.0000	9	0	37.9178	107.4922	28.8482	0.1922	149	114
1	502.0000	2.0000	9	0	37.8237	107.4758	28.8330	0.2207	154	121
1	503.0000	2.0000	9	0	37.6600	107.4776	28.8139	0.1980	157	117
1	504.0000	2.0000	9	0	37.6238	107.3776	28.9250	0.2692	158	117
1	505.0000	2.0000	9	0	37.7167	107.4987	28.8387	0.1891	152	113
1	506.0000	2.0000	9	0	37.7802	107.2158	29.0842	0.2994	156	117
1	507.0000	2.0000	8	0	38.1381	107.2767	28.8832	0.1528	163	118
1	508.0000	2.0000	9	0	37.9888	107.2167	28.8976	0.1876	157	119
1	509.0000	2.0000	9	0	38.3021	107.1341	29.2224	0.3062	151	122
1	510.0000	2.0000	9	0	38.4815	107.1113	29.1844	0.2273	158	120
1	511.0000	2.0000	9	0	38.7450	106.9411	29.3006	0.5179	158	113
1	512.0000	2.0000	9	0	38.9977	106.8263	29.4820	0.3759	161	115
1	513.0000	2.0000	9	0	39.0082	106.5978	29.7240	0.4231	151	105
1	514.0000	2.0000	9	0	39.1262	106.5538	29.9365	0.3715	147	95
1	515.0000	2.0000	9	0	39.1385	106.7121	29.6745	0.2608	152	92
1	516.0000	2.0000	8	0	38.5985	106.6593	29.8090	0.6754	134	89
1	517.0000	2.0000	10	0	36.5164	107.3806	30.1272	0.7912	136	88
1	518.0000	2.0000	10	0	36.6010	107.6807	29.8914	0.5501	138	95
1	519.0000	2.0000	10	0	36.5290	107.9074	30.1605	0.2356	150	103
1	520.0000	2.0000	9	0	36.3385	107.9447	30.1418	0.2065	148	108
1	521.0000	2.0000	9	0	36.3640	108.0159	30.1241	0.1442	147	111
1	522.0000	2.0000	10	0	36.3232	107.9975	30.0701	0.1728	145	112
1	523.0000	2.0000	10	0	36.3755	107.9860	30.1412	0.2432	146	108
1	524.0000	2.0000	10	0	36.1989	108.0077	30.1102	0.1605	146	113
1	525.0000	2.0000	10	0	36.1906	107.7041	30.1292	0.3595	138	107
1	526.0000	2.0000	10	0	36.3323	107.8968	30.2282	0.1757	148	107
1	527.0000	2.0000	10	0	35.9295	107.8114	30.3091	0.2672	150	106
1	528.0000	2.0000	10	0	36.1268	107.9189	30.1923	0.2089	138	95
1	529.0000	2.0000	10	0	36.2004	107.6252	30.3877	0.3611	143	99
1	530.0000	2.0000	10	0	36.0227	107.6466	30.3762	0.3549	144	101
1	531.0000	2.0000	10	0	36.0781	107.8369	30.4348	0.2683	152	107
1	532.0000	2.0000	10	0	36.0909	107.7590	30.5212	0.1788	149	109
1	533.0000	2.0000	10	0	36.0433	107.8272	30.5115	0.2961	151	114
1	534.0000	2.0000	10	0	36.1604	107.7060	30.4422	0.2846	147	108
1	535.0000	2.0000	10	0	36.2958	107.6121	30.5642	0.1772	151	116
1	536.0000	2.0000	10	0	36.1393	107.6104	30.4301	0.2186	160	117
1	537.0000	2.0000	10	0	36.2461	107.5309	30.5172	0.1210	152	123
1	538.0000	2.0000	10	0	36.1616	107.5302	30.6570	0.2725	164	114
1	539.0000	2.0000	10	0	36.1387	107.4621	30.5747	0.2187	151	107
1	540.0000	2.0000	9	0	36.0836	107.4149	30.8574	0.5613	155	103
1	541.0000	2.0000	10	0	35.5776	107.3865	30.4808	1.0223	148	102
1	542.0000	2.0000	10	0	34.8967	107.5413	30.8954	0.7149	143	96
1	543.0000	2.0000	9	0	34.8352	108.0324	31.2661	0.2148	142	104
1	544.0000	2.0000	10	0	34.9539	107.7301	31.5317	0.4266	145	109
1	545.0000	2.0000	10	0	34.9017	107.7329	31.4916	0.4948	151	101
1	546.0000	2.0000	9	0	34.8155	107.9718	31.0911	0.4235	147	102
1	547.0000	2.0000	9	0	34.9348	107.6580	31.1098	0.4583	150	105
1	548.0000	2.0000	10	0	34.6893	107.7768	30.2356	0.6796	146	106
1	549.0000	2.0000	10	0	34.5498	107.6566	30.6681	0.6767	143	102
1	550.0000	2.0000	10	0	34.7772	107.8792	30.5664	0.4512	148	107
1	551.0000	2.0000	10	0	34.7208	107.7745	30.5590	0.3412	146	109
1	552.0000	2.0000	10	0	34.5509	107.9072	30.4048	0.2606	153	108
1	553.0000	2.0000	10	0	34.5135	107.9983	30.3205	0.2392	148	109
1	554.0000	2.0000	10	0	34.2456	108.0866	30.0665	0.3599	148	115
1	555.0000	2.0000	10	0	34.3458	108.0652	30.3297	0.2574	145	112
1	556.0000	2.0000	10	0	34.3734	107.9842	30.3919	0.1658	156	108
1	557.0000	2.0000	9	0	34.1795	108.0208	30.3166	0.2306	150	111
1	558.0000	2.0000	10	0	34.2464	107.8079	29.9319	0.6861	151	110
1	559.0000	2.0000	10	0	34.1081	108.1034	30.0684	0.2539	143	110
1	560.0000	2.0000	10	0	34.2795	108.0116	30.2495	0.2768	148	119
1	561.0000	2.0000	10	0	34.0781	108.0086	30.2087	0.2617	145	111
1	562.0000	2.0000	9	0	33.8647	107.9843	30.2130	0.1971	144	106
1	563.0000	2.0000	10	0	33.7558	108.1147	30.1830	0.2717	143	103
1	564.0000	2.0000	10	0	33.7512	108.2729	30.0693	0.4113	144	104
1	565.0000	2.0000	10	0	33.7221	108.1783	30.1532	0.4398	146	103
1	566.0000	2.0000	10	0	33.6798	107.9328	30.1713	0.4604	140	100
1	567.0000	2.0000	10	0	33.2876	107.8999	29.6205	1.0474	137	103
1	568.0000	2.0000	10	0	33.8047	108.1612	29.9190	0.3632	132	94
1	569.0000	2.0000	10	0	34.2277	107.6104	30.1353	0.6280	125	100
1	570.0000	2.0000	9	0	33.4314	107.5828	30.2622	0.5388	130	95
1	571.0000	2.0000	10	0	33.6053	108.1560	29.9781	0.3095	124	89
1	572.0000	2.0000	10	0	33.1294	107.6322	29.9880	0.5179	127	86
1	573.0000	2.0000	9	0	33.4580	107.5827	30.2262	0.5809	125	84
1	574.0000	2.0000	10	0	33.2345	107.8411	29.4309	0.9486	128	78
1	575.0000	2.0000	10	0	33.2365	107.7979	29.7837	0.4359	127	76
1	576.0000	2.0000	7	0	33.3179	106.9231	29.6838	0.9244	114	75
1	577.0000	2.0000	9	0	33.2681	107.4165	29.9032	0.9516	119	75
1	578.0000	2.0000	9	0	33.4378	107.3098	29.5729	0.9920	121	73
1	579.0000	2.0000	8	0	33.6526	107.6688	29.6038	0.7618	116	67
1	580.0000	2.0000	9	0	33.7286	107.8233	28.8905	0.9312	111	68
1	581.0000	2.0000	9	0	34.2232	107.1579	30.1707	0.8513	114	67
1	582.0000	2.0000	8	0	34.4915	107.7760	29.4567	1.1262	104	68
1	583.0000	2.0000	9	0	33.5794	107.4766	29.6938	0.6258	112	63
1	584.0000	2.0000	10	0	34.2902	107.0245	29.7329	0.9758	99	58
1	585.0000	2.0000	10	0	33.8960	106.5987	29.7761	1.0945	96	56
1	586.0000	2.0000	9	0	34.1007	106.8973	30.0791	0.5649	87	54
1	587.0000	2.0000	9	0	34.0793	107.0086	29.6435	0.7270	108	60
1	588.0000	2.0000	9	0	34.2826	106.9945	29.6118	0.8472	105	60
1	589.0000	2.0000	9	0	34.3551	107.0154	29.8384	0.6966	106	65
1	590.0000	2.0000	9	0	34.5930	107.0462	30.0175	0.5600	118	72
1	591.0000	2.0000	9	0	34.4567	107.4998	30.1343	0.4280	124	77
1	592.0000	2.0000	10	0	34.3661	107.5432	30.1447	0.2651	138	91
1	593.0000	2.0000	10	0	34.4512	107.5868	30.1479	0.1541	132	94
1	594.0000	2.0000	10	0	34.4188	107.6602	30.1516	0.1558	137	99
1	595.0000	2.0000	9	0	34.2127	107.6097	30.1649	0.3563	150	108
1	596.0000	2.0000	10	0	34.2866	107.8611	30.1980	0.4524	144	110
1	597.0000	2.0000	10	0	34.5684	107.6660	30.2439	0.2202	138	106
1	598.0000	2.0000	10	0	34.5249	107.7198	30.2471	0.2232	150	108
1	599.0000	2.0000	10	0	34.5031	107.7094	30.2582	0.2066	154	106
1	600.0000	2.0000	10	0	34.4282	107.7457	30.0796	0.2711	153	109
1	601.0000	2.0000	9	0	34.5500	107.4229	30.3652	0.2536	146	99
1	602.0000	2.0000	10	0	34.5574	107.5677	30.4360	0.2707	142	92
1	603.0000	2.0000	10	0	34.3974	107.3559	30.4676	0.2835	142	94
1	604.0000	2.0000	9	0	34.4602	107.4357	30.6279	0.4739	146	87
1	605.0000	2.0000	8	0	34.4033	107.3242	30.7228	0.3302	155	90
1	606.0000	2.0000	9	0	34.2087	106.7569	32.8061	0.4381	161	93
1	607.0000	2.0000	10	0	34.3594	106.8146	32.8882	0.3171	157	97
1	608.0000	2.0000	10	0	34.3187	106.8139	33.0537	0.2918	163	102
1	609.0000	2.0000	10	0	34.2312	106.8685	32.9113	0.2788	152	107
1	610.0000	2.0000	10	0	34.3362	106.8740	32.9439	0.2632	148	109
1	611.0000	2.0000	10	0	34.2822	106.9028	32.9534	0.2304	149	114
1	612.0000	2.0000	10	0	34.2213	106.9010	32.8706	0.1475	149	107
1	613.0000	2.0000	10	0	34.1561	106.7492	32.8653	0.3485	146	109
1	614.0000	2.0000	10	0	34.3336	106.7924	33.0614	0.3213	148	106
1	615.0000	2.0000	10	0	34.3020	106.7297	32.9673	0.2036	147	111
1	616.0000	2.0000	10	0	34.4033	106.7432	33.0653	0.2867	152	117
1	617.0000	2.0000	10	0	34.3396	106.7184	33.0981	0.1884	161	119
1	618.0000	2.0000	10	0	34.2393	106.6020	33.0547	0.3322	154	118
1	619.0000	2.0000	10	0	34.4437	106.6497	33.0857	0.2598	155	119
1	620.0000	2.0000	10	0	34.4321	106.5840	33.0402	0.3225	156	117
1	621.0000	2.0000	10	0	34.6230	106.5748	32.9597	0.1527	151	123
1	622.0000	2.0000	10	0	34.7146	106.5114	33.1012	0.2017	155	120
1	623.0000	2.0000	10	0	34.7554	106.5295	33.1575	0.2717	154	116
1	624.0000	2.0000	8	0	34.7311	106.5130	33.0405	0.1763	152	124
1	625.0000	2.0000	9	0	34.5087	106.5090	32.9606	0.2882	162	121
1	626.0000	2.0000	10	0	34.5590	106.4215	32.9575	0.2709	159	123
1	627.0000	2.0000	10	0	34.5539	106.4667	33.0170	0.3657	152	119
1	628.0000	2.0000	10	0	34.4430	106.4303	33.0558	0.2669	162	118
1	629.0000	2.0000	9	0	34.3186	106.4592	32.8383	0.1723	148	135
1	630.0000	2.0000	9	0	34.2520	106.4784	32.9232	0.1752	153	122
1	631.0000	2.0000	10	0	34.3830	106.5489	32.9715	0.2402	155	124
1	632.0000	2.0000	9	0	34.2323	106.4523	32.8382	0.2117	150	130
1	633.0000	2.0000	10	0	34.2263	106.4849	32.8131	0.2436	152	119
1	634.0000	2.0000	9	0	34.2943	106.4340	32.8062	0.1477	141	108
1	635.0000	2.0000	10	0	34.1967	106.4623	32.7583	0.2336	143	99
1	636.0000	2.0000	10	0	32.3836	107.8935	31.4534	0.5389	137	99
1	637.0000	2.0000	10	0	32.0642	107.9333	31.3042	0.3826	137	104
1	638.0000	2.0000	10	0	32.0078	108.0117	31.4605	0.2978	146	117
1	639.0000	2.0000	10	0	32.0903	108.0575	31.5548	0.3981	149	120
1	640.0000	2.0000	10	0	31.9665	107.9871	31.5277	0.1866	145	122
1	641.0000	2.0000	10	0	32.1042	107.9789	31.4809	0.2277	145	119
1	642.0000	2.0000	10	0	31.9681	107.9471	31.5485	0.2926	150	120
1	643.0000	2.0000	9	0	32.0808	107.8406	31.6685	0.3274	149	112
1	644.0000	2.0000	10	0	32.2676	107.3302	31.1062	0.7224	153	108
1	645.0000	2.0000	10	0	31.8492	107.6197	30.5483	0.4672	151	108
1	646.0000	2.0000	10	0	32.1440	107.6544	30.7038	0.3651	153	113
1	647.0000	2.0000	10	0	31.8262	107.6878	30.7538	0.4704	148	110
1	648.0000	2.0000	10	0	31.4235	107.9851	30.6730	0.2802	155	116
1	649.0000	2.0000	10	0	31.3217	108.1616	30.6876	0.1993	149	121
1	650.0000	2.0000	10	0	31.4595	108.2070	30.9023	0.4278	155	123
1	651.0000	2.0000	10	0	31.3416	108.0783	30.8091	0.2332	153	120
1	652.0000	2.0000	10	0	31.3298	108.1986	30.8619	0.2847	153	127
1	653.0000	2.0000	10	0	31.3082	108.1108	30.7406	0.2134	157	123
1	654.0000	2.0000	10	0	31.3548	108.0704	30.7102	0.2352	157	121
1	655.0000	2.0000	10	0	31.3312	108.0400	30.7922	0.3410	167	127
1	656.0000	2.0000	10	0	31.2884	108.0085	30.6844	0.2570	150	117
1	657.0000	2.0000	10	0	31.3394	107.9824	30.8609	0.2645	153	120
1	658.0000	2.0000	10	0	31.4076	108.0504	30.7479	0.1479	150	122
1	659.0000	2.0000	10	0	31.4238	107.9926	30.7990	0.1826	155	127
1	660.0000	2.0000	10	0	31.4001	107.9717	30.7804	0.1923	154	119
1	661.0000	2.0000	10	0	31.4194	108.0125	30.7045	0.1941	159	122
1	662.0000	2.0000	10	0	31.5444	107.9545	30.8670	0.1865	158	126
1	663.0000	2.0000	10	0	31.4885	107.9874	30.7546	0.1388	150	130
1	664.0000	2.0000	10	0	31.3542	107.7334	30.6167	0.3644	156	127
1	665.0000	2.0000	10	0	31.3848	107.9493	30.5229	0.2111	153	127
1	666.0000	2.0000	10	0	31.5049	107.9236	30.5012	0.1506	146	120
1	667.0000	2.0000	10	0	32.0539	107.5087	30.3877	0.5014	142	116
1	668.0000	2.0000	10	0	32.1932	107.4919	30.6013	0.4130	144	121
1	669.0000	2.0000	10	0	32.0748	107.2009	30.3946	0.4233	145	125
1	670.0000	2.0000	10	0	32.3166	107.5018	30.5240	0.3354	150	122
1	671.0000	2.0000	10	0	32.3007	107.5695	30.6434	0.5059	152	117
1	672.0000	2.0000	10	0	31.9920	107.5548	30.4495	0.2517	143	115
1	673.0000	2.0000	10	0	31.7589	107.7174	30.2376	0.4697	148	123
1	674.0000	2.0000	10	0	31.7270	107.8033	30.6480	0.3222	153	122
1	675.0000	2.0000	10	0	31.6953	107.8671	30.6289	0.2395	191	122
1	676.0000	2.0000	10	0	31.7793	107.7618	30.6630	0.2207	145	119
1	677.0000	2.0000	10	0	31.7821	107.8465	30.6942	0.2933	149	121
1	678.0000	2.0000	10	0	31.7450	107.7791	30.6955	0.3210	181	126
1	679.0000	2.0000	10	0	31.7814	107.8263	30.6038	0.2145	173	111
1	680.0000	2.0000	10	0	31.7533	107.3634	29.8961	0.8820	144	109
1	681.0000	2.0000	10	0	32.5984	107.2436	29.9575	0.4011	147	110
1	682.0000	2.0000	10	0	32.6470	107.2252	30.0434	0.4893	155	116
1	683.0000	2.0000	10	0	32.6938	107.2907	29.9395	0.2397	159	117
1	684.0000	2.0000	10	0	32.6734	107.2803	29.9307	0.2226	164	124
1	685.0000	2.0000	10	0	32.7339	107.2799	29.9351	0.2687	158	120
1	686.0000	2.0000	10	0	32.5945	107.2869	29.8040	0.2833	151	121
1	687.0000	2.0000	8	0	32.6764	107.2818	29.8256	0.2141	163	121
1	688.0000	2.0000	10	0	32.8663	107.2173	30.0100	0.2999	149	116
1	689.0000	2.0000	10	0	32.6956	107.1707	29.9496	0.1918	155	121
1	690.0000	2.0000	10	0	32.5275	107.3636	29.7408	0.2816	166	125
1	691.0000	2.0000	10	0	32.6212	107.2221	29.8583	0.2649	157	122
1	692.0000	2.0000	10	0	32.7328	107.2085	29.7901	0.1953	151	125
1	693.0000	2.0000	10	0	32.7444	107.2141	29.6359	0.2277	165	123
1	694.0000	2.0000	10	0	32.7949	107.1361	29.7100	0.1955	159	121
1	695.0000	2.0000	8	0	32.8982	107.1511	29.5766	0.1801	159	128
1	696.0000	2.0000	9	0	32.8302	107.0753	29.5540	0.1563	152	124
1	697.0000	2.0000	9	0	32.8571	107.0800	29.5196	0.1674	155	119
1	698.0000	2.0000	8	0	32.9731	107.0655	29.6043	0.1755	158	124
1	699.0000	2.0000	8	0	32.8361	107.0256	29.5245	0.1693	153	117
1	700.0000	2.0000	10	0	32.7742	107.0762	29.4639	0.1986	156	122
1	701.0000	2.0000	8	0	32.8639	107.1104	29.4962	0.1677	158	130
1	702.0000	2.0000	9	0	32.8688	107.0854	29.5346	0.0961	159	121
1	703.0000	2.0000	9	0	32.8287	107.1109	29.4723	0.1348	164	134
1	704.0000	2.0000	9	0	32.8323	107.1176	29.4838	0.1095	159	128
1	705.0000	2.0000	8	0	32.7173	107.0131	29.4888	0.2516	162	126
1	706.0000	2.0000	8	0	32.7436	107.0500	29.4463	0.1732	161	125
1	707.0000	2.0000	8	0	32.8241	107.0271	29.5632	0.1817	157	125
1	708.0000	2.0000	8	0	32.8313	107.0610	29.4886	0.1722	157	129
1	709.0000	2.0000	9	0	32.8938	106.9530	29.6790	0.2784	150	125
1	710.0000	2.0000	10	0	32.6678	106.9032	29.3075	0.3641	154	123
1	711.0000	2.0000	9	0	32.8919	107.0398	29.4329	0.2202	154	126
1	712.0000	2.0000	10	0	32.7152	107.0450	29.4201	0.1650	151	117
1	713.0000	2.0000	9	0	32.7261	107.0300	29.5020	0.1827	153	124
1	714.0000	2.0000	9	0	32.7093	107.0363	29.4637	0.1283	152	127
1	715.0000	2.0000	9	0	32.6976	107.0088	29.4685	0.1709	165	125
1	716.0000	2.0000	10	0	32.6698	107.0046	29.4351	0.1880	153	119
1	717.0000	2.0000	9	0	32.6918	107.0539	29.4878	0.1995	162	128
1	718.0000	2.0000	10	0	32.5437	106.8927	29.3219	0.3717	147	123
1	719.0000	2.0000	9	0	32.5521	106.9838	29.4275	0.1809	156	128
1	720.0000	2.0000	9	0	32.5432	107.0193	29.4449	0.2467	157	122
1	721.0000	2.0000	10	0	32.4928	106.7942	29.3989	0.3958	153	120
1	722.0000	2.0000	10	0	32.4273	106.7235	29.3887	0.3625	144	120
1	723.0000	2.0000	10	0	32.4809	106.8120	29.3649	0.3300	146	119
1	724.0000	2.0000	9	0	32.3017	106.9220	29.4387	0.2315	147	121
1	725.0000	2.0000	10	0	32.3374	106.7658	29.5033	0.2964	146	111
1	726.0000	2.0000	9	0	32.3339	106.7982	29.1490	0.5098	146	112
1	727.0000	2.0000	9	0	32.0282	106.8470	29.1748	0.3259	164	124
1	728.0000	2.0000	9	0	32.1440	106.9008	29.1790	0.4299	152	118
1	729.0000	2.0000	9	0	31.8944	106.7389	29.1894	0.3237	151	118
1	730.0000	2.0000	10	0	31.8653	106.6980	29.2613	0.3183	148	122
1	731.0000	2.0000	9	0	31.7384	106.5941	29.2690	0.2709	155	126
1	732.0000	2.0000	10	0	31.7358	106.6837	29.3023	0.2739	143	120
1	733.0000	2.0000	10	0	31.5870	106.6633	29.1893	0.1920	153	116
1	734.0000	2.0000	9	0	31.6572	106.5644	29.4128	0.2532	152	119
1	735.0000	2.0000	10	0	31.5400	106.7005	29.1991	0.2220	153	118
1	736.0000	2.0000	10	0	31.6512	106.6117	29.3887	0.2170	158	120
1	737.0000	2.0000	10	0	31.6202	106.6903	29.2645	0.2570	159	120
1	738.0000	2.0000	10	0	31.5186	106.6652	29.3236	0.1956	156	128
1	739.0000	2.0000	9	0	31.4976	106.6890	29.2510	0.1698	156	130
1	740.0000	2.0000	10	0	31.4883	106.6214	29.3204	0.1457	162	129
1	741.0000	2.0000	10	0	31.5573	106.6046	29.2686	0.1738	155	120
1	742.0000	2.0000	10	0	31.4861	106.5871	29.4316	0.2424	151	121
1	743.0000	2.0000	10	0	31.4961	106.6107	29.2729	0.1419	151	124
1	744.0000	2.0000	10	0	31.4813	106.6399	29.2087	0.1670	150	116
1	745.0000	2.0000	9	0	31.4956	106.5623	29.2606	0.2095	147	126
1	746.0000	2.0000	9	0	31.5151	106.6301	29.2708	0.1674	152	125
1	747.0000	2.0000	10	0	31.5344	106.5452	29.4106	0.1806	155	121
1	748.0000	2.0000	10	0	31.4830	106.5612	29.4050	0.2161	156	121
1	749.0000	2.0000	9	0	31.4833	106.5959	29.3060	0.1514	149	121
1	750.0000	2.0000	10	0	31.4544	106.5845	29.2459	0.2324	144	112
1	751.0000	2.0000	9	0	31.3877	106.5694	29.2947	0.1651	153	115
1	752.0000	2.0000	10	0	31.5412	106.5748	29.4146	0.2838	152	111
1	753.0000	2.0000	9	0	31.3814	106.5326	29.1951	0.2134	144	118
1	754.0000	2.0000	10	0	31.4283	106.5771	29.2727	0.1672	143	109
1	755.0000	2.0000	9	0	31.3810	106.5488	29.1864	0.1519	142	120
1	756.0000	2.0000	10	0	31.3081	106.5179	29.2633	0.1378	156	112
1	757.0000	2.0000	10	0	31.3618	106.4813	29.2642	0.1770	146	113
1	758.0000	2.0000	10	0	31.4619	106.3089	28.9444	0.5642	141	112
1	759.0000	2.0000	10	0	31.3744	106.4260	29.4527	0.3453	140	116
1	760.0000	2.0000	10	0	31.4667	106.4016	29.1924	0.2713	146	117
1	761.0000	2.0000	10	0	30.9130	106.2629	29.2100	0.3249	143	114
1	762.0000	2.0000	9	0	31.1084	106.2137	29.2341	0.5615	147	120
1	763.0000	2.0000	10	0	31.0985	106.2021	29.2633	0.3591	142	109
1	764.0000	2.0000	10	0	31.2066	105.9650	28.7033	0.8524	148	107
1	765.0000	2.0000	10	0	30.7284	106.2488	29.0037	0.3721	143	109
1	766.0000	2.0000	10	0	31.0477	106.2525	29.0534	0.3080	142	114
1	767.0000	2.0000	10	0	30.9742	106.1516	29.1306	0.2277	157	112
1	768.0000	2.0000	10	0	30.7811	106.2320	29.1047	0.3228	151	113
1	769.0000	2.0000	10	0	30.8693	106.1464	29.0894	0.3858	149	114
1	770.0000	2.0000	10	0	30.7964	106.1190	29.2132	0.3832	144	117
1	771.0000	2.0000	10	0	30.8151	105.8654	28.7674	0.6535	149	109
1	772.0000	2.0000	10	0	30.7316	105.9719	29.0658	0.2935	148	119
1	773.0000	2.0000	10	0	30.8039	106.0839	29.0556	0.3449	146	116
1	774.0000	2.0000	10	0	30.6624	105.7562	29.0517	0.3882	144	114
1	775.0000	2.0000	10	0	30.9648	105.9196	29.3747	0.5876	144	112
1	776.0000	2.0000	10	0	30.6368	105.8106	29.2000	0.3192	147	113
1	777.0000	2.0000	10	0	30.5353	105.7973	28.9907	0.1582	151	119
1	778.0000	2.0000	10	0	30.7509	105.6494	29.1130	0.2151	142	113
1	779.0000	2.0000	10	0	30.7104	105.6673	29.0284	0.2059	149	115
1	780.0000	2.0000	10	0	30.6630	105.6076	29.0705	0.2240	140	115
1	781.0000	2.0000	10	0	30.6642	105.5860	29.0736	0.1979	144	115
1	782.0000	2.0000	10	0	30.6712	105.5814	29.2058	0.2573	152	118
1	783.0000	2.0000	10	0	30.5241	105.6288	28.9321	0.2001	151	115
1	784.0000	2.0000	10	0	30.6466	105.4698	29.1880	0.1773	156	121
1	785.0000	2.0000	10	0	30.4596	105.5624	29.0043	0.2510	152	122
1	786.0000	2.0000	10	0	30.5688	105.5726	29.0410	0.2532	146	125
1	787.0000	2.0000	10	0	30.6465	105.4718	29.1182	0.2060	152	116
1	788.0000	2.0000	10	0	30.5831	105.4938	29.1117	0.2958	144	123
1	789.0000	2.0000	10	0	30.5755	105.4273	29.0449	0.2404	154	122
1	790.0000	2.0000	10	0	30.5546	105.4251	29.0265	0.1970	161	115
1	791.0000	2.0000	10	0	30.5649	105.3955	29.1056	0.1473	160	126
1	792.0000	2.0000	10	0	30.4727	105.4235	28.9872	0.1619	152	116
1	793.0000	2.0000	10	0	30.4361	105.3875	29.0981	0.2398	150	122
1	794.0000	2.0000	10	0	30.6916	105.3214	29.1713	0.2979	148	120
1	795.0000	2.0000	10	0	30.5020	105.3813	28.9799	0.1948	158	129
1	796.0000	2.0000	10	0	30.3593	105.3999	28.9428	0.2011	152	118
1	797.0000	2.0000	10	0	30.4886	105.3821	29.0948	0.2285	149	126
1	798.0000	2.0000	10	0	30.4630	105.3971	29.0851	0.3546	152	121
1	799.0000	2.0000	10	0	30.4054	105.3555	29.0632	0.2632	146	117
1	800.0000	2.0000	10	0	30.3906	105.2752	28.9414	0.1504	150	121
1	801.0000	2.0000	10	0	30.3500	105.3060	28.8861	0.2156	145	118
1	802.0000	2.0000	10	0	30.2946	105.2684	28.9996	0.2605	154	124
1	803.0000	2.0000	10	0	30.2530	105.2843	28.8795	0.1799	150	122
1	804.0000	2.0000	10	0	30.1514	105.2201	28.8041	0.1654	157	119
1	805.0000	2.0000	10	0	30.3149	105.2130	29.0111	0.2948	151	114
1	806.0000	2.0000	10	0	30.1623	105.2223	28.9020	0.2586	149	116
1	807.0000	2.0000	10	0	30.1105	105.1275	28.9642	0.2764	147	115
1	808.0000	2.0000	10	0	29.9324	105.2307	28.6293	0.2882	152	117
1	809.0000	2.0000	10	0	30.1556	105.0377	28.6381	0.4327	142	112
1	810.0000	2.0000	10	0	29.9685	105.1740	28.7928	0.5179	149	114
1	811.0000	2.0000	10	0	29.6865	105.1454	28.5899	0.3146	147	114
1	812.0000	2.0000	10	0	29.7426	104.9991	28.6084	0.2345	147	113
1	813.0000	2.0000	10	0	29.6326	105.1153	28.5179	0.4420	146	109
1	814.0000	2.0000	10	0	29.5350	104.8954	28.6772	0.4183	147	107
1	815.0000	2.0000	10	0	29.4019	105.1250	28.5047	0.5290	146	109
1	816.0000	2.0000	10	0	29.4826	105.0660	28.1155	0.6225	144	111
1	817.0000	2.0000	9	0	29.5255	105.2079	28.4369	0.1865	144	107
1	818.0000	2.0000	10	0	29.6990	104.8746	28.6290	0.3840	139	96
1	819.0000	2.0000	10	0	29.5217	105.1129	28.7557	0.5322	134	80
1	820.0000	2.0000	9	0	29.8499	104.8635	28.1584	0.8423	102	55
1	821.0000	2.0000	9	0	29.3750	105.0331	28.4700	0.8485	67	46
1	822.0000	2.0000	7	0	0.8518	83.3532	3.6956	0.9795	48	44
1	823.0000	2.0000	6	0	179.6558	96.4204	176.6425	0.8467	62	51
1	824.0000	2.0000	7	0	0.3993	83.8797	2.9808	0.5174	68	54
1	825.0000	2.0000	8	0	0.5821	83.9397	3.1223	0.3971	85	64
1	826.0000	2.0000	8	0	0.6017	83.9560	3.0337	0.4489	99	74
1	827.0000	2.0000	9	0	0.6122	83.9222	3.0051	0.5554	98	74
1	828.0000	2.0000	9	0	0.6998	83.9377	3.0868	0.4500	104	83
1	829.0000	2.0000	9	0	0.4739	83.9090	3.0275	0.4596	103	86
1	830.0000	2.0000	10	0	0.6638	83.8754	3.1000	0.4179	110	86
1	831.0000	2.0000	9	0	0.5493	83.9676	3.0819	0.3967	106	91
1	832.0000	2.0000	10	0	0.6670	83.9277	3.0239	0.3324	124	94
1	833.0000	2.0000	9	0	0.6424	83.8852	3.0022	0.4418	120	93
1	834.0000	2.0000	9	0	0.6566	84.0005	2.9713	0.4595	123	97
1	835.0000	2.0000	10	0	0.7187	83.7400	2.8157	0.6638	126	95
1	836.0000	2.0000	10	0	0.6042	83.9377	2.9535	0.4357	132	98
1	837.0000	2.0000	9	0	0.7292	83.9189	3.0347	0.3771	128	98
1	838.0000	2.0000	10	0	0.6558	83.9106	2.9283	0.3399	132	104
1	839.0000	2.0000	10	0	0.6499	83.8504	2.9836	0.4986	131	107
1	840.0000	2.0000	10	0	0.5926	83.8944	2.9013	0.3664	135	114
1	841.0000	2.0000	10	0	0.5961	83.8871	2.9590	0.3667	140	115
1	842.0000	2.0000	10	0	0.6620	83.8711	2.9780	0.4010	133	115
1	843.0000	2.0000	10	0	0.7121	83.8625	2.9588	0.2953	139	120
1	844.0000	2.0000	10	0	0.7376	83.9583	2.9029	0.3868	141	112
1	845.0000	2.0000	10	0	0.7671	83.8925	2.9472	0.4127	137	117
1	846.0000	2.0000	10	0	0.7065	83.8470	2.9273	0.3329	135	117
1	847.0000	2.0000	10	0	0.6723	83.8628	2.7879	0.3821	138	118
1	848.0000	2.0000	10	0	0.6351	83.8599	2.9256	0.4822	145	117
1	849.0000	2.0000	10	0	0.7577	83.8639	2.7953	0.3599	132	114
1	850.0000	2.0000	10	0	0.8413	83.8468	2.7284	0.3568	136	109
1	851.0000	2.0000	10	0	0.6921	83.8999	2.7226	0.3726	143	114
1	852.0000	2.0000	10	0	0.7177	83.8781	2.7011	0.3501	134	112
1	853.0000	2.0000	10	0	0.7177	83.8664	2.7127	0.3301	136	113
1	854.0000	2.0000	9	0	0.7747	83.8197	2.7755	0.3692	142	118
1	855.0000	2.0000	10	0	0.7241	83.7919	2.7021	0.3372	135	117
1	856.0000	2.0000	10	0	0.6936	83.8643	2.7052	0.3435	141	117
1	857.0000	2.0000	10	0	0.7648	83.8028	2.7355	0.3774	139	111
1	858.0000	2.0000	9	0	0.8308	83.8577	2.8298	0.4959	141	122
1	859.0000	2.0000	9	0	0.7260	83.8838	2.7357	0.4158	130	107
1	860.0000	2.0000	10	0	0.7529	83.7878	2.7117	0.4291	136	113
1	861.0000	2.0000	10	0	0.6391	83.8822	2.6178	0.4239	139	106
1	862.0000	2.0000	10	0	0.5877	83.7909	2.5339	0.4264	132	103
1	863.0000	2.0000	10	0	0.6686	83.7466	2.7250	0.3524	139	104
1	864.0000	2.0000	10	0	0.4595	83.6884	2.6912	0.3926	132	102
1	865.0000	2.0000	10	0	0.5778	83.9034	2.8127	0.6523	125	104
1	866.0000	2.0000	10	0	0.5293	83.6988	2.7574	0.4164	140	112
1	867.0000	2.0000	9	0	0.5288	83.7545	2.7045	0.3682	137	113
1	868.0000	2.0000	10	0	0.6556	83.7135	2.7415	0.5019	145	117
1	869.0000	2.0000	9	0	0.4285	83.8241	2.7885	0.4008	139	122
1	870.0000	2.0000	9	0	0.4998	83.7744	2.6740	0.3943	141	120
1	871.0000	2.0000	9	0	0.3984	83.7484	2.7192	0.5080	139	130
1	872.0000	2.0000	9	0	0.4946	83.7470	2.8175	0.4888	147	126
1	873.0000	2.0000	9	0	0.3756	83.7207	2.7253	0.4409	145	129
1	874.0000	2.0000	9	0	0.3489	83.7335	2.6860	0.4078	141	128
1	875.0000	2.0000	9	0	0.3986	83.6981	2.7272	0.3112	146	136
1	876.0000	2.0000	10	0	0.4464	83.6770	2.6891	0.3682	142	115
1	877.0000	2.0000	10	0	0.2863	83.6631	2.6417	0.4031	139	113
1	878.0000	2.0000	9	0	0.4127	83.7296	2.6538	0.3532	129	102
1	879.0000	2.0000	10	0	0.3604	83.7925	2.3513	0.4838	130	106
1	880.0000	2.0000	10	0	0.2807	83.8848	2.5178	0.3567	133	104
1	881.0000	2.0000	10	0	0.2051	83.8565	2.6246	0.3776	137	108
1	882.0000	2.0000	10	0	0.3346	83.8813	2.5092	0.3805	146	108
1	883.0000	2.0000	10	0	0.3949	83.9715	2.4559	0.4627	142	110
1	884.0000	2.0000	10	0	0.1986	84.0220	2.4430	0.3979	140	116
1	885.0000	2.0000	10	0	0.2056	83.9366	2.6871	0.3274	139	110
1	886.0000	2.0000	10	0	0.0731	84.0138	2.4695	0.3402	140	111
1	887.0000	2.0000	10	0	179.9258	95.9212	177.4254	0.4379	143	120
1	888.0000	2.0000	10	0	179.9635	95.9682	177.6338	0.4106	136	113
1	889.0000	2.0000	9	0	179.9650	95.9205	177.5076	0.3419	136	113
1	890.0000	2.0000	10	0	179.9804	95.9603	177.4595	0.4227	136	110
1	891.0000	2.0000	10	0	179.9897	95.9487	177.4523	0.3825	140	113
1	892.0000	2.0000	10	0	179.9843	95.9054	177.4548	0.3776	143	120
1	893.0000	2.0000	10	0	179.9437	95.9234	177.5169	0.3956	136	119
1	894.0000	2.0000	10	0	179.9234	95.8759	177.4169	0.4041	135	114
1	895.0000	2.0000	10	0	0.0035	84.0919	2.4746	0.4069	138	115
1	896.0000	2.0000	10	0	0.1398	84.1569	2.5561	0.3918	135	112
1	897.0000	2.0000	9	0	0.0602	84.1242	2.4715	0.3729	134	117
1	898.0000	2.0000	10	0	0.1281	84.1499	2.4783	0.3822	135	115
1	899.0000	2.0000	10	0	0.3440	84.0576	2.3259	0.4537	143	119
1	900.0000	2.0000	10	0	0.4138	84.0797	2.2622	0.4081	144	117
1	901.0000	2.0000	10	0	0.3502	84.0942	2.3476	0.3938	146	125
1	902.0000	2.0000	10	0	0.2705	84.0085	2.3229	0.4126	140	118
1	903.0000	2.0000	10	0	0.3218	84.0260	2.3405	0.4116	134	116
1	904.0000	2.0000	10	0	0.4633	84.0250	2.4406	0.3818	146	117
1	905.0000	2.0000	10	0	0.4809	84.0680	2.3318	0.3316	141	127
1	906.0000	2.0000	10	0	0.5192	84.0209	2.2805	0.3347	145	124
1	907.0000	2.0000	9	0	0.4604	84.1451	2.1499	0.4658	153	119
1	908.0000	2.0000	10	0	0.5544	84.0695	2.1824	0.3383	146	123
1	909.0000	2.0000	10	0	0.4408	84.0537	2.2759	0.3616	146	128
1	910.0000	2.0000	10	0	0.5942	84.0079	2.1982	0.2810	147	126
1	911.0000	2.0000	10	0	0.6059	84.0471	2.1943	0.3430	141	125
1	912.0000	2.0000	10	0	0.4222	84.0061	2.1552	0.3639	148	125
1	913.0000	2.0000	10	0	0.6002	84.0834	2.1644	0.4253	150	131
1	914.0000	2.0000	10	0	0.5849	84.0735	2.1677	0.4223	147	125
1	915.0000	2.0000	10	0	0.6858	84.0372	2.2352	0.3750	143	130
1	916.0000	2.0000	10	0	0.6690	84.0361	2.1767	0.4493	147	129
1	917.0000	2.0000	10	0	0.7363	84.0895	2.0217	0.4467	152	131
1	918.0000	2.0000	10	0	0.8364	84.0547	2.0303	0.4170	155	132
1	919.0000	2.0000	10	0	0.8021	84.0464	2.0662	0.3945	148	129
1	920.0000	2.0000	10	0	0.8376	84.0120	2.1014	0.4109	153	131
1	921.0000	2.0000	10	0	0.8253	84.0087	2.0310	0.2896	145	125
1	922.0000	2.0000	10	0	0.8659	83.9883	2.1613	0.3396	147	128
1	923.0000	2.0000	10	0	0.9602	84.0279	2.1184	0.3188	155	130
1	924.0000	2.0000	10	0	0.9032	83.9645	2.2397	0.3003	155	128
1	925.0000	2.0000	10	0	0.8963	84.0005	2.2524	0.3632	149	131
1	926.0000	2.0000	10	0	0.8615	84.0294	2.1613	0.2850	151	131
1	927.0000	2.0000	9	0	0.9009	84.0353	2.2225	0.3987	156	133
1	928.0000	2.0000	10	0	0.8515	84.0200	2.3177	0.3559	149	132
1	929.0000	2.0000	10	0	0.9458	83.9665	2.3056	0.3248	148	126
1	930.0000	2.0000	10	0	0.8108	84.0107	2.1533	0.3332	149	135
1	931.0000	2.0000	10	0	0.8535	83.9865	2.2849	0.3735	151	133
1	932.0000	2.0000	10	0	0.8781	84.0063	2.3498	0.3629	145	128
1	933.0000	2.0000	10	0	0.7483	83.9635	2.2526	0.3696	152	130
1	934.0000	2.0000	10	0	0.7565	83.9799	2.3176	0.3731	146	122
1	935.0000	2.0000	10	0	0.6241	83.9736	2.3609	0.3786	145	134
1	936.0000	2.0000	10	0	0.5398	83.9484	2.3658	0.3736	139	124
1	937.0000	2.0000	10	0	0.4213	83.9124	2.4197	0.3907	145	127
1	938.0000	2.0000	10	0	0.4243	83.9041	2.4191	0.3109	140	125
1	939.0000	2.0000	10	0	0.4398	83.9250	2.4179	0.3961	141	126
1	940.0000	2.0000	10	0	0.3741	83.9356	2.4029	0.4099	145	128
1	941.0000	2.0000	10	0	0.3015	83.9377	2.5072	0.3953	148	127
1	942.0000	2.0000	10	0	0.3468	83.9348	2.4909	0.3739	149	125
1	943.0000	2.0000	10	0	0.2333	83.9182	2.4251	0.4029	146	126
1	944.0000	2.0000	10	0	0.1911	83.8770	2.4516	0.3681	148	132
1	945.0000	2.0000	10	0	0.0901	83.9425	2.5583	0.3401	141	128
1	946.0000	2.0000	10	0	0.2143	83.8534	2.5111	0.4033	146	124
1	947.0000	2.0000	10	0	179.9967	96.1112	177.4135	0.3041	148	129
1	948.0000	2.0000	10	0	0.0399	83.8556	2.5998	0.3288	145	127
1	949.0000	2.0000	10	0	179.9897	96.1406	177.2592	0.3585	145	124
1	950.0000	2.0000	10	0	0.0338	83.8812	2.8340	0.3516	148	128
1	951.0000	2.0000	10	0	0.0517	83.8497	2.8450	0.3740	143	123
1	952.0000	2.0000	10	0	179.9827	96.1184	177.2177	0.3477	152	124
1	953.0000	2.0000	10	0	0.0243	83.9034	2.7832	0.3753	148	120
1	954.0000	2.0000	10	0	0.0112	83.8810	2.7880	0.4554	140	123
1	955.0000	2.0000	10	0	179.8939	96.1904	177.1663	0.3485	142	123
1	956.0000	2.0000	10	0	179.9530	96.2101	177.1880	0.2875	144	128
1	957.0000	2.0000	9	0	179.7889	96.1497	177.2009	0.4791	145	136
1	958.0000	2.0000	9	0	179.8319	96.1750	177.1810	0.4369	143	140
1	959.0000	2.0000	9	0	179.8119	96.1765	177.2186	0.4322	152	138
1	960.0000	2.0000	10	0	179.8017	96.2329	177.2109	0.3232	142	119
1	961.0000	2.0000	10	0	179.8136	96.2212	177.2636	0.4327	152	130
1	962.0000	2.0000	10	0	179.9226	96.2305	177.3078	0.4088	147	130
1	963.0000	2.0000	10	0	179.8230	96.2080	177.2474	0.3560	146	135
1	964.0000	2.0000	9	0	179.8549	96.2374	177.1608	0.4404	145	135
1	965.0000	2.0000	9	0	179.8154	96.2592	176.9627	0.3904	165	127
1	966.0000	2.0000	9	0	179.7355	96.2103	177.0478	0.3937	163	130
1	967.0000	2.0000	10	0	179.7771	96.2816	176.9329	0.4608	143	131
1	968.0000	2.0000	9	0	179.7302	96.2595	176.9764	0.3912	164	135
1	969.0000	2.0000	9	0	179.6832	96.2197	176.9403	0.3168	164	131
1	970.0000	2.0000	9	0	179.6503	96.2568	176.9475	0.3861	168	139
1	971.0000	2.0000	9	0	179.6189	96.2620	176.9000	0.3503	161	139
1	972.0000	2.0000	9	0	179.6804	96.2397	176.9052	0.3694	163	135
1	973.0000	2.0000	9	0	179.6520	96.2424	176.9145	0.3365	153	138
1	974.0000	2.0000	9	0	179.6247	96.2694	176.9005	0.4346	152	138
1	975.0000	2.0000	9	0	179.6434	96.2324	176.9168	0.4166	151	140
1	976.0000	2.0000	9	0	179.6116	96.2344	176.9293	0.3764	154	135
1	977.0000	2.0000	9	0	179.6018	96.2483	176.9847	0.3276	152	133
1	978.0000	2.0000	9	0	179.5314	96.1919	176.9918	0.4379	144	131
1	979.0000	2.0000	9	0	179.5860	96.2632	176.9630	0.4320	169	136
1	980.0000	2.0000	9	0	179.5850	96.2430	176.9978	0.3849	163	121
1	981.0000	2.0000	9	0	179.6546	96.2391	177.0270	0.4915	147	103
1	982.0000	2.0000	9	0	1.2224	83.2004	2.9890	0.8994	144	106
1	983.0000	2.0000	9	0	2.2201	83.3315	2.8874	0.4065	147	115
1	984.0000	2.0000	9	0	2.3659	83.4247	2.7961	0.3301	137	115
1	985.0000	2.0000	9	0	2.3537	83.3572	2.9329	0.3094	139	114
1	986.0000	2.0000	9	0	2.0678	83.3283	3.0816	0.3480	140	117
1	987.0000	2.0000	9	0	1.7582	83.1487	3.3811	0.4672	146	115
1	988.0000	2.0000	9	0	0.6273	83.5287	3.7240	0.5078	145	116
1	989.0000	2.0000	9	0	0.4447	83.5023	3.7459	0.4720	149	123
1	990.0000	2.0000	9	0	0.4348	83.4592	3.8420	0.3727	151	126
1	991.0000	2.0000	9	0	0.2137	83.5347	3.8297	0.3900	151	131
1	992.0000	2.0000	9	0	0.2141	83.5604	3.8133	0.4556	150	133
1	993.0000	2.0000	9	0	0.2096	83.5068	3.5316	0.4115	143	135
1	994.0000	2.0000	9	0	0.2974	83.5630	3.5466	0.5167	149	135
1	995.0000	2.0000	9	0	0.1735	83.5211	3.5256	0.3696	153	136
1	996.0000	2.0000	9	0	0.3094	83.5028	3.4517	0.3544	145	134
1	997.0000	2.0000	9	0	0.2908	83.5520	3.5583	0.4678	157	139
1	998.0000	2.0000	9	0	0.1339	83.6003	3.5368	0.4053	157	140
1	999.0000	2.0000	9	0	0.2533	83.5612	3.4695	0.3293	157	138
1	1000.0000	2.0000	9	0	0.1856	83.6000	3.4236	0.3675	153	135
1	1001.0000	2.0000	9	0	0.1950	83.6316	3.4501	0.4312	155	137
1	1002.0000	2.0000	9	0	0.6157	83.4693	3.3989	0.4000	148	130
1	1003.0000	2.0000	9	0	0.4024	83.5196	3.5763	0.5849	158	123
1	1004.0000	2.0000	9	0	0.7351	83.4498	3.5728	0.7179	154	120
1	1005.0000	2.0000	9	0	1.4051	83.4470	3.4962	0.4192	147	132
1	1006.0000	2.0000	9	0	1.5367	83.4648	3.3935	0.3845	155	129
1	1007.0000	2.0000	9	0	1.6574	83.4942	3.3923	0.4675	149	121
1	1008.0000	2.0000	9	0	1.7029	83.3741	3.4163	0.3434	156	131
1	1009.0000	2.0000	9	0	1.4321	83.4728	3.4127	0.4752	157	132
1	1010.0000	2.0000	9	0	1.6313	83.4395	3.4320	0.3825	163	131
1	1011.0000	2.0000	9	0	1.8178	83.3997	3.3059	0.4846	154	131
1	1012.0000	2.0000	9	0	1.7272	83.4191	3.3390	0.3744	152	126
1	1013.0000	2.0000	9	0	1.7387	83.4354	3.4191	0.4237	159	133
1	1014.0000	2.0000	9	0	1.8026	83.3930	3.4170	0.3809	158	128
1	1015.0000	2.0000	9	0	1.8121	83.4141	3.3663	0.3869	147	129
1	1016.0000	2.0000	9	0	1.7458	83.4109	3.3275	0.3887	151	128
1	1017.0000	2.0000	9	0	1.8432	83.4673	3.1891	0.4480	161	134
1	1018.0000	2.0000	9	0	1.8197	83.4082	3.2968	0.3619	145	131
1	1019.0000	2.0000	9	0	1.6951	83.4343	3.3565	0.4497	159	129
1	1020.0000	2.0000	9	0	1.7687	83.4488	3.2565	0.4657	154	124
1	1021.0000	2.0000	9	0	1.7610	83.5367	3.4699	0.4265	153	127
1	1022.0000	2.0000	9	0	1.6834	83.4795	3.4061	0.4075	159	130
1	1023.0000	2.0000	9	0	1.7248	83.4486	3.4165	0.3622	157	134
1	1024.0000	2.0000	9	0	1.8245	83.4224	3.3973	0.3170	159	128
1	1025.0000	2.0000	9	0	1.9138	83.4044	3.5266	0.4232	153	130
1	1026.0000	2.0000	9	0	2.0432	83.4251	3.6361	0.4359	148	128
1	1027.0000	2.0000	9	0	2.2295	83.3895	3.6674	0.3822	146	129
1	1028.0000	2.0000	8	0	2.2325	83.4643	3.6370	0.4412	150	127
1	1029.0000	2.0000	9	0	2.3468	83.4017	3.5588	0.4084	147	128
1	1030.0000	2.0000	9	0	2.4282	83.3767	3.5660	0.4249	152	122
1	1031.0000	2.0000	9	0	2.4553	83.4214	3.5350	0.3555	137	119
1	1032.0000	2.0000	9	0	3.0680	82.9631	3.4363	0.5606	140	111
1	1033.0000	2.0000	9	0	4.0257	83.0260	3.0434	0.3523	140	114
1	1034.0000	2.0000	9	0	3.7807	83.2371	3.1880	0.6258	139	114
1	1035.0000	2.0000	9	0	4.1967	83.2229	3.0973	0.3882	134	127
1	1036.0000	2.0000	9	0	4.2030	83.2208	3.0823	0.3520	139	115
1	1037.0000	2.0000	9	0	4.1831	83.2386	3.0464	0.3272	136	123
1	1038.0000	2.0000	9	0	4.2365	83.2711	3.1618	0.3653	138	122
1	1039.0000	2.0000	9	0	4.1944	83.3044	3.1678	0.4211	139	122
1	1040.0000	2.0000	9	0	4.2252	83.2569	3.1251	0.4136	133	127
1	1041.0000	2.0000	9	0	4.2246	83.2312	3.1077	0.3697	135	115
1	1042.0000	2.0000	9	0	4.2861	83.1779	3.1488	0.3291	126	110
1	1043.0000	2.0000	9	0	4.1230	82.9997	3.3242	0.5666	123	91
1	1044.0000	2.0000	7	0	4.9374	82.9749	3.3740	0.8415	105	75
1	1045.0000	2.0000	8	0	7.3604	82.4543	2.8260	0.5650	126	74
1	1046.0000	2.0000	9	0	7.5790	82.9853	3.0381	0.5622	130	79
1	1047.0000	2.0000	9	0	7.8371	82.9632	2.9379	0.2643	118	91
1	1048.0000	2.0000	9	0	7.8525	82.9131	2.9081	0.2957	117	94
1	1049.0000	2.0000	8	0	7.9372	82.9495	2.9673	0.3267	129	96
1	1050.0000	2.0000	9	0	7.7905	83.0259	2.9364	0.4045	134	97
1	1051.0000	2.0000	9	0	7.8975	83.0241	2.9516	0.3809	127	106
1	1052.0000	2.0000	9	0	7.8631	83.0130	2.9699	0.5071	129	106
1	1053.0000	2.0000	9	0	7.6235	82.9037	2.9652	0.6388	127	105
1	1054.0000	2.0000	9	0	7.9313	83.0170	2.9152	0.3395	138	107
1	1055.0000	2.0000	9	0	8.1748	83.0114	3.1042	0.5856	138	111
1	1056.0000	2.0000	9	0	8.0214	82.9313	2.9363	0.3484	138	111
1	1057.0000	2.0000	9	0	8.0294	82.9839	2.8948	0.3624	134	106
1	1058.0000	2.0000	9	0	8.0024	83.0024	2.9753	0.5534	134	106
1	1059.0000	2.0000	9	0	8.0073	82.9977	2.8409	0.4506	134	106
1	1060.0000	2.0000	9	0	7.9836	82.9850	2.9385	0.4558	136	99
1	1061.0000	2.0000	9	0	8.0337	82.9549	3.0191	0.4634	116	87
1	1062.0000	2.0000	9	0	8.1221	82.9042	2.7279	0.4665	119	84
1	1063.0000	2.0000	9	0	8.0901	82.9074	2.9195	0.6647	109	74
1	1064.0000	2.0000	9	0	7.8607	82.7348	2.6648	0.8939	96	65
1	1065.0000	2.0000	8	0	7.8077	82.8371	3.1199	0.6716	71	60
0	1066.0000	2.0000	0	3	0.0000	0.0000	0.0000	0.0000	60	49
1	1067.0000	2.0000	8	0	18.2082	84.2766	91.8051	0.4859	53	46
1	1068.0000	2.0000	9	0	18.1650	84.4844	91.3891	0.4324	57	47
1	1069.0000	2.0000	8	0	18.3359	84.5988	91.2054	0.4595	61	45
1	1070.0000	2.0000	8	0	17.9895	84.3838	91.3989	0.6737	55	55
1	1071.0000	2.0000	9	0	18.0290	84.0195	91.5122	0.7686	66	46
1	1072.0000	2.0000	9	0	18.2189	84.4478	91.5446	0.5306	54	47
1	1073.0000	2.0000	7	0	17.8984	84.1365	91.7132	0.4345	56	43
1	1074.0000	2.0000	7	0	18.4508	83.8148	91.6502	0.9105	47	38
1	1075.0000	2.0000	9	0	18.7759	83.5852	90.7383	1.2658	51	44
1	1076.0000	2.0000	9	0	18.1677	83.9869	91.0986	0.6272	63	48
1	1077.0000	2.0000	8	0	18.3326	83.9350	91.2852	0.5270	70	49
1	1078.0000	2.0000	8	0	18.4030	83.9083	91.8113	0.5932	49	49
1	1079.0000	2.0000	6	0	5.5155	82.6771	2.1815	0.9069	57	48
1	1080.0000	2.0000	8	0	4.9371	82.2382	3.5145	0.6431	92	63
1	1081.0000	2.0000	9	0	4.7598	82.4209	3.7639	1.1325	107	79
1	1082.0000	2.0000	9	0	4.6974	82.6737	3.4793	0.5487	120	91
1	1083.0000	2.0000	9	0	4.7554	82.6138	3.6197	0.5636	132	98
1	1084.0000	2.0000	9	0	4.8548	82.8260	3.3987	0.3557	138	103
1	1085.0000	2.0000	9	0	4.6732	82.8304	3.3968	0.4799	132	109
1	1086.0000	2.0000	9	0	4.8602	82.7903	3.4910	0.3314	144	125
1	1087.0000	2.0000	9	0	4.9311	82.8992	3.4189	0.3186	140	118
1	1088.0000	2.0000	8	0	4.7627	82.9724	3.3978	0.4324	150	121
1	1089.0000	2.0000	9	0	4.9084	82.9254	3.4610	0.4572	142	122
1	1090.0000	2.0000	9	0	4.6365	82.9091	3.3751	0.4194	138	131
1	1091.0000	2.0000	9	0	4.0292	82.8656	3.3422	0.4740	143	116
1	1092.0000	2.0000	9	0	4.0298	82.9110	3.3804	0.5376	140	120
1	1093.0000	2.0000	9	0	3.8707	82.9297	3.3338	0.4452	144	128
1	1094.0000	2.0000	9	0	3.7861	82.9755	3.2486	0.3806	134	124
1	1095.0000	2.0000	9	0	3.9013	82.9688	3.2334	0.3324	144	124
1	1096.0000	2.0000	9	0	3.8522	82.9843	3.2579	0.4318	149	126
1	1097.0000	2.0000	9	0	3.8895	83.0069	3.3203	0.4338	154	125
1	1098.0000	2.0000	9	0	3.9791	82.8956	3.2047	0.3538	142	126
1	1099.0000	2.0000	9	0	3.8289	82.9303	3.1883	0.4767	145	128
1	1100.0000	2.0000	9	0	3.9770	82.9688	3.2274	0.4510	146	123
1	1101.0000	2.0000	9	0	3.8826	82.9657	3.2092	0.4030	141	127
1	1102.0000	2.0000	9	0	3.8973	83.0008	3.2522	0.4210	144	123
1	1103.0000	2.0000	9	0	3.7970	82.9242	3.2742	0.4246	142	121
1	1104.0000	2.0000	9	0	3.6249	82.9192	3.2914	0.4542	144	129
1	1105.0000	2.0000	9	0	3.6566	82.9662	3.1896	0.5400	141	123
1	1106.0000	2.0000	9	0	3.3441	82.9268	3.2830	0.4690	146	125
1	1107.0000	2.0000	9	0	3.2628	83.0043	3.3034	0.3905	145	134
1	1108.0000	2.0000	9	0	3.2718	82.9426	3.2707	0.3772	143	118
1	1109.0000	2.0000	9	0	3.2758	82.9975	3.2638	0.4016	146	126
1	1110.0000	2.0000	9	0	3.1730	83.0331	3.2199	0.3370	145	121
1	1111.0000	2.0000	9	0	3.2828	82.9616	3.2293	0.3633	144	122
1	1112.0000	2.0000	9	0	3.1868	82.9942	3.2499	0.3770	142	126
1	1113.0000	2.0000	9	0	3.3047	82.8554	3.2896	0.3900	138	123
1	1114.0000	2.0000	9	0	3.3768	82.8688	3.2927	0.3777	137	119
1	1115.0000	2.0000	9	0	3.2057	83.0554	3.2698	0.4129	132	115
1	1116.0000	2.0000	9	0	3.2445	82.9749	3.1655	0.3237	140	112
1	1117.0000	2.0000	9	0	3.2142	83.0309	3.1884	0.3132	136	114
1	1118.0000	2.0000	9	0	3.3659	82.9737	3.2016	0.3196	135	109
1	1119.0000	2.0000	9	0	3.1055	82.9550	3.2476	0.4097	129	108
1	1120.0000	2.0000	9	0	3.3059	82.9735	3.2561	0.3776	134	105
1	1121.0000	2.0000	9	0	3.1847	82.9468	3.2672	0.4027	134	106
1	1122.0000	2.0000	9	0	3.2761	82.8774	3.2505	0.3171	138	102
1	1123.0000	2.0000	9	0	3.1232	82.9241	3.1538	0.3535	128	99
1	1124.0000	2.0000	9	0	2.8313	82.6383	3.7006	0.7083	125	101
1	1125.0000	2.0000	9	0	3.0204	82.8669	3.3231	0.4004	133	94
1	1126.0000	2.0000	9	0	2.6067	82.8491	3.3010	0.3627	130	93
1	1127.0000	2.0000	9	0	2.3518	82.8641	3.5463	0.6637	121	92
1	1128.0000	2.0000	9	0	2.2841	82.8201	3.3758	0.7740	126	95
1	1129.0000	2.0000	9	0	2.5412	82.7526	3.3258	0.3846	127	99
1	1130.0000	2.0000	9	0	2.3468	82.7705	3.3428	0.4405	128	98
1	1131.0000	2.0000	9	0	2.2836	82.6889	3.2215	0.4468	131	99
1	1132.0000	2.0000	9	0	2.4269	82.5488	3.0383	0.4733	123	96
1	1133.0000	2.0000	9	0	2.2604	82.6525	3.2224	0.4170	136	97
1	1134.0000	2.0000	9	0	2.6890	82.5867	3.2403	0.4864	126	96
1	1135.0000	2.0000	9	0	2.3473	82.7186	3.3554	0.5502	121	93
1	1136.0000	2.0000	9	0	2.2348	82.4933	3.2286	0.4818	122	102
1	1137.0000	2.0000	9	0	2.1723	82.5416	3.2660	0.4819	127	101
1	1138.0000	2.0000	9	0	2.2083	82.5293	3.2422	0.4299	142	97
1	1139.0000	2.0000	9	0	2.5974	82.3328	3.2132	0.5389	131	98
1	1140.0000	2.0000	9	0	2.2943	82.5096	2.9506	0.3593	133	97
1	1141.0000	2.0000	9	0	2.0901	82.5797	3.2201	0.4747	141	104
1	1142.0000	2.0000	9	0	2.1976	82.6546	3.3936	0.4686	130	105
1	1143.0000	2.0000	9	0	2.3081	82.5046	3.1758	0.5302	136	103
1	1144.0000	2.0000	9	0	2.1458	82.5608	3.4069	0.4442	140	106
1	1145.0000	2.0000	9	0	2.0484	82.5087	3.3130	0.4514	133	110
1	1146.0000	2.0000	9	0	2.0641	82.5937	3.3573	0.3771	143	117
1	1147.0000	2.0000	9	0	1.9465	82.6034	3.3693	0.3839	137	116
1	1148.0000	2.0000	9	0	2.0893	82.5330	3.4019	0.3902	135	118
1	1149.0000	2.0000	9	0	2.0664	82.5366	3.4176	0.3434	143	117
1	1150.0000	2.0000	9	0	1.9767	82.4696	3.4672	0.3626	140	117
1	1151.0000	2.0000	9	0	1.9307	82.5857	3.4106	0.4792	145	122
1	1152.0000	2.0000	9	0	1.8916	82.6314	3.3260	0.4385	147	131
1	1153.0000	2.0000	9	0	2.0620	82.7879	3.5028	0.5831	148	128
1	1154.0000	2.0000	9	0	1.9843	82.6732	3.3952	0.3592	148	129
1	1155.0000	2.0000	9	0	2.0687	82.6620	3.3129	0.4443	149	135
1	1156.0000	2.0000	9	0	2.0298	82.7391	3.4066	0.5186	146	133
1	1157.0000	2.0000	9	0	2.0117	82.7483	3.3424	0.4711	149	136
1	1158.0000	2.0000	9	0	1.9203	82.7228	3.3736	0.4083	146	139
1	1159.0000	2.0000	8	0	1.8560	82.7574	3.2925	0.3968	150	133
1	1160.0000	2.0000	9	0	1.9064	82.7487	3.4213	0.4038	149	138
1	1161.0000	2.0000	9	0	1.8607	82.7392	3.4358	0.4011	147	135
1	1162.0000	2.0000	9	0	1.8461	82.6891	3.4594	0.3991	160	134
1	1163.0000	2.0000	9	0	1.7519	82.6585	3.4547	0.3750	152	134
1	1164.0000	2.0000	9	0	1.5232	82.7968	3.5494	0.5386	148	136
1	1165.0000	2.0000	9	0	1.5876	82.6769	3.3552	0.4708	148	134
1	1166.0000	2.0000	9	0	1.5368	82.7659	3.5847	0.4150	150	135
1	1167.0000	2.0000	9	0	1.5541	82.6582	3.6041	0.3402	151	140
1	1168.0000	2.0000	9	0	1.2057	82.7586	3.5743	0.3349	148	138
1	1169.0000	2.0000	9	0	1.3596	82.6779	3.6712	0.3168	150	132
1	1170.0000	2.0000	9	0	1.0500	82.7890	3.6918	0.4296	145	138
1	1171.0000	2.0000	9	0	1.1563	82.7714	3.8012	0.3452	148	139
1	1172.0000	2.0000	9	0	1.0932	82.7329	3.6700	0.4437	147	134
1	1173.0000	2.0000	8	0	1.1180	82.8807	3.7660	0.4296	143	138
1	1174.0000	2.0000	9	0	1.1529	82.7604	3.7735	0.3999	148	143
1	1175.0000	2.0000	9	0	1.0905	82.8016	3.6983	0.3753	149	135
1	1176.0000	2.0000	8	0	0.9664	82.8432	3.6437	0.3792	153	131
1	1177.0000	2.0000	9	0	0.9660	82.7487	3.7502	0.5155	155	131
1	1178.0000	2.0000	9	0	0.8890	82.8145	3.8829	0.4145	150	129
1	1179.0000	2.0000	9	0	0.7653	82.7929	3.9639	0.5345	149	134
1	1180.0000	2.0000	9	0	0.7896	82.7983	3.8849	0.5256	154	129
1	1181.0000	2.0000	9	0	0.7640	82.7883	4.1056	0.5140	144	127
1	1182.0000	2.0000	9	0	0.6816	82.7438	3.9713	0.3864	155	141
1	1183.0000	2.0000	9	0	0.6920	82.7850	4.0071	0.3714	150	131
1	1184.0000	2.0000	9	0	0.8492	82.6987	3.9709	0.4153	154	140
1	1185.0000	2.0000	9	0	0.6951	82.8009	4.0631	0.4213	156	135
1	1186.0000	2.0000	9	0	0.6360	82.7417	4.3184	0.5504	164	132
1	1187.0000	2.0000	9	0	0.7578	82.6552	4.2064	0.2511	153	132
1	1188.0000	2.0000	9	0	0.5186	82.8097	4.2678	0.4305	161	131
1	1189.0000	2.0000	9	0	0.6453	82.7566	4.2452	0.4230	150	131
1	1190.0000	2.0000	9	0	0.6409	82.8046	4.2995	0.4039	155	132
1	1191.0000	2.0000	9	0	0.6105	82.7047	4.3605	0.3749	152	128
1	1192.0000	2.0000	9	0	0.6644	82.6780	4.4690	0.4079	157	146
1	1193.0000	2.0000	8	0	0.6252	82.8132	4.4682	0.3421	150	121
1	1194.0000	2.0000	9	0	0.6211	82.6889	4.5597	0.3821	148	122
1	1195.0000	2.0000	9	0	0.5186	82.7619	4.6459	0.3079	143	121
1	1196.0000	2.0000	9	0	0.3063	82.7639	4.7804	0.5051	145	123
1	1197.0000	2.0000	9	0	0.3048	82.7326	4.8503	0.5476	143	109
1	1198.0000	2.0000	9	0	0.6389	82.3866	5.0578	0.9588	133	91
1	1199.0000	2.0000	8	0	0.4847	82.7064	5.2030	0.4783	112	83
1	1200.0000	2.0000	8	0	1.5756	81.7876	4.7392	1.2384	85	51
0	1201.0000	2.0000	0	3	0.0000	0.0000	0.0000	0.0000	56	36
0	1202.0000	2.0000	0	3	0.0000	0.0000	0.0000	0.0000	42	31
3	1203.0000	2.0000	6	0	8.2356	32.9113	15.2494	1.3545	52	36
0	1204.0000	2.0000	0	3	0.0000	0.0000	0.0000	0.0000	45	35
0	1205.0000	2.0000	0	3	0.0000	0.0000	0.0000	0.0000	40	30
1	1206.0000	2.0000	6	0	178.8059	97.8977	168.0230	0.8159	72	36
1	1207.0000	2.0000	8	0	179.0272	97.6469	167.2882	0.7559	78	52
1	1208.0000	2.0000	9	0	179.2342	97.2761	166.5773	0.3777	102	73
1	1209.0000	2.0000	10	0	179.0174	97.2041	166.5328	0.5132	120	88
1	1210.0000	2.0000	10	0	179.2768	97.0365	166.4470	0.5834	136	100
1	1211.0000	2.0000	10	0	179.3088	97.3442	166.4459	0.3680	132	106
1	1212.0000	2.0000	10	0	179.5302	97.1507	166.6137	0.6579	127	103
1	1213.0000	2.0000	10	0	179.0912	97.3899	166.7247	0.6791	130	106
1	1214.0000	2.0000	9	0	178.6888	97.5695	167.2562	0.7503	134	102
1	1215.0000	2.0000	9	0	179.2861	97.5471	167.5463	0.5158	138	99
1	1216.0000	2.0000	9	0	178.9182	97.7184	167.9140	0.8314	135	108
1	1217.0000	2.0000	9	0	179.3983	97.6707	169.0415	0.8690	131	98
1	1218.0000	2.0000	9	0	179.0908	97.3116	169.1949	0.7925	156	107
1	1219.0000	2.0000	9	0	179.4754	97.4459	169.4601	0.4254	138	111
1	1220.0000	2.0000	10	0	179.3370	97.3640	169.7985	0.4148	139	113
1	1221.0000	2.0000	9	0	179.6427	97.4534	170.0165	0.3941	136	107
1	1222.0000	2.0000	10	0	179.8122	97.5609	170.2687	0.4933	141	98
1	1223.0000	2.0000	9	0	179.0781	97.4756	170.6143	0.6050	136	109
1	1224.0000	2.0000	8	0	179.5518	97.4086	170.9998	0.5216	130	113
1	1225.0000	2.0000	9	0	179.6020	97.4257	171.1881	0.2983	140	126
1	1226.0000	2.0000	9	0	179.4437	97.3434	171.2069	0.3829	139	121
1	1227.0000	2.0000	9	0	179.4300	97.4188	171.2646	0.3366	151	117
1	1228.0000	2.0000	9	0	179.3959	97.4139	171.3317	0.3263	134	106
1	1229.0000	2.0000	9	0	179.3641	97.3523	171.1593	0.3822	113	85
5	1230.0000	2.0000	6	0	4.3220	152.8312	201.0668	1.3039	78	65
1	1231.0000	2.0000	9	0	19.7656	83.8942	86.2681	0.4174	88	64
1	1232.0000	2.0000	10	0	19.8964	83.8426	86.5368	0.2664	116	88
1	1233.0000	2.0000	10	0	19.8425	84.0006	86.4119	0.4623	117	99
1	1234.0000	2.0000	10	0	19.9116	83.8876	86.5234	0.3777	125	104
1	1235.0000	2.0000	10	0	19.8031	83.8923	86.3970	0.3050	121	101
1	1236.0000	2.0000	10	0	19.8578	83.9179	86.3523	0.3492	125	101
1	1237.0000	2.0000	10	0	19.9134	83.8432	86.4495	0.3277	125	110
1	1238.0000	2.0000	10	0	19.8880	83.8897	86.3802	0.4027	123	108
1	1239.0000	2.0000	10	0	19.9710	83.8134	86.3742	0.3181	119	110
1	1240.0000	2.0000	10	0	19.9178	83.9046	86.3795	0.3984	125	105
1	1241.0000	2.0000	10	0	19.9548	83.8730	86.3108	0.3456	117	106
1	1242.0000	2.0000	10	0	19.9481	83.8976	86.2985	0.2908	126	114
1	1243.0000	2.0000	10	0	19.8787	83.8795	86.3443	0.3853	125	112
1	1244.0000	2.0000	10	0	19.9150	83.8141	86.2926	0.2556	130	109
1	1245.0000	2.0000	10	0	19.8980	83.7870	86.3422	0.3110	127	119
1	1246.0000	2.0000	10	0	19.9594	83.8684	86.4047	0.4601	122	115
1	1247.0000	2.0000	10	0	20.0708	83.7837	86.3225	0.3684	124	108
1	1248.0000	2.0000	10	0	19.9518	83.7727	86.3200	0.3993	129	115
1	1249.0000	2.0000	10	0	20.0794	83.7816	86.4222	0.3425	125	114
1	1250.0000	2.0000	10	0	20.0392	83.8440	86.4065	0.3751	126	122
1	1251.0000	2.0000	10	0	20.0419	83.7822	86.3810	0.3679	123	115
1	1252.0000	2.0000	10	0	20.0775	83.7507	86.4285	0.2974	122	116
1	1253.0000	2.0000	10	0	19.9604	83.7314	86.2846	0.2689	126	116
1	1254.0000	2.0000	10	0	20.0560	83.7803	86.4216	0.4391	124	121
1	1255.0000	2.0000	10	0	19.9845	83.6995	86.3599	0.2929	128	116
1	1256.0000	2.0000	10	0	20.0142	83.7310	86.4154	0.3356	128	118
1	1257.0000	2.0000	10	0	19.9752	83.6747	86.4127	0.3418	120	118
1	1258.0000	2.0000	10	0	20.0272	83.7348	86.3919	0.3660	121	116
1	1259.0000	2.0000	10	0	19.9897	83.7356	86.4172	0.4159	128	117
1	1260.0000	2.0000	10	0	20.0364	83.7091	86.3830	0.3912	132	121
1	1261.0000	2.0000	10	0	19.9695	83.7191	86.3317	0.3800	134	122
1	1262.0000	2.0000	10	0	20.0166	83.7075	86.3908	0.4622	124	118
1	1263.0000	2.0000	10	0	20.0167	83.7381	86.3298	0.4182	128	123
1	1264.0000	2.0000	10	0	20.0258	83.7017	86.3549	0.4147	130	120
1	1265.0000	2.0000	10	0	20.0123	83.7702	86.3345	0.3687	126	123
1	1266.0000	2.0000	10	0	19.9722	83.7576	86.3498	0.3833	126	126
1	1267.0000	2.0000	10	0	20.0845	83.6762	86.4627	0.3532	128	124
1	1268.0000	2.0000	10	0	19.9931	83.7021	86.3227	0.3045	135	120
1	1269.0000	2.0000	10	0	19.9140	83.7879	86.2196	0.3857	129	123
1	1270.0000	2.0000	10	0	20.0290	83.7190	86.3395	0.3733	133	122
1	1271.0000	2.0000	10	0	20.0018	83.7082	86.3215	0.3775	123	121
1	1272.0000	2.0000	10	0	20.0171	83.7078	86.3904	0.3654	127	126
1	1273.0000	2.0000	10	0	19.9950	83.6870	86.3774	0.3357	130	121
1	1274.0000	2.0000	10	0	20.0558	83.6990	86.4266	0.3411	139	124
1	1275.0000	2.0000	10	0	19.9578	83.7331	86.3325	0.3741	134	119
1	1276.0000	2.0000	10	0	19.9154	83.6953	86.2642	0.3273	121	119
1	1277.0000	2.0000	10	0	20.0256	83.7043	86.3659	0.3504	122	117
1	1278.0000	2.0000	10	0	20.0070	83.7052	86.4095	0.3632	119	119
1	1279.0000	2.0000	10	0	19.8473	83.3621	86.2436	0.6214	125	117
1	1280.0000	2.0000	10	0	19.9585	83.6589	86.3588	0.3624	127	119
1	1281.0000	2.0000	10	0	19.7153	83.4733	86.3131	0.5658	126	109
1	1282.0000	2.0000	9	0	19.9015	83.6699	86.1833	0.4187	136	111
1	1283.0000	2.0000	10	0	19.9208	83.7101	86.3388	0.3185	126	105
1	1284.0000	2.0000	10	0	19.9225	83.6406	86.3458	0.3692	121	101
1	1285.0000	2.0000	10	0	19.9904	83.6355	86.2895	0.3042	124	104
1	1286.0000	2.0000	10	0	19.8685	83.6389	86.4734	0.4919	126	114
1	1287.0000	2.0000	10	0	19.9474	83.6601	86.3656	0.4288	132	113
1	1288.0000	2.0000	10	0	19.9973	83.6506	86.3752	0.4942	132	120
1	1289.0000	2.0000	10	0	19.9065	83.6524	86.2681	0.4556	134	118
1	1290.0000	2.0000	10	0	19.9458	83.6601	86.3067	0.2767	130	120
1	1291.0000	2.0000	10	0	19.9037	83.6510	86.1854	0.3317	128	112
1	1292.0000	2.0000	10	0	19.8877	83.7132	86.2582	0.3915	128	114
1	1293.0000	2.0000	10	0	19.7876	83.6510	86.1578	0.3243	130	118
1	1294.0000	2.0000	10	0	19.8908	83.7284	86.2656	0.3502	126	120
1	1295.0000	2.0000	10	0	19.8718	83.7938	86.2083	0.4111	137	121
1	1296.0000	2.0000	10	0	19.8424	83.7494	86.2096	0.3389	130	122
1	1297.0000	2.0000	10	0	19.8928	83.7163	86.3064	0.3734	138	122
1	1298.0000	2.0000	10	0	19.7984	83.7581	86.3574	0.3258	132	122
1	1299.0000	2.0000	10	0	19.8419	83.7291	86.2758	0.3482	130	121
1	1300.0000	2.0000	10	0	19.8720	83.6763	86.2592	0.3126	139	124
1	1301.0000	2.0000	10	0	19.8592	83.7041	86.2609	0.3545	138	123
1	1302.0000	2.0000	10	0	19.8924	83.7444	86.2948	0.4428	127	130
1	1303.0000	2.0000	10	0	19.9182	83.7852	86.2841	0.3775	127	129
1	1304.0000	2.0000	10	0	19.9164	83.7329	86.3552	0.3631	139	131
1	1305.0000	2.0000	10	0	19.8520	83.7733	86.2884	0.3860	141	123
1	1306.0000	2.0000	10	0	19.8119	83.7665	86.2669	0.4194	135	131
1	1307.0000	2.0000	10	0	19.8964	83.6767	86.3933	0.3910	140	127
1	1308.0000	2.0000	10	0	19.8662	83.7499	86.2767	0.3445	124	126
1	1309.0000	2.0000	10	0	19.8534	83.7468	86.2858	0.3170	130	128
1	1310.0000	2.0000	10	0	19.9080	83.6708	86.2526	0.3132	135	122
1	1311.0000	2.0000	10	0	19.8751	83.7527	86.2903	0.3932	132	131
1	1312.0000	2.0000	10	0	19.8079	83.7198	86.3263	0.3919	134	122
1	1313.0000	2.0000	10	0	19.8411	83.6991	86.2891	0.3269	140	126
1	1314.0000	2.0000	10	0	19.8648	83.6873	86.3359	0.2840	133	127
1	1315.0000	2.0000	10	0	19.8413	83.7635	86.2817	0.3997	129	129
1	1316.0000	2.0000	10	0	19.8836	83.7709	86.3066	0.3984	129	129
1	1317.0000	2.0000	10	0	19.9361	83.6607	86.2779	0.2876	140	123
1	1318.0000	2.0000	10	0	19.9504	83.7664	86.4296	0.4650	134	127
1	1319.0000	2.0000	10	0	19.9503	83.7535	86.2939	0.3713	136	128
1	0.0000	3.0000	10	0	179.4862	92.8828	167.4147	0.3783	143	130
1	1.0000	3.0000	10	0	179.3768	92.9016	167.4815	0.4673	137	123
1	2.0000	3.0000	10	0	179.5921	92.9786	167.4748	0.3520	138	131
1	3.0000	3.0000	10	0	179.5885	92.9603	167.3824	0.4481	130	120
1	4.0000	3.0000	10	0	179.6075	92.8700	167.4617	0.4276	137	125
1	5.0000	3.0000	9	0	179.6348	93.0083	167.4847	0.4222	142	124
1	6.0000	3.0000	10	0	179.7864	93.0268	167.3269	0.4543	138	122
1	7.0000	3.0000	10	0	179.7009	93.0013	167.5593	0.4071	139	124
1	8.0000	3.0000	10	0	179.7394	92.9936	167.4800	0.4546	139	124
1	9.0000	3.0000	10	0	179.8602	93.0300	167.4675	0.5322	129	122
1	10.0000	3.0000	10	0	179.7615	93.0237	167.4082	0.4246	137	129
1	11.0000	3.0000	10	0	179.8162	93.0715	167.4170	0.3886	130	126
1	12.0000	3.0000	10	0	179.8221	93.0843	167.5257	0.3960	133	130
1	13.0000	3.0000	10	0	179.8904	93.0268	167.4064	0.3982	133	124
1	14.0000	3.0000	10	0	179.8795	93.0645	167.4378	0.3321	138	121
1	15.0000	3.0000	10	0	179.7683	93.0601	167.4697	0.4961	134	128
1	16.0000	3.0000	10	0	179.7908	93.0943	167.5336	0.4098	138	124
1	17.0000	3.0000	10	0	179.7098	93.0617	167.5146	0.4876	127	122
1	18.0000	3.0000	10	0	179.7772	93.1201	167.6863	0.3511	129	118
1	19.0000	3.0000	10	0	179.8890	92.9785	167.6822	0.4861	139	116
1	20.0000	3.0000	9	0	179.9079	93.2080	167.5741	0.3341	133	113
1	21.0000	3.0000	10	0	179.9161	93.1698	167.6853	0.3700	142	119
1	22.0000	3.0000	9	0	179.7186	93.0798	167.6623	0.4539	145	124
1	23.0000	3.0000	10	0	179.8428	92.9590	167.6833	0.5600	146	118
1	24.0000	3.0000	10	0	179.8192	93.1168	167.9019	0.3657	146	124
1	25.0000	3.0000	10	0	179.5920	93.1358	167.5761	0.4934	152	123
1	26.0000	3.0000	10	0	179.6765	93.1773	167.4823	0.3760	135	129
1	27.0000	3.0000	10	0	179.7289	93.1566	167.6696	0.3845	137	130
1	28.0000	3.0000	10	0	179.6863	93.2171	167.7768	0.3591	145	127
1	29.0000	3.0000	9	0	179.9081	93.0899	167.6495	0.4201	141	126
1	30.0000	3.0000	10	0	179.6609	93.1223	167.7613	0.4374	145	125
1	31.0000	3.0000	10	0	179.6314	93.1442	167.8051	0.3582	137	123
1	32.0000	3.0000	10	0	179.5223	93.1121	167.7208	0.4297	136	126
1	33.0000	3.0000	10	0	179.5842	93.1337	167.8874	0.3760	133	128
1	34.0000	3.0000	10	0	179.4781	93.1269	167.8582	0.4218	137	127
1	35.0000	3.0000	10	0	179.4088	93.0873	167.8268	0.4686	137	130
1	36.0000	3.0000	10	0	179.4273	93.1335	167.7518	0.4223	143	125
1	37.0000	3.0000	10	0	179.4668	93.1418	167.8338	0.3865	140	128
1	38.0000	3.0000	10	0	179.4595	93.1714	167.8168	0.3645	136	126
1	39.0000	3.0000	10	0	179.4220	93.1054	167.7135	0.3839	136	131
1	40.0000	3.0000	10	0	179.5364	93.1514	167.8771	0.4718	138	124
1	41.0000	3.0000	10	0	179.5561	93.0131	167.6425	0.6214	132	130
1	42.0000	3.0000	10	0	179.4710	93.1269	167.5764	0.5066	139	130
1	43.0000	3.0000	10	0	179.4213	93.1222	167.6095	0.4474	141	127
1	44.0000	3.0000	10	0	179.5849	93.1628	167.5885	0.3372	136	118
1	45.0000	3.0000	10	0	179.9129	93.0067	167.8048	0.6913	141	127
1	46.0000	3.0000	10	0	179.4632	93.1298	167.6791	0.4059	130	123
1	47.0000	3.0000	10	0	179.4534	93.1496	167.7875	0.3577	140	124
1	48.0000	3.0000	10	0	179.5374	93.1636	167.6895	0.3067	137	125
1	49.0000	3.0000	10	0	179.5920	93.1860	167.6315	0.3471	143	127
1	50.0000	3.0000	10	0	179.4992	93.1184	167.7503	0.4142	140	131
1	51.0000	3.0000	10	0	179.6067	93.1236	167.5548	0.4715	135	129
1	52.0000	3.0000	10	0	179.5054	93.0875	167.7081	0.4550	135	123
1	53.0000	3.0000	10	0	179.5907	93.1659	167.6031	0.3616	129	120
1	54.0000	3.0000	9	0	179.6569	93.1009	167.7383	0.4602	133	121
1	55.0000	3.0000	10	0	179.4895	93.0778	167.6266	0.4276	142	120
1	56.0000	3.0000	10	0	179.5463	93.0748	167.7561	0.5856	139	114
1	57.0000	3.0000	10	0	179.5792	93.0847	167.7770	0.4896	136	113
1	58.0000	3.0000	10	0	179.8874	93.0067	167.7936	0.4500	141	103
1	59.0000	3.0000	10	0	179.6378	93.0958	167.7943	0.5312	123	100
1	60.0000	3.0000	10	0	179.7306	92.9983	167.7249	0.4386	123	111
1	61.0000	3.0000	10	0	179.7204	92.9613	167.7199	0.5530	126	108
1	62.0000	3.0000	10	0	179.6393	92.8629	167.7990	0.4640	123	113
1	63.0000	3.0000	10	0	179.6607	92.9814	167.6683	0.4397	131	123
1	64.0000	3.0000	9	0	179.6884	93.0116	167.8421	0.5468	128	122
1	65.0000	3.0000	10	0	179.5996	92.9643	167.9100	0.5234	137	125
1	66.0000	3.0000	10	0	179.5449	92.9809	167.7636	0.4185	128	121
1	67.0000	3.0000	10	0	179.6532	92.9828	167.6710	0.3718	134	122
1	68.0000	3.0000	10	0	179.6119	92.9985	167.7029	0.4307	133	125
1	69.0000	3.0000	10	0	179.2814	92.9739	167.5530	0.5315	130	123
1	70.0000	3.0000	10	0	179.4791	92.9584	167.7485	0.5658	130	120
1	71.0000	3.0000	10	0	179.6584	92.9858	167.6246	0.4954	133	118
1	72.0000	3.0000	10	0	179.5927	93.0106	167.8262	0.4325	143	112
1	73.0000	3.0000	10	0	179.6187	93.0029	167.7460	0.3401	123	111
1	74.0000	3.0000	10	0	179.3064	92.9925	167.6110	0.6008	122	108
1	75.0000	3.0000	10	0	179.5745	92.9891	167.6243	0.4267	122	113
1	76.0000	3.0000	9	0	179.6451	93.0959	167.6092	0.3840	126	110
1	77.0000	3.0000	10	0	179.3875	93.0278	167.7864	0.6291	117	107
1	78.0000	3.0000	9	0	179.3274	93.2174	167.3345	0.5402	117	98
1	79.0000	3.0000	10	0	178.4662	93.0734	166.6477	0.9551	136	98
1	80.0000	3.0000	10	0	178.2453	93.0172	166.7555	0.7598	127	100
1	81.0000	3.0000	10	0	177.9557	92.7511	166.3462	0.4179	122	108
1	82.0000	3.0000	10	0	177.9977	92.7461	166.4384	0.4418	129	115
1	83.0000	3.0000	10	0	177.8645	92.7838	166.4511	0.5308	129	118
1	84.0000	3.0000	10	0	178.1376	92.7940	166.5961	0.3476	133	118
1	85.0000	3.0000	10	0	178.0796	92.7218	166.6490	0.5234	131	119
1	86.0000	3.0000	10	0	177.9687	92.7579	166.7391	0.4632	139	123
1	87.0000	3.0000	10	0	178.0311	92.8301	166.9790	0.3429	145	126
1	88.0000	3.0000	9	0	178.0692	92.7729	166.9900	0.4278	126	125
1	89.0000	3.0000	10	0	178.1348	92.7791	167.0362	0.4037	144	122
1	90.0000	3.0000	9	0	178.1500	92.8370	167.2989	0.3654	150	125
1	91.0000	3.0000	10	0	178.1794	92.7625	167.2049	0.4788	152	127
1	92.0000	3.0000	10	0	178.2019	92.8686	167.3527	0.3972	126	126
1	93.0000	3.0000	10	0	178.3252	92.7970	167.3266	0.4482	146	126
1	94.0000	3.0000	9	0	178.2972	92.8878	167.5282	0.4804	129	123
1	95.0000	3.0000	10	0	178.3808	92.8871	167.4191	0.3957	128	119
1	96.0000	3.0000	10	0	178.4250	92.8446	167.4252	0.4693	141	120
1	97.0000	3.0000	10	0	178.4860	93.0086	167.2359	0.7220	148	111
1	98.0000	3.0000	9	0	178.5803	92.8993	167.7756	0.9416	148	111
1	99.0000	3.0000	10	0	178.5110	93.1451	166.9452	0.7605	149	111
1	100.0000	3.0000	10	0	178.4594	92.9878	167.1251	0.5060	150	111
1	101.0000	3.0000	9	0	178.0820	92.7311	166.8304	0.5087	137	115
1	102.0000	3.0000	10	0	178.1037	92.7690	166.8378	0.4500	150	113
1	103.0000	3.0000	10	0	177.6320	92.8774	166.6827	0.6541	139	112
1	104.0000	3.0000	10	0	176.8061	92.5059	166.4400	0.7169	125	106
1	105.0000	3.0000	9	0	176.5758	92.3525	166.3815	0.4634	136	112
1	106.0000	3.0000	10	0	176.3933	92.3237	166.3198	0.4953	131	112
1	107.0000	3.0000	10	0	176.5619	92.3298	166.1772	0.2966	133	116
1	108.0000	3.0000	10	0	176.3542	92.1851	166.3064	0.4531	131	116
1	109.0000	3.0000	10	0	176.3001	92.2697	166.2076	0.5399	132	114
1	110.0000	3.0000	10	0	176.1481	92.3467	166.3848	0.4248	132	116
1	111.0000	3.0000	10	0	176.3069	92.3770	166.5297	0.4380	134	118
1	112.0000	3.0000	10	0	176.1527	92.3050	166.2991	0.3834	138	120
1	113.0000	3.0000	10	0	176.1588	92.2810	166.2727	0.4118	129	111
1	114.0000	3.0000	10	0	176.0392	92.2389	166.2786	0.4471	137	114
1	115.0000	3.0000	9	0	176.0031	92.1327	166.1036	0.4381	133	114
1	116.0000	3.0000	10	0	176.0679	92.0769	165.9058	0.4811	133	124
1	117.0000	3.0000	10	0	175.9265	92.1267	166.0082	0.4820	135	124
1	118.0000	3.0000	10	0	175.8891	92.0298	165.9458	0.4660	137	121
1	119.0000	3.0000	10	0	175.8403	92.1328	165.9109	0.4439	131	118
1	120.0000	3.0000	10	0	175.9028	91.9927	165.7841	0.4831	135	123
1	121.0000	3.0000	10	0	175.8317	92.0541	165.8085	0.4013	142	118
1	122.0000	3.0000	10	0	175.8961	91.9953	165.7621	0.4146	141	120
1	123.0000	3.0000	10	0	175.8548	92.0425	165.8513	0.4648	134	125
1	124.0000	3.0000	10	0	175.8729	91.9452	165.7749	0.4787	137	119
1	125.0000	3.0000	10	0	175.8909	91.9822	165.8059	0.5189	145	125
1	126.0000	3.0000	10	0	175.9630	92.0879	165.8247	0.2695	138	120
1	127.0000	3.0000	10	0	175.9282	91.9967	165.7692	0.4394	139	121
1	128.0000	3.0000	10	0	176.0156	92.1196	165.9313	0.3664	141	113
1	129.0000	3.0000	10	0	176.0452	92.1026	165.8348	0.4194	132	120
1	130.0000	3.0000	10	0	176.1441	92.0197	165.9008	0.4227	136	121
1	131.0000	3.0000	10	0	176.1584	92.0548	166.0686	0.4119	134	119
1	132.0000	3.0000	10	0	176.1496	92.1051	166.0960	0.4736	136	119
1	133.0000	3.0000	10	0	176.1748	92.0162	166.0052	0.4661	135	121
1	134.0000	3.0000	9	0	176.1749	92.0529	166.1193	0.4296	137	120
1	135.0000	3.0000	9	0	176.1164	91.9825	166.2003	0.4555	135	125
1	136.0000	3.0000	10	0	176.2808	92.0671	166.2170	0.4473	131	120
1	137.0000	3.0000	10	0	176.3220	92.1040	166.2560	0.4274	134	117
1	138.0000	3.0000	10	0	176.2551	92.1298	166.3175	0.4117	134	118
1	139.0000	3.0000	10	0	176.3068	92.1367	166.3749	0.4871	136	111
1	140.0000	3.0000	10	0	176.4521	92.3703	166.5654	0.6081	131	103
1	141.0000	3.0000	10	0	177.0774	92.5058	166.5617	0.7586	125	102
1	142.0000	3.0000	10	0	177.5755	92.4141	166.6804	0.5168	130	108
1	143.0000	3.0000	10	0	177.6407	92.3294	166.6582	0.4786	132	109
1	144.0000	3.0000	10	0	177.7492	92.4987	166.7002	0.4182	136	111
1	145.0000	3.0000	10	0	177.7204	92.4504	166.6753	0.4498	127	112
1	146.0000	3.0000	10	0	177.7188	92.4019	166.8470	0.3194	131	112
1	147.0000	3.0000	9	0	177.6853	92.3675	166.5807	0.5466	128	111
1	148.0000	3.0000	10	0	177.8537	92.5358	166.7929	0.4293	127	108
1	149.0000	3.0000	10	0	177.6974	92.6520	166.7040	0.7533	128	98
1	150.0000	3.0000	10	0	177.2570	92.5703	166.4242	0.9034	125	98
1	151.0000	3.0000	9	0	176.4168	92.0925	166.2218	0.6491	128	100
1	152.0000	3.0000	10	0	176.3983	92.0387	166.1342	0.5036	134	111
1	153.0000	3.0000	10	0	175.8385	91.6628	165.8016	0.6082	137	119
1	154.0000	3.0000	10	0	175.8565	91.7447	165.8691	0.4561	131	120
1	155.0000	3.0000	10	0	175.8127	91.7573	165.8845	0.5085	132	125
1	156.0000	3.0000	10	0	175.8032	91.7505	165.9219	0.4407	131	120
1	157.0000	3.0000	10	0	175.7959	91.8090	165.9164	0.3893	135	123
1	158.0000	3.0000	10	0	175.8651	91.6995	165.8133	0.5033	132	124
1	159.0000	3.0000	10	0	175.7782	91.7353	165.7913	0.4309	132	122
1	160.0000	3.0000	10	0	175.7762	91.6845	165.7771	0.5429	137	125
1	161.0000	3.0000	10	0	175.7134	91.7286	165.8866	0.5082	134	130
1	162.0000	3.0000	10	0	175.8437	91.7660	165.8954	0.4487	133	130
1	163.0000	3.0000	10	0	175.8480	91.6927	165.8177	0.4893	136	127
1	164.0000	3.0000	10	0	175.8634	91.7383	165.9298	0.4025	137	128
1	165.0000	3.0000	10	0	175.8541	91.7226	165.9163	0.4746	134	128
1	166.0000	3.0000	10	0	175.8720	91.7292	165.9526	0.4705	137	124
1	167.0000	3.0000	10	0	175.8637	91.8049	165.9844	0.4029	136	127
1	168.0000	3.0000	10	0	175.7571	91.7999	165.9838	0.3751	141	128
1	169.0000	3.0000	10	0	175.8540	91.7086	165.9368	0.4856	134	123
1	170.0000	3.0000	10	0	175.9712	91.7969	166.0323	0.4392	139	123
1	171.0000	3.0000	10	0	176.0940	91.8141	166.0765	0.4603	131	126
1	172.0000	3.0000	10	0	176.2641	91.8209	166.0885	0.5224	131	121
1	173.0000	3.0000	10	0	176.4218	91.8214	166.1569	0.4935	139	125
1	174.0000	3.0000	10	0	176.5029	91.9444	166.2027	0.4169	131	121
1	175.0000	3.0000	10	0	176.5017	91.9322	166.2171	0.4170	136	126
1	176.0000	3.0000	9	0	176.6293	92.0121	166.2653	0.3786	138	126
1	177.0000	3.0000	9	0	176.7327	91.8801	166.2310	0.4261	135	130
1	178.0000	3.0000	10	0	176.6170	92.0101	166.3033	0.3564	130	128
1	179.0000	3.0000	10	0	176.6794	91.9101	166.2284	0.4412	136	130
1	180.0000	3.0000	10	0	176.7136	91.9261	166.2676	0.3795	137	129
1	181.0000	3.0000	10	0	176.7938	91.9526	166.2790	0.3515	137	127
1	182.0000	3.0000	10	0	176.8399	92.0046	166.1355	0.3381	133	123
1	183.0000	3.0000	10	0	176.7601	91.9835	166.2439	0.3900	134	123
1	184.0000	3.0000	10	0	176.8054	92.0183	166.2832	0.3486	133	129
1	185.0000	3.0000	10	0	176.8578	91.9750	166.1752	0.3725	130	129
1	186.0000	3.0000	10	0	176.7863	92.0127	166.2003	0.3537	130	128
1	187.0000	3.0000	10	0	176.7778	91.9496	166.2585	0.4155	138	130
1	188.0000	3.0000	10	0	176.6974	91.8320	166.1252	0.5618	135	124
1	189.0000	3.0000	10	0	176.9057	91.9618	166.1315	0.3971	137	130
1	190.0000	3.0000	10	0	177.1122	91.9605	166.1696	0.3539	132	126
1	191.0000	3.0000	10	0	177.0167	92.0450	166.2232	0.3529	140	131
1	192.0000	3.0000	10	0	177.1049	92.0063	166.3953	0.3492	141	136
1	193.0000	3.0000	9	0	177.2424	92.0156	166.2800	0.4308	140	137
1	194.0000	3.0000	10	0	177.1695	92.0517	166.4129	0.3777	133	131
1	195.0000	3.0000	10	0	177.0441	91.9418	166.2363	0.5611	129	133
1	196.0000	3.0000	10	0	177.1403	91.9342	166.2128	0.4337	135	125
1	197.0000	3.0000	10	0	177.1749	92.0085	166.2139	0.4318	131	130
1	198.0000	3.0000	10	0	177.1431	91.9930	166.2715	0.4521	132	127
1	199.0000	3.0000	9	0	177.0064	91.9679	166.3293	0.4190	132	129
1	200.0000	3.0000	10	0	177.1685	91.9891	166.2942	0.4614	132	129
1	201.0000	3.0000	10	0	177.0268	91.9867	166.3754	0.3971	139	131
1	202.0000	3.0000	9	0	177.0190	91.9588	166.3098	0.4041	137	127
1	203.0000	3.0000	10	0	176.9631	92.0034	166.2821	0.4582	132	127
1	204.0000	3.0000	10	0	176.9018	92.0159	166.2417	0.4452	135	125
1	205.0000	3.0000	10	0	176.9098	92.0833	166.3077	0.5321	139	130
1	206.0000	3.0000	10	0	177.0809	92.0885	166.3704	0.4534	136	129
1	207.0000	3.0000	10	0	177.0630	92.1012	166.3360	0.4479	134	122
1	208.0000	3.0000	10	0	177.1744	92.0844	166.4979	0.4677	136	123
1	209.0000	3.0000	10	0	177.2627	92.0944	166.4458	0.4542	132	122
1	210.0000	3.0000	10	0	177.1733	92.0577	166.3346	0.5747	137	131
1	211.0000	3.0000	9	0	177.3495	92.0967	166.5852	0.3815	139	131
1	212.0000	3.0000	10	0	177.4928	91.9342	166.3476	0.4460	132	128
1	213.0000	3.0000	10	0	177.4471	92.0224	166.3205	0.4766	134	134
1	214.0000	3.0000	10	0	177.3919	92.0443	166.3644	0.4406	139	136
1	215.0000	3.0000	10	0	177.4491	91.9339	166.2414	0.5222	143	140
1	216.0000	3.0000	10	0	177.4162	91.9674	166.3249	0.4681	134	136
1	217.0000	3.0000	10	0	177.4427	92.0637	166.3374	0.4507	135	126
1	218.0000	3.0000	10	0	177.5178	92.0406	166.2892	0.4327	138	130
1	219.0000	3.0000	10	0	177.4430	91.9349	166.2810	0.4817	137	132
1	220.0000	3.0000	10	0	177.3988	92.0261	166.2858	0.4239	131	135
1	221.0000	3.0000	10	0	177.2834	92.0580	166.2470	0.4203	135	127
1	222.0000	3.0000	10	0	177.4182	91.9639	166.2127	0.4429	136	135
1	223.0000	3.0000	10	0	177.3987	92.0855	166.2778	0.3985	128	132
1	224.0000	3.0000	10	0	177.4682	92.1347	166.4312	0.4066	132	129
1	225.0000	3.0000	10	0	177.5313	92.1746	166.5051	0.4164	140	130
1	226.0000	3.0000	10	0	177.5636	92.1294	166.4182	0.4209	138	126
1	227.0000	3.0000	10	0	177.5965	92.2483	166.4599	0.3749	127	122
1	228.0000	3.0000	10	0	177.6676	92.1940	166.4643	0.3271	133	124
1	229.0000	3.0000	10	0	177.6587	92.0200	166.3982	0.5518	131	127
1	230.0000	3.0000	10	0	177.5879	92.1530	166.5065	0.3610	133	124
1	231.0000	3.0000	9	0	177.7848	92.0840	166.3568	0.5030	128	119
1	232.0000	3.0000	10	0	178.3695	91.9638	166.2505	0.8312	130	117
1	233.0000	3.0000	9	0	177.9514	92.1278	166.4731	0.4681	130	115
1	234.0000	3.0000	10	0	178.0877	92.2335	166.3995	0.5093	135	120
1	235.0000	3.0000	10	0	178.4632	92.3202	166.4634	0.5722	133	117
1	236.0000	3.0000	10	0	178.5929	92.2757	166.2926	0.5232	132	118
1	237.0000	3.0000	10	0	178.5102	92.3688	166.4112	0.4983	125	113
1	238.0000	3.0000	10	0	178.6380	92.3648	166.3976	0.4939	131	121
1	239.0000	3.0000	10	0	178.7416	92.3626	166.2083	0.3767	133	116
1	240.0000	3.0000	10	0	178.8525	92.4629	166.3295	0.4694	123	109
1	241.0000	3.0000	10	0	178.8816	92.3043	166.4120	0.4874	128	116
1	242.0000	3.0000	10	0	178.9798	92.4120	166.4453	0.3563	122	104
1	243.0000	3.0000	10	0	179.1070	92.3761	166.2698	0.4667	127	116
1	244.0000	3.0000	9	0	178.8975	92.2097	166.3642	0.5372	119	114
1	245.0000	3.0000	10	0	178.9456	92.3287	166.4357	0.4794	126	113
1	246.0000	3.0000	10	0	178.9322	92.2853	166.3898	0.4617	123	113
1	247.0000	3.0000	10	0	178.8236	92.2884	166.3778	0.5229	120	114
1	248.0000	3.0000	10	0	178.8587	92.3543	166.4615	0.4512	124	116
1	249.0000	3.0000	10	0	178.9593	92.2916	166.3012	0.4445	129	118
1	250.0000	3.0000	10	0	178.9355	92.2934	166.3809	0.4931	126	115
1	251.0000	3.0000	10	0	178.9742	92.3043	166.3792	0.5559	122	116
1	252.0000	3.0000	10	0	178.9507	92.4222	166.3927	0.4123	131	120
1	253.0000	3.0000	10	0	178.9392	92.3286	166.5189	0.4142	128	125
1	254.0000	3.0000	10	0	178.7872	92.3310	166.5543	0.3997	129	121
1	255.0000	3.0000	10	0	178.7666	92.3871	166.5002	0.4867	127	130
1	256.0000	3.0000	10	0	178.6567	92.4611	166.5505	0.4725	132	126
1	257.0000	3.0000	10	0	178.7928	92.3056	166.4640	0.4351	134	127
1	258.0000	3.0000	10	0	178.6659	92.4270	166.5427	0.4552	138	133
1	259.0000	3.0000	10	0	178.6411	92.4206	166.4546	0.3864	141	131
1	260.0000	3.0000	10	0	178.6058	92.3213	166.4034	0.3968	143	130
1	261.0000	3.0000	10	0	178.5464	92.3464	166.3642	0.4259	141	131
1	262.0000	3.0000	10	0	178.4624	92.2638	166.4200	0.5111	133	129
1	263.0000	3.0000	10	0	178.5839	92.4187	166.4562	0.4418	140	134
1	264.0000	3.0000	10	0	178.6737	92.3804	166.4811	0.4123	138	131
1	265.0000	3.0000	10	0	178.6676	92.3655	166.4144	0.4042	138	133
1	266.0000	3.0000	9	0	178.6750	92.4176	166.4821	0.3797	135	128
1	267.0000	3.0000	10	0	178.7328	92.2830	166.4887	0.4786	136	133
1	268.0000	3.0000	10	0	178.6564	92.4942	166.5400	0.3668	136	128
1	269.0000	3.0000	10	0	178.5690	92.4046	166.5478	0.3895	142	135
1	270.0000	3.0000	10	0	178.6409	92.4677	166.6925	0.3416	135	129
1	271.0000	3.0000	9	0	178.7214	92.3630	166.3994	0.4707	135	129
1	272.0000	3.0000	10	0	178.6597	92.2427	166.4428	0.5009	137	130
1	273.0000	3.0000	10	0	178.5741	92.2074	166.4680	0.4714	136	130
1	274.0000	3.0000	10	0	178.5508	92.2205	166.4544	0.4212	133	128
1	275.0000	3.0000	10	0	178.5575	92.2812	166.4708	0.5000	134	128
1	276.0000	3.0000	10	0	178.4510	92.3532	166.6292	0.3887	140	131
1	277.0000	3.0000	10	0	178.2979	92.3792	166.5498	0.4557	136	129
1	278.0000	3.0000	10	0	178.5887	92.3609	166.3247	0.4399	142	129
1	279.0000	3.0000	10	0	178.4730	92.2789	166.5242	0.4047	139	133
1	280.0000	3.0000	10	0	178.3693	92.3811	166.4686	0.4764	135	127
1	281.0000	3.0000	10	0	178.5305	92.4239	166.4344	0.4418	134	127
1	282.0000	3.0000	10	0	178.3926	92.2739	166.4996	0.4599	138	132
1	283.0000	3.0000	10	0	178.3416	92.2616	166.4310	0.5359	137	128
1	284.0000	3.0000	10	0	178.3581	92.3887	166.4556	0.4440	140	127
1	285.0000	3.0000	10	0	178.3904	92.3164	166.4912	0.4438	139	130
1	286.0000	3.0000	10	0	178.4491	92.2730	166.4353	0.4997	137	126
1	287.0000	3.0000	10	0	178.3552	92.4001	166.3923	0.4444	131	129
1	288.0000	3.0000	10	0	178.4913	92.2828	166.4381	0.4884	137	127
1	289.0000	3.0000	10	0	178.4756	92.3353	166.4659	0.3903	136	129
1	290.0000	3.0000	10	0	178.3878	92.3514	166.4191	0.4238	139	133
1	291.0000	3.0000	10	0	178.4345	92.2734	166.3131	0.4912	142	134
1	292.0000	3.0000	10	0	178.4522	92.4091	166.4262	0.4387	142	126
1	293.0000	3.0000	10	0	178.4631	92.4247	166.3307	0.3469	139	127
1	294.0000	3.0000	10	0	178.3146	92.2822	166.2608	0.4192	139	130
1	295.0000	3.0000	10	0	178.2644	92.4327	166.2969	0.3733	136	130
1	296.0000	3.0000	10	0	178.3360	92.4366	166.3583	0.3427	131	135
1	297.0000	3.0000	10	0	178.2921	92.2569	166.2455	0.4965	143	134
1	298.0000	3.0000	10	0	178.1464	92.3868	166.2391	0.5179	136	132
1	299.0000	3.0000	10	0	178.2881	92.3822	166.2823	0.4216	133	129
1	300.0000	3.0000	10	0	178.3637	92.2408	166.2191	0.5900	138	129
1	301.0000	3.0000	10	0	178.2884	92.3391	166.1444	0.4913	134	126
1	302.0000	3.0000	10	0	178.1941	92.4245	166.2861	0.4144	139	128
1	303.0000	3.0000	10	0	178.1763	92.2948	166.1359	0.4800	131	129
1	304.0000	3.0000	10	0	178.2236	92.5252	166.3295	0.3501	137	126
1	305.0000	3.0000	10	0	178.4750	92.5225	166.3319	0.4715	134	127
1	306.0000	3.0000	10	0	178.5377	92.6140	166.3797	0.5333	135	128
1	307.0000	3.0000	10	0	178.7896	92.6458	166.4660	0.3674	126	126
1	308.0000	3.0000	10	0	178.8315	92.6278	166.3662	0.5019	142	127
1	309.0000	3.0000	10	0	178.6907	92.5470	166.3691	0.4125	134	125
1	310.0000	3.0000	10	0	178.7126	92.5793	166.3145	0.4025	141	125
1	311.0000	3.0000	10	0	178.6370	92.4860	166.1484	0.5014	130	130
1	312.0000	3.0000	10	0	178.6340	92.5593	166.2468	0.4266	143	128
1	313.0000	3.0000	10	0	178.6945	92.5463	166.2020	0.3857	148	129
1	314.0000	3.0000	10	0	178.7454	92.4181	166.0699	0.4858	137	132
1	315.0000	3.0000	10	0	178.6719	92.5358	166.1354	0.4180	133	136
1	316.0000	3.0000	9	0	178.6013	92.4763	166.0829	0.5071	132	131
1	317.0000	3.0000	10	0	178.6677	92.5396	166.1579	0.4513	133	128
1	318.0000	3.0000	10	0	178.6617	92.4831	166.1371	0.4273	134	132
1	319.0000	3.0000	10	0	178.6240	92.4716	166.1366	0.4784	147	123
1	320.0000	3.0000	9	0	178.6429	92.5402	166.2510	0.4404	135	132
1	321.0000	3.0000	10	0	178.7932	92.4286	166.1743	0.4534	129	129
1	322.0000	3.0000	10	0	178.8333	92.5058	166.1992	0.4495	132	130
1	323.0000	3.0000	10	0	178.8915	92.6727	166.4385	0.4449	130	127
1	324.0000	3.0000	10	0	179.0721	92.6371	166.3419	0.4947	136	124
1	325.0000	3.0000	10	0	179.0921	92.7823	166.5367	0.4462	139	126
1	326.0000	3.0000	10	0	179.3372	92.7596	166.4657	0.4245	132	128
1	327.0000	3.0000	10	0	179.3810	92.7568	166.5238	0.3713	129	128
1	328.0000	3.0000	10	0	179.1614	92.7396	166.4668	0.4299	131	127
1	329.0000	3.0000	10	0	179.4612	92.7893	166.6000	0.3254	137	128
1	330.0000	3.0000	10	0	179.4451	92.8509	166.5776	0.3340	136	125
1	331.0000	3.0000	10	0	179.2827	92.7404	166.4426	0.4473	134	131
1	332.0000	3.0000	10	0	179.1472	92.6637	166.3191	0.5502	135	130
1	333.0000	3.0000	10	0	179.3523	92.7598	166.2516	0.4291	138	128
1	334.0000	3.0000	10	0	179.4574	92.7134	166.2146	0.4159	125	125
1	335.0000	3.0000	10	0	179.4590	92.6950	166.2828	0.4333	127	121
1	336.0000	3.0000	10	0	179.4224	92.7073	166.2531	0.4949	133	126
1	337.0000	3.0000	10	0	179.4980	92.6389	166.1603	0.4435	132	126
1	338.0000	3.0000	10	0	179.4424	92.7883	166.3869	0.3635	133	132
1	339.0000	3.0000	10	0	179.4953	92.6624	166.2275	0.4822	122	128
1	340.0000	3.0000	10	0	179.4538	92.7371	166.2961	0.4379	132	124
1	341.0000	3.0000	10	0	179.4629	92.7490	166.2331	0.4512	128	129
1	342.0000	3.0000	10	0	179.3209	92.7789	166.2785	0.4795	137	131
1	343.0000	3.0000	10	0	179.3764	92.7512	166.2241	0.3834	135	128
1	344.0000	3.0000	10	0	179.4243	92.6299	166.0474	0.5066	133	125
1	345.0000	3.0000	10	0	179.4139	92.7653	166.2252	0.3737	132	134
1	346.0000	3.0000	10	0	179.4083	92.7969	166.2212	0.4383	135	127
1	347.0000	3.0000	10	0	179.4757	92.7863	166.2575	0.3639	136	131
1	348.0000	3.0000	10	0	179.3654	92.7768	166.2959	0.3658	130	126
1	349.0000	3.0000	10	0	179.3982	92.8116	166.3385	0.4149	128	130
1	350.0000	3.0000	10	0	179.4492	92.7578	166.1779	0.3940	134	129
1	351.0000	3.0000	10	0	179.2603	92.6497	166.1410	0.5034	130	131
1	352.0000	3.0000	10	0	179.4972	92.8318	165.9908	0.3885	135	130
1	353.0000	3.0000	10	0	179.2870	92.6775	166.1788	0.4764	134	123
1	354.0000	3.0000	10	0	179.5308	92.8267	166.2576	0.4612	136	124
1	355.0000	3.0000	10	0	179.5695	92.7982	166.3953	0.5282	134	133
1	356.0000	3.0000	10	0	179.6822	92.8902	166.5364	0.4299	133	121
1	357.0000	3.0000	10	0	179.2464	92.8002	166.4556	0.6143	132	126
1	358.0000	3.0000	10	0	179.3729	92.7169	166.2987	0.4810	133	125
1	359.0000	3.0000	10	0	179.3652	92.6797	166.4575	0.5600	131	130
1	360.0000	3.0000	10	0	179.5176	92.6790	166.5112	0.4860	128	124
1	361.0000	3.0000	10	0	179.4921	92.7308	166.3184	0.5567	135	131
1	362.0000	3.0000	10	0	179.5851	92.8426	166.6404	0.3822	135	125
1	363.0000	3.0000	10	0	179.5634	92.8810	166.5203	0.4553	137	123
1	364.0000	3.0000	10	0	179.5610	92.8649	166.6617	0.4257	130	123
1	365.0000	3.0000	10	0	179.4943	92.7983	166.4778	0.5417	131	123
1	366.0000	3.0000	10	0	179.4843	92.7870	166.5501	0.4104	130	123
1	367.0000	3.0000	10	0	179.4692	92.7902	166.5445	0.5369	136	127
1	368.0000	3.0000	10	0	179.5268	92.8603	166.5130	0.3550	137	127
1	369.0000	3.0000	10	0	179.4235	92.7819	166.6154	0.4053	130	120
1	370.0000	3.0000	10	0	179.3820	92.7344	166.5262	0.4384	132	123
1	371.0000	3.0000	10	0	179.1902	92.7940	166.5836	0.4223	132	125
1	372.0000	3.0000	10	0	178.7578	92.7027	166.6335	0.6648	133	125
1	373.0000	3.0000	10	0	178.3170	92.5958	166.4695	0.5105	135	122
1	374.0000	3.0000	9	0	178.3400	92.6347	166.4732	0.4204	144	129
1	375.0000	3.0000	10	0	178.3066	92.5688	166.5197	0.4797	151	127
1	376.0000	3.0000	10	0	178.3291	92.5249	166.4267	0.4358	146	124
1	377.0000	3.0000	10	0	178.1532	92.6050	166.5391	0.4717	133	123
1	378.0000	3.0000	10	0	178.1986	92.5441	166.5458	0.4859	138	126
1	379.0000	3.0000	10	0	178.2605	92.4729	166.5478	0.3871	134	128
1	380.0000	3.0000	10	0	178.2808	92.5365	166.4536	0.4922	138	133
1	381.0000	3.0000	10	0	178.2516	92.5602	166.6347	0.3332	140	126
1	382.0000	3.0000	10	0	178.3546	92.5645	166.5483	0.4422	139	124
1	383.0000	3.0000	10	0	178.3282	92.5714	166.3477	0.3548	132	127
1	384.0000	3.0000	10	0	178.1665	92.4885	166.4584	0.4100	128	128
1	385.0000	3.0000	10	0	178.1625	92.4187	166.4510	0.4212	134	126
1	386.0000	3.0000	10	0	178.2233	92.3556	166.3421	0.4578	132	134
1	387.0000	3.0000	10	0	178.1725	92.4815	166.4156	0.4950	137	128
1	388.0000	3.0000	10	0	178.1319	92.5298	166.4776	0.4681	135	129
1	389.0000	3.0000	10	0	178.0973	92.3333	166.3933	0.4896	138	129
1	390.0000	3.0000	10	0	178.0813	92.4566	166.4191	0.4321	131	131
1	391.0000	3.0000	10	0	178.2011	92.4699	166.4172	0.4291	135	127
1	392.0000	3.0000	10	0	178.0039	92.3784	166.5082	0.4143	136	132
1	393.0000	3.0000	10	0	178.1012	92.4604	166.4752	0.3926	135	124
1	394.0000	3.0000	10	0	178.0442	92.5104	166.4214	0.3828	134	128
1	395.0000	3.0000	10	0	178.0287	92.4959	166.5641	0.3721	147	126
1	396.0000	3.0000	10	0	178.1191	92.4886	166.3885	0.4023	137	127
1	397.0000	3.0000	10	0	178.0513	92.3790	166.4878	0.3819	132	131
1	398.0000	3.0000	10	0	178.0657	92.4840	166.4130	0.3540	129	128
1	399.0000	3.0000	10	0	177.8778	92.4198	166.4857	0.3899	135	128
1	400.0000	3.0000	10	0	177.9072	92.4442	166.4155	0.4213	131	128
1	401.0000	3.0000	10	0	177.9188	92.2786	166.4384	0.5372	132	130
1	402.0000	3.0000	10	0	177.8920	92.4315	166.4477	0.4764	132	132
1	403.0000	3.0000	10	0	177.9706	92.3850	166.4947	0.4970	129	129
1	404.0000	3.0000	10	0	177.9423	92.3742	166.4756	0.5093	131	133
1	405.0000	3.0000	10	0	178.0323	92.4832	166.5527	0.3979	127	125
1	406.0000	3.0000	10	0	178.1353	92.5055	166.5731	0.3624	132	132
1	407.0000	3.0000	10	0	178.0404	92.5051	166.6178	0.4271	132	129
1	408.0000	3.0000	10	0	178.2480	92.4004	166.5197	0.4573	133	129
1	409.0000	3.0000	10	0	178.1723	92.3485	166.4671	0.4461	132	131
1	410.0000	3.0000	10	0	178.0951	92.4588	166.4634	0.4673	136	133
1	411.0000	3.0000	10	0	178.0333	92.4981	166.2258	0.4849	145	130
1	412.0000	3.0000	10	0	178.1233	92.5099	166.2256	0.4110	140	124
1	413.0000	3.0000	10	0	178.0511	92.5228	166.3085	0.3888	148	128
1	414.0000	3.0000	10	0	178.1302	92.3941	166.1513	0.5397	141	128
1	415.0000	3.0000	10	0	178.1102	92.5463	166.1938	0.4379	134	127
1	416.0000	3.0000	10	0	178.2689	92.5044	166.1933	0.4866	134	113
1	417.0000	3.0000	10	0	178.5765	92.9305	166.5312	0.6709	123	99
1	418.0000	3.0000	8	0	179.8102	93.3355	166.4517	0.8052	137	95
1	419.0000	3.0000	10	0	0.6733	86.8027	13.2394	0.4206	128	108
1	420.0000	3.0000	10	0	0.7952	86.8291	13.1974	0.3983	129	114
1	421.0000	3.0000	10	0	0.6992	86.8325	13.1604	0.5338	130	117
1	422.0000	3.0000	10	0	0.6658	86.8268	13.2374	0.6160	135	121
1	423.0000	3.0000	10	0	0.7120	86.8590	13.2871	0.4208	133	122
1	424.0000	3.0000	9	0	0.8302	86.8407	13.4513	0.4286	135	116
1	425.0000	3.0000	10	0	0.7608	86.7885	13.1993	0.4232	131	116
1	426.0000	3.0000	10	0	0.6723	86.8037	13.3236	0.5338	126	114
1	427.0000	3.0000	10	0	0.7959	86.9293	13.3201	0.6273	128	116
1	428.0000	3.0000	10	0	0.7972	86.8141	13.4630	0.4455	128	118
1	429.0000	3.0000	10	0	0.7054	86.8551	13.3406	0.6847	124	115
1	430.0000	3.0000	10	0	0.6826	86.7963	13.6838	0.3882	129	115
1	431.0000	3.0000	10	0	0.5637	86.8791	13.7903	0.4392	125	119
1	432.0000	3.0000	10	0	0.3047	87.0102	13.8646	0.4178	127	119
1	433.0000	3.0000	10	0	0.2710	86.9138	13.7681	0.4821	130	124
1	434.0000	3.0000	10	0	0.2910	87.0613	13.9662	0.4709	135	117
1	435.0000	3.0000	10	0	0.2985	87.0771	14.0484	0.4371	135	116
1	436.0000	3.0000	9	0	0.2360	87.0664	13.8898	0.4614	134	112
1	437.0000	3.0000	10	0	0.2837	86.9919	13.9818	0.4566	134	121
1	438.0000	3.0000	10	0	0.2763	86.9983	14.0175	0.4452	130	119
1	439.0000	3.0000	9	0	0.1888	87.0362	14.0168	0.5650	130	114
1	440.0000	3.0000	10	0	0.5429	86.8933	13.8034	0.5807	137	115
1	441.0000	3.0000	10	0	0.6852	86.8605	13.7552	0.4950	126	109
1	442.0000	3.0000	10	0	0.8272	86.8633	13.7163	0.5565	127	118
1	443.0000	3.0000	10	0	0.9664	86.9268	13.2493	0.7197	131	120
1	444.0000	3.0000	10	0	1.1607	86.9002	13.5640	0.4279	128	120
1	445.0000	3.0000	10	0	1.2146	86.8299	13.4881	0.4009	126	118
1	446.0000	3.0000	10	0	1.2411	86.8082	13.5247	0.4128	130	117
1	447.0000	3.0000	10	0	1.3119	86.8361	13.6561	0.4381	132	122
1	448.0000	3.0000	9	0	1.4138	86.8568	13.5567	0.4481	131	116
1	449.0000	3.0000	10	0	1.8279	86.6548	13.7159	0.6421	126	105
1	450.0000	3.0000	10	0	1.6831	86.4248	12.9403	0.6962	133	92
1	451.0000	3.0000	10	0	2.1886	86.4433	12.2206	0.5960	128	94
1	452.0000	3.0000	10	0	2.2693	86.8613	11.8095	0.3947	126	109
1	453.0000	3.0000	10	0	2.3073	86.7509	11.7387	0.3146	129	108
1	454.0000	3.0000	10	0	2.0708	86.8654	11.8141	0.5011	141	117
1	455.0000	3.0000	10	0	2.1793	86.8830	11.8185	0.3813	140	109
1	456.0000	3.0000	10	0	2.1345	86.9075	11.6998	0.3846	124	115
1	457.0000	3.0000	10	0	2.1971	86.8654	11.7399	0.4134	150	121
1	458.0000	3.0000	10	0	2.1795	86.8423	11.7622	0.4686	137	114
1	459.0000	3.0000	10	0	2.2490	86.8491	11.6863	0.4096	121	113
1	460.0000	3.0000	10	0	2.0698	86.8347	11.6606	0.4136	136	116
1	461.0000	3.0000	10	0	2.2387	86.8431	11.8152	0.4526	142	120
1	462.0000	3.0000	9	0	2.2335	86.9227	11.7215	0.4398	124	115
1	463.0000	3.0000	10	0	2.2742	86.8993	11.9623	0.3932	124	117
1	464.0000	3.0000	10	0	2.2227	86.8508	11.8478	0.4213	138	117
1	465.0000	3.0000	10	0	2.1278	86.8550	11.7081	0.3923	145	120
1	466.0000	3.0000	10	0	2.1284	86.9386	11.8294	0.3964	146	122
1	467.0000	3.0000	10	0	2.1169	86.8320	11.6904	0.3656	139	117
1	468.0000	3.0000	10	0	2.1623	86.8440	11.7300	0.3813	147	118
1	469.0000	3.0000	10	0	2.2036	86.8024	11.8318	0.4379	144	118
1	470.0000	3.0000	10	0	2.2725	86.8236	11.8664	0.4799	144	125
1	471.0000	3.0000	10	0	2.1172	86.8283	11.7659	0.3760	141	118
1	472.0000	3.0000	10	0	2.1677	86.9251	11.8994	0.4354	141	119
1	473.0000	3.0000	10	0	2.1661	86.8156	11.8768	0.3827	146	121
1	474.0000	3.0000	10	0	2.1352	86.8877	11.9011	0.4326	144	121
1	475.0000	3.0000	10	0	2.0786	86.8897	11.7110	0.3818	152	120
1	476.0000	3.0000	10	0	2.0542	86.8999	11.8674	0.4561	148	116
1	477.0000	3.0000	10	0	2.1308	86.9668	11.8808	0.4488	143	116
1	478.0000	3.0000	10	0	2.4797	86.9555	11.6937	0.5972	126	111
1	479.0000	3.0000	10	0	2.3207	86.7357	11.8001	0.4903	126	103
1	480.0000	3.0000	10	0	2.1689	86.7546	11.8470	0.4056	122	94
1	481.0000	3.0000	10	0	1.6960	86.6463	12.2680	0.8969	116	92
1	482.0000	3.0000	10	0	1.6396	86.7217	11.6879	0.6790	104	82
1	483.0000	3.0000	9	0	2.0006	86.7458	11.8345	0.4885	120	80
1	484.0000	3.0000	10	0	1.7804	86.6971	11.8690	0.4670	121	73
1	485.0000	3.0000	6	0	2.0913	86.7154	12.0758	0.5803	103	69
1	486.0000	3.0000	7	0	1.3513	86.8303	11.7036	0.6336	122	71
1	487.0000	3.0000	7	0	37.8356	106.6409	28.3946	1.1556	110	69
1	488.0000	3.0000	8	0	38.7184	106.7970	28.6638	1.1373	118	75
1	489.0000	3.0000	7	0	38.5780	106.6218	28.8544	0.8506	116	76
1	490.0000	3.0000	8	0	38.3313	106.7510	28.9861	0.8518	124	74
1	491.0000	3.0000	9	0	38.9898	107.4482	28.1943	0.8687	130	77
1	492.0000	3.0000	8	0	38.0735	107.2823	28.3989	0.2992	136	84
1	493.0000	3.0000	8	0	38.4125	107.4087	28.1483	0.5314	148	88
1	494.0000	3.0000	8	0	37.9508	107.2957	28.4165	0.3236	140	91
1	495.0000	3.0000	9	0	37.8625	107.3667	28.4325	0.3354	143	97
1	496.0000	3.0000	9	0	37.7626	107.0342	28.6581	0.3586	143	100
1	497.0000	3.0000	9	0	37.8216	107.1601	28.6300	0.6120	151	104
1	498.0000	3.0000	9	0	37.7520	107.2062	28.8265	0.3635	148	106
1	499.0000	3.0000	9	0	37.7924	107.4017	28.7411	0.2266	149	109
1	500.0000	3.0000	9	0	37.9348	107.3542	28.8013	0.2891	165	119
1	501.0000	3.0000	9	0	37.7953	107.5114	28.7997	0.2471	148	114
1	502.0000	3.0000	9	0	37.7900	107.4685	28.9495	0.2010	153	123
1	503.0000	3.0000	9	0	37.7583	107.5098	28.9450	0.2533	149	121
1	504.0000	3.0000	9	0	37.7292	107.4603	28.9927	0.2355	151	120
1	505.0000	3.0000	9	0	37.8002	107.3429	29.0179	0.3095	153	118
1	506.0000	3.0000	9	0	37.7916	107.3431	28.9141	0.1654	153	116
1	507.0000	3.0000	9	0	37.9217	107.2723	28.9444	0.2552	160	116
1	508.0000	3.0000	9	0	37.9891	107.2516	28.9305	0.1497	155	120
1	509.0000	3.0000	9	0	38.2198	107.2436	29.1568	0.2655	162	120
1	510.0000	3.0000	9	0	38.4831	107.1242	29.1634	0.3238	158	118
1	511.0000	3.0000	9	0	38.6671	107.1182	29.2174	0.3000	151	112
1	512.0000	3.0000	9	0	38.9197	106.5632	29.3620	0.5319	156	107
1	513.0000	3.0000	9	0	38.7930	106.8966	29.3491	0.4662	153	112
1	514.0000	3.0000	9	0	38.9042	106.6640	29.7947	0.3947	150	103
1	515.0000	3.0000	10	0	39.1578	106.5721	29.8872	0.3111	151	89
1	516.0000	3.0000	8	0	38.1281	106.5881	29.8565	0.7708	144	92
1	517.0000	3.0000	9	0	38.3786	106.8549	29.0758	0.9175	135	93
1	518.0000	3.0000	10	0	37.2220	107.2104	29.8333	1.3988	142	91
1	519.0000	3.0000	10	0	36.3925	107.9853	30.0149	0.1461	147	97
1	520.0000	3.0000	10	0	36.4477	107.9799	30.1088	0.1781	148	105
1	521.0000	3.0000	10	0	36.3718	107.8032	30.0692	0.3426	146	103
1	522.0000	3.0000	10	0	36.5126	108.0064	30.0937	0.3672	154	115
1	523.0000	3.0000	10	0	36.3402	107.7677	30.0191	0.4039	144	110
1	524.0000	3.0000	10	0	36.1518	107.7645	30.0825	0.3751	151	106
1	525.0000	3.0000	10	0	36.0553	107.7505	30.1342	0.4353	145	112
1	526.0000	3.0000	10	0	36.1929	107.9331	30.1448	0.2091	156	106
1	527.0000	3.0000	10	0	36.1669	107.9107	30.2693	0.1190	154	104
1	528.0000	3.0000	10	0	36.1377	107.8250	30.1936	0.2252	137	98
1	529.0000	3.0000	10	0	36.2624	107.8204	30.3367	0.3135	134	96
1	530.0000	3.0000	10	0	36.0555	107.7157	30.7149	0.2313	145	99
1	531.0000	3.0000	10	0	36.0750	107.7695	30.5144	0.1782	153	108
1	532.0000	3.0000	9	0	36.3412	107.8154	30.8584	0.4891	148	113
1	533.0000	3.0000	9	0	36.1520	107.7811	30.6172	0.2545	150	110
1	534.0000	3.0000	10	0	36.1229	107.5100	30.3518	0.3811	153	111
1	535.0000	3.0000	10	0	36.2983	107.6265	30.7364	0.2562	151	118
1	536.0000	3.0000	9	0	36.3085	107.5940	30.6392	0.1841	154	116
1	537.0000	3.0000	10	0	36.2617	107.3039	30.2646	0.5640	156	119
1	538.0000	3.0000	10	0	36.3177	107.4752	30.6576	0.1850	156	115
1	539.0000	3.0000	10	0	36.3109	107.4342	30.6698	0.1504	158	112
1	540.0000	3.0000	10	0	36.4478	107.3734	30.9163	0.3758	148	102
1	541.0000	3.0000	9	0	35.6729	107.0951	31.3349	0.7673	147	100
1	542.0000	3.0000	10	0	35.5122	107.8314	30.9190	1.0006	150	96
1	543.0000	3.0000	10	0	34.9133	107.8673	31.2988	0.3328	144	105
1	544.0000	3.0000	9	0	34.8570	108.0078	31.3342	0.1904	150	111
1	545.0000	3.0000	9	0	34.8323	107.9209	31.2120	0.2966	157	109
1	546.0000	3.0000	10	0	35.0195	107.6252	30.8032	0.7744	146	103
1	547.0000	3.0000	9	0	34.9124	107.5803	30.5489	0.6881	142	99
1	548.0000	3.0000	10	0	34.7991	107.8040	30.9849	0.5013	151	109
1	549.0000	3.0000	10	0	34.7186	107.7254	30.7668	0.3092	142	102
1	550.0000	3.0000	10	0	34.7333	107.8988	30.4845	0.2198	152	105
1	551.0000	3.0000	10	0	34.6412	107.7764	30.6027	0.2459	148	110
1	552.0000	3.0000	10	0	34.5074	107.9216	30.3708	0.2405	148	109
1	553.0000	3.0000	10	0	34.5714	107.8349	30.5346	0.1756	148	118
1	554.0000	3.0000	10	0	34.3225	107.9277	30.3157	0.3346	149	116
1	555.0000	3.0000	10	0	34.2477	107.7884	30.2965	0.4111	143	109
1	556.0000	3.0000	10	0	34.5072	107.9952	30.3989	0.2127	146	109
1	557.0000	3.0000	10	0	34.2898	108.0212	30.3120	0.1874	149	113
1	558.0000	3.0000	10	0	34.2996	107.7773	30.2201	0.4021	145	113
1	559.0000	3.0000	10	0	34.1331	108.0214	30.1463	0.2821	147	113
1	560.0000	3.0000	10	0	34.1271	108.0041	30.2200	0.1498	145	111
1	561.0000	3.0000	10	0	33.9936	107.9887	30.1101	0.3370	148	112
1	562.0000	3.0000	10	0	33.7983	107.8406	30.0778	0.5028	145	108
1	563.0000	3.0000	10	0	33.9055	107.9473	30.1667	0.3503	147	105
1	564.0000	3.0000	10	0	33.8604	108.0821	30.2545	0.4056	142	106
1	565.0000	3.0000	10	0	33.6951	107.9175	30.1795	0.3591	132	99
1	566.0000	3.0000	10	0	33.9338	108.0282	29.8669	0.6285	131	102
1	567.0000	3.0000	10	0	33.5879	108.0337	30.0771	0.3314	135	101
1	568.0000	3.0000	10	0	33.6268	108.1228	29.9920	0.2995	131	99
1	569.0000	3.0000	10	0	33.7547	107.8409	30.1251	0.6973	133	94
1	570.0000	3.0000	10	0	33.6536	107.7371	30.1506	0.6938	131	87
1	571.0000	3.0000	10	0	33.9201	107.9447	29.8800	0.9236	121	82
1	572.0000	3.0000	9	0	33.6033	107.9149	30.0346	0.3507	119	79
1	573.0000	3.0000	10	0	33.3891	107.4887	29.8784	0.7041	121	77
1	574.0000	3.0000	9	0	33.1657	107.4627	29.5817	0.8044	122	73
1	575.0000	3.0000	9	0	33.4973	107.4649	29.8083	0.7185	117	74
1	576.0000	3.0000	9	0	33.5229	107.2043	28.8867	1.0698	118	68
1	577.0000	3.0000	9	0	33.6379	107.6466	29.9605	0.5578	120	73
1	578.0000	3.0000	10	0	33.1775	107.5711	29.6732	0.8089	113	70
1	579.0000	3.0000	10	0	33.4783	107.9453	29.5629	0.8073	105	63
1	580.0000	3.0000	10	0	33.5143	107.3735	29.6320	1.2795	105	60
1	581.0000	3.0000	9	0	33.8801	106.9340	30.1783	0.5781	104	61
1	582.0000	3.0000	9	0	33.7764	107.3665	29.5916	0.4723	98	62
1	583.0000	3.0000	9	0	34.0767	107.3838	30.2707	0.4981	114	64
1	584.0000	3.0000	9	0	33.7049	107.1570	30.2548	0.5596	113	63
1	585.0000	3.0000	10	0	34.0159	107.6239	29.4731	1.0785	103	61
1	586.0000	3.0000	10	0	34.2430	107.2360	29.8460	0.4730	97	63
1	587.0000	3.0000	9	0	34.6290	107.4135	29.8893	0.8905	103	61
1	588.0000	3.0000	8	0	34.6290	106.9524	30.2016	0.6090	116	64
1	589.0000	3.0000	9	0	34.0805	107.3808	30.3850	0.9436	123	72
1	590.0000	3.0000	10	0	34.5449	107.3509	30.2676	0.4524	124	78
1	591.0000	3.0000	10	0	34.5365	107.2463	30.3560	0.3672	135	89
1	592.0000	3.0000	9	0	34.2302	107.6534	29.9998	0.2953	146	100
1	593.0000	3.0000	8	0	34.4077	107.6453	30.1651	0.1818	144	102
1	594.0000	3.0000	10	0	34.5714	107.6994	30.3865	0.3008	153	113
1	595.0000	3.0000	9	0	34.3451	107.7366	30.1630	0.1717	152	121
1	596.0000	3.0000	10	0	34.4847	107.7748	30.2517	0.1323	151	113
1	597.0000	3.0000	10	0	34.5963	107.7812	30.3031	0.2089	156	112
1	598.0000	3.0000	10	0	34.5388	107.7948	30.3272	0.1851	149	101
1	599.0000	3.0000	10	0	34.4904	107.6867	30.3652	0.2158	153	104
1	600.0000	3.0000	10	0	34.7635	107.6950	30.4902	0.3742	147	100
1	601.0000	3.0000	10	0	34.0479	107.4703	30.5649	0.8142	146	97
1	602.0000	3.0000	8	0	34.8553	107.5558	30.3625	0.4653	148	91
1	603.0000	3.0000	7	0	34.3035	107.1345	30.8470	0.4300	144	80
1	604.0000	3.0000	7	0	34.5457	107.3405	30.3849	0.3754	153	92
1	605.0000	3.0000	9	0	34.9379	106.8837	32.5342	0.8913	165	95
1	606.0000	3.0000	9	0	34.3585	106.7809	33.1444	0.2968	157	99
1	607.0000	3.0000	10	0	34.3696	106.8442	32.8819	0.2970	153	102
1	608.0000	3.0000	10	0	34.1563	106.8304	32.9731	0.3523	154	107
1	609.0000	3.0000	9	0	34.3212	106.9149	33.0356	0.2028	148	109
1	610.0000	3.0000	10	0	34.3164	106.8611	33.0890	0.2183	157	118
1	611.0000	3.0000	10	0	34.2816	106.9005	32.9997	0.1944	148	118
1	612.0000	3.0000	10	0	34.2207	106.8763	32.8677	0.1893	156	116
1	613.0000	3.0000	10	0	34.3084	106.8131	32.9980	0.1554	150	116
1	614.0000	3.0000	10	0	34.2479	106.8242	32.9520	0.1851	148	110
1	615.0000	3.0000	10	0	34.4621	106.7892	33.1619	0.4830	150	110
1	616.0000	3.0000	10	0	34.2872	106.6990	33.0302	0.2631	160	121
1	617.0000	3.0000	10	0	34.2308	106.7639	32.9864	0.2949	157	120
1	618.0000	3.0000	9	0	34.3231	106.7544	32.9266	0.1969	157	125
1	619.0000	3.0000	10	0	34.4174	106.6362	33.1659	0.3178	156	119
1	620.0000	3.0000	10	0	34.6296	106.5719	33.3025	0.4265	156	122
1	621.0000	3.0000	10	0	34.6276	106.5464	33.1475	0.2103	153	117
1	622.0000	3.0000	10	0	34.5734	106.6114	32.9436	0.3033	151	126
1	623.0000	3.0000	10	0	34.5461	106.5295	33.0247	0.2390	151	121
1	624.0000	3.0000	10	0	34.6334	106.4204	32.9687	0.1925	154	122
1	625.0000	3.0000	10	0	34.3823	106.4575	32.8454	0.2435	154	119
1	626.0000	3.0000	10	0	34.4092	106.4240	32.9246	0.2168	159	117
1	627.0000	3.0000	10	0	34.4185	106.4809	32.7993	0.2858	161	124
1	628.0000	3.0000	10	0	34.2266	106.4437	32.7720	0.2063	150	122
1	629.0000	3.0000	10	0	34.1892	106.5101	32.7831	0.1713	152	122
1	630.0000	3.0000	10	0	34.2021	106.4453	32.9391	0.2458	158	126
1	631.0000	3.0000	10	0	34.2857	106.4556	32.8886	0.2384	155	129
1	632.0000	3.0000	9	0	34.2742	106.4278	32.8019	0.1463	157	122
1	633.0000	3.0000	10	0	34.2252	106.4798	32.9681	0.2681	156	119
1	634.0000	3.0000	10	0	34.1727	106.4947	32.8035	0.1593	146	110
1	635.0000	3.0000	9	0	34.1532	106.4171	32.7818	0.2168	139	100
1	636.0000	3.0000	9	0	32.9638	107.1019	31.8222	0.9425	148	99
1	637.0000	3.0000	8	0	31.9913	108.0509	31.3264	0.2019	141	102
1	638.0000	3.0000	9	0	31.9233	108.0185	31.3139	0.1870	151	118
1	639.0000	3.0000	9	0	32.0011	107.9706	31.4235	0.1771	153	116
1	640.0000	3.0000	10	0	31.9168	108.0297	31.3434	0.2129	139	120
1	641.0000	3.0000	8	0	31.9010	107.9341	31.4902	0.2053	150	124
1	642.0000	3.0000	10	0	31.8989	107.9129	31.4430	0.1917	149	117
1	643.0000	3.0000	10	0	31.9020	107.9426	31.4831	0.2305	150	109
1	644.0000	3.0000	10	0	31.8046	107.9454	31.3577	0.3947	153	113
1	645.0000	3.0000	10	0	31.9122	107.3738	31.1345	0.5122	153	105
1	646.0000	3.0000	10	0	32.0287	107.6580	30.8704	0.3893	149	110
1	647.0000	3.0000	10	0	31.8671	107.8093	30.6419	0.5403	145	110
1	648.0000	3.0000	10	0	31.7241	107.9794	30.9130	0.5347	149	121
1	649.0000	3.0000	10	0	31.2709	108.1953	30.7683	0.2896	147	124
1	650.0000	3.0000	10	0	31.2944	108.1716	30.7155	0.1965	152	115
1	651.0000	3.0000	10	0	31.2716	108.1982	30.7357	0.1383	148	124
1	652.0000	3.0000	10	0	31.3207	108.1390	30.7397	0.1570	154	116
1	653.0000	3.0000	10	0	31.2514	108.1253	30.7542	0.1758	153	124
1	654.0000	3.0000	10	0	31.3036	108.1150	30.8263	0.2552	157	119
1	655.0000	3.0000	10	0	31.3373	108.0829	30.6641	0.2019	159	120
1	656.0000	3.0000	10	0	31.5464	108.0665	30.9245	0.3020	160	127
1	657.0000	3.0000	10	0	31.3950	108.0157	30.7050	0.2030	157	123
1	658.0000	3.0000	10	0	31.3881	108.0476	30.8358	0.3064	156	126
1	659.0000	3.0000	10	0	31.4710	108.0009	30.7802	0.2050	153	118
1	660.0000	3.0000	10	0	31.4446	107.9971	30.8285	0.1551	151	126
1	661.0000	3.0000	10	0	31.3696	107.9495	30.8031	0.1724	153	123
1	662.0000	3.0000	10	0	31.2584	107.9147	30.7612	0.3378	161	129
1	663.0000	3.0000	9	0	31.4702	107.9575	30.7103	0.1612	152	132
1	664.0000	3.0000	10	0	31.4952	107.9861	30.8167	0.2908	154	129
1	665.0000	3.0000	10	0	31.5727	107.9374	30.7430	0.1713	153	125
1	666.0000	3.0000	9	0	31.6250	107.8549	30.5863	0.3030	148	124
1	667.0000	3.0000	10	0	31.8002	107.4693	30.4727	0.5497	148	120
1	668.0000	3.0000	10	0	32.0806	107.4527	30.4154	0.3729	150	118
1	669.0000	3.0000	10	0	32.1634	107.4642	30.4306	0.2016	155	131
1	670.0000	3.0000	10	0	32.0780	107.4522	30.3237	0.2021	160	126
1	671.0000	3.0000	10	0	32.4029	107.5454	30.6069	0.5557	152	123
1	672.0000	3.0000	10	0	31.6838	107.3642	30.3488	0.5180	152	118
1	673.0000	3.0000	10	0	31.7802	107.6857	30.3282	0.3353	149	124
1	674.0000	3.0000	10	0	31.6449	107.6600	30.4677	0.2208	147	120
1	675.0000	3.0000	9	0	31.6184	107.8663	30.4425	0.1876	145	129
1	676.0000	3.0000	10	0	31.6582	107.7645	30.5345	0.1503	183	127
1	677.0000	3.0000	9	0	31.5968	107.8715	30.4356	0.2146	148	131
1	678.0000	3.0000	10	0	31.5907	107.8809	30.3427	0.2708	147	120
1	679.0000	3.0000	10	0	31.6693	107.7387	30.5227	0.2228	152	120
1	680.0000	3.0000	9	0	31.6119	107.7703	30.4031	0.1800	144	113
1	681.0000	3.0000	10	0	31.8445	107.3804	30.3262	0.8212	149	111
1	682.0000	3.0000	10	0	32.3741	107.1374	30.2680	0.4889	151	111
1	683.0000	3.0000	10	0	32.6247	107.2533	29.9473	0.2541	142	115
1	684.0000	3.0000	10	0	32.6527	107.2373	29.9336	0.2059	165	120
1	685.0000	3.0000	9	0	32.5179	107.2925	29.8243	0.1979	167	127
1	686.0000	3.0000	10	0	32.6511	107.2764	29.8735	0.1841	161	127
1	687.0000	3.0000	10	0	32.6395	107.2160	29.8329	0.1558	159	117
1	688.0000	3.0000	10	0	32.6693	107.2624	29.8496	0.2203	153	117
1	689.0000	3.0000	10	0	32.7158	107.2224	29.8720	0.1871	153	120
1	690.0000	3.0000	10	0	32.7277	107.1931	29.9000	0.1431	156	120
1	691.0000	3.0000	10	0	32.6810	107.1922	29.7812	0.1300	154	120
1	692.0000	3.0000	9	0	32.6862	107.1570	29.8498	0.1831	163	123
1	693.0000	3.0000	9	0	32.7698	107.1801	29.6885	0.2297	158	121
1	694.0000	3.0000	10	0	32.7519	106.9622	29.6132	0.3591	159	127
1	695.0000	3.0000	10	0	32.6339	106.9718	29.6986	0.3064	160	118
1	696.0000	3.0000	10	0	32.7806	107.0565	29.6050	0.2157	161	123
1	697.0000	3.0000	9	0	32.8819	107.0176	29.5178	0.1898	157	124
1	698.0000	3.0000	8	0	32.8286	107.0660	29.5017	0.1467	156	125
1	699.0000	3.0000	9	0	32.7900	107.1069	29.4815	0.0989	149	123
1	700.0000	3.0000	9	0	32.8588	107.0899	29.5468	0.1784	158	127
1	701.0000	3.0000	9	0	32.7689	106.8872	29.3943	0.3689	162	129
1	702.0000	3.0000	10	0	32.8733	107.0733	29.4486	0.1586	155	123
1	703.0000	3.0000	9	0	32.7686	107.0598	29.4453	0.1383	153	134
1	704.0000	3.0000	9	0	32.8763	107.0523	29.5454	0.1480	156	132
1	705.0000	3.0000	10	0	32.6877	107.1128	29.1818	0.4314	156	121
1	706.0000	3.0000	8	0	32.7990	107.0446	29.5553	0.1403	158	124
1	707.0000	3.0000	8	0	32.7373	107.0421	29.5233	0.1630	155	129
1	708.0000	3.0000	9	0	32.7586	107.0179	29.5121	0.1397	155	121
1	709.0000	3.0000	9	0	32.7991	106.9779	29.4256	0.2145	156	124
1	710.0000	3.0000	10	0	32.7245	107.0122	29.3998	0.1996	153	116
1	711.0000	3.0000	9	0	32.7159	106.9836	29.4931	0.1717	159	131
1	712.0000	3.0000	9	0	32.7056	106.9594	29.5621	0.1070	164	126
1	713.0000	3.0000	10	0	32.6576	107.0186	29.3706	0.1535	153	122
1	714.0000	3.0000	9	0	32.6498	107.0331	29.4248	0.1468	156	129
1	715.0000	3.0000	9	0	32.6913	107.0018	29.4662	0.1982	155	126
1	716.0000	3.0000	9	0	32.6199	107.0293	29.4721	0.1865	152	131
1	717.0000	3.0000	9	0	32.5090	107.0437	29.4337	0.1880	160	127
1	718.0000	3.0000	9	0	32.4631	106.9726	29.4608	0.1898	155	129
1	719.0000	3.0000	9	0	32.4799	107.0088	29.4261	0.1476	143	130
1	720.0000	3.0000	10	0	32.4799	106.9520	29.4896	0.2319	149	123
1	721.0000	3.0000	10	0	32.3163	106.9328	29.3079	0.2306	153	128
1	722.0000	3.0000	10	0	32.6552	107.0488	29.1805	0.4245	155	123
1	723.0000	3.0000	9	0	32.4258	106.9514	29.2493	0.1897	147	118
1	724.0000	3.0000	10	0	32.2937	106.7356	29.1435	0.3597	154	117
1	725.0000	3.0000	9	0	31.9943	106.7618	29.1812	0.3815	154	122
1	726.0000	3.0000	8	0	31.8231	106.6645	29.3506	0.4258	155	120
1	727.0000	3.0000	9	0	31.9506	106.7748	29.1598	0.2921	153	128
1	728.0000	3.0000	9	0	31.8553	106.5996	29.2884	0.2848	148	120
1	729.0000	3.0000	9	0	31.7975	106.5929	29.3123	0.2389	151	122
1	730.0000	3.0000	10	0	31.6911	106.6260	29.2018	0.1821	150	117
1	731.0000	3.0000	10	0	31.6540	106.6595	29.1975	0.2467	150	122
1	732.0000	3.0000	10	0	31.6552	106.6992	29.2504	0.2519	160	124
1	733.0000	3.0000	9	0	31.5610	106.5933	29.3156	0.1914	157	122
1	734.0000	3.0000	9	0	31.6429	106.6162	29.3879	0.1944	156	127
1	735.0000	3.0000	10	0	31.6545	106.6464	29.3036	0.2304	156	121
1	736.0000	3.0000	10	0	31.5398	106.6206	29.3185	0.2050	154	121
1	737.0000	3.0000	10	0	31.5345	106.5793	29.3289	0.2016	157	121
1	738.0000	3.0000	9	0	31.4866	106.6465	29.2863	0.1950	159	129
1	739.0000	3.0000	10	0	31.5275	106.6727	29.2663	0.1747	158	124
1	740.0000	3.0000	10	0	31.5920	106.6688	29.2648	0.2341	155	127
1	741.0000	3.0000	9	0	31.5489	106.6346	29.2968	0.1779	160	133
1	742.0000	3.0000	10	0	31.6130	106.6050	29.3155	0.1948	156	121
1	743.0000	3.0000	10	0	31.5061	106.5838	29.2615	0.2782	154	121
1	744.0000	3.0000	10	0	31.5227	106.5676	29.3451	0.1979	155	118
1	745.0000	3.0000	10	0	31.5572	106.5675	29.3704	0.2301	154	124
1	746.0000	3.0000	10	0	31.4632	106.6386	29.1816	0.1797	158	116
1	747.0000	3.0000	10	0	31.5494	106.6182	29.4502	0.3250	149	120
1	748.0000	3.0000	10	0	31.5869	106.6173	29.4371	0.3754	151	122
1	749.0000	3.0000	10	0	31.5011	106.5830	29.2927	0.2235	152	117
1	750.0000	3.0000	10	0	31.3082	106.4951	29.4071	0.3504	147	115
1	751.0000	3.0000	10	0	31.4933	106.5900	29.2377	0.1907	152	115
1	752.0000	3.0000	10	0	31.4622	106.5622	29.2769	0.1604	150	116
1	753.0000	3.0000	10	0	31.4206	106.5099	29.2977	0.2804	147	117
1	754.0000	3.0000	10	0	31.4664	106.4733	29.3438	0.2398	151	112
1	755.0000	3.0000	10	0	31.5518	106.3725	29.0839	0.5583	151	112
1	756.0000	3.0000	10	0	31.4673	106.4883	29.3243	0.2681	148	114
1	757.0000	3.0000	10	0	31.3189	106.5140	29.1915	0.2776	146	111
1	758.0000	3.0000	9	0	31.3263	106.5016	29.1854	0.1971	149	114
1	759.0000	3.0000	10	0	31.2821	106.4002	29.1824	0.2611	149	113
1	760.0000	3.0000	10	0	31.1098	106.4290	28.9745	0.3961	143	115
1	761.0000	3.0000	10	0	30.8283	106.1308	29.0874	0.4292	152	120
1	762.0000	3.0000	9	0	30.9322	106.2989	28.9302	0.3482	150	113
1	763.0000	3.0000	10	0	31.0895	106.0862	28.6746	0.5460	149	111
1	764.0000	3.0000	10	0	30.6200	106.0720	28.9869	0.4466	147	105
1	765.0000	3.0000	10	0	30.8843	105.9548	28.6949	0.5757	145	114
1	766.0000	3.0000	10	0	30.8242	106.1109	29.2082	0.4197	138	109
1	767.0000	3.0000	10	0	30.8342	106.1234	29.1030	0.2972	152	116
1	768.0000	3.0000	10	0	30.8805	106.0401	29.0943	0.2467	139	107
1	769.0000	3.0000	10	0	30.6775	106.1308	28.9728	0.2942	143	114
1	770.0000	3.0000	10	0	30.5726	105.9548	28.8827	0.3847	148	114
1	771.0000	3.0000	10	0	30.5502	105.9445	29.0208	0.4565	151	112
1	772.0000	3.0000	10	0	30.9525	105.9967	29.1066	0.3037	149	118
1	773.0000	3.0000	10	0	30.6948	105.9791	29.0094	0.2696	150	115
1	774.0000	3.0000	10	0	30.7563	105.7369	29.2391	0.3687	156	117
1	775.0000	3.0000	10	0	30.7440	105.6935	29.2394	0.3345	145	112
1	776.0000	3.0000	10	0	30.7295	105.7594	29.1595	0.2133	144	113
1	777.0000	3.0000	10	0	30.8327	105.7206	29.2544	0.3322	143	112
1	778.0000	3.0000	10	0	30.7078	105.6715	29.1205	0.2106	152	113
1	779.0000	3.0000	10	0	30.8552	105.5710	29.1194	0.3370	150	112
1	780.0000	3.0000	10	0	30.7817	105.6057	29.2488	0.2779	152	123
1	781.0000	3.0000	10	0	30.6535	105.6304	29.1563	0.2409	152	121
1	782.0000	3.0000	10	0	30.7574	105.5216	29.1956	0.2729	154	121
1	783.0000	3.0000	10	0	30.6289	105.5687	28.9888	0.1820	153	125
1	784.0000	3.0000	10	0	30.7408	105.5076	29.0877	0.3794	155	120
1	785.0000	3.0000	10	0	30.6240	105.4467	29.0935	0.2388	152	122
1	786.0000	3.0000	10	0	30.5257	105.4269	29.1487	0.2351	149	123
1	787.0000	3.0000	10	0	30.5547	105.5123	29.0879	0.2481	142	119
1	788.0000	3.0000	10	0	30.5174	105.4862	28.9732	0.2581	153	122
1	789.0000	3.0000	10	0	30.4509	105.4900	28.9453	0.2472	147	119
1	790.0000	3.0000	10	0	30.4660	105.3392	29.0400	0.3600	145	114
1	791.0000	3.0000	10	0	30.5528	105.2968	29.0367	0.2095	166	123
1	792.0000	3.0000	10	0	30.5698	105.4143	29.1778	0.3866	148	115
1	793.0000	3.0000	10	0	30.5493	105.3467	29.0222	0.1665	154	118
1	794.0000	3.0000	10	0	30.5085	105.2943	29.1222	0.2794	146	118
1	795.0000	3.0000	10	0	30.5577	105.2465	29.2040	0.2909	150	116
1	796.0000	3.0000	10	0	30.6018	105.2795	29.2202	0.2871	146	121
1	797.0000	3.0000	10	0	30.3135	105.3160	28.9449	0.1992	151	121
1	798.0000	3.0000	10	0	30.4007	105.3148	28.9913	0.1643	161	122
1	799.0000	3.0000	10	0	30.2590	105.2468	28.9764	0.2386	161	121
1	800.0000	3.0000	10	0	30.3289	105.3313	28.9232	0.3803	147	123
1	801.0000	3.0000	10	0	30.3310	105.2278	28.9481	0.2243	149	124
1	802.0000	3.0000	10	0	30.2362	105.2989	28.8571	0.1418	151	124
1	803.0000	3.0000	10	0	30.2794	105.1898	28.8821	0.1561	158	121
1	804.0000	3.0000	10	0	30.1130	105.2584	28.8631	0.2201	147	120
1	805.0000	3.0000	10	0	30.1377	105.2372	28.8358	0.2268	150	120
1	806.0000	3.0000	10	0	30.4022	105.1755	28.9036	0.3732	144	119
1	807.0000	3.0000	10	0	30.0978	105.2592	28.7501	0.2605	150	115
1	808.0000	3.0000	10	0	30.0744	105.2338	28.8641	0.3892	143	118
1	809.0000	3.0000	10	0	29.9276	105.0864	28.6986	0.2629	150	109
1	810.0000	3.0000	10	0	29.8504	105.0212	28.8332	0.3942	145	105
1	811.0000	3.0000	10	0	29.7981	104.9321	28.7878	0.3673	144	110
1	812.0000	3.0000	10	0	29.5534	105.0664	28.7356	0.3416	149	114
1	813.0000	3.0000	10	0	29.5422	105.0365	28.4144	0.3245	150	114
1	814.0000	3.0000	10	0	29.4246	105.0005	28.4197	0.3075	149	110
1	815.0000	3.0000	10	0	29.8199	104.8576	28.9551	0.5762	151	108
1	816.0000	3.0000	10	0	29.5889	104.9025	28.4479	0.3626	147	110
1	817.0000	3.0000	10	0	29.4458	104.9626	28.3654	0.4535	141	105
1	818.0000	3.0000	10	0	29.7846	105.2954	28.7683	0.8588	132	97
1	819.0000	3.0000	10	0	29.6870	104.9606	28.1349	0.6289	120	78
1	820.0000	3.0000	9	0	29.6211	104.5583	28.5436	1.1174	101	60
1	821.0000	3.0000	8	0	29.8196	104.3188	28.8450	0.9895	54	40
0	822.0000	3.0000	0	3	0.0000	0.0000	0.0000	0.0000	49	50
0	823.0000	3.0000	0	3	0.0000	0.0000	0.0000	0.0000	59	53
1	824.0000	3.0000	6	0	0.5988	83.9085	2.8173	0.3568	77	61
1	825.0000	3.0000	6	0	0.8024	83.5734	2.7260	0.6846	77	66
1	826.0000	3.0000	7	0	0.6472	84.0896	3.2218	0.3576	73	67
1	827.0000	3.0000	8	0	0.6886	83.9314	2.9566	0.4708	81	72
1	828.0000	3.0000	9	0	0.4883	83.9074	2.8805	0.3383	99	74
1	829.0000	3.0000	9	0	0.5886	83.6582	2.9307	0.6745	81	74
1	830.0000	3.0000	9	0	0.7046	83.8250	3.0577	0.5099	96	79
1	831.0000	3.0000	9	0	0.5056	84.0075	2.8883	0.4936	93	81
1	832.0000	3.0000	9	0	0.7067	83.9663	2.8404	0.5110	97	80
1	833.0000	3.0000	9	0	0.6339	83.8513	3.0579	0.3867	114	88
1	834.0000	3.0000	8	0	0.4312	83.9017	2.9592	0.4688	112	83
1	835.0000	3.0000	10	0	0.7337	83.8904	2.9526	0.4478	114	87
1	836.0000	3.0000	10	0	0.7348	83.8588	3.0385	0.4781	111	88
1	837.0000	3.0000	10	0	0.6635	83.9066	2.9166	0.2880	123	93
1	838.0000	3.0000	10	0	0.5662	83.9256	3.0187	0.3321	121	94
1	839.0000	3.0000	10	0	0.6764	83.9070	2.9046	0.2207	135	101
1	840.0000	3.0000	10	0	0.8028	83.8784	3.0442	0.2978	128	101
1	841.0000	3.0000	10	0	0.7400	83.8812	2.9318	0.3612	127	105
1	842.0000	3.0000	10	0	0.6931	83.9248	2.9387	0.3950	128	107
1	843.0000	3.0000	10	0	0.7141	83.8266	2.9319	0.3440	142	111
1	844.0000	3.0000	9	0	0.5595	83.9067	2.8556	0.3582	137	107
1	845.0000	3.0000	10	0	0.7269	83.9023	2.8798	0.3662	138	110
1	846.0000	3.0000	10	0	0.7099	83.8987	2.8424	0.3487	144	113
1	847.0000	3.0000	10	0	0.7173	83.8537	2.8321	0.4055	138	112
1	848.0000	3.0000	10	0	0.7939	83.8678	2.8694	0.4756	138	109
1	849.0000	3.0000	10	0	0.7271	83.8207	2.7109	0.5710	147	112
1	850.0000	3.0000	10	0	0.7226	83.9120	2.7063	0.3982	140	111
1	851.0000	3.0000	9	0	0.8039	83.8665	2.8000	0.4289	142	111
1	852.0000	3.0000	10	0	0.8088	83.8240	2.5896	0.3024	142	111
1	853.0000	3.0000	10	0	0.7779	83.8267	2.7126	0.3231	148	111
1	854.0000	3.0000	10	0	0.8726	83.8704	2.6838	0.3918	140	113
1	855.0000	3.0000	9	0	0.6791	83.8762	2.7791	0.4505	143	116
1	856.0000	3.0000	10	0	0.8837	83.8131	2.6982	0.4898	141	113
1	857.0000	3.0000	10	0	0.7151	83.8228	2.7289	0.4210	140	112
1	858.0000	3.0000	10	0	0.7713	83.8210	2.6839	0.3505	136	108
1	859.0000	3.0000	10	0	0.7720	83.8153	2.7006	0.3695	136	111
1	860.0000	3.0000	10	0	0.6535	83.8500	2.6884	0.3123	131	103
1	861.0000	3.0000	9	0	0.7289	83.7615	2.7628	0.3008	131	98
1	862.0000	3.0000	9	0	0.6537	83.8548	2.6083	0.3588	131	103
1	863.0000	3.0000	10	0	0.5085	83.7754	2.6212	0.4075	127	102
1	864.0000	3.0000	10	0	0.6062	83.7507	2.7288	0.4963	124	104
1	865.0000	3.0000	10	0	0.6128	83.6443	2.5592	0.5386	131	107
1	866.0000	3.0000	9	0	0.5141	83.7441	2.7887	0.3210	129	115
1	867.0000	3.0000	10	0	0.4749	83.7344	2.6512	0.3430	140	107
1	868.0000	3.0000	10	0	0.5244	83.6950	2.6578	0.3901	138	111
1	869.0000	3.0000	10	0	0.5273	83.7620	2.6629	0.3802	141	115
1	870.0000	3.0000	10	0	0.5546	83.7583	2.7481	0.2821	139	119
1	871.0000	3.0000	10	0	0.3496	83.7707	2.7055	0.3392	138	113
1	872.0000	3.0000	10	0	0.3028	83.7414	2.6360	0.5463	137	119
1	873.0000	3.0000	9	0	0.4030	83.7311	2.6798	0.3256	135	126
1	874.0000	3.0000	9	0	0.4690	83.8550	2.8036	0.3795	145	127
1	875.0000	3.0000	9	0	0.2985	83.6948	2.7035	0.3812	148	129
1	876.0000	3.0000	9	0	0.3315	83.7287	2.7684	0.3401	127	119
1	877.0000	3.0000	9	0	0.4451	83.7316	2.7770	0.4516	139	112
1	878.0000	3.0000	9	0	0.3708	83.8094	2.5939	0.4481	136	107
1	879.0000	3.0000	10	0	0.2010	83.8306	2.6444	0.4596	140	107
1	880.0000	3.0000	10	0	0.2314	83.8149	2.5979	0.4475	147	104
1	881.0000	3.0000	10	0	0.2720	83.8588	2.4224	0.4096	140	109
1	882.0000	3.0000	10	0	0.3502	83.9597	2.6915	0.3794	136	107
1	883.0000	3.0000	10	0	0.2006	83.8987	2.6571	0.4527	132	107
1	884.0000	3.0000	9	0	0.1291	83.9893	2.5942	0.4176	133	108
1	885.0000	3.0000	10	0	0.1268	83.9703	2.4293	0.3398	132	109
1	886.0000	3.0000	10	0	0.0648	84.0119	2.4995	0.4095	130	111
1	887.0000	3.0000	10	0	0.0981	83.9639	2.6213	0.3633	137	116
1	888.0000	3.0000	10	0	179.9996	95.9584	177.4569	0.4607	132	105
1	889.0000	3.0000	9	0	179.9905	95.9518	177.3707	0.3939	130	103
1	890.0000	3.0000	10	0	0.1253	83.8358	2.3329	0.5120	129	103
1	891.0000	3.0000	9	0	179.9364	95.9064	177.4492	0.4478	135	108
1	892.0000	3.0000	10	0	179.8926	95.9150	177.5257	0.4065	136	106
1	893.0000	3.0000	10	0	179.9513	95.9051	177.3130	0.3598	129	107
1	894.0000	3.0000	10	0	179.8839	95.8550	177.4260	0.4037	130	109
1	895.0000	3.0000	10	0	179.8887	95.8647	177.4095	0.4603	135	111
1	896.0000	3.0000	10	0	179.9939	95.9028	177.5666	0.4273	135	109
1	897.0000	3.0000	10	0	0.1509	84.0723	2.5227	0.3474	139	111
1	898.0000	3.0000	10	0	0.7414	84.0680	2.3735	0.6191	130	107
1	899.0000	3.0000	10	0	0.4394	84.0897	2.4089	0.5128	132	109
1	900.0000	3.0000	10	0	0.3759	84.0748	2.3501	0.3836	137	109
1	901.0000	3.0000	10	0	0.5157	84.0769	2.3873	0.3376	130	116
1	902.0000	3.0000	10	0	0.5620	84.0543	2.4077	0.3821	136	113
1	903.0000	3.0000	10	0	0.3483	84.0527	2.4594	0.4411	142	118
1	904.0000	3.0000	10	0	0.3822	84.0778	2.4287	0.3147	134	114
1	905.0000	3.0000	10	0	0.3967	84.0754	2.3931	0.3194	145	117
1	906.0000	3.0000	10	0	0.3526	84.0078	2.3940	0.3480	146	121
1	907.0000	3.0000	10	0	0.4457	84.0106	2.1934	0.3377	143	122
1	908.0000	3.0000	10	0	0.5408	84.0529	2.2772	0.4409	143	124
1	909.0000	3.0000	10	0	0.4819	83.9960	2.0649	0.3396	147	122
1	910.0000	3.0000	10	0	0.4993	84.0611	2.2422	0.4304	145	120
1	911.0000	3.0000	10	0	0.5505	84.0658	2.1675	0.3681	154	125
1	912.0000	3.0000	10	0	0.5563	84.0629	2.2024	0.4093	141	123
1	913.0000	3.0000	10	0	0.6611	84.0593	2.2276	0.3255	147	130
1	914.0000	3.0000	10	0	0.7160	84.0656	2.1139	0.3920	146	125
1	915.0000	3.0000	10	0	0.6747	83.9628	2.1569	0.3281	150	128
1	916.0000	3.0000	9	0	0.6761	84.0734	2.1538	0.4341	146	127
1	917.0000	3.0000	10	0	0.8172	84.0190	2.0953	0.2996	150	125
1	918.0000	3.0000	10	0	0.8174	84.0714	2.1567	0.4185	150	125
1	919.0000	3.0000	9	0	0.8329	83.9981	1.9722	0.2883	148	126
1	920.0000	3.0000	9	0	0.8477	84.0646	2.0932	0.3860	144	128
1	921.0000	3.0000	10	0	0.7480	84.0266	2.1475	0.3886	151	132
1	922.0000	3.0000	10	0	0.9036	84.0084	2.1144	0.2632	142	129
1	923.0000	3.0000	10	0	0.8371	84.0011	2.2393	0.3988	149	135
1	924.0000	3.0000	9	0	0.8688	84.1391	2.1747	0.4850	150	128
1	925.0000	3.0000	10	0	0.9391	84.0134	2.2743	0.3853	147	131
1	926.0000	3.0000	9	0	0.8390	84.0462	2.1467	0.3785	151	128
1	927.0000	3.0000	10	0	0.9229	84.0047	2.2501	0.3587	149	124
1	928.0000	3.0000	10	0	0.9462	84.0238	2.1898	0.3134	144	127
1	929.0000	3.0000	10	0	0.8922	83.9778	2.1599	0.3411	145	134
1	930.0000	3.0000	10	0	0.9488	83.9933	2.2525	0.4204	151	131
1	931.0000	3.0000	10	0	0.9050	84.0095	2.2890	0.2905	150	127
1	932.0000	3.0000	10	0	0.8955	83.9973	2.2960	0.3038	150	128
1	933.0000	3.0000	10	0	0.7380	84.0217	2.3118	0.3567	148	126
1	934.0000	3.0000	10	0	0.7692	83.9758	2.3381	0.4120	142	124
1	935.0000	3.0000	10	0	0.5419	83.9520	2.3944	0.3657	142	123
1	936.0000	3.0000	10	0	0.5122	83.9644	2.4648	0.4092	142	125
1	937.0000	3.0000	10	0	0.4109	83.9480	2.4339	0.3791	146	123
1	938.0000	3.0000	10	0	0.3801	83.9637	2.5149	0.4243	142	122
1	939.0000	3.0000	10	0	0.3702	83.9516	2.4369	0.3627	147	130
1	940.0000	3.0000	10	0	0.3384	83.9717	2.4454	0.3474	147	125
1	941.0000	3.0000	10	0	0.3080	83.9340	2.4676	0.3991	150	122
1	942.0000	3.0000	10	0	0.2211	83.8238	2.4280	0.4970	147	126
1	943.0000	3.0000	10	0	0.1575	83.8802	2.4957	0.4124	145	124
1	944.0000	3.0000	10	0	0.1775	83.9022	2.5032	0.3440	148	121
1	945.0000	3.0000	9	0	0.1040	83.9395	2.5574	0.3249	148	127
1	946.0000	3.0000	10	0	0.2698	83.8915	2.5496	0.3386	150	130
1	947.0000	3.0000	10	0	0.1069	83.8551	2.5023	0.3961	145	123
1	948.0000	3.0000	10	0	179.9166	96.1584	177.4311	0.3482	148	128
1	949.0000	3.0000	10	0	0.0748	83.8431	2.5817	0.4291	144	123
1	950.0000	3.0000	10	0	179.9417	96.1039	177.2698	0.3626	140	123
1	951.0000	3.0000	10	0	0.0648	83.8709	2.7929	0.3252	150	124
1	952.0000	3.0000	10	0	179.9951	96.1349	177.1880	0.3658	147	127
1	953.0000	3.0000	10	0	0.0095	83.8245	2.7488	0.3396	144	120
1	954.0000	3.0000	10	0	179.9194	96.1975	177.0873	0.3990	140	127
1	955.0000	3.0000	10	0	179.8343	96.1933	177.2790	0.3499	143	125
1	956.0000	3.0000	9	0	179.8637	96.1724	177.2886	0.3479	146	135
1	957.0000	3.0000	10	0	179.8452	96.1991	177.0965	0.3357	142	123
1	958.0000	3.0000	9	0	179.8489	96.2388	177.1657	0.4208	152	135
1	959.0000	3.0000	10	0	179.8291	96.2210	177.3330	0.3149	159	133
1	960.0000	3.0000	10	0	179.7349	96.2239	177.2317	0.3266	143	125
1	961.0000	3.0000	10	0	179.8241	96.2328	177.2218	0.2675	143	125
1	962.0000	3.0000	10	0	179.8106	96.2176	177.0895	0.4480	139	125
1	963.0000	3.0000	10	0	179.7013	96.3006	177.2578	0.4147	161	123
1	964.0000	3.0000	10	0	179.7098	96.2406	177.1905	0.3677	138	123
1	965.0000	3.0000	10	0	179.7731	96.2524	176.9263	0.3701	159	121
1	966.0000	3.0000	9	0	179.6236	96.2439	176.9639	0.4190	150	130
1	967.0000	3.0000	9	0	179.7477	96.2505	176.9194	0.4809	173	132
1	968.0000	3.0000	9	0	179.6054	96.1884	177.0074	0.4318	149	136
1	969.0000	3.0000	9	0	179.5709	96.2444	176.9406	0.4042	143	131
1	970.0000	3.0000	9	0	179.5718	96.2614	176.9386	0.3639	166	134
1	971.0000	3.0000	9	0	179.6102	96.2747	176.8498	0.4499	159	132
1	972.0000	3.0000	9	0	179.6696	96.1633	176.8334	0.4047	155	131
1	973.0000	3.0000	9	0	179.6391	96.2114	176.9413	0.4068	153	131
1	974.0000	3.0000	9	0	179.5843	96.2069	176.9459	0.4489	152	134
1	975.0000	3.0000	9	0	179.6339	96.2752	176.9786	0.3228	147	141
1	976.0000	3.0000	9	0	179.6459	96.2213	176.9613	0.3651	143	137
1	977.0000	3.0000	9	0	179.5463	96.2104	176.9932	0.3572	154	124
1	978.0000	3.0000	9	0	179.5204	96.2513	176.9979	0.3362	156	135
1	979.0000	3.0000	9	0	179.5380	96.1996	177.0013	0.4461	155	131
1	980.0000	3.0000	9	0	179.4045	96.2509	176.9919	0.3949	143	122
1	981.0000	3.0000	9	0	179.7356	96.4988	176.9068	0.5659	144	112
1	982.0000	3.0000	9	0	1.4341	83.2290	3.0548	0.7067	145	104
1	983.0000	3.0000	9	0	2.2045	83.4129	3.1768	0.5728	144	117
1	984.0000	3.0000	9	0	2.2956	83.3954	2.9888	0.2634	146	121
1	985.0000	3.0000	9	0	2.2994	83.4313	2.9988	0.3112	139	122
1	986.0000	3.0000	9	0	2.2503	83.3924	3.0085	0.3604	146	116
1	987.0000	3.0000	9	0	1.1675	83.2342	3.4956	0.4673	138	107
1	988.0000	3.0000	9	0	0.6230	83.4861	3.7779	0.4310	144	110
1	989.0000	3.0000	9	0	0.5222	83.5364	3.8179	0.4730	148	127
1	990.0000	3.0000	9	0	0.3069	83.5965	3.9164	0.4577	156	132
1	991.0000	3.0000	9	0	0.2968	83.5435	3.7962	0.4191	152	125
1	992.0000	3.0000	9	0	0.2923	83.5413	3.6819	0.3879	155	133
1	993.0000	3.0000	9	0	0.1553	83.5526	3.5335	0.5195	154	126
1	994.0000	3.0000	9	0	0.1638	83.5731	3.4772	0.4657	143	135
1	995.0000	3.0000	9	0	0.2328	83.5259	3.5335	0.3559	147	129
1	996.0000	3.0000	9	0	0.2656	83.5125	3.5834	0.3628	146	137
1	997.0000	3.0000	9	0	0.2053	83.5779	3.4599	0.4083	155	141
1	998.0000	3.0000	9	0	0.1363	83.6259	3.4542	0.3353	155	140
1	999.0000	3.0000	9	0	0.1743	83.5784	3.4687	0.3107	154	141
1	1000.0000	3.0000	9	0	0.2349	83.5218	3.4974	0.2805	154	137
1	1001.0000	3.0000	9	0	0.1458	83.6080	3.4139	0.3746	150	135
1	1002.0000	3.0000	9	0	0.3149	83.5959	3.5725	0.3101	157	135
1	1003.0000	3.0000	9	0	0.6124	83.4605	3.5404	0.5844	153	130
1	1004.0000	3.0000	9	0	1.4560	83.4691	3.5379	0.3671	147	127
1	1005.0000	3.0000	9	0	1.4306	83.4864	3.6080	0.3964	153	130
1	1006.0000	3.0000	9	0	1.4978	83.4843	3.4196	0.4257	150	127
1	1007.0000	3.0000	9	0	1.6113	83.4055	3.3917	0.4006	151	133
1	1008.0000	3.0000	9	0	1.5781	83.4527	3.4324	0.2918	156	127
1	1009.0000	3.0000	9	0	1.5771	83.4831	3.4026	0.4112	147	130
1	1010.0000	3.0000	9	0	1.5811	83.4655	3.4096	0.4051	150	131
1	1011.0000	3.0000	9	0	1.7153	83.4277	3.4366	0.3533	153	128
1	1012.0000	3.0000	9	0	1.6528	83.3910	3.3277	0.3892	154	128
1	1013.0000	3.0000	9	0	1.7142	83.4275	3.4537	0.4895	149	132
1	1014.0000	3.0000	9	0	1.9601	83.4134	3.3498	0.4262	155	128
1	1015.0000	3.0000	9	0	1.7709	83.4133	3.4722	0.3840	151	127
1	1016.0000	3.0000	9	0	1.7093	83.4399	3.3557	0.3531	152	130
1	1017.0000	3.0000	9	0	1.7916	83.3998	3.3499	0.3202	149	130
1	1018.0000	3.0000	9	0	1.8391	83.4528	3.3010	0.3741	148	124
1	1019.0000	3.0000	9	0	1.7811	83.4386	3.5691	0.4828	154	132
1	1020.0000	3.0000	9	0	1.8731	83.4242	3.3926	0.3802	156	129
1	1021.0000	3.0000	9	0	1.7620	83.4675	3.3891	0.3591	153	132
1	1022.0000	3.0000	9	0	1.8191	83.4761	3.4630	0.4011	154	131
1	1023.0000	3.0000	9	0	1.8031	83.4760	3.4093	0.3562	152	129
1	1024.0000	3.0000	9	0	1.8925	83.4142	3.4174	0.2770	153	134
1	1025.0000	3.0000	9	0	1.9353	83.3665	3.4892	0.3396	148	126
1	1026.0000	3.0000	9	0	2.0128	83.4268	3.6139	0.3459	147	132
1	1027.0000	3.0000	9	0	2.1456	83.4526	3.5545	0.3518	145	127
1	1028.0000	3.0000	9	0	2.2530	83.3872	3.6365	0.3553	150	136
1	1029.0000	3.0000	9	0	2.3803	83.3570	3.7497	0.4814	148	130
1	1030.0000	3.0000	9	0	2.4076	83.3399	3.6639	0.3469	144	133
1	1031.0000	3.0000	9	0	2.4627	83.3545	3.5809	0.3375	140	126
1	1032.0000	3.0000	9	0	3.2240	83.0021	3.3797	0.6130	143	111
1	1033.0000	3.0000	9	0	3.3159	82.9696	3.3834	0.6689	146	113
1	1034.0000	3.0000	9	0	4.2081	83.2402	3.0659	0.4441	139	125
1	1035.0000	3.0000	9	0	4.1883	83.2584	3.1425	0.3718	135	115
1	1036.0000	3.0000	9	0	4.2401	83.2547	2.9919	0.3618	141	125
1	1037.0000	3.0000	9	0	4.1727	83.2952	3.0980	0.4144	153	126
1	1038.0000	3.0000	8	0	4.2350	83.3263	3.0381	0.4056	135	123
1	1039.0000	3.0000	9	0	4.1919	83.2783	3.1271	0.5015	154	121
1	1040.0000	3.0000	9	0	4.1857	83.2682	3.1102	0.3587	140	123
1	1041.0000	3.0000	9	0	4.2624	83.1899	3.1403	0.3272	149	111
1	1042.0000	3.0000	9	0	4.1985	83.2565	3.1285	0.4256	127	101
1	1043.0000	3.0000	9	0	4.2576	83.1373	3.0565	0.4390	122	91
1	1044.0000	3.0000	7	0	4.5833	83.1931	3.3211	0.9979	104	68
1	1045.0000	3.0000	7	0	6.9836	82.8031	2.7760	0.8407	103	64
1	1046.0000	3.0000	8	0	7.7857	82.8285	2.8143	0.4710	98	71
1	1047.0000	3.0000	9	0	7.4720	82.5110	2.5406	0.6857	106	81
1	1048.0000	3.0000	9	0	7.9591	82.8937	2.8474	0.3225	105	78
1	1049.0000	3.0000	8	0	7.9517	82.9335	2.9231	0.3856	117	81
1	1050.0000	3.0000	9	0	7.9998	82.9903	2.8000	0.3816	121	87
1	1051.0000	3.0000	9	0	8.0137	82.9704	2.9412	0.5668	118	95
1	1052.0000	3.0000	9	0	7.9832	82.8490	3.0988	0.4403	129	94
1	1053.0000	3.0000	9	0	8.0174	83.0016	2.8909	0.4032	129	100
1	1054.0000	3.0000	9	0	7.9146	82.9613	2.8639	0.4107	136	100
1	1055.0000	3.0000	9	0	7.9146	83.0159	2.9520	0.4166	134	106
1	1056.0000	3.0000	9	0	7.8872	82.9958	2.8944	0.4671	126	98
1	1057.0000	3.0000	9	0	8.1176	82.9689	2.9238	0.4124	130	97
1	1058.0000	3.0000	9	0	7.9243	83.0139	2.9393	0.4657	117	90
1	1059.0000	3.0000	9	0	8.2076	83.0451	2.8649	0.4150	117	88
1	1060.0000	3.0000	9	0	8.0567	83.0204	2.6355	0.4232	121	82
1	1061.0000	3.0000	9	0	8.1233	83.0123	2.8312	0.3905	110	79
1	1062.0000	3.0000	9	0	7.9846	82.9336	2.9348	0.3203	99	70
1	1063.0000	3.0000	10	0	7.8156	82.4584	2.7343	0.9016	90	60
1	1064.0000	3.0000	8	0	8.3438	82.6703	2.9394	0.6446	67	50
1	1065.0000	3.0000	6	0	18.1744	84.7651	91.3611	0.8841	60	51
1	1066.0000	3.0000	8	0	17.8932	84.3162	91.4493	0.5282	71	54
1	1067.0000	3.0000	9	0	18.4674	84.3130	91.8024	0.6685	78	57
1	1068.0000	3.0000	10	0	17.9316	84.1347	91.3239	0.9035	79	57
1	1069.0000	3.0000	9	0	18.0726	84.4600	91.2641	0.4842	76	56
1	1070.0000	3.0000	8	0	18.0333	84.4895	91.3736	0.5309	82	57
1	1071.0000	3.0000	8	0	18.3542	84.4679	91.6144	0.8679	72	56
1	1072.0000	3.0000	9	0	18.1372	84.3355	91.4114	0.5095	70	51
1	1073.0000	3.0000	9	0	18.3309	84.0567	91.4648	0.9072	72	48
1	1074.0000	3.0000	8	0	17.7194	83.9261	91.0805	0.5873	62	51
1	1075.0000	3.0000	9	0	17.9896	84.2098	91.4431	0.5976	64	51
1	1076.0000	3.0000	10	0	18.4586	84.0609	91.2613	0.6054	61	48
1	1077.0000	3.0000	10	0	17.7852	83.9010	91.1902	0.7076	62	52
1	1078.0000	3.0000	10	0	18.1155	84.2362	91.1332	0.4836	66	49
0	1079.0000	3.0000	0	3	0.0000	0.0000	0.0000	0.0000	53	45
1	1080.0000	3.0000	8	0	5.0023	82.5074	3.3844	0.4998	81	58
1	1081.0000	3.0000	9	0	4.7999	82.5417	3.6957	0.4926	114	80
1	1082.0000	3.0000	9	0	4.7435	82.4685	3.2479	0.6164	126	94
1	1083.0000	3.0000	9	0	4.7211	82.8022	3.5077	0.3885	131	106
1	1084.0000	3.0000	9	0	4.6773	82.8296	3.3944	0.4236	135	105
1	1085.0000	3.0000	9	0	4.8454	82.8567	3.3963	0.2781	144	118
1	1086.0000	3.0000	9	0	4.7415	82.8935	3.4304	0.3834	138	118
1	1087.0000	3.0000	9	0	4.8183	82.8748	3.5260	0.2811	137	115
1	1088.0000	3.0000	9	0	4.9157	82.9059	3.4463	0.3565	146	123
1	1089.0000	3.0000	9	0	4.8371	82.9232	3.5137	0.3442	148	127
1	1090.0000	3.0000	9	0	4.6145	82.8763	3.3862	0.3633	140	124
1	1091.0000	3.0000	9	0	4.4623	82.8312	3.3558	0.5057	136	120
1	1092.0000	3.0000	9	0	4.2807	82.9266	3.3080	0.5005	136	121
1	1093.0000	3.0000	9	0	3.8844	82.9577	3.2921	0.4315	136	122
1	1094.0000	3.0000	9	0	4.0133	82.7453	3.0436	0.6260	141	126
1	1095.0000	3.0000	9	0	3.8980	82.9625	3.3071	0.3569	143	118
1	1096.0000	3.0000	9	0	3.8703	83.0153	3.2974	0.3808	141	124
1	1097.0000	3.0000	9	0	3.8968	82.9295	3.2068	0.4509	137	123
1	1098.0000	3.0000	9	0	3.9494	82.9874	3.2699	0.2764	139	112
1	1099.0000	3.0000	9	0	3.9409	82.9770	3.2007	0.3599	139	127
1	1100.0000	3.0000	9	0	4.0321	83.0245	3.2153	0.4617	135	124
1	1101.0000	3.0000	9	0	3.9041	82.9889	3.1981	0.5326	137	121
1	1102.0000	3.0000	8	0	4.0508	82.8889	3.1577	0.2784	136	121
1	1103.0000	3.0000	9	0	3.8497	82.8679	3.2195	0.2982	136	117
1	1104.0000	3.0000	9	0	3.7247	82.9019	3.1500	0.3395	139	121
1	1105.0000	3.0000	9	0	3.3554	82.9508	3.1991	0.4183	133	121
1	1106.0000	3.0000	9	0	3.3211	82.9790	3.2756	0.4428	136	116
1	1107.0000	3.0000	9	0	3.3326	82.9351	3.3118	0.3528	131	121
1	1108.0000	3.0000	9	0	3.2252	82.9763	3.2814	0.3649	133	123
1	1109.0000	3.0000	9	0	3.3708	82.9744	3.2125	0.3609	133	116
1	1110.0000	3.0000	9	0	3.3869	82.9839	3.2754	0.3447	134	116
1	1111.0000	3.0000	9	0	3.2752	83.0135	3.2472	0.4751	134	118
1	1112.0000	3.0000	9	0	3.1738	82.9799	3.2615	0.3935	134	108
1	1113.0000	3.0000	9	0	3.1945	82.9577	3.2725	0.3507	132	113
1	1114.0000	3.0000	9	0	3.2006	82.9872	3.2549	0.3971	133	112
1	1115.0000	3.0000	9	0	3.5014	82.8390	3.2196	0.4378	135	107
1	1116.0000	3.0000	9	0	3.4913	82.9446	3.1701	0.3974	140	105
1	1117.0000	3.0000	9	0	3.2974	82.9980	3.0552	0.4562	134	102
1	1118.0000	3.0000	9	0	3.2366	82.9332	3.1259	0.3547	127	97
1	1119.0000	3.0000	9	0	3.3059	82.9135	3.1446	0.3989	133	103
1	1120.0000	3.0000	9	0	3.1064	82.8622	3.2348	0.4567	130	102
1	1121.0000	3.0000	9	0	3.2834	82.9233	3.2718	0.4086	124	102
1	1122.0000	3.0000	9	0	3.0495	82.8934	3.1165	0.5206	127	98
1	1123.0000	3.0000	9	0	3.2066	82.7845	3.3316	0.2440	128	96
1	1124.0000	3.0000	9	0	2.8640	82.8178	3.3271	0.4984	125	96
1	1125.0000	3.0000	9	0	2.6422	82.7775	3.2423	0.5664	121	91
1	1126.0000	3.0000	9	0	2.6280	82.7131	3.2381	0.4320	125	94
1	1127.0000	3.0000	9	0	2.5787	82.7570	3.3361	0.3392	127	90
1	1128.0000	3.0000	9	0	2.5835	82.6338	3.2495	0.4783	126	100
1	1129.0000	3.0000	9	0	2.2359	82.6300	3.3903	0.4504	125	94
1	1130.0000	3.0000	9	0	2.5986	82.4319	3.1494	0.4995	131	97
1	1131.0000	3.0000	9	0	2.4943	82.6735	3.3411	0.4743	124	100
1	1132.0000	3.0000	9	0	2.3334	82.6439	3.2716	0.3743	126	105
1	1133.0000	3.0000	9	0	2.2206	82.6362	3.3411	0.5352	132	106
1	1134.0000	3.0000	9	0	2.2227	82.5689	3.4221	0.3889	134	98
1	1135.0000	3.0000	9	0	2.1541	82.4904	3.3556	0.3989	125	100
1	1136.0000	3.0000	9	0	2.4405	82.6285	3.2608	0.4322	130	103
1	1137.0000	3.0000	9	0	2.2748	82.6472	3.4516	0.3691	132	102
1	1138.0000	3.0000	9	0	2.1126	82.5222	3.2210	0.4255	138	106
1	1139.0000	3.0000	9	0	2.2866	82.5502	3.2976	0.3533	125	101
1	1140.0000	3.0000	9	0	2.1885	82.5436	3.2032	0.4320	137	100
1	1141.0000	3.0000	9	0	2.1575	82.5059	3.3156	0.4215	134	112
1	1142.0000	3.0000	9	0	2.2141	82.6251	3.3369	0.4461	136	108
1	1143.0000	3.0000	9	0	2.2716	82.5391	3.3193	0.4463	135	113
1	1144.0000	3.0000	9	0	2.2486	82.4898	3.2003	0.3576	138	120
1	1145.0000	3.0000	9	0	2.0948	82.5753	3.2781	0.4138	140	118
1	1146.0000	3.0000	9	0	1.9858	82.5852	3.3343	0.5164	147	119
1	1147.0000	3.0000	9	0	2.0156	82.5569	3.2479	0.4251	142	114
1	1148.0000	3.0000	9	0	1.9629	82.5849	3.2129	0.3553	147	127
1	1149.0000	3.0000	9	0	2.0392	82.6875	3.3827	0.3894	150	126
1	1150.0000	3.0000	9	0	2.1361	82.5866	3.3041	0.3997	151	132
1	1151.0000	3.0000	9	0	1.8988	82.7358	3.3013	0.3444	142	123
1	1152.0000	3.0000	9	0	1.9906	82.5910	3.4187	0.2806	157	132
1	1153.0000	3.0000	9	0	2.0066	82.7190	3.3398	0.3197	153	135
1	1154.0000	3.0000	9	0	1.9288	82.6752	3.4293	0.3626	154	131
1	1155.0000	3.0000	9	0	2.0319	82.6259	3.3869	0.3676	142	133
1	1156.0000	3.0000	9	0	2.0569	82.7281	3.3577	0.3371	147	140
1	1157.0000	3.0000	9	0	1.9649	82.7404	3.4277	0.4150	156	141
1	1158.0000	3.0000	9	0	1.9795	82.7317	3.3704	0.2836	154	137
1	1159.0000	3.0000	9	0	1.9560	82.6963	3.3030	0.3382	149	135
1	1160.0000	3.0000	9	0	1.9384	82.7254	3.2424	0.4850	153	136
1	1161.0000	3.0000	9	0	1.8444	82.7269	3.4391	0.4553	158	134
1	1162.0000	3.0000	9	0	1.7422	82.7333	3.6460	0.3493	149	137
1	1163.0000	3.0000	9	0	1.8069	82.7262	3.5419	0.5303	150	139
1	1164.0000	3.0000	9	0	1.7608	82.6211	3.6779	0.3646	148	131
1	1165.0000	3.0000	9	0	1.4986	82.7139	3.5855	0.4759	145	137
1	1166.0000	3.0000	9	0	1.4444	82.7329	3.4347	0.4384	146	135
1	1167.0000	3.0000	9	0	1.2353	82.6858	3.4317	0.5901	146	134
1	1168.0000	3.0000	9	0	1.0730	82.6864	3.6095	0.5653	147	134
1	1169.0000	3.0000	9	0	1.0876	82.7470	3.6290	0.3773	149	140
1	1170.0000	3.0000	9	0	1.2047	82.6998	3.6702	0.3412	146	134
1	1171.0000	3.0000	9	0	1.0860	82.7984	3.7098	0.3595	149	130
1	1172.0000	3.0000	9	0	1.1825	82.7430	3.6493	0.3828	157	134
1	1173.0000	3.0000	9	0	1.0992	82.7273	3.7555	0.4123	155	135
1	1174.0000	3.0000	9	0	1.2750	82.7152	3.8458	0.3618	158	136
1	1175.0000	3.0000	9	0	1.0974	82.7329	3.7132	0.3561	150	138
1	1176.0000	3.0000	9	0	1.0182	82.7599	3.7373	0.4200	149	134
1	1177.0000	3.0000	9	0	1.0326	82.7259	3.6440	0.4941	150	136
1	1178.0000	3.0000	9	0	0.9668	82.6415	3.9313	0.3713	156	138
1	1179.0000	3.0000	9	0	0.7297	82.7376	3.9878	0.4811	153	128
1	1180.0000	3.0000	9	0	0.8450	82.7506	4.0777	0.3491	151	130
1	1181.0000	3.0000	9	0	0.9082	82.6414	3.9709	0.4513	157	134
1	1182.0000	3.0000	9	0	0.7964	82.7205	4.0106	0.4672	156	135
1	1183.0000	3.0000	9	0	0.7106	82.7717	4.0526	0.4434	169	134
1	1184.0000	3.0000	9	0	0.7404	82.7372	4.0448	0.3970	164	135
1	1185.0000	3.0000	9	0	0.8330	82.6365	4.1670	0.4095	152	130
1	1186.0000	3.0000	9	0	0.6558	82.7266	4.1932	0.3758	157	129
1	1187.0000	3.0000	9	0	0.7237	82.7911	4.1897	0.4652	153	131
1	1188.0000	3.0000	9	0	0.5904	82.7718	4.2010	0.4021	154	132
1	1189.0000	3.0000	9	0	0.6657	82.6521	4.3104	0.2499	155	134
1	1190.0000	3.0000	9	0	0.6489	82.6875	4.3583	0.3589	145	133
1	1191.0000	3.0000	9	0	0.6118	82.7733	4.3063	0.3140	151	135
1	1192.0000	3.0000	9	0	0.6606	82.7426	4.3952	0.3172	154	136
1	1193.0000	3.0000	9	0	0.6139	82.7733	4.5808	0.3336	150	124
1	1194.0000	3.0000	9	0	0.4606	82.7988	4.5294	0.4230	150	131
1	1195.0000	3.0000	9	0	0.4224	82.7909	4.4627	0.3871	142	121
1	1196.0000	3.0000	9	0	0.2852	82.7808	4.7204	0.5446	146	123
1	1197.0000	3.0000	8	0	0.1391	82.6572	4.9104	0.5161	140	101
1	1198.0000	3.0000	9	0	0.4509	82.4168	5.0975	0.6314	136	97
1	1199.0000	3.0000	9	0	0.9340	82.5555	4.9407	0.8227	106	70
1	1200.0000	3.0000	7	0	0.4605	82.1887	5.2411	0.7132	81	52
3	1201.0000	3.0000	6	0	164.8162	149.7520	336.5217	1.6277	49	37
0	1202.0000	3.0000	0	3	0.0000	0.0000	0.0000	0.0000	41	40
0	1203.0000	3.0000	0	3	0.0000	0.0000	0.0000	0.0000	41	39
0	1204.0000	3.0000	0	3	0.0000	0.0000	0.0000	0.0000	46	39
0	1205.0000	3.0000	0	3	0.0000	0.0000	0.0000	0.0000	55	40
1	1206.0000	3.0000	7	0	155.6064	154.5644	152.0355	1.1631	68	47
1	1207.0000	3.0000	8	0	178.7408	97.8721	167.5947	0.8750	98	56
1	1208.0000	3.0000	8	0	179.4828	97.5566	166.6579	0.5266	108	72
1	1209.0000	3.0000	9	0	179.2931	97.2333	166.5473	0.4599	126	95
1	1210.0000	3.0000	9	0	179.1000	97.2128	166.5819	0.3721	132	94
1	1211.0000	3.0000	9	0	179.1839	97.1291	166.6076	0.5071	132	99
1	1212.0000	3.0000	9	0	179.0418	97.1235	166.6761	0.4315	124	106
1	1213.0000	3.0000	10	0	179.1697	97.2366	166.9944	0.6167	133	95
1	1214.0000	3.0000	9	0	179.3825	97.2864	167.2362	0.9294	140	105
1	1215.0000	3.0000	9	0	179.5168	97.4664	167.9176	0.9962	129	101
1	1216.0000	3.0000	9	0	179.3223	97.3382	168.3964	0.5347	142	103
1	1217.0000	3.0000	10	0	179.3824	97.4670	168.7630	0.5436	131	99
1	1218.0000	3.0000	9	0	179.0315	97.4663	168.9034	0.8010	131	100
1	1219.0000	3.0000	9	0	179.3772	97.3899	169.5835	0.5364	142	109
1	1220.0000	3.0000	9	0	179.5259	97.4119	169.5539	0.3421	141	112
1	1221.0000	3.0000	10	0	179.5890	97.3193	169.9547	0.5033	137	102
1	1222.0000	3.0000	8	0	179.6366	97.4825	170.3278	0.5653	140	104
1	1223.0000	3.0000	9	0	179.5599	97.5409	170.5695	0.5387	134	119
1	1224.0000	3.0000	9	0	179.5506	97.3567	171.1490	0.3666	135	115
1	1225.0000	3.0000	9	0	179.5330	97.4510	171.1370	0.3905	139	117
1	1226.0000	3.0000	9	0	179.3782	97.2731	171.2700	0.3792	134	124
1	1227.0000	3.0000	8	0	179.2954	97.2364	171.2723	0.4112	137	123
1	1228.0000	3.0000	9	0	179.3171	97.2808	171.2292	0.4899	130	105
1	1229.0000	3.0000	9	0	179.3019	97.3696	171.1802	0.4754	109	84
1	1230.0000	3.0000	6	0	20.0017	83.9230	86.0679	0.3834	82	60
1	1231.0000	3.0000	9	0	19.8973	83.9137	86.3292	0.3827	84	76
1	1232.0000	3.0000	10	0	19.6202	83.8421	86.3750	0.3922	113	88
1	1233.0000	3.0000	10	0	19.8917	83.8722	86.5724	0.5468	115	97
1	1234.0000	3.0000	10	0	20.0574	84.0736	86.3446	0.6010	119	102
1	1235.0000	3.0000	10	0	20.0225	84.0253	86.5741	0.5389	121	106
1	1236.0000	3.0000	10	0	19.8119	83.9209	86.3536	0.2790	122	104
1	1237.0000	3.0000	10	0	19.8314	83.9077	86.2412	0.3079	123	106
1	1238.0000	3.0000	10	0	19.8639	83.9745	86.4459	0.4579	123	112
1	1239.0000	3.0000	10	0	19.9219	84.0218	86.3762	0.3810	122	110
1	1240.0000	3.0000	10	0	19.9831	83.8152	86.4626	0.4244	124	109
1	1241.0000	3.0000	10	0	20.0389	83.8590	86.3707	0.4257	125	111
1	1242.0000	3.0000	10	0	19.9266	83.9320	86.3844	0.4176	116	112
1	1243.0000	3.0000	10	0	19.9188	83.8603	86.3219	0.3627	122	109
1	1244.0000	3.0000	10	0	19.9289	83.8662	86.3468	0.4082	130	115
1	1245.0000	3.0000	10	0	20.0406	83.9294	86.3814	0.3477	125	114
1	1246.0000	3.0000	10	0	20.0633	83.8822	86.3978	0.4104	129	110
1	1247.0000	3.0000	10	0	20.1182	83.8522	86.4493	0.4817	127	110
1	1248.0000	3.0000	10	0	20.0674	83.8110	86.4232	0.4126	121	116
1	1249.0000	3.0000	10	0	20.0258	83.7759	86.4375	0.3670	129	114
1	1250.0000	3.0000	10	0	20.0087	83.8006	86.4068	0.3728	124	119
1	1251.0000	3.0000	10	0	20.0145	83.7559	86.4391	0.3429	124	115
1	1252.0000	3.0000	10	0	20.0263	83.7925	86.4358	0.3436	121	114
1	1253.0000	3.0000	10	0	20.0077	83.7375	86.4383	0.3322	125	117
1	1254.0000	3.0000	10	0	20.0227	83.7615	86.4080	0.3116	131	127
1	1255.0000	3.0000	10	0	20.0449	83.7855	86.3448	0.3575	131	123
1	1256.0000	3.0000	10	0	19.9511	83.7051	86.3624	0.3917	126	116
1	1257.0000	3.0000	10	0	20.0064	83.7420	86.4525	0.4544	127	123
1	1258.0000	3.0000	10	0	20.0406	83.7055	86.4989	0.3946	137	119
1	1259.0000	3.0000	10	0	20.0126	83.7643	86.3708	0.3681	133	123
1	1260.0000	3.0000	10	0	20.0669	83.6740	86.5874	0.3598	128	127
1	1261.0000	3.0000	10	0	20.0637	83.7025	86.4637	0.4144	128	125
1	1262.0000	3.0000	10	0	20.0291	83.7403	86.3359	0.3690	129	123
1	1263.0000	3.0000	10	0	20.0053	83.7251	86.3846	0.3768	127	125
1	1264.0000	3.0000	10	0	19.9902	83.7038	86.3447	0.3846	141	116
1	1265.0000	3.0000	10	0	20.0521	83.7120	86.4052	0.4067	136	126
1	1266.0000	3.0000	10	0	20.0264	83.7061	86.2990	0.2453	133	122
1	1267.0000	3.0000	10	0	20.0160	83.7270	86.3689	0.3402	130	124
1	1268.0000	3.0000	10	0	19.9521	83.6811	86.3975	0.3291	127	120
1	1269.0000	3.0000	10	0	20.0145	83.7332	86.4292	0.3974	128	124
1	1270.0000	3.0000	10	0	20.0109	83.7257	86.4191	0.4203	127	122
1	1271.0000	3.0000	10	0	20.0484	83.7922	86.3545	0.3880	143	126
1	1272.0000	3.0000	10	0	20.0170	83.7894	86.3637	0.4106	131	125
1	1273.0000	3.0000	10	0	19.9673	83.7803	86.3430	0.3876	132	127
1	1274.0000	3.0000	10	0	19.9895	83.7118	86.3495	0.3215	124	120
1	1275.0000	3.0000	10	0	19.9927	83.7138	86.3928	0.3977	124	118
1	1276.0000	3.0000	10	0	20.0022	83.6605	86.3687	0.3738	131	112
1	1277.0000	3.0000	10	0	20.0083	83.7351	86.3483	0.3874	129	115
1	1278.0000	3.0000	10	0	19.8913	83.7152	86.3164	0.3762	127	114
1	1279.0000	3.0000	10	0	19.9366	83.7367	86.3200	0.3253	139	117
1	1280.0000	3.0000	10	0	19.9046	83.6986	86.3716	0.3808	120	120
1	1281.0000	3.0000	10	0	19.9229	83.5918	86.4372	0.2961	126	112
1	1282.0000	3.0000	10	0	19.8497	83.6461	86.4265	0.3350	122	113
1	1283.0000	3.0000	10	0	19.9188	83.6717	86.3245	0.3604	119	107
1	1284.0000	3.0000	10	0	19.8737	83.7358	86.2505	0.4859	119	112
1	1285.0000	3.0000	10	0	19.9053	83.6920	86.3810	0.4187	127	113
1	1286.0000	3.0000	10	0	19.8602	83.6589	86.1766	0.3459	123	108
1	1287.0000	3.0000	10	0	19.9171	83.7493	86.2916	0.3944	123	116
1	1288.0000	3.0000	10	0	19.8995	83.6483	86.2982	0.3143	125	115
1	1289.0000	3.0000	10	0	19.9025	83.6571	86.3068	0.3118	135	120
1	1290.0000	3.0000	10	0	19.8639	83.6668	86.2728	0.2960	130	121
1	1291.0000	3.0000	10	0	19.8334	83.6641	86.2869	0.3299	119	113
1	1292.0000	3.0000	10	0	19.8648	83.7577	86.2334	0.3108	124	118
1	1293.0000	3.0000	10	0	19.9475	83.7132	86.2418	0.3588	123	120
1	1294.0000	3.0000	10	0	19.7834	83.6863	86.2892	0.4308	132	116
1	1295.0000	3.0000	10	0	19.8777	83.6646	86.2667	0.2672	126	120
1	1296.0000	3.0000	10	0	19.9364	83.6571	86.3108	0.2873	130	130
1	1297.0000	3.0000	10	0	19.8440	83.6302	86.2651	0.4226	127	119
1	1298.0000	3.0000	10	0	19.9830	83.6357	86.3154	0.2907	131	123
1	1299.0000	3.0000	10	0	19.8610	83.7042	86.3507	0.3720	137	121
1	1300.0000	3.0000	10	0	19.8644	83.7152	86.3514	0.3347	130	125
1	1301.0000	3.0000	10	0	19.8648	83.6812	86.2860	0.2985	131	124
1	1302.0000	3.0000	10	0	19.8660	83.7616	86.3793	0.3351	130	124
1	1303.0000	3.0000	10	0	19.9563	83.7790	86.4125	0.4293	131	131
1	1304.0000	3.0000	10	0	19.9034	83.7096	86.3322	0.3886	129	123
1	1305.0000	3.0000	10	0	19.9148	83.6625	86.3094	0.4201	126	123
1	1306.0000	3.0000	10	0	19.8952	83.7787	86.3850	0.4355	124	121
1	1307.0000	3.0000	10	0	19.8807	83.6857	86.2705	0.3345	130	122
1	1308.0000	3.0000	10	0	19.9408	83.7625	86.3030	0.4286	137	129
1	1309.0000	3.0000	10	0	19.9303	83.7061	86.3892	0.4375	139	127
1	1310.0000	3.0000	10	0	19.8823	83.7875	86.3393	0.4216	126	129
1	1311.0000	3.0000	10	0	19.8650	83.7649	86.3055	0.3579	133	134
1	1312.0000	3.0000	10	0	19.8780	83.7936	86.3445	0.4234	131	128
1	1313.0000	3.0000	10	0	19.9119	83.6916	86.3271	0.3664	135	122
1	1314.0000	3.0000	10	0	19.8925	83.7119	86.2899	0.3999	138	127
1	1315.0000	3.0000	10	0	19.8753	83.7080	86.3106	0.3479	132	129
1	1316.0000	3.0000	10	0	19.9171	83.7013	86.3201	0.3195	136	127
1	1317.0000	3.0000	10	0	19.8839	83.7881	86.2699	0.3556	138	129
1	1318.0000	3.0000	10	0	19.8987	83.7586	86.3012	0.3285	131	128
1	1319.0000	3.0000	10	0	19.9480	83.6866	86.3407	0.3547	139	127
1	0.0000	4.0000	10	0	179.5610	92.9075	167.3286	0.3538	134	123
1	1.0000	4.0000	10	0	179.5304	92.8769	167.3479	0.3481	139	129
1	2.0000	4.0000	10	0	179.5555	92.9809	167.4170	0.3100	133	125
1	3.0000	4.0000	10	0	179.5904	92.9991	167.4612	0.3403	132	123
1	4.0000	4.0000	10	0	179.4335	92.8844	167.4570	0.4696	136	121
1	5.0000	4.0000	10	0	179.5944	92.9908	167.4193	0.4382	140	125
1	6.0000	4.0000	10	0	179.7435	93.0626	167.6652	0.3604	136	120
1	7.0000	4.0000	10	0	179.7343	92.9836	167.4455	0.4455	133	125
1	8.0000	4.0000	10	0	179.7042	92.9991	167.4787	0.4245	141	124
1	9.0000	4.0000	10	0	179.8228	92.9243	167.5713	0.4297	129	122
1	10.0000	4.0000	10	0	179.7608	93.0623	167.4321	0.4049	133	126
1	11.0000	4.0000	10	0	179.8172	93.0943	167.2430	0.5049	136	123
1	12.0000	4.0000	10	0	179.6845	93.0340	167.4384	0.4618	130	125
1	13.0000	4.0000	10	0	179.7610	93.0394	167.4400	0.3635	133	127
1	14.0000	4.0000	10	0	179.6988	93.0468	167.5152	0.5246	149	124
1	15.0000	4.0000	9	0	179.7955	93.0257	167.4804	0.4548	131	125
1	16.0000	4.0000	10	0	179.7835	93.0619	167.6344	0.4729	134	123
1	17.0000	4.0000	10	0	179.6162	93.0404	167.5553	0.4583	142	125
1	18.0000	4.0000	10	0	179.8331	93.0934	167.4464	0.4888	149	125
1	19.0000	4.0000	10	0	179.7915	93.0952	167.5972	0.4211	144	126
1	20.0000	4.0000	10	0	179.8179	93.1378	167.6449	0.3943	144	119
1	21.0000	4.0000	10	0	179.9268	93.1394	167.6504	0.3325	143	126
1	22.0000	4.0000	10	0	179.6938	93.0862	167.7517	0.4492	135	127
1	23.0000	4.0000	10	0	179.7862	93.1239	167.7322	0.3165	131	125
1	24.0000	4.0000	10	0	179.7664	93.0890	167.6868	0.4156	148	133
1	25.0000	4.0000	10	0	179.7001	93.1159	167.7778	0.4316	144	125
1	26.0000	4.0000	10	0	179.7276	93.0678	167.6810	0.4118	132	123
1	27.0000	4.0000	10	0	179.8548	93.1175	167.6467	0.3460	149	127
1	28.0000	4.0000	10	0	179.8348	93.1772	167.7099	0.4333	147	124
1	29.0000	4.0000	10	0	179.7574	93.1327	167.7332	0.4003	148	119
1	30.0000	4.0000	9	0	179.6898	93.1569	167.8951	0.3919	134	125
1	31.0000	4.0000	10	0	179.6144	93.1157	167.6817	0.4540	133	128
1	32.0000	4.0000	10	0	179.6659	93.1253	167.7918	0.4695	144	123
1	33.0000	4.0000	10	0	179.7007	93.1602	167.5612	0.3661	142	124
1	34.0000	4.0000	10	0	179.6169	93.1357	167.6012	0.3620	148	128
1	35.0000	4.0000	10	0	179.5372	93.0176	167.7432	0.5032	140	134
1	36.0000	4.0000	10	0	179.5321	92.9877	167.8341	0.5307	133	123
1	37.0000	4.0000	10	0	179.5540	93.1220	167.8194	0.3793	135	127
1	38.0000	4.0000	10	0	179.5050	93.1142	167.7097	0.4375	142	130
1	39.0000	4.0000	10	0	179.6706	93.2326	167.8072	0.3730	140	135
1	40.0000	4.0000	10	0	179.5827	93.1632	167.6088	0.3991	132	124
1	41.0000	4.0000	10	0	179.5137	93.1570	167.7035	0.3990	134	127
1	42.0000	4.0000	10	0	179.4892	93.1511	167.7601	0.4225	135	130
1	43.0000	4.0000	10	0	179.5584	93.1511	167.6561	0.3587	132	126
1	44.0000	4.0000	10	0	179.5674	93.1648	167.5171	0.4836	137	121
1	45.0000	4.0000	10	0	179.5397	93.1242	167.5998	0.4199	137	127
1	46.0000	4.0000	10	0	179.4862	93.1495	167.7268	0.4864	142	132
1	47.0000	4.0000	10	0	179.5540	93.1219	167.6860	0.4369	143	127
1	48.0000	4.0000	10	0	179.4859	93.1164	167.6497	0.4208	140	129
1	49.0000	4.0000	10	0	179.5035	93.0830	167.7375	0.5166	140	127
1	50.0000	4.0000	10	0	179.5297	93.1142	167.7644	0.4260	138	124
1	51.0000	4.0000	10	0	179.6145	93.1097	167.6657	0.4523	137	125
1	52.0000	4.0000	9	0	179.1443	93.0805	167.5430	0.6436	134	124
1	53.0000	4.0000	10	0	179.5315	93.1134	167.6514	0.5271	133	121
1	54.0000	4.0000	10	0	179.6412	93.1344	167.6479	0.3140	137	122
1	55.0000	4.0000	10	0	179.6567	93.1596	167.8094	0.3798	133	118
1	56.0000	4.0000	10	0	179.5352	93.1721	167.8731	0.4192	130	116
1	57.0000	4.0000	10	0	179.6438	93.1365	167.8649	0.4238	145	115
1	58.0000	4.0000	10	0	179.6694	93.1196	167.9572	0.3459	124	107
1	59.0000	4.0000	10	0	179.5149	93.0075	167.7867	0.5906	118	108
1	60.0000	4.0000	10	0	179.6044	93.0258	168.0513	0.4220	122	105
1	61.0000	4.0000	10	0	179.7265	92.9830	168.0747	0.5203	123	113
1	62.0000	4.0000	10	0	179.7256	93.0084	167.8509	0.3792	125	114
1	63.0000	4.0000	10	0	179.7002	92.9893	167.7859	0.4343	131	120
1	64.0000	4.0000	10	0	179.6586	92.9509	167.7084	0.4262	135	123
1	65.0000	4.0000	10	0	179.5902	92.9319	167.7703	0.4396	130	126
1	66.0000	4.0000	10	0	179.7448	92.9610	167.5973	0.3420	127	124
1	67.0000	4.0000	10	0	179.4825	92.9497	167.6233	0.4472	134	131
1	68.0000	4.0000	10	0	179.5900	92.9548	167.6636	0.4274	130	127
1	69.0000	4.0000	10	0	179.5300	92.9207	167.6402	0.4944	128	126
1	70.0000	4.0000	10	0	179.5645	92.9914	167.5484	0.4764	133	121
1	71.0000	4.0000	10	0	179.5333	92.9970	167.6048	0.3952	122	114
1	72.0000	4.0000	10	0	179.5585	92.9887	167.5124	0.4377	137	115
1	73.0000	4.0000	9	0	179.6260	93.0035	167.6477	0.5081	138	112
1	74.0000	4.0000	10	0	179.5232	92.9434	167.7368	0.4127	135	109
1	75.0000	4.0000	10	0	179.7202	92.9937	167.6649	0.4986	119	107
1	76.0000	4.0000	10	0	179.4632	93.0448	167.5638	0.5602	134	109
1	77.0000	4.0000	10	0	179.4599	93.0031	167.4819	0.5941	141	107
1	78.0000	4.0000	10	0	178.9049	93.3230	167.1986	0.6678	144	104
1	79.0000	4.0000	10	0	178.7444	93.2550	166.9775	0.6699	141	98
1	80.0000	4.0000	10	0	178.3107	93.0448	166.8830	0.7018	123	100
1	81.0000	4.0000	10	0	177.9915	92.7184	166.3363	0.4574	130	113
1	82.0000	4.0000	10	0	178.0275	92.7875	166.3936	0.4093	130	113
1	83.0000	4.0000	10	0	178.0247	92.7772	166.4415	0.4491	131	112
1	84.0000	4.0000	10	0	178.0179	92.8415	166.5701	0.4681	131	121
1	85.0000	4.0000	10	0	178.1696	92.8515	166.6092	0.4089	131	120
1	86.0000	4.0000	10	0	178.1462	92.8447	166.8531	0.4278	125	129
1	87.0000	4.0000	10	0	178.1163	92.7831	166.9006	0.3657	132	122
1	88.0000	4.0000	10	0	178.0707	92.7766	167.0496	0.4704	140	121
1	89.0000	4.0000	10	0	178.2620	92.8399	167.1253	0.3671	145	130
1	90.0000	4.0000	10	0	178.1990	92.8338	167.1483	0.4965	144	125
1	91.0000	4.0000	10	0	178.2571	92.9104	167.2765	0.3650	143	121
1	92.0000	4.0000	10	0	178.1340	92.8116	167.5211	0.7299	139	127
1	93.0000	4.0000	10	0	178.3021	92.8523	167.6052	0.5918	134	123
1	94.0000	4.0000	10	0	178.2611	92.8327	167.6734	0.6014	133	128
1	95.0000	4.0000	10	0	178.4259	92.7775	167.3657	0.5500	133	126
1	96.0000	4.0000	10	0	178.3582	92.7761	167.6112	0.5541	125	115
1	97.0000	4.0000	10	0	178.8021	92.7896	167.5401	0.7721	129	120
1	98.0000	4.0000	10	0	178.4271	92.9487	167.1696	0.5734	150	108
1	99.0000	4.0000	10	0	178.6490	93.0417	167.4775	0.8904	149	112
1	100.0000	4.0000	10	0	178.4588	92.8851	166.9586	0.5591	147	111
1	101.0000	4.0000	9	0	178.2319	92.7359	166.8565	0.3349	146	120
1	102.0000	4.0000	9	0	178.3237	92.9414	166.7657	0.3066	148	117
1	103.0000	4.0000	10	0	178.1389	92.9858	166.9179	0.4738	125	107
1	104.0000	4.0000	9	0	177.0504	92.5864	166.3391	0.7320	121	102
1	105.0000	4.0000	10	0	176.4814	92.3608	166.2643	0.5292	135	111
1	106.0000	4.0000	10	0	176.3632	92.3092	166.1869	0.5209	130	116
1	107.0000	4.0000	10	0	176.2179	92.2189	166.2438	0.4707	130	121
1	108.0000	4.0000	10	0	176.2500	92.3165	166.2346	0.4969	137	120
1	109.0000	4.0000	10	0	176.3640	92.2861	166.2507	0.4331	136	120
1	110.0000	4.0000	10	0	176.2207	92.3182	166.1669	0.5617	136	122
1	111.0000	4.0000	10	0	176.2511	92.3096	166.4358	0.4724	137	119
1	112.0000	4.0000	10	0	176.1189	92.2309	166.3138	0.4896	135	114
1	113.0000	4.0000	10	0	176.2717	92.1474	166.2548	0.5199	138	116
1	114.0000	4.0000	10	0	176.0189	92.1678	166.0920	0.4413	134	118
1	115.0000	4.0000	10	0	175.9808	92.1782	166.0419	0.4147	133	121
1	116.0000	4.0000	10	0	175.9884	92.1053	165.9367	0.4120	138	123
1	117.0000	4.0000	10	0	175.8684	92.1058	165.9666	0.4365	137	118
1	118.0000	4.0000	10	0	175.9232	92.0394	165.9269	0.3941	139	127
1	119.0000	4.0000	10	0	175.7928	92.0340	165.7776	0.5062	143	118
1	120.0000	4.0000	10	0	175.8426	92.0226	165.7684	0.4271	136	127
1	121.0000	4.0000	10	0	175.8559	92.0207	165.7418	0.4408	137	115
1	122.0000	4.0000	10	0	175.7988	92.0477	165.7971	0.4416	139	124
1	123.0000	4.0000	10	0	175.8199	92.0624	165.8713	0.4386	131	119
1	124.0000	4.0000	10	0	175.8898	91.9684	165.8031	0.5595	141	119
1	125.0000	4.0000	10	0	175.9118	92.0322	165.7337	0.4023	141	123
1	126.0000	4.0000	10	0	176.0048	91.9752	165.7380	0.4675	136	121
1	127.0000	4.0000	10	0	175.8349	92.0568	165.8647	0.5025	139	119
1	128.0000	4.0000	10	0	175.8632	92.0554	165.8155	0.4776	134	113
1	129.0000	4.0000	10	0	176.0749	91.9223	165.9465	0.5137	140	125
1	130.0000	4.0000	10	0	176.1537	91.9796	165.9837	0.4367	137	123
1	131.0000	4.0000	10	0	176.1154	92.0847	165.9706	0.4298	136	116
1	132.0000	4.0000	10	0	176.1971	92.0193	166.0346	0.4331	136	121
1	133.0000	4.0000	10	0	176.2125	92.0134	165.9851	0.5199	132	119
1	134.0000	4.0000	10	0	176.3097	91.9958	166.0454	0.4643	141	120
1	135.0000	4.0000	10	0	176.2110	92.0435	166.2473	0.4598	136	121
1	136.0000	4.0000	10	0	176.2092	92.0448	166.2927	0.4208	133	118
1	137.0000	4.0000	10	0	176.2256	92.0793	166.2928	0.4289	130	123
1	138.0000	4.0000	10	0	176.3895	92.0537	166.3136	0.3997	140	111
1	139.0000	4.0000	10	0	176.5566	92.1245	166.3354	0.4857	131	108
1	140.0000	4.0000	10	0	176.9024	92.4501	166.6575	0.6122	134	110
1	141.0000	4.0000	10	0	176.9738	92.4477	166.6765	0.6234	126	100
1	142.0000	4.0000	9	0	177.2192	92.4277	166.6925	0.5019	127	109
1	143.0000	4.0000	10	0	177.8099	92.4074	166.9071	0.4322	130	112
1	144.0000	4.0000	10	0	177.7577	92.4310	166.6521	0.4479	125	107
1	145.0000	4.0000	9	0	177.7821	92.3739	166.7137	0.4535	129	110
1	146.0000	4.0000	10	0	177.7723	92.4242	166.8199	0.4119	127	114
1	147.0000	4.0000	10	0	177.8181	92.4542	166.7742	0.4564	137	113
1	148.0000	4.0000	10	0	177.7254	92.4075	166.8671	0.4336	125	107
1	149.0000	4.0000	10	0	177.5285	92.3558	166.7017	0.8000	128	104
1	150.0000	4.0000	10	0	177.1558	92.6958	166.5925	0.9803	128	98
1	151.0000	4.0000	10	0	176.6040	92.2911	166.6128	0.5572	129	103
1	152.0000	4.0000	10	0	176.0748	91.9119	165.9254	0.5705	133	106
1	153.0000	4.0000	10	0	175.9846	91.7093	165.8769	0.4379	129	114
1	154.0000	4.0000	10	0	175.8146	91.7959	166.0140	0.4407	139	129
1	155.0000	4.0000	10	0	175.8207	91.7312	165.8241	0.4511	131	115
1	156.0000	4.0000	10	0	175.7787	91.8104	166.0465	0.3699	133	124
1	157.0000	4.0000	10	0	175.8380	91.8109	165.9824	0.4022	133	125
1	158.0000	4.0000	10	0	175.8836	91.7504	165.9037	0.3858	134	123
1	159.0000	4.0000	10	0	175.9256	91.7401	165.8828	0.4059	135	122
1	160.0000	4.0000	10	0	175.7652	91.7434	165.8727	0.4338	135	122
1	161.0000	4.0000	10	0	175.7698	91.7315	165.8046	0.4717	133	124
1	162.0000	4.0000	9	0	175.8060	91.8008	165.9574	0.3435	136	128
1	163.0000	4.0000	10	0	175.8657	91.7013	165.9003	0.4463	135	123
1	164.0000	4.0000	10	0	175.8637	91.7638	165.8133	0.5419	132	130
1	165.0000	4.0000	10	0	175.7720	91.8319	166.0483	0.3815	138	126
1	166.0000	4.0000	9	0	175.8793	91.6733	165.9991	0.4731	136	127
1	167.0000	4.0000	10	0	175.8381	91.7290	165.8769	0.4568	136	127
1	168.0000	4.0000	10	0	175.9112	91.7357	165.8972	0.4102	134	125
1	169.0000	4.0000	10	0	175.8856	91.7295	165.8710	0.4856	131	126
1	170.0000	4.0000	10	0	175.9417	91.6942	165.9456	0.4838	134	124
1	171.0000	4.0000	10	0	176.1975	91.7636	166.0347	0.5105	138	124
1	172.0000	4.0000	10	0	176.3194	91.9293	166.2464	0.3904	137	124
1	173.0000	4.0000	10	0	176.3912	91.9835	166.2759	0.4318	130	127
1	174.0000	4.0000	10	0	176.3346	91.9538	166.2739	0.5051	136	130
1	175.0000	4.0000	10	0	176.6700	91.9661	166.1432	0.3989	135	126
1	176.0000	4.0000	10	0	176.5860	91.9427	166.3025	0.4538	136	122
1	177.0000	4.0000	10	0	176.6685	92.0070	166.2358	0.4201	135	131
1	178.0000	4.0000	10	0	176.6789	91.9779	166.2275	0.4224	136	134
1	179.0000	4.0000	10	0	176.7249	91.9801	166.2237	0.3804	128	127
1	180.0000	4.0000	10	0	176.6712	91.9919	166.2124	0.4692	135	128
1	181.0000	4.0000	10	0	176.7605	92.0204	166.1604	0.3367	128	124
1	182.0000	4.0000	10	0	176.7526	91.8945	166.1883	0.4871	137	131
1	183.0000	4.0000	10	0	176.7169	92.0403	166.2080	0.3716	138	114
1	184.0000	4.0000	10	0	176.4503	92.1291	166.1050	0.6239	129	122
1	185.0000	4.0000	9	0	176.8186	91.9063	166.3268	0.4800	139	127
1	186.0000	4.0000	9	0	176.7371	92.0251	166.3105	0.3325	136	123
1	187.0000	4.0000	10	0	176.7896	91.9426	166.2365	0.4420	137	131
1	188.0000	4.0000	9	0	176.8840	91.8791	166.2167	0.4289	135	130
1	189.0000	4.0000	10	0	176.9066	92.0042	166.2027	0.3224	132	127
1	190.0000	4.0000	10	0	176.8652	91.8938	166.2066	0.4618	135	125
1	191.0000	4.0000	9	0	177.1146	91.9574	166.2481	0.4540	136	132
1	192.0000	4.0000	10	0	177.0774	91.9912	166.3278	0.3507	134	126
1	193.0000	4.0000	10	0	177.2341	91.9329	166.3580	0.4375	129	124
1	194.0000	4.0000	10	0	177.0404	91.8994	166.2780	0.5199	134	130
1	195.0000	4.0000	10	0	177.3307	91.8837	166.2473	0.5006	131	126
1	196.0000	4.0000	10	0	177.0483	91.9724	166.2801	0.5297	134	127
1	197.0000	4.0000	10	0	177.2258	91.9941	166.1631	0.4100	132	128
1	198.0000	4.0000	9	0	177.0611	92.0012	166.3495	0.3776	124	134
1	199.0000	4.0000	10	0	177.1254	91.9213	166.1954	0.4838	130	132
1	200.0000	4.0000	10	0	177.1399	92.0009	166.1680	0.4050	136	129
1	201.0000	4.0000	10	0	176.9898	91.9838	166.4043	0.3451	131	133
1	202.0000	4.0000	10	0	177.0820	91.9428	166.3566	0.4331	136	129
1	203.0000	4.0000	10	0	176.9291	91.9408	166.3163	0.4736	136	130
1	204.0000	4.0000	10	0	176.9064	92.0001	166.3765	0.5106	142	135
1	205.0000	4.0000	10	0	177.0109	92.0405	166.3754	0.4098	139	131
1	206.0000	4.0000	10	0	177.2480	92.1117	166.2195	0.4084	138	125
1	207.0000	4.0000	10	0	177.1611	92.1203	166.3227	0.4455	137	127
1	208.0000	4.0000	10	0	177.3127	92.0362	166.4096	0.5820	140	127
1	209.0000	4.0000	9	0	177.5848	91.8197	166.4156	0.7487	132	133
1	210.0000	4.0000	9	0	177.2609	92.0222	166.4831	0.4546	135	130
1	211.0000	4.0000	10	0	177.4272	91.9991	166.4847	0.3942	133	126
1	212.0000	4.0000	10	0	177.3092	92.0157	166.4040	0.4767	136	131
1	213.0000	4.0000	10	0	177.3779	92.0556	166.4407	0.4273	132	134
1	214.0000	4.0000	10	0	177.2591	91.9232	166.3368	0.5046	139	137
1	215.0000	4.0000	10	0	177.4914	92.0951	166.2045	0.4375	126	130
1	216.0000	4.0000	10	0	177.4830	92.0922	166.3633	0.4388	132	131
1	217.0000	4.0000	10	0	177.4532	91.9349	166.2462	0.4873	126	132
1	218.0000	4.0000	10	0	177.4091	92.0745	166.3769	0.4093	134	133
1	219.0000	4.0000	10	0	177.3458	91.9674	166.3131	0.5058	134	134
1	220.0000	4.0000	10	0	177.3804	92.0352	166.2533	0.4005	131	137
1	221.0000	4.0000	9	0	177.3103	92.0224	166.3395	0.4599	128	134
1	222.0000	4.0000	10	0	177.4149	91.9573	166.1820	0.4831	138	127
1	223.0000	4.0000	10	0	177.4091	92.0822	166.2952	0.3879	137	129
1	224.0000	4.0000	9	0	177.4843	92.0605	166.2477	0.4569	141	130
1	225.0000	4.0000	9	0	177.6312	92.1085	166.3214	0.5098	141	123
1	226.0000	4.0000	10	0	177.6058	92.0836	166.4157	0.4897	137	130
1	227.0000	4.0000	10	0	177.6619	92.2018	166.4188	0.3678	127	126
1	228.0000	4.0000	10	0	177.7435	92.1838	166.4433	0.3985	138	123
1	229.0000	4.0000	10	0	177.6460	92.1415	166.4094	0.5028	138	121
1	230.0000	4.0000	9	0	177.5344	92.1362	166.5203	0.4412	133	120
1	231.0000	4.0000	10	0	177.8090	92.2159	166.5250	0.3509	139	123
1	232.0000	4.0000	10	0	177.8883	92.2865	166.5289	0.3813	135	114
1	233.0000	4.0000	10	0	178.1139	92.3045	166.4805	0.3209	131	116
1	234.0000	4.0000	10	0	178.4714	92.2861	166.4795	0.3615	137	119
1	235.0000	4.0000	10	0	178.3729	92.2393	166.2895	0.5622	135	118
1	236.0000	4.0000	10	0	178.4553	92.3066	166.4174	0.4932	136	119
1	237.0000	4.0000	10	0	178.8320	92.4138	166.4347	0.3688	134	117
1	238.0000	4.0000	10	0	178.7229	92.3152	166.1386	0.4213	135	117
1	239.0000	4.0000	10	0	178.6806	92.4378	166.2947	0.4187	132	119
1	240.0000	4.0000	10	0	178.7921	92.4161	166.3028	0.3850	129	116
1	241.0000	4.0000	10	0	178.7930	92.3430	166.4481	0.4676	130	114
1	242.0000	4.0000	10	0	178.7785	92.3376	166.4045	0.4134	127	122
1	243.0000	4.0000	10	0	178.9829	92.4238	166.5056	0.4099	124	116
1	244.0000	4.0000	10	0	178.9254	92.4717	166.6030	0.3661	128	119
1	245.0000	4.0000	10	0	178.9478	92.4271	166.4251	0.5186	128	122
1	246.0000	4.0000	10	0	178.8987	92.3081	166.4276	0.3667	126	119
1	247.0000	4.0000	9	0	178.9873	92.3534	166.3138	0.4530	126	120
1	248.0000	4.0000	10	0	178.9086	92.3267	166.5234	0.4901	127	124
1	249.0000	4.0000	10	0	179.0168	92.2526	166.2896	0.5754	130	120
1	250.0000	4.0000	10	0	178.7974	92.3072	166.5164	0.4924	128	123
1	251.0000	4.0000	9	0	178.7772	92.3310	166.4980	0.4453	124	122
1	252.0000	4.0000	10	0	178.7969	92.3765	166.4649	0.4277	124	122
1	253.0000	4.0000	10	0	178.8599	92.4458	166.5286	0.3826	138	126
1	254.0000	4.0000	10	0	178.8307	92.4751	166.5498	0.4353	130	124
1	255.0000	4.0000	10	0	178.8642	92.4478	166.4937	0.3823	134	132
1	256.0000	4.0000	10	0	178.7856	92.3646	166.4396	0.4917	135	127
1	257.0000	4.0000	10	0	178.7003	92.4294	166.5490	0.3806	129	129
1	258.0000	4.0000	10	0	178.6523	92.3473	166.3097	0.4246	133	132
1	259.0000	4.0000	10	0	178.5735	92.4050	166.4801	0.4504	138	127
1	260.0000	4.0000	10	0	178.5956	92.3152	166.3894	0.4184	138	137
1	261.0000	4.0000	10	0	178.5750	92.3211	166.4724	0.4467	133	131
1	262.0000	4.0000	10	0	178.4709	92.3385	166.3869	0.5025	143	133
1	263.0000	4.0000	10	0	178.5239	92.3483	166.5389	0.4810	139	130
1	264.0000	4.0000	10	0	178.6078	92.3776	166.5952	0.5096	134	134
1	265.0000	4.0000	10	0	178.5840	92.3409	166.5817	0.5298	137	134
1	266.0000	4.0000	10	0	178.7588	92.3508	166.4553	0.4691	131	130
1	267.0000	4.0000	9	0	178.6223	92.3477	166.5005	0.4526	133	133
1	268.0000	4.0000	10	0	178.6119	92.4755	166.6275	0.4079	133	135
1	269.0000	4.0000	10	0	178.6210	92.4301	166.6240	0.3827	135	131
1	270.0000	4.0000	9	0	178.6732	92.3526	166.5619	0.4459	131	133
1	271.0000	4.0000	10	0	178.5688	92.3627	166.5579	0.4284	139	131
1	272.0000	4.0000	10	0	178.5367	92.2806	166.4328	0.5205	133	122
1	273.0000	4.0000	10	0	178.5254	92.2556	166.5256	0.4682	140	131
1	274.0000	4.0000	9	0	178.5075	92.3059	166.5340	0.4715	133	124
1	275.0000	4.0000	10	0	178.5959	92.2745	166.3727	0.4475	137	124
1	276.0000	4.0000	10	0	178.4681	92.3304	166.5635	0.4104	136	132
1	277.0000	4.0000	10	0	178.4672	92.3611	166.5267	0.3861	141	127
1	278.0000	4.0000	10	0	178.5083	92.2865	166.4848	0.4620	131	128
1	279.0000	4.0000	9	0	178.3851	92.2382	166.5303	0.4328	128	131
1	280.0000	4.0000	9	0	178.3919	92.1710	166.4934	0.4828	140	135
1	281.0000	4.0000	10	0	178.4819	92.3455	166.3721	0.3805	132	125
1	282.0000	4.0000	10	0	178.4954	92.4440	166.4983	0.3931	136	133
1	283.0000	4.0000	10	0	178.4276	92.3096	166.4259	0.5367	144	128
1	284.0000	4.0000	10	0	178.3088	92.2714	166.3836	0.5085	137	128
1	285.0000	4.0000	10	0	178.4367	92.2846	166.5139	0.4295	136	134
1	286.0000	4.0000	10	0	178.4263	92.4158	166.3664	0.5014	133	126
1	287.0000	4.0000	10	0	178.4299	92.3941	166.3924	0.3532	137	136
1	288.0000	4.0000	10	0	178.5324	92.4229	166.4206	0.4753	136	128
1	289.0000	4.0000	9	0	178.4066	92.3866	166.5601	0.4325	139	127
1	290.0000	4.0000	10	0	178.3773	92.3098	166.3839	0.4389	137	128
1	291.0000	4.0000	10	0	178.3757	92.3161	166.3825	0.4765	133	129
1	292.0000	4.0000	10	0	178.4218	92.3181	166.3975	0.3445	140	126
1	293.0000	4.0000	10	0	178.4705	92.4145	166.1997	0.4273	135	126
1	294.0000	4.0000	10	0	178.2749	92.2584	166.2458	0.5201	133	135
1	295.0000	4.0000	10	0	178.1597	92.4828	166.4332	0.4224	134	128
1	296.0000	4.0000	10	0	178.2445	92.3567	166.2815	0.4902	135	122
1	297.0000	4.0000	10	0	178.2939	92.3001	166.3504	0.4870	132	129
1	298.0000	4.0000	10	0	178.3586	92.3913	166.3326	0.3673	140	135
1	299.0000	4.0000	10	0	178.3329	92.4212	166.3676	0.4357	135	131
1	300.0000	4.0000	10	0	178.3917	92.4157	166.2559	0.3830	136	129
1	301.0000	4.0000	10	0	178.2860	92.4459	166.1258	0.4003	132	124
1	302.0000	4.0000	9	0	178.2670	92.4054	166.1838	0.4654	138	126
1	303.0000	4.0000	10	0	178.1347	92.3822	166.2679	0.3822	136	131
1	304.0000	4.0000	10	0	178.2022	92.4111	166.2776	0.3625	136	124
1	305.0000	4.0000	10	0	178.3626	92.5125	166.3815	0.4632	132	124
1	306.0000	4.0000	10	0	178.6444	92.5765	166.3290	0.4298	133	126
1	307.0000	4.0000	10	0	178.7089	92.5635	166.3334	0.4787	131	129
1	308.0000	4.0000	10	0	178.9813	92.4704	166.3408	0.4745	127	126
1	309.0000	4.0000	10	0	178.7311	92.5063	166.1880	0.6170	131	130
1	310.0000	4.0000	10	0	178.7446	92.5875	166.3226	0.4169	126	125
1	311.0000	4.0000	10	0	178.7292	92.5138	166.1538	0.4400	143	124
1	312.0000	4.0000	10	0	178.6069	92.4476	166.1402	0.4901	135	134
1	313.0000	4.0000	10	0	178.6594	92.4112	166.0555	0.4530	153	130
1	314.0000	4.0000	10	0	178.6107	92.4987	166.0876	0.4334	135	135
1	315.0000	4.0000	10	0	178.6256	92.5231	166.1427	0.3947	142	130
1	316.0000	4.0000	10	0	178.6265	92.4470	166.2223	0.4557	144	134
1	317.0000	4.0000	10	0	178.6551	92.3952	166.1841	0.4322	143	127
1	318.0000	4.0000	9	0	178.5863	92.4834	166.2950	0.4200	147	131
1	319.0000	4.0000	10	0	178.7078	92.5202	166.1438	0.4024	132	138
1	320.0000	4.0000	10	0	178.6663	92.4374	166.2221	0.4628	142	131
1	321.0000	4.0000	9	0	178.7274	92.4025	166.3130	0.3991	125	130
1	322.0000	4.0000	10	0	178.7869	92.6068	166.3198	0.4181	132	131
1	323.0000	4.0000	10	0	178.9016	92.6132	166.3684	0.4148	133	131
1	324.0000	4.0000	10	0	179.0443	92.5177	166.3407	0.5768	131	127
1	325.0000	4.0000	10	0	179.1891	92.7315	166.3861	0.5136	133	133
1	326.0000	4.0000	10	0	179.1918	92.7113	166.3995	0.4263	129	131
1	327.0000	4.0000	10	0	179.3892	92.7177	166.3186	0.4751	141	127
1	328.0000	4.0000	10	0	179.3542	92.7376	166.3160	0.4582	136	130
1	329.0000	4.0000	10	0	179.2077	92.7006	166.5744	0.4334	140	124
1	330.0000	4.0000	10	0	179.3806	92.6394	166.3624	0.4864	130	126
1	331.0000	4.0000	10	0	179.2013	92.7210	166.2612	0.5730	130	123
1	332.0000	4.0000	10	0	179.4694	92.7608	166.2837	0.4126	130	126
1	333.0000	4.0000	10	0	179.3382	92.6621	166.1648	0.5122	130	126
1	334.0000	4.0000	10	0	179.4176	92.7335	166.2235	0.4440	131	127
1	335.0000	4.0000	10	0	179.5964	92.7179	166.1077	0.4764	134	128
1	336.0000	4.0000	10	0	179.4900	92.8009	166.2652	0.4464	132	126
1	337.0000	4.0000	10	0	179.4132	92.7513	166.2480	0.4499	132	131
1	338.0000	4.0000	10	0	179.4506	92.7941	166.2821	0.3689	131	126
1	339.0000	4.0000	10	0	179.5292	92.7751	166.2687	0.4584	135	123
1	340.0000	4.0000	10	0	179.5508	92.7514	166.2750	0.4944	138	132
1	341.0000	4.0000	10	0	179.4564	92.6987	166.2855	0.4242	126	130
1	342.0000	4.0000	10	0	179.7737	92.5880	166.2899	0.6914	135	128
1	343.0000	4.0000	10	0	179.2473	92.7861	166.2341	0.4770	140	128
1	344.0000	4.0000	10	0	179.3301	92.7728	166.2039	0.5303	136	126
1	345.0000	4.0000	10	0	179.3958	92.7928	166.2109	0.3757	131	124
1	346.0000	4.0000	10	0	179.4504	92.7824	166.2471	0.4129	129	131
1	347.0000	4.0000	10	0	179.3693	92.6926	166.1349	0.4881	136	135
1	348.0000	4.0000	10	0	179.3647	92.7060	166.2323	0.4786	127	132
1	349.0000	4.0000	10	0	179.3669	92.6537	166.1067	0.4870	135	132
1	350.0000	4.0000	10	0	179.3923	92.6401	166.1329	0.4942	132	132
1	351.0000	4.0000	10	0	179.3717	92.8608	166.1342	0.3292	131	129
1	352.0000	4.0000	10	0	179.4402	92.6377	166.1374	0.4394	131	124
1	353.0000	4.0000	9	0	179.3836	92.7296	166.2094	0.4412	129	119
1	354.0000	4.0000	10	0	179.4309	92.7276	166.3431	0.5455	135	126
1	355.0000	4.0000	10	0	179.4433	92.8477	166.4878	0.5053	132	126
1	356.0000	4.0000	9	0	179.4036	92.7598	166.3801	0.5579	134	121
1	357.0000	4.0000	10	0	179.3955	92.8483	166.5165	0.3793	134	124
1	358.0000	4.0000	10	0	179.3212	92.7820	166.4108	0.4119	133	127
1	359.0000	4.0000	10	0	179.3093	92.6716	166.3672	0.3833	132	125
1	360.0000	4.0000	10	0	179.4789	92.7921	166.4648	0.4206	134	133
1	361.0000	4.0000	10	0	179.6553	92.7377	166.5834	0.4888	131	127
1	362.0000	4.0000	10	0	179.4719	92.7165	166.4803	0.5412	131	125
1	363.0000	4.0000	10	0	179.4778	92.8163	166.5835	0.5199	131	123
1	364.0000	4.0000	10	0	179.4668	92.8458	166.5660	0.4812	131	132
1	365.0000	4.0000	10	0	179.4860	92.7992	166.6134	0.3655	127	125
1	366.0000	4.0000	10	0	179.5471	92.8258	166.5684	0.4354	134	132
1	367.0000	4.0000	10	0	179.5200	92.8165	166.5171	0.3415	136	128
1	368.0000	4.0000	10	0	179.5356	92.8240	166.5298	0.3694	138	126
1	369.0000	4.0000	10	0	179.4055	92.7899	166.6398	0.3688	130	125
1	370.0000	4.0000	9	0	179.2053	92.7387	166.6602	0.5248	129	129
1	371.0000	4.0000	10	0	178.9513	92.7468	166.5651	0.5328	131	122
1	372.0000	4.0000	10	0	178.4921	92.6116	166.6526	0.3935	134	125
1	373.0000	4.0000	10	0	178.2805	92.5718	166.5480	0.5018	135	129
1	374.0000	4.0000	10	0	178.2685	92.5288	166.5372	0.4457	140	128
1	375.0000	4.0000	10	0	178.2743	92.5845	166.5669	0.4147	130	127
1	376.0000	4.0000	9	0	178.2447	92.5950	166.6348	0.4396	129	125
1	377.0000	4.0000	10	0	178.3632	92.5732	166.5419	0.3783	135	127
1	378.0000	4.0000	9	0	178.2734	92.5792	166.5113	0.4366	146	130
1	379.0000	4.0000	9	0	178.3134	92.5828	166.5655	0.4111	129	126
1	380.0000	4.0000	10	0	178.2384	92.5273	166.4815	0.4424	135	129
1	381.0000	4.0000	9	0	178.2570	92.5211	166.4442	0.4280	135	129
1	382.0000	4.0000	10	0	178.2148	92.5372	166.6128	0.3903	137	129
1	383.0000	4.0000	10	0	178.2210	92.5389	166.5979	0.3945	138	131
1	384.0000	4.0000	10	0	178.1599	92.4965	166.5828	0.4139	134	129
1	385.0000	4.0000	10	0	178.0259	92.4955	166.5855	0.4128	143	136
1	386.0000	4.0000	10	0	178.0877	92.4742	166.4095	0.4698	127	132
1	387.0000	4.0000	10	0	178.1527	92.3789	166.4010	0.4306	134	132
1	388.0000	4.0000	10	0	178.0692	92.4367	166.4038	0.4615	137	137
1	389.0000	4.0000	10	0	178.0762	92.3884	166.4068	0.4118	132	130
1	390.0000	4.0000	10	0	178.1234	92.4979	166.4207	0.4088	131	126
1	391.0000	4.0000	10	0	178.0605	92.4352	166.4233	0.3957	135	130
1	392.0000	4.0000	10	0	178.1170	92.3826	166.4413	0.3743	129	126
1	393.0000	4.0000	10	0	178.1712	92.5184	166.5508	0.3855	138	127
1	394.0000	4.0000	10	0	178.0829	92.4882	166.5470	0.3964	129	129
1	395.0000	4.0000	10	0	178.0981	92.4797	166.5689	0.3712	129	134
1	396.0000	4.0000	10	0	177.9786	92.3930	166.4983	0.4455	131	132
1	397.0000	4.0000	10	0	178.0594	92.4891	166.5515	0.3428	132	130
1	398.0000	4.0000	10	0	177.9892	92.4328	166.4530	0.3971	136	130
1	399.0000	4.0000	10	0	177.9162	92.3568	166.4061	0.4123	138	129
1	400.0000	4.0000	10	0	177.8650	92.4205	166.3450	0.4936	137	128
1	401.0000	4.0000	10	0	177.9886	92.3704	166.4065	0.4026	132	134
1	402.0000	4.0000	10	0	178.0112	92.4209	166.4277	0.3468	135	123
1	403.0000	4.0000	10	0	177.8859	92.4562	166.4188	0.4742	130	125
1	404.0000	4.0000	10	0	178.1380	92.4859	166.4680	0.3973	132	128
1	405.0000	4.0000	10	0	178.1244	92.4881	166.4812	0.3853	140	127
1	406.0000	4.0000	10	0	178.0794	92.4269	166.5208	0.4539	131	134
1	407.0000	4.0000	10	0	178.1370	92.3800	166.4747	0.4244	137	130
1	408.0000	4.0000	10	0	178.1801	92.5065	166.4404	0.4325	134	135
1	409.0000	4.0000	10	0	178.0732	92.4897	166.5155	0.3947	137	129
1	410.0000	4.0000	10	0	177.9719	92.5011	166.4373	0.4070	155	131
1	411.0000	4.0000	10	0	178.0306	92.4328	166.3528	0.3968	138	133
1	412.0000	4.0000	10	0	178.1054	92.5103	166.2357	0.4067	136	131
1	413.0000	4.0000	10	0	178.0985	92.5362	166.1783	0.3789	134	127
1	414.0000	4.0000	9	0	177.9340	92.5214	166.3149	0.4269	152	122
1	415.0000	4.0000	10	0	178.2201	92.5699	166.1966	0.4002	139	120
1	416.0000	4.0000	9	0	178.2550	92.6226	166.1574	0.4024	135	114
1	417.0000	4.0000	10	0	178.1992	92.7806	166.4321	0.6545	133	109
1	418.0000	4.0000	8	0	179.8931	93.3277	166.4587	0.7989	134	94
1	419.0000	4.0000	10	0	0.5760	86.8600	13.4411	0.5122	129	102
1	420.0000	4.0000	10	0	0.6616	86.8224	13.3385	0.4598	134	115
1	421.0000	4.0000	10	0	0.7284	86.8335	13.3230	0.4691	121	114
1	422.0000	4.0000	10	0	0.7639	86.8035	13.1663	0.4667	129	118
1	423.0000	4.0000	10	0	0.7317	86.7852	13.2385	0.3776	129	115
1	424.0000	4.0000	8	0	0.8360	86.8677	13.4190	0.4314	132	117
1	425.0000	4.0000	10	0	0.8753	86.7481	13.4653	0.4443	133	116
1	426.0000	4.0000	10	0	0.7729	86.8555	13.0800	0.6052	136	119
1	427.0000	4.0000	10	0	0.7567	86.7954	13.5955	0.4471	132	117
1	428.0000	4.0000	9	0	0.8115	86.8065	13.5948	0.4630	130	114
1	429.0000	4.0000	10	0	0.5980	86.8008	13.5375	0.4067	126	116
1	430.0000	4.0000	10	0	0.4874	86.8983	13.5177	0.6864	134	113
1	431.0000	4.0000	10	0	0.4748	86.8279	13.7662	0.4869	127	115
1	432.0000	4.0000	10	0	0.3423	86.9059	13.7856	0.4649	136	115
1	433.0000	4.0000	10	0	0.2786	86.9408	13.8458	0.3919	132	117
1	434.0000	4.0000	10	0	0.3331	86.9915	14.0110	0.4690	131	119
1	435.0000	4.0000	10	0	0.1689	86.9936	13.9199	0.4578	132	115
1	436.0000	4.0000	9	0	0.2827	87.1461	13.9840	0.4304	133	117
1	437.0000	4.0000	10	0	0.1581	87.0506	13.9779	0.4622	138	118
1	438.0000	4.0000	10	0	0.1329	87.0118	13.9415	0.4463	134	119
1	439.0000	4.0000	10	0	0.3734	86.9580	13.9052	0.3899	130	117
1	440.0000	4.0000	10	0	0.4307	86.8656	13.8195	0.4363	131	118
1	441.0000	4.0000	10	0	0.5533	86.8304	13.4860	0.6911	134	112
1	442.0000	4.0000	9	0	1.0910	86.6962	13.6625	0.3701	126	114
1	443.0000	4.0000	10	0	1.1043	86.8265	13.6037	0.4803	133	117
1	444.0000	4.0000	10	0	1.1113	86.8444	13.5187	0.4203	135	119
1	445.0000	4.0000	10	0	1.1043	86.8127	13.6274	0.4637	129	121
1	446.0000	4.0000	9	0	1.1736	86.8850	13.5836	0.4109	132	123
1	447.0000	4.0000	10	0	1.3958	86.8368	13.5571	0.4074	135	122
1	448.0000	4.0000	10	0	1.5987	86.8046	13.6091	0.3774	132	112
1	449.0000	4.0000	10	0	1.5650	86.7334	13.1679	0.6879	129	102
1	450.0000	4.0000	10	0	1.7545	86.5073	13.0423	0.6710	127	100
1	451.0000	4.0000	9	0	2.5188	86.5650	11.7412	0.5910	133	97
1	452.0000	4.0000	9	0	2.2788	86.7404	11.8616	0.4730	131	103
1	453.0000	4.0000	10	0	2.1881	86.8389	11.8245	0.4846	143	111
1	454.0000	4.0000	10	0	2.2929	86.8260	11.7392	0.4010	139	113
1	455.0000	4.0000	10	0	2.3356	86.9813	12.0128	0.6548	136	112
1	456.0000	4.0000	10	0	2.1961	86.8322	11.8210	0.4170	140	113
1	457.0000	4.0000	10	0	2.2457	86.8616	11.8061	0.5364	123	118
1	458.0000	4.0000	10	0	2.1899	86.8586	11.6267	0.4835	140	115
1	459.0000	4.0000	10	0	2.2207	86.8071	11.6191	0.3217	132	114
1	460.0000	4.0000	10	0	2.1417	86.8799	11.8081	0.4507	126	114
1	461.0000	4.0000	10	0	2.1389	86.8686	11.7635	0.4835	127	116
1	462.0000	4.0000	10	0	2.2870	86.7784	11.8264	0.3777	130	122
1	463.0000	4.0000	10	0	2.1883	86.8524	11.6875	0.3296	138	115
1	464.0000	4.0000	9	0	2.1448	86.9515	11.7240	0.3774	146	126
1	465.0000	4.0000	10	0	2.0868	86.8737	11.8147	0.4633	138	113
1	466.0000	4.0000	10	0	2.0881	86.8367	11.8003	0.3364	141	121
1	467.0000	4.0000	10	0	2.1007	86.8826	11.8777	0.4375	141	122
1	468.0000	4.0000	10	0	2.0517	86.8723	11.9240	0.5171	137	122
1	469.0000	4.0000	9	0	2.1678	86.9805	11.8718	0.4159	137	113
1	470.0000	4.0000	10	0	2.1165	86.8921	11.9002	0.4476	147	118
1	471.0000	4.0000	10	0	2.1168	86.8707	11.8203	0.3495	136	119
1	472.0000	4.0000	10	0	2.1817	86.7780	11.8122	0.3449	148	116
1	473.0000	4.0000	10	0	2.1788	86.8464	11.7869	0.2763	143	120
1	474.0000	4.0000	9	0	2.1645	86.8472	11.8780	0.4080	131	118
1	475.0000	4.0000	10	0	2.0877	86.8719	11.7554	0.3457	135	124
1	476.0000	4.0000	10	0	2.0978	86.8854	11.8064	0.4026	141	125
1	477.0000	4.0000	10	0	2.1970	86.8424	11.9592	0.4048	127	114
1	478.0000	4.0000	10	0	2.0998	86.9168	11.8602	0.4459	146	116
1	479.0000	4.0000	10	0	2.1015	86.8732	11.7661	0.4764	128	107
1	480.0000	4.0000	10	0	2.0165	86.8824	11.7852	0.4385	123	105
1	481.0000	4.0000	10	0	1.8221	86.8139	11.7297	0.4824	128	100
1	482.0000	4.0000	10	0	1.8673	86.7680	11.7959	0.4407	114	95
1	483.0000	4.0000	10	0	1.9541	86.7823	11.5858	0.3671	112	86
1	484.0000	4.0000	10	0	1.7912	86.7954	11.8135	0.4594	113	85
1	485.0000	4.0000	9	0	1.8226	86.8677	11.7904	0.4160	108	77
1	486.0000	4.0000	8	0	1.7029	86.8334	11.5496	0.5538	113	78
1	487.0000	4.0000	8	0	2.2868	86.7704	11.9790	0.4152	115	75
1	488.0000	4.0000	7	0	38.5315	106.8923	28.7338	0.6326	105	69
1	489.0000	4.0000	7	0	38.7715	106.5466	28.2604	0.9205	119	73
1	490.0000	4.0000	8	0	38.3905	107.0195	28.7443	0.6046	121	74
1	491.0000	4.0000	9	0	38.4319	106.8262	28.6513	0.9878	127	75
1	492.0000	4.0000	9	0	38.1000	106.9949	28.9177	0.6180	128	78
1	493.0000	4.0000	9	0	38.4587	106.8599	28.9323	0.6322	130	79
1	494.0000	4.0000	9	0	38.5585	106.9880	28.9403	0.7221	135	84
1	495.0000	4.0000	9	0	38.1141	107.3250	28.5107	0.3174	139	89
1	496.0000	4.0000	8	0	37.7925	107.3273	28.4551	0.3119	143	95
1	497.0000	4.0000	9	0	38.2400	107.2528	28.6165	0.4257	142	98
1	498.0000	4.0000	9	0	37.8263	107.4257	28.7792	0.2270	149	100
1	499.0000	4.0000	9	0	37.6680	107.3366	28.8986	0.3873	145	103
1	500.0000	4.0000	9	0	37.7425	107.4446	28.7638	0.2145	151	105
1	501.0000	4.0000	9	0	37.7043	107.2740	28.8118	0.3838	144	107
1	502.0000	4.0000	9	0	37.7112	107.2797	28.9100	0.3562	144	116
1	503.0000	4.0000	9	0	37.6881	107.5390	28.8754	0.2126	140	111
1	504.0000	4.0000	9	0	37.7312	107.5323	28.9196	0.1225	153	114
1	505.0000	4.0000	9	0	37.9489	107.5001	28.7925	0.3425	147	111
1	506.0000	4.0000	10	0	37.7901	107.2564	28.9025	0.3580	174	109
1	507.0000	4.0000	9	0	37.9348	107.4017	28.7374	0.3613	151	111
1	508.0000	4.0000	9	0	38.0733	107.3344	28.6868	0.3597	151	113
1	509.0000	4.0000	9	0	38.2266	107.2066	29.0613	0.2328	183	115
1	510.0000	4.0000	9	0	38.0465	107.0122	29.1749	0.3663	154	114
1	511.0000	4.0000	9	0	38.6187	107.1135	28.9858	0.2951	163	121
1	512.0000	4.0000	9	0	38.7000	106.6820	29.4819	0.3563	164	117
1	513.0000	4.0000	9	0	38.8521	106.8454	29.4848	0.4272	158	113
1	514.0000	4.0000	9	0	39.0550	106.8058	29.5488	0.2891	150	100
1	515.0000	4.0000	9	0	39.0985	106.7828	29.7298	0.4338	144	95
1	516.0000	4.0000	10	0	38.6243	106.6963	29.8781	0.7612	145	93
1	517.0000	4.0000	9	0	38.3969	106.9923	29.7545	0.6318	135	92
1	518.0000	4.0000	10	0	36.5792	107.9387	30.0177	0.2301	138	88
1	519.0000	4.0000	10	0	36.4734	107.5172	30.3451	0.6906	145	92
1	520.0000	4.0000	10	0	36.4114	108.0158	30.0924	0.2439	142	101
1	521.0000	4.0000	10	0	36.4560	107.9683	30.1830	0.2430	143	106
1	522.0000	4.0000	10	0	36.3593	108.0311	30.0326	0.1805	143	108
1	523.0000	4.0000	10	0	36.3667	107.9732	30.1706	0.2576	146	109
1	524.0000	4.0000	10	0	36.3404	107.8040	29.8366	0.5667	143	110
1	525.0000	4.0000	10	0	36.2768	107.9063	30.2818	0.3856	173	111
1	526.0000	4.0000	10	0	36.5194	107.9190	30.4618	0.3496	141	110
1	527.0000	4.0000	10	0	36.4383	107.8575	30.2733	0.2598	145	104
1	528.0000	4.0000	10	0	36.2573	107.6105	30.3228	0.4971	138	100
1	529.0000	4.0000	10	0	36.2489	107.7730	30.4704	0.1835	142	95
1	530.0000	4.0000	10	0	36.1753	107.5896	30.4323	0.4628	137	96
1	531.0000	4.0000	9	0	36.1431	107.7484	30.5409	0.1428	148	99
1	532.0000	4.0000	10	0	36.3777	107.5213	30.3783	0.5588	153	112
1	533.0000	4.0000	10	0	36.1065	107.5079	30.5101	0.4505	156	111
1	534.0000	4.0000	10	0	36.2669	107.8042	30.4291	0.4180	152	114
1	535.0000	4.0000	10	0	36.2173	107.6566	30.6507	0.1383	152	121
1	536.0000	4.0000	10	0	36.1279	107.3914	30.5280	0.3531	158	112
1	537.0000	4.0000	10	0	36.2403	107.5391	30.6294	0.1585	150	117
1	538.0000	4.0000	10	0	36.3202	107.3216	30.3504	0.5741	164	116
1	539.0000	4.0000	10	0	36.3737	107.3982	30.8786	0.3353	162	112
1	540.0000	4.0000	10	0	36.2562	107.4990	30.6959	0.3314	156	103
1	541.0000	4.0000	10	0	35.5280	107.4201	30.6567	0.9177	151	101
1	542.0000	4.0000	10	0	35.2717	107.2031	30.8806	0.9996	149	100
1	543.0000	4.0000	10	0	34.9282	107.7828	31.3209	0.3884	141	102
1	544.0000	4.0000	10	0	34.9906	107.9767	31.3997	0.1517	143	106
1	545.0000	4.0000	10	0	34.6182	108.1552	31.4667	0.5554	140	106
1	546.0000	4.0000	10	0	34.5282	107.8833	30.6476	0.8984	148	100
1	547.0000	4.0000	10	0	34.9090	107.8571	31.1627	0.3503	146	109
1	548.0000	4.0000	10	0	34.7857	107.7074	30.6041	0.5616	148	104
1	549.0000	4.0000	10	0	34.8426	107.8178	30.7796	0.4124	152	106
1	550.0000	4.0000	10	0	34.8347	107.8172	30.6688	0.2758	144	99
1	551.0000	4.0000	10	0	34.8530	107.7279	30.8243	0.3536	151	105
1	552.0000	4.0000	10	0	34.9996	107.4101	31.0101	0.6684	138	103
1	553.0000	4.0000	10	0	34.4892	107.9851	30.3579	0.2568	140	106
1	554.0000	4.0000	10	0	34.5653	107.9602	30.3208	0.2674	149	112
1	555.0000	4.0000	10	0	34.4551	107.9334	30.4103	0.2555	144	110
1	556.0000	4.0000	10	0	34.3051	107.9634	30.2976	0.2301	143	112
1	557.0000	4.0000	10	0	34.4656	107.6261	30.6329	0.5550	148	116
1	558.0000	4.0000	10	0	34.3013	107.9405	30.3837	0.2720	146	113
1	559.0000	4.0000	10	0	34.0863	107.9315	30.2018	0.2742	149	113
1	560.0000	4.0000	10	0	34.0961	107.9191	30.2223	0.1832	150	111
1	561.0000	4.0000	10	0	34.0090	108.0107	30.1600	0.2905	155	109
1	562.0000	4.0000	10	0	33.9031	107.7281	30.1943	0.4483	139	105
1	563.0000	4.0000	10	0	34.0755	107.9551	30.2214	0.3825	144	106
1	564.0000	4.0000	10	0	33.8019	108.0440	29.9932	0.4440	141	102
1	565.0000	4.0000	10	0	33.9060	107.6910	30.3504	0.6350	145	98
1	566.0000	4.0000	10	0	33.8820	108.0220	30.0755	0.5979	135	101
1	567.0000	4.0000	10	0	34.0156	107.6920	29.8507	0.6275	138	93
1	568.0000	4.0000	9	0	33.3139	107.8188	30.2488	0.4443	131	86
1	569.0000	4.0000	10	0	33.5263	107.8163	29.9200	0.5374	132	85
1	570.0000	4.0000	10	0	32.7604	107.3819	29.3085	1.1657	124	86
1	571.0000	4.0000	10	0	33.7205	107.1058	30.0850	0.7600	123	77
1	572.0000	4.0000	10	0	34.2840	107.6012	29.4768	1.0463	125	77
1	573.0000	4.0000	10	0	33.6692	107.4557	29.2486	1.0208	114	73
1	574.0000	4.0000	9	0	33.8641	107.8936	29.5604	1.0575	109	68
1	575.0000	4.0000	10	0	33.1845	107.4260	30.0604	0.6549	110	68
1	576.0000	4.0000	9	0	32.4223	107.2124	29.7826	1.0449	113	64
1	577.0000	4.0000	9	0	33.7405	108.1625	29.5010	0.7720	111	67
1	578.0000	4.0000	9	0	33.1347	107.7506	29.4526	0.8496	112	71
1	579.0000	4.0000	10	0	32.5610	107.7025	29.3231	0.6881	116	68
1	580.0000	4.0000	9	0	33.0624	107.8828	29.7782	0.4481	113	74
1	581.0000	4.0000	9	0	33.2605	107.3657	29.6328	0.6253	108	69
1	582.0000	4.0000	10	0	33.4692	107.7357	29.8961	0.8223	106	68
1	583.0000	4.0000	10	0	33.8077	107.3723	29.7808	0.4452	122	69
1	584.0000	4.0000	9	0	33.7819	107.3530	29.8880	0.3239	107	75
1	585.0000	4.0000	9	0	33.6582	107.1152	30.1025	0.8086	112	69
1	586.0000	4.0000	10	0	33.7027	107.6236	30.1582	1.0302	113	67
1	587.0000	4.0000	10	0	34.2761	107.4163	30.3751	0.7001	115	66
1	588.0000	4.0000	9	0	33.9690	107.6879	30.1810	0.7515	118	76
1	589.0000	4.0000	10	0	34.2230	107.6376	29.8725	0.6154	135	85
1	590.0000	4.0000	9	0	34.4100	107.5533	30.0182	0.2311	139	86
1	591.0000	4.0000	9	0	34.3926	107.4603	30.1237	0.2537	143	106
1	592.0000	4.0000	10	0	34.3746	107.6630	30.1781	0.2870	141	99
1	593.0000	4.0000	10	0	34.4266	107.6956	30.1458	0.2350	140	105
1	594.0000	4.0000	10	0	34.4718	107.8446	30.3084	0.2534	142	112
1	595.0000	4.0000	10	0	34.4878	107.8502	30.2585	0.1452	156	116
1	596.0000	4.0000	10	0	34.3960	107.8200	30.2530	0.1860	146	110
1	597.0000	4.0000	10	0	34.4959	107.8522	30.2938	0.2303	145	111
1	598.0000	4.0000	10	0	34.5360	107.7628	30.2961	0.2741	150	101
1	599.0000	4.0000	10	0	34.9218	107.6809	30.2657	0.6796	156	97
1	600.0000	4.0000	10	0	34.6262	107.4904	30.4553	0.3458	157	94
1	601.0000	4.0000	10	0	35.0911	107.6983	30.4296	0.9893	155	92
1	602.0000	4.0000	9	0	35.0475	107.9095	29.6768	0.8935	147	89
1	603.0000	4.0000	9	0	34.6208	107.3826	30.9883	0.7441	157	83
1	604.0000	4.0000	9	0	34.2096	106.9067	32.0652	0.6444	156	87
1	605.0000	4.0000	9	0	34.6057	106.5777	32.5286	0.8108	155	97
1	606.0000	4.0000	9	0	34.2189	106.8809	33.0256	0.2317	160	102
1	607.0000	4.0000	9	0	34.2670	106.8756	32.9892	0.2128	156	118
1	608.0000	4.0000	10	0	34.3039	106.8403	33.0319	0.2590	149	114
1	609.0000	4.0000	10	0	34.3353	106.8950	33.0252	0.1774	154	118
1	610.0000	4.0000	10	0	34.2857	106.8754	32.8864	0.1410	145	123
1	611.0000	4.0000	10	0	34.3964	106.8093	32.9497	0.2318	151	120
1	612.0000	4.0000	10	0	34.3127	106.8300	32.9723	0.1473	156	125
1	613.0000	4.0000	10	0	34.3098	106.8025	33.0572	0.2230	149	118
1	614.0000	4.0000	10	0	34.2425	106.8343	32.9020	0.2133	150	119
1	615.0000	4.0000	10	0	34.1778	106.8033	32.8890	0.1673	150	118
1	616.0000	4.0000	10	0	34.2667	106.7513	32.9897	0.2559	159	118
1	617.0000	4.0000	10	0	34.3352	106.7329	33.0564	0.2186	167	123
1	618.0000	4.0000	10	0	34.2617	106.7126	33.0990	0.3265	154	124
1	619.0000	4.0000	10	0	34.2818	106.6113	33.1099	0.3756	161	124
1	620.0000	4.0000	10	0	34.3298	106.5852	33.1275	0.2943	158	125
1	621.0000	4.0000	10	0	34.3930	106.5378	32.9345	0.2016	163	123
1	622.0000	4.0000	10	0	34.6691	106.4526	33.3522	0.4560	160	120
1	623.0000	4.0000	10	0	34.4776	106.3860	33.1055	0.3825	157	125
1	624.0000	4.0000	10	0	34.4973	106.3895	32.9376	0.1795	153	121
1	625.0000	4.0000	10	0	34.5021	106.3794	33.0400	0.2479	161	122
1	626.0000	4.0000	10	0	34.4523	106.3653	32.8957	0.2117	155	119
1	627.0000	4.0000	9	0	34.3885	106.3160	33.0362	0.3010	152	126
1	628.0000	4.0000	10	0	34.3403	106.4903	33.0535	0.4010	162	127
1	629.0000	4.0000	10	0	34.3474	106.3929	32.9510	0.2258	154	123
1	630.0000	4.0000	9	0	34.4497	106.3596	33.0948	0.3371	158	120
1	631.0000	4.0000	10	0	34.3010	106.4411	32.9737	0.2347	162	126
1	632.0000	4.0000	10	0	34.2387	106.4172	32.9584	0.2772	155	127
1	633.0000	4.0000	10	0	34.1916	106.4491	32.7655	0.1717	152	126
1	634.0000	4.0000	10	0	34.1966	106.4926	32.7670	0.2516	146	119
1	635.0000	4.0000	10	0	34.2354	106.4613	32.9519	0.2485	147	111
1	636.0000	4.0000	10	0	33.5722	106.5828	32.4755	0.8078	145	101
1	637.0000	4.0000	10	0	31.9518	107.8001	31.4079	0.3358	139	92
1	638.0000	4.0000	10	0	31.9747	107.9141	31.3504	0.1977	144	107
1	639.0000	4.0000	10	0	31.9364	107.9454	31.3592	0.2298	149	113
1	640.0000	4.0000	10	0	32.1611	107.9408	31.6750	0.2906	151	117
1	641.0000	4.0000	10	0	31.9688	107.9507	31.4215	0.1658	153	119
1	642.0000	4.0000	9	0	31.8526	107.9384	31.4649	0.2057	149	127
1	643.0000	4.0000	10	0	31.9118	107.8359	31.4886	0.1662	148	117
1	644.0000	4.0000	10	0	31.9317	107.2740	30.8650	0.9309	157	111
1	645.0000	4.0000	10	0	31.8469	107.5458	30.9075	0.6042	149	110
1	646.0000	4.0000	10	0	32.2732	107.4088	30.9935	0.4430	157	109
1	647.0000	4.0000	10	0	31.9718	107.4301	30.8705	0.4004	147	113
1	648.0000	4.0000	10	0	31.6291	107.6967	31.0681	0.7540	148	114
1	649.0000	4.0000	10	0	31.2608	108.2758	30.6898	0.2902	153	123
1	650.0000	4.0000	10	0	31.3492	108.1069	30.8471	0.2043	156	122
1	651.0000	4.0000	10	0	31.2776	108.1607	30.8301	0.2273	152	120
1	652.0000	4.0000	10	0	31.2772	108.1220	30.7931	0.1718	158	130
1	653.0000	4.0000	10	0	31.1255	107.9478	30.6382	0.3540	153	123
1	654.0000	4.0000	10	0	31.2110	108.0596	30.8393	0.3260	156	119
1	655.0000	4.0000	10	0	31.3852	108.0507	30.7289	0.2644	157	122
1	656.0000	4.0000	10	0	31.3240	108.0228	30.7804	0.2136	156	124
1	657.0000	4.0000	10	0	31.3940	108.0298	30.8006	0.1563	151	121
1	658.0000	4.0000	10	0	31.4294	107.9854	30.8768	0.2034	153	119
1	659.0000	4.0000	10	0	31.3922	108.0077	30.7297	0.2443	157	124
1	660.0000	4.0000	10	0	31.5280	107.9740	30.8742	0.2901	158	123
1	661.0000	4.0000	10	0	31.1975	107.8640	30.7949	0.4210	156	119
1	662.0000	4.0000	10	0	31.4952	107.9287	30.8224	0.1691	153	126
1	663.0000	4.0000	10	0	31.3967	107.9698	30.6578	0.1797	155	124
1	664.0000	4.0000	10	0	31.3872	107.9607	30.6131	0.1553	153	125
1	665.0000	4.0000	10	0	31.4150	107.7131	30.6549	0.3581	152	130
1	666.0000	4.0000	10	0	31.5317	107.5901	30.6306	0.3901	149	118
1	667.0000	4.0000	10	0	31.6292	107.8624	30.6467	0.3177	156	124
1	668.0000	4.0000	10	0	32.1640	107.4602	30.7218	0.6004	147	118
1	669.0000	4.0000	10	0	32.0690	107.4933	30.5452	0.3553	152	123
1	670.0000	4.0000	10	0	32.2425	107.4645	30.3699	0.1900	158	122
1	671.0000	4.0000	10	0	32.1273	107.3595	30.5371	0.2331	153	128
1	672.0000	4.0000	10	0	31.9382	107.4052	30.5115	0.3141	150	120
1	673.0000	4.0000	10	0	31.9938	107.5007	30.3893	0.3076	154	125
1	674.0000	4.0000	10	0	32.1115	107.5711	30.6596	0.4061	154	120
1	675.0000	4.0000	10	0	31.7212	107.8012	30.6275	0.3129	151	119
1	676.0000	4.0000	10	0	31.4932	107.8847	30.5210	0.3684	139	127
1	677.0000	4.0000	10	0	31.6858	107.7958	30.5239	0.1368	173	119
1	678.0000	4.0000	10	0	31.6475	107.8172	30.4090	0.2137	177	124
1	679.0000	4.0000	10	0	31.6462	107.5521	30.3825	0.3580	144	119
1	680.0000	4.0000	10	0	31.5690	107.8083	30.3474	0.1522	149	111
1	681.0000	4.0000	10	0	32.1035	107.0460	29.8632	0.6602	144	103
1	682.0000	4.0000	10	0	32.4834	107.0484	30.1554	0.6187	152	106
1	683.0000	4.0000	10	0	32.7335	107.1996	30.0416	0.4223	141	115
1	684.0000	4.0000	10	0	32.6731	107.2141	29.9788	0.1668	156	122
1	685.0000	4.0000	10	0	32.5840	107.3097	29.8671	0.1973	160	124
1	686.0000	4.0000	10	0	32.6944	107.2762	29.9417	0.2421	167	123
1	687.0000	4.0000	10	0	32.7646	107.2130	29.9522	0.2401	161	121
1	688.0000	4.0000	10	0	32.7961	107.2068	29.8899	0.2171	157	113
1	689.0000	4.0000	10	0	32.8443	107.1749	29.9831	0.2055	153	121
1	690.0000	4.0000	10	0	32.7350	107.1748	29.9159	0.1679	158	120
1	691.0000	4.0000	10	0	32.8017	107.2127	29.8018	0.2249	157	121
1	692.0000	4.0000	10	0	32.7478	107.1504	29.8870	0.2029	159	126
1	693.0000	4.0000	10	0	32.7219	107.0822	29.8310	0.2244	151	121
1	694.0000	4.0000	9	0	32.7769	107.0815	29.7534	0.1572	152	125
1	695.0000	4.0000	9	0	32.7480	107.1250	29.5951	0.2122	154	115
1	696.0000	4.0000	9	0	32.8306	107.0600	29.6253	0.1609	154	122
1	697.0000	4.0000	9	0	32.8247	106.9783	29.6517	0.1797	152	122
1	698.0000	4.0000	9	0	32.7912	106.9885	29.4201	0.2087	149	118
1	699.0000	4.0000	9	0	32.7827	106.9215	29.3263	0.3745	162	123
1	700.0000	4.0000	9	0	32.8230	107.0687	29.5037	0.1415	158	126
1	701.0000	4.0000	10	0	32.8525	107.0483	29.5719	0.2001	153	124
1	702.0000	4.0000	9	0	32.8075	107.0326	29.5087	0.1771	149	136
1	703.0000	4.0000	9	0	32.7762	107.0777	29.4278	0.2217	156	133
1	704.0000	4.0000	9	0	32.8560	106.9927	29.5402	0.1944	162	130
1	705.0000	4.0000	9	0	32.8588	107.0626	29.5058	0.1670	157	128
1	706.0000	4.0000	9	0	32.7754	107.0400	29.4573	0.1444	155	125
1	707.0000	4.0000	10	0	32.7424	106.9979	29.5647	0.2540	157	126
1	708.0000	4.0000	10	0	32.7574	107.0316	29.4936	0.1781	161	125
1	709.0000	4.0000	10	0	32.8283	107.0099	29.5659	0.2351	156	124
1	710.0000	4.0000	10	0	32.7258	107.0354	29.5190	0.2666	157	126
1	711.0000	4.0000	9	0	32.6324	107.0304	29.5364	0.2193	163	132
1	712.0000	4.0000	9	0	32.5915	107.0937	29.3832	0.1405	155	123
1	713.0000	4.0000	10	0	32.5565	107.0043	29.4200	0.1673	150	116
1	714.0000	4.0000	9	0	32.5423	107.0314	29.4331	0.1191	155	129
1	715.0000	4.0000	9	0	32.5530	107.0002	29.5197	0.2257	157	124
1	716.0000	4.0000	10	0	32.5353	107.0135	29.4634	0.1645	159	119
1	717.0000	4.0000	10	0	32.4407	107.0449	29.4260	0.2519	157	122
1	718.0000	4.0000	10	0	32.5062	106.9457	29.4211	0.2187	158	118
1	719.0000	4.0000	9	0	32.2609	106.7060	29.2340	0.3685	154	125
1	720.0000	4.0000	9	0	32.3121	106.9675	29.3380	0.1592	146	126
1	721.0000	4.0000	10	0	32.2442	106.8602	29.2871	0.2860	157	120
1	722.0000	4.0000	10	0	31.8979	106.5699	29.2215	0.4315	156	124
1	723.0000	4.0000	10	0	31.9772	106.6838	29.2070	0.3464	146	116
1	724.0000	4.0000	10	0	32.0382	106.5255	28.9848	0.5837	154	120
1	725.0000	4.0000	9	0	31.9046	106.7610	29.1794	0.3669	151	117
1	726.0000	4.0000	9	0	31.8262	106.7741	29.1563	0.2443	159	121
1	727.0000	4.0000	9	0	31.7546	106.7011	29.3458	0.2738	150	124
1	728.0000	4.0000	10	0	31.6889	106.6666	29.2404	0.1919	156	123
1	729.0000	4.0000	9	0	31.7715	106.6666	29.2362	0.1852	154	125
1	730.0000	4.0000	10	0	31.7685	106.7239	29.1714	0.2664	151	119
1	731.0000	4.0000	9	0	31.6667	106.6347	29.2299	0.2482	155	127
1	732.0000	4.0000	9	0	31.7212	106.6547	29.2811	0.2340	152	123
1	733.0000	4.0000	10	0	31.4592	106.7555	29.2386	0.3079	164	127
1	734.0000	4.0000	10	0	31.5374	106.6391	29.3640	0.1496	163	119
1	735.0000	4.0000	9	0	31.6328	106.6508	29.2755	0.1886	153	122
1	736.0000	4.0000	10	0	31.6685	106.6424	29.2789	0.2320	154	124
1	737.0000	4.0000	9	0	31.6285	106.6318	29.2829	0.2603	154	125
1	738.0000	4.0000	9	0	31.4429	106.6785	29.1681	0.1657	157	133
1	739.0000	4.0000	10	0	31.5465	106.6497	29.3305	0.2748	153	125
1	740.0000	4.0000	10	0	31.5923	106.6188	29.2554	0.1789	161	127
1	741.0000	4.0000	9	0	31.5703	106.6239	29.2942	0.1360	164	129
1	742.0000	4.0000	10	0	31.6077	106.5976	29.3082	0.2455	157	121
1	743.0000	4.0000	10	0	31.5376	106.5676	29.3252	0.2296	149	121
1	744.0000	4.0000	10	0	31.5550	106.6268	29.3094	0.2242	154	118
1	745.0000	4.0000	9	0	31.4736	106.6319	29.2264	0.1866	160	123
1	746.0000	4.0000	10	0	31.5073	106.6028	29.3219	0.1906	152	126
1	747.0000	4.0000	10	0	31.4969	106.6030	29.3204	0.1997	152	127
1	748.0000	4.0000	10	0	31.3462	106.5990	29.1851	0.1531	148	120
1	749.0000	4.0000	10	0	31.5130	106.5388	29.4729	0.3136	144	116
1	750.0000	4.0000	10	0	31.4345	106.5584	29.2292	0.1905	143	118
1	751.0000	4.0000	10	0	31.4221	106.5812	29.1963	0.2457	142	114
1	752.0000	4.0000	10	0	31.4651	106.5328	29.2758	0.2863	173	113
1	753.0000	4.0000	10	0	31.3624	106.4743	29.1744	0.2181	141	109
1	754.0000	4.0000	10	0	31.4616	106.4860	29.3405	0.2485	138	108
1	755.0000	4.0000	10	0	31.2647	106.4652	29.2349	0.2706	144	110
1	756.0000	4.0000	10	0	31.3396	106.4592	29.2653	0.2978	139	114
1	757.0000	4.0000	10	0	31.1961	106.1738	29.2857	0.4142	144	112
1	758.0000	4.0000	10	0	31.1814	106.0848	29.2538	0.5036	148	114
1	759.0000	4.0000	10	0	30.9133	106.1219	29.2304	0.2906	146	112
1	760.0000	4.0000	10	0	31.0377	106.3112	29.2392	0.3780	157	120
1	761.0000	4.0000	10	0	31.1385	105.7316	29.4665	0.6143	158	116
1	762.0000	4.0000	10	0	30.8552	106.2411	28.9597	0.5223	148	115
1	763.0000	4.0000	9	0	31.3839	106.4202	29.2537	0.6945	144	110
1	764.0000	4.0000	10	0	30.7700	106.2046	29.1928	0.5687	143	113
1	765.0000	4.0000	10	0	30.8880	106.1129	29.2207	0.2665	148	114
1	766.0000	4.0000	10	0	30.7727	105.9225	29.0429	0.3644	148	112
1	767.0000	4.0000	9	0	30.9523	106.0878	29.1210	0.3250	148	117
1	768.0000	4.0000	9	0	30.8301	105.9421	29.1320	0.3763	146	115
1	769.0000	4.0000	10	0	30.9156	106.1102	29.1716	0.3790	149	114
1	770.0000	4.0000	10	0	30.8014	105.9196	29.1308	0.2342	149	120
1	771.0000	4.0000	9	0	30.9251	105.9606	29.0948	0.2552	151	118
1	772.0000	4.0000	10	0	30.7489	105.7829	29.1356	0.3227	152	117
1	773.0000	4.0000	10	0	30.8150	105.8314	29.1136	0.2191	162	119
1	774.0000	4.0000	10	0	30.4975	105.7465	28.9867	0.2406	148	114
1	775.0000	4.0000	10	0	30.6398	105.7472	29.1083	0.2090	143	113
1	776.0000	4.0000	10	0	30.6616	105.7648	29.1575	0.3259	144	114
1	777.0000	4.0000	10	0	30.6934	105.6564	29.2191	0.2979	146	114
1	778.0000	4.0000	10	0	30.7459	105.6498	29.0553	0.1810	147	116
1	779.0000	4.0000	10	0	30.8385	105.5265	29.1033	0.1396	154	117
1	780.0000	4.0000	10	0	30.7429	105.4913	29.2331	0.2823	148	125
1	781.0000	4.0000	10	0	30.7213	105.5643	29.1370	0.2675	155	120
1	782.0000	4.0000	10	0	30.7310	105.4574	29.1137	0.2771	154	119
1	783.0000	4.0000	10	0	30.7579	105.5524	29.1447	0.2703	156	121
1	784.0000	4.0000	10	0	30.7266	105.4673	29.0010	0.2159	156	119
1	785.0000	4.0000	10	0	30.6263	105.4863	29.0139	0.2375	151	121
1	786.0000	4.0000	10	0	30.6722	105.5005	29.1236	0.3541	151	121
1	787.0000	4.0000	10	0	30.5666	105.3531	29.1918	0.3155	149	120
1	788.0000	4.0000	10	0	30.3945	104.9325	29.2362	0.4768	155	120
1	789.0000	4.0000	10	0	30.5350	105.3197	29.0412	0.1760	154	121
1	790.0000	4.0000	10	0	30.6880	105.3326	29.0686	0.2688	156	116
1	791.0000	4.0000	10	0	30.5499	105.3553	29.1200	0.2657	149	121
1	792.0000	4.0000	10	0	30.5700	105.3137	29.0737	0.2032	150	119
1	793.0000	4.0000	10	0	30.5551	105.2697	29.0888	0.1320	152	121
1	794.0000	4.0000	10	0	30.4970	105.3137	29.0648	0.2488	154	125
1	795.0000	4.0000	10	0	30.5095	105.3411	29.0649	0.2835	163	125
1	796.0000	4.0000	10	0	30.4400	105.2674	29.1045	0.2226	149	119
1	797.0000	4.0000	10	0	30.4238	105.3057	29.1008	0.2882	149	118
1	798.0000	4.0000	10	0	30.4587	105.2690	28.9081	0.1802	165	124
1	799.0000	4.0000	10	0	30.3197	105.2300	28.8566	0.2454	152	120
1	800.0000	4.0000	10	0	30.4225	105.2099	29.1307	0.3919	142	116
1	801.0000	4.0000	10	0	30.3113	105.2324	28.9493	0.1855	144	123
1	802.0000	4.0000	10	0	30.2828	105.2496	28.8307	0.2121	149	123
1	803.0000	4.0000	10	0	30.3095	105.2337	28.9752	0.3226	153	116
1	804.0000	4.0000	10	0	30.1617	105.2202	28.8526	0.1661	151	115
1	805.0000	4.0000	10	0	30.2451	105.1796	28.9245	0.2535	165	112
1	806.0000	4.0000	10	0	30.0160	105.1455	28.8882	0.3448	145	108
1	807.0000	4.0000	10	0	30.1959	105.2440	28.9371	0.3001	146	111
1	808.0000	4.0000	10	0	30.3069	105.0957	29.0687	0.4156	147	117
1	809.0000	4.0000	10	0	30.0816	105.0804	28.7635	0.1872	147	111
1	810.0000	4.0000	10	0	29.9554	105.0940	28.7378	0.3740	141	102
1	811.0000	4.0000	9	0	29.5719	104.9083	28.4364	0.2927	141	104
1	812.0000	4.0000	10	0	29.7941	104.8888	28.8594	0.3960	142	106
1	813.0000	4.0000	10	0	29.7692	105.0168	28.4841	0.2947	142	109
1	814.0000	4.0000	10	0	29.6291	105.0174	28.3999	0.2506	152	108
1	815.0000	4.0000	10	0	29.7705	105.0056	28.6180	0.3013	148	106
1	816.0000	4.0000	10	0	29.6222	105.1336	28.4371	0.4174	140	104
1	817.0000	4.0000	10	0	29.5244	105.1640	28.4084	0.3175	146	104
1	818.0000	4.0000	10	0	29.2792	105.1632	28.2528	0.2449	138	95
1	819.0000	4.0000	10	0	29.8130	104.8174	28.5974	0.7758	126	73
1	820.0000	4.0000	9	0	29.4011	104.8884	28.5405	0.9916	87	56
1	821.0000	4.0000	7	0	28.6349	107.1593	31.8273	1.0756	66	52
1	822.0000	4.0000	9	0	27.7578	107.6192	31.7536	1.1075	72	50
1	823.0000	4.0000	7	0	28.0993	107.5327	31.7043	0.3233	81	56
1	824.0000	4.0000	9	0	28.2265	107.9386	31.4300	0.3863	82	74
1	825.0000	4.0000	9	0	28.2585	107.7451	31.5539	0.2768	86	67
1	826.0000	4.0000	7	0	28.1048	107.7281	30.6611	1.0795	79	72
1	827.0000	4.0000	6	0	27.9817	107.7049	31.4006	0.2883	79	67
0	828.0000	4.0000	0	3	0.0000	0.0000	0.0000	0.0000	84	74
0	829.0000	4.0000	0	3	0.0000	0.0000	0.0000	0.0000	82	69
1	830.0000	4.0000	7	0	0.6720	83.9827	3.0006	0.3536	89	77
1	831.0000	4.0000	7	0	0.7404	83.7572	3.0980	0.3056	87	72
1	832.0000	4.0000	8	0	0.4186	83.9260	2.9574	0.6681	97	78
1	833.0000	4.0000	8	0	0.5881	83.9357	3.0355	0.3266	86	71
1	834.0000	4.0000	8	0	0.6490	83.9785	2.9760	0.4559	94	75
1	835.0000	4.0000	9	0	0.7477	83.9306	3.0234	0.4560	91	77
1	836.0000	4.0000	9	0	0.8947	83.9411	2.9503	0.4375	98	84
1	837.0000	4.0000	9	0	0.6781	83.8558	3.0424	0.4934	105	81
1	838.0000	4.0000	9	0	0.7559	84.0002	2.9279	0.4550	109	88
1	839.0000	4.0000	10	0	0.5718	83.9593	3.0651	0.4823	115	97
1	840.0000	4.0000	10	0	0.7111	83.9275	2.8869	0.4599	125	91
1	841.0000	4.0000	10	0	0.6478	83.8790	2.8978	0.5115	126	94
1	842.0000	4.0000	10	0	0.6290	83.8520	3.0781	0.4635	128	99
1	843.0000	4.0000	10	0	0.6223	83.9435	2.9026	0.4032	125	93
1	844.0000	4.0000	10	0	0.6101	83.8996	2.9697	0.4401	124	103
1	845.0000	4.0000	10	0	0.6474	83.8717	2.8433	0.4123	133	101
1	846.0000	4.0000	10	0	0.5877	83.8540	2.8213	0.3918	130	99
1	847.0000	4.0000	10	0	0.6836	83.8957	2.6637	0.4439	131	105
1	848.0000	4.0000	10	0	0.6880	83.8899	2.8134	0.4293	125	102
1	849.0000	4.0000	10	0	0.8383	83.8491	2.7020	0.3430	135	112
1	850.0000	4.0000	10	0	0.9017	83.7907	2.7339	0.2745	136	116
1	851.0000	4.0000	9	0	0.9294	83.8630	2.7733	0.3501	134	106
1	852.0000	4.0000	10	0	0.8724	83.8191	2.6520	0.2961	144	120
1	853.0000	4.0000	10	0	0.7590	83.8183	2.7637	0.3670	137	108
1	854.0000	4.0000	10	0	0.9057	83.6821	2.6148	0.6102	132	112
1	855.0000	4.0000	10	0	0.7703	83.8132	2.7703	0.2818	136	111
1	856.0000	4.0000	10	0	0.7717	83.8096	2.6862	0.4411	137	110
1	857.0000	4.0000	10	0	0.7150	83.8651	2.6811	0.3664	135	109
1	858.0000	4.0000	10	0	0.7927	83.7869	2.7653	0.3638	135	106
1	859.0000	4.0000	10	0	0.7715	83.8580	2.6450	0.3609	137	108
1	860.0000	4.0000	9	0	0.6893	83.8909	2.4797	0.5363	136	106
1	861.0000	4.0000	10	0	0.6492	83.8576	2.6698	0.4042	128	101
1	862.0000	4.0000	10	0	0.7026	83.8305	2.7761	0.3481	133	102
1	863.0000	4.0000	9	0	0.5166	83.8917	2.6744	0.4015	127	100
1	864.0000	4.0000	10	0	0.5881	83.8327	2.5476	0.4451	126	100
1	865.0000	4.0000	10	0	0.6646	83.7803	2.6526	0.4126	132	105
1	866.0000	4.0000	10	0	0.7669	83.7063	2.7340	0.4449	126	109
1	867.0000	4.0000	10	0	0.6242	83.8215	2.6452	0.5266	130	107
1	868.0000	4.0000	10	0	0.5345	83.7381	2.7986	0.3879	131	105
1	869.0000	4.0000	10	0	0.3788	83.5395	2.7903	0.6670	137	107
1	870.0000	4.0000	10	0	0.4110	83.7763	2.7717	0.3546	130	105
1	871.0000	4.0000	10	0	0.4884	83.7132	2.7756	0.3876	136	111
1	872.0000	4.0000	10	0	0.4531	83.7409	2.7632	0.3526	140	114
1	873.0000	4.0000	9	0	0.3818	83.7460	2.7768	0.4903	142	116
1	874.0000	4.0000	10	0	0.4819	83.7387	2.7497	0.3734	140	117
1	875.0000	4.0000	10	0	0.4086	83.7163	2.7192	0.3857	139	114
1	876.0000	4.0000	9	0	0.3913	83.7742	2.6933	0.4248	140	114
1	877.0000	4.0000	10	0	0.3682	83.7009	2.7718	0.4541	131	101
1	878.0000	4.0000	10	0	0.4655	83.6924	2.6400	0.3607	124	96
1	879.0000	4.0000	10	0	179.9947	96.3277	177.7221	0.7284	134	98
1	880.0000	4.0000	10	0	0.3908	83.8075	2.8819	0.3057	136	100
1	881.0000	4.0000	10	0	0.2452	83.9376	2.5005	0.3481	128	102
1	882.0000	4.0000	9	0	0.0393	83.9752	2.5439	0.4192	134	107
1	883.0000	4.0000	9	0	0.0833	84.0366	2.5256	0.5078	131	97
1	884.0000	4.0000	10	0	179.8423	95.9334	177.3949	0.5632	127	107
1	885.0000	4.0000	10	0	0.1272	83.9382	2.5190	0.5731	132	102
1	886.0000	4.0000	10	0	179.9955	95.9689	177.5514	0.3854	134	98
1	887.0000	4.0000	10	0	179.9191	95.9420	177.4332	0.5229	134	95
1	888.0000	4.0000	10	0	179.8895	95.9703	177.4958	0.3584	125	98
1	889.0000	4.0000	10	0	179.8901	95.9331	177.5647	0.3972	126	92
1	890.0000	4.0000	10	0	179.9576	95.9052	177.3963	0.3996	130	96
1	891.0000	4.0000	10	0	179.8305	95.9580	177.4455	0.3870	126	95
1	892.0000	4.0000	9	0	179.7617	95.8211	177.4987	0.4945	128	92
1	893.0000	4.0000	10	0	0.0556	84.0457	2.4202	0.3749	130	98
1	894.0000	4.0000	9	0	179.8796	95.8539	177.4879	0.3609	132	99
1	895.0000	4.0000	10	0	179.9856	95.8841	177.5577	0.3174	117	96
1	896.0000	4.0000	10	0	179.8538	95.8936	177.4423	0.4669	121	107
1	897.0000	4.0000	9	0	0.1405	84.1775	2.4868	0.3506	119	99
1	898.0000	4.0000	10	0	0.2313	84.1200	2.4366	0.3115	126	105
1	899.0000	4.0000	10	0	0.4066	84.1127	2.5047	0.3612	132	102
1	900.0000	4.0000	9	0	0.2093	84.0164	2.4680	0.4397	124	104
1	901.0000	4.0000	10	0	0.3465	84.0381	2.4731	0.3448	127	105
1	902.0000	4.0000	10	0	0.3042	84.0069	2.2322	0.4926	129	104
1	903.0000	4.0000	10	0	0.4564	84.0053	2.2751	0.3238	133	111
1	904.0000	4.0000	10	0	0.5296	83.9497	2.4944	0.4060	132	112
1	905.0000	4.0000	10	0	0.3134	84.0412	2.4676	0.3828	133	110
1	906.0000	4.0000	10	0	0.3941	84.0104	2.2297	0.5895	140	112
1	907.0000	4.0000	10	0	0.4949	83.9507	2.1976	0.5090	141	113
1	908.0000	4.0000	10	0	0.5264	84.0044	2.2795	0.3537	139	115
1	909.0000	4.0000	10	0	0.4110	84.0580	2.2914	0.4331	140	121
1	910.0000	4.0000	10	0	0.6233	84.0556	2.3066	0.4216	148	123
1	911.0000	4.0000	10	0	0.5030	84.0576	2.0738	0.4103	137	123
1	912.0000	4.0000	10	0	0.5609	84.0693	2.1164	0.4192	140	124
1	913.0000	4.0000	10	0	0.5938	84.0612	2.1874	0.3752	154	128
1	914.0000	4.0000	10	0	0.5941	84.0867	2.2015	0.5494	141	120
1	915.0000	4.0000	10	0	0.7170	84.0420	2.2716	0.3804	151	130
1	916.0000	4.0000	10	0	0.6080	84.0788	2.1532	0.4039	140	129
1	917.0000	4.0000	10	0	0.7917	84.0729	2.0908	0.3868	148	129
1	918.0000	4.0000	10	0	0.8784	84.0645	2.1137	0.3812	149	123
1	919.0000	4.0000	10	0	0.8591	84.0376	1.9924	0.3526	150	123
1	920.0000	4.0000	10	0	0.7872	84.0532	2.0946	0.4018	144	127
1	921.0000	4.0000	10	0	0.9676	84.0070	2.0624	0.3734	147	125
1	922.0000	4.0000	10	0	0.8728	84.0601	2.2102	0.3928	156	124
1	923.0000	4.0000	10	0	0.9017	84.0633	2.1208	0.4660	145	120
1	924.0000	4.0000	10	0	0.9219	83.9934	2.2440	0.3573	153	130
1	925.0000	4.0000	10	0	0.9041	84.0462	2.2483	0.3785	155	130
1	926.0000	4.0000	10	0	0.8794	84.0267	2.2182	0.4473	149	124
1	927.0000	4.0000	9	0	0.9395	84.0436	2.2321	0.4210	153	129
1	928.0000	4.0000	10	0	0.8413	84.0207	2.2389	0.3639	149	129
1	929.0000	4.0000	10	0	0.8000	84.0076	2.2508	0.3775	149	129
1	930.0000	4.0000	10	0	0.8799	84.0124	2.1724	0.3252	155	128
1	931.0000	4.0000	10	0	0.8062	84.0268	2.2568	0.3284	149	125
1	932.0000	4.0000	10	0	0.8399	83.9836	2.4247	0.4329	145	129
1	933.0000	4.0000	10	0	0.8823	83.9604	2.2568	0.3617	140	120
1	934.0000	4.0000	9	0	0.7436	84.0001	2.4070	0.3832	150	127
1	935.0000	4.0000	10	0	0.6669	83.9467	2.3768	0.3571	150	123
1	936.0000	4.0000	10	0	0.6329	83.9373	2.3998	0.3334	147	123
1	937.0000	4.0000	10	0	0.3553	83.9758	2.5126	0.4070	142	123
1	938.0000	4.0000	10	0	0.3901	83.9164	2.4370	0.3546	147	122
1	939.0000	4.0000	10	0	0.4092	83.9273	2.4365	0.3769	140	118
1	940.0000	4.0000	10	0	0.3122	83.9309	2.4934	0.3643	146	127
1	941.0000	4.0000	10	0	0.2882	83.9235	2.4514	0.3685	146	125
1	942.0000	4.0000	10	0	0.3145	83.9250	2.6242	0.4056	148	127
1	943.0000	4.0000	10	0	0.2227	83.9133	2.5583	0.3602	150	125
1	944.0000	4.0000	10	0	0.0573	83.9739	2.5620	0.3578	145	124
1	945.0000	4.0000	10	0	0.1023	83.8797	2.4954	0.3431	151	124
1	946.0000	4.0000	10	0	0.0532	83.8985	2.5840	0.2991	141	125
1	947.0000	4.0000	10	0	0.0310	83.8947	2.5996	0.4057	152	131
1	948.0000	4.0000	10	0	0.0665	83.8779	2.5477	0.4085	138	117
1	949.0000	4.0000	10	0	179.9824	96.1436	177.3053	0.3486	145	128
1	950.0000	4.0000	10	0	179.9842	96.1769	177.3124	0.3679	147	120
1	951.0000	4.0000	10	0	0.0390	83.8432	2.8625	0.3442	150	122
1	952.0000	4.0000	10	0	0.1160	83.8499	2.8248	0.3766	152	126
1	953.0000	4.0000	9	0	179.9178	96.1708	177.3014	0.4546	151	139
1	954.0000	4.0000	10	0	179.9150	96.1611	177.2060	0.3627	151	127
1	955.0000	4.0000	9	0	179.9276	96.1795	177.2750	0.3615	148	143
1	956.0000	4.0000	10	0	179.8923	96.1966	177.2447	0.4103	150	124
1	957.0000	4.0000	10	0	179.9042	96.2202	177.3393	0.3558	152	124
1	958.0000	4.0000	10	0	179.8629	96.2372	177.2322	0.3303	139	123
1	959.0000	4.0000	9	0	179.8262	96.2632	177.1880	0.3005	154	129
1	960.0000	4.0000	10	0	179.8067	96.1711	177.0198	0.4605	142	125
1	961.0000	4.0000	9	0	179.7110	96.2281	177.3492	0.3583	145	131
1	962.0000	4.0000	9	0	179.7155	96.2115	177.1819	0.3542	145	126
1	963.0000	4.0000	10	0	179.7855	96.2384	177.2408	0.3392	144	129
1	964.0000	4.0000	9	0	179.7861	96.2112	177.0560	0.4885	160	128
1	965.0000	4.0000	9	0	179.8125	96.2685	177.0308	0.3088	141	128
1	966.0000	4.0000	9	0	179.6705	96.2426	176.9594	0.3724	151	124
1	967.0000	4.0000	9	0	179.6824	96.2461	176.9682	0.3603	148	133
1	968.0000	4.0000	9	0	179.7529	96.2299	176.9883	0.3917	154	137
1	969.0000	4.0000	9	0	179.6960	96.3353	177.0289	0.3976	165	133
1	970.0000	4.0000	9	0	179.6927	96.2655	176.9696	0.3636	169	144
1	971.0000	4.0000	9	0	179.6788	96.2479	176.9539	0.3738	153	131
1	972.0000	4.0000	9	0	179.6290	96.2273	176.8691	0.4334	152	133
1	973.0000	4.0000	9	0	179.6182	96.2670	176.8826	0.3765	163	137
1	974.0000	4.0000	9	0	179.5491	96.2777	177.0385	0.4387	151	132
1	975.0000	4.0000	9	0	179.5773	96.2310	176.9470	0.3800	154	126
1	976.0000	4.0000	9	0	179.5560	96.2752	177.0278	0.2756	157	129
1	977.0000	4.0000	9	0	179.6235	96.2192	177.0017	0.3962	152	135
1	978.0000	4.0000	9	0	179.5829	96.2408	177.0142	0.3697	148	134
1	979.0000	4.0000	9	0	179.6042	96.2415	176.9031	0.5024	147	126
1	980.0000	4.0000	9	0	179.6421	96.2556	177.0057	0.3446	144	118
1	981.0000	4.0000	9	0	179.8387	96.4914	176.8551	0.5197	136	102
1	982.0000	4.0000	9	0	1.1594	83.1873	3.1934	0.9365	140	99
1	983.0000	4.0000	9	0	1.7064	83.2457	2.9227	0.7230	137	114
1	984.0000	4.0000	9	0	2.2067	83.4355	2.9658	0.4164	144	122
1	985.0000	4.0000	9	0	2.2577	83.4044	2.8871	0.3284	135	119
1	986.0000	4.0000	9	0	1.6702	83.2070	3.1715	0.6496	139	115
1	987.0000	4.0000	9	0	1.5277	83.1927	3.3556	0.5078	142	106
1	988.0000	4.0000	9	0	0.7506	83.4460	3.6433	0.5404	150	114
1	989.0000	4.0000	9	0	0.5333	83.4671	3.7772	0.5088	141	126
1	990.0000	4.0000	9	0	0.3683	83.5531	3.8209	0.3653	148	125
1	991.0000	4.0000	9	0	0.4270	83.5585	3.7582	0.4336	149	127
1	992.0000	4.0000	9	0	0.3338	83.4193	3.7479	0.3961	152	127
1	993.0000	4.0000	9	0	0.2339	83.5519	3.5920	0.4157	144	136
1	994.0000	4.0000	9	0	0.2177	83.5854	3.5664	0.4158	153	133
1	995.0000	4.0000	9	0	0.3056	83.5158	3.5924	0.3831	150	137
1	996.0000	4.0000	9	0	0.1799	83.5995	3.5614	0.3947	149	131
1	997.0000	4.0000	9	0	0.1014	83.6198	3.4433	0.4947	158	139
1	998.0000	4.0000	9	0	0.1106	83.5816	3.5398	0.4544	152	133
1	999.0000	4.0000	9	0	0.3089	83.5017	3.4480	0.4221	149	135
1	1000.0000	4.0000	9	0	0.2769	83.5619	3.4543	0.3350	147	134
1	1001.0000	4.0000	9	0	0.2423	83.6644	3.4802	0.5211	157	139
1	1002.0000	4.0000	9	0	0.3682	83.5096	3.5961	0.4061	153	133
1	1003.0000	4.0000	9	0	0.8673	83.3833	3.6816	0.3806	161	125
1	1004.0000	4.0000	9	0	1.3269	83.4344	3.6106	0.3694	153	130
1	1005.0000	4.0000	9	0	1.5840	83.4748	3.5898	0.3559	149	128
1	1006.0000	4.0000	8	0	1.5373	83.5663	3.5482	0.4349	153	128
1	1007.0000	4.0000	9	0	1.4741	83.4225	3.3429	0.3013	156	131
1	1008.0000	4.0000	9	0	1.6142	83.4482	3.3573	0.3421	153	134
1	1009.0000	4.0000	9	0	1.6674	83.4486	3.4455	0.4263	155	130
1	1010.0000	4.0000	9	0	1.6767	83.3484	3.4762	0.3140	152	126
1	1011.0000	4.0000	9	0	1.5815	83.3793	3.3550	0.4156	152	133
1	1012.0000	4.0000	9	0	1.6755	83.4370	3.4473	0.3927	150	129
1	1013.0000	4.0000	9	0	1.7157	83.4196	3.4765	0.4580	144	129
1	1014.0000	4.0000	9	0	1.8022	83.4194	3.3299	0.3601	149	125
1	1015.0000	4.0000	9	0	1.7311	83.4121	3.4354	0.4047	154	128
1	1016.0000	4.0000	9	0	1.7834	83.4320	3.3955	0.4029	152	132
1	1017.0000	4.0000	9	0	1.8228	83.4219	3.2907	0.3132	150	130
1	1018.0000	4.0000	9	0	1.7423	83.4195	3.3588	0.3777	148	123
1	1019.0000	4.0000	9	0	1.7712	83.4026	3.3375	0.3500	147	129
1	1020.0000	4.0000	9	0	1.7660	83.4226	3.4132	0.3366	149	127
1	1021.0000	4.0000	9	0	1.7220	83.4831	3.3602	0.4028	152	127
1	1022.0000	4.0000	9	0	1.7319	83.4957	3.3820	0.5021	151	129
1	1023.0000	4.0000	9	0	1.7748	83.4227	3.3558	0.4157	157	128
1	1024.0000	4.0000	9	0	1.7846	83.4367	3.4079	0.3837	151	131
1	1025.0000	4.0000	9	0	1.7545	83.4598	3.5258	0.5957	149	129
1	1026.0000	4.0000	9	0	1.9432	83.3913	3.5377	0.5216	158	130
1	1027.0000	4.0000	9	0	2.0508	83.4599	3.6340	0.4126	149	123
1	1028.0000	4.0000	9	0	2.1969	83.4188	3.5600	0.3420	149	130
1	1029.0000	4.0000	9	0	2.2653	83.3530	3.6224	0.3615	150	130
1	1030.0000	4.0000	9	0	2.3020	83.4085	3.5856	0.3647	147	133
1	1031.0000	4.0000	9	0	2.3728	83.3733	3.5989	0.4354	135	117
1	1032.0000	4.0000	8	0	2.5394	83.2041	3.7876	0.5711	137	111
1	1033.0000	4.0000	9	0	3.3135	83.0236	3.2960	0.6593	141	118
1	1034.0000	4.0000	9	0	4.2588	83.2498	3.0497	0.3868	153	119
1	1035.0000	4.0000	8	0	4.2192	83.2990	3.0092	0.3825	154	120
1	1036.0000	4.0000	9	0	4.2038	83.2168	3.1166	0.3352	146	118
1	1037.0000	4.0000	9	0	4.1290	83.1949	3.0574	0.3344	139	122
1	1038.0000	4.0000	9	0	4.2288	83.1339	3.1366	0.3994	145	110
1	1039.0000	4.0000	9	0	4.0342	83.2185	3.1668	0.3362	148	115
1	1040.0000	4.0000	8	0	4.1804	83.1875	3.0450	0.3275	130	110
1	1041.0000	4.0000	9	0	4.2476	83.2379	3.2138	0.3903	125	101
1	1042.0000	4.0000	9	0	4.2111	83.2618	3.2033	0.3621	122	98
1	1043.0000	4.0000	9	0	4.3895	83.0701	2.9179	0.5991	134	81
1	1044.0000	4.0000	8	0	4.6893	82.6944	3.2248	0.7694	93	62
1	1045.0000	4.0000	7	0	6.1918	82.6479	2.7737	0.8652	79	55
1	1046.0000	4.0000	9	0	6.8856	82.8186	3.4076	0.9109	84	54
1	1047.0000	4.0000	7	0	8.0485	82.8482	2.8800	0.3900	100	61
1	1048.0000	4.0000	9	0	7.6065	82.8805	2.9858	0.5950	94	74
1	1049.0000	4.0000	9	0	7.7853	82.7424	2.8317	0.2874	104	71
1	1050.0000	4.0000	9	0	7.7183	82.7660	2.7612	0.5907	105	77
1	1051.0000	4.0000	9	0	7.7843	82.9622	3.0399	0.7213	108	80
1	1052.0000	4.0000	9	0	7.9070	82.9093	2.9810	0.4459	117	82
1	1053.0000	4.0000	9	0	7.7962	82.9705	3.0045	0.4941	118	85
1	1054.0000	4.0000	9	0	8.0344	82.8897	2.8038	0.2695	124	92
1	1055.0000	4.0000	9	0	8.0591	82.9997	2.8860	0.4792	128	87
1	1056.0000	4.0000	9	0	8.1691	82.9205	2.6545	0.4492	132	91
1	1057.0000	4.0000	9	0	7.9667	82.9363	2.9534	0.5374	121	85
1	1058.0000	4.0000	8	0	7.7695	82.9941	2.8551	0.5194	113	81
1	1059.0000	4.0000	8	0	7.9779	82.9524	3.0147	0.4687	98	73
1	1060.0000	4.0000	8	0	8.3346	82.7268	2.9348	0.6366	94	67
1	1061.0000	4.0000	9	0	8.0539	83.0160	2.8801	0.4617	92	65
1	1062.0000	4.0000	8	0	7.8886	82.8019	2.9445	0.4415	78	57
1	1063.0000	4.0000	6	0	8.0021	82.9710	3.2778	0.3722	62	57
1	1064.0000	4.0000	6	0	13.4531	80.2372	162.1685	1.0729	59	53
1	1065.0000	4.0000	9	0	18.2075	84.5382	91.4883	0.4366	76	58
1	1066.0000	4.0000	10	0	18.1112	84.4761	91.4243	0.3977	84	63
1	1067.0000	4.0000	9	0	18.0938	84.4495	91.5595	0.5829	91	66
1	1068.0000	4.0000	10	0	18.0528	84.5976	91.4973	0.4617	87	70
1	1069.0000	4.0000	10	0	17.8192	84.4787	91.3297	0.5427	97	70
1	1070.0000	4.0000	10	0	17.8860	84.6564	91.4066	0.5649	93	63
1	1071.0000	4.0000	10	0	18.1808	84.4952	91.4962	0.4218	93	66
1	1072.0000	4.0000	9	0	17.9187	84.5562	91.3476	0.6021	81	60
1	1073.0000	4.0000	10	0	18.3205	84.2237	91.6227	0.4090	84	60
1	1074.0000	4.0000	10	0	18.1202	84.2268	91.4242	0.4227	72	56
1	1075.0000	4.0000	10	0	18.1427	84.2840	91.3387	0.4272	81	52
1	1076.0000	4.0000	10	0	18.1493	84.2450	91.3199	0.4372	78	60
1	1077.0000	4.0000	9	0	17.9702	84.1727	91.1967	0.3055	83	60
1	1078.0000	4.0000	10	0	18.0573	84.1865	91.2973	0.5925	73	53
1	1079.0000	4.0000	7	0	18.1252	84.2016	91.5246	0.6672	57	42
1	1080.0000	4.0000	9	0	4.5091	82.4098	3.3659	0.7445	69	57
1	1081.0000	4.0000	9	0	4.9000	82.6646	3.5491	0.4300	105	75
1	1082.0000	4.0000	9	0	4.8985	82.8006	3.5364	0.4678	128	100
1	1083.0000	4.0000	9	0	4.8630	82.7983	3.6263	0.4936	134	106
1	1084.0000	4.0000	9	0	4.7384	82.8098	3.5348	0.3782	129	114
1	1085.0000	4.0000	9	0	4.6943	82.9273	3.3772	0.5159	135	114
1	1086.0000	4.0000	9	0	4.7186	82.8412	3.4711	0.3489	147	121
1	1087.0000	4.0000	9	0	4.6941	82.9077	3.6389	0.5439	147	118
1	1088.0000	4.0000	9	0	4.8683	82.8848	3.5573	0.3787	138	115
1	1089.0000	4.0000	9	0	4.7117	82.8713	3.4662	0.4802	138	116
1	1090.0000	4.0000	9	0	4.5252	82.8437	3.4144	0.3583	141	118
1	1091.0000	4.0000	9	0	4.6046	82.6957	3.2350	0.4850	140	113
1	1092.0000	4.0000	9	0	4.0040	82.8830	3.2964	0.4533	139	116
1	1093.0000	4.0000	9	0	3.8637	82.9925	3.2410	0.4209	134	114
1	1094.0000	4.0000	9	0	3.9042	82.8938	3.4238	0.4123	136	110
1	1095.0000	4.0000	9	0	3.9151	82.8746	3.3617	0.4090	134	114
1	1096.0000	4.0000	9	0	3.9976	82.9714	3.3970	0.4303	133	115
1	1097.0000	4.0000	9	0	3.8629	82.9362	3.1728	0.3630	136	108
1	1098.0000	4.0000	9	0	3.6726	82.9908	3.3822	0.6067	141	110
1	1099.0000	4.0000	9	0	3.9539	82.9686	3.3337	0.4396	130	115
1	1100.0000	4.0000	9	0	3.9789	82.8827	3.2242	0.3083	135	115
1	1101.0000	4.0000	9	0	3.8524	82.9458	3.1864	0.4381	126	115
1	1102.0000	4.0000	9	0	3.8896	82.9319	3.1928	0.4171	128	113
1	1103.0000	4.0000	9	0	3.8363	82.9150	3.1615	0.5265	132	114
1	1104.0000	4.0000	9	0	3.5881	82.9814	3.0898	0.4508	132	116
1	1105.0000	4.0000	9	0	3.5434	82.8772	3.1109	0.4212	125	111
1	1106.0000	4.0000	9	0	3.3849	82.9755	3.2508	0.4191	134	109
1	1107.0000	4.0000	9	0	3.2700	82.8801	3.1205	0.3611	136	110
1	1108.0000	4.0000	9	0	3.2042	82.9347	3.2094	0.3483	128	108
1	1109.0000	4.0000	9	0	3.2584	82.8902	3.3273	0.3865	128	110
1	1110.0000	4.0000	9	0	3.1955	82.9872	3.3464	0.4700	137	110
1	1111.0000	4.0000	9	0	3.2227	82.9608	3.3284	0.4222	130	104
1	1112.0000	4.0000	9	0	3.3016	82.8942	3.2479	0.5337	136	104
1	1113.0000	4.0000	9	0	3.1543	82.8838	3.0794	0.4350	137	108
1	1114.0000	4.0000	9	0	3.3063	82.9197	3.1467	0.4005	128	105
1	1115.0000	4.0000	9	0	3.4053	82.8189	3.3266	0.4098	132	105
1	1116.0000	4.0000	9	0	3.0024	82.9531	3.1770	0.5607	131	107
1	1117.0000	4.0000	9	0	3.1943	82.9192	3.1545	0.4357	122	100
1	1118.0000	4.0000	9	0	3.2319	82.8485	3.1786	0.4577	127	104
1	1119.0000	4.0000	9	0	3.2191	82.9167	3.2762	0.3700	123	98
1	1120.0000	4.0000	9	0	3.2114	82.8189	3.5634	0.5482	132	94
1	1121.0000	4.0000	9	0	3.0220	82.8486	3.2793	0.4463	125	95
1	1122.0000	4.0000	9	0	3.0799	82.8448	3.0465	0.5288	123	98
1	1123.0000	4.0000	9	0	3.0730	82.8026	3.1560	0.6056	119	98
1	1124.0000	4.0000	9	0	2.9429	82.7943	3.1989	0.5197	118	92
1	1125.0000	4.0000	9	0	2.6457	82.6447	3.2519	0.5848	124	94
1	1126.0000	4.0000	9	0	2.4088	82.5921	3.5268	0.3583	118	92
1	1127.0000	4.0000	9	0	2.0676	82.6456	3.3026	0.5640	125	96
1	1128.0000	4.0000	9	0	2.1957	82.4825	3.2919	0.4756	117	97
1	1129.0000	4.0000	9	0	2.3742	82.5588	3.2399	0.3708	124	104
1	1130.0000	4.0000	9	0	2.2754	82.6035	3.3523	0.4909	130	99
1	1131.0000	4.0000	9	0	2.2511	82.5940	3.2113	0.3482	124	105
1	1132.0000	4.0000	9	0	2.3248	82.5136	3.3384	0.3580	126	101
1	1133.0000	4.0000	9	0	2.3477	82.5475	3.3009	0.3393	126	101
1	1134.0000	4.0000	9	0	2.2627	82.5724	3.2063	0.3931	135	106
1	1135.0000	4.0000	9	0	2.2012	82.6327	3.1837	0.4152	129	107
1	1136.0000	4.0000	9	0	2.2214	82.6075	3.2418	0.3926	126	103
1	1137.0000	4.0000	9	0	2.1645	82.5352	3.2367	0.5068	129	110
1	1138.0000	4.0000	9	0	2.2890	82.5076	3.2787	0.4437	141	110
1	1139.0000	4.0000	9	0	2.3844	82.5226	3.2407	0.3256	141	113
1	1140.0000	4.0000	9	0	2.1361	82.5262	3.1973	0.3520	141	111
1	1141.0000	4.0000	9	0	2.1930	82.5297	3.2685	0.3580	131	110
[truncated: 90,321,553 more chars]
