# Supplementary material for: Intracrystalline deformation microstructures in natural olivine with implications for stress estimation
Source: Sci Rep. 2022 Nov 22;12:20069. doi: 10.1038/s41598-022-24538-2 (PMC9681765; doi:10.1038/s41598-022-24538-2)
Supplement: Supplementary file 4 — Supplementary Information 4. [file 41598_2022_24538_MOESM4_ESM.zip › grain-4.ctf]

Channel Text File
Prj	grain-4
Author	
JobMode	Grid
XCells	1612
YCells	910
XStep	1.0000
YStep	1.0000
AcqE1	0.0000
AcqE2	0.0000
AcqE3	0.0000
Euler angles refer to Sample Coordinate system (CS0)!	Mag	71.0000	Coverage	99	Device	0	KV	20.0000	TiltAngle	70.0000	TiltAxis	0	DetectorOrientationE1	359.9495	DetectorOrientationE2	94.1684	DetectorOrientationE3	0.0421	WorkingDistance	13.5947	InsertionDistance	193.0
Phases	7
4.756;10.207;5.980	90.000;90.000;90.000	Forsterite	3	0			[Forsteri.cry]
18.241;8.830;5.185	90.000;90.000;90.000	Enstatite  Opx AV77	3	0			[Enstatit.cry]
9.746;8.990;5.251	90.000;105.630;90.000	Diopside   CaMgSi2O6	2	0			[Diopside.cry]
8.206;8.206;8.206	90.000;90.000;90.000	Spinel - (Mg,Fe)2SiO4	11	227			American Mineralogist, (1993), vol. 78, 页面 1320-1323
9.922;18.219;5.360	90.000;104.810;90.000	Amphibole	2	12			American Mineralogist, (1993), vol. 78, 页面 746-752
11.507;11.507;11.507	90.000;90.000;90.000	Pyrope	11	230			American Mineralogist, (1975), vol. 60, 页面 218-228
8.194;12.897;14.190	92.980;115.820;91.150	Anorthite	1	2			American Mineralogist, (1973), vol. 58, 页面 665-675
Phase	X	Y	Bands	Error	Euler1	Euler2	Euler3	MAD	BC	BS
2	0.0000	0.0000	9	0	29.9109	9.3408	90.5068	0.3037	92	74
2	1.0000	0.0000	9	0	30.7679	9.2259	90.2770	0.4566	105	72
2	2.0000	0.0000	8	0	29.8863	9.4480	90.7595	0.4406	91	71
2	3.0000	0.0000	9	0	29.9846	9.3399	90.4688	0.4078	103	77
2	4.0000	0.0000	9	0	29.9638	9.5001	90.4188	0.4430	99	75
2	5.0000	0.0000	9	0	29.7709	9.4194	90.7496	0.2590	105	84
2	6.0000	0.0000	7	0	29.9727	9.4247	90.6910	0.2860	101	79
2	7.0000	0.0000	8	0	30.0010	9.4216	90.5561	0.3570	101	77
2	8.0000	0.0000	8	0	29.6470	9.4454	90.9557	0.3199	100	84
2	9.0000	0.0000	8	0	29.6416	9.4848	90.8989	0.3649	103	78
2	10.0000	0.0000	8	0	29.9269	9.5813	90.6077	0.2718	96	81
2	11.0000	0.0000	7	0	29.8101	9.6085	90.7344	0.3269	101	83
2	12.0000	0.0000	8	0	29.4708	9.5412	91.3267	0.3235	98	80
2	13.0000	0.0000	8	0	30.3845	9.5316	90.3443	0.3123	109	86
2	14.0000	0.0000	8	0	28.1559	9.3227	92.3584	0.4973	105	84
2	15.0000	0.0000	9	0	30.0796	9.3618	90.3284	0.6605	107	83
2	16.0000	0.0000	7	0	29.2671	9.2317	91.3681	0.4814	106	78
2	17.0000	0.0000	9	0	28.1894	9.1491	92.4606	0.5397	96	76
2	18.0000	0.0000	8	0	29.3579	9.3089	91.7748	0.7319	96	74
2	19.0000	0.0000	9	0	29.7557	9.2524	90.6069	0.9020	91	67
2	20.0000	0.0000	8	0	30.3405	9.1676	91.0421	0.6835	88	71
2	21.0000	0.0000	9	0	30.7588	9.5228	89.9670	0.7744	94	75
2	22.0000	0.0000	9	0	32.2458	9.5216	88.5306	0.6819	95	72
2	23.0000	0.0000	8	0	31.6758	9.4704	89.5889	0.9348	96	80
2	24.0000	0.0000	8	0	29.2068	9.4060	91.4336	0.5268	103	75
2	25.0000	0.0000	9	0	28.8264	9.4392	91.7001	0.5054	104	74
2	26.0000	0.0000	9	0	27.8023	9.4872	92.5955	0.3671	105	77
2	27.0000	0.0000	8	0	29.5805	9.5197	90.8573	0.3267	94	83
2	28.0000	0.0000	8	0	28.2420	9.2224	92.3916	0.5156	98	83
2	29.0000	0.0000	9	0	30.6728	9.6841	89.8377	0.4319	105	86
2	30.0000	0.0000	9	0	29.1003	9.6145	91.1054	0.6341	105	89
2	31.0000	0.0000	9	0	28.8636	9.6749	91.2010	0.2369	105	85
2	32.0000	0.0000	8	0	29.4789	9.8043	91.0703	0.6523	103	77
2	33.0000	0.0000	8	0	28.2317	9.7610	91.9273	0.3817	104	74
2	34.0000	0.0000	8	0	29.7968	9.7112	90.4119	0.3255	106	82
2	35.0000	0.0000	8	0	30.6762	9.6719	89.5608	0.6282	101	82
2	36.0000	0.0000	9	0	28.7048	9.6418	91.2167	0.4208	106	72
2	37.0000	0.0000	9	0	28.4575	9.8337	91.2940	0.3101	98	73
2	38.0000	0.0000	7	0	29.6181	9.4875	91.0601	0.6442	89	63
2	39.0000	0.0000	8	0	28.2182	9.5872	91.7406	0.5892	84	54
2	40.0000	0.0000	9	0	31.8507	9.6271	88.0884	0.4690	64	51
2	41.0000	0.0000	8	0	31.1155	9.8726	88.3718	0.6988	60	66
2	42.0000	0.0000	8	0	28.6105	9.0888	91.2143	1.2065	63	47
2	43.0000	0.0000	6	0	31.0835	9.3896	88.6762	0.8892	51	54
0	44.0000	0.0000	0	3	0.0000	0.0000	0.0000	0.0000	50	41
2	45.0000	0.0000	6	0	29.4947	7.5041	89.6481	1.4876	37	40
0	46.0000	0.0000	0	3	0.0000	0.0000	0.0000	0.0000	30	40
0	47.0000	0.0000	0	3	0.0000	0.0000	0.0000	0.0000	36	48
0	48.0000	0.0000	0	3	0.0000	0.0000	0.0000	0.0000	31	41
0	49.0000	0.0000	0	3	0.0000	0.0000	0.0000	0.0000	31	38
3	50.0000	0.0000	6	0	4.6122	40.8265	230.6530	1.1422	40	38
0	51.0000	0.0000	0	3	0.0000	0.0000	0.0000	0.0000	33	38
0	52.0000	0.0000	0	3	0.0000	0.0000	0.0000	0.0000	37	43
3	53.0000	0.0000	6	0	11.8417	72.8937	68.7514	1.9187	37	44
1	54.0000	0.0000	9	0	3.2035	38.9251	124.0193	0.8277	45	50
1	55.0000	0.0000	8	0	2.6200	39.0079	124.5092	0.9468	56	53
1	56.0000	0.0000	7	0	1.9576	39.1772	125.4630	0.5307	64	67
1	57.0000	0.0000	8	0	2.4341	39.3519	124.8966	0.3902	73	64
1	58.0000	0.0000	10	0	2.5503	39.4211	124.5161	0.5051	81	84
1	59.0000	0.0000	8	0	2.5500	39.4321	124.6069	0.3157	76	77
1	60.0000	0.0000	9	0	1.7166	39.5675	125.4258	0.3344	92	83
1	61.0000	0.0000	9	0	2.6950	39.4216	124.3546	0.3993	83	73
1	62.0000	0.0000	8	0	3.1011	39.3860	124.4876	0.5716	81	79
1	63.0000	0.0000	10	0	2.8146	39.5460	124.3816	0.2333	78	88
1	64.0000	0.0000	10	0	2.7625	39.5705	124.3697	0.2330	92	91
1	65.0000	0.0000	8	0	2.7818	39.6258	124.5062	0.2129	92	82
1	66.0000	0.0000	9	0	3.0815	39.5872	124.1192	0.2577	93	86
1	67.0000	0.0000	8	0	2.3298	39.5829	124.7503	0.2844	91	88
1	68.0000	0.0000	10	0	2.9586	39.6613	124.1330	0.2197	95	85
1	69.0000	0.0000	10	0	3.0544	39.5038	124.2866	0.5389	88	93
1	70.0000	0.0000	8	0	2.7892	39.5846	124.2690	0.3614	80	71
1	71.0000	0.0000	10	0	3.3079	39.6022	123.9419	0.3904	90	93
1	72.0000	0.0000	9	0	2.5226	39.5753	124.5455	0.2389	86	88
1	73.0000	0.0000	8	0	3.1265	39.6554	124.0338	0.2617	95	80
1	74.0000	0.0000	9	0	3.2569	39.7608	123.9876	0.2210	83	81
1	75.0000	0.0000	9	0	3.0999	39.7213	123.9507	0.2456	92	76
1	76.0000	0.0000	8	0	3.2068	39.6128	123.8746	0.2398	88	78
1	77.0000	0.0000	7	0	2.1742	39.4981	124.7647	0.2164	87	76
1	78.0000	0.0000	9	0	2.9638	39.7402	124.0228	0.2470	91	83
1	79.0000	0.0000	9	0	3.0592	39.7285	124.0484	0.1554	91	80
1	80.0000	0.0000	8	0	2.1831	39.7007	124.5698	0.3142	95	79
1	81.0000	0.0000	8	0	3.0642	39.6235	124.1264	0.4119	82	80
1	82.0000	0.0000	7	0	2.6502	39.6244	124.3366	0.2158	86	70
1	83.0000	0.0000	9	0	3.5239	39.5958	123.8590	0.3680	85	81
1	84.0000	0.0000	8	0	2.6558	39.6732	124.2106	0.2438	82	72
1	85.0000	0.0000	9	0	2.7201	39.6456	124.0213	0.3056	73	78
1	86.0000	0.0000	9	0	5.1268	39.5563	122.1211	0.3866	86	82
1	87.0000	0.0000	9	0	2.7832	39.1719	124.2217	0.8230	95	80
1	88.0000	0.0000	8	0	3.2711	39.7026	123.7847	0.3191	85	76
1	89.0000	0.0000	8	0	3.1177	39.8236	123.4219	0.5848	87	88
1	90.0000	0.0000	9	0	3.7935	39.6122	123.3879	0.2689	81	79
1	91.0000	0.0000	8	0	3.3659	39.6613	123.6545	0.2264	74	75
1	92.0000	0.0000	9	0	3.4914	39.7237	123.5773	0.1396	80	83
1	93.0000	0.0000	10	0	3.5916	39.7463	123.5979	0.1784	81	88
1	94.0000	0.0000	9	0	3.6176	39.3774	123.9652	0.8130	75	82
1	95.0000	0.0000	8	0	1.8914	39.2745	124.5014	0.8492	84	74
1	96.0000	0.0000	10	0	3.3812	39.7109	123.7023	0.3007	84	87
1	97.0000	0.0000	9	0	3.3544	39.8844	123.6016	0.3903	91	86
1	98.0000	0.0000	8	0	3.5406	39.7640	123.6206	0.2289	89	95
1	99.0000	0.0000	9	0	3.5094	39.6345	123.8447	0.4291	96	96
1	100.0000	0.0000	8	0	3.5664	39.7569	123.5380	0.2470	86	81
1	101.0000	0.0000	9	0	3.4525	39.7885	123.5963	0.2354	85	93
1	102.0000	0.0000	10	0	3.3254	39.7227	123.8186	0.2753	85	91
1	103.0000	0.0000	9	0	3.3822	39.6687	123.5930	0.2408	87	81
1	104.0000	0.0000	9	0	3.6849	39.7762	123.4114	0.1866	80	86
1	105.0000	0.0000	8	0	2.9485	39.6687	124.2437	0.2350	76	81
1	106.0000	0.0000	10	0	3.4882	39.6812	123.7190	0.3155	86	87
1	107.0000	0.0000	8	0	3.7478	39.7247	123.4593	0.2826	76	84
1	108.0000	0.0000	9	0	3.6164	39.7042	123.5159	0.3285	88	90
1	109.0000	0.0000	8	0	1.7462	39.6496	124.8506	0.3535	83	92
1	110.0000	0.0000	8	0	3.8262	39.6946	123.3741	0.3504	69	73
1	111.0000	0.0000	9	0	3.4958	39.6936	123.5173	0.2548	84	84
1	112.0000	0.0000	8	0	3.2519	39.6895	123.7718	0.3729	88	78
1	113.0000	0.0000	7	0	5.6238	39.9726	122.1375	0.3170	63	68
0	114.0000	0.0000	0	3	0.0000	0.0000	0.0000	0.0000	53	63
2	115.0000	0.0000	7	0	35.2750	175.9922	95.2021	0.5312	60	53
2	116.0000	0.0000	7	0	35.5716	176.1261	95.1852	0.6306	86	62
3	117.0000	0.0000	7	0	33.7077	174.8030	273.7529	0.7091	82	61
2	118.0000	0.0000	8	0	32.9911	176.3366	92.8563	0.3331	80	68
2	119.0000	0.0000	8	0	40.5332	176.1616	100.2826	0.3861	86	68
2	120.0000	0.0000	7	0	37.2098	176.2411	96.6844	0.5551	91	72
2	121.0000	0.0000	8	0	36.9049	176.1415	96.3572	0.6236	82	70
2	122.0000	0.0000	9	0	39.9717	176.0493	99.5654	0.5227	92	75
2	123.0000	0.0000	9	0	34.0837	176.3240	94.0812	0.3851	97	80
2	124.0000	0.0000	10	0	34.7820	176.2523	94.5545	0.3710	94	80
2	125.0000	0.0000	7	0	36.2356	176.2248	95.9983	0.2837	91	74
2	126.0000	0.0000	10	0	33.5616	176.2877	93.6191	0.4546	97	82
2	127.0000	0.0000	9	0	29.0529	176.1792	88.8600	0.6162	93	77
2	128.0000	0.0000	8	0	34.4029	176.0533	94.2187	0.5736	108	75
2	129.0000	0.0000	9	0	33.0825	175.9573	93.0124	0.3935	97	82
2	130.0000	0.0000	8	0	34.7841	175.9571	94.5456	0.3554	92	76
2	131.0000	0.0000	8	0	31.6009	176.1636	91.6484	0.4331	102	79
2	132.0000	0.0000	9	0	30.1672	175.9901	89.7844	0.4909	111	82
2	133.0000	0.0000	8	0	31.5422	175.9912	91.0927	0.4924	92	81
2	134.0000	0.0000	8	0	36.0926	176.0174	95.6652	0.3224	100	78
2	135.0000	0.0000	8	0	31.2411	175.8681	91.2176	0.5039	95	78
2	136.0000	0.0000	9	0	34.4688	176.1068	94.2089	0.2478	89	80
2	137.0000	0.0000	8	0	34.5706	176.0358	94.2755	0.3161	89	78
2	138.0000	0.0000	10	0	32.6466	176.0838	92.3554	0.3481	94	81
2	139.0000	0.0000	10	0	38.2009	175.8172	98.1215	0.2710	97	86
2	140.0000	0.0000	10	0	34.1851	176.1470	94.1328	0.3693	92	78
2	141.0000	0.0000	9	0	32.8959	175.9664	92.4662	0.6595	89	75
2	142.0000	0.0000	9	0	32.2707	175.9970	91.9995	0.4474	96	78
2	143.0000	0.0000	10	0	32.2762	176.1311	91.9624	0.5389	86	75
2	144.0000	0.0000	10	0	33.5830	176.2003	93.5208	0.2742	106	83
2	145.0000	0.0000	9	0	35.5708	176.0026	95.2616	0.2556	100	81
2	146.0000	0.0000	9	0	33.2510	176.0946	92.6689	0.5839	96	82
2	147.0000	0.0000	9	0	34.2482	176.0255	93.8224	0.4800	106	75
2	148.0000	0.0000	8	0	37.3000	176.1414	97.0760	0.3939	100	80
2	149.0000	0.0000	9	0	31.7427	176.1504	91.5177	0.3275	102	78
2	150.0000	0.0000	9	0	33.2731	176.1766	93.1669	0.3921	96	78
2	151.0000	0.0000	9	0	29.8429	176.2676	89.6543	0.4407	100	76
2	152.0000	0.0000	9	0	32.9109	176.0050	92.3748	0.5856	103	83
2	153.0000	0.0000	8	0	34.6115	176.2504	94.4326	0.3466	100	81
2	154.0000	0.0000	7	0	33.5254	176.1998	93.1566	0.3905	97	79
2	155.0000	0.0000	9	0	33.4264	175.9597	93.3233	0.5092	91	79
2	156.0000	0.0000	8	0	34.9892	176.1431	94.6166	0.3183	98	78
2	157.0000	0.0000	9	0	32.4693	175.9436	92.5018	0.4266	94	72
2	158.0000	0.0000	10	0	32.9988	176.0395	93.0758	0.3129	88	75
2	159.0000	0.0000	9	0	35.8274	176.1724	95.8498	0.3924	97	82
2	160.0000	0.0000	10	0	34.5860	176.0348	94.0619	0.5946	92	72
2	161.0000	0.0000	9	0	31.1678	176.0292	90.9539	0.5183	100	75
2	162.0000	0.0000	9	0	31.3798	176.0155	91.0306	0.5377	91	79
2	163.0000	0.0000	10	0	35.3155	176.0589	95.1568	0.3116	87	80
2	164.0000	0.0000	8	0	31.0796	176.0268	90.6177	0.4882	93	80
2	165.0000	0.0000	9	0	31.6873	176.0722	91.3280	0.5934	89	80
2	166.0000	0.0000	8	0	33.7070	176.1810	93.6544	0.3442	97	82
2	167.0000	0.0000	7	0	35.2505	176.1063	95.1728	0.3991	99	75
2	168.0000	0.0000	8	0	36.0454	175.9337	95.6880	0.3793	97	85
2	169.0000	0.0000	8	0	31.7874	175.9353	91.1547	0.6390	90	86
2	170.0000	0.0000	10	0	34.5141	176.1226	94.3044	0.3257	98	83
2	171.0000	0.0000	10	0	31.2714	176.0922	91.1906	0.3815	101	86
2	172.0000	0.0000	8	0	30.1947	175.9906	89.6844	0.4772	106	82
2	173.0000	0.0000	9	0	33.4787	176.0280	93.3781	0.3872	105	82
2	174.0000	0.0000	8	0	30.1827	176.2050	90.1614	0.2839	100	81
2	175.0000	0.0000	8	0	32.3846	176.1202	92.1436	0.1898	100	78
2	176.0000	0.0000	9	0	32.3417	175.6175	91.5875	0.8926	95	85
2	177.0000	0.0000	9	0	31.3721	176.4102	91.0982	0.4194	96	85
2	178.0000	0.0000	9	0	30.3191	176.0634	90.3406	0.4882	99	83
2	179.0000	0.0000	8	0	33.2736	176.2002	93.1658	0.2478	92	80
2	180.0000	0.0000	9	0	35.1528	176.1005	94.8609	0.2916	93	79
2	181.0000	0.0000	7	0	32.7608	176.1027	92.4109	0.3285	88	82
2	182.0000	0.0000	9	0	33.8800	176.1078	93.4514	0.3484	101	89
2	183.0000	0.0000	8	0	34.6541	175.9948	94.2373	0.3358	90	83
2	184.0000	0.0000	9	0	33.6366	176.1422	93.3171	0.5575	98	85
2	185.0000	0.0000	8	0	37.8644	175.9674	97.5897	0.4840	95	79
2	186.0000	0.0000	9	0	34.0114	175.7294	93.5564	0.5748	99	82
2	187.0000	0.0000	8	0	32.7092	175.9160	92.2272	0.5161	106	89
2	188.0000	0.0000	7	0	34.2789	176.2438	94.1531	0.5780	98	73
2	189.0000	0.0000	10	0	36.0556	175.9800	95.7548	0.3897	104	81
2	190.0000	0.0000	8	0	33.9128	175.9334	93.6253	0.3644	92	77
2	191.0000	0.0000	9	0	31.7185	175.9437	91.0845	0.7296	97	84
2	192.0000	0.0000	8	0	35.2594	175.9290	94.8706	0.3095	101	86
2	193.0000	0.0000	9	0	34.8941	176.0803	94.6106	0.3491	98	82
2	194.0000	0.0000	9	0	33.2122	175.8758	92.9248	0.3942	100	81
2	195.0000	0.0000	9	0	34.0137	176.0583	93.7483	0.2672	100	78
2	196.0000	0.0000	9	0	35.0955	176.1762	94.8675	0.3536	100	87
2	197.0000	0.0000	10	0	28.8869	176.3354	88.8065	0.5441	93	88
2	198.0000	0.0000	9	0	35.7274	176.0240	95.5980	0.3178	107	82
2	199.0000	0.0000	10	0	34.8501	175.9441	94.3771	0.3856	102	84
2	200.0000	0.0000	9	0	33.3249	176.0195	93.0466	0.6100	96	89
2	201.0000	0.0000	9	0	35.4904	176.0068	95.1682	0.3596	98	76
2	202.0000	0.0000	9	0	32.7078	175.8309	92.0511	0.7003	112	82
2	203.0000	0.0000	9	0	33.5331	176.0824	93.2888	0.2848	110	84
2	204.0000	0.0000	7	0	32.6128	176.0429	92.7958	0.4724	95	75
2	205.0000	0.0000	8	0	35.8788	175.9117	95.4160	0.3638	97	79
2	206.0000	0.0000	8	0	32.5940	175.9830	92.8634	0.6778	102	77
2	207.0000	0.0000	10	0	30.1338	175.7483	89.9191	0.5363	97	81
2	208.0000	0.0000	9	0	36.2903	176.0082	95.9781	0.3166	98	81
2	209.0000	0.0000	10	0	34.9876	176.0086	94.7156	0.3627	96	81
2	210.0000	0.0000	8	0	34.3190	176.0044	94.1019	0.2857	90	77
2	211.0000	0.0000	8	0	30.8327	175.7504	89.8175	1.1006	103	82
2	212.0000	0.0000	8	0	32.9721	176.0477	92.8574	0.3832	95	79
2	213.0000	0.0000	9	0	33.6472	176.0742	93.4051	0.4134	99	74
2	214.0000	0.0000	9	0	32.6329	176.0986	92.4901	0.3216	92	78
2	215.0000	0.0000	9	0	31.5976	176.5148	91.3545	0.7618	106	80
2	216.0000	0.0000	10	0	32.5465	176.0655	92.3814	0.3001	96	81
2	217.0000	0.0000	9	0	34.3205	176.0768	94.1383	0.2496	97	79
2	218.0000	0.0000	8	0	31.8908	175.7093	91.2275	0.6935	94	78
2	219.0000	0.0000	9	0	30.6316	175.8977	90.2169	0.5055	93	83
2	220.0000	0.0000	9	0	32.2215	175.6241	91.7768	0.6508	93	82
2	221.0000	0.0000	9	0	33.5330	176.0437	93.3162	0.2821	103	83
2	222.0000	0.0000	8	0	32.5526	175.9990	92.3806	0.2113	101	82
2	223.0000	0.0000	10	0	31.8164	175.9191	91.4795	0.3984	100	85
2	224.0000	0.0000	9	0	34.3726	175.9322	94.0648	0.2870	105	87
2	225.0000	0.0000	9	0	35.4140	175.9446	95.3031	0.3615	108	91
2	226.0000	0.0000	10	0	31.3925	176.1015	91.3315	0.3054	102	88
2	227.0000	0.0000	9	0	35.0940	176.0436	94.8598	0.3376	108	84
2	228.0000	0.0000	8	0	35.7359	175.8669	95.4966	0.2302	103	86
2	229.0000	0.0000	7	0	34.4891	175.9512	94.2994	0.3141	105	83
2	230.0000	0.0000	8	0	33.1621	176.0367	92.9499	0.2675	95	76
2	231.0000	0.0000	8	0	33.7543	176.0095	93.6632	0.2037	94	79
2	232.0000	0.0000	9	0	33.8150	175.7942	93.2300	0.7352	92	80
2	233.0000	0.0000	8	0	33.6667	175.6890	93.4664	0.4580	98	86
2	234.0000	0.0000	8	0	36.3273	175.9875	96.2555	0.2982	104	89
2	235.0000	0.0000	9	0	34.9243	175.9114	94.6743	0.3522	100	83
2	236.0000	0.0000	9	0	31.3139	175.8988	90.5698	0.6633	108	87
2	237.0000	0.0000	8	0	30.4307	175.8261	90.5023	0.3433	103	83
2	238.0000	0.0000	8	0	35.5781	175.8864	95.5902	0.3527	103	89
2	239.0000	0.0000	8	0	33.7397	175.8521	93.5066	0.1887	107	82
2	240.0000	0.0000	10	0	33.8004	176.0055	94.1476	0.6348	111	85
2	241.0000	0.0000	8	0	35.5070	175.9311	95.2483	0.2713	108	80
2	242.0000	0.0000	9	0	34.2674	176.0270	94.1404	0.3195	104	83
2	243.0000	0.0000	9	0	36.6992	175.7468	96.3927	0.5989	106	77
2	244.0000	0.0000	9	0	29.6322	175.7358	89.2937	0.7597	98	81
2	245.0000	0.0000	8	0	32.0201	175.9771	91.8196	0.3312	90	75
2	246.0000	0.0000	8	0	33.9501	175.9629	93.7629	0.1949	90	80
2	247.0000	0.0000	9	0	31.1428	176.0971	90.7578	0.6316	97	82
2	248.0000	0.0000	9	0	30.8395	175.9785	90.5979	0.5169	94	82
2	249.0000	0.0000	9	0	30.5989	175.5952	90.2327	0.6645	100	83
2	250.0000	0.0000	9	0	33.6508	175.8122	93.4422	0.4117	102	85
2	251.0000	0.0000	10	0	31.1917	176.2079	91.6082	0.7666	97	82
2	252.0000	0.0000	9	0	35.2125	175.9380	95.0571	0.2878	95	78
2	253.0000	0.0000	10	0	35.2343	175.8338	95.1615	0.3456	96	86
2	254.0000	0.0000	8	0	34.9950	175.8074	94.8415	0.3660	102	81
2	255.0000	0.0000	8	0	32.9751	175.9522	92.9342	0.3541	101	82
2	256.0000	0.0000	9	0	32.7764	175.9162	92.6976	0.4802	100	78
2	257.0000	0.0000	8	0	34.7780	176.0662	94.9926	0.4968	115	83
2	258.0000	0.0000	9	0	31.8927	176.0694	91.6960	0.3644	97	76
2	259.0000	0.0000	8	0	32.7820	176.0828	92.6590	0.2464	112	82
2	260.0000	0.0000	9	0	31.8252	175.9489	91.4830	0.3836	91	85
2	261.0000	0.0000	9	0	33.3469	175.9736	93.1923	0.3339	98	80
2	262.0000	0.0000	7	0	34.1591	175.9960	94.0709	0.2122	105	86
2	263.0000	0.0000	9	0	29.3474	176.0300	89.2572	0.6368	96	81
2	264.0000	0.0000	8	0	34.6479	176.0043	94.4260	0.2678	105	80
2	265.0000	0.0000	8	0	34.9191	175.9609	94.6807	0.2603	103	82
2	266.0000	0.0000	9	0	36.0005	175.9639	95.9444	0.3600	103	84
2	267.0000	0.0000	9	0	33.7539	175.9685	93.4666	0.2999	95	83
2	268.0000	0.0000	8	0	35.4524	175.9598	95.2561	0.3870	102	84
2	269.0000	0.0000	9	0	35.1150	175.9990	95.0702	0.2566	99	86
2	270.0000	0.0000	9	0	35.3938	175.9106	95.0581	0.2236	94	79
2	271.0000	0.0000	9	0	35.2722	175.9018	94.8940	0.3118	100	79
2	272.0000	0.0000	10	0	28.1396	175.8931	88.5018	0.7713	103	85
2	273.0000	0.0000	9	0	32.3602	175.9089	91.8826	0.5594	107	85
2	274.0000	0.0000	8	0	35.3416	175.9239	95.1070	0.3136	100	83
2	275.0000	0.0000	8	0	33.5868	175.9414	93.4543	0.2239	100	82
2	276.0000	0.0000	9	0	34.7856	175.7425	94.4532	0.3480	106	77
2	277.0000	0.0000	8	0	32.6212	175.8557	92.1729	0.5757	107	83
2	278.0000	0.0000	9	0	35.1664	175.8592	95.0535	0.2716	93	77
2	279.0000	0.0000	9	0	35.9104	175.7711	95.7579	0.3371	104	78
2	280.0000	0.0000	8	0	35.3963	175.8431	95.2552	0.3834	98	81
2	281.0000	0.0000	9	0	33.5334	175.8999	93.2034	0.5998	93	82
2	282.0000	0.0000	10	0	31.1736	175.6896	90.8019	0.5613	112	86
2	283.0000	0.0000	8	0	33.9871	175.8126	93.7941	0.3927	107	81
2	284.0000	0.0000	9	0	33.1539	175.8622	93.0019	0.2808	106	89
2	285.0000	0.0000	8	0	34.0774	175.8833	93.8963	0.2187	102	82
2	286.0000	0.0000	9	0	30.5341	175.4862	89.9114	0.8424	99	80
2	287.0000	0.0000	8	0	35.3161	175.9095	95.1633	0.3188	102	83
2	288.0000	0.0000	7	0	35.0667	175.8433	94.8630	0.2801	100	82
2	289.0000	0.0000	10	0	33.4090	175.8151	93.1443	0.2972	103	80
2	290.0000	0.0000	10	0	34.3562	175.8681	94.2420	0.4036	93	84
2	291.0000	0.0000	9	0	29.9737	175.8940	89.5796	0.3814	107	84
2	292.0000	0.0000	9	0	32.4255	175.7500	92.1302	0.3876	99	80
2	293.0000	0.0000	9	0	33.0817	175.8894	92.8756	0.1323	95	81
2	294.0000	0.0000	8	0	31.5568	175.8237	91.3282	0.2501	93	76
2	295.0000	0.0000	8	0	33.1599	175.8331	93.0506	0.3549	93	72
2	296.0000	0.0000	8	0	34.3188	175.7019	94.2695	0.2955	100	79
2	297.0000	0.0000	9	0	32.6880	175.7983	92.5397	0.3389	95	87
2	298.0000	0.0000	8	0	31.0395	175.8471	91.0469	0.3410	92	77
2	299.0000	0.0000	8	0	33.0806	175.7392	92.9040	0.3279	87	80
2	300.0000	0.0000	9	0	32.3634	175.6409	91.6486	0.6139	89	77
2	301.0000	0.0000	7	0	33.7295	175.8514	93.6342	0.2978	92	81
2	302.0000	0.0000	9	0	34.6220	175.6892	94.3659	0.2512	94	76
2	303.0000	0.0000	9	0	34.7696	175.8024	94.5477	0.2198	88	76
2	304.0000	0.0000	10	0	32.5997	175.7600	92.3166	0.2870	90	80
2	305.0000	0.0000	10	0	33.7985	175.6607	93.3622	0.4628	95	83
2	306.0000	0.0000	7	0	33.1078	175.7074	92.6358	0.5093	91	76
2	307.0000	0.0000	9	0	30.5835	175.9045	90.8235	0.6126	92	79
2	308.0000	0.0000	8	0	34.9416	175.7182	94.8126	0.2492	96	80
2	309.0000	0.0000	10	0	33.3977	175.6301	92.8312	0.5571	90	78
2	310.0000	0.0000	9	0	32.0152	175.8942	91.7136	0.2814	94	84
2	311.0000	0.0000	10	0	34.4643	175.7327	94.1578	0.1948	103	81
2	312.0000	0.0000	9	0	33.3316	175.8090	93.0597	0.2660	108	86
2	313.0000	0.0000	9	0	34.0015	175.6947	93.7022	0.2711	108	83
2	314.0000	0.0000	9	0	32.1042	175.7436	91.5694	0.7151	107	81
2	315.0000	0.0000	9	0	33.1345	175.7955	92.8855	0.2659	108	82
2	316.0000	0.0000	8	0	32.7196	175.7711	92.5644	0.2961	97	79
2	317.0000	0.0000	7	0	32.3530	175.6513	92.1042	0.3561	95	81
2	318.0000	0.0000	8	0	33.3142	175.7480	93.1982	0.2977	103	84
2	319.0000	0.0000	9	0	33.2216	175.7065	93.0897	0.2810	102	87
2	320.0000	0.0000	10	0	33.3883	175.7068	93.1395	0.4951	103	78
2	321.0000	0.0000	8	0	32.2234	175.7228	91.8934	0.3458	101	77
2	322.0000	0.0000	9	0	32.3332	175.6178	91.9392	0.6078	104	79
2	323.0000	0.0000	8	0	31.7569	175.6978	91.4418	0.3036	100	80
2	324.0000	0.0000	9	0	31.1668	175.6965	91.0485	0.5895	96	80
2	325.0000	0.0000	9	0	33.1642	175.6183	92.8156	0.2610	91	76
2	326.0000	0.0000	8	0	34.1664	175.4415	93.6547	0.5606	103	80
2	327.0000	0.0000	8	0	31.1766	175.8662	90.9136	0.2896	106	85
2	328.0000	0.0000	8	0	30.6231	175.6764	90.2038	0.4631	99	82
2	329.0000	0.0000	7	0	31.2897	175.5016	90.8405	0.3205	95	78
2	330.0000	0.0000	9	0	33.7004	175.6205	93.3347	0.2415	96	85
2	331.0000	0.0000	10	0	31.8541	175.7468	91.3845	0.6137	104	81
2	332.0000	0.0000	9	0	29.1407	175.7212	88.7380	0.3995	110	89
2	333.0000	0.0000	9	0	31.7182	175.7149	91.6637	0.6368	104	84
2	334.0000	0.0000	10	0	34.0671	175.6758	93.8434	0.3546	107	82
2	335.0000	0.0000	8	0	35.0130	175.6304	95.0668	0.2392	103	94
2	336.0000	0.0000	8	0	34.6344	175.5088	94.1714	0.7230	100	80
2	337.0000	0.0000	8	0	32.8102	175.7467	92.7655	0.2227	102	82
2	338.0000	0.0000	8	0	30.0765	175.7377	90.0963	0.4395	106	85
2	339.0000	0.0000	7	0	35.3753	175.5495	94.9947	0.5601	93	83
2	340.0000	0.0000	7	0	34.1709	175.4339	94.0729	0.3263	101	81
2	341.0000	0.0000	8	0	32.1542	175.5161	91.7852	0.5179	107	80
2	342.0000	0.0000	10	0	35.3015	175.5769	94.9891	0.3986	99	82
2	343.0000	0.0000	8	0	33.0126	175.7918	93.0047	0.3060	93	89
2	344.0000	0.0000	8	0	28.5209	175.5758	87.9472	0.7127	100	79
2	345.0000	0.0000	9	0	31.0219	175.6101	90.9758	0.5490	97	77
2	346.0000	0.0000	9	0	33.0187	175.5777	92.5326	0.4477	102	75
2	347.0000	0.0000	8	0	32.0186	175.1620	92.1363	0.5883	93	77
2	348.0000	0.0000	8	0	33.0138	175.7245	92.7997	0.2825	104	84
2	349.0000	0.0000	8	0	31.5401	175.5031	90.8381	0.8421	101	77
2	350.0000	0.0000	10	0	28.7636	175.3951	88.4290	0.7925	92	81
2	351.0000	0.0000	7	0	27.3477	175.6331	86.9010	0.3920	101	87
2	352.0000	0.0000	7	0	31.9930	175.6375	91.3164	0.6906	101	77
2	353.0000	0.0000	8	0	33.4520	175.7380	93.2094	0.2571	99	80
2	354.0000	0.0000	9	0	32.0466	175.4382	91.8670	0.6725	108	81
2	355.0000	0.0000	10	0	30.8067	175.7556	90.6380	0.3441	101	81
2	356.0000	0.0000	9	0	30.0411	175.7181	89.7244	0.5378	100	84
2	357.0000	0.0000	7	0	32.6950	175.7576	92.5124	0.2913	96	82
2	358.0000	0.0000	8	0	27.6043	175.3965	86.6957	0.9898	101	78
2	359.0000	0.0000	9	0	32.2320	175.7036	91.8857	0.3177	98	80
2	360.0000	0.0000	9	0	32.5121	175.6881	92.1455	0.3790	99	84
2	361.0000	0.0000	9	0	28.4970	175.5995	88.0551	0.4430	95	73
2	362.0000	0.0000	7	0	33.5294	175.6384	93.5519	0.5021	116	80
2	363.0000	0.0000	9	0	33.9850	175.8251	93.8861	0.4854	98	84
2	364.0000	0.0000	9	0	33.4317	175.3143	92.7616	0.4810	95	84
2	365.0000	0.0000	9	0	34.0927	175.7187	93.7928	0.3681	108	78
2	366.0000	0.0000	8	0	31.0068	175.3967	90.2863	0.7115	95	84
2	367.0000	0.0000	9	0	31.0020	175.6302	90.9205	0.3388	98	77
2	368.0000	0.0000	8	0	33.2294	175.5561	93.0738	0.2371	110	83
2	369.0000	0.0000	10	0	30.2769	175.5836	90.1839	0.3464	108	81
2	370.0000	0.0000	7	0	33.8625	175.7211	93.8993	0.4399	98	83
2	371.0000	0.0000	8	0	32.7765	175.5458	92.6387	0.3915	93	81
2	372.0000	0.0000	9	0	32.8302	175.3228	92.2507	0.7521	104	91
2	373.0000	0.0000	8	0	32.0032	175.3768	91.3367	0.5680	109	89
2	374.0000	0.0000	9	0	33.1060	175.5974	93.3446	0.6305	105	84
2	375.0000	0.0000	8	0	34.4224	175.6729	94.2305	0.3013	105	82
2	376.0000	0.0000	9	0	33.6687	175.4202	93.3865	0.4684	97	82
2	377.0000	0.0000	7	0	32.8311	175.6461	92.4662	0.2717	100	80
2	378.0000	0.0000	8	0	33.9475	175.5873	93.6299	0.2101	104	87
2	379.0000	0.0000	8	0	32.9047	175.6154	92.6315	0.2434	97	80
2	380.0000	0.0000	8	0	29.3348	175.5898	88.8130	0.4263	96	77
2	381.0000	0.0000	8	0	34.0810	175.4458	93.9590	0.3008	95	71
2	382.0000	0.0000	8	0	30.1556	175.5026	90.1025	0.4205	98	76
2	383.0000	0.0000	6	0	33.4104	175.5606	93.1527	0.2297	97	80
2	384.0000	0.0000	9	0	34.1217	175.6744	94.0382	0.2822	89	75
2	385.0000	0.0000	7	0	32.1464	175.6453	91.8735	0.2075	104	82
3	386.0000	0.0000	7	0	38.9936	177.6295	97.9905	1.4729	93	79
2	387.0000	0.0000	7	0	32.1666	175.6616	91.7668	0.3430	95	88
2	388.0000	0.0000	8	0	32.8468	175.7197	92.6145	0.1958	96	79
2	389.0000	0.0000	9	0	31.8692	175.6794	91.6426	0.2370	98	80
2	390.0000	0.0000	8	0	33.6583	175.6963	93.3694	0.3057	102	81
2	391.0000	0.0000	9	0	31.0978	175.6000	90.7238	0.3993	96	79
2	392.0000	0.0000	9	0	32.3510	175.2377	91.4134	0.7934	98	78
2	393.0000	0.0000	8	0	34.3170	175.7056	94.1448	0.2523	108	86
2	394.0000	0.0000	6	0	33.1102	175.5936	92.8396	0.2685	104	76
2	395.0000	0.0000	9	0	25.9272	175.2769	85.0849	0.9568	105	93
2	396.0000	0.0000	9	0	33.0006	175.5164	92.6005	0.3013	95	76
2	397.0000	0.0000	9	0	32.8889	175.3801	92.5884	0.5784	100	78
2	398.0000	0.0000	8	0	33.1153	175.6206	93.0450	0.2879	105	77
2	399.0000	0.0000	8	0	30.8825	175.2455	90.0447	0.6605	103	84
2	400.0000	0.0000	9	0	28.6893	175.9310	88.3271	0.7559	101	81
2	401.0000	0.0000	9	0	32.6405	175.5976	92.4644	0.2460	103	79
2	402.0000	0.0000	9	0	31.6064	175.5425	91.0233	0.6653	100	90
2	403.0000	0.0000	6	0	32.9927	175.5741	92.8465	0.2067	94	82
2	404.0000	0.0000	9	0	31.3584	175.5722	91.3265	0.4472	103	83
2	405.0000	0.0000	9	0	32.5975	175.6341	92.2489	0.1964	118	85
2	406.0000	0.0000	8	0	33.6021	175.6544	93.2876	0.2810	97	75
2	407.0000	0.0000	8	0	31.1072	175.5069	90.4807	0.6754	102	85
2	408.0000	0.0000	8	0	29.6034	175.4836	89.3166	0.5060	100	78
2	409.0000	0.0000	9	0	30.5349	175.6027	90.6252	0.2520	95	80
2	410.0000	0.0000	9	0	30.1929	175.4836	90.1817	0.3464	100	79
2	411.0000	0.0000	9	0	34.1897	175.6745	93.9737	0.2833	94	77
2	412.0000	0.0000	8	0	29.4258	175.3194	88.7546	0.8424	96	80
2	413.0000	0.0000	9	0	31.6851	175.5939	91.2124	0.4118	100	88
2	414.0000	0.0000	9	0	31.6279	175.6236	91.5802	0.4610	89	81
2	415.0000	0.0000	9	0	30.5210	175.5300	90.6483	0.6640	104	79
2	416.0000	0.0000	10	0	31.4345	175.6846	90.9095	0.4612	104	82
2	417.0000	0.0000	8	0	26.4174	175.7848	85.9441	0.5006	101	79
2	418.0000	0.0000	8	0	33.1845	175.6881	93.0453	0.2263	102	77
2	419.0000	0.0000	8	0	30.2301	175.7106	90.0748	0.3318	98	73
2	420.0000	0.0000	8	0	33.1717	175.7639	92.9124	0.3359	101	86
2	421.0000	0.0000	9	0	33.7691	175.6625	93.6398	0.2529	99	76
2	422.0000	0.0000	9	0	36.7958	175.5998	96.8511	0.4765	101	77
2	423.0000	0.0000	8	0	30.1996	175.7415	90.2930	0.3135	97	79
2	424.0000	0.0000	8	0	30.7934	175.7580	90.8742	0.4609	101	81
2	425.0000	0.0000	9	0	33.3907	175.6666	92.9078	0.6079	100	76
2	426.0000	0.0000	8	0	31.6234	175.5489	91.1780	0.6040	98	78
2	427.0000	0.0000	7	0	29.5739	175.6019	89.5084	0.3991	95	85
2	428.0000	0.0000	9	0	29.6682	175.6076	89.4965	0.3867	102	81
2	429.0000	0.0000	7	0	32.0962	175.7059	91.9606	0.2642	108	79
2	430.0000	0.0000	9	0	30.5695	175.3687	89.9610	0.6673	107	80
2	431.0000	0.0000	8	0	33.3503	175.6545	93.2588	0.3047	103	84
2	432.0000	0.0000	7	0	30.6006	175.7033	90.4638	0.1919	99	77
2	433.0000	0.0000	8	0	30.8828	175.7002	90.7603	0.2354	101	76
2	434.0000	0.0000	8	0	31.8114	175.6063	91.4880	0.2813	105	86
2	435.0000	0.0000	9	0	32.0608	175.4667	91.5393	0.5279	105	80
2	436.0000	0.0000	7	0	32.4034	175.5891	92.0335	0.2821	100	81
2	437.0000	0.0000	9	0	33.0211	175.6635	92.7308	0.3085	101	76
0	438.0000	0.0000	0	3	0.0000	0.0000	0.0000	0.0000	96	80
2	439.0000	0.0000	9	0	34.6251	175.5224	94.3300	0.4131	94	80
2	440.0000	0.0000	9	0	29.8247	175.5655	89.6259	0.3660	96	77
2	441.0000	0.0000	8	0	29.5112	175.6867	89.3109	0.2469	91	79
2	442.0000	0.0000	9	0	31.7239	175.5887	91.3884	0.2513	102	86
2	443.0000	0.0000	8	0	33.6230	175.5631	93.2041	0.3278	93	85
2	444.0000	0.0000	8	0	32.6965	175.4620	92.1982	0.4448	94	79
2	445.0000	0.0000	7	0	30.0264	175.5094	89.4914	0.4450	97	81
2	446.0000	0.0000	9	0	28.2066	175.7164	87.8867	0.4552	96	84
2	447.0000	0.0000	8	0	33.7120	175.5665	93.4093	0.2616	98	82
2	448.0000	0.0000	8	0	28.6997	175.2699	88.0228	0.6918	105	87
2	449.0000	0.0000	8	0	32.4633	175.5072	92.5082	0.3948	100	81
2	450.0000	0.0000	8	0	31.5357	175.6303	91.4772	0.2785	93	72
2	451.0000	0.0000	8	0	31.8393	175.6939	91.6014	0.2781	104	81
2	452.0000	0.0000	6	0	30.8982	175.6311	90.7847	0.2510	98	76
2	453.0000	0.0000	9	0	31.1370	175.5094	91.1734	0.4568	92	79
2	454.0000	0.0000	8	0	30.9553	175.6221	90.8566	0.3918	98	80
2	455.0000	0.0000	8	0	28.8043	175.3331	87.8010	1.1294	94	78
2	456.0000	0.0000	9	0	33.9616	175.5563	93.8411	0.3194	95	76
2	457.0000	0.0000	8	0	34.4026	175.5170	94.1648	0.2731	90	70
2	458.0000	0.0000	8	0	32.1808	175.4449	91.9486	0.3441	96	74
2	459.0000	0.0000	8	0	31.9831	175.4439	91.9159	0.4564	98	81
2	460.0000	0.0000	8	0	26.2724	175.4254	85.6297	0.7479	97	74
2	461.0000	0.0000	8	0	32.1924	175.3950	91.8444	0.3368	88	82
2	462.0000	0.0000	8	0	31.9209	175.6238	91.6416	0.2218	92	72
2	463.0000	0.0000	8	0	33.6465	175.4964	93.2148	0.2349	83	69
2	464.0000	0.0000	7	0	38.9614	174.9917	98.5968	0.6308	61	60
3	465.0000	0.0000	6	0	124.1140	144.4733	329.9045	1.4120	76	65
1	466.0000	0.0000	7	0	20.3703	99.1157	89.8348	0.2484	86	76
1	467.0000	0.0000	9	0	20.1502	99.0971	89.6851	0.3890	115	89
1	468.0000	0.0000	10	0	20.3819	99.0864	89.7162	0.3004	128	100
1	469.0000	0.0000	9	0	20.3076	99.1431	89.7152	0.3867	137	103
1	470.0000	0.0000	9	0	20.2196	99.0849	89.8180	0.3770	137	111
1	471.0000	0.0000	10	0	20.2613	99.0705	89.8735	0.3304	135	112
1	472.0000	0.0000	10	0	20.1369	99.1533	89.7637	0.3025	138	115
1	473.0000	0.0000	10	0	20.1078	98.9222	89.6213	0.4338	136	112
1	474.0000	0.0000	10	0	19.9979	99.0995	89.7711	0.3464	146	118
1	475.0000	0.0000	10	0	20.1204	99.0569	89.8269	0.3292	147	120
1	476.0000	0.0000	10	0	20.1931	99.0442	89.8469	0.4055	140	114
1	477.0000	0.0000	10	0	20.0287	99.1196	89.7231	0.4051	148	117
1	478.0000	0.0000	9	0	20.2103	99.0472	89.8021	0.3031	147	119
1	479.0000	0.0000	10	0	20.1391	99.0691	89.7942	0.3359	145	119
1	480.0000	0.0000	10	0	20.0914	99.0182	89.8594	0.3903	144	119
1	481.0000	0.0000	10	0	20.1500	99.0253	89.8333	0.2921	142	124
1	482.0000	0.0000	9	0	20.1319	99.0106	89.7725	0.3366	139	117
1	483.0000	0.0000	10	0	20.1443	99.0848	89.8078	0.3086	137	119
1	484.0000	0.0000	10	0	20.0030	99.0185	89.6504	0.3807	140	117
1	485.0000	0.0000	10	0	20.1693	99.0772	89.7551	0.3891	142	121
1	486.0000	0.0000	10	0	20.0655	99.0340	89.7467	0.2904	144	121
1	487.0000	0.0000	10	0	20.1004	98.8771	89.7972	0.4965	145	123
1	488.0000	0.0000	10	0	20.1093	98.9063	89.8352	0.4457	133	124
1	489.0000	0.0000	10	0	20.1894	98.9873	89.9329	0.3003	142	120
1	490.0000	0.0000	10	0	20.0067	98.8928	89.6857	0.4273	145	121
1	491.0000	0.0000	10	0	20.1457	99.0591	89.7548	0.3060	141	112
1	492.0000	0.0000	10	0	20.1375	99.0024	89.8332	0.3531	148	120
1	493.0000	0.0000	10	0	20.0155	98.9441	89.8672	0.4409	130	119
1	494.0000	0.0000	10	0	20.1778	98.9518	89.8521	0.3570	149	118
1	495.0000	0.0000	10	0	20.0937	98.9002	89.8358	0.3528	133	123
1	496.0000	0.0000	10	0	20.0028	98.9607	89.8285	0.3956	148	116
1	497.0000	0.0000	10	0	20.0882	99.0247	89.8321	0.3063	146	122
1	498.0000	0.0000	10	0	20.1043	99.0236	89.8641	0.2869	139	118
1	499.0000	0.0000	10	0	20.0472	99.0539	89.7440	0.3071	143	120
1	500.0000	0.0000	9	0	20.0751	98.9544	89.8334	0.4158	141	112
1	501.0000	0.0000	10	0	20.0538	99.0643	89.8440	0.2540	135	115
1	502.0000	0.0000	10	0	19.9571	98.9303	89.9099	0.3736	156	119
1	503.0000	0.0000	10	0	20.1120	99.0452	89.7638	0.3155	130	109
1	504.0000	0.0000	10	0	19.9938	98.9561	89.7096	0.4010	155	111
1	505.0000	0.0000	10	0	20.0151	99.0060	89.8448	0.2952	143	107
1	506.0000	0.0000	10	0	20.1444	99.0298	89.8489	0.3219	127	104
1	507.0000	0.0000	10	0	19.9577	98.7699	89.9611	0.5168	137	112
1	508.0000	0.0000	10	0	19.6226	98.9760	89.7474	0.5274	140	107
1	509.0000	0.0000	10	0	20.0998	99.0630	89.9680	0.2491	140	111
1	510.0000	0.0000	10	0	20.0353	98.9702	90.0009	0.3574	146	113
1	511.0000	0.0000	10	0	20.0594	98.9987	90.1204	0.4484	137	115
1	512.0000	0.0000	10	0	20.0204	99.0733	89.9048	0.3477	143	114
1	513.0000	0.0000	10	0	19.8731	98.9666	89.8907	0.3667	141	120
1	514.0000	0.0000	10	0	20.0165	98.9615	89.9775	0.3869	143	116
1	515.0000	0.0000	10	0	20.0987	99.0497	89.9462	0.3016	138	119
1	516.0000	0.0000	10	0	20.0343	99.0768	89.9391	0.2956	156	113
1	517.0000	0.0000	10	0	19.9025	98.9488	89.8329	0.3488	167	114
1	518.0000	0.0000	10	0	20.1278	99.0563	89.9263	0.3883	147	122
1	519.0000	0.0000	10	0	20.0416	99.1308	89.8486	0.2264	146	120
1	520.0000	0.0000	10	0	19.9195	98.9498	89.8361	0.4728	146	114
1	521.0000	0.0000	10	0	20.0543	99.0946	89.8979	0.2637	149	120
1	522.0000	0.0000	10	0	19.8329	98.9685	89.8002	0.4679	150	121
1	523.0000	0.0000	10	0	20.0689	99.0512	89.9943	0.3251	145	120
1	524.0000	0.0000	10	0	19.9437	99.0573	89.8546	0.3185	139	123
1	525.0000	0.0000	10	0	19.9906	99.0513	89.8912	0.4014	150	119
1	526.0000	0.0000	10	0	19.8885	99.0735	89.9419	0.4465	153	119
1	527.0000	0.0000	10	0	20.0612	99.1035	89.9182	0.3360	147	122
1	528.0000	0.0000	10	0	20.0579	99.0204	89.9691	0.3429	143	117
1	529.0000	0.0000	10	0	19.9958	99.0451	89.8950	0.3180	142	119
1	530.0000	0.0000	9	0	19.9828	99.1020	89.8905	0.2300	142	119
1	531.0000	0.0000	10	0	20.0234	99.1194	89.7896	0.2210	147	117
1	532.0000	0.0000	10	0	20.0780	99.0909	89.8523	0.2720	144	118
1	533.0000	0.0000	10	0	20.0712	99.0290	89.9224	0.3143	137	119
1	534.0000	0.0000	10	0	20.0861	98.9739	89.8211	0.3669	140	115
1	535.0000	0.0000	10	0	20.0388	99.0824	89.8509	0.2225	142	114
1	536.0000	0.0000	10	0	19.9680	99.0410	89.8443	0.3048	136	116
1	537.0000	0.0000	10	0	19.8771	99.1085	89.6791	0.3052	136	113
1	538.0000	0.0000	10	0	20.0175	99.0556	89.7593	0.2602	145	110
1	539.0000	0.0000	10	0	19.9944	98.9466	89.8621	0.3454	143	114
1	540.0000	0.0000	10	0	19.9118	99.0722	89.8134	0.2364	161	121
1	541.0000	0.0000	10	0	20.0112	99.0261	89.8057	0.3092	141	119
1	542.0000	0.0000	9	0	19.9909	98.9425	89.7976	0.4100	134	112
1	543.0000	0.0000	10	0	19.9719	99.0149	89.7710	0.2766	143	116
1	544.0000	0.0000	9	0	20.1206	99.0122	89.8365	0.2443	135	108
1	545.0000	0.0000	10	0	20.2585	99.1174	89.7668	0.3139	141	111
1	546.0000	0.0000	10	0	20.0477	98.9939	89.7338	0.2976	130	113
1	547.0000	0.0000	10	0	20.0128	98.8824	89.9821	0.3435	145	108
1	548.0000	0.0000	10	0	19.9992	98.8982	89.8390	0.3769	109	106
1	549.0000	0.0000	10	0	20.0752	98.8694	89.8099	0.3275	117	98
1	550.0000	0.0000	9	0	19.9631	98.8113	89.7144	0.4314	118	89
1	551.0000	0.0000	10	0	20.0160	98.7928	89.7425	0.6029	122	87
1	552.0000	0.0000	10	0	19.7764	98.5136	89.5212	0.6373	119	87
1	553.0000	0.0000	10	0	19.9342	98.9230	89.8408	0.2483	137	94
1	554.0000	0.0000	9	0	20.0550	98.8554	89.9084	0.3568	138	101
1	555.0000	0.0000	10	0	20.2031	98.7426	89.9491	0.3846	131	101
1	556.0000	0.0000	10	0	19.9014	98.7679	89.7470	0.5605	140	96
1	557.0000	0.0000	10	0	20.0113	98.9646	89.9033	0.3108	147	112
1	558.0000	0.0000	10	0	20.0221	98.9613	89.9431	0.3791	135	108
1	559.0000	0.0000	10	0	19.9556	98.8836	89.9680	0.3269	142	112
1	560.0000	0.0000	10	0	20.0266	98.8751	90.0269	0.3653	143	108
1	561.0000	0.0000	10	0	19.9066	98.9726	89.8999	0.2614	154	108
1	562.0000	0.0000	10	0	20.0069	98.9043	89.9616	0.3932	146	112
1	563.0000	0.0000	10	0	19.8695	98.8485	89.9070	0.4284	141	118
1	564.0000	0.0000	10	0	20.0119	98.8995	89.9657	0.3553	142	118
1	565.0000	0.0000	10	0	19.9532	98.9311	89.8532	0.3421	144	113
1	566.0000	0.0000	10	0	20.0196	98.9447	89.8696	0.3815	142	108
1	567.0000	0.0000	10	0	20.0565	98.9779	89.9246	0.2940	135	118
1	568.0000	0.0000	10	0	19.9579	98.9105	89.9040	0.3179	140	119
1	569.0000	0.0000	10	0	19.6643	98.8204	89.8575	0.4791	142	113
1	570.0000	0.0000	10	0	19.9176	98.9490	89.9422	0.2433	135	112
1	571.0000	0.0000	10	0	19.9768	98.9179	89.8985	0.3047	132	112
1	572.0000	0.0000	10	0	19.9395	98.9150	89.9341	0.2785	151	117
1	573.0000	0.0000	10	0	20.0825	98.8140	90.1285	0.3805	145	115
1	574.0000	0.0000	10	0	19.9057	98.9043	89.8152	0.2953	141	120
1	575.0000	0.0000	10	0	19.9886	98.9002	89.9676	0.2871	136	115
1	576.0000	0.0000	10	0	19.9785	98.9456	89.8814	0.2977	141	118
1	577.0000	0.0000	10	0	20.0333	98.8873	89.9498	0.2538	143	116
1	578.0000	0.0000	10	0	19.9226	98.7844	89.9997	0.4084	143	117
1	579.0000	0.0000	10	0	19.8752	98.7937	89.9165	0.3816	140	116
1	580.0000	0.0000	10	0	20.0545	98.8304	89.9861	0.4513	152	121
1	581.0000	0.0000	10	0	20.1693	98.8874	89.9869	0.2916	151	121
1	582.0000	0.0000	10	0	20.0011	98.9432	89.9139	0.2753	150	116
1	583.0000	0.0000	10	0	19.9800	98.8130	89.9561	0.3022	144	113
1	584.0000	0.0000	10	0	20.0124	98.9254	89.8852	0.3576	140	116
1	585.0000	0.0000	10	0	20.0159	98.8868	89.9138	0.3697	149	121
1	586.0000	0.0000	10	0	20.1266	98.8477	90.0350	0.3693	147	113
1	587.0000	0.0000	10	0	20.0800	98.8332	89.9549	0.3699	141	121
1	588.0000	0.0000	10	0	20.0298	98.9321	90.0040	0.3146	147	120
1	589.0000	0.0000	10	0	19.9651	98.8820	89.9600	0.3672	154	122
1	590.0000	0.0000	10	0	20.0522	98.8629	89.9629	0.3408	147	118
1	591.0000	0.0000	10	0	20.1326	98.7138	89.7643	0.4352	144	114
1	592.0000	0.0000	10	0	19.9070	98.8975	89.9427	0.2957	156	123
1	593.0000	0.0000	10	0	20.0209	98.9056	89.8649	0.2849	150	115
1	594.0000	0.0000	10	0	20.0438	98.9113	89.9001	0.2830	146	112
1	595.0000	0.0000	10	0	20.0144	98.8904	89.8739	0.2852	157	117
1	596.0000	0.0000	10	0	20.0162	98.8520	89.9656	0.3212	151	117
1	597.0000	0.0000	10	0	19.8909	98.8506	89.9633	0.3259	145	117
1	598.0000	0.0000	10	0	20.0018	98.8119	89.9759	0.3232	153	115
1	599.0000	0.0000	10	0	19.8618	98.9240	89.9935	0.2843	143	111
1	600.0000	0.0000	9	0	19.8978	98.9040	89.8945	0.2854	157	118
1	601.0000	0.0000	10	0	19.9833	98.8883	89.9115	0.3838	145	123
1	602.0000	0.0000	10	0	19.8967	98.8365	89.8870	0.4127	143	115
1	603.0000	0.0000	9	0	19.9669	98.8711	89.9254	0.3490	150	125
1	604.0000	0.0000	10	0	19.7450	98.7225	90.0191	0.4414	157	122
1	605.0000	0.0000	10	0	19.9878	98.9252	89.9507	0.2991	149	129
1	606.0000	0.0000	10	0	19.9924	98.9076	89.9403	0.3262	160	122
1	607.0000	0.0000	10	0	19.9106	98.9344	89.8483	0.3797	144	123
1	608.0000	0.0000	10	0	19.9759	98.8681	89.8196	0.4109	155	126
1	609.0000	0.0000	10	0	20.0242	98.8988	89.9084	0.3269	150	124
1	610.0000	0.0000	10	0	19.9182	98.9353	89.8748	0.3760	146	124
1	611.0000	0.0000	9	0	20.0816	98.9394	89.9527	0.2439	158	113
1	612.0000	0.0000	10	0	20.0089	98.8752	89.9245	0.3300	147	121
1	613.0000	0.0000	10	0	19.9730	98.8990	89.9035	0.3488	143	123
1	614.0000	0.0000	10	0	19.9039	98.8974	89.8569	0.4634	148	124
1	615.0000	0.0000	10	0	19.9582	98.8839	89.9316	0.2825	153	122
1	616.0000	0.0000	10	0	19.9069	98.8408	89.9397	0.3754	150	120
1	617.0000	0.0000	10	0	19.8678	98.8641	89.8914	0.3581	155	122
1	618.0000	0.0000	10	0	20.0223	98.8413	89.8963	0.3234	162	127
1	619.0000	0.0000	10	0	19.9510	98.8638	89.9131	0.3239	146	125
1	620.0000	0.0000	10	0	19.9499	98.8470	89.9262	0.3472	160	127
1	621.0000	0.0000	10	0	19.9484	98.8803	89.8487	0.3213	154	123
1	622.0000	0.0000	10	0	19.8996	98.8495	89.8436	0.3261	147	121
1	623.0000	0.0000	10	0	19.8045	98.8144	89.8191	0.3675	146	128
1	624.0000	0.0000	10	0	19.9050	98.8439	89.9288	0.3099	146	120
1	625.0000	0.0000	10	0	19.9366	98.8508	89.9000	0.3289	149	118
1	626.0000	0.0000	10	0	20.0065	98.8992	89.9266	0.2817	156	125
1	627.0000	0.0000	10	0	19.9263	98.9121	89.8565	0.2988	153	121
1	628.0000	0.0000	9	0	19.9405	98.9180	89.9330	0.2842	148	128
1	629.0000	0.0000	10	0	19.9729	98.8610	89.8996	0.3743	150	126
1	630.0000	0.0000	10	0	20.0386	98.8512	89.9601	0.3239	144	128
1	631.0000	0.0000	10	0	19.9798	98.8163	89.8977	0.3549	148	127
1	632.0000	0.0000	9	0	19.9322	98.8956	89.8561	0.3143	152	131
1	633.0000	0.0000	10	0	19.8484	98.8159	89.8358	0.3696	149	126
1	634.0000	0.0000	10	0	19.9683	98.8903	89.8249	0.3003	145	122
1	635.0000	0.0000	10	0	20.0361	98.8932	89.8775	0.3819	148	121
1	636.0000	0.0000	10	0	20.0858	98.8295	89.8977	0.2851	154	126
1	637.0000	0.0000	10	0	20.0180	98.8834	89.8700	0.2568	154	121
1	638.0000	0.0000	10	0	20.1212	98.8537	89.9434	0.3594	151	123
1	639.0000	0.0000	10	0	20.0833	98.7758	89.9654	0.2944	149	120
1	640.0000	0.0000	10	0	20.0123	98.8120	89.8910	0.3255	145	130
1	641.0000	0.0000	9	0	19.8994	98.8307	89.8747	0.3144	162	124
1	642.0000	0.0000	10	0	19.9716	98.8541	89.9349	0.3032	149	122
1	643.0000	0.0000	10	0	19.9962	98.8257	89.9733	0.3046	148	122
1	644.0000	0.0000	9	0	20.0311	98.8789	89.9058	0.2396	148	118
1	645.0000	0.0000	9	0	20.0347	98.7413	90.0028	0.4061	143	122
1	646.0000	0.0000	10	0	19.9749	98.8276	89.8849	0.3501	143	116
1	647.0000	0.0000	10	0	20.0011	98.7730	89.9438	0.3172	152	129
1	648.0000	0.0000	10	0	19.9927	98.8114	89.9211	0.3040	149	128
1	649.0000	0.0000	10	0	19.9174	98.8202	89.9303	0.3135	149	129
1	650.0000	0.0000	10	0	19.7891	98.7767	89.7740	0.3698	154	132
1	651.0000	0.0000	10	0	19.7022	98.7146	89.8115	0.4744	157	133
1	652.0000	0.0000	10	0	19.9778	98.8433	89.9244	0.2697	153	129
1	653.0000	0.0000	10	0	20.0066	98.8418	89.9216	0.3197	153	125
1	654.0000	0.0000	10	0	19.9917	98.8190	89.9776	0.3473	158	131
1	655.0000	0.0000	10	0	20.0139	98.8104	89.9851	0.2782	158	129
1	656.0000	0.0000	9	0	19.9608	98.7974	89.9572	0.2935	155	132
1	657.0000	0.0000	10	0	19.9497	98.8518	89.8668	0.2389	156	130
1	658.0000	0.0000	10	0	19.8775	98.7922	89.8671	0.3997	150	131
1	659.0000	0.0000	10	0	19.9626	98.8211	89.9463	0.3284	144	132
1	660.0000	0.0000	10	0	19.9454	98.7877	89.9362	0.2947	149	127
1	661.0000	0.0000	10	0	19.9166	98.8120	89.9065	0.3411	152	128
1	662.0000	0.0000	10	0	19.7417	98.7093	89.7906	0.5619	155	125
1	663.0000	0.0000	10	0	19.9481	98.8905	89.7623	0.3588	151	126
1	664.0000	0.0000	10	0	20.0344	98.8535	89.8800	0.2190	148	121
1	665.0000	0.0000	10	0	19.8538	98.8852	89.8833	0.2325	153	129
1	666.0000	0.0000	10	0	19.9602	98.8093	89.8560	0.3119	150	125
1	667.0000	0.0000	10	0	19.9684	98.8789	89.8715	0.2766	148	118
1	668.0000	0.0000	10	0	20.0517	98.6978	89.9871	0.3951	152	120
1	669.0000	0.0000	9	0	19.9800	98.8103	89.8819	0.2983	143	125
1	670.0000	0.0000	9	0	20.0140	98.8152	89.9114	0.2384	149	126
1	671.0000	0.0000	10	0	20.0051	98.7849	89.9256	0.2749	143	121
1	672.0000	0.0000	10	0	19.9053	98.8419	89.8571	0.2785	157	122
1	673.0000	0.0000	10	0	19.9589	98.7859	89.9423	0.3267	148	121
1	674.0000	0.0000	10	0	19.9109	98.8395	89.9209	0.3330	147	123
1	675.0000	0.0000	10	0	19.9616	98.8145	89.8927	0.3107	152	127
1	676.0000	0.0000	10	0	19.8544	98.7284	89.9413	0.3595	142	121
1	677.0000	0.0000	10	0	19.9959	98.8509	89.9474	0.2561	144	123
1	678.0000	0.0000	10	0	19.9340	98.8189	89.9460	0.3026	145	121
1	679.0000	0.0000	10	0	19.9482	98.8213	89.8612	0.2716	150	121
1	680.0000	0.0000	10	0	20.1267	98.8021	89.8767	0.2548	153	117
1	681.0000	0.0000	10	0	19.9984	98.7726	89.9360	0.2972	142	117
1	682.0000	0.0000	10	0	19.9649	98.6441	89.8656	0.3852	135	116
1	683.0000	0.0000	10	0	19.9636	98.7458	89.9013	0.2659	143	116
1	684.0000	0.0000	10	0	19.9255	98.7708	89.9055	0.2668	143	116
1	685.0000	0.0000	10	0	20.0416	98.7813	89.9616	0.3017	138	112
1	686.0000	0.0000	10	0	19.8815	98.8112	89.8830	0.2904	140	110
1	687.0000	0.0000	10	0	19.7821	98.7632	89.9202	0.4181	141	114
1	688.0000	0.0000	10	0	19.9831	98.8114	89.8708	0.2597	136	116
1	689.0000	0.0000	10	0	19.8941	98.7809	89.9709	0.3471	151	109
1	690.0000	0.0000	10	0	19.9376	98.8325	89.8944	0.2699	139	114
1	691.0000	0.0000	10	0	19.9942	98.7984	89.9694	0.2509	144	119
1	692.0000	0.0000	9	0	20.1231	98.7369	90.0408	0.3468	142	114
1	693.0000	0.0000	10	0	19.8549	98.7951	90.0758	0.3172	143	109
1	694.0000	0.0000	10	0	19.7718	98.6551	90.1029	0.4297	137	108
1	695.0000	0.0000	9	0	20.0144	98.8061	89.8675	0.2614	135	110
1	696.0000	0.0000	10	0	19.9227	98.7800	89.9688	0.2561	140	118
1	697.0000	0.0000	10	0	19.9639	98.7755	90.0122	0.2886	143	120
1	698.0000	0.0000	10	0	20.0133	98.7273	90.0873	0.3443	137	112
1	699.0000	0.0000	10	0	19.9371	98.8174	89.9299	0.3995	148	115
1	700.0000	0.0000	9	0	19.8619	98.7257	89.9782	0.4136	148	118
1	701.0000	0.0000	9	0	19.8535	98.7648	89.9728	0.3756	146	113
1	702.0000	0.0000	10	0	20.1162	98.6678	89.8187	0.5520	136	114
1	703.0000	0.0000	10	0	19.9547	98.8077	90.0278	0.2088	149	116
1	704.0000	0.0000	9	0	19.9774	98.6372	90.1290	0.3921	141	113
1	705.0000	0.0000	10	0	19.7352	98.6628	89.8738	0.5274	144	120
1	706.0000	0.0000	10	0	19.8630	98.8042	89.9466	0.3667	147	114
1	707.0000	0.0000	10	0	19.7989	98.7093	90.0433	0.3539	139	117
1	708.0000	0.0000	10	0	19.9099	98.7364	90.0123	0.3351	146	113
1	709.0000	0.0000	9	0	20.0157	98.7168	90.0160	0.3277	138	113
1	710.0000	0.0000	10	0	20.1374	98.7905	89.9230	0.4621	140	113
1	711.0000	0.0000	9	0	20.0349	98.7175	90.0512	0.3507	133	115
1	712.0000	0.0000	10	0	19.9996	98.7617	90.0589	0.3442	137	117
1	713.0000	0.0000	10	0	20.0071	98.8001	90.0216	0.2826	142	114
1	714.0000	0.0000	10	0	20.0032	98.7913	90.0275	0.2603	140	116
1	715.0000	0.0000	10	0	19.9614	98.7272	89.9563	0.4323	146	116
1	716.0000	0.0000	10	0	19.9791	98.8171	89.9668	0.3068	146	113
1	717.0000	0.0000	10	0	19.9698	98.7737	90.0497	0.3310	145	114
1	718.0000	0.0000	10	0	20.0109	98.7617	89.9709	0.2980	144	113
1	719.0000	0.0000	10	0	19.9973	98.5877	89.9746	0.4304	142	119
1	720.0000	0.0000	10	0	19.9022	98.7444	89.9492	0.3024	139	118
1	721.0000	0.0000	9	0	19.9991	98.7020	89.9977	0.3658	136	115
1	722.0000	0.0000	9	0	19.9899	98.7237	90.0118	0.2960	145	117
1	723.0000	0.0000	10	0	20.0266	98.8117	89.9440	0.2527	155	118
1	724.0000	0.0000	10	0	20.0035	98.7142	89.9846	0.2655	144	123
1	725.0000	0.0000	10	0	19.7778	98.7816	89.8898	0.4606	137	115
1	726.0000	0.0000	10	0	19.9176	98.7481	89.9294	0.3350	134	109
1	727.0000	0.0000	10	0	19.9010	98.6393	89.9823	0.3616	142	117
1	728.0000	0.0000	10	0	19.8388	98.8420	89.8133	0.3070	140	121
1	729.0000	0.0000	10	0	19.8312	98.8089	89.9934	0.2882	137	117
1	730.0000	0.0000	10	0	19.8768	98.7452	89.9435	0.3547	137	121
1	731.0000	0.0000	10	0	19.9854	98.6714	90.0604	0.3333	142	127
1	732.0000	0.0000	10	0	19.9779	98.7372	90.0028	0.3242	145	120
1	733.0000	0.0000	10	0	19.9729	98.6658	90.1276	0.3317	133	121
1	734.0000	0.0000	10	0	19.9833	98.8089	90.0549	0.2750	147	113
1	735.0000	0.0000	10	0	19.7743	98.7480	90.0265	0.3058	142	120
1	736.0000	0.0000	10	0	19.9758	98.6762	90.0970	0.3155	145	115
1	737.0000	0.0000	10	0	19.9567	98.6845	90.0339	0.3876	151	114
1	738.0000	0.0000	10	0	19.9903	98.6904	90.0562	0.3273	150	123
1	739.0000	0.0000	10	0	20.1233	98.7180	90.0710	0.3742	149	120
1	740.0000	0.0000	10	0	19.8614	98.7762	89.8983	0.3440	144	121
1	741.0000	0.0000	9	0	19.9547	98.6836	90.0530	0.4018	149	124
1	742.0000	0.0000	10	0	20.0327	98.6532	90.1215	0.3904	149	131
1	743.0000	0.0000	10	0	20.1544	98.6876	90.3450	0.5737	145	119
1	744.0000	0.0000	10	0	19.9300	98.7967	90.0432	0.3142	148	136
1	745.0000	0.0000	10	0	19.9489	98.7688	90.0275	0.3439	151	128
1	746.0000	0.0000	10	0	20.0788	98.7801	90.1290	0.3654	156	133
1	747.0000	0.0000	10	0	19.9501	98.7506	90.0917	0.3120	162	132
1	748.0000	0.0000	10	0	19.8828	98.7000	90.1265	0.4131	154	137
1	749.0000	0.0000	10	0	19.9679	98.7827	90.1001	0.3613	159	139
1	750.0000	0.0000	10	0	20.0034	98.8023	90.0979	0.3012	158	129
1	751.0000	0.0000	10	0	19.8409	98.7197	90.0421	0.3626	154	140
1	752.0000	0.0000	10	0	19.9815	98.8214	90.0698	0.2857	165	137
1	753.0000	0.0000	10	0	19.8112	98.7761	90.0578	0.3413	163	140
1	754.0000	0.0000	10	0	19.9787	98.7758	90.1133	0.3622	158	134
1	755.0000	0.0000	10	0	20.0370	98.7584	90.1264	0.3450	161	142
1	756.0000	0.0000	9	0	19.9814	98.7380	90.1610	0.3209	161	144
1	757.0000	0.0000	10	0	20.0038	98.7508	90.1435	0.2704	158	145
1	758.0000	0.0000	10	0	19.8911	98.7052	90.0252	0.3939	155	130
1	759.0000	0.0000	10	0	19.7901	98.6740	90.1617	0.4226	163	138
1	760.0000	0.0000	10	0	20.0307	98.7332	90.2000	0.3211	161	140
1	761.0000	0.0000	10	0	19.9805	98.7438	90.1622	0.3429	158	135
1	762.0000	0.0000	10	0	19.7684	98.6049	90.1518	0.4887	166	140
1	763.0000	0.0000	10	0	19.8993	98.7355	90.1496	0.2935	163	145
1	764.0000	0.0000	10	0	19.9483	98.7460	90.1686	0.3341	164	141
1	765.0000	0.0000	10	0	19.9015	98.6869	90.1144	0.3232	170	141
1	766.0000	0.0000	10	0	19.8794	98.7367	90.1556	0.2561	156	139
1	767.0000	0.0000	10	0	19.9290	98.6398	90.1996	0.3878	151	138
1	768.0000	0.0000	10	0	19.9725	98.7354	90.1224	0.3288	153	140
1	769.0000	0.0000	10	0	20.0079	98.7878	90.0801	0.2996	152	136
1	770.0000	0.0000	10	0	19.9104	98.7006	90.1326	0.4187	158	142
1	771.0000	0.0000	10	0	20.0680	98.8167	90.1485	0.3290	154	128
1	772.0000	0.0000	10	0	20.0214	98.7141	90.1951	0.3420	165	142
1	773.0000	0.0000	10	0	19.9820	98.7570	90.1034	0.2979	162	131
1	774.0000	0.0000	10	0	19.9610	98.7193	90.1130	0.3165	159	135
1	775.0000	0.0000	10	0	19.9778	98.7162	90.1055	0.3570	156	134
1	776.0000	0.0000	10	0	20.0128	98.7534	90.2132	0.3508	157	141
1	777.0000	0.0000	10	0	19.9214	98.6613	90.1550	0.3853	159	138
1	778.0000	0.0000	9	0	20.0409	98.7420	90.1982	0.3334	162	141
1	779.0000	0.0000	10	0	19.9020	98.6842	90.1200	0.3722	159	135
1	780.0000	0.0000	10	0	19.9962	98.8072	90.0623	0.3842	160	131
1	781.0000	0.0000	10	0	20.0406	98.7319	90.1623	0.3400	156	124
1	782.0000	0.0000	10	0	19.9416	98.8201	90.0924	0.2572	153	114
1	783.0000	0.0000	10	0	20.0284	98.7801	90.1138	0.3191	144	116
1	784.0000	0.0000	10	0	19.9650	98.7314	90.2298	0.3479	159	113
1	785.0000	0.0000	10	0	19.9568	98.7988	90.1539	0.3764	155	120
1	786.0000	0.0000	10	0	19.9799	98.8253	90.1391	0.3235	152	121
1	787.0000	0.0000	10	0	20.0015	98.8532	90.1172	0.3403	159	117
1	788.0000	0.0000	10	0	19.9273	98.8172	90.0674	0.3128	142	120
1	789.0000	0.0000	10	0	19.8789	98.7813	90.1411	0.3376	153	124
1	790.0000	0.0000	9	0	20.0786	98.7689	90.2001	0.2934	157	118
1	791.0000	0.0000	9	0	19.9615	98.8086	90.1212	0.2811	153	132
1	792.0000	0.0000	10	0	19.9675	98.8177	90.0983	0.3576	156	133
1	793.0000	0.0000	10	0	19.9905	98.8708	90.2053	0.2949	162	128
1	794.0000	0.0000	10	0	20.0008	98.8649	90.1448	0.3161	164	122
1	795.0000	0.0000	10	0	20.0233	98.8608	90.1205	0.2110	165	136
1	796.0000	0.0000	9	0	19.9202	98.8638	90.1529	0.2799	156	132
1	797.0000	0.0000	10	0	19.9933	98.8081	90.1402	0.2636	156	135
1	798.0000	0.0000	10	0	19.9442	98.8548	90.1149	0.3359	154	132
1	799.0000	0.0000	10	0	19.9637	98.8908	90.1210	0.2402	164	126
1	800.0000	0.0000	10	0	20.0435	98.9046	90.1578	0.2617	159	130
1	801.0000	0.0000	10	0	19.9988	98.8694	90.2011	0.2483	159	128
1	802.0000	0.0000	10	0	19.9307	98.8659	90.1217	0.2948	163	136
1	803.0000	0.0000	10	0	20.0172	98.7664	90.1684	0.4569	163	129
1	804.0000	0.0000	10	0	19.9114	98.8312	90.0932	0.3744	166	133
1	805.0000	0.0000	10	0	20.0630	98.8175	90.1772	0.2740	155	129
1	806.0000	0.0000	10	0	19.9365	98.8805	90.0751	0.2941	166	135
1	807.0000	0.0000	10	0	19.9925	98.8325	90.1935	0.4218	157	123
1	808.0000	0.0000	10	0	20.0368	98.8270	90.1545	0.2826	155	133
1	809.0000	0.0000	10	0	19.9902	98.8318	90.1478	0.2896	147	122
1	810.0000	0.0000	10	0	19.8531	98.8504	90.1366	0.3037	155	131
1	811.0000	0.0000	10	0	19.8945	98.8777	90.1733	0.2852	163	130
1	812.0000	0.0000	10	0	19.9360	98.9178	90.1409	0.2910	159	133
1	813.0000	0.0000	9	0	19.9786	98.8382	90.0830	0.3444	161	132
1	814.0000	0.0000	10	0	19.9307	98.8679	90.0910	0.2857	151	128
1	815.0000	0.0000	10	0	19.9541	98.9239	90.1048	0.2918	149	129
1	816.0000	0.0000	10	0	20.0084	98.7415	90.2652	0.3534	158	123
1	817.0000	0.0000	9	0	20.0520	98.8204	90.1382	0.3896	148	130
1	818.0000	0.0000	10	0	19.9222	98.9205	90.0769	0.3127	154	125
1	819.0000	0.0000	10	0	19.8405	98.9866	90.0799	0.2980	160	136
1	820.0000	0.0000	10	0	19.9335	98.9527	90.0300	0.3162	153	128
1	821.0000	0.0000	10	0	19.8200	98.9392	90.0813	0.3085	155	126
1	822.0000	0.0000	10	0	19.9382	98.9373	90.1536	0.2407	148	129
1	823.0000	0.0000	10	0	19.9736	98.8619	90.0687	0.2899	145	130
1	824.0000	0.0000	10	0	19.9385	98.9316	90.0948	0.3033	154	127
1	825.0000	0.0000	10	0	19.9519	98.8507	90.1203	0.3222	153	128
1	826.0000	0.0000	10	0	19.8334	98.8622	90.0795	0.3925	158	122
1	827.0000	0.0000	10	0	19.9324	98.9406	90.0885	0.2258	166	125
1	828.0000	0.0000	10	0	19.9011	98.8923	90.0876	0.3352	152	120
1	829.0000	0.0000	9	0	19.8046	98.9143	90.0108	0.3201	151	114
1	830.0000	0.0000	10	0	19.8021	98.8902	89.9792	0.3622	158	120
1	831.0000	0.0000	10	0	19.9508	98.8393	90.2105	0.3278	157	119
1	832.0000	0.0000	9	0	19.7750	98.9175	90.0997	0.3728	156	122
1	833.0000	0.0000	10	0	19.9626	98.9054	90.1199	0.3358	148	124
1	834.0000	0.0000	10	0	19.9309	98.8952	90.2434	0.2934	138	118
1	835.0000	0.0000	10	0	19.8881	98.9320	90.0849	0.2478	144	120
1	836.0000	0.0000	10	0	19.9232	98.9071	90.0729	0.2295	162	130
1	837.0000	0.0000	10	0	20.0331	98.8520	90.2105	0.3059	143	119
1	838.0000	0.0000	10	0	19.8892	98.9817	90.1023	0.2232	153	118
1	839.0000	0.0000	10	0	19.9327	98.9113	90.1318	0.2879	142	122
1	840.0000	0.0000	10	0	19.8771	98.8306	90.1951	0.3787	150	121
1	841.0000	0.0000	10	0	19.8664	98.8754	90.1570	0.2737	141	124
1	842.0000	0.0000	10	0	19.8613	98.8142	90.1008	0.3494	151	124
1	843.0000	0.0000	10	0	19.8495	98.9153	90.1016	0.2356	150	124
1	844.0000	0.0000	10	0	19.8601	98.8961	90.0596	0.2961	152	129
1	845.0000	0.0000	10	0	19.8615	98.8385	90.1545	0.3267	138	125
1	846.0000	0.0000	9	0	19.8525	98.8935	90.1367	0.3739	156	127
1	847.0000	0.0000	10	0	19.9285	98.9124	90.1510	0.2899	154	138
1	848.0000	0.0000	10	0	19.9026	98.9859	90.0997	0.2937	150	134
1	849.0000	0.0000	10	0	19.8315	98.9062	90.1237	0.3030	154	139
1	850.0000	0.0000	10	0	19.8416	98.9583	90.0853	0.3332	156	136
1	851.0000	0.0000	9	0	19.8624	98.9470	90.1103	0.3017	161	139
1	852.0000	0.0000	10	0	19.8455	99.0090	90.0974	0.2758	155	128
1	853.0000	0.0000	10	0	19.9042	98.9364	90.1716	0.3679	155	138
1	854.0000	0.0000	10	0	19.8438	98.9588	90.1023	0.3189	159	138
1	855.0000	0.0000	10	0	19.9019	98.9501	90.1043	0.2645	157	141
1	856.0000	0.0000	10	0	19.8739	98.9532	90.1251	0.3531	155	136
1	857.0000	0.0000	10	0	19.8767	98.9199	90.1130	0.2931	156	126
1	858.0000	0.0000	10	0	19.8042	99.0023	90.0359	0.2641	150	133
1	859.0000	0.0000	10	0	19.8255	99.0164	90.1060	0.2720	149	136
1	860.0000	0.0000	9	0	19.9167	98.9107	90.2286	0.3971	156	137
1	861.0000	0.0000	10	0	19.8922	98.8910	90.1616	0.3627	154	138
1	862.0000	0.0000	10	0	19.8394	99.0144	90.0503	0.2966	154	138
1	863.0000	0.0000	10	0	19.6854	98.9546	90.1236	0.3537	156	130
1	864.0000	0.0000	10	0	19.8063	98.8548	90.1264	0.4244	156	138
1	865.0000	0.0000	10	0	19.9081	98.9152	90.1611	0.3383	158	132
1	866.0000	0.0000	10	0	19.7885	98.9955	90.0821	0.2983	155	134
1	867.0000	0.0000	10	0	19.7571	98.9994	90.1228	0.2405	152	145
1	868.0000	0.0000	10	0	19.9313	98.9030	90.1758	0.3311	150	124
1	869.0000	0.0000	10	0	19.6838	98.7728	90.2498	0.4941	158	130
1	870.0000	0.0000	10	0	19.8594	98.9261	90.1280	0.3641	152	129
1	871.0000	0.0000	9	0	19.8984	98.9090	90.1928	0.3638	150	133
1	872.0000	0.0000	10	0	19.8133	99.0008	90.0398	0.2814	145	136
1	873.0000	0.0000	10	0	19.7641	99.0058	90.1250	0.2672	153	139
1	874.0000	0.0000	10	0	19.8325	98.9512	90.1180	0.2696	142	134
1	875.0000	0.0000	10	0	19.8313	98.9250	90.1171	0.3007	147	139
1	876.0000	0.0000	10	0	19.8613	98.9366	90.1007	0.2278	157	135
1	877.0000	0.0000	10	0	19.7871	98.9683	90.1197	0.2623	152	133
1	878.0000	0.0000	10	0	19.8012	98.9377	90.0939	0.3281	152	133
1	879.0000	0.0000	10	0	19.8797	98.9143	90.1813	0.2766	148	127
1	880.0000	0.0000	10	0	19.7622	98.9343	90.1078	0.3344	155	132
1	881.0000	0.0000	10	0	19.9111	98.8747	90.2673	0.3503	153	126
1	882.0000	0.0000	10	0	19.7429	98.9618	90.1819	0.2557	146	130
1	883.0000	0.0000	10	0	19.5588	98.8982	90.1903	0.3505	143	125
1	884.0000	0.0000	9	0	19.7653	98.8634	90.2559	0.3965	151	134
1	885.0000	0.0000	10	0	19.8079	98.8433	90.2603	0.3289	152	132
1	886.0000	0.0000	10	0	19.7432	98.8474	90.2336	0.3811	153	133
1	887.0000	0.0000	10	0	19.8801	98.8514	90.2365	0.3095	148	133
1	888.0000	0.0000	10	0	19.8568	98.7656	90.1787	0.3617	152	133
1	889.0000	0.0000	10	0	19.9607	98.7789	90.2833	0.3228	161	138
1	890.0000	0.0000	10	0	19.8625	98.7863	90.1939	0.3511	154	138
1	891.0000	0.0000	10	0	19.8154	98.7165	90.2258	0.3119	157	137
1	892.0000	0.0000	10	0	19.8362	98.7326	90.2121	0.3558	150	135
1	893.0000	0.0000	10	0	19.8963	98.7246	90.2750	0.3351	153	135
1	894.0000	0.0000	10	0	19.7321	98.6988	90.2350	0.3620	153	142
1	895.0000	0.0000	10	0	19.9497	98.7123	90.3091	0.2814	160	137
1	896.0000	0.0000	10	0	19.8153	98.6501	90.3166	0.3578	158	131
1	897.0000	0.0000	10	0	19.6821	98.6168	90.1913	0.4467	157	135
1	898.0000	0.0000	10	0	19.7705	98.6776	90.2588	0.3109	157	135
1	899.0000	0.0000	10	0	19.7769	98.7135	90.2945	0.2690	157	133
1	900.0000	0.0000	10	0	19.7179	98.5921	90.2063	0.4387	153	127
1	901.0000	0.0000	10	0	19.8222	98.5715	90.2656	0.3387	161	133
1	902.0000	0.0000	10	0	19.7713	98.4912	90.3176	0.4421	169	125
1	903.0000	0.0000	10	0	19.9068	98.5405	90.5196	0.3803	152	125
1	904.0000	0.0000	10	0	19.7679	98.5718	90.4098	0.3056	156	127
1	905.0000	0.0000	10	0	19.7666	98.5671	90.3295	0.2626	143	112
1	906.0000	0.0000	10	0	19.7198	98.5123	90.3904	0.3224	123	90
1	907.0000	0.0000	8	0	19.9094	98.5014	90.3298	0.3170	103	75
1	908.0000	0.0000	6	0	20.6086	98.2591	89.8630	0.5913	94	66
2	909.0000	0.0000	8	0	6.9608	165.5255	92.2218	0.7318	90	65
0	910.0000	0.0000	0	3	0.0000	0.0000	0.0000	0.0000	94	70
2	911.0000	0.0000	8	0	5.7767	165.5358	91.0860	0.2152	99	73
2	912.0000	0.0000	8	0	8.4333	165.3264	93.4947	0.9291	93	65
2	913.0000	0.0000	7	0	5.7934	165.6975	90.8839	0.5891	88	57
2	914.0000	0.0000	7	0	7.0074	165.1208	92.4402	0.7879	76	59
2	915.0000	0.0000	7	0	7.0383	165.2105	92.0312	0.3357	72	52
2	916.0000	0.0000	7	0	6.1268	165.4264	91.1065	0.2716	97	60
2	917.0000	0.0000	9	0	6.7581	164.8621	91.8079	0.6711	91	76
2	918.0000	0.0000	9	0	6.5304	165.3630	91.4512	0.3507	106	72
2	919.0000	0.0000	9	0	5.9028	165.1439	90.9079	0.4993	106	75
2	920.0000	0.0000	9	0	6.4921	165.3553	91.2982	0.2658	105	79
2	921.0000	0.0000	9	0	6.0580	165.2574	91.1058	0.3373	103	75
2	922.0000	0.0000	8	0	6.6813	165.2900	91.6296	0.3702	106	75
2	923.0000	0.0000	8	0	6.3639	165.2146	91.2787	0.3084	105	76
2	924.0000	0.0000	10	0	6.0154	165.3375	91.0136	0.2877	104	83
2	925.0000	0.0000	7	0	6.4749	165.1754	91.4157	0.2539	104	79
2	926.0000	0.0000	8	0	6.2230	165.1317	91.2121	0.2573	108	86
2	927.0000	0.0000	9	0	6.7176	165.1394	91.6991	0.3075	108	83
2	928.0000	0.0000	8	0	5.9456	165.1443	90.9010	0.1932	113	84
2	929.0000	0.0000	9	0	6.7463	165.0729	91.6154	0.3282	112	86
2	930.0000	0.0000	10	0	7.0940	165.0159	91.8965	0.3091	107	83
2	931.0000	0.0000	9	0	6.2363	165.0552	91.0756	0.2152	105	86
2	932.0000	0.0000	8	0	5.8540	165.0320	90.8256	0.3893	116	85
2	933.0000	0.0000	8	0	6.9545	164.9694	91.7592	0.2949	102	87
2	934.0000	0.0000	10	0	6.6022	164.9852	91.4328	0.3390	104	84
2	935.0000	0.0000	9	0	5.7608	164.9676	90.7122	0.3336	115	85
2	936.0000	0.0000	9	0	6.8931	165.0833	91.8569	0.4496	98	74
2	937.0000	0.0000	8	0	5.9884	164.9252	90.9238	0.4171	96	71
2	938.0000	0.0000	8	0	6.5311	165.1717	91.2082	0.5101	108	73
2	939.0000	0.0000	7	0	5.5981	165.1742	90.2577	0.5611	110	79
2	940.0000	0.0000	8	0	7.1469	165.4123	91.8913	0.5772	97	77
2	941.0000	0.0000	7	0	6.1077	165.4146	91.1562	0.4830	98	73
2	942.0000	0.0000	8	0	8.0764	165.5192	92.8453	0.3265	108	72
2	943.0000	0.0000	8	0	6.3865	165.0826	91.4600	0.8146	103	75
2	944.0000	0.0000	7	0	7.1923	164.9779	92.3415	0.6190	99	78
2	945.0000	0.0000	9	0	6.6048	165.3068	91.2426	0.5268	111	75
2	946.0000	0.0000	8	0	7.7521	165.4150	92.5788	0.2672	103	70
2	947.0000	0.0000	9	0	6.6408	165.1584	91.8530	0.4967	94	77
2	948.0000	0.0000	8	0	6.1462	165.1942	91.2366	0.5267	93	66
2	949.0000	0.0000	8	0	6.5610	164.5743	91.3679	0.8726	85	66
2	950.0000	0.0000	9	0	6.8502	164.8064	91.4366	0.3866	89	68
2	951.0000	0.0000	8	0	7.0247	164.6136	91.8665	0.4164	93	63
2	952.0000	0.0000	9	0	6.6605	164.8181	91.5374	0.3394	108	78
2	953.0000	0.0000	9	0	6.5908	164.7122	91.5096	0.3782	108	81
2	954.0000	0.0000	8	0	5.2633	164.6695	90.3490	0.2926	115	77
2	955.0000	0.0000	9	0	6.8675	164.6100	91.7679	0.3701	113	80
2	956.0000	0.0000	8	0	6.4232	164.6506	91.1696	0.2611	111	79
2	957.0000	0.0000	8	0	6.6533	164.6288	91.2003	0.3882	110	77
2	958.0000	0.0000	9	0	5.8553	164.5819	90.5301	0.3755	109	77
2	959.0000	0.0000	9	0	6.1238	164.6425	90.9447	0.3024	110	78
2	960.0000	0.0000	9	0	6.4001	164.6122	91.2329	0.1705	109	92
2	961.0000	0.0000	10	0	5.8810	164.5799	90.6293	0.1647	113	87
2	962.0000	0.0000	9	0	6.2731	164.5842	91.0596	0.2523	121	89
2	963.0000	0.0000	9	0	6.2250	164.5788	91.0402	0.3021	118	87
2	964.0000	0.0000	9	0	5.0592	164.4340	90.0292	0.4163	125	84
2	965.0000	0.0000	10	0	5.9980	164.7494	90.8349	0.2095	122	89
2	966.0000	0.0000	10	0	6.9852	164.4836	91.6783	0.3124	112	84
2	967.0000	0.0000	8	0	5.8620	164.5785	90.7278	0.2632	120	81
2	968.0000	0.0000	9	0	5.4774	164.5434	90.3182	0.3961	118	90
2	969.0000	0.0000	9	0	6.3736	164.5567	91.1025	0.4396	118	90
2	970.0000	0.0000	9	0	6.0390	164.4891	90.8609	0.2801	122	93
2	971.0000	0.0000	9	0	6.1468	164.5250	90.9740	0.2700	113	82
2	972.0000	0.0000	9	0	5.4502	164.4850	90.0454	0.4498	118	87
2	973.0000	0.0000	10	0	5.3171	164.4678	90.0971	0.4611	110	86
2	974.0000	0.0000	9	0	6.2075	164.4368	91.0002	0.3293	99	78
2	975.0000	0.0000	9	0	5.8623	164.4650	90.5958	0.1864	92	73
2	976.0000	0.0000	7	0	6.0441	164.4719	90.8402	0.2675	86	65
0	977.0000	0.0000	0	3	0.0000	0.0000	0.0000	0.0000	61	59
1	978.0000	0.0000	7	0	167.9077	130.5963	48.6226	0.3153	73	58
1	979.0000	0.0000	8	0	168.0895	130.9581	49.2364	0.8805	76	65
1	980.0000	0.0000	10	0	168.1501	130.5236	48.9461	0.1461	97	76
1	981.0000	0.0000	9	0	167.5778	130.5925	48.5893	0.3885	107	79
1	982.0000	0.0000	10	0	168.0921	130.4514	48.8673	0.3101	114	89
1	983.0000	0.0000	10	0	167.7914	130.6328	48.8501	0.4705	124	95
1	984.0000	0.0000	10	0	167.9046	130.4946	48.9084	0.3291	111	92
1	985.0000	0.0000	10	0	168.1330	130.5522	49.0040	0.3365	115	93
1	986.0000	0.0000	10	0	168.0382	130.4859	48.9508	0.2975	123	95
1	987.0000	0.0000	10	0	167.9948	130.5356	48.7993	0.3169	117	100
1	988.0000	0.0000	9	0	168.0360	130.4267	48.8910	0.2880	119	95
1	989.0000	0.0000	10	0	168.1072	130.4366	48.9975	0.2354	116	96
1	990.0000	0.0000	10	0	168.1894	130.4219	49.1757	0.2843	131	97
1	991.0000	0.0000	10	0	168.2694	130.4953	49.1384	0.2410	117	96
1	992.0000	0.0000	10	0	168.1355	130.4849	49.0473	0.3528	118	98
1	993.0000	0.0000	10	0	168.1475	130.5355	49.0846	0.2244	112	99
1	994.0000	0.0000	9	0	168.2226	130.4730	49.0840	0.2189	118	98
1	995.0000	0.0000	10	0	167.9544	130.5478	48.9667	0.3414	128	104
1	996.0000	0.0000	10	0	168.0814	130.4384	49.0692	0.3330	120	104
1	997.0000	0.0000	10	0	167.6362	130.7225	48.9032	0.4966	131	101
1	998.0000	0.0000	10	0	168.1603	130.4802	49.0032	0.2712	115	99
1	999.0000	0.0000	9	0	168.1281	130.4814	48.9366	0.2302	122	100
1	1000.0000	0.0000	10	0	168.0841	130.5635	48.9263	0.2924	119	97
1	1001.0000	0.0000	10	0	168.1483	130.4707	49.0273	0.3347	116	108
1	1002.0000	0.0000	9	0	167.7733	130.5676	48.9783	0.3867	128	105
1	1003.0000	0.0000	10	0	168.2021	130.4498	49.1726	0.3062	117	96
1	1004.0000	0.0000	10	0	168.1824	130.5071	49.1080	0.3814	118	106
1	1005.0000	0.0000	10	0	168.0138	130.5519	49.0293	0.3046	119	103
1	1006.0000	0.0000	10	0	168.2138	130.4966	49.1419	0.3051	129	103
1	1007.0000	0.0000	10	0	168.1593	130.5023	49.1678	0.3406	127	104
1	1008.0000	0.0000	10	0	168.1382	130.4372	49.0554	0.2380	122	102
1	1009.0000	0.0000	10	0	168.0748	130.4905	49.0270	0.1906	119	106
1	1010.0000	0.0000	9	0	167.8490	130.6089	48.9620	0.3875	125	101
1	1011.0000	0.0000	9	0	168.3294	130.4455	49.1402	0.2374	116	100
1	1012.0000	0.0000	10	0	168.0395	130.5178	48.9948	0.3345	127	102
1	1013.0000	0.0000	10	0	168.2249	130.5540	49.1260	0.4072	117	100
1	1014.0000	0.0000	10	0	168.3204	130.4957	49.0303	0.2623	112	95
1	1015.0000	0.0000	10	0	168.0082	130.6181	48.9551	0.3479	120	101
1	1016.0000	0.0000	10	0	168.0917	130.5348	49.0286	0.3381	118	107
1	1017.0000	0.0000	10	0	168.0947	130.5547	48.9273	0.2982	121	104
1	1018.0000	0.0000	10	0	168.0479	130.4858	48.8912	0.2502	117	103
1	1019.0000	0.0000	10	0	168.1472	130.5561	49.0397	0.2884	116	100
1	1020.0000	0.0000	10	0	168.1615	130.6137	49.0926	0.2513	122	103
1	1021.0000	0.0000	9	0	168.2013	130.5796	49.1679	0.2966	116	97
1	1022.0000	0.0000	10	0	168.0804	130.6962	49.1093	0.3310	121	105
1	1023.0000	0.0000	10	0	168.4722	130.6219	49.3582	0.1906	112	99
1	1024.0000	0.0000	10	0	168.6447	130.6213	49.3826	0.2560	115	95
1	1025.0000	0.0000	9	0	168.4258	130.6454	49.2450	0.1921	115	93
1	1026.0000	0.0000	10	0	168.1037	130.6254	49.2106	0.6507	104	86
1	1027.0000	0.0000	10	0	168.4014	130.7471	49.3006	0.3344	92	74
1	1028.0000	0.0000	8	0	168.1202	130.7898	49.1975	0.3756	100	71
1	1029.0000	0.0000	9	0	168.5648	130.6882	49.2507	0.2594	108	73
1	1030.0000	0.0000	8	0	168.3709	130.6103	48.8927	0.2360	92	67
1	1031.0000	0.0000	9	0	168.2624	130.7215	49.1019	0.3334	107	83
1	1032.0000	0.0000	9	0	168.1635	130.6710	48.9719	0.2525	118	92
1	1033.0000	0.0000	10	0	168.1854	130.7587	49.0227	0.3244	109	98
1	1034.0000	0.0000	10	0	168.0294	130.6753	49.0261	0.3581	114	96
1	1035.0000	0.0000	9	0	168.0156	130.7054	48.9803	0.3086	110	99
1	1036.0000	0.0000	9	0	168.2737	130.6178	49.1109	0.2712	127	98
1	1037.0000	0.0000	10	0	167.9425	130.7134	48.9036	0.3742	121	104
1	1038.0000	0.0000	9	0	168.3320	130.6805	49.1374	0.1622	121	105
1	1039.0000	0.0000	9	0	167.6844	130.7996	48.6095	0.3538	126	99
1	1040.0000	0.0000	9	0	167.9720	130.7054	48.8996	0.2838	117	100
1	1041.0000	0.0000	10	0	168.2789	130.6600	49.1276	0.2813	112	103
1	1042.0000	0.0000	10	0	168.3147	130.6619	49.1921	0.2897	125	102
1	1043.0000	0.0000	10	0	168.2117	130.6198	49.0636	0.3177	119	100
1	1044.0000	0.0000	9	0	168.2915	130.6331	49.2325	0.3624	128	98
1	1045.0000	0.0000	9	0	167.8658	130.6770	48.7725	0.3046	127	107
1	1046.0000	0.0000	10	0	168.1973	130.6696	49.0383	0.2904	115	100
1	1047.0000	0.0000	10	0	168.2810	130.6454	49.0864	0.3022	113	96
1	1048.0000	0.0000	9	0	168.4555	130.6802	49.2723	0.2959	109	95
1	1049.0000	0.0000	9	0	168.4602	130.6085	49.2232	0.2622	123	96
1	1050.0000	0.0000	10	0	168.2661	130.6687	49.1700	0.3088	120	102
1	1051.0000	0.0000	9	0	168.0891	130.5971	49.0326	0.2745	117	109
1	1052.0000	0.0000	10	0	168.2745	130.6352	49.1731	0.2404	111	108
1	1053.0000	0.0000	10	0	168.1836	130.6936	49.1071	0.3194	115	98
1	1054.0000	0.0000	10	0	168.3102	130.6099	49.0547	0.2794	118	99
1	1055.0000	0.0000	10	0	168.2535	130.5731	49.0127	0.2417	117	101
1	1056.0000	0.0000	10	0	168.4234	130.5911	49.2941	0.2730	115	105
1	1057.0000	0.0000	9	0	168.3855	130.5008	49.2668	0.2798	124	97
1	1058.0000	0.0000	9	0	168.0254	130.4904	48.8699	0.4116	109	97
1	1059.0000	0.0000	10	0	167.8298	130.5245	48.8356	0.3038	130	98
1	1060.0000	0.0000	10	0	168.0906	130.4844	49.0177	0.2697	119	107
1	1061.0000	0.0000	10	0	168.2216	130.5771	49.1430	0.3611	122	100
1	1062.0000	0.0000	10	0	168.4116	130.5437	49.0123	0.2532	111	100
1	1063.0000	0.0000	10	0	168.3101	130.5355	48.9701	0.2110	120	96
1	1064.0000	0.0000	8	0	168.3245	130.5752	49.0636	0.1684	119	97
1	1065.0000	0.0000	9	0	167.8500	130.4892	48.8956	0.3179	123	99
1	1066.0000	0.0000	10	0	168.0453	130.6801	48.9313	0.2576	119	99
1	1067.0000	0.0000	9	0	168.1650	130.5411	48.8700	0.2146	119	95
1	1068.0000	0.0000	10	0	167.9229	130.5155	49.0659	0.3738	125	100
1	1069.0000	0.0000	10	0	168.2166	130.5696	49.1414	0.2992	126	102
1	1070.0000	0.0000	10	0	167.8032	130.7787	49.2228	0.6698	113	107
1	1071.0000	0.0000	9	0	167.9602	130.5097	48.9491	0.3346	115	101
1	1072.0000	0.0000	9	0	168.4447	130.6060	49.2822	0.2399	118	106
1	1073.0000	0.0000	9	0	168.2982	130.6054	49.1318	0.2763	120	101
1	1074.0000	0.0000	8	0	167.9474	130.5716	48.8321	0.3265	114	97
1	1075.0000	0.0000	10	0	168.0785	130.5760	49.0082	0.2867	118	102
1	1076.0000	0.0000	10	0	168.3573	130.5561	49.2201	0.3044	125	101
1	1077.0000	0.0000	9	0	168.1572	130.6221	49.0164	0.2897	116	103
1	1078.0000	0.0000	8	0	168.2960	130.6157	49.1331	0.2297	129	96
1	1079.0000	0.0000	10	0	168.4142	130.5374	49.2368	0.2687	119	101
1	1080.0000	0.0000	10	0	168.6921	130.6406	49.1796	0.4368	109	105
1	1081.0000	0.0000	10	0	168.4492	130.6413	49.0441	0.3730	122	104
1	1082.0000	0.0000	10	0	168.3304	130.6230	49.0978	0.2218	125	105
1	1083.0000	0.0000	10	0	168.3728	130.6088	49.1708	0.3629	117	100
1	1084.0000	0.0000	10	0	168.3564	130.6054	49.1283	0.2373	107	103
1	1085.0000	0.0000	9	0	168.1895	130.5875	49.0997	0.2536	126	102
1	1086.0000	0.0000	10	0	168.2961	130.5585	49.1639	0.2886	122	104
1	1087.0000	0.0000	10	0	167.9962	130.5939	49.0641	0.2729	109	102
1	1088.0000	0.0000	10	0	168.2927	130.6380	49.2187	0.2951	119	101
1	1089.0000	0.0000	10	0	168.1645	130.7085	49.1521	0.3285	116	99
1	1090.0000	0.0000	9	0	168.3666	130.5904	49.2063	0.3539	111	100
1	1091.0000	0.0000	10	0	168.1301	130.6363	49.0983	0.3111	116	102
1	1092.0000	0.0000	10	0	168.0526	130.6856	49.0489	0.3000	108	99
1	1093.0000	0.0000	10	0	168.1448	130.5863	49.0184	0.2815	120	99
1	1094.0000	0.0000	9	0	168.0532	130.6507	49.0555	0.2722	108	98
1	1095.0000	0.0000	10	0	168.1907	130.5523	49.0382	0.2365	111	101
1	1096.0000	0.0000	10	0	167.9634	130.7825	48.9436	0.4294	117	105
1	1097.0000	0.0000	10	0	168.1703	130.5394	49.0918	0.2503	114	99
1	1098.0000	0.0000	9	0	168.1579	130.6462	49.1591	0.3083	114	95
1	1099.0000	0.0000	10	0	168.2288	130.5969	49.1727	0.5164	95	79
1	1100.0000	0.0000	8	0	168.2617	130.6461	49.1282	0.2694	91	76
2	1101.0000	0.0000	6	0	109.9811	122.5633	78.7166	0.8392	83	58
2	1102.0000	0.0000	7	0	109.7370	121.7810	78.8798	0.3998	100	70
2	1103.0000	0.0000	10	0	109.4961	121.7881	79.0069	0.6825	102	76
2	1104.0000	0.0000	7	0	109.7144	121.9038	78.9147	0.4684	117	76
2	1105.0000	0.0000	7	0	109.8335	121.8188	78.9216	0.3303	120	79
2	1106.0000	0.0000	9	0	110.0604	121.7903	78.9342	0.2582	110	80
2	1107.0000	0.0000	8	0	109.6599	121.9110	78.7319	0.3804	107	81
2	1108.0000	0.0000	7	0	110.0320	121.5735	78.9456	0.2767	113	86
2	1109.0000	0.0000	8	0	109.7744	121.6342	78.6658	0.5831	117	83
2	1110.0000	0.0000	10	0	109.9456	121.9620	78.9330	0.3800	119	81
2	1111.0000	0.0000	8	0	109.8672	121.6762	78.9290	0.3729	116	87
2	1112.0000	0.0000	7	0	109.9772	121.6754	78.8383	0.2475	108	84
2	1113.0000	0.0000	8	0	110.0618	121.7935	79.0331	0.1932	115	87
2	1114.0000	0.0000	9	0	109.9619	121.6986	78.8500	0.4009	108	84
2	1115.0000	0.0000	9	0	109.9472	121.8568	78.9918	0.3686	116	80
2	1116.0000	0.0000	7	0	109.9700	121.7377	78.9545	0.3145	117	82
2	1117.0000	0.0000	7	0	110.0676	121.8220	78.9168	0.2054	119	77
2	1118.0000	0.0000	8	0	110.0711	121.7720	78.9531	0.3234	113	85
2	1119.0000	0.0000	6	0	110.2113	122.6163	78.9522	0.8593	112	85
2	1120.0000	0.0000	9	0	109.8723	121.8859	78.7912	0.3704	120	87
2	1121.0000	0.0000	8	0	109.5863	121.6102	78.7267	0.5692	118	85
2	1122.0000	0.0000	8	0	109.7529	121.8269	78.5877	0.2793	125	83
2	1123.0000	0.0000	8	0	109.8904	121.6650	78.8030	0.5464	118	84
2	1124.0000	0.0000	9	0	109.9172	121.7316	78.9292	0.3756	124	93
2	1125.0000	0.0000	8	0	109.9015	121.8129	78.9191	0.3190	111	82
0	1126.0000	0.0000	0	3	0.0000	0.0000	0.0000	0.0000	112	84
2	1127.0000	0.0000	8	0	109.9460	121.3903	78.5060	0.7778	120	85
2	1128.0000	0.0000	8	0	109.8126	121.3971	78.5337	0.7923	123	79
2	1129.0000	0.0000	8	0	109.7687	121.6944	78.5440	0.5972	117	81
2	1130.0000	0.0000	7	0	109.9397	121.8378	78.6695	0.3671	119	85
2	1131.0000	0.0000	8	0	109.9984	121.7946	78.9518	0.3258	121	91
2	1132.0000	0.0000	9	0	109.9892	121.7491	78.9577	0.3196	120	84
2	1133.0000	0.0000	7	0	109.8877	121.6795	78.9351	0.2304	115	86
2	1134.0000	0.0000	8	0	109.9526	121.7501	78.9732	0.3087	114	81
2	1135.0000	0.0000	8	0	109.9715	121.8303	78.9563	0.2531	120	81
2	1136.0000	0.0000	7	0	110.0121	121.8364	79.0661	0.3855	121	83
2	1137.0000	0.0000	7	0	110.3246	121.7594	78.8226	0.3754	112	90
2	1138.0000	0.0000	8	0	110.1234	121.7922	79.0737	0.2600	109	86
2	1139.0000	0.0000	8	0	110.1632	121.7561	78.9227	0.2159	134	89
2	1140.0000	0.0000	8	0	109.9032	121.2280	78.5665	0.8041	127	89
2	1141.0000	0.0000	6	0	110.0942	121.7942	78.9796	0.2776	106	82
2	1142.0000	0.0000	8	0	109.9980	121.8320	78.9207	0.3697	120	81
2	1143.0000	0.0000	7	0	109.9149	121.8555	78.9044	0.3467	112	87
2	1144.0000	0.0000	7	0	109.8890	121.9067	78.9852	0.3650	120	85
2	1145.0000	0.0000	7	0	109.9791	121.6220	78.8322	0.2629	115	81
2	1146.0000	0.0000	8	0	109.9827	121.8303	78.9830	0.2548	120	86
2	1147.0000	0.0000	8	0	110.0818	121.9926	79.0434	0.4322	118	85
2	1148.0000	0.0000	7	0	110.0172	121.8315	78.8489	0.2207	113	83
2	1149.0000	0.0000	9	0	109.8747	121.8909	78.9564	0.3087	117	80
2	1150.0000	0.0000	8	0	109.9602	121.8327	78.9619	0.3745	118	86
2	1151.0000	0.0000	8	0	110.0186	121.6429	78.7745	0.3573	114	91
2	1152.0000	0.0000	8	0	109.8361	121.8576	78.8820	0.3633	127	88
2	1153.0000	0.0000	8	0	109.9021	121.8075	78.8672	0.3549	113	83
2	1154.0000	0.0000	9	0	109.7955	121.3797	78.4324	0.7491	118	90
2	1155.0000	0.0000	6	0	109.8509	121.8609	78.5231	0.3938	115	91
2	1156.0000	0.0000	9	0	109.9114	121.8139	78.9091	0.2460	122	89
2	1157.0000	0.0000	9	0	110.0635	121.7562	78.9472	0.2978	120	87
2	1158.0000	0.0000	9	0	110.0679	121.7081	78.9127	0.2534	117	90
2	1159.0000	0.0000	7	0	109.6235	121.5368	78.6548	0.6178	123	88
2	1160.0000	0.0000	7	0	109.9824	121.7458	78.8722	0.3008	122	83
2	1161.0000	0.0000	7	0	109.5798	121.6241	78.8250	0.6292	126	88
2	1162.0000	0.0000	8	0	109.9852	121.8010	78.9356	0.3686	114	87
2	1163.0000	0.0000	6	0	110.0734	121.7825	78.8572	0.3333	113	81
2	1164.0000	0.0000	8	0	109.7921	121.7572	78.8691	0.4178	116	87
2	1165.0000	0.0000	9	0	109.9972	121.7181	78.9442	0.3455	125	85
2	1166.0000	0.0000	7	0	109.4805	121.2742	78.6187	0.7050	124	85
2	1167.0000	0.0000	7	0	109.9108	121.9384	78.4359	0.3955	119	84
2	1168.0000	0.0000	8	0	109.9817	121.7256	78.9803	0.3985	117	87
2	1169.0000	0.0000	9	0	109.6690	121.8319	78.8469	0.3862	112	83
2	1170.0000	0.0000	7	0	109.5801	121.2601	78.6418	0.5742	130	92
3	1171.0000	0.0000	7	0	109.0657	120.9462	258.4496	0.9549	129	83
2	1172.0000	0.0000	8	0	110.1260	121.7431	78.9458	0.2862	127	91
2	1173.0000	0.0000	9	0	110.0122	121.7476	78.9734	0.4458	111	83
2	1174.0000	0.0000	8	0	109.9101	121.8979	78.9389	0.3342	118	84
2	1175.0000	0.0000	7	0	110.0070	121.8047	78.9378	0.3650	119	80
2	1176.0000	0.0000	6	0	109.9004	121.6693	78.9315	0.3084	126	87
2	1177.0000	0.0000	8	0	109.8412	121.7292	78.6991	0.6087	122	89
2	1178.0000	0.0000	8	0	109.7839	121.6113	78.6518	0.5409	119	86
2	1179.0000	0.0000	7	0	110.0235	121.6066	78.8665	0.1936	119	91
2	1180.0000	0.0000	8	0	109.8054	121.6488	78.6899	0.6163	125	86
2	1181.0000	0.0000	8	0	109.9302	121.6896	78.8624	0.3103	125	84
2	1182.0000	0.0000	8	0	110.2105	121.7659	78.9415	0.2561	116	90
2	1183.0000	0.0000	8	0	109.6795	121.4818	78.5955	0.5750	122	92
2	1184.0000	0.0000	7	0	110.3077	121.6822	78.9996	0.2266	116	91
2	1185.0000	0.0000	7	0	110.0524	121.6963	78.8256	0.2374	116	84
2	1186.0000	0.0000	7	0	110.1427	121.6450	78.8972	0.1870	122	90
2	1187.0000	0.0000	8	0	109.8388	121.8461	78.8806	0.3776	125	91
2	1188.0000	0.0000	8	0	110.0156	121.4863	78.4437	0.8068	118	87
2	1189.0000	0.0000	8	0	109.7527	121.3304	78.2574	0.8784	126	88
2	1190.0000	0.0000	9	0	110.0009	121.8480	78.9034	0.3331	128	93
2	1191.0000	0.0000	7	0	109.7157	121.7710	78.3220	0.4121	125	82
2	1192.0000	0.0000	7	0	109.9560	121.6829	78.6789	0.4248	121	87
2	1193.0000	0.0000	8	0	110.0765	121.9805	78.2257	0.4946	116	83
2	1194.0000	0.0000	9	0	110.0152	121.7298	78.9010	0.2824	120	86
2	1195.0000	0.0000	9	0	109.7835	121.6614	78.5663	0.6188	115	88
2	1196.0000	0.0000	8	0	110.0401	121.6630	78.8786	0.1685	115	84
2	1197.0000	0.0000	7	0	109.8936	121.8645	78.4459	0.3965	127	87
2	1198.0000	0.0000	8	0	109.9161	121.8012	78.8545	0.4617	129	92
2	1199.0000	0.0000	8	0	110.0453	121.7595	78.8253	0.3116	122	86
2	1200.0000	0.0000	7	0	109.9713	121.4117	78.4892	0.9233	129	86
2	1201.0000	0.0000	8	0	109.9649	121.5587	78.6203	0.4976	123	87
2	1202.0000	0.0000	7	0	110.0444	121.7510	78.8879	0.3859	115	84
2	1203.0000	0.0000	9	0	109.7262	121.8592	78.5323	0.4274	113	88
2	1204.0000	0.0000	8	0	109.8583	121.7518	78.8595	0.3761	118	88
2	1205.0000	0.0000	8	0	109.5427	121.8330	78.7665	0.5084	123	90
2	1206.0000	0.0000	8	0	110.0633	121.6779	78.8818	0.2717	123	83
2	1207.0000	0.0000	9	0	110.0663	121.8212	78.9410	0.3363	120	89
2	1208.0000	0.0000	8	0	109.8503	122.2262	78.2379	0.5704	124	83
2	1209.0000	0.0000	8	0	110.0412	121.7702	78.9842	0.3935	121	89
0	1210.0000	0.0000	0	3	0.0000	0.0000	0.0000	0.0000	115	85
2	1211.0000	0.0000	8	0	109.8611	121.6763	78.8199	0.3620	130	91
2	1212.0000	0.0000	8	0	109.9816	121.8705	78.8797	0.3999	127	87
2	1213.0000	0.0000	8	0	109.9161	121.6771	78.7354	0.5298	122	85
2	1214.0000	0.0000	8	0	109.9501	121.8970	78.7160	0.4724	119	97
2	1215.0000	0.0000	6	0	110.0231	121.6629	78.9272	0.3396	122	93
2	1216.0000	0.0000	8	0	110.0270	121.6316	78.5434	0.9622	118	87
2	1217.0000	0.0000	6	0	109.9398	121.8713	78.9022	0.4425	124	89
2	1218.0000	0.0000	6	0	110.1410	121.7384	78.9821	0.2737	125	86
2	1219.0000	0.0000	8	0	109.6346	121.8439	78.7129	0.4465	121	84
2	1220.0000	0.0000	9	0	110.0737	122.0638	78.6306	0.7124	116	86
2	1221.0000	0.0000	9	0	110.1847	121.7713	78.7885	0.4227	127	92
2	1222.0000	0.0000	7	0	110.0307	121.7355	78.8302	0.2583	135	91
2	1223.0000	0.0000	7	0	109.8598	121.9227	78.8667	0.3860	121	89
2	1224.0000	0.0000	7	0	109.8040	121.8807	78.3385	0.3524	127	92
2	1225.0000	0.0000	8	0	110.0875	121.7765	78.9052	0.3052	118	89
2	1226.0000	0.0000	8	0	109.9260	121.6900	78.7523	0.3390	128	87
2	1227.0000	0.0000	8	0	109.8200	121.5850	78.6909	0.5320	123	91
2	1228.0000	0.0000	8	0	109.9769	121.8536	78.8737	0.3998	124	94
2	1229.0000	0.0000	8	0	109.8906	121.6303	78.8761	0.3343	126	92
2	1230.0000	0.0000	7	0	110.2648	121.7146	78.9295	0.2381	114	83
2	1231.0000	0.0000	8	0	109.8239	121.8458	78.7879	0.3642	120	90
2	1232.0000	0.0000	7	0	110.0983	121.8836	78.9659	0.2734	123	87
2	1233.0000	0.0000	9	0	109.8660	121.6969	78.7198	0.3708	126	91
2	1234.0000	0.0000	7	0	109.8923	121.9619	78.4424	0.3106	120	81
2	1235.0000	0.0000	8	0	109.7834	121.6653	78.7954	0.5835	118	84
2	1236.0000	0.0000	7	0	109.9364	121.8419	78.8950	0.2501	118	87
2	1237.0000	0.0000	7	0	109.6351	121.7825	78.6355	0.6392	116	86
2	1238.0000	0.0000	6	0	110.0652	121.8432	78.8860	0.1953	121	85
2	1239.0000	0.0000	8	0	109.9784	121.9137	78.8180	0.3459	117	91
2	1240.0000	0.0000	7	0	110.2328	121.8298	78.8876	0.1895	118	85
2	1241.0000	0.0000	7	0	110.0247	121.5785	78.4363	0.9605	124	88
2	1242.0000	0.0000	8	0	109.9404	121.8249	78.8083	0.3583	114	82
2	1243.0000	0.0000	8	0	109.5868	121.5495	78.6036	0.6154	118	82
2	1244.0000	0.0000	9	0	109.6846	121.8489	78.4471	0.5716	111	84
2	1245.0000	0.0000	7	0	109.7046	121.7668	78.3099	0.4219	119	81
2	1246.0000	0.0000	8	0	109.8838	121.6254	78.5496	0.5418	118	89
2	1247.0000	0.0000	7	0	110.2021	121.6590	78.8604	0.2867	124	83
2	1248.0000	0.0000	7	0	109.7430	121.9207	78.6611	0.6513	122	84
2	1249.0000	0.0000	8	0	110.3088	122.0657	78.6920	0.7362	120	86
2	1250.0000	0.0000	6	0	109.9785	121.8028	78.8953	0.3672	118	86
2	1251.0000	0.0000	7	0	109.8579	121.6022	78.5558	0.5940	118	83
2	1252.0000	0.0000	7	0	110.1472	121.6889	78.8590	0.1901	114	84
2	1253.0000	0.0000	7	0	109.8893	121.9640	78.2860	0.3376	118	75
2	1254.0000	0.0000	7	0	109.8407	121.7795	78.5534	0.5429	130	80
2	1255.0000	0.0000	7	0	109.8482	121.7031	78.7712	0.2971	120	86
0	1256.0000	0.0000	0	3	0.0000	0.0000	0.0000	0.0000	116	79
2	1257.0000	0.0000	8	0	110.1024	121.6155	78.7471	0.2310	111	74
2	1258.0000	0.0000	7	0	109.7112	121.3185	78.5173	0.5270	107	77
2	1259.0000	0.0000	7	0	109.8468	121.6191	78.5781	0.3972	105	75
2	1260.0000	0.0000	8	0	110.1551	121.8143	78.7048	0.3063	110	75
2	1261.0000	0.0000	7	0	109.4468	121.1016	78.3618	0.5860	107	70
2	1262.0000	0.0000	9	0	110.4730	122.1762	78.3017	0.5419	103	77
2	1263.0000	0.0000	7	0	109.7114	121.7832	78.2443	0.3787	108	75
2	1264.0000	0.0000	7	0	110.1116	121.2348	78.0911	0.8856	102	76
3	1265.0000	0.0000	6	0	111.0598	122.8800	78.8183	0.8684	102	73
2	1266.0000	0.0000	7	0	109.6464	121.4258	78.5184	0.5969	94	67
2	1267.0000	0.0000	6	0	110.3452	121.8703	78.7903	0.2960	101	73
2	1268.0000	0.0000	8	0	110.1765	121.7255	78.9124	0.3237	107	79
2	1269.0000	0.0000	7	0	110.3313	121.7054	78.8225	0.2161	112	69
2	1270.0000	0.0000	7	0	110.4350	122.0308	78.2997	0.5859	119	77
2	1271.0000	0.0000	7	0	110.4960	121.5518	78.8338	0.2986	127	73
2	1272.0000	0.0000	9	0	110.3765	121.4743	78.4357	0.7476	108	81
2	1273.0000	0.0000	10	0	110.3883	121.9095	78.7663	0.4880	108	85
2	1274.0000	0.0000	8	0	110.0697	121.8234	78.7822	0.3432	109	82
2	1275.0000	0.0000	8	0	110.3741	122.0662	78.8927	0.3752	110	85
0	1276.0000	0.0000	0	3	0.0000	0.0000	0.0000	0.0000	113	80
2	1277.0000	0.0000	6	0	109.8378	121.1803	78.7709	0.5147	113	82
2	1278.0000	0.0000	7	0	110.4106	121.9933	78.5105	0.2923	115	84
2	1279.0000	0.0000	8	0	110.4300	121.8032	78.8049	0.3691	105	81
2	1280.0000	0.0000	6	0	110.3014	121.9661	78.4405	0.3970	119	75
2	1281.0000	0.0000	7	0	110.1214	121.2432	78.5558	0.5993	116	73
2	1282.0000	0.0000	9	0	110.1167	122.0342	78.7153	0.7241	109	80
2	1283.0000	0.0000	7	0	110.7581	122.4736	78.4909	0.4534	118	79
2	1284.0000	0.0000	8	0	110.2997	121.7753	78.9342	0.3399	106	75
2	1285.0000	0.0000	7	0	110.0067	121.9284	78.8103	0.5006	115	79
2	1286.0000	0.0000	8	0	110.1114	121.7534	78.8570	0.3758	103	81
2	1287.0000	0.0000	7	0	109.8829	121.8198	78.4662	0.5392	108	74
2	1288.0000	0.0000	7	0	110.1420	121.6755	78.9105	0.3262	105	77
2	1289.0000	0.0000	7	0	110.1377	121.5907	78.8650	0.2990	106	79
2	1290.0000	0.0000	7	0	109.8574	121.7829	78.3397	0.3085	107	78
2	1291.0000	0.0000	7	0	109.7079	121.9528	78.4455	0.6215	113	83
2	1292.0000	0.0000	7	0	109.8427	121.7079	78.5260	0.3537	120	83
2	1293.0000	0.0000	7	0	110.2295	121.5271	78.8950	0.1532	122	86
2	1294.0000	0.0000	8	0	109.8165	121.7835	78.3984	0.3119	119	80
2	1295.0000	0.0000	7	0	109.9575	121.6821	78.8316	0.4194	121	87
2	1296.0000	0.0000	7	0	110.0490	121.5393	78.8900	0.3369	119	83
2	1297.0000	0.0000	7	0	110.3328	121.5503	78.9600	0.2264	119	84
2	1298.0000	0.0000	8	0	110.0400	121.4768	78.8600	0.2842	125	83
2	1299.0000	0.0000	8	0	110.2545	121.5265	78.9731	0.1403	120	83
2	1300.0000	0.0000	7	0	110.1489	121.5885	78.9126	0.2316	125	79
2	1301.0000	0.0000	6	0	109.7342	121.7719	78.3493	0.4786	119	84
2	1302.0000	0.0000	8	0	110.0266	121.4467	78.8293	0.1385	115	87
2	1303.0000	0.0000	7	0	110.0418	121.5698	78.5974	0.6297	120	88
2	1304.0000	0.0000	7	0	109.9716	121.5932	78.7991	0.3295	127	91
2	1305.0000	0.0000	8	0	109.6984	121.4170	78.7986	0.6159	119	91
2	1306.0000	0.0000	7	0	110.3033	121.5459	78.9347	0.2856	119	86
2	1307.0000	0.0000	7	0	109.9232	121.6650	78.9106	0.3298	129	91
2	1308.0000	0.0000	7	0	109.9986	121.5774	78.8920	0.2358	125	86
2	1309.0000	0.0000	7	0	110.1025	121.5176	78.9298	0.3212	118	91
2	1310.0000	0.0000	8	0	109.8102	121.4755	78.3211	0.7247	114	85
2	1311.0000	0.0000	8	0	109.5991	121.3881	78.6139	0.5573	113	83
2	1312.0000	0.0000	7	0	110.3924	121.5818	79.0612	0.2700	108	85
2	1313.0000	0.0000	7	0	109.8938	121.5837	78.9066	0.4734	118	89
2	1314.0000	0.0000	8	0	110.1513	121.5801	78.9778	0.3341	118	86
2	1315.0000	0.0000	7	0	109.9236	121.5754	78.8899	0.4098	114	85
2	1316.0000	0.0000	7	0	109.9303	121.3571	78.8876	0.3328	124	84
2	1317.0000	0.0000	8	0	110.1135	121.6309	78.9004	0.3990	112	88
2	1318.0000	0.0000	7	0	110.1502	121.5732	78.9261	0.3109	108	90
2	1319.0000	0.0000	7	0	109.8738	121.6228	78.9114	0.5027	109	86
2	1320.0000	0.0000	8	0	110.2636	121.4616	79.0166	0.2171	114	81
2	1321.0000	0.0000	8	0	110.1729	121.5228	78.9286	0.2010	118	84
2	1322.0000	0.0000	7	0	110.1541	121.4087	78.9605	0.2375	119	82
2	1323.0000	0.0000	7	0	109.7767	121.4623	78.8136	0.4347	114	85
2	1324.0000	0.0000	7	0	110.0743	121.4724	78.8546	0.3296	115	84
2	1325.0000	0.0000	7	0	109.8685	121.5254	78.9401	0.4816	115	85
2	1326.0000	0.0000	7	0	109.6036	121.0256	78.8901	0.8688	114	84
2	1327.0000	0.0000	8	0	110.0382	121.5607	78.9161	0.4707	117	84
2	1328.0000	0.0000	9	0	109.8839	120.8961	78.2308	0.7607	115	88
2	1329.0000	0.0000	6	0	110.1292	121.4681	78.9391	0.2785	113	85
2	1330.0000	0.0000	9	0	110.0225	121.5148	78.9732	0.3347	116	93
2	1331.0000	0.0000	6	0	110.1564	121.6090	78.9569	0.2933	110	84
2	1332.0000	0.0000	8	0	109.9333	121.4305	78.7070	0.3689	119	83
2	1333.0000	0.0000	7	0	110.0564	121.5234	78.2345	0.7196	112	91
2	1334.0000	0.0000	6	0	110.1941	121.4098	78.9298	0.2539	109	86
2	1335.0000	0.0000	7	0	109.8586	121.5980	78.8674	0.6609	110	80
2	1336.0000	0.0000	8	0	110.1526	121.3926	78.8379	0.3032	111	82
2	1337.0000	0.0000	7	0	109.9977	121.3267	78.8409	0.3000	117	89
2	1338.0000	0.0000	7	0	110.2172	121.4319	78.9699	0.2273	111	79
2	1339.0000	0.0000	7	0	109.9358	121.5689	78.8695	0.4124	119	84
2	1340.0000	0.0000	6	0	109.9720	121.4612	78.9576	0.4558	117	82
2	1341.0000	0.0000	7	0	110.0880	121.5231	78.9525	0.2826	116	86
2	1342.0000	0.0000	7	0	109.8826	121.2842	78.6659	0.5779	108	82
2	1343.0000	0.0000	7	0	109.9462	121.4460	78.8302	0.3793	109	87
2	1344.0000	0.0000	7	0	110.0518	121.3485	78.8633	0.1950	117	85
2	1345.0000	0.0000	7	0	109.7719	121.5412	78.6019	0.5533	115	79
3	1346.0000	0.0000	6	0	110.1315	121.0920	79.0809	0.2203	114	85
2	1347.0000	0.0000	7	0	109.8232	121.6882	78.3695	0.3560	111	79
2	1348.0000	0.0000	8	0	110.2862	121.8445	78.3085	0.4770	118	77
2	1349.0000	0.0000	6	0	110.0617	121.5028	78.8956	0.3312	109	72
3	1350.0000	0.0000	7	0	110.3360	122.4507	79.4795	1.3250	85	69
0	1351.0000	0.0000	0	3	0.0000	0.0000	0.0000	0.0000	85	72
0	1352.0000	0.0000	0	3	0.0000	0.0000	0.0000	0.0000	81	67
0	1353.0000	0.0000	0	3	0.0000	0.0000	0.0000	0.0000	86	68
0	1354.0000	0.0000	0	3	0.0000	0.0000	0.0000	0.0000	82	66
1	1355.0000	0.0000	8	0	115.7990	161.6423	105.2797	0.4404	83	65
1	1356.0000	0.0000	8	0	116.2090	161.9108	106.0807	0.5372	95	75
1	1357.0000	0.0000	9	0	116.6344	161.8705	106.2481	0.2596	114	77
1	1358.0000	0.0000	9	0	116.3139	161.9041	105.8940	0.4876	114	82
1	1359.0000	0.0000	10	0	116.4029	161.9020	105.9516	0.4227	110	98
1	1360.0000	0.0000	10	0	116.5769	161.8828	106.1055	0.3167	124	107
1	1361.0000	0.0000	10	0	116.5908	161.8437	106.1745	0.2425	128	109
1	1362.0000	0.0000	10	0	116.4860	161.7756	105.9962	0.3345	121	101
1	1363.0000	0.0000	10	0	115.9798	162.0616	105.8682	0.6464	132	108
1	1364.0000	0.0000	10	0	116.2665	161.7321	105.8936	0.3774	114	101
1	1365.0000	0.0000	10	0	116.3163	161.7567	105.8187	0.3340	122	108
1	1366.0000	0.0000	10	0	116.0259	161.8724	105.7773	0.5447	129	110
1	1367.0000	0.0000	10	0	116.3763	161.8680	106.0140	0.4601	124	108
1	1368.0000	0.0000	10	0	116.8118	161.9537	106.4334	0.2484	119	110
1	1369.0000	0.0000	10	0	116.6380	161.8800	106.0946	0.2764	126	106
1	1370.0000	0.0000	10	0	116.8611	161.9290	106.2113	0.3335	128	108
1	1371.0000	0.0000	10	0	116.8719	161.9944	106.3867	0.3304	121	109
1	1372.0000	0.0000	10	0	116.2748	161.8653	105.9201	0.3871	123	110
1	1373.0000	0.0000	10	0	116.6327	161.8831	106.1928	0.3045	123	110
1	1374.0000	0.0000	10	0	116.3859	161.8236	105.8928	0.4392	135	117
1	1375.0000	0.0000	10	0	116.3334	161.8605	105.8174	0.3974	129	111
1	1376.0000	0.0000	10	0	116.8194	161.8600	106.3149	0.2582	127	109
1	1377.0000	0.0000	10	0	116.3658	161.8860	105.9458	0.4523	129	116
1	1378.0000	0.0000	10	0	116.5150	161.7864	106.0477	0.3488	123	114
1	1379.0000	0.0000	10	0	116.4984	161.9391	106.0137	0.4008	131	120
1	1380.0000	0.0000	10	0	116.6966	161.8151	106.3825	0.2610	148	117
1	1381.0000	0.0000	10	0	116.5266	161.7730	106.0326	0.3804	136	112
1	1382.0000	0.0000	10	0	116.6711	161.8711	106.1940	0.2512	132	111
1	1383.0000	0.0000	10	0	116.7664	161.9526	106.2726	0.3398	129	118
1	1384.0000	0.0000	10	0	116.5598	161.9195	106.0654	0.3894	132	116
1	1385.0000	0.0000	10	0	116.6863	161.9455	106.2474	0.3354	124	110
1	1386.0000	0.0000	10	0	116.6976	161.9460	106.1783	0.3822	128	113
1	1387.0000	0.0000	10	0	116.4198	161.8841	105.9159	0.4064	127	116
1	1388.0000	0.0000	10	0	116.4506	161.9604	106.1446	0.2964	128	109
1	1389.0000	0.0000	10	0	116.7111	161.9773	106.2644	0.3012	130	114
1	1390.0000	0.0000	10	0	116.7380	161.9638	106.3471	0.3530	130	120
1	1391.0000	0.0000	10	0	116.2485	161.9637	105.8802	0.3966	131	112
1	1392.0000	0.0000	9	0	116.7952	161.9834	106.5092	0.2528	111	101
1	1393.0000	0.0000	9	0	116.3302	162.0288	105.9466	0.4209	115	99
1	1394.0000	0.0000	10	0	116.6211	161.9245	106.0092	0.3053	117	98
1	1395.0000	0.0000	10	0	116.2952	161.9842	105.8764	0.3013	131	109
1	1396.0000	0.0000	10	0	116.0735	161.9728	105.6613	0.2708	141	107
1	1397.0000	0.0000	10	0	116.0354	161.9745	105.5773	0.3316	132	111
1	1398.0000	0.0000	10	0	116.0664	162.0276	105.6969	0.4295	123	113
1	1399.0000	0.0000	10	0	116.2132	161.8737	105.6049	0.3143	129	107
1	1400.0000	0.0000	10	0	115.8079	162.0387	105.4331	0.3716	137	113
1	1401.0000	0.0000	10	0	115.9296	162.0445	105.6095	0.4413	139	111
1	1402.0000	0.0000	10	0	116.1867	162.0746	105.7276	0.2757	123	111
1	1403.0000	0.0000	10	0	116.1038	161.9865	105.4917	0.2959	128	113
1	1404.0000	0.0000	10	0	116.1655	161.8660	105.6872	0.2728	124	112
1	1405.0000	0.0000	10	0	115.9182	161.9263	105.4466	0.3891	129	115
1	1406.0000	0.0000	10	0	115.9190	162.0950	105.5399	0.4261	123	113
1	1407.0000	0.0000	10	0	116.0167	161.9172	105.6501	0.2975	135	117
1	1408.0000	0.0000	10	0	116.2837	162.0202	105.8762	0.3580	125	115
1	1409.0000	0.0000	10	0	116.0822	162.0013	105.8230	0.4049	145	113
1	1410.0000	0.0000	10	0	116.2227	161.9949	105.7342	0.2991	131	106
1	1411.0000	0.0000	10	0	115.9839	161.9541	105.4560	0.3058	130	105
1	1412.0000	0.0000	10	0	115.8243	162.0418	105.4963	0.3692	118	98
1	1413.0000	0.0000	10	0	115.8344	162.0266	105.3531	0.4228	118	93
1	1414.0000	0.0000	10	0	116.0464	161.9677	105.6333	0.2389	112	93
1	1415.0000	0.0000	9	0	115.8392	161.7192	105.5966	0.4021	119	95
1	1416.0000	0.0000	9	0	115.7114	162.0316	105.4811	0.5103	132	106
1	1417.0000	0.0000	10	0	116.0547	161.9831	105.6048	0.3629	129	107
1	1418.0000	0.0000	10	0	115.8924	161.9091	105.4136	0.2535	129	107
1	1419.0000	0.0000	10	0	116.1759	161.9671	105.6641	0.2244	126	112
1	1420.0000	0.0000	10	0	116.1616	161.8964	105.7296	0.2618	133	107
1	1421.0000	0.0000	10	0	116.0449	161.9669	105.5447	0.3347	132	115
1	1422.0000	0.0000	10	0	116.0678	161.9681	105.6275	0.2482	138	108
1	1423.0000	0.0000	10	0	116.2020	162.0553	105.6243	0.3546	131	118
1	1424.0000	0.0000	10	0	116.1091	162.0189	105.6630	0.3531	128	113
1	1425.0000	0.0000	10	0	115.9913	161.9600	105.4566	0.2678	132	115
1	1426.0000	0.0000	10	0	115.8773	161.8028	105.2819	0.3477	127	111
1	1427.0000	0.0000	10	0	115.9607	161.8945	105.4511	0.2833	133	116
1	1428.0000	0.0000	10	0	116.3290	162.0225	105.8759	0.3170	128	116
1	1429.0000	0.0000	10	0	115.8582	161.9616	105.4568	0.3759	133	116
1	1430.0000	0.0000	10	0	115.6976	161.9121	105.3612	0.3700	136	113
1	1431.0000	0.0000	10	0	115.9430	161.9213	105.4988	0.3003	128	114
1	1432.0000	0.0000	10	0	115.9340	161.9336	105.4770	0.2443	123	112
1	1433.0000	0.0000	10	0	116.0595	161.8573	105.6872	0.2134	134	115
1	1434.0000	0.0000	10	0	115.4688	161.9309	105.0977	0.3318	136	116
1	1435.0000	0.0000	10	0	115.7991	162.0220	105.4590	0.3071	122	110
1	1436.0000	0.0000	10	0	116.0982	161.9960	105.5334	0.3196	134	114
1	1437.0000	0.0000	9	0	115.8725	162.0902	105.5428	0.4361	126	109
1	1438.0000	0.0000	10	0	115.9100	161.9800	105.5089	0.3092	130	116
1	1439.0000	0.0000	10	0	115.7928	161.9051	105.4423	0.3537	137	116
1	1440.0000	0.0000	10	0	115.9827	161.9691	105.5690	0.2832	122	113
1	1441.0000	0.0000	10	0	116.0752	161.9719	105.7079	0.3437	125	114
1	1442.0000	0.0000	10	0	115.8992	161.9678	105.5578	0.3575	134	109
1	1443.0000	0.0000	10	0	115.7990	161.8107	105.3651	0.3573	123	109
1	1444.0000	0.0000	10	0	115.7988	161.9384	105.3138	0.3020	134	113
1	1445.0000	0.0000	10	0	115.8073	162.0464	105.5029	0.3456	128	115
1	1446.0000	0.0000	10	0	115.3887	162.0669	105.1508	0.4619	128	114
1	1447.0000	0.0000	10	0	115.7879	161.9391	105.4661	0.3067	121	114
1	1448.0000	0.0000	10	0	115.9184	162.0060	105.4359	0.3008	133	115
1	1449.0000	0.0000	10	0	115.9408	161.8964	105.5381	0.3453	127	110
1	1450.0000	0.0000	10	0	115.9883	161.9305	105.5528	0.2966	129	111
1	1451.0000	0.0000	10	0	115.3911	162.1382	105.1642	0.5650	131	117
1	1452.0000	0.0000	10	0	115.6904	162.0092	105.3424	0.3716	130	110
1	1453.0000	0.0000	10	0	115.9224	161.9511	105.5596	0.3201	132	111
1	1454.0000	0.0000	10	0	115.9359	161.9417	105.5321	0.3221	125	109
1	1455.0000	0.0000	10	0	115.7582	161.8960	105.4477	0.3833	125	105
1	1456.0000	0.0000	10	0	115.8970	161.8814	105.4137	0.3136	126	108
1	1457.0000	0.0000	10	0	116.1376	162.0035	105.7107	0.2980	130	115
1	1458.0000	0.0000	10	0	115.7704	162.1417	105.5335	0.3837	122	115
1	1459.0000	0.0000	10	0	115.8082	161.9689	105.5976	0.2640	127	116
1	1460.0000	0.0000	10	0	115.6349	161.9867	105.3578	0.4663	127	109
1	1461.0000	0.0000	10	0	115.9020	161.9705	105.5122	0.4111	131	108
1	1462.0000	0.0000	10	0	116.1965	161.9873	105.8655	0.3061	127	107
1	1463.0000	0.0000	10	0	115.7350	162.0741	105.3756	0.4114	126	115
1	1464.0000	0.0000	10	0	115.9682	161.9664	105.5652	0.2560	134	114
1	1465.0000	0.0000	10	0	115.8250	161.9878	105.5044	0.3556	125	113
1	1466.0000	0.0000	10	0	115.9634	161.9171	105.5756	0.3308	122	113
1	1467.0000	0.0000	10	0	115.9160	161.9191	105.4744	0.3639	125	115
1	1468.0000	0.0000	10	0	115.8596	161.8790	105.4314	0.3806	126	113
1	1469.0000	0.0000	10	0	115.7841	161.8349	105.3711	0.2946	129	113
1	1470.0000	0.0000	10	0	115.9805	161.9886	105.6593	0.3271	127	111
1	1471.0000	0.0000	10	0	116.1246	161.9672	105.7943	0.2839	126	109
1	1472.0000	0.0000	10	0	116.2741	162.0037	105.7095	0.3935	132	108
1	1473.0000	0.0000	10	0	116.1559	161.8755	105.7682	0.3290	122	106
1	1474.0000	0.0000	10	0	116.1030	161.9300	105.7530	0.3610	132	113
1	1475.0000	0.0000	10	0	115.8962	161.8853	105.5765	0.4237	135	113
1	1476.0000	0.0000	10	0	115.8587	161.8827	105.4569	0.3441	131	113
1	1477.0000	0.0000	10	0	115.9253	161.8717	105.5386	0.2868	129	112
1	1478.0000	0.0000	10	0	115.9284	161.8233	105.5412	0.3491	132	113
1	1479.0000	0.0000	10	0	115.5795	161.9389	105.3384	0.3801	131	111
1	1480.0000	0.0000	10	0	115.8651	161.9462	105.4265	0.4146	124	109
1	1481.0000	0.0000	10	0	116.0559	161.9525	105.6612	0.2790	125	107
1	1482.0000	0.0000	10	0	116.0336	161.9310	105.6191	0.2956	130	110
1	1483.0000	0.0000	10	0	116.0015	161.9315	105.6124	0.3288	139	109
1	1484.0000	0.0000	10	0	116.1676	161.9593	105.8011	0.3071	128	110
1	1485.0000	0.0000	10	0	115.9922	161.9365	105.6046	0.3332	132	111
1	1486.0000	0.0000	10	0	116.1435	161.9073	105.7478	0.3024	138	109
1	1487.0000	0.0000	10	0	116.3402	161.8914	105.8628	0.2356	129	110
1	1488.0000	0.0000	10	0	116.1517	161.8539	105.7249	0.2926	132	108
1	1489.0000	0.0000	10	0	116.1776	161.8744	105.7638	0.3175	131	110
1	1490.0000	0.0000	10	0	116.4040	161.9900	105.9219	0.2482	133	113
1	1491.0000	0.0000	10	0	116.5624	162.0231	105.9619	0.4240	139	107
1	1492.0000	0.0000	10	0	115.9300	161.8711	105.5025	0.3456	132	109
1	1493.0000	0.0000	10	0	115.7651	161.8349	105.3493	0.4632	135	112
1	1494.0000	0.0000	10	0	116.0890	161.8312	105.5716	0.3072	131	106
1	1495.0000	0.0000	9	0	115.6828	161.8057	105.1606	0.4610	133	95
1	1496.0000	0.0000	9	0	116.1674	162.4569	104.8070	0.4460	131	96
1	1497.0000	0.0000	8	0	116.7788	162.7861	105.1567	0.2737	133	96
1	1498.0000	0.0000	9	0	116.6675	162.9067	104.9309	0.3109	131	99
1	1499.0000	0.0000	10	0	116.5033	162.7514	104.8406	0.3559	132	110
1	1500.0000	0.0000	10	0	116.4048	162.9517	104.6686	0.4711	133	112
1	1501.0000	0.0000	10	0	116.5372	162.8817	104.7372	0.3490	140	114
1	1502.0000	0.0000	9	0	116.8487	162.7209	105.2443	0.2848	129	107
1	1503.0000	0.0000	10	0	116.6367	162.8446	105.0033	0.3875	130	108
1	1504.0000	0.0000	10	0	116.6557	162.8585	104.9165	0.3341	136	115
1	1505.0000	0.0000	10	0	116.2945	162.7862	104.7067	0.4576	134	108
1	1506.0000	0.0000	10	0	116.4938	162.8416	104.7045	0.3195	136	113
1	1507.0000	0.0000	10	0	116.4094	162.8236	104.5545	0.4044	124	116
1	1508.0000	0.0000	10	0	116.3422	162.7757	104.6826	0.3400	128	110
1	1509.0000	0.0000	10	0	116.6508	162.8223	104.9080	0.3537	116	108
1	1510.0000	0.0000	9	0	116.5063	162.8877	104.8942	0.3212	119	103
1	1511.0000	0.0000	10	0	116.3155	162.7887	104.6968	0.3664	126	106
1	1512.0000	0.0000	10	0	116.4639	162.8324	104.6296	0.4696	129	108
1	1513.0000	0.0000	10	0	116.4355	162.7930	104.6010	0.3153	133	114
1	1514.0000	0.0000	10	0	116.2873	162.7693	104.5173	0.4265	129	114
1	1515.0000	0.0000	9	0	116.9990	163.0342	105.4087	0.3992	131	117
1	1516.0000	0.0000	10	0	116.8626	163.0525	105.2009	0.3282	136	115
1	1517.0000	0.0000	10	0	116.6888	162.9599	105.0211	0.3248	141	122
1	1518.0000	0.0000	10	0	116.6602	162.7758	104.7741	0.3762	137	134
1	1519.0000	0.0000	9	0	116.9731	162.8827	105.0194	0.3230	137	117
1	1520.0000	0.0000	9	0	117.0329	162.9143	105.1645	0.2632	136	116
1	1521.0000	0.0000	10	0	116.5609	162.8366	104.8225	0.3226	125	116
1	1522.0000	0.0000	10	0	116.5372	162.8214	104.6973	0.3306	122	114
1	1523.0000	0.0000	10	0	115.9503	162.8558	104.3470	0.5747	129	120
1	1524.0000	0.0000	10	0	116.5981	162.9272	104.8488	0.3187	134	118
1	1525.0000	0.0000	10	0	116.9105	163.0315	105.0774	0.4828	126	117
1	1526.0000	0.0000	10	0	116.3263	162.7879	104.4421	0.3865	129	119
1	1527.0000	0.0000	10	0	116.4745	162.7455	104.5377	0.4194	128	122
1	1528.0000	0.0000	9	0	116.6330	162.9539	104.9152	0.2994	137	123
1	1529.0000	0.0000	10	0	116.4684	162.8184	104.6593	0.3928	129	118
1	1530.0000	0.0000	10	0	116.2197	162.8583	104.5940	0.3920	127	118
1	1531.0000	0.0000	10	0	116.4741	162.8608	104.6730	0.3170	135	119
1	1532.0000	0.0000	10	0	116.4309	162.7659	104.5571	0.3874	132	119
1	1533.0000	0.0000	10	0	115.6939	162.8738	104.0326	0.6019	133	121
1	1534.0000	0.0000	10	0	116.4617	162.8215	104.5459	0.4187	130	115
1	1535.0000	0.0000	10	0	116.3849	162.7393	104.4271	0.3948	120	114
1	1536.0000	0.0000	10	0	116.2154	162.7367	104.3543	0.5364	130	117
1	1537.0000	0.0000	10	0	116.6488	163.0293	105.0170	0.4231	127	113
1	1538.0000	0.0000	10	0	116.5785	162.8373	104.7765	0.3601	128	119
1	1539.0000	0.0000	10	0	116.3329	162.8157	104.5009	0.3912	135	123
1	1540.0000	0.0000	10	0	116.1852	162.7499	104.3055	0.4233	140	125
1	1541.0000	0.0000	10	0	116.8590	162.7854	104.8570	0.4044	132	116
1	1542.0000	0.0000	10	0	116.5232	162.8045	104.5831	0.3388	133	121
1	1543.0000	0.0000	10	0	116.6872	162.8597	104.7609	0.2436	128	119
1	1544.0000	0.0000	10	0	116.7928	163.0461	104.9684	0.3358	129	117
1	1545.0000	0.0000	10	0	116.2145	162.8121	104.4089	0.4776	119	119
1	1546.0000	0.0000	10	0	116.2569	162.6754	104.2509	0.4022	115	109
1	1547.0000	0.0000	10	0	115.9967	162.7396	104.0607	0.3595	126	106
1	1548.0000	0.0000	10	0	116.2164	162.7233	104.1899	0.2995	125	110
1	1549.0000	0.0000	10	0	116.5878	162.9408	104.5636	0.3438	133	120
1	1550.0000	0.0000	10	0	116.3725	162.7672	104.4021	0.4017	128	119
1	1551.0000	0.0000	9	0	116.7058	162.8456	104.7755	0.3233	128	116
1	1552.0000	0.0000	10	0	116.6270	162.8699	104.6676	0.2510	119	118
1	1553.0000	0.0000	10	0	116.1786	162.7596	104.1275	0.3715	123	120
1	1554.0000	0.0000	10	0	116.3603	162.8874	104.4788	0.4278	126	116
1	1555.0000	0.0000	10	0	116.0216	162.9663	104.2511	0.4065	140	120
1	1556.0000	0.0000	10	0	116.1675	162.7672	104.1916	0.3547	121	116
1	1557.0000	0.0000	10	0	116.1354	162.8452	104.1083	0.3819	119	116
1	1558.0000	0.0000	10	0	116.4431	162.8470	104.5399	0.3006	124	111
1	1559.0000	0.0000	9	0	116.3680	162.9132	104.4215	0.3662	125	117
1	1560.0000	0.0000	9	0	116.4593	162.8880	104.5573	0.3064	122	112
1	1561.0000	0.0000	10	0	116.4411	162.8976	104.4641	0.3036	121	116
1	1562.0000	0.0000	10	0	116.1972	162.7705	104.1779	0.3244	131	111
1	1563.0000	0.0000	10	0	116.2609	162.8715	104.3339	0.3753	115	109
1	1564.0000	0.0000	10	0	116.5208	162.8014	104.6908	0.3529	115	106
1	1565.0000	0.0000	9	0	116.4722	162.7890	104.4312	0.3609	125	119
1	1566.0000	0.0000	10	0	116.2771	162.8411	104.2764	0.3348	133	122
1	1567.0000	0.0000	10	0	116.2977	162.7518	104.2111	0.3628	127	127
1	1568.0000	0.0000	9	0	116.6151	162.7457	104.5984	0.3144	125	112
1	1569.0000	0.0000	9	0	116.4499	162.7799	104.3553	0.4154	117	113
1	1570.0000	0.0000	9	0	116.7051	162.8199	104.5695	0.3480	124	116
1	1571.0000	0.0000	10	0	116.4816	162.8702	104.4995	0.3349	134	122
1	1572.0000	0.0000	10	0	115.9002	162.9118	103.7898	0.5786	124	120
1	1573.0000	0.0000	10	0	116.3713	162.7677	104.1793	0.3523	124	119
1	1574.0000	0.0000	9	0	116.4311	162.7476	104.3646	0.3435	132	109
1	1575.0000	0.0000	10	0	116.3562	162.7375	104.2007	0.3952	130	119
1	1576.0000	0.0000	9	0	116.3452	162.7731	104.3802	0.3444	127	115
1	1577.0000	0.0000	10	0	116.2663	162.7973	104.2109	0.3446	122	121
1	1578.0000	0.0000	9	0	116.5449	162.9034	104.5206	0.3330	119	110
1	1579.0000	0.0000	10	0	116.1707	162.8583	104.1580	0.3581	114	118
1	1580.0000	0.0000	10	0	116.1732	162.8103	104.0524	0.3955	123	120
1	1581.0000	0.0000	10	0	116.2562	162.8182	104.2264	0.2793	125	120
1	1582.0000	0.0000	10	0	116.3247	162.8513	104.3117	0.2963	110	114
1	1583.0000	0.0000	10	0	116.3934	162.7781	104.2606	0.3321	124	124
1	1584.0000	0.0000	10	0	116.2967	162.8077	104.1629	0.3564	120	114
1	1585.0000	0.0000	9	0	116.3953	162.8336	104.3916	0.3469	124	109
1	1586.0000	0.0000	9	0	116.0451	162.7938	103.8524	0.4106	117	118
1	1587.0000	0.0000	9	0	116.3288	162.8010	104.2700	0.2852	117	107
1	1588.0000	0.0000	9	0	116.2855	162.7838	104.2487	0.3228	120	114
1	1589.0000	0.0000	10	0	115.9355	162.7009	104.0042	0.4800	124	115
1	1590.0000	0.0000	9	0	116.4095	162.7983	104.2267	0.3530	121	118
1	1591.0000	0.0000	10	0	116.0967	162.7745	104.0435	0.4109	124	124
1	1592.0000	0.0000	9	0	116.2547	162.7099	104.2300	0.3080	126	113
1	1593.0000	0.0000	10	0	116.2840	162.6266	104.0207	0.2734	122	119
1	1594.0000	0.0000	9	0	116.3759	162.7987	104.2449	0.3222	126	122
1	1595.0000	0.0000	10	0	116.2034	162.7626	104.1516	0.3199	122	123
1	1596.0000	0.0000	10	0	116.0474	162.6199	103.9708	0.4654	113	115
1	1597.0000	0.0000	10	0	116.4749	162.7935	104.4063	0.3657	119	122
1	1598.0000	0.0000	10	0	116.2509	162.6425	104.0301	0.3441	118	115
1	1599.0000	0.0000	10	0	115.9147	162.7069	103.9803	0.3906	120	120
1	1600.0000	0.0000	10	0	116.3044	162.8825	104.3640	0.3606	117	118
1	1601.0000	0.0000	10	0	115.8053	162.5751	103.7728	0.4314	125	113
1	1602.0000	0.0000	10	0	115.5999	162.6006	103.5257	0.3664	123	110
1	1603.0000	0.0000	10	0	115.3376	162.7402	103.6517	0.7222	135	109
1	1604.0000	0.0000	10	0	115.9815	162.5467	103.8752	0.2944	121	111
1	1605.0000	0.0000	10	0	115.7786	162.4576	103.6349	0.3253	123	117
1	1606.0000	0.0000	10	0	115.5644	162.6324	103.4793	0.4416	123	118
1	1607.0000	0.0000	10	0	115.7575	162.4009	103.7324	0.2949	120	110
1	1608.0000	0.0000	10	0	116.0701	162.8326	104.2030	0.5234	121	115
1	1609.0000	0.0000	10	0	115.8478	162.3753	103.7910	0.3688	125	109
1	1610.0000	0.0000	10	0	115.3466	162.3611	103.2339	0.4972	119	116
1	1611.0000	0.0000	10	0	116.1175	162.5878	104.1303	0.5961	117	115
2	0.0000	1.0000	8	0	29.1437	9.1739	91.6084	0.3688	100	72
2	1.0000	1.0000	8	0	29.7047	9.3075	91.0046	0.3945	103	71
2	2.0000	1.0000	8	0	29.1566	9.3522	91.3521	0.4452	97	77
2	3.0000	1.0000	8	0	30.7505	9.3055	90.2212	0.5221	108	78
2	4.0000	1.0000	8	0	29.6872	9.3360	91.1400	0.3483	110	73
2	5.0000	1.0000	7	0	29.6409	9.2736	91.0165	0.6483	96	78
2	6.0000	1.0000	8	0	29.1150	9.3863	91.5895	0.2805	103	82
2	7.0000	1.0000	8	0	29.2811	9.2376	91.0634	0.5193	109	81
2	8.0000	1.0000	8	0	30.6909	9.5856	89.8184	0.2620	112	79
2	9.0000	1.0000	8	0	31.4490	9.5469	89.0633	0.2667	98	77
2	10.0000	1.0000	9	0	30.2031	9.4433	90.3198	0.2944	104	81
2	11.0000	1.0000	8	0	29.4638	9.4863	91.0701	0.2499	103	83
2	12.0000	1.0000	8	0	30.2103	9.3567	90.6085	0.5953	110	84
2	13.0000	1.0000	8	0	29.3204	9.6792	91.2160	0.3948	110	83
2	14.0000	1.0000	8	0	29.3501	9.5358	91.4541	0.2630	101	81
2	15.0000	1.0000	8	0	29.2631	9.5654	91.3625	0.2757	115	87
2	16.0000	1.0000	8	0	30.1033	9.4453	90.4894	0.3180	100	82
2	17.0000	1.0000	8	0	29.5173	9.5841	91.2655	0.2781	97	78
2	18.0000	1.0000	9	0	30.6811	9.3484	90.1416	0.4662	99	77
2	19.0000	1.0000	8	0	31.1668	9.4648	89.6505	0.3201	103	71
2	20.0000	1.0000	9	0	31.8107	9.3265	88.7737	0.4476	90	75
2	21.0000	1.0000	8	0	29.7529	8.6431	91.2939	0.8067	90	71
2	22.0000	1.0000	7	0	28.9026	9.4305	91.7778	0.3635	86	71
2	23.0000	1.0000	9	0	32.0931	9.3626	88.7139	0.4926	104	82
2	24.0000	1.0000	7	0	28.7949	9.0296	91.8582	0.5571	96	73
2	25.0000	1.0000	8	0	29.3544	9.2906	91.2748	0.4887	94	74
2	26.0000	1.0000	8	0	29.4107	9.4747	91.0599	0.3240	89	76
2	27.0000	1.0000	8	0	28.5465	9.6175	91.7761	0.3704	91	78
2	28.0000	1.0000	8	0	30.1748	9.4085	90.4050	0.6702	107	88
2	29.0000	1.0000	8	0	29.2018	9.3994	91.2716	0.7810	103	83
2	30.0000	1.0000	9	0	28.7114	9.6046	91.3856	0.4279	97	79
2	31.0000	1.0000	9	0	30.2984	9.8007	89.8499	0.4747	97	84
2	32.0000	1.0000	8	0	28.7806	9.7551	91.3437	0.4215	106	83
2	33.0000	1.0000	8	0	30.5008	9.8426	89.0915	0.5170	105	85
2	34.0000	1.0000	9	0	28.7478	9.8143	91.2648	0.3583	103	75
2	35.0000	1.0000	10	0	28.4184	9.6459	91.1703	0.5762	107	81
2	36.0000	1.0000	7	0	28.2265	9.8578	91.4062	0.4312	100	73
2	37.0000	1.0000	9	0	27.0575	9.5561	92.9810	0.7476	90	65
2	38.0000	1.0000	8	0	30.6937	9.3802	89.6175	0.8494	82	61
2	39.0000	1.0000	9	0	29.2500	9.4622	90.6628	0.8843	72	52
2	40.0000	1.0000	8	0	29.7755	9.0288	90.4508	0.8493	65	48
0	41.0000	1.0000	0	3	0.0000	0.0000	0.0000	0.0000	60	46
0	42.0000	1.0000	0	3	0.0000	0.0000	0.0000	0.0000	51	40
2	43.0000	1.0000	6	0	29.4852	9.2234	90.6499	0.8745	40	42
0	44.0000	1.0000	0	3	0.0000	0.0000	0.0000	0.0000	33	43
0	45.0000	1.0000	0	3	0.0000	0.0000	0.0000	0.0000	31	44
0	46.0000	1.0000	0	3	0.0000	0.0000	0.0000	0.0000	31	40
0	47.0000	1.0000	0	3	0.0000	0.0000	0.0000	0.0000	38	38
0	48.0000	1.0000	0	3	0.0000	0.0000	0.0000	0.0000	32	40
3	49.0000	1.0000	7	0	175.3076	143.2113	2.9465	1.9433	39	47
0	50.0000	1.0000	0	3	0.0000	0.0000	0.0000	0.0000	33	38
1	51.0000	1.0000	8	0	3.7375	37.9662	123.6602	1.2490	31	47
1	52.0000	1.0000	8	0	3.1432	38.8802	124.1505	0.8356	33	41
1	53.0000	1.0000	6	0	2.6149	38.8211	124.8267	0.6115	44	54
1	54.0000	1.0000	7	0	2.4800	38.9943	124.3333	0.7162	52	53
1	55.0000	1.0000	8	0	2.8294	39.1150	124.3624	0.6249	58	61
1	56.0000	1.0000	9	0	1.8938	39.2540	125.1848	0.6121	66	63
1	57.0000	1.0000	9	0	2.3633	39.3346	124.9502	0.2173	64	76
1	58.0000	1.0000	9	0	2.5951	39.3501	124.6458	0.2723	80	76
1	59.0000	1.0000	10	0	2.5987	39.5121	124.8343	0.3495	79	84
1	60.0000	1.0000	9	0	2.7410	39.1726	124.4562	0.6141	74	72
1	61.0000	1.0000	9	0	2.5995	39.4453	124.5816	0.1863	81	78
1	62.0000	1.0000	9	0	2.8217	39.3834	124.0598	0.3632	88	86
1	63.0000	1.0000	9	0	2.8993	39.5258	124.3892	0.1943	92	81
1	64.0000	1.0000	8	0	2.8979	39.4883	124.2565	0.2881	87	80
1	65.0000	1.0000	8	0	3.0710	39.5471	124.3958	0.2474	80	79
1	66.0000	1.0000	9	0	2.7446	39.6100	124.4360	0.2322	90	88
1	67.0000	1.0000	9	0	3.0438	39.5844	124.1999	0.1855	83	77
1	68.0000	1.0000	8	0	2.5681	39.6411	124.5884	0.2792	83	87
1	69.0000	1.0000	9	0	2.9617	39.6259	124.2405	0.3984	86	83
1	70.0000	1.0000	7	0	3.1352	39.5307	123.9401	0.3249	86	76
1	71.0000	1.0000	9	0	3.0269	39.4761	124.2010	0.4367	93	80
1	72.0000	1.0000	9	0	3.1519	39.6966	123.9081	0.2350	84	78
1	73.0000	1.0000	9	0	3.0619	39.6871	124.0678	0.1623	89	84
1	74.0000	1.0000	9	0	2.5465	39.6652	124.2867	0.4490	87	80
1	75.0000	1.0000	8	0	3.2054	39.6566	123.9919	0.2564	95	85
1	76.0000	1.0000	8	0	2.7242	39.6129	124.4182	0.1532	86	83
1	77.0000	1.0000	8	0	3.1838	39.6443	124.0739	0.1330	87	79
1	78.0000	1.0000	8	0	2.8762	39.6630	124.1292	0.2246	90	76
1	79.0000	1.0000	8	0	3.1414	39.6350	123.9282	0.1578	82	71
1	80.0000	1.0000	7	0	2.9271	39.5914	123.9893	0.2166	79	77
1	81.0000	1.0000	7	0	2.9149	39.6503	124.1340	0.2030	91	73
1	82.0000	1.0000	9	0	3.1879	39.6701	123.6918	0.3645	90	71
1	83.0000	1.0000	8	0	3.3595	39.4380	124.2366	0.8261	76	71
1	84.0000	1.0000	6	0	2.9292	39.5276	123.8170	0.4732	84	67
1	85.0000	1.0000	9	0	2.8589	39.6790	123.9185	0.3376	84	73
1	86.0000	1.0000	8	0	3.1528	39.5991	123.9126	0.2254	77	72
1	87.0000	1.0000	7	0	3.9857	39.7646	123.2256	0.0822	85	76
1	88.0000	1.0000	6	0	3.0965	39.6199	123.9962	0.2193	81	70
1	89.0000	1.0000	7	0	3.2607	39.7034	123.6646	0.3041	77	73
1	90.0000	1.0000	9	0	3.4441	39.6242	123.7219	0.1949	87	82
1	91.0000	1.0000	8	0	3.6902	39.6457	123.4415	0.2186	77	74
1	92.0000	1.0000	9	0	3.5989	39.6982	123.5183	0.2425	82	81
1	93.0000	1.0000	8	0	3.3673	39.6436	123.6119	0.3046	79	84
1	94.0000	1.0000	10	0	3.5673	39.7156	123.4804	0.2276	83	83
1	95.0000	1.0000	8	0	3.3223	39.6562	123.8493	0.1904	80	80
1	96.0000	1.0000	8	0	3.5763	39.7113	123.5313	0.2225	92	86
1	97.0000	1.0000	9	0	2.7211	39.3495	124.0690	0.4294	86	96
1	98.0000	1.0000	8	0	3.2216	39.4404	123.6688	0.5885	93	84
1	99.0000	1.0000	7	0	3.4695	39.7994	123.7111	0.1093	93	93
1	100.0000	1.0000	8	0	3.7332	39.7329	123.4849	0.2335	91	87
1	101.0000	1.0000	8	0	3.4578	39.7440	123.6730	0.1529	81	90
1	102.0000	1.0000	9	0	3.3612	39.8091	123.6067	0.2123	87	96
1	103.0000	1.0000	9	0	3.5762	39.8397	123.5453	0.2460	84	90
1	104.0000	1.0000	9	0	3.3360	39.6484	124.0219	0.4812	83	93
1	105.0000	1.0000	9	0	3.4378	39.8094	123.5690	0.2474	87	90
1	106.0000	1.0000	9	0	3.2239	39.6695	123.6779	0.4541	90	92
1	107.0000	1.0000	8	0	3.6024	39.7841	123.3990	0.2971	94	91
1	108.0000	1.0000	9	0	3.5928	39.7713	123.4627	0.1817	93	91
1	109.0000	1.0000	7	0	3.7594	39.8444	123.4274	0.2242	96	81
1	110.0000	1.0000	8	0	3.9357	39.7953	123.1370	0.4715	88	87
1	111.0000	1.0000	8	0	3.4496	39.7929	123.5984	0.2588	83	73
1	112.0000	1.0000	9	0	3.6025	39.7891	123.5266	0.2732	87	80
0	113.0000	1.0000	0	3	0.0000	0.0000	0.0000	0.0000	72	58
1	114.0000	1.0000	7	0	3.9459	39.6627	123.3545	0.3273	53	59
2	115.0000	1.0000	8	0	34.7430	176.1626	94.5854	0.3525	63	65
2	116.0000	1.0000	9	0	32.4881	176.1099	92.0344	0.4581	78	68
2	117.0000	1.0000	9	0	36.3462	176.2831	96.6799	0.5352	87	75
2	118.0000	1.0000	9	0	35.7282	176.2881	95.3953	0.3626	85	71
2	119.0000	1.0000	8	0	37.7981	176.2155	97.7277	0.3354	93	74
2	120.0000	1.0000	10	0	33.1138	176.3961	92.9723	0.3180	86	77
2	121.0000	1.0000	9	0	32.3374	176.3007	92.2820	0.3562	95	76
2	122.0000	1.0000	10	0	35.4982	176.3816	95.2605	0.2593	91	77
2	123.0000	1.0000	10	0	37.8266	176.1187	97.8420	0.4149	97	70
2	124.0000	1.0000	9	0	32.1687	176.2045	92.1761	0.2647	89	79
2	125.0000	1.0000	8	0	36.7824	176.2298	96.7131	0.4127	90	70
2	126.0000	1.0000	9	0	35.4647	176.1813	95.2719	0.2631	101	70
2	127.0000	1.0000	10	0	36.9109	176.0221	96.6354	0.5164	96	81
2	128.0000	1.0000	9	0	30.8923	175.9088	90.5686	0.6992	95	78
2	129.0000	1.0000	8	0	35.2376	175.9627	94.8920	0.5201	95	77
2	130.0000	1.0000	8	0	29.5377	176.2617	89.2298	0.4900	88	74
2	131.0000	1.0000	7	0	36.6324	176.1311	96.4079	0.3518	100	78
2	132.0000	1.0000	9	0	33.3022	175.9062	93.2222	0.5950	90	76
2	133.0000	1.0000	8	0	36.9734	175.9231	97.0036	0.4464	98	79
2	134.0000	1.0000	9	0	27.7700	175.9974	87.4610	0.4666	91	73
2	135.0000	1.0000	9	0	36.7122	176.0315	96.4166	0.2962	104	80
2	136.0000	1.0000	8	0	33.0123	176.0975	92.5999	0.3821	99	82
2	137.0000	1.0000	9	0	35.4755	175.9284	95.3135	0.3213	93	80
2	138.0000	1.0000	8	0	34.6980	175.9834	94.3627	0.3029	95	83
2	139.0000	1.0000	9	0	34.7964	176.1212	94.4747	0.2908	92	80
2	140.0000	1.0000	9	0	32.6218	176.2119	92.4499	0.2474	91	78
2	141.0000	1.0000	9	0	35.7169	176.1612	95.5811	0.3004	101	86
2	142.0000	1.0000	8	0	35.0457	176.1759	94.8251	0.3515	90	78
2	143.0000	1.0000	8	0	34.7208	176.0530	94.7869	0.3437	97	77
2	144.0000	1.0000	9	0	31.3426	176.1973	90.9975	0.5243	88	79
2	145.0000	1.0000	9	0	34.2777	176.2812	94.1951	0.4159	92	82
2	146.0000	1.0000	8	0	32.3810	176.2485	92.0508	0.2788	103	84
2	147.0000	1.0000	8	0	33.9091	176.2321	93.6882	0.2256	91	73
2	148.0000	1.0000	10	0	36.1498	176.0856	95.9461	0.4096	82	73
2	149.0000	1.0000	8	0	35.4862	175.8739	94.6589	0.7058	87	74
2	150.0000	1.0000	9	0	35.1196	176.2043	94.7940	0.2403	88	80
2	151.0000	1.0000	8	0	31.6869	175.9034	91.3476	0.4385	100	78
2	152.0000	1.0000	8	0	35.0139	176.1380	94.8147	0.1539	89	79
2	153.0000	1.0000	10	0	33.3724	176.2073	93.0962	0.3704	101	83
2	154.0000	1.0000	8	0	28.4623	175.9253	88.1696	0.4651	100	81
2	155.0000	1.0000	8	0	32.1698	176.0413	90.9870	1.2148	96	82
2	156.0000	1.0000	8	0	35.1653	176.1288	94.8523	0.2615	97	86
2	157.0000	1.0000	9	0	31.8215	176.2538	91.8034	0.2707	93	84
2	158.0000	1.0000	9	0	33.5381	176.1045	93.0592	0.5634	97	82
2	159.0000	1.0000	8	0	34.4881	176.2543	94.2902	0.2237	88	77
2	160.0000	1.0000	8	0	31.3445	176.0890	90.8673	0.5483	99	81
2	161.0000	1.0000	8	0	31.0179	176.0265	90.2313	0.7956	111	84
2	162.0000	1.0000	10	0	31.8847	176.1057	91.7764	0.4340	94	81
2	163.0000	1.0000	9	0	34.5845	176.1207	94.4939	0.3109	100	83
2	164.0000	1.0000	8	0	32.5008	175.8025	91.7190	0.7557	88	80
2	165.0000	1.0000	8	0	33.3137	175.9302	92.8657	0.5682	105	78
2	166.0000	1.0000	8	0	33.5282	176.1062	93.3071	0.2767	100	81
2	167.0000	1.0000	9	0	34.0089	176.1614	94.0076	0.3674	98	88
2	168.0000	1.0000	7	0	30.4433	176.0054	90.0626	0.4046	103	81
2	169.0000	1.0000	7	0	33.2865	175.8750	92.6045	0.6506	102	76
2	170.0000	1.0000	8	0	35.3606	176.1092	95.2427	0.2824	94	79
2	171.0000	1.0000	9	0	34.1982	176.1595	94.1941	0.2945	100	81
2	172.0000	1.0000	8	0	35.6580	176.0669	95.3691	0.3515	102	78
2	173.0000	1.0000	9	0	35.3305	175.9931	94.8562	0.3039	98	81
2	174.0000	1.0000	9	0	35.6645	176.1177	95.4904	0.2608	102	83
2	175.0000	1.0000	9	0	30.8396	175.7030	90.8056	0.3598	91	80
2	176.0000	1.0000	7	0	35.9266	176.1100	95.9692	0.4161	92	78
2	177.0000	1.0000	9	0	35.1952	176.2922	95.1189	0.4766	106	83
2	178.0000	1.0000	8	0	34.3699	176.1633	94.2078	0.2968	100	86
2	179.0000	1.0000	8	0	31.7825	175.8396	91.1893	0.4956	98	83
2	180.0000	1.0000	8	0	32.8838	175.9033	92.3374	0.5598	103	81
2	181.0000	1.0000	9	0	35.4451	176.1385	95.1225	0.3057	98	82
2	182.0000	1.0000	9	0	35.3063	176.1160	94.9975	0.3085	93	87
2	183.0000	1.0000	9	0	33.8450	176.0975	93.5620	0.2845	101	87
2	184.0000	1.0000	10	0	35.6537	176.0889	95.7240	0.5139	96	88
2	185.0000	1.0000	8	0	34.9549	175.9564	94.5256	0.2939	102	86
2	186.0000	1.0000	8	0	35.5153	175.9300	95.1149	0.2556	107	89
2	187.0000	1.0000	9	0	35.8040	176.0703	95.6415	0.3702	88	81
2	188.0000	1.0000	9	0	34.6040	175.9948	94.3010	0.2950	105	82
2	189.0000	1.0000	9	0	33.8517	175.9550	93.3473	0.6395	102	85
2	190.0000	1.0000	9	0	30.5825	175.9411	90.1554	0.6432	102	81
2	191.0000	1.0000	7	0	36.0922	175.8601	95.6972	0.2807	102	82
2	192.0000	1.0000	10	0	31.1318	175.6406	90.8382	0.6135	108	84
2	193.0000	1.0000	8	0	33.6075	175.9618	93.2431	0.2836	101	86
2	194.0000	1.0000	9	0	30.7431	176.1208	90.3865	0.4304	98	85
2	195.0000	1.0000	9	0	31.7735	175.8758	91.9085	0.7143	99	80
2	196.0000	1.0000	9	0	35.5928	176.1257	95.5244	0.5022	108	86
2	197.0000	1.0000	7	0	30.3135	176.0300	90.1800	0.5547	97	83
2	198.0000	1.0000	9	0	34.7291	175.9858	94.0899	0.6802	99	86
2	199.0000	1.0000	9	0	34.2055	175.9930	93.6387	0.4644	101	85
2	200.0000	1.0000	10	0	34.0100	175.9317	93.4615	0.4373	101	85
2	201.0000	1.0000	10	0	34.6731	176.0443	94.3075	0.2998	97	80
2	202.0000	1.0000	10	0	34.7051	175.9428	94.3685	0.5070	103	81
2	203.0000	1.0000	7	0	28.5608	176.0405	88.1708	0.4810	98	74
2	204.0000	1.0000	9	0	32.3600	175.9507	91.9055	0.4218	91	78
2	205.0000	1.0000	6	0	35.1518	176.0634	95.0559	0.5204	100	84
2	206.0000	1.0000	10	0	32.8237	175.8938	92.5874	0.4887	98	83
2	207.0000	1.0000	9	0	35.2848	176.0000	95.0884	0.3041	101	82
2	208.0000	1.0000	8	0	31.1549	175.9256	90.9704	0.5523	110	82
2	209.0000	1.0000	7	0	33.5631	176.0157	93.4184	0.2825	92	77
2	210.0000	1.0000	9	0	34.4576	175.7997	94.2205	0.4143	89	74
2	211.0000	1.0000	7	0	33.7165	175.8640	93.7478	0.5669	101	81
2	212.0000	1.0000	8	0	35.0310	176.1183	94.8983	0.3066	96	85
2	213.0000	1.0000	8	0	31.2674	176.0466	91.3132	0.3406	95	78
2	214.0000	1.0000	10	0	32.5248	175.9605	92.3288	0.3131	104	81
2	215.0000	1.0000	10	0	30.1193	176.2359	90.2189	0.7156	100	78
2	216.0000	1.0000	9	0	32.2615	175.7507	91.6370	0.5424	94	80
2	217.0000	1.0000	9	0	33.4471	176.1652	93.2112	0.3048	109	84
2	218.0000	1.0000	9	0	33.9466	175.9079	93.4739	0.4471	98	80
2	219.0000	1.0000	8	0	33.7258	176.0030	93.6836	0.4264	103	82
2	220.0000	1.0000	8	0	33.2362	175.8608	93.2173	0.3138	104	85
2	221.0000	1.0000	9	0	35.3133	176.0156	95.2904	0.4113	103	89
2	222.0000	1.0000	9	0	32.0540	175.8121	92.0054	0.4040	104	83
2	223.0000	1.0000	7	0	33.2794	175.9831	93.0291	0.2612	103	88
2	224.0000	1.0000	9	0	32.4619	175.9928	92.3612	0.2242	99	80
2	225.0000	1.0000	9	0	31.7955	175.8624	91.5839	0.2810	102	82
3	226.0000	1.0000	8	0	34.7055	177.3671	274.3776	1.7563	103	82
2	227.0000	1.0000	9	0	36.0266	176.0519	96.3365	0.6710	102	90
2	228.0000	1.0000	9	0	34.6172	175.9602	94.3620	0.2087	97	83
2	229.0000	1.0000	10	0	35.5041	175.8482	95.1961	0.2881	103	83
2	230.0000	1.0000	10	0	31.1753	176.0071	90.9973	0.5100	102	85
2	231.0000	1.0000	9	0	33.5386	175.9611	93.2678	0.2308	91	82
2	232.0000	1.0000	8	0	35.4336	175.8370	95.0770	0.3189	95	84
2	233.0000	1.0000	8	0	35.5283	175.8694	95.2826	0.3344	100	86
2	234.0000	1.0000	10	0	32.5141	175.9010	92.1364	0.6332	95	82
2	235.0000	1.0000	10	0	30.6252	175.8613	90.1838	0.4103	97	85
2	236.0000	1.0000	9	0	35.2720	176.0928	95.2146	0.4609	97	85
2	237.0000	1.0000	8	0	33.4930	175.9333	93.2612	0.2624	99	75
2	238.0000	1.0000	8	0	34.2326	176.0101	94.1960	0.3600	100	81
2	239.0000	1.0000	9	0	33.0116	175.9565	92.7391	0.3018	98	81
2	240.0000	1.0000	8	0	34.7324	176.0296	94.4538	0.3301	87	76
2	241.0000	1.0000	7	0	34.3258	175.8837	93.9867	0.3641	89	75
2	242.0000	1.0000	9	0	34.8079	175.9499	94.5390	0.2720	95	84
2	243.0000	1.0000	9	0	33.8744	175.8037	93.6898	0.3652	92	81
2	244.0000	1.0000	9	0	33.7118	175.7143	92.9007	0.8565	98	81
2	245.0000	1.0000	8	0	34.8033	176.0487	94.6876	0.3401	98	77
2	246.0000	1.0000	9	0	34.0412	176.0804	94.0494	0.3557	97	80
2	247.0000	1.0000	9	0	33.4204	175.8738	93.0811	0.5044	106	85
2	248.0000	1.0000	9	0	33.6691	175.8738	93.7029	0.3187	108	82
2	249.0000	1.0000	9	0	31.1126	175.7026	90.5587	0.7641	98	87
2	250.0000	1.0000	9	0	33.8807	176.0914	93.9203	0.4504	102	82
2	251.0000	1.0000	9	0	31.0171	175.8680	91.0461	0.4676	91	74
2	252.0000	1.0000	8	0	34.0427	175.9985	93.9859	0.2233	89	78
2	253.0000	1.0000	8	0	32.0391	175.7620	91.6077	0.6967	95	82
2	254.0000	1.0000	10	0	31.2026	175.8912	90.5143	0.6232	96	84
2	255.0000	1.0000	9	0	31.3128	175.1859	91.1937	0.4010	98	81
2	256.0000	1.0000	9	0	35.9317	175.9553	95.7992	0.3667	100	80
2	257.0000	1.0000	9	0	32.1771	175.9773	92.0513	0.4658	104	82
2	258.0000	1.0000	9	0	34.6798	175.9688	94.4185	0.2626	97	86
2	259.0000	1.0000	9	0	34.1400	175.7950	93.8570	0.4482	105	84
2	260.0000	1.0000	8	0	33.2646	176.0608	93.0384	0.1790	99	79
2	261.0000	1.0000	8	0	33.1630	176.1758	93.1116	0.3302	98	80
2	262.0000	1.0000	10	0	29.9610	176.0858	89.9563	0.3951	106	79
2	263.0000	1.0000	8	0	35.3095	175.9548	95.1807	0.3546	94	84
2	264.0000	1.0000	9	0	32.7474	176.0748	92.7646	0.3925	95	76
2	265.0000	1.0000	9	0	33.3540	175.9269	93.1855	0.3065	104	86
2	266.0000	1.0000	7	0	34.5350	175.9409	94.3641	0.2137	100	83
2	267.0000	1.0000	8	0	34.0406	175.9841	93.8671	0.3162	97	79
2	268.0000	1.0000	9	0	34.7834	175.8793	94.6169	0.4378	90	79
2	269.0000	1.0000	8	0	34.9984	175.8412	94.5745	0.3508	100	89
2	270.0000	1.0000	9	0	35.2949	175.9319	95.0946	0.3165	109	81
2	271.0000	1.0000	9	0	35.1880	176.0197	95.1191	0.3286	94	79
2	272.0000	1.0000	10	0	32.5811	175.8122	92.6409	0.5070	100	85
2	273.0000	1.0000	8	0	33.9408	175.8108	93.7335	0.2436	103	80
2	274.0000	1.0000	9	0	34.2956	176.0857	94.2565	0.5084	107	81
2	275.0000	1.0000	8	0	36.4423	175.8974	96.4706	0.3099	99	87
2	276.0000	1.0000	9	0	38.5645	175.9573	98.8071	0.6487	103	88
2	277.0000	1.0000	7	0	34.2995	175.7981	94.0548	0.2608	100	79
2	278.0000	1.0000	10	0	32.7680	175.7112	92.1152	0.7185	100	84
2	279.0000	1.0000	9	0	33.2123	175.7541	92.6074	0.6301	99	88
2	280.0000	1.0000	8	0	35.5177	175.8601	95.3413	0.2522	96	79
2	281.0000	1.0000	7	0	34.2562	175.8404	94.2856	0.2083	98	82
2	282.0000	1.0000	7	0	34.7957	175.7352	94.4822	0.3637	87	75
2	283.0000	1.0000	9	0	33.3944	175.3551	93.0675	0.5937	93	83
2	284.0000	1.0000	8	0	31.6628	175.4546	91.0527	0.8044	89	80
2	285.0000	1.0000	9	0	34.3775	175.9287	94.2520	0.2039	107	88
2	286.0000	1.0000	9	0	31.4232	175.8427	91.2392	0.2297	103	78
2	287.0000	1.0000	7	0	32.5673	175.8907	92.4504	0.2940	101	76
2	288.0000	1.0000	9	0	33.7061	175.8353	93.4953	0.3212	101	83
2	289.0000	1.0000	8	0	35.2894	175.7565	95.1746	0.2801	102	83
2	290.0000	1.0000	8	0	32.6401	175.8447	92.4490	0.3829	100	78
2	291.0000	1.0000	10	0	30.3827	175.7046	90.2552	0.3714	98	83
2	292.0000	1.0000	8	0	33.6032	175.8123	93.4703	0.2782	99	76
2	293.0000	1.0000	10	0	26.7644	175.6450	86.5644	0.5803	95	80
2	294.0000	1.0000	9	0	32.6414	175.8185	92.8393	0.5319	94	80
2	295.0000	1.0000	8	0	34.3561	175.5715	94.1013	0.2495	96	74
2	296.0000	1.0000	8	0	28.6304	175.7668	88.2910	0.4957	96	83
2	297.0000	1.0000	9	0	32.9677	175.8497	92.8503	0.2434	103	84
2	298.0000	1.0000	9	0	31.3980	175.6181	90.9788	0.3769	94	82
2	299.0000	1.0000	9	0	30.2103	175.6309	90.3067	0.7200	96	80
2	300.0000	1.0000	9	0	33.0109	175.8370	92.8820	0.3392	89	84
2	301.0000	1.0000	10	0	28.4670	175.9214	88.3127	0.5369	98	89
2	302.0000	1.0000	7	0	33.6012	175.7423	93.3774	0.2688	92	78
2	303.0000	1.0000	6	0	33.9655	175.9009	94.0258	0.4405	89	76
2	304.0000	1.0000	10	0	33.2981	175.6289	93.3168	0.4856	93	76
2	305.0000	1.0000	9	0	32.9972	175.7761	93.0290	0.2966	102	82
2	306.0000	1.0000	8	0	32.5988	175.7933	92.4654	0.3095	104	88
2	307.0000	1.0000	9	0	32.5931	175.7042	92.5730	0.4178	97	83
2	308.0000	1.0000	7	0	38.7274	175.8009	98.5400	0.4544	95	75
2	309.0000	1.0000	9	0	34.9663	175.8401	94.6111	0.2920	100	82
2	310.0000	1.0000	9	0	34.0955	175.8887	94.0323	0.3394	96	84
2	311.0000	1.0000	9	0	33.2835	175.8270	93.1640	0.3008	87	79
2	312.0000	1.0000	8	0	31.3525	175.6852	91.2378	0.2771	88	84
2	313.0000	1.0000	9	0	32.1922	175.8215	92.1566	0.1872	97	82
2	314.0000	1.0000	9	0	32.4151	175.7347	92.2893	0.3100	102	82
2	315.0000	1.0000	9	0	31.7547	175.7729	91.6451	0.3688	104	82
2	316.0000	1.0000	9	0	30.7712	175.7513	90.5319	0.6731	108	84
2	317.0000	1.0000	7	0	33.6802	175.7682	93.5691	0.2205	92	84
2	318.0000	1.0000	9	0	30.3193	175.6917	90.4278	0.2513	108	81
2	319.0000	1.0000	9	0	32.9388	175.6200	92.6187	0.3673	106	91
2	320.0000	1.0000	7	0	32.4176	175.7373	92.2922	0.2379	106	85
2	321.0000	1.0000	8	0	33.6994	175.6911	93.4632	0.2774	108	83
2	322.0000	1.0000	8	0	29.7376	175.5798	89.3643	0.4218	108	76
2	323.0000	1.0000	8	0	31.9294	175.6706	91.8817	0.3277	105	84
2	324.0000	1.0000	7	0	33.9654	175.5400	93.4551	0.4610	103	77
2	325.0000	1.0000	9	0	32.5941	175.6673	92.4525	0.2766	93	77
2	326.0000	1.0000	8	0	33.9444	175.6872	93.7460	0.2736	103	81
2	327.0000	1.0000	9	0	30.1639	175.6801	90.0360	0.4037	104	82
2	328.0000	1.0000	10	0	33.0289	175.4896	92.5904	0.5458	108	82
2	329.0000	1.0000	8	0	34.0131	175.7412	93.9194	0.3318	105	82
2	330.0000	1.0000	9	0	33.3609	175.8160	93.1788	0.2351	101	90
2	331.0000	1.0000	8	0	34.7477	175.7088	94.5246	0.2764	99	83
2	332.0000	1.0000	7	0	34.4000	175.7191	94.1940	0.2603	104	83
2	333.0000	1.0000	8	0	33.3356	175.7656	93.2539	0.2919	108	87
2	334.0000	1.0000	7	0	34.3000	175.6419	94.2144	0.2983	106	78
2	335.0000	1.0000	8	0	32.1458	175.5635	91.4347	0.8721	96	81
2	336.0000	1.0000	9	0	34.0125	175.7623	93.7809	0.2735	111	89
2	337.0000	1.0000	9	0	33.1394	175.7265	93.1640	0.4359	104	88
2	338.0000	1.0000	9	0	32.1268	175.6524	91.8364	0.5630	104	83
2	339.0000	1.0000	9	0	33.3735	175.7683	93.1595	0.3067	103	80
2	340.0000	1.0000	8	0	32.3892	175.7330	92.3173	0.3768	100	90
2	341.0000	1.0000	7	0	33.6759	175.7288	93.4949	0.2077	103	79
2	342.0000	1.0000	9	0	33.6954	175.6696	93.3687	0.2533	105	79
2	343.0000	1.0000	9	0	31.6509	175.6783	91.9837	0.6111	96	78
2	344.0000	1.0000	7	0	33.7218	175.8031	94.0616	0.5472	96	74
2	345.0000	1.0000	9	0	30.2606	175.6121	89.7598	0.7062	98	83
2	346.0000	1.0000	7	0	30.3035	175.4680	90.0732	0.5627	94	74
2	347.0000	1.0000	8	0	28.8798	175.5620	88.4635	0.3792	97	81
2	348.0000	1.0000	9	0	30.5700	175.4342	90.2157	0.7400	93	84
2	349.0000	1.0000	8	0	34.4984	175.7156	94.3433	0.3274	94	81
2	350.0000	1.0000	9	0	32.3726	175.5359	91.7878	0.6318	96	95
2	351.0000	1.0000	10	0	30.7347	175.5739	89.9847	1.0245	92	84
2	352.0000	1.0000	9	0	33.0599	175.7255	92.9488	0.2727	89	84
2	353.0000	1.0000	8	0	32.0067	175.6755	91.7774	0.2915	100	86
2	354.0000	1.0000	8	0	31.4138	175.7189	91.3855	0.3326	99	85
2	355.0000	1.0000	8	0	32.1233	175.4500	91.8445	0.4714	105	79
2	356.0000	1.0000	8	0	35.7472	175.4076	95.5222	0.2440	102	76
2	357.0000	1.0000	8	0	32.6254	175.7332	92.4767	0.4638	105	90
2	358.0000	1.0000	9	0	33.4167	175.6608	93.3152	0.3401	104	80
2	359.0000	1.0000	9	0	31.8597	175.5100	91.6869	0.4779	103	74
2	360.0000	1.0000	8	0	33.6623	175.6191	93.4046	0.2087	104	80
2	361.0000	1.0000	8	0	29.8887	175.7203	89.8471	0.4103	92	75
2	362.0000	1.0000	9	0	34.9618	175.7150	94.8599	0.4408	99	82
2	363.0000	1.0000	8	0	30.4981	175.5815	90.4003	0.4813	100	81
2	364.0000	1.0000	9	0	35.2495	175.5621	94.8671	0.3707	91	74
2	365.0000	1.0000	8	0	33.6618	175.5951	93.3053	0.4559	99	80
2	366.0000	1.0000	9	0	30.9954	175.2668	90.5929	0.7101	110	82
2	367.0000	1.0000	6	0	32.9711	175.7150	92.8953	0.3293	92	78
2	368.0000	1.0000	9	0	30.4846	175.5357	89.9653	0.4309	101	80
2	369.0000	1.0000	10	0	32.9322	175.5007	92.4775	0.3671	98	82
2	370.0000	1.0000	9	0	32.4282	175.3728	92.1795	0.6106	106	83
2	371.0000	1.0000	8	0	35.5364	175.5205	95.3385	0.4033	111	90
2	372.0000	1.0000	7	0	32.3150	175.4231	92.0998	0.4095	102	87
2	373.0000	1.0000	10	0	27.3684	175.4700	86.5190	1.0160	102	83
2	374.0000	1.0000	9	0	30.9343	175.4648	90.5881	0.7273	95	86
2	375.0000	1.0000	9	0	34.1419	175.5807	93.9556	0.3609	93	85
2	376.0000	1.0000	8	0	34.1756	175.5603	93.8549	0.2951	103	81
2	377.0000	1.0000	8	0	33.5713	175.5475	93.5403	0.2114	105	84
2	378.0000	1.0000	8	0	32.3278	175.6047	92.2397	0.2956	98	77
2	379.0000	1.0000	8	0	31.3781	175.7490	91.5443	0.5341	95	81
2	380.0000	1.0000	9	0	32.8359	175.7103	92.5897	0.3262	102	76
2	381.0000	1.0000	7	0	32.4327	175.6603	92.2117	0.2334	102	73
2	382.0000	1.0000	10	0	29.7737	175.6266	89.2644	0.7712	103	79
2	383.0000	1.0000	7	0	29.4195	175.5918	88.9428	0.5271	106	74
2	384.0000	1.0000	7	0	33.1123	175.6014	92.6753	0.3679	92	81
2	385.0000	1.0000	8	0	31.4458	175.5845	90.8113	0.4476	101	78
2	386.0000	1.0000	9	0	32.4097	175.6528	92.2141	0.2610	106	88
2	387.0000	1.0000	9	0	35.9048	175.5952	95.8411	0.3264	99	81
2	388.0000	1.0000	8	0	34.7612	175.7491	94.9770	0.4639	106	87
2	389.0000	1.0000	9	0	33.4525	175.6475	93.2775	0.2959	110	82
2	390.0000	1.0000	9	0	32.5385	175.5215	92.5161	0.3757	105	82
2	391.0000	1.0000	7	0	33.5036	175.5742	93.3245	0.2860	107	81
2	392.0000	1.0000	8	0	33.2094	175.5198	92.8749	0.2986	95	73
2	393.0000	1.0000	8	0	33.3322	175.6060	93.0703	0.2729	108	79
2	394.0000	1.0000	8	0	32.2135	175.5554	92.0247	0.3161	98	78
2	395.0000	1.0000	9	0	32.0169	175.4907	91.2754	0.7203	100	88
2	396.0000	1.0000	9	0	33.1395	175.6467	92.9392	0.4174	116	81
2	397.0000	1.0000	8	0	33.7316	175.7625	93.6261	0.3477	97	78
2	398.0000	1.0000	9	0	34.6703	175.6699	94.4461	0.2640	105	88
2	399.0000	1.0000	7	0	32.6548	175.6355	92.4351	0.3036	105	85
2	400.0000	1.0000	8	0	29.9764	174.6658	89.3073	0.6029	106	88
2	401.0000	1.0000	10	0	28.1776	175.6664	87.7996	0.3826	103	84
2	402.0000	1.0000	9	0	30.2038	175.5971	90.3062	0.4235	103	83
2	403.0000	1.0000	9	0	33.4437	175.5387	93.1785	0.2605	110	80
2	404.0000	1.0000	8	0	29.4664	175.6191	89.3111	0.3972	103	79
2	405.0000	1.0000	8	0	32.2524	175.6098	92.0447	0.2229	100	74
2	406.0000	1.0000	8	0	32.0172	175.5165	91.6000	0.3004	97	79
2	407.0000	1.0000	9	0	31.8106	175.5024	91.5498	0.2900	108	81
2	408.0000	1.0000	8	0	32.4482	175.5382	92.2407	0.4112	101	81
2	409.0000	1.0000	8	0	33.6227	175.6293	93.4576	0.4549	99	82
2	410.0000	1.0000	10	0	32.7487	175.7151	92.5331	0.2051	101	82
2	411.0000	1.0000	9	0	34.8364	175.5636	94.5716	0.2946	95	78
2	412.0000	1.0000	9	0	32.9743	175.6889	92.6495	0.2220	93	76
2	413.0000	1.0000	8	0	33.3552	175.5723	93.2069	0.3699	103	81
2	414.0000	1.0000	9	0	28.4297	175.3242	87.4854	0.8554	96	82
2	415.0000	1.0000	7	0	35.3933	175.7044	95.4020	0.4107	106	81
2	416.0000	1.0000	9	0	32.6095	175.2252	91.8990	1.0926	106	92
2	417.0000	1.0000	9	0	30.5096	175.6465	89.9164	0.6883	93	78
2	418.0000	1.0000	9	0	27.4714	175.5579	87.2447	0.4498	100	86
2	419.0000	1.0000	9	0	33.0245	175.6362	92.8456	0.3638	106	85
2	420.0000	1.0000	10	0	35.0139	175.5030	94.7980	0.4033	106	79
2	421.0000	1.0000	8	0	32.5180	175.5439	92.1505	0.4376	102	76
2	422.0000	1.0000	9	0	31.0810	175.7483	90.9512	0.2371	105	80
2	423.0000	1.0000	9	0	29.8580	175.6484	89.7485	0.3597	100	86
2	424.0000	1.0000	9	0	32.4721	175.5284	92.3080	0.3125	96	80
2	425.0000	1.0000	9	0	29.2722	175.6459	89.1917	0.4518	104	82
2	426.0000	1.0000	8	0	33.2209	175.7359	93.4393	0.5888	101	81
2	427.0000	1.0000	9	0	32.7891	175.6311	92.6487	0.2426	106	86
2	428.0000	1.0000	9	0	33.0269	175.7523	93.0528	0.3883	112	79
2	429.0000	1.0000	9	0	30.7769	175.5800	90.3052	0.4543	107	85
2	430.0000	1.0000	8	0	33.2295	175.6146	92.9024	0.3193	97	90
2	431.0000	1.0000	9	0	33.9596	175.6251	93.6439	0.3038	104	80
2	432.0000	1.0000	8	0	31.8560	175.6513	91.6962	0.2656	101	77
2	433.0000	1.0000	9	0	31.9714	175.5807	91.8368	0.2517	101	83
2	434.0000	1.0000	8	0	33.3481	175.6160	93.1499	0.2385	102	81
2	435.0000	1.0000	9	0	32.2498	175.4189	91.8998	0.4660	96	83
2	436.0000	1.0000	8	0	32.1527	175.6024	91.9258	0.2042	100	79
2	437.0000	1.0000	9	0	32.5676	175.5245	92.2742	0.3427	102	79
2	438.0000	1.0000	8	0	30.8250	175.6430	90.6272	0.1293	92	79
2	439.0000	1.0000	10	0	32.9507	175.5394	92.6230	0.1966	103	81
2	440.0000	1.0000	9	0	31.3230	175.5945	90.9698	0.3315	93	78
2	441.0000	1.0000	8	0	32.2075	175.5531	91.9517	0.3097	100	83
2	442.0000	1.0000	8	0	30.9336	175.4728	90.7208	0.3059	93	85
2	443.0000	1.0000	8	0	30.7570	175.5692	90.4934	0.3657	101	81
2	444.0000	1.0000	9	0	32.6896	175.6664	92.3736	0.3441	97	76
2	445.0000	1.0000	8	0	29.4239	175.6650	89.1744	0.3213	100	79
2	446.0000	1.0000	9	0	32.8746	175.6748	92.9444	0.3524	110	85
2	447.0000	1.0000	9	0	31.0768	175.5415	90.5643	0.4026	98	83
2	448.0000	1.0000	7	0	31.7968	175.6482	91.5500	0.2087	100	77
2	449.0000	1.0000	9	0	30.4826	175.4302	90.2222	0.4478	98	82
2	450.0000	1.0000	8	0	33.6255	175.5751	93.3542	0.2151	95	82
2	451.0000	1.0000	8	0	27.1336	175.5272	86.7366	0.5653	91	80
2	452.0000	1.0000	8	0	32.7903	175.6657	92.6945	0.3202	95	80
2	453.0000	1.0000	8	0	32.6782	175.5368	92.3835	0.3467	96	72
2	454.0000	1.0000	7	0	33.4049	175.5622	93.1459	0.3490	95	73
2	455.0000	1.0000	7	0	32.0204	175.6051	91.8124	0.2532	102	74
2	456.0000	1.0000	7	0	31.6021	175.5317	91.2625	0.3561	96	78
2	457.0000	1.0000	9	0	28.1954	175.3116	87.4370	0.7057	109	80
2	458.0000	1.0000	6	0	33.8636	175.6860	93.5693	0.3611	86	71
2	459.0000	1.0000	9	0	25.8599	175.5182	85.4542	0.5078	87	74
2	460.0000	1.0000	9	0	30.8590	175.4692	90.5393	0.3869	105	81
2	461.0000	1.0000	8	0	34.4396	175.3122	94.0986	0.3518	91	70
2	462.0000	1.0000	9	0	30.3793	175.2868	90.5059	0.7440	91	78
2	463.0000	1.0000	8	0	28.5985	175.5009	87.9132	0.5051	74	66
2	464.0000	1.0000	6	0	33.7670	175.5065	93.4287	0.2369	71	64
1	465.0000	1.0000	7	0	20.1345	99.1951	89.7799	0.4397	86	70
1	466.0000	1.0000	9	0	20.2929	99.0935	89.7590	0.2390	107	82
1	467.0000	1.0000	10	0	20.2282	99.0275	89.6988	0.4061	125	95
1	468.0000	1.0000	10	0	20.2258	99.0471	89.7051	0.4319	130	104
1	469.0000	1.0000	10	0	20.2576	99.1213	89.7495	0.3886	140	119
1	470.0000	1.0000	10	0	20.2163	99.0742	89.7107	0.3592	140	113
1	471.0000	1.0000	10	0	20.1564	99.1384	89.7559	0.3369	142	114
1	472.0000	1.0000	10	0	20.1529	99.1201	89.8127	0.3610	148	119
1	473.0000	1.0000	10	0	20.0635	99.0498	89.7353	0.4070	144	120
1	474.0000	1.0000	10	0	20.1400	99.1171	89.7708	0.3013	138	118
1	475.0000	1.0000	10	0	20.1616	99.1261	89.7640	0.3098	136	120
1	476.0000	1.0000	10	0	20.1684	99.1215	89.8630	0.3445	142	121
1	477.0000	1.0000	10	0	20.0356	98.9723	89.7180	0.4522	143	113
1	478.0000	1.0000	10	0	20.1658	99.1416	89.7740	0.2567	141	120
1	479.0000	1.0000	10	0	20.1256	99.0893	89.7395	0.2705	146	122
1	480.0000	1.0000	10	0	20.0840	99.0274	89.8022	0.3581	144	119
1	481.0000	1.0000	10	0	20.2365	99.0369	89.8685	0.3279	137	117
1	482.0000	1.0000	10	0	20.0799	98.9862	89.8344	0.4026	145	119
1	483.0000	1.0000	10	0	20.1292	99.0374	89.7813	0.2648	143	115
1	484.0000	1.0000	10	0	20.1056	98.9791	89.7045	0.3801	143	114
1	485.0000	1.0000	10	0	20.2083	99.0451	89.7791	0.2757	141	123
1	486.0000	1.0000	10	0	20.0898	99.0377	89.8029	0.3166	141	122
1	487.0000	1.0000	10	0	20.3299	99.0626	89.8209	0.4865	146	117
1	488.0000	1.0000	10	0	19.9360	98.9827	89.7868	0.3921	160	122
1	489.0000	1.0000	10	0	20.3825	99.0367	89.7799	0.4303	150	111
1	490.0000	1.0000	10	0	20.0853	99.0099	89.7875	0.3189	138	114
1	491.0000	1.0000	10	0	20.1304	98.9493	89.8402	0.3576	137	119
1	492.0000	1.0000	10	0	19.9758	99.0626	89.7228	0.3775	137	119
1	493.0000	1.0000	10	0	20.1543	98.9656	89.7957	0.3409	137	118
1	494.0000	1.0000	10	0	19.9959	98.9193	89.6968	0.3953	130	112
1	495.0000	1.0000	10	0	20.0035	98.9271	89.8429	0.3983	133	119
1	496.0000	1.0000	10	0	20.0969	99.0579	89.8107	0.3010	143	115
1	497.0000	1.0000	10	0	20.0199	99.0761	89.7159	0.3072	147	118
1	498.0000	1.0000	10	0	20.0384	99.0740	89.7661	0.2688	147	111
1	499.0000	1.0000	10	0	20.0915	99.0084	89.7740	0.3589	148	113
1	500.0000	1.0000	10	0	19.9714	98.9786	89.7936	0.3423	139	116
1	501.0000	1.0000	10	0	19.9597	98.9751	89.6876	0.4593	144	113
1	502.0000	1.0000	10	0	20.1391	98.9433	89.8624	0.4443	137	113
1	503.0000	1.0000	10	0	19.9513	99.0514	89.6784	0.3490	137	115
1	504.0000	1.0000	10	0	20.0805	98.9574	89.9017	0.3819	146	117
1	505.0000	1.0000	10	0	19.9279	99.0305	89.7313	0.3185	144	111
1	506.0000	1.0000	10	0	19.9697	99.0489	89.8221	0.2553	157	112
1	507.0000	1.0000	10	0	20.2755	99.1073	89.8810	0.5317	153	110
1	508.0000	1.0000	10	0	19.9514	98.9281	89.9263	0.3823	158	109
1	509.0000	1.0000	10	0	19.9917	99.0252	89.9271	0.3301	144	111
1	510.0000	1.0000	10	0	20.0528	99.0368	89.9166	0.3227	133	111
1	511.0000	1.0000	10	0	20.0895	98.9960	89.9851	0.3269	142	111
1	512.0000	1.0000	10	0	19.8149	99.0562	89.9479	0.3901	144	121
1	513.0000	1.0000	9	0	19.9018	99.0799	89.8151	0.3201	149	116
1	514.0000	1.0000	10	0	20.0676	99.0226	89.8662	0.3426	142	115
1	515.0000	1.0000	10	0	19.8349	98.8731	90.0740	0.4336	147	116
1	516.0000	1.0000	10	0	19.8923	98.9753	89.9155	0.3447	140	120
1	517.0000	1.0000	9	0	19.9204	99.0232	89.9154	0.3303	152	123
1	518.0000	1.0000	10	0	20.0046	99.0115	89.9486	0.4365	143	112
1	519.0000	1.0000	10	0	19.9962	99.0462	89.8779	0.4345	139	122
1	520.0000	1.0000	10	0	20.0429	99.0057	89.8749	0.4318	149	123
1	521.0000	1.0000	10	0	19.9903	99.0609	89.9101	0.4160	143	120
1	522.0000	1.0000	10	0	20.0923	98.9697	90.0465	0.4550	144	117
1	523.0000	1.0000	10	0	20.0428	99.0353	89.9716	0.3703	142	119
1	524.0000	1.0000	10	0	19.9601	98.9576	89.8244	0.4896	149	123
1	525.0000	1.0000	10	0	20.0776	99.0297	89.8731	0.3830	145	117
1	526.0000	1.0000	10	0	20.0120	98.9581	89.8868	0.4428	146	121
1	527.0000	1.0000	10	0	20.0196	98.9798	89.9823	0.3429	162	117
1	528.0000	1.0000	10	0	19.9577	98.9153	89.6322	0.4137	159	120
1	529.0000	1.0000	10	0	20.0010	98.9701	89.7395	0.3566	135	117
1	530.0000	1.0000	9	0	19.9446	99.0807	89.8620	0.3614	142	113
1	531.0000	1.0000	10	0	19.9584	99.1490	89.8150	0.3407	145	121
1	532.0000	1.0000	10	0	19.9522	99.1049	89.8211	0.3080	138	119
1	533.0000	1.0000	10	0	20.0321	99.1307	89.8307	0.2865	138	112
1	534.0000	1.0000	10	0	20.0831	99.0978	89.8482	0.2527	140	113
1	535.0000	1.0000	10	0	20.0081	99.0760	89.8929	0.2835	137	111
1	536.0000	1.0000	10	0	19.9910	98.9999	89.8563	0.3263	151	114
1	537.0000	1.0000	10	0	20.0049	98.9784	89.8454	0.4204	137	106
1	538.0000	1.0000	10	0	20.0549	99.0173	89.8852	0.3406	137	110
1	539.0000	1.0000	10	0	20.1458	99.0340	89.8282	0.3205	139	112
1	540.0000	1.0000	10	0	19.9908	99.0795	89.8012	0.3075	137	112
1	541.0000	1.0000	10	0	19.9918	99.0638	89.8232	0.2840	139	117
1	542.0000	1.0000	10	0	19.9642	99.0568	89.7736	0.2846	160	115
1	543.0000	1.0000	10	0	19.8749	98.9723	89.9182	0.3229	138	108
1	544.0000	1.0000	10	0	19.9570	99.0641	89.7693	0.3221	129	110
1	545.0000	1.0000	10	0	20.0763	98.9351	89.8525	0.3590	154	113
1	546.0000	1.0000	10	0	20.0157	99.0159	89.8593	0.2730	146	114
1	547.0000	1.0000	10	0	19.9784	98.9388	89.8652	0.3286	131	107
1	548.0000	1.0000	10	0	19.8602	98.9938	89.7270	0.2787	123	94
1	549.0000	1.0000	10	0	20.0101	98.6578	89.9053	0.4672	126	93
1	550.0000	1.0000	10	0	20.1057	98.8038	89.8711	0.4969	116	90
1	551.0000	1.0000	10	0	19.9751	98.5247	90.0097	0.5833	119	88
1	552.0000	1.0000	10	0	19.7775	98.8279	89.8975	0.4747	136	98
1	553.0000	1.0000	10	0	20.0545	98.8081	89.8817	0.4860	128	96
1	554.0000	1.0000	10	0	19.7467	98.9623	89.6470	0.2797	138	100
1	555.0000	1.0000	10	0	19.9337	98.8293	89.8723	0.4548	130	103
1	556.0000	1.0000	9	0	20.0779	98.8383	89.9287	0.3337	132	100
1	557.0000	1.0000	10	0	19.9593	98.8171	89.9115	0.4824	134	105
1	558.0000	1.0000	10	0	20.0128	98.8640	90.0404	0.3768	135	105
1	559.0000	1.0000	10	0	19.9978	98.7079	89.8620	0.4982	143	113
1	560.0000	1.0000	10	0	19.8654	98.8570	89.8460	0.3498	132	112
1	561.0000	1.0000	10	0	20.0122	98.9472	89.8993	0.2863	142	111
1	562.0000	1.0000	10	0	20.0017	98.8554	89.9357	0.3771	140	111
1	563.0000	1.0000	10	0	19.8440	98.8947	89.9057	0.4121	137	113
1	564.0000	1.0000	10	0	20.0241	98.9111	89.9549	0.3943	139	113
1	565.0000	1.0000	10	0	19.9977	98.8979	89.9338	0.4557	136	114
1	566.0000	1.0000	10	0	20.0206	98.9442	89.9307	0.2453	137	114
1	567.0000	1.0000	10	0	19.9562	98.9880	89.9186	0.2369	145	112
1	568.0000	1.0000	10	0	20.1350	98.8673	90.0928	0.2797	143	112
1	569.0000	1.0000	10	0	19.8790	98.7812	89.9904	0.3776	145	117
1	570.0000	1.0000	10	0	20.0599	98.9326	89.9826	0.2743	151	111
1	571.0000	1.0000	10	0	20.0565	98.8712	90.0280	0.3415	140	117
1	572.0000	1.0000	10	0	20.0071	98.8197	90.0223	0.4667	141	113
1	573.0000	1.0000	10	0	20.0691	98.7947	90.0466	0.4668	149	117
1	574.0000	1.0000	10	0	20.0702	98.8238	89.9794	0.4145	144	113
1	575.0000	1.0000	10	0	20.0305	98.8927	89.9962	0.3383	139	113
1	576.0000	1.0000	10	0	19.9509	98.9474	89.9000	0.3015	147	121
1	577.0000	1.0000	10	0	19.9784	98.9112	89.9775	0.2592	149	120
1	578.0000	1.0000	10	0	20.0932	98.9113	89.8717	0.2845	139	109
1	579.0000	1.0000	10	0	19.9293	98.8783	89.9300	0.3190	141	113
1	580.0000	1.0000	10	0	19.9777	98.9268	89.9713	0.2788	142	116
1	581.0000	1.0000	10	0	19.9191	98.8074	89.8997	0.4682	142	121
1	582.0000	1.0000	9	0	19.9205	98.8774	89.9090	0.3838	153	109
1	583.0000	1.0000	10	0	20.0513	98.9258	89.8569	0.3541	141	118
1	584.0000	1.0000	10	0	20.0391	98.9709	89.9365	0.2795	148	120
1	585.0000	1.0000	10	0	20.0712	98.8715	90.0005	0.3035	145	122
1	586.0000	1.0000	10	0	20.0435	98.9473	89.8801	0.3655	144	120
1	587.0000	1.0000	10	0	20.2091	98.8564	90.1551	0.2605	148	110
1	588.0000	1.0000	10	0	19.9834	98.8839	89.9222	0.3394	147	120
1	589.0000	1.0000	10	0	20.0567	98.8359	89.9766	0.4267	155	121
1	590.0000	1.0000	10	0	20.0495	98.8863	90.0012	0.3849	141	116
1	591.0000	1.0000	10	0	20.0929	98.8136	90.0882	0.3825	157	118
1	592.0000	1.0000	10	0	19.9500	98.8980	89.9880	0.3091	150	121
1	593.0000	1.0000	9	0	20.0518	98.8961	89.8282	0.2867	154	110
1	594.0000	1.0000	10	0	19.9885	98.7926	89.9048	0.3163	131	113
1	595.0000	1.0000	10	0	19.9532	98.9090	89.9302	0.2807	159	112
1	596.0000	1.0000	10	0	20.0087	98.8730	89.9955	0.3070	146	111
1	597.0000	1.0000	10	0	19.9611	98.8481	89.9254	0.3412	147	121
1	598.0000	1.0000	10	0	19.9949	98.8619	89.9048	0.3496	145	112
1	599.0000	1.0000	10	0	19.9727	98.9419	89.8750	0.2970	143	123
1	600.0000	1.0000	10	0	20.0421	98.8958	89.9559	0.3019	149	115
1	601.0000	1.0000	10	0	20.0254	98.9008	89.8901	0.3736	148	120
1	602.0000	1.0000	10	0	19.9738	98.9516	89.8485	0.4323	142	114
1	603.0000	1.0000	10	0	20.0125	98.8834	89.9163	0.3386	157	117
1	604.0000	1.0000	10	0	20.0390	98.9111	89.8553	0.2896	151	117
1	605.0000	1.0000	10	0	20.0504	98.8306	89.9650	0.3171	145	111
1	606.0000	1.0000	10	0	20.0068	98.8842	89.9309	0.3043	158	120
1	607.0000	1.0000	10	0	19.9756	98.9001	89.7854	0.3445	145	117
1	608.0000	1.0000	10	0	19.9747	98.8812	89.8988	0.3024	139	119
1	609.0000	1.0000	10	0	19.8959	98.9474	89.7842	0.2977	152	120
1	610.0000	1.0000	10	0	20.0198	98.8795	89.9117	0.3290	147	118
1	611.0000	1.0000	10	0	19.9254	98.9637	89.9065	0.2482	155	126
1	612.0000	1.0000	10	0	19.9535	98.9125	89.8984	0.3240	145	119
1	613.0000	1.0000	10	0	19.7878	98.7373	89.8536	0.4395	154	120
1	614.0000	1.0000	10	0	19.9804	98.9643	89.8378	0.3383	142	112
1	615.0000	1.0000	10	0	19.9377	98.8745	89.8681	0.2456	153	122
1	616.0000	1.0000	10	0	19.9405	98.8488	89.9235	0.4425	161	125
1	617.0000	1.0000	10	0	20.0066	98.8325	89.9455	0.3275	146	124
1	618.0000	1.0000	9	0	19.9190	98.9149	89.8911	0.3055	148	115
1	619.0000	1.0000	10	0	19.9412	98.9199	89.8636	0.3003	150	124
1	620.0000	1.0000	10	0	19.9540	98.9504	89.8873	0.2403	150	125
1	621.0000	1.0000	10	0	19.9909	98.8825	89.9614	0.3233	146	118
1	622.0000	1.0000	10	0	19.9862	98.8851	89.9474	0.2962	149	124
1	623.0000	1.0000	10	0	19.9568	98.8733	89.8764	0.3164	158	127
1	624.0000	1.0000	10	0	19.9723	98.8809	89.8884	0.2900	156	126
1	625.0000	1.0000	10	0	20.0135	98.8113	90.0225	0.2968	165	118
1	626.0000	1.0000	10	0	19.9976	98.9205	89.9215	0.2981	163	126
1	627.0000	1.0000	9	0	19.9441	98.8925	89.8794	0.2609	154	129
1	628.0000	1.0000	10	0	19.9514	98.9080	89.8784	0.3440	157	127
1	629.0000	1.0000	10	0	19.9940	98.8358	90.0441	0.3728	143	129
1	630.0000	1.0000	9	0	19.9678	98.9515	89.7801	0.2577	154	125
1	631.0000	1.0000	10	0	19.9474	98.8792	89.9493	0.3236	157	134
1	632.0000	1.0000	10	0	20.0200	98.7766	89.9581	0.4155	148	128
1	633.0000	1.0000	10	0	19.9771	98.8328	89.9141	0.3310	144	130
1	634.0000	1.0000	10	0	19.9878	98.8806	89.8286	0.3060	149	126
1	635.0000	1.0000	10	0	19.9561	98.9199	89.8808	0.2669	152	131
1	636.0000	1.0000	10	0	19.9955	98.8268	89.9683	0.3337	154	128
1	637.0000	1.0000	10	0	19.8882	98.9111	89.8294	0.3198	153	131
1	638.0000	1.0000	10	0	19.9053	98.8295	89.9164	0.3228	148	127
1	639.0000	1.0000	10	0	19.9872	98.8706	89.9453	0.3187	151	123
1	640.0000	1.0000	10	0	19.8986	98.8803	89.8868	0.3014	151	122
1	641.0000	1.0000	10	0	19.9618	98.8127	89.8727	0.3295	155	127
1	642.0000	1.0000	10	0	20.0015	98.7914	89.8997	0.3151	154	131
1	643.0000	1.0000	10	0	19.9032	98.8280	89.8841	0.3791	150	123
1	644.0000	1.0000	10	0	19.9604	98.8450	89.8265	0.2686	147	122
1	645.0000	1.0000	10	0	19.9214	98.8170	89.9308	0.3239	158	123
1	646.0000	1.0000	10	0	19.9669	98.7947	89.9686	0.3096	151	126
1	647.0000	1.0000	10	0	19.9557	98.8330	89.8938	0.3061	156	128
1	648.0000	1.0000	10	0	20.0748	98.8605	89.9359	0.2723	152	125
1	649.0000	1.0000	10	0	19.9862	98.8346	89.8296	0.2744	153	124
1	650.0000	1.0000	10	0	19.9179	98.8032	89.8875	0.2786	154	128
1	651.0000	1.0000	10	0	19.9520	98.8677	89.8440	0.2640	148	122
1	652.0000	1.0000	9	0	20.0092	98.8537	89.9256	0.3015	152	128
1	653.0000	1.0000	10	0	19.9033	98.8639	89.8462	0.2987	150	136
1	654.0000	1.0000	10	0	19.9416	98.8848	89.8307	0.3008	151	120
1	655.0000	1.0000	10	0	19.9277	98.8100	89.9003	0.2839	152	131
1	656.0000	1.0000	10	0	19.8835	98.8321	89.8568	0.3288	152	128
1	657.0000	1.0000	10	0	19.9829	98.8381	89.9188	0.2904	154	129
1	658.0000	1.0000	9	0	19.9410	98.8328	89.9090	0.2697	151	128
1	659.0000	1.0000	10	0	19.9520	98.7826	89.9379	0.3753	145	127
1	660.0000	1.0000	10	0	19.8945	98.8004	89.8297	0.3190	149	127
1	661.0000	1.0000	10	0	19.9021	98.8006	89.8863	0.3018	150	117
1	662.0000	1.0000	10	0	20.0204	98.7324	90.0198	0.2496	150	122
1	663.0000	1.0000	10	0	19.8680	98.8570	89.8206	0.3096	144	120
1	664.0000	1.0000	10	0	19.9704	98.8109	89.9165	0.3693	149	126
1	665.0000	1.0000	10	0	20.0492	98.7050	89.9885	0.3397	151	120
1	666.0000	1.0000	10	0	19.9851	98.8277	89.8460	0.3442	142	123
1	667.0000	1.0000	10	0	19.8202	98.8205	89.8226	0.3348	147	122
1	668.0000	1.0000	10	0	20.0076	98.7785	89.9515	0.2740	145	123
1	669.0000	1.0000	10	0	20.0916	98.7914	89.9625	0.3272	149	123
1	670.0000	1.0000	10	0	19.9236	98.8577	89.9134	0.2943	152	122
1	671.0000	1.0000	10	0	19.9449	98.8165	89.9003	0.3240	154	121
1	672.0000	1.0000	10	0	19.9378	98.8173	89.9179	0.2699	151	127
1	673.0000	1.0000	9	0	19.9052	98.8749	89.9698	0.2545	148	121
1	674.0000	1.0000	10	0	19.9378	98.7353	89.9320	0.3686	148	118
1	675.0000	1.0000	9	0	19.9520	98.8191	89.9450	0.3544	151	121
1	676.0000	1.0000	10	0	20.0715	98.7561	90.0822	0.3426	141	112
1	677.0000	1.0000	10	0	19.8627	98.8032	89.8641	0.3464	149	122
1	678.0000	1.0000	10	0	20.0283	98.7915	89.9869	0.2425	147	116
1	679.0000	1.0000	10	0	19.9404	98.8141	90.0104	0.2502	148	117
1	680.0000	1.0000	10	0	19.9852	98.7948	89.9214	0.3198	149	111
1	681.0000	1.0000	10	0	20.0088	98.6551	90.0516	0.3371	138	114
1	682.0000	1.0000	10	0	19.9753	98.8007	89.9856	0.2401	141	115
1	683.0000	1.0000	10	0	20.1455	98.6186	89.7951	0.3988	140	105
1	684.0000	1.0000	10	0	19.9748	98.8697	89.8999	0.2783	142	116
1	685.0000	1.0000	10	0	19.9829	98.7105	89.9604	0.4149	149	117
1	686.0000	1.0000	10	0	20.0256	98.8494	89.9207	0.2928	140	109
1	687.0000	1.0000	10	0	19.8865	98.6999	90.0019	0.3926	133	107
1	688.0000	1.0000	9	0	20.0142	98.7831	89.9180	0.1947	131	105
1	689.0000	1.0000	10	0	19.8392	98.8883	89.7771	0.2841	137	100
1	690.0000	1.0000	10	0	20.0730	98.7489	89.9985	0.3603	136	111
1	691.0000	1.0000	9	0	19.7303	98.5869	90.0411	0.4883	138	109
1	692.0000	1.0000	10	0	19.9375	98.7661	89.8924	0.3640	138	105
1	693.0000	1.0000	10	0	20.0224	98.7990	89.9930	0.2948	140	111
1	694.0000	1.0000	10	0	19.8958	98.8461	89.8666	0.3402	141	112
1	695.0000	1.0000	10	0	19.9977	98.8340	89.9919	0.2627	128	111
1	696.0000	1.0000	10	0	19.9923	98.7683	89.9072	0.3197	146	115
1	697.0000	1.0000	10	0	20.0271	98.7661	90.0511	0.2650	146	115
1	698.0000	1.0000	10	0	20.0052	98.6535	90.1366	0.4520	141	111
1	699.0000	1.0000	10	0	20.1060	98.5569	90.0701	0.4236	134	117
1	700.0000	1.0000	10	0	19.9743	98.7910	90.0299	0.2697	136	112
1	701.0000	1.0000	10	0	19.8768	98.6783	90.0435	0.3511	139	118
1	702.0000	1.0000	10	0	19.8970	98.4924	89.9766	0.4388	137	119
1	703.0000	1.0000	10	0	19.9118	98.6678	90.1013	0.3118	136	106
1	704.0000	1.0000	10	0	19.8969	98.7236	89.9944	0.3045	135	110
1	705.0000	1.0000	10	0	20.0083	98.7466	90.0367	0.3118	141	120
1	706.0000	1.0000	10	0	19.8870	98.7714	89.9147	0.2902	135	115
1	707.0000	1.0000	10	0	20.0628	98.6854	90.0694	0.2679	142	111
1	708.0000	1.0000	10	0	20.0137	98.7411	90.0447	0.3464	146	118
1	709.0000	1.0000	10	0	19.9603	98.7396	90.0105	0.3357	143	111
1	710.0000	1.0000	10	0	19.9187	98.7164	89.9907	0.3334	148	115
1	711.0000	1.0000	10	0	19.9226	98.7644	89.9893	0.2497	143	116
1	712.0000	1.0000	10	0	19.9453	98.7686	90.0390	0.2810	144	112
1	713.0000	1.0000	10	0	19.9801	98.7733	90.0243	0.3119	149	116
1	714.0000	1.0000	10	0	19.9678	98.7266	90.0022	0.2968	139	120
1	715.0000	1.0000	10	0	20.0217	98.7116	90.0408	0.3985	143	117
1	716.0000	1.0000	10	0	20.0106	98.7527	89.9685	0.3173	134	118
1	717.0000	1.0000	10	0	20.0366	98.7278	90.0303	0.3069	129	117
1	718.0000	1.0000	10	0	20.0167	98.6661	90.1584	0.3024	140	110
1	719.0000	1.0000	10	0	19.9259	98.7287	89.9338	0.3428	145	113
1	720.0000	1.0000	10	0	19.9874	98.7432	90.0331	0.3278	136	113
1	721.0000	1.0000	9	0	20.0453	98.7505	89.9823	0.3523	143	115
1	722.0000	1.0000	10	0	19.9185	98.7618	89.9533	0.3258	136	122
1	723.0000	1.0000	10	0	19.9423	98.6805	90.0411	0.3245	142	120
1	724.0000	1.0000	10	0	20.0214	98.7505	90.0351	0.2881	142	128
1	725.0000	1.0000	10	0	19.9834	98.7483	89.9585	0.3265	144	118
1	726.0000	1.0000	10	0	19.9100	98.7561	89.9208	0.3329	140	122
1	727.0000	1.0000	10	0	19.9641	98.7104	90.0398	0.3466	145	123
1	728.0000	1.0000	10	0	19.9153	98.7924	90.0214	0.2856	141	124
1	729.0000	1.0000	10	0	20.0003	98.7987	89.9509	0.2737	149	117
1	730.0000	1.0000	10	0	19.9663	98.7673	90.0247	0.2638	142	120
1	731.0000	1.0000	9	0	19.9425	98.7259	90.0610	0.3741	142	122
1	732.0000	1.0000	10	0	19.9992	98.7211	90.0814	0.3116	150	124
1	733.0000	1.0000	10	0	19.9469	98.7175	90.0360	0.3578	148	117
1	734.0000	1.0000	10	0	19.9243	98.6669	89.9415	0.4245	144	125
1	735.0000	1.0000	10	0	19.9271	98.7044	89.9527	0.4120	154	124
1	736.0000	1.0000	10	0	19.9617	98.7644	90.0552	0.3421	141	123
1	737.0000	1.0000	10	0	20.0884	98.7710	90.0669	0.2821	156	117
1	738.0000	1.0000	10	0	19.9405	98.6802	90.0564	0.3179	153	131
1	739.0000	1.0000	10	0	19.9256	98.7730	90.0036	0.3103	142	129
1	740.0000	1.0000	10	0	20.0216	98.7376	90.0702	0.2931	146	129
1	741.0000	1.0000	10	0	20.0113	98.7813	90.0244	0.3303	148	132
1	742.0000	1.0000	10	0	20.0108	98.7690	90.0286	0.3723	154	126
1	743.0000	1.0000	10	0	20.0610	98.7515	90.1140	0.3334	147	133
1	744.0000	1.0000	10	0	19.9899	98.7598	90.0657	0.3363	157	129
1	745.0000	1.0000	10	0	19.9465	98.7747	90.1062	0.3428	148	131
1	746.0000	1.0000	10	0	20.0720	98.7799	90.1294	0.3326	166	139
1	747.0000	1.0000	10	0	19.8936	98.6995	90.0807	0.4106	166	138
1	748.0000	1.0000	10	0	20.0061	98.7978	90.1279	0.3122	158	136
1	749.0000	1.0000	10	0	20.0002	98.7892	90.0717	0.4004	151	135
1	750.0000	1.0000	10	0	19.9921	98.7784	90.1338	0.3237	166	132
1	751.0000	1.0000	10	0	19.9788	98.8195	90.0756	0.2506	159	137
1	752.0000	1.0000	10	0	19.9189	98.7573	90.1190	0.3630	156	139
1	753.0000	1.0000	10	0	19.9938	98.7671	90.0877	0.3184	154	137
1	754.0000	1.0000	10	0	19.9963	98.7692	90.1464	0.2819	161	140
1	755.0000	1.0000	10	0	19.9957	98.7399	90.1232	0.2965	162	138
1	756.0000	1.0000	10	0	19.9595	98.7728	90.0636	0.3375	171	139
1	757.0000	1.0000	10	0	20.0326	98.7662	90.1432	0.2424	159	136
1	758.0000	1.0000	9	0	19.9833	98.7116	90.1418	0.2474	156	135
1	759.0000	1.0000	10	0	19.8253	98.7702	90.2075	0.2754	164	136
1	760.0000	1.0000	10	0	20.0110	98.7192	90.1758	0.3488	166	136
1	761.0000	1.0000	10	0	20.0136	98.6628	90.2511	0.3195	159	131
1	762.0000	1.0000	10	0	19.9184	98.7241	90.2087	0.3496	169	143
1	763.0000	1.0000	9	0	19.9877	98.7286	90.1604	0.3398	157	141
1	764.0000	1.0000	10	0	19.9828	98.7622	90.1239	0.2983	166	139
1	765.0000	1.0000	10	0	19.9696	98.7550	90.0635	0.3213	171	134
1	766.0000	1.0000	10	0	19.9593	98.7502	90.1189	0.3304	161	136
1	767.0000	1.0000	10	0	19.9500	98.7021	90.1747	0.3571	156	135
1	768.0000	1.0000	10	0	19.9538	98.7719	90.1275	0.3739	157	128
1	769.0000	1.0000	9	0	20.0024	98.7591	90.1499	0.3246	147	134
1	770.0000	1.0000	10	0	19.9488	98.7299	90.1016	0.3117	156	139
1	771.0000	1.0000	10	0	20.0092	98.7544	90.1279	0.3048	155	131
1	772.0000	1.0000	10	0	20.0612	98.7830	90.1339	0.3755	163	137
1	773.0000	1.0000	10	0	20.0259	98.7463	90.0848	0.3154	154	134
1	774.0000	1.0000	10	0	19.9022	98.7571	90.1187	0.3207	159	140
1	775.0000	1.0000	10	0	19.9753	98.7102	90.1522	0.3708	150	140
1	776.0000	1.0000	10	0	19.9934	98.7818	90.1279	0.3133	168	138
1	777.0000	1.0000	10	0	19.9463	98.7802	90.1321	0.3139	156	135
1	778.0000	1.0000	10	0	19.9142	98.8319	90.1008	0.3685	156	135
1	779.0000	1.0000	10	0	19.9130	98.8445	90.0459	0.2970	160	136
1	780.0000	1.0000	10	0	20.0059	98.8173	90.1117	0.2718	153	133
1	781.0000	1.0000	10	0	19.9422	98.8162	90.0445	0.2842	148	129
1	782.0000	1.0000	10	0	19.9196	98.8323	90.0245	0.2661	151	128
1	783.0000	1.0000	10	0	19.8803	98.7580	90.0689	0.3834	147	119
1	784.0000	1.0000	10	0	19.8897	98.6631	90.1622	0.4600	150	120
1	785.0000	1.0000	10	0	19.9431	98.7377	90.2122	0.4196	146	123
1	786.0000	1.0000	10	0	20.0080	98.8337	90.1489	0.3083	149	124
1	787.0000	1.0000	10	0	19.8035	98.8308	90.1378	0.3465	161	117
1	788.0000	1.0000	10	0	19.8933	98.8136	90.1141	0.3596	161	121
1	789.0000	1.0000	10	0	19.8245	98.9820	90.0362	0.3966	148	124
1	790.0000	1.0000	9	0	19.9796	98.8185	90.1811	0.2433	160	119
1	791.0000	1.0000	10	0	19.9015	98.8967	90.1147	0.3256	164	123
1	792.0000	1.0000	10	0	19.9959	98.8040	90.1639	0.3204	157	125
1	793.0000	1.0000	10	0	19.9497	98.8038	90.1287	0.3822	144	129
1	794.0000	1.0000	9	0	19.9673	98.8307	90.0808	0.2897	148	126
1	795.0000	1.0000	10	0	19.9309	98.8112	90.1106	0.3284	154	129
1	796.0000	1.0000	10	0	19.9369	98.8177	90.1136	0.3449	154	128
1	797.0000	1.0000	10	0	19.9189	98.8132	90.1062	0.2473	159	126
1	798.0000	1.0000	10	0	20.0352	98.7737	90.1484	0.4003	157	128
1	799.0000	1.0000	10	0	19.9372	98.8397	90.1054	0.3450	166	134
1	800.0000	1.0000	10	0	19.8679	98.8118	90.1370	0.3186	167	132
1	801.0000	1.0000	10	0	19.8980	98.7794	90.1108	0.3894	162	136
1	802.0000	1.0000	9	0	20.0513	98.7699	90.1706	0.3701	163	132
1	803.0000	1.0000	10	0	19.9341	98.8823	90.0831	0.2805	160	130
1	804.0000	1.0000	10	0	19.9470	98.8278	90.1026	0.2909	154	129
1	805.0000	1.0000	9	0	19.9838	98.8333	90.2089	0.2550	162	122
1	806.0000	1.0000	10	0	19.8755	98.8407	90.0958	0.3920	156	126
1	807.0000	1.0000	10	0	19.9214	98.8808	90.0805	0.2949	169	127
1	808.0000	1.0000	10	0	19.9233	98.8579	90.0503	0.3252	156	126
1	809.0000	1.0000	10	0	19.9382	98.9106	90.1234	0.2691	150	132
1	810.0000	1.0000	10	0	20.0167	98.9176	90.1126	0.2524	150	129
1	811.0000	1.0000	10	0	19.7939	98.7467	90.0219	0.5011	158	125
1	812.0000	1.0000	9	0	20.0021	98.9048	90.1244	0.2519	159	129
1	813.0000	1.0000	9	0	20.0049	98.8225	90.1985	0.3877	156	126
1	814.0000	1.0000	10	0	19.8715	98.9769	90.0784	0.3022	156	129
1	815.0000	1.0000	10	0	19.9872	98.8814	90.1138	0.3149	160	132
1	816.0000	1.0000	10	0	20.0439	98.8409	90.1392	0.3447	154	128
1	817.0000	1.0000	10	0	19.9480	98.9164	90.1279	0.3130	163	133
1	818.0000	1.0000	10	0	19.9035	98.9376	90.0119	0.3082	153	128
1	819.0000	1.0000	10	0	20.0179	98.9133	90.1364	0.3250	163	125
1	820.0000	1.0000	10	0	19.9869	98.8874	90.1300	0.2903	171	130
1	821.0000	1.0000	10	0	19.9386	98.9535	90.1372	0.2705	152	131
1	822.0000	1.0000	10	0	19.8625	98.8756	90.0755	0.3636	160	128
1	823.0000	1.0000	10	0	19.8772	98.9271	90.0373	0.3176	155	136
1	824.0000	1.0000	9	0	19.8750	98.8904	90.0983	0.3994	151	124
1	825.0000	1.0000	10	0	19.9345	98.8749	90.0786	0.3429	150	132
1	826.0000	1.0000	10	0	20.0427	98.8624	90.1132	0.3826	152	122
1	827.0000	1.0000	10	0	19.9328	98.8841	90.1700	0.2905	154	116
1	828.0000	1.0000	10	0	19.8627	98.8673	90.0357	0.3136	151	118
1	829.0000	1.0000	9	0	20.0214	98.8904	90.1432	0.2649	148	117
1	830.0000	1.0000	10	0	19.9785	98.8632	90.0711	0.4429	148	120
1	831.0000	1.0000	10	0	19.9838	98.9253	90.0049	0.4149	149	125
1	832.0000	1.0000	10	0	19.9556	98.8528	90.0993	0.2738	158	119
1	833.0000	1.0000	10	0	19.8838	98.9216	90.0770	0.2409	143	116
1	834.0000	1.0000	10	0	19.9737	98.9274	90.0983	0.2388	148	122
1	835.0000	1.0000	10	0	20.0216	98.7942	90.0195	0.3820	150	120
1	836.0000	1.0000	10	0	19.8039	98.9170	90.1430	0.2688	144	117
1	837.0000	1.0000	10	0	19.8891	98.8340	90.1424	0.3568	155	127
1	838.0000	1.0000	10	0	19.9616	98.9262	90.1575	0.2484	142	124
1	839.0000	1.0000	9	0	19.7254	98.9435	90.0506	0.2365	148	119
1	840.0000	1.0000	10	0	19.9429	98.8942	90.1177	0.3375	147	125
1	841.0000	1.0000	10	0	19.9203	98.9056	90.1286	0.2848	141	126
1	842.0000	1.0000	10	0	19.7737	98.7647	90.0995	0.3394	160	130
1	843.0000	1.0000	10	0	19.8750	98.8730	90.1472	0.3626	155	128
1	844.0000	1.0000	10	0	19.9388	98.9265	90.1303	0.3344	145	119
1	845.0000	1.0000	10	0	19.9682	98.9203	90.1586	0.3037	153	136
1	846.0000	1.0000	10	0	19.8971	98.9264	90.1426	0.3202	159	134
1	847.0000	1.0000	10	0	19.8746	99.0101	90.0843	0.2351	147	135
1	848.0000	1.0000	10	0	19.8965	98.9197	90.1105	0.3500	156	134
1	849.0000	1.0000	10	0	19.9002	98.9643	90.0860	0.2858	157	133
1	850.0000	1.0000	10	0	19.8531	98.9847	90.0866	0.2746	158	137
1	851.0000	1.0000	10	0	19.9421	98.8540	90.2056	0.4340	152	136
1	852.0000	1.0000	10	0	19.9287	98.9352	90.1845	0.3994	158	136
1	853.0000	1.0000	10	0	19.9669	98.9143	90.2409	0.2756	152	126
1	854.0000	1.0000	10	0	19.9961	98.9780	90.1398	0.2427	151	125
1	855.0000	1.0000	10	0	19.8719	98.8946	90.2258	0.3252	154	127
1	856.0000	1.0000	10	0	19.8204	99.0091	90.1456	0.2638	156	142
1	857.0000	1.0000	10	0	19.9104	98.9165	90.1646	0.3543	158	136
1	858.0000	1.0000	10	0	19.8522	98.9592	90.1377	0.3220	151	135
1	859.0000	1.0000	10	0	19.7506	99.0263	90.0579	0.3372	147	129
1	860.0000	1.0000	10	0	19.8620	98.9305	90.1477	0.2569	155	130
1	861.0000	1.0000	10	0	19.8289	98.8831	90.2286	0.3185	146	133
1	862.0000	1.0000	9	0	19.7792	99.0215	90.0901	0.2927	149	129
1	863.0000	1.0000	10	0	19.8502	98.9150	90.1953	0.3807	158	130
1	864.0000	1.0000	10	0	19.8303	98.9996	90.1454	0.2805	151	137
1	865.0000	1.0000	9	0	19.9635	98.9690	90.1457	0.2359	154	138
1	866.0000	1.0000	10	0	19.7933	98.9751	90.1048	0.2806	147	131
1	867.0000	1.0000	10	0	19.9288	98.9833	90.1317	0.3915	146	123
1	868.0000	1.0000	10	0	19.7591	98.9437	90.1072	0.3215	151	134
1	869.0000	1.0000	10	0	19.9058	98.9197	90.1856	0.3795	145	132
1	870.0000	1.0000	10	0	19.8574	98.9464	90.1566	0.2903	150	140
1	871.0000	1.0000	10	0	19.8467	98.9458	90.1183	0.2726	150	142
1	872.0000	1.0000	10	0	19.8400	98.9223	90.1867	0.3126	156	124
1	873.0000	1.0000	10	0	19.7445	99.0195	90.0473	0.3312	147	135
1	874.0000	1.0000	10	0	19.8278	99.0286	90.0349	0.2689	157	137
1	875.0000	1.0000	10	0	19.7726	99.0089	90.1428	0.2418	153	136
1	876.0000	1.0000	10	0	19.8331	98.9285	90.1424	0.3117	158	134
1	877.0000	1.0000	10	0	19.8794	98.9745	90.1525	0.2727	150	134
1	878.0000	1.0000	10	0	19.8224	98.9184	90.1259	0.3279	165	138
1	879.0000	1.0000	10	0	19.9012	99.0027	90.0921	0.2742	147	126
1	880.0000	1.0000	10	0	19.7968	98.9054	90.2185	0.2622	146	126
1	881.0000	1.0000	10	0	19.7541	98.9237	90.1940	0.3205	147	126
1	882.0000	1.0000	10	0	19.7928	98.9397	90.2065	0.2921	148	130
1	883.0000	1.0000	10	0	19.8016	98.9155	90.2670	0.3279	148	127
1	884.0000	1.0000	10	0	19.7431	98.9554	90.2765	0.2653	141	131
1	885.0000	1.0000	10	0	19.7755	98.9466	90.2359	0.2339	145	129
1	886.0000	1.0000	10	0	19.7480	98.8895	90.1758	0.2705	158	134
1	887.0000	1.0000	10	0	19.9889	98.8226	90.2303	0.3347	155	132
1	888.0000	1.0000	10	0	19.8356	98.7781	90.1619	0.3232	151	130
1	889.0000	1.0000	10	0	19.9135	98.8103	90.1991	0.2950	165	140
1	890.0000	1.0000	10	0	19.6848	98.7671	90.1641	0.4268	158	131
1	891.0000	1.0000	10	0	19.8482	98.6546	90.2099	0.4317	151	135
1	892.0000	1.0000	10	0	19.9299	98.6546	90.2513	0.3428	153	125
1	893.0000	1.0000	10	0	19.9150	98.6815	90.3168	0.3314	150	132
1	894.0000	1.0000	10	0	19.9729	98.7534	90.2961	0.2300	156	134
1	895.0000	1.0000	10	0	19.8992	98.7005	90.3084	0.3330	160	136
1	896.0000	1.0000	10	0	19.8981	98.6452	90.3449	0.3148	160	134
1	897.0000	1.0000	10	0	19.9288	98.6678	90.3194	0.3711	156	134
1	898.0000	1.0000	10	0	19.8157	98.6845	90.2989	0.3190	150	138
1	899.0000	1.0000	10	0	19.7631	98.5733	90.3309	0.3745	156	133
1	900.0000	1.0000	10	0	19.8735	98.6351	90.3530	0.3255	177	134
1	901.0000	1.0000	10	0	19.9137	98.6650	90.3815	0.2749	151	131
1	902.0000	1.0000	10	0	19.8936	98.5870	90.3580	0.3674	153	127
1	903.0000	1.0000	10	0	19.8694	98.6104	90.3275	0.2544	155	123
1	904.0000	1.0000	10	0	19.8728	98.5986	90.2830	0.3592	146	125
1	905.0000	1.0000	10	0	19.8101	98.5687	90.3207	0.3695	137	114
1	906.0000	1.0000	9	0	19.8922	98.5362	90.3558	0.3197	121	97
1	907.0000	1.0000	9	0	19.8498	98.5719	90.7837	0.7078	98	74
2	908.0000	1.0000	7	0	5.3385	165.4595	90.4848	0.7056	85	64
2	909.0000	1.0000	9	0	5.9046	165.5538	90.9038	0.6657	101	67
2	910.0000	1.0000	9	0	6.8626	165.4657	92.6807	1.0785	99	67
2	911.0000	1.0000	8	0	6.2037	165.4812	91.7890	0.3863	101	69
2	912.0000	1.0000	7	0	5.1598	165.3919	90.5994	0.1313	98	71
2	913.0000	1.0000	6	0	6.0294	165.4379	91.2478	0.5718	76	55
2	914.0000	1.0000	6	0	7.0491	165.5152	92.2563	0.7879	83	56
2	915.0000	1.0000	8	0	7.1708	165.2932	91.8560	0.5166	78	54
2	916.0000	1.0000	7	0	6.2000	165.4653	91.2538	0.2412	86	59
2	917.0000	1.0000	8	0	7.6883	165.1002	92.5082	0.6516	109	67
2	918.0000	1.0000	9	0	6.3939	165.3005	91.5176	0.4570	104	78
2	919.0000	1.0000	8	0	6.4136	165.3722	91.3753	0.3989	97	70
2	920.0000	1.0000	8	0	6.1963	165.3225	91.2405	0.3059	99	78
2	921.0000	1.0000	8	0	6.3662	165.2477	91.2953	0.3225	99	74
2	922.0000	1.0000	9	0	6.8955	165.3350	91.9015	0.3623	102	75
2	923.0000	1.0000	8	0	6.8662	165.2267	91.7882	0.3752	104	77
2	924.0000	1.0000	9	0	5.8640	165.1972	90.8213	0.3202	111	83
2	925.0000	1.0000	9	0	6.3267	165.3346	91.1950	0.2241	109	84
2	926.0000	1.0000	9	0	6.7842	165.1814	91.7148	0.2947	111	79
2	927.0000	1.0000	8	0	6.9001	165.2582	91.6064	0.2463	112	86
2	928.0000	1.0000	7	0	6.5275	165.1711	91.5084	0.3693	113	77
4	929.0000	1.0000	6	0	328.9924	31.0315	51.7904	0.9849	109	82
2	930.0000	1.0000	9	0	6.7731	165.0504	91.5509	0.2795	111	83
2	931.0000	1.0000	9	0	5.9577	165.0740	90.8804	0.2901	97	82
2	932.0000	1.0000	9	0	6.3957	165.1001	91.2654	0.2349	109	83
2	933.0000	1.0000	9	0	6.0708	165.0751	91.0085	0.2475	110	81
2	934.0000	1.0000	9	0	6.7038	165.0469	91.5204	0.3326	119	87
2	935.0000	1.0000	9	0	6.8294	165.0603	91.6591	0.3173	109	81
2	936.0000	1.0000	8	0	7.0859	164.8178	92.1703	0.6785	103	78
2	937.0000	1.0000	9	0	6.7071	164.9952	91.5176	0.4683	109	80
2	938.0000	1.0000	9	0	6.2856	165.1745	91.1909	0.2539	99	73
2	939.0000	1.0000	8	0	6.6864	165.0985	91.4878	0.4619	102	70
2	940.0000	1.0000	8	0	6.4624	165.3012	91.3943	0.5968	97	74
2	941.0000	1.0000	7	0	6.3752	164.9878	90.9724	0.5570	101	76
2	942.0000	1.0000	8	0	5.8743	165.0061	91.0048	0.4586	111	72
2	943.0000	1.0000	9	0	7.5451	165.5361	92.2544	0.4422	103	73
2	944.0000	1.0000	8	0	6.6808	165.4509	91.6947	0.6154	101	72
2	945.0000	1.0000	6	0	8.2583	165.6399	92.9663	0.3397	112	74
2	946.0000	1.0000	9	0	7.4126	165.6234	92.3607	0.3467	113	76
2	947.0000	1.0000	7	0	7.7624	165.5000	92.4220	0.3323	99	62
2	948.0000	1.0000	8	0	7.0463	165.3011	91.9506	0.8432	95	71
2	949.0000	1.0000	9	0	5.5268	164.9075	90.7750	1.0528	90	69
2	950.0000	1.0000	8	0	5.8636	164.8584	90.7145	0.2704	83	63
2	951.0000	1.0000	9	0	5.5797	164.8662	90.5152	0.3333	79	68
2	952.0000	1.0000	9	0	7.4921	164.2140	92.9100	0.6031	100	78
2	953.0000	1.0000	9	0	6.3290	164.7078	91.0370	0.2596	107	78
2	954.0000	1.0000	9	0	6.2582	164.6503	90.9512	0.4020	114	81
2	955.0000	1.0000	9	0	6.3556	164.7463	91.2323	0.2254	117	81
2	956.0000	1.0000	10	0	6.3307	164.6415	91.1352	0.2766	108	82
2	957.0000	1.0000	8	0	6.8519	164.7028	91.6301	0.3292	112	79
2	958.0000	1.0000	9	0	5.6053	164.6238	90.2597	0.3062	114	78
2	959.0000	1.0000	8	0	6.6102	164.6276	91.3937	0.3206	109	81
2	960.0000	1.0000	8	0	6.8571	164.7438	91.6110	0.2773	121	88
2	961.0000	1.0000	8	0	5.6871	164.5885	90.5909	0.3237	112	83
2	962.0000	1.0000	9	0	6.2550	164.6383	91.0802	0.3141	117	93
2	963.0000	1.0000	9	0	6.3262	164.6314	91.0172	0.2866	115	87
2	964.0000	1.0000	10	0	5.7839	164.6942	90.6244	0.2709	108	89
2	965.0000	1.0000	9	0	6.2873	164.6586	91.1383	0.2473	121	96
2	966.0000	1.0000	9	0	6.2485	164.6219	91.0535	0.2736	117	96
2	967.0000	1.0000	9	0	5.7600	164.5999	90.6601	0.2883	124	97
2	968.0000	1.0000	9	0	6.0304	164.5998	90.8711	0.2971	110	90
2	969.0000	1.0000	10	0	5.8959	164.6258	90.8379	0.3506	122	103
2	970.0000	1.0000	9	0	5.6928	164.5413	90.5017	0.2164	114	90
2	971.0000	1.0000	9	0	5.8563	164.6010	90.7247	0.1600	119	94
2	972.0000	1.0000	10	0	5.7358	164.4829	90.6105	0.3267	114	91
2	973.0000	1.0000	10	0	6.0374	164.5176	90.8490	0.3190	114	88
2	974.0000	1.0000	9	0	5.1689	164.3764	89.7236	0.4181	109	86
2	975.0000	1.0000	9	0	6.1458	164.4109	91.0162	0.2289	98	72
2	976.0000	1.0000	8	0	5.8649	164.4581	90.7329	0.3232	93	73
2	977.0000	1.0000	7	0	6.1493	164.3622	90.8947	0.1531	74	62
7	978.0000	1.0000	6	0	2.5742	114.8038	14.7262	1.8041	69	59
1	979.0000	1.0000	6	0	167.4994	130.5506	48.3881	0.4031	73	59
1	980.0000	1.0000	7	0	168.1828	130.4715	48.7709	0.3314	74	63
1	981.0000	1.0000	9	0	167.9204	130.7199	49.1550	0.3894	103	74
1	982.0000	1.0000	9	0	168.1307	130.4932	48.9040	0.2249	118	84
1	983.0000	1.0000	9	0	168.0841	130.5211	49.0222	0.2919	116	95
1	984.0000	1.0000	10	0	167.9951	130.5407	48.8831	0.3303	114	96
1	985.0000	1.0000	10	0	168.1407	130.4271	48.9886	0.2758	127	99
1	986.0000	1.0000	10	0	168.2133	130.4728	48.9936	0.2680	116	98
1	987.0000	1.0000	10	0	168.1323	130.5207	48.9886	0.3588	121	99
1	988.0000	1.0000	10	0	168.1348	130.4693	49.0144	0.2884	117	102
1	989.0000	1.0000	10	0	168.0938	130.5185	48.9035	0.2136	115	94
1	990.0000	1.0000	10	0	168.1761	130.5625	48.9228	0.3181	117	93
1	991.0000	1.0000	10	0	168.1447	130.5040	48.9899	0.3028	124	100
1	992.0000	1.0000	10	0	168.1560	130.4000	49.0518	0.2238	114	99
1	993.0000	1.0000	10	0	168.2855	130.4594	49.2111	0.2955	115	99
1	994.0000	1.0000	10	0	168.0615	130.4514	48.8438	0.2259	120	100
1	995.0000	1.0000	9	0	167.8364	130.5205	48.9366	0.3595	112	96
1	996.0000	1.0000	9	0	167.7251	130.5518	48.7086	0.3109	103	93
1	997.0000	1.0000	10	0	167.9302	130.4817	48.9227	0.2759	123	98
1	998.0000	1.0000	10	0	167.9416	130.4654	48.9016	0.2800	129	100
1	999.0000	1.0000	10	0	168.2171	130.4906	49.0435	0.2505	121	97
1	1000.0000	1.0000	10	0	168.1319	130.4938	48.9678	0.3065	127	102
1	1001.0000	1.0000	10	0	168.1573	130.4813	48.9525	0.3033	113	104
1	1002.0000	1.0000	10	0	168.0705	130.4795	48.9817	0.2308	116	105
1	1003.0000	1.0000	10	0	168.0092	130.5221	48.9916	0.3144	120	103
1	1004.0000	1.0000	10	0	168.0245	130.5453	49.0310	0.3148	115	105
1	1005.0000	1.0000	10	0	168.0790	130.5059	48.9492	0.3160	125	104
1	1006.0000	1.0000	10	0	168.1771	130.4497	49.1700	0.3783	111	101
1	1007.0000	1.0000	9	0	168.1586	130.4774	48.9903	0.2125	128	101
1	1008.0000	1.0000	10	0	168.2668	130.5913	49.0636	0.4009	120	106
1	1009.0000	1.0000	10	0	168.2022	130.4683	49.1913	0.2708	120	103
1	1010.0000	1.0000	10	0	168.0623	130.5235	48.9854	0.3174	120	99
1	1011.0000	1.0000	10	0	167.9976	130.6218	49.0357	0.3547	120	102
1	1012.0000	1.0000	9	0	168.2874	130.4723	49.0687	0.2602	120	104
1	1013.0000	1.0000	10	0	167.9763	130.6564	49.0872	0.4181	116	99
1	1014.0000	1.0000	10	0	168.0250	130.5568	48.9394	0.2515	116	102
1	1015.0000	1.0000	10	0	168.1650	130.5391	49.0516	0.3545	121	104
1	1016.0000	1.0000	10	0	168.0136	130.5604	49.0690	0.3484	112	103
1	1017.0000	1.0000	9	0	168.2838	130.5334	49.1217	0.2761	120	104
1	1018.0000	1.0000	9	0	168.2357	130.4843	49.1531	0.2801	123	102
1	1019.0000	1.0000	10	0	168.0741	130.5657	48.9197	0.2885	119	105
1	1020.0000	1.0000	9	0	168.0852	130.5703	49.0745	0.3429	113	100
1	1021.0000	1.0000	9	0	168.4365	130.5607	49.2001	0.3326	114	102
1	1022.0000	1.0000	10	0	168.4380	130.5674	49.3626	0.2941	115	104
1	1023.0000	1.0000	10	0	168.4206	130.5760	49.3070	0.2318	113	104
1	1024.0000	1.0000	9	0	168.4816	130.5320	49.3365	0.2342	108	98
1	1025.0000	1.0000	10	0	168.5474	130.6815	49.3994	0.2293	104	94
1	1026.0000	1.0000	10	0	168.2735	130.8682	49.4282	0.5689	103	85
1	1027.0000	1.0000	9	0	168.5152	130.6288	49.4590	0.2415	97	77
1	1028.0000	1.0000	10	0	168.3616	130.8453	49.5554	0.3073	93	75
1	1029.0000	1.0000	10	0	168.1613	130.7623	49.0839	0.3310	95	76
1	1030.0000	1.0000	10	0	168.2056	130.7078	49.2394	0.3871	96	78
1	1031.0000	1.0000	10	0	168.1017	130.8127	49.0454	0.3775	109	81
1	1032.0000	1.0000	9	0	168.2398	130.7509	49.2140	0.2559	116	90
1	1033.0000	1.0000	10	0	168.0280	130.6940	49.1245	0.3118	114	94
1	1034.0000	1.0000	10	0	167.8865	130.6730	48.7882	0.3032	123	104
1	1035.0000	1.0000	9	0	168.1601	130.6759	49.0476	0.2607	128	96
1	1036.0000	1.0000	10	0	168.2567	130.6915	49.1212	0.3284	124	101
1	1037.0000	1.0000	10	0	168.2755	130.6245	49.2515	0.3488	132	100
1	1038.0000	1.0000	9	0	167.8587	130.7228	48.8857	0.3532	123	101
1	1039.0000	1.0000	10	0	168.2103	130.7151	49.0736	0.3450	122	103
1	1040.0000	1.0000	10	0	168.3730	130.5638	49.0010	0.3527	126	105
1	1041.0000	1.0000	10	0	168.1913	130.6653	49.0678	0.3318	125	108
1	1042.0000	1.0000	9	0	168.2320	130.6465	49.0372	0.3661	119	104
1	1043.0000	1.0000	9	0	168.4283	130.5965	49.1991	0.3326	119	100
1	1044.0000	1.0000	10	0	168.3297	130.5776	49.0597	0.1938	119	103
1	1045.0000	1.0000	9	0	168.3151	130.6455	49.2125	0.2963	118	102
1	1046.0000	1.0000	10	0	168.2852	130.5787	49.1316	0.2202	123	104
1	1047.0000	1.0000	10	0	168.3051	130.5553	49.1226	0.2532	127	106
1	1048.0000	1.0000	10	0	168.0882	130.6020	49.0461	0.3121	130	106
1	1049.0000	1.0000	10	0	168.4217	130.5397	49.2814	0.2509	120	103
1	1050.0000	1.0000	10	0	168.2255	130.6377	49.1339	0.2562	125	108
1	1051.0000	1.0000	10	0	168.2524	130.6782	49.1810	0.3925	124	109
1	1052.0000	1.0000	8	0	167.8114	130.6703	48.6886	0.2972	122	94
1	1053.0000	1.0000	9	0	168.1676	130.5817	48.8865	0.3004	118	103
1	1054.0000	1.0000	10	0	168.2985	130.5790	49.1071	0.2487	119	104
1	1055.0000	1.0000	10	0	168.4290	130.5678	49.2230	0.2555	112	100
1	1056.0000	1.0000	10	0	167.9451	130.6764	48.9520	0.4124	112	101
1	1057.0000	1.0000	10	0	168.3570	130.5035	49.0675	0.2836	114	98
1	1058.0000	1.0000	9	0	168.2927	130.5362	49.0582	0.3468	116	101
1	1059.0000	1.0000	10	0	168.2660	130.5910	49.3382	0.3815	108	98
1	1060.0000	1.0000	10	0	168.1935	130.5330	49.0103	0.3029	134	104
1	1061.0000	1.0000	9	0	167.9955	130.5982	48.9077	0.3085	125	100
1	1062.0000	1.0000	10	0	167.8877	130.5860	48.8595	0.3635	119	101
1	1063.0000	1.0000	10	0	167.8821	130.6186	48.8715	0.4292	122	98
1	1064.0000	1.0000	9	0	168.3170	130.5168	49.2084	0.2859	124	103
1	1065.0000	1.0000	9	0	168.2523	130.4996	49.0753	0.2801	119	96
1	1066.0000	1.0000	10	0	168.2360	130.5909	49.0697	0.3575	123	99
1	1067.0000	1.0000	10	0	168.3176	130.6243	49.3097	0.3479	115	101
1	1068.0000	1.0000	10	0	168.0135	130.4155	48.7485	0.3860	122	103
1	1069.0000	1.0000	10	0	168.0027	130.7884	49.1570	0.5617	115	101
1	1070.0000	1.0000	9	0	168.2784	130.5923	49.2506	0.3227	114	97
1	1071.0000	1.0000	10	0	167.9680	130.6082	48.8544	0.3594	121	96
1	1072.0000	1.0000	10	0	168.3392	130.5926	49.0849	0.2535	115	104
1	1073.0000	1.0000	9	0	168.3242	130.5707	49.0549	0.2289	117	106
1	1074.0000	1.0000	10	0	167.9273	130.5768	48.9358	0.3054	118	106
1	1075.0000	1.0000	9	0	168.1874	130.5460	49.0695	0.2288	118	101
1	1076.0000	1.0000	9	0	168.0947	130.5917	49.1257	0.3235	118	99
1	1077.0000	1.0000	10	0	167.9908	130.5171	48.9392	0.2488	105	102
1	1078.0000	1.0000	10	0	167.9372	130.5148	48.8400	0.3651	112	99
1	1079.0000	1.0000	10	0	168.3842	130.5676	49.1282	0.1992	125	101
1	1080.0000	1.0000	10	0	168.3921	130.6354	49.0693	0.2865	124	107
1	1081.0000	1.0000	10	0	168.0812	130.6278	48.9646	0.3093	126	102
1	1082.0000	1.0000	10	0	168.2431	130.6331	49.0718	0.2928	126	106
1	1083.0000	1.0000	10	0	168.1672	130.6728	49.0541	0.2567	125	102
1	1084.0000	1.0000	10	0	168.1826	130.5943	49.0096	0.3021	124	105
1	1085.0000	1.0000	9	0	167.9312	130.6322	48.9071	0.3127	121	101
1	1086.0000	1.0000	10	0	168.3673	130.5557	49.2024	0.3125	117	98
1	1087.0000	1.0000	9	0	168.1204	130.5305	49.0719	0.2869	123	103
1	1088.0000	1.0000	10	0	168.2481	130.5849	49.2370	0.2920	121	101
1	1089.0000	1.0000	9	0	168.1952	130.6623	49.0982	0.2334	131	103
1	1090.0000	1.0000	10	0	168.3993	130.6087	49.2522	0.2868	115	103
1	1091.0000	1.0000	10	0	168.0556	130.5478	48.8605	0.3385	114	102
1	1092.0000	1.0000	10	0	167.9473	130.6857	49.0718	0.3997	116	100
1	1093.0000	1.0000	9	0	168.0575	130.6414	48.9956	0.2666	115	100
1	1094.0000	1.0000	10	0	167.9609	130.6607	48.9908	0.3008	119	101
1	1095.0000	1.0000	9	0	168.2629	130.5783	49.0809	0.2357	120	102
1	1096.0000	1.0000	9	0	168.1866	130.6220	49.0468	0.2414	121	101
1	1097.0000	1.0000	10	0	168.2506	130.5954	49.1864	0.2717	116	106
1	1098.0000	1.0000	9	0	168.0397	130.6425	48.9278	0.2634	109	100
1	1099.0000	1.0000	9	0	168.6094	130.5752	49.3182	0.2661	102	85
1	1100.0000	1.0000	8	0	168.5075	130.7663	49.5023	0.2949	92	74
0	1101.0000	1.0000	0	3	0.0000	0.0000	0.0000	0.0000	80	60
2	1102.0000	1.0000	7	0	109.5848	121.7857	78.2697	0.5469	102	67
2	1103.0000	1.0000	7	0	109.7335	121.5320	78.3766	1.0445	113	79
2	1104.0000	1.0000	9	0	109.4876	122.1059	78.3665	0.6183	107	79
2	1105.0000	1.0000	9	0	109.9493	121.7731	79.0636	0.3400	108	74
2	1106.0000	1.0000	8	0	109.6904	121.7448	78.8587	0.5489	118	81
2	1107.0000	1.0000	8	0	109.4386	121.2630	78.7210	0.5426	115	84
2	1108.0000	1.0000	7	0	109.9151	121.5040	78.9943	0.3079	106	87
2	1109.0000	1.0000	8	0	110.0477	121.7361	78.9908	0.2835	115	84
2	1110.0000	1.0000	8	0	109.9628	121.8347	78.9708	0.3093	112	80
2	1111.0000	1.0000	7	0	109.6836	121.8627	78.5378	0.3326	121	76
2	1112.0000	1.0000	8	0	109.9577	121.7597	78.9605	0.3176	115	84
2	1113.0000	1.0000	7	0	110.1541	121.6214	78.9926	0.2647	121	89
2	1114.0000	1.0000	8	0	109.7233	121.2717	78.5109	0.8563	119	82
2	1115.0000	1.0000	9	0	109.9722	121.7478	79.1023	0.3131	111	84
2	1116.0000	1.0000	8	0	110.1327	121.7133	79.0188	0.2008	117	85
2	1117.0000	1.0000	9	0	110.1313	121.6756	79.0255	0.2145	120	86
2	1118.0000	1.0000	9	0	109.7629	121.7246	78.7818	0.3287	123	86
2	1119.0000	1.0000	8	0	109.8751	121.7199	78.8941	0.2374	119	84
2	1120.0000	1.0000	9	0	109.6437	121.5520	78.6374	0.6228	115	86
2	1121.0000	1.0000	7	0	109.8116	121.7256	78.9519	0.3499	115	86
2	1122.0000	1.0000	7	0	109.7345	121.9627	78.4467	0.2959	118	82
2	1123.0000	1.0000	8	0	110.0010	121.7767	78.9790	0.2006	118	87
2	1124.0000	1.0000	9	0	109.8069	121.8423	78.8729	0.3553	116	92
2	1125.0000	1.0000	7	0	109.4839	121.6739	78.3370	0.3936	116	90
2	1126.0000	1.0000	8	0	109.6453	121.9409	78.3473	0.4122	118	91
2	1127.0000	1.0000	8	0	109.9144	121.7505	78.8811	0.3569	117	88
2	1128.0000	1.0000	8	0	109.5877	121.8702	78.2003	0.4886	119	83
2	1129.0000	1.0000	9	0	109.9064	121.7472	79.0122	0.2656	116	86
2	1130.0000	1.0000	7	0	109.8601	121.7546	78.9736	0.3107	128	80
2	1131.0000	1.0000	8	0	110.0518	121.7810	78.9627	0.2696	113	88
2	1132.0000	1.0000	8	0	110.0075	121.7252	78.9077	0.3174	121	86
2	1133.0000	1.0000	7	0	109.6420	121.8630	78.6919	0.5589	122	87
2	1134.0000	1.0000	7	0	110.0891	121.7242	79.0280	0.3393	121	84
2	1135.0000	1.0000	8	0	109.7579	121.8707	78.8496	0.4661	120	89
2	1136.0000	1.0000	9	0	110.1964	121.6116	78.9390	0.1568	120	88
2	1137.0000	1.0000	6	0	109.3253	121.1884	78.6509	0.5517	122	80
2	1138.0000	1.0000	8	0	110.2404	121.6647	78.9949	0.1782	124	89
2	1139.0000	1.0000	8	0	110.2045	121.5863	78.9173	0.2826	120	84
2	1140.0000	1.0000	7	0	109.9863	121.8442	78.9228	0.3304	117	82
2	1141.0000	1.0000	8	0	109.3878	121.5806	78.5096	0.5105	125	92
2	1142.0000	1.0000	7	0	109.9931	121.7167	78.9679	0.3793	124	86
2	1143.0000	1.0000	9	0	109.5813	121.6121	78.6942	0.5565	125	93
2	1144.0000	1.0000	8	0	110.1988	121.8185	79.0039	0.2049	115	90
2	1145.0000	1.0000	7	0	109.9451	121.7382	78.9083	0.3934	122	87
2	1146.0000	1.0000	8	0	110.1446	121.7012	79.0369	0.2715	119	91
2	1147.0000	1.0000	8	0	110.0434	121.7391	78.9608	0.3443	121	86
2	1148.0000	1.0000	9	0	109.7743	121.9160	78.4768	0.4075	119	88
2	1149.0000	1.0000	8	0	110.0110	121.7190	78.9763	0.3420	123	93
2	1150.0000	1.0000	7	0	109.8683	121.8454	78.5914	0.3463	126	89
2	1151.0000	1.0000	8	0	110.1333	121.7164	79.0217	0.2176	120	94
2	1152.0000	1.0000	7	0	109.5595	121.5703	78.8205	0.6416	123	86
2	1153.0000	1.0000	7	0	109.8987	121.6357	78.7054	0.5686	126	82
2	1154.0000	1.0000	7	0	110.2033	121.6976	79.0059	0.2570	118	88
2	1155.0000	1.0000	7	0	109.6892	121.3059	79.2756	0.8038	110	80
2	1156.0000	1.0000	8	0	109.5344	121.5526	78.6008	0.5269	122	87
1	1157.0000	1.0000	6	0	44.0961	56.5224	141.0343	1.1435	126	83
2	1158.0000	1.0000	8	0	109.6275	121.9508	78.7971	0.5578	125	86
2	1159.0000	1.0000	8	0	109.8155	121.8842	78.5522	0.3207	119	83
2	1160.0000	1.0000	8	0	110.1329	121.8936	79.0944	0.2493	127	85
2	1161.0000	1.0000	9	0	110.0579	121.9203	79.0242	0.3352	109	86
2	1162.0000	1.0000	7	0	109.9493	121.8225	78.9139	0.3502	119	83
2	1163.0000	1.0000	8	0	109.8204	121.3569	78.5458	0.8418	124	89
2	1164.0000	1.0000	7	0	109.5271	121.8084	78.6345	0.5387	125	83
2	1165.0000	1.0000	8	0	110.0331	121.8063	78.9221	0.3353	112	83
2	1166.0000	1.0000	8	0	109.8068	121.7272	78.7429	0.4089	128	86
2	1167.0000	1.0000	8	0	109.7937	121.6637	78.6682	0.3633	121	88
2	1168.0000	1.0000	10	0	110.0102	121.8824	78.5556	0.6477	121	88
2	1169.0000	1.0000	8	0	110.0681	121.7872	78.9082	0.2345	123	90
2	1170.0000	1.0000	7	0	109.8743	121.6223	78.7912	0.2545	126	86
2	1171.0000	1.0000	8	0	110.0342	121.7448	78.9524	0.3159	117	86
2	1172.0000	1.0000	8	0	110.0992	121.7617	78.9900	0.3500	114	84
2	1173.0000	1.0000	8	0	110.1212	121.7387	79.0219	0.3211	118	85
2	1174.0000	1.0000	8	0	109.9653	121.7420	78.8914	0.3493	120	86
2	1175.0000	1.0000	9	0	109.8438	121.6252	78.6371	0.5210	119	91
2	1176.0000	1.0000	7	0	110.0520	121.7449	78.9934	0.3378	122	89
2	1177.0000	1.0000	7	0	109.7530	121.9340	78.4425	0.4690	124	87
3	1178.0000	1.0000	7	0	109.8804	121.6574	79.1385	0.3612	129	89
2	1179.0000	1.0000	8	0	109.8075	121.3912	78.2199	0.8740	121	87
2	1180.0000	1.0000	8	0	109.9876	121.5978	78.9298	0.3250	128	91
2	1181.0000	1.0000	9	0	109.9945	121.7209	78.8904	0.1853	122	85
2	1182.0000	1.0000	7	0	110.0484	121.8037	78.9991	0.2665	127	89
2	1183.0000	1.0000	8	0	109.7918	121.7513	78.8502	0.4629	120	90
2	1184.0000	1.0000	7	0	109.9380	121.8177	78.9430	0.3337	117	93
2	1185.0000	1.0000	8	0	109.9567	121.7834	78.8351	0.2567	123	85
2	1186.0000	1.0000	7	0	109.9000	121.7680	78.8234	0.3122	117	85
2	1187.0000	1.0000	8	0	109.6322	122.1999	78.4677	0.4567	120	90
2	1188.0000	1.0000	7	0	110.0847	121.6039	78.8474	0.2035	124	87
2	1189.0000	1.0000	8	0	109.7871	121.6453	78.7690	0.3332	123	87
2	1190.0000	1.0000	6	0	110.0149	121.9125	78.7994	0.3753	125	92
2	1191.0000	1.0000	9	0	110.1429	121.7598	78.8689	0.3612	121	87
2	1192.0000	1.0000	7	0	110.0810	121.7179	78.9625	0.2832	111	87
3	1193.0000	1.0000	7	0	109.9301	121.6335	79.1635	0.2520	114	79
2	1194.0000	1.0000	6	0	110.1986	121.5183	78.7956	0.2660	117	94
2	1195.0000	1.0000	7	0	110.1410	121.7334	78.9842	0.2369	120	90
2	1196.0000	1.0000	9	0	109.8911	121.7968	78.7299	0.5628	124	90
2	1197.0000	1.0000	7	0	109.9196	121.7999	78.7759	0.2992	119	83
2	1198.0000	1.0000	8	0	110.0134	121.8086	78.9823	0.3565	115	84
2	1199.0000	1.0000	7	0	109.9411	121.8443	78.9603	0.2531	119	87
2	1200.0000	1.0000	8	0	109.7323	121.6661	78.6897	0.5262	119	87
2	1201.0000	1.0000	7	0	110.1921	121.6061	78.8957	0.1616	113	91
2	1202.0000	1.0000	7	0	110.2544	121.8199	78.9493	0.2475	128	92
2	1203.0000	1.0000	7	0	110.0037	121.5318	78.4732	0.7585	123	85
2	1204.0000	1.0000	7	0	110.2375	121.6167	78.9118	0.1539	130	90
2	1205.0000	1.0000	8	0	110.2555	121.6114	78.9338	0.2276	119	87
2	1206.0000	1.0000	7	0	110.1518	121.7597	78.9051	0.2323	118	93
2	1207.0000	1.0000	7	0	110.0696	121.6343	78.9549	0.2664	118	82
2	1208.0000	1.0000	7	0	110.1534	121.0534	78.4072	0.9127	115	86
2	1209.0000	1.0000	7	0	109.9937	121.6003	78.8567	0.2023	125	91
2	1210.0000	1.0000	8	0	110.1985	121.7354	78.9558	0.1257	119	88
2	1211.0000	1.0000	8	0	110.1033	121.7961	78.9930	0.2285	129	92
2	1212.0000	1.0000	8	0	109.9549	121.8825	78.5210	0.5946	111	84
3	1213.0000	1.0000	8	0	110.2902	121.5248	78.9850	0.5318	119	84
2	1214.0000	1.0000	8	0	110.1345	121.7676	78.9380	0.2117	129	88
2	1215.0000	1.0000	8	0	109.9996	121.8577	78.8694	0.4623	119	85
2	1216.0000	1.0000	7	0	110.1874	121.6384	78.8877	0.2388	120	85
2	1217.0000	1.0000	8	0	110.0924	121.7274	78.8973	0.1631	132	89
2	1218.0000	1.0000	7	0	109.9845	121.7037	78.8105	0.4898	120	85
2	1219.0000	1.0000	7	0	110.0438	121.6594	78.8591	0.3720	116	84
2	1220.0000	1.0000	8	0	110.1283	121.7797	78.9589	0.2543	121	89
2	1221.0000	1.0000	6	0	109.9202	121.8380	78.8261	0.3497	132	86
2	1222.0000	1.0000	7	0	109.8015	122.0297	78.4601	0.4736	123	85
2	1223.0000	1.0000	8	0	110.0525	121.8145	78.9331	0.3702	119	93
2	1224.0000	1.0000	8	0	109.7945	121.8551	78.8005	0.6768	115	82
2	1225.0000	1.0000	8	0	110.0304	121.7041	78.8376	0.3432	120	85
2	1226.0000	1.0000	9	0	109.7939	121.6058	78.5833	0.5638	120	92
2	1227.0000	1.0000	8	0	109.6565	121.5814	78.5276	0.5977	126	87
2	1228.0000	1.0000	8	0	109.9771	121.7796	78.8211	0.3931	121	86
2	1229.0000	1.0000	7	0	109.4574	121.5609	77.9638	0.9231	127	88
2	1230.0000	1.0000	6	0	110.1336	121.7365	78.8457	0.2352	124	84
2	1231.0000	1.0000	8	0	109.7456	121.8687	78.5094	0.4171	126	98
2	1232.0000	1.0000	7	0	110.5055	121.8551	79.0021	0.5773	124	90
2	1233.0000	1.0000	6	0	110.1592	121.5853	78.8342	0.1827	123	84
2	1234.0000	1.0000	7	0	110.2635	121.9264	78.8679	0.5442	113	86
2	1235.0000	1.0000	8	0	109.9515	121.5840	78.6348	0.5245	119	90
2	1236.0000	1.0000	7	0	110.0223	121.6740	78.6376	0.5522	126	86
2	1237.0000	1.0000	7	0	109.5691	121.3884	78.4516	0.5589	129	82
2	1238.0000	1.0000	8	0	110.0103	121.7673	78.8581	0.2761	122	86
2	1239.0000	1.0000	7	0	109.7471	121.9020	78.7386	0.6566	117	88
2	1240.0000	1.0000	9	0	109.8613	121.9226	78.6491	0.4034	114	84
2	1241.0000	1.0000	8	0	109.8656	121.7777	78.7513	0.3205	118	86
2	1242.0000	1.0000	7	0	109.9787	121.8214	78.8249	0.3143	126	81
2	1243.0000	1.0000	7	0	109.6661	121.6426	78.5743	0.5103	122	83
2	1244.0000	1.0000	9	0	110.0224	121.7503	78.7885	0.2834	127	84
2	1245.0000	1.0000	8	0	109.8616	121.7755	78.6902	0.4405	130	90
2	1246.0000	1.0000	7	0	109.9500	121.8729	78.8782	0.3996	119	83
2	1247.0000	1.0000	8	0	109.8010	121.7475	78.5613	0.5277	126	86
2	1248.0000	1.0000	7	0	109.6042	121.6487	78.0506	1.0572	128	89
2	1249.0000	1.0000	7	0	109.7048	121.9510	78.3034	0.4839	125	96
2	1250.0000	1.0000	8	0	109.6779	121.5162	78.2463	0.8030	118	81
2	1251.0000	1.0000	8	0	109.7212	122.0346	78.2806	0.3371	126	90
2	1252.0000	1.0000	8	0	109.7818	121.8534	78.3779	0.2651	123	89
2	1253.0000	1.0000	7	0	109.5215	122.0165	78.2386	0.4147	116	83
2	1254.0000	1.0000	7	0	109.6904	121.7303	78.2710	0.3721	123	80
2	1255.0000	1.0000	8	0	109.7870	121.3966	78.2079	0.8648	120	92
2	1256.0000	1.0000	6	0	109.7639	121.9783	78.2893	0.4314	108	78
2	1257.0000	1.0000	8	0	110.1064	121.6921	78.7800	0.2009	111	71
2	1258.0000	1.0000	7	0	110.0624	121.6859	78.7439	0.3394	112	70
2	1259.0000	1.0000	7	0	109.7610	121.6219	78.5689	0.5751	108	66
2	1260.0000	1.0000	9	0	109.6709	121.0821	78.1735	0.6253	108	67
2	1261.0000	1.0000	8	0	109.4551	121.9139	78.2599	0.6252	98	73
2	1262.0000	1.0000	8	0	110.0499	122.1119	78.3013	0.5716	112	70
2	1263.0000	1.0000	7	0	110.2920	121.8121	78.5809	0.5330	99	71
2	1264.0000	1.0000	8	0	109.6625	121.8446	78.3443	0.4918	109	75
2	1265.0000	1.0000	8	0	110.1668	122.0099	78.3361	0.2550	113	76
2	1266.0000	1.0000	7	0	109.9003	121.8595	78.7095	0.4161	101	76
2	1267.0000	1.0000	8	0	110.2241	121.8566	78.8160	0.3399	94	77
2	1268.0000	1.0000	8	0	109.3410	122.0160	78.3724	1.0211	100	68
2	1269.0000	1.0000	8	0	109.7906	121.3545	78.2611	0.6932	108	75
2	1270.0000	1.0000	8	0	110.2495	122.0178	78.7086	0.6294	102	75
2	1271.0000	1.0000	8	0	109.8856	121.8630	78.0524	0.5280	112	81
2	1272.0000	1.0000	8	0	110.4394	122.2318	78.7443	0.7068	107	77
2	1273.0000	1.0000	7	0	110.4353	121.9005	78.9053	0.2382	113	76
2	1274.0000	1.0000	7	0	110.3895	121.8696	78.9459	0.2870	119	80
2	1275.0000	1.0000	7	0	110.2272	122.1439	78.4778	0.4169	112	91
2	1276.0000	1.0000	7	0	110.4204	121.9071	78.9833	0.2997	122	83
2	1277.0000	1.0000	8	0	110.2436	121.8591	78.8841	0.4402	110	82
2	1278.0000	1.0000	8	0	110.2426	121.6707	78.6493	0.6012	118	82
2	1279.0000	1.0000	9	0	110.1893	122.0142	78.6715	0.4999	111	73
2	1280.0000	1.0000	6	0	110.2462	121.7326	78.8711	0.3921	121	73
2	1281.0000	1.0000	8	0	110.7180	121.9549	79.0361	0.3063	104	76
2	1282.0000	1.0000	8	0	110.4072	122.0161	78.5657	0.7390	109	73
0	1283.0000	1.0000	0	3	0.0000	0.0000	0.0000	0.0000	113	71
2	1284.0000	1.0000	7	0	109.8183	121.1534	78.2759	0.9377	104	69
2	1285.0000	1.0000	7	0	110.1223	121.6877	78.8241	0.2548	120	79
2	1286.0000	1.0000	6	0	110.2608	121.7509	78.9121	0.2771	112	74
2	1287.0000	1.0000	7	0	109.9016	121.5378	78.6923	0.4874	110	74
2	1288.0000	1.0000	6	0	109.9378	121.8516	78.3533	0.3636	116	76
2	1289.0000	1.0000	6	0	110.1625	121.6946	78.9267	0.4136	109	80
2	1290.0000	1.0000	8	0	110.1691	121.6410	78.8509	0.3651	120	83
2	1291.0000	1.0000	7	0	110.0156	121.6872	78.8220	0.4007	114	89
2	1292.0000	1.0000	7	0	110.0494	121.6955	78.8853	0.4792	124	88
2	1293.0000	1.0000	7	0	110.2411	121.6027	78.9112	0.2117	116	86
2	1294.0000	1.0000	8	0	109.9796	121.5686	78.8381	0.3354	116	91
2	1295.0000	1.0000	8	0	110.1177	121.6268	78.9020	0.3414	125	92
2	1296.0000	1.0000	7	0	110.1844	121.6780	78.9531	0.3473	122	80
2	1297.0000	1.0000	7	0	109.7236	121.3604	78.7021	0.4829	118	86
2	1298.0000	1.0000	7	0	110.1185	121.3955	78.8929	0.2203	119	86
2	1299.0000	1.0000	7	0	109.6440	121.4620	78.6032	0.6202	116	85
2	1300.0000	1.0000	6	0	109.8035	121.7423	78.4315	0.4230	126	85
2	1301.0000	1.0000	7	0	109.8925	121.5378	78.8698	0.3540	122	87
2	1302.0000	1.0000	8	0	110.1656	121.6274	78.8590	0.2653	122	90
0	1303.0000	1.0000	0	3	0.0000	0.0000	0.0000	0.0000	123	85
2	1304.0000	1.0000	7	0	110.3293	121.4792	78.9395	0.1445	123	85
2	1305.0000	1.0000	7	0	110.1463	121.5430	78.7071	0.4623	118	86
2	1306.0000	1.0000	8	0	110.1288	121.4824	78.8936	0.2892	109	86
2	1307.0000	1.0000	7	0	110.0831	121.5977	78.8759	0.3233	130	85
2	1308.0000	1.0000	7	0	110.0845	121.5529	78.9031	0.4272	122	87
2	1309.0000	1.0000	7	0	109.8541	121.5452	78.7979	0.4242	119	89
2	1310.0000	1.0000	7	0	109.9275	121.6474	78.8387	0.4588	124	85
2	1311.0000	1.0000	8	0	109.8829	121.6418	78.9096	0.5171	117	89
2	1312.0000	1.0000	7	0	110.0836	121.3844	78.8789	0.3228	118	89
0	1313.0000	1.0000	0	3	0.0000	0.0000	0.0000	0.0000	113	85
2	1314.0000	1.0000	8	0	109.8092	121.5866	78.7648	0.4752	124	90
2	1315.0000	1.0000	8	0	109.9559	121.5688	78.9169	0.3224	121	91
2	1316.0000	1.0000	8	0	110.0154	121.5848	78.9330	0.3180	127	89
2	1317.0000	1.0000	7	0	110.0982	121.6860	78.9818	0.4245	126	85
2	1318.0000	1.0000	7	0	109.8549	121.3326	78.7071	0.5294	106	86
2	1319.0000	1.0000	7	0	110.0998	121.5646	78.7038	0.4583	111	82
2	1320.0000	1.0000	7	0	110.1505	121.3336	78.9492	0.3276	116	81
2	1321.0000	1.0000	7	0	110.0076	121.5061	79.0286	0.3176	114	87
3	1322.0000	1.0000	7	0	117.9045	126.4267	25.7390	1.3680	110	82
2	1323.0000	1.0000	7	0	110.1927	121.2895	78.8145	0.2708	121	89
2	1324.0000	1.0000	8	0	110.0574	121.4761	78.9701	0.3403	112	84
2	1325.0000	1.0000	7	0	109.9849	121.5190	78.9514	0.3505	126	81
2	1326.0000	1.0000	8	0	110.0860	121.5580	78.9489	0.2950	116	86
2	1327.0000	1.0000	7	0	110.1175	121.4000	78.8511	0.2183	115	81
2	1328.0000	1.0000	7	0	110.0585	121.3608	78.7761	0.3634	111	90
2	1329.0000	1.0000	7	0	109.8800	121.7240	78.5030	0.4918	121	87
2	1330.0000	1.0000	6	0	110.0009	121.5286	78.9865	0.3993	112	83
2	1331.0000	1.0000	8	0	109.9917	121.4639	78.9211	0.3909	121	91
2	1332.0000	1.0000	7	0	110.2159	121.3728	78.8841	0.1979	117	83
2	1333.0000	1.0000	7	0	109.9142	121.1376	79.2530	0.7204	129	82
2	1334.0000	1.0000	8	0	110.0025	121.4859	78.9305	0.3718	112	88
2	1335.0000	1.0000	7	0	110.0501	121.3986	78.7989	0.4173	118	84
2	1336.0000	1.0000	8	0	110.0730	121.5378	78.9120	0.3576	118	91
2	1337.0000	1.0000	7	0	110.2285	121.4845	79.0063	0.1991	111	84
2	1338.0000	1.0000	7	0	109.9781	121.5674	78.8670	0.5212	109	89
2	1339.0000	1.0000	7	0	109.9879	121.4244	78.9143	0.2667	116	81
2	1340.0000	1.0000	8	0	109.9850	121.4716	78.9121	0.3750	120	90
2	1341.0000	1.0000	7	0	110.0063	121.4801	78.9195	0.4705	110	86
2	1342.0000	1.0000	6	0	110.2676	121.4605	78.8314	0.3685	123	82
2	1343.0000	1.0000	7	0	110.1749	121.3637	78.9421	0.2570	111	84
2	1344.0000	1.0000	7	0	110.1124	121.3554	78.9361	0.2322	125	86
2	1345.0000	1.0000	7	0	109.8730	121.4575	78.8338	0.2900	110	86
2	1346.0000	1.0000	7	0	109.8210	121.5474	78.7263	0.4570	118	84
2	1347.0000	1.0000	7	0	109.9254	121.6068	78.8811	0.4604	111	80
2	1348.0000	1.0000	8	0	109.8323	121.6657	78.4066	0.5111	122	85
2	1349.0000	1.0000	7	0	110.4404	121.7188	78.7006	0.6544	112	79
2	1350.0000	1.0000	9	0	110.0281	121.5695	78.9456	0.3823	104	76
2	1351.0000	1.0000	9	0	109.9981	121.3516	78.8865	0.3123	94	76
0	1352.0000	1.0000	0	3	0.0000	0.0000	0.0000	0.0000	88	72
2	1353.0000	1.0000	6	0	110.1960	121.6874	79.0696	0.5221	84	62
0	1354.0000	1.0000	0	3	0.0000	0.0000	0.0000	0.0000	84	68
0	1355.0000	1.0000	0	3	0.0000	0.0000	0.0000	0.0000	81	63
1	1356.0000	1.0000	7	0	116.3066	161.9090	105.7287	0.2903	92	71
1	1357.0000	1.0000	8	0	116.5802	161.8872	106.1180	0.4027	85	71
1	1358.0000	1.0000	10	0	116.4790	161.7373	106.1107	0.3761	88	79
1	1359.0000	1.0000	8	0	116.5983	161.8439	106.1933	0.4260	111	78
1	1360.0000	1.0000	10	0	116.3797	161.8556	106.0758	0.5091	125	97
1	1361.0000	1.0000	10	0	116.5030	161.8058	106.1038	0.3452	125	99
1	1362.0000	1.0000	9	0	116.6854	161.7688	106.2671	0.1967	120	109
1	1363.0000	1.0000	10	0	116.5941	161.7461	106.1714	0.3103	130	110
1	1364.0000	1.0000	9	0	117.1166	161.9064	106.6995	0.2289	121	105
1	1365.0000	1.0000	10	0	116.3757	161.8788	106.1141	0.4461	130	111
1	1366.0000	1.0000	10	0	116.3268	161.8362	105.9765	0.4885	142	104
1	1367.0000	1.0000	10	0	116.3761	161.7486	105.8026	0.4440	136	108
1	1368.0000	1.0000	10	0	116.8255	161.9305	106.4248	0.2954	132	110
1	1369.0000	1.0000	10	0	116.8870	161.9314	106.4301	0.3266	127	114
1	1370.0000	1.0000	10	0	116.6005	161.8864	106.1406	0.3323	131	114
1	1371.0000	1.0000	10	0	116.6034	161.8407	106.2097	0.4074	125	108
1	1372.0000	1.0000	10	0	116.4185	161.7856	105.9800	0.2873	125	113
1	1373.0000	1.0000	10	0	116.8071	161.8989	106.2022	0.3670	127	105
1	1374.0000	1.0000	10	0	116.7072	161.7491	106.3243	0.2397	128	109
1	1375.0000	1.0000	10	0	115.5675	161.7894	105.4489	0.7694	126	109
1	1376.0000	1.0000	10	0	116.2060	161.9494	105.7265	0.5209	137	115
1	1377.0000	1.0000	10	0	116.6262	161.8733	106.1441	0.3117	134	119
1	1378.0000	1.0000	10	0	116.5642	161.7989	106.0025	0.3544	134	111
1	1379.0000	1.0000	10	0	116.7631	161.9412	106.2491	0.3231	133	120
1	1380.0000	1.0000	10	0	116.7649	161.8969	106.2719	0.2935	133	116
1	1381.0000	1.0000	10	0	116.5196	161.7192	106.0135	0.2525	126	111
1	1382.0000	1.0000	10	0	116.5163	161.8638	106.0194	0.3957	135	116
1	1383.0000	1.0000	10	0	116.6617	161.9102	106.1010	0.3457	122	110
1	1384.0000	1.0000	10	0	116.3914	162.1183	105.9930	0.5766	133	117
1	1385.0000	1.0000	10	0	116.5959	161.8769	106.0746	0.3081	126	110
1	1386.0000	1.0000	10	0	116.4634	161.9286	106.0458	0.3931	131	111
1	1387.0000	1.0000	10	0	116.1468	162.0274	105.8237	0.4595	139	113
1	1388.0000	1.0000	10	0	116.6903	161.9431	106.2176	0.2875	135	116
1	1389.0000	1.0000	10	0	116.7096	161.9453	106.2767	0.2751	135	114
1	1390.0000	1.0000	10	0	116.7594	162.0265	106.3359	0.3462	127	108
1	1391.0000	1.0000	9	0	116.6832	161.9756	106.2961	0.2250	131	110
1	1392.0000	1.0000	10	0	116.6707	162.0134	106.1238	0.3403	126	104
1	1393.0000	1.0000	10	0	116.3125	162.0694	105.9995	0.4389	123	107
1	1394.0000	1.0000	10	0	116.2748	162.0515	105.8205	0.4253	132	106
1	1395.0000	1.0000	10	0	116.3047	161.9511	105.8298	0.3460	119	97
1	1396.0000	1.0000	10	0	116.3830	161.9689	105.9742	0.1943	141	97
1	1397.0000	1.0000	10	0	116.3222	162.0955	105.8502	0.3744	134	110
1	1398.0000	1.0000	10	0	115.9626	162.0133	105.5090	0.3405	137	114
1	1399.0000	1.0000	10	0	116.1169	161.9962	105.6821	0.3095	131	113
1	1400.0000	1.0000	10	0	116.4847	162.0815	106.0578	0.3298	123	112
1	1401.0000	1.0000	10	0	116.1097	162.0438	105.7621	0.3331	135	115
1	1402.0000	1.0000	10	0	116.1345	161.9509	105.7548	0.3796	135	108
1	1403.0000	1.0000	10	0	115.8395	162.0209	105.4008	0.5196	133	112
1	1404.0000	1.0000	10	0	115.8965	162.1621	105.5044	0.2911	123	115
1	1405.0000	1.0000	10	0	116.0481	161.9246	105.6010	0.3568	131	117
1	1406.0000	1.0000	10	0	116.0934	161.9053	105.6075	0.2831	126	109
1	1407.0000	1.0000	10	0	116.0136	161.9804	105.7750	0.3605	134	116
1	1408.0000	1.0000	10	0	116.0313	162.0488	105.7414	0.3183	153	118
1	1409.0000	1.0000	10	0	116.1528	161.9209	105.7813	0.3114	123	117
1	1410.0000	1.0000	10	0	116.0643	162.0373	105.7052	0.2917	122	112
1	1411.0000	1.0000	10	0	116.0337	161.9298	105.5833	0.3014	121	109
1	1412.0000	1.0000	10	0	115.9905	162.0225	105.5601	0.3647	124	105
1	1413.0000	1.0000	10	0	115.9138	161.9251	105.5394	0.2770	131	103
1	1414.0000	1.0000	10	0	115.9647	162.0423	105.4351	0.3028	132	106
1	1415.0000	1.0000	10	0	116.3095	161.8199	105.7149	0.3672	126	105
1	1416.0000	1.0000	10	0	115.9735	162.0012	105.4545	0.3468	123	101
1	1417.0000	1.0000	10	0	115.7377	162.0204	105.4067	0.4361	127	111
1	1418.0000	1.0000	10	0	116.1515	161.9683	105.6298	0.3030	128	113
1	1419.0000	1.0000	10	0	116.0637	161.9792	105.5303	0.3295	131	117
1	1420.0000	1.0000	10	0	115.6894	162.0370	105.3430	0.5002	132	115
1	1421.0000	1.0000	10	0	116.0623	161.9505	105.7354	0.2760	128	120
1	1422.0000	1.0000	10	0	116.2727	161.9563	105.7746	0.2596	140	117
1	1423.0000	1.0000	10	0	115.9593	162.0129	105.6676	0.3208	132	117
1	1424.0000	1.0000	10	0	116.1012	161.9486	105.7198	0.2657	136	117
1	1425.0000	1.0000	10	0	115.9679	161.8984	105.7127	0.3041	134	113
1	1426.0000	1.0000	10	0	116.0325	161.8505	105.4511	0.2998	128	112
1	1427.0000	1.0000	10	0	115.9622	161.9742	105.6226	0.2976	122	116
1	1428.0000	1.0000	10	0	116.0429	162.0412	105.6874	0.3383	135	113
1	1429.0000	1.0000	10	0	115.8959	161.8695	105.4113	0.2513	131	116
1	1430.0000	1.0000	10	0	116.0439	161.9849	105.6539	0.2933	130	117
1	1431.0000	1.0000	10	0	115.8624	161.9407	105.5011	0.3452	131	116
1	1432.0000	1.0000	10	0	116.1758	162.0584	105.7244	0.2912	135	114
1	1433.0000	1.0000	9	0	115.7486	162.1364	105.5577	0.4178	130	117
1	1434.0000	1.0000	10	0	116.0611	161.8913	105.6417	0.3469	124	113
1	1435.0000	1.0000	10	0	116.0937	161.9969	105.7402	0.3035	125	113
1	1436.0000	1.0000	10	0	115.8790	162.0101	105.5987	0.3230	133	119
1	1437.0000	1.0000	10	0	116.0961	161.9203	105.6305	0.2730	131	117
1	1438.0000	1.0000	10	0	115.8808	161.9375	105.3991	0.3352	130	119
1	1439.0000	1.0000	10	0	115.7767	161.9129	105.3298	0.3506	131	114
1	1440.0000	1.0000	10	0	115.8763	161.9573	105.4475	0.3843	134	113
1	1441.0000	1.0000	10	0	115.7689	161.9745	105.3802	0.3692	133	116
1	1442.0000	1.0000	10	0	116.0657	162.0040	105.6448	0.2700	125	112
1	1443.0000	1.0000	10	0	115.9010	162.0033	105.5141	0.3900	129	110
1	1444.0000	1.0000	10	0	116.0303	162.0162	105.6921	0.2917	133	114
1	1445.0000	1.0000	10	0	115.9290	161.8547	105.4807	0.3320	119	113
1	1446.0000	1.0000	10	0	116.0450	161.9103	105.5613	0.2851	131	118
1	1447.0000	1.0000	10	0	115.9084	162.0019	105.4867	0.2793	131	121
1	1448.0000	1.0000	10	0	116.0922	161.9808	105.6579	0.2891	133	116
1	1449.0000	1.0000	10	0	115.8360	161.9386	105.4878	0.3332	131	113
1	1450.0000	1.0000	10	0	115.6565	161.9078	105.2526	0.3574	130	114
1	1451.0000	1.0000	10	0	115.8464	161.9589	105.4651	0.3780	129	120
1	1452.0000	1.0000	9	0	115.8513	161.9752	105.5331	0.3578	131	114
1	1453.0000	1.0000	10	0	115.8170	161.9673	105.4093	0.3461	126	115
1	1454.0000	1.0000	10	0	115.8436	162.0277	105.5042	0.2889	127	112
1	1455.0000	1.0000	10	0	115.8963	161.9342	105.5521	0.2642	125	112
1	1456.0000	1.0000	10	0	115.5582	162.0246	105.1233	0.4118	127	115
1	1457.0000	1.0000	10	0	115.6571	162.0598	105.3310	0.4010	132	113
1	1458.0000	1.0000	10	0	115.8239	161.9094	105.4175	0.3459	131	115
1	1459.0000	1.0000	10	0	116.0386	161.9709	105.6351	0.2712	129	116
1	1460.0000	1.0000	10	0	116.0730	161.9107	105.7700	0.3203	128	111
1	1461.0000	1.0000	10	0	115.2624	162.0464	104.9188	0.6240	136	112
1	1462.0000	1.0000	10	0	115.7461	161.9123	105.2288	0.3745	129	112
1	1463.0000	1.0000	10	0	116.0005	161.9312	105.4645	0.3882	134	113
1	1464.0000	1.0000	10	0	116.0000	161.9709	105.6093	0.3165	130	116
1	1465.0000	1.0000	10	0	115.8637	161.8491	105.3496	0.3843	118	111
1	1466.0000	1.0000	10	0	116.0767	161.9127	105.5590	0.3119	139	115
1	1467.0000	1.0000	10	0	115.9179	161.8963	105.4571	0.3355	132	117
1	1468.0000	1.0000	10	0	115.9438	161.8983	105.5613	0.3133	130	115
1	1469.0000	1.0000	10	0	115.9240	161.6931	105.5078	0.3368	128	111
1	1470.0000	1.0000	10	0	115.9830	161.9902	105.6609	0.3449	130	115
1	1471.0000	1.0000	10	0	115.9151	161.9328	105.5294	0.2613	129	113
1	1472.0000	1.0000	10	0	115.3248	162.0850	105.0974	0.5377	133	109
1	1473.0000	1.0000	10	0	116.1005	161.9463	105.7632	0.3424	128	117
1	1474.0000	1.0000	10	0	115.5768	162.1165	105.5718	0.5005	128	111
1	1475.0000	1.0000	10	0	116.1009	161.9529	105.7761	0.3202	130	113
1	1476.0000	1.0000	10	0	115.9821	161.9133	105.6427	0.4424	132	112
1	1477.0000	1.0000	10	0	115.9771	161.8857	105.5894	0.3476	125	110
1	1478.0000	1.0000	10	0	115.7556	161.9052	105.4391	0.3874	124	117
1	1479.0000	1.0000	10	0	116.0419	161.8991	105.5630	0.3133	131	115
1	1480.0000	1.0000	10	0	116.1056	161.9007	105.6927	0.3190	130	115
1	1481.0000	1.0000	10	0	115.8418	161.8048	105.3814	0.4078	131	109
1	1482.0000	1.0000	10	0	116.1242	161.9255	105.6690	0.2612	125	114
1	1483.0000	1.0000	10	0	115.9044	162.0050	105.5552	0.3728	131	115
1	1484.0000	1.0000	10	0	115.9486	161.8325	105.4933	0.3960	135	114
1	1485.0000	1.0000	10	0	115.9755	161.8823	105.4963	0.3442	133	115
1	1486.0000	1.0000	10	0	116.0962	161.8327	105.6548	0.3653	133	111
1	1487.0000	1.0000	10	0	116.0640	161.9056	105.7266	0.3214	133	111
1	1488.0000	1.0000	10	0	115.8849	161.9527	105.4947	0.5117	124	108
1	1489.0000	1.0000	10	0	116.2077	161.9028	105.8540	0.3012	122	107
1	1490.0000	1.0000	10	0	116.0373	161.8632	105.6016	0.4056	139	112
1	1491.0000	1.0000	10	0	116.1421	161.8974	105.6166	0.3798	130	112
1	1492.0000	1.0000	10	0	116.1142	161.8883	105.4650	0.4038	130	108
1	1493.0000	1.0000	10	0	116.1346	162.0150	105.6735	0.3076	119	111
1	1494.0000	1.0000	10	0	115.7757	161.8383	105.3052	0.3861	136	105
1	1495.0000	1.0000	9	0	116.0822	162.2333	105.4239	0.3270	122	96
1	1496.0000	1.0000	9	0	116.0046	162.5850	104.8303	0.5112	129	100
1	1497.0000	1.0000	9	0	117.0048	162.8024	105.3814	0.2961	127	98
1	1498.0000	1.0000	10	0	116.5202	162.7635	104.8306	0.3227	127	98
1	1499.0000	1.0000	9	0	116.9685	162.8596	105.2851	0.2057	127	102
1	1500.0000	1.0000	10	0	116.1710	162.9114	104.5879	0.5366	133	108
1	1501.0000	1.0000	10	0	116.4042	162.8872	104.6884	0.4366	134	109
1	1502.0000	1.0000	10	0	116.2874	162.7946	104.8395	0.4197	136	111
1	1503.0000	1.0000	10	0	116.6542	162.6161	104.9899	0.4214	135	103
1	1504.0000	1.0000	9	0	116.5784	162.9262	104.9179	0.4035	137	105
1	1505.0000	1.0000	10	0	116.4185	162.8313	104.6592	0.3792	132	115
1	1506.0000	1.0000	10	0	116.0500	162.7196	104.3552	0.5225	136	113
1	1507.0000	1.0000	10	0	116.6688	162.9420	104.9079	0.3025	122	112
1	1508.0000	1.0000	10	0	116.5363	162.7051	104.7503	0.3031	127	110
1	1509.0000	1.0000	10	0	116.6134	162.7893	104.9139	0.3464	126	110
1	1510.0000	1.0000	9	0	116.2457	162.7835	104.6533	0.4411	122	112
1	1511.0000	1.0000	10	0	116.5693	162.8692	104.8087	0.3496	128	112
1	1512.0000	1.0000	10	0	116.7016	162.8801	104.8151	0.4945	125	112
1	1513.0000	1.0000	10	0	116.2117	162.7552	104.4278	0.4424	140	117
1	1514.0000	1.0000	10	0	116.2922	162.7290	104.4600	0.4008	124	119
1	1515.0000	1.0000	10	0	116.2752	162.7539	104.5345	0.4390	124	121
1	1516.0000	1.0000	10	0	116.7668	162.9865	105.1228	0.4857	132	122
1	1517.0000	1.0000	10	0	116.4274	162.7743	104.6129	0.3753	135	120
1	1518.0000	1.0000	10	0	116.5721	162.7121	104.6899	0.3401	137	122
1	1519.0000	1.0000	8	0	116.7460	162.8318	104.9765	0.4178	127	118
1	1520.0000	1.0000	10	0	116.3831	162.7812	104.5182	0.3990	132	123
1	1521.0000	1.0000	10	0	116.3292	162.7533	104.4632	0.4234	131	123
1	1522.0000	1.0000	10	0	116.2461	162.8491	104.5067	0.3873	135	114
1	1523.0000	1.0000	10	0	116.3936	162.8584	104.6199	0.4827	133	121
1	1524.0000	1.0000	10	0	115.9449	162.8801	104.2899	0.6539	133	119
1	1525.0000	1.0000	10	0	116.1508	162.8117	104.3247	0.5062	128	119
1	1526.0000	1.0000	10	0	116.5995	162.8476	104.7542	0.2689	135	124
1	1527.0000	1.0000	10	0	116.4613	162.8497	104.6739	0.3108	135	128
1	1528.0000	1.0000	10	0	116.4551	162.8103	104.5781	0.4269	134	123
1	1529.0000	1.0000	10	0	116.4173	162.6901	104.4774	0.4347	130	118
1	1530.0000	1.0000	10	0	116.4799	162.8823	104.7486	0.3432	130	123
1	1531.0000	1.0000	9	0	116.5140	162.8321	104.6903	0.3852	129	126
1	1532.0000	1.0000	10	0	116.4159	162.8853	104.7018	0.4128	124	117
1	1533.0000	1.0000	10	0	116.2631	162.8885	104.5361	0.4841	124	118
1	1534.0000	1.0000	10	0	116.3882	162.8526	104.5390	0.3730	120	113
1	1535.0000	1.0000	10	0	116.2690	162.7359	104.4338	0.3547	132	114
1	1536.0000	1.0000	10	0	116.6185	162.8127	104.8148	0.3357	128	113
1	1537.0000	1.0000	9	0	116.0035	162.6963	104.2260	0.4109	121	115
1	1538.0000	1.0000	9	0	116.2272	162.7268	104.3184	0.4308	136	116
1	1539.0000	1.0000	10	0	116.1822	162.7894	104.3640	0.4553	124	121
1	1540.0000	1.0000	10	0	116.3540	162.7193	104.4697	0.3283	135	119
1	1541.0000	1.0000	10	0	116.5942	162.9321	104.8074	0.2954	135	123
1	1542.0000	1.0000	10	0	116.4549	162.8161	104.5720	0.3393	125	112
1	1543.0000	1.0000	10	0	116.2058	162.8062	104.3806	0.3800	128	128
1	1544.0000	1.0000	10	0	116.2117	162.6892	104.3310	0.3782	123	124
1	1545.0000	1.0000	10	0	116.3599	162.7417	104.3611	0.3342	127	119
1	1546.0000	1.0000	10	0	116.2731	162.7462	104.3431	0.3421	117	108
1	1547.0000	1.0000	10	0	116.0465	162.8435	104.2757	0.4599	117	110
1	1548.0000	1.0000	9	0	116.5215	162.7131	104.4608	0.3979	124	108
1	1549.0000	1.0000	10	0	116.1490	162.7261	104.2254	0.4470	127	119
1	1550.0000	1.0000	10	0	116.1561	162.6363	104.1893	0.3495	136	124
1	1551.0000	1.0000	10	0	116.3059	162.7195	104.3328	0.3811	126	119
1	1552.0000	1.0000	10	0	115.9908	162.7746	104.1764	0.4882	134	123
1	1553.0000	1.0000	9	0	116.6050	162.7931	104.5669	0.3210	134	123
1	1554.0000	1.0000	10	0	116.2197	162.7568	104.3037	0.3563	121	114
1	1555.0000	1.0000	9	0	116.3412	162.8230	104.4266	0.3541	125	114
1	1556.0000	1.0000	10	0	116.4365	162.8263	104.4164	0.3863	120	117
1	1557.0000	1.0000	10	0	116.3055	162.7984	104.3152	0.3230	118	115
1	1558.0000	1.0000	10	0	116.2341	162.8012	104.2751	0.4124	119	114
1	1559.0000	1.0000	9	0	116.5472	162.7855	104.5946	0.2587	122	116
1	1560.0000	1.0000	9	0	116.3876	162.7865	104.4396	0.2996	116	113
1	1561.0000	1.0000	10	0	116.4211	162.6508	104.4310	0.5366	117	112
1	1562.0000	1.0000	10	0	116.2755	162.7681	104.2555	0.3596	118	108
1	1563.0000	1.0000	10	0	116.3069	162.7741	104.2838	0.3226	121	114
1	1564.0000	1.0000	10	0	116.1445	162.8349	104.1828	0.3584	126	115
1	1565.0000	1.0000	10	0	116.3253	162.7915	104.2339	0.4284	127	123
1	1566.0000	1.0000	10	0	116.2883	162.8228	104.2103	0.3320	119	119
1	1567.0000	1.0000	10	0	116.5696	162.8793	104.5956	0.2491	122	125
1	1568.0000	1.0000	10	0	116.4205	162.8603	104.3921	0.3358	128	122
1	1569.0000	1.0000	10	0	116.4490	162.8479	104.2816	0.3214	125	117
1	1570.0000	1.0000	9	0	116.6159	162.8327	104.5611	0.2978	127	115
1	1571.0000	1.0000	9	0	116.4555	162.7816	104.4647	0.2918	132	109
1	1572.0000	1.0000	10	0	116.5330	162.8311	104.4363	0.3560	115	112
1	1573.0000	1.0000	10	0	116.4737	162.7752	104.2669	0.3178	120	116
1	1574.0000	1.0000	10	0	116.2926	162.8014	104.2296	0.3916	131	123
1	1575.0000	1.0000	10	0	116.3973	162.7468	104.2593	0.3459	119	120
1	1576.0000	1.0000	10	0	116.4152	162.8213	104.2583	0.3885	119	118
1	1577.0000	1.0000	10	0	116.3326	162.7157	104.1319	0.3181	133	122
1	1578.0000	1.0000	10	0	116.4426	162.7467	104.2760	0.3550	122	120
1	1579.0000	1.0000	10	0	116.2486	162.7522	104.2626	0.3685	118	123
1	1580.0000	1.0000	10	0	116.1336	162.8230	104.1349	0.3476	124	120
1	1581.0000	1.0000	9	0	116.2431	162.7724	104.1670	0.3304	119	115
1	1582.0000	1.0000	10	0	116.4115	162.8183	104.3401	0.2821	122	127
1	1583.0000	1.0000	10	0	116.2072	162.8110	104.1474	0.3683	126	120
1	1584.0000	1.0000	10	0	116.1040	162.8360	104.1383	0.3793	130	118
1	1585.0000	1.0000	10	0	116.3292	162.8549	104.3166	0.3870	134	120
1	1586.0000	1.0000	10	0	116.3693	162.7986	104.2792	0.2823	129	122
1	1587.0000	1.0000	9	0	116.2594	162.6955	104.1775	0.3159	123	119
1	1588.0000	1.0000	9	0	116.1188	162.6936	103.9245	0.4137	120	120
1	1589.0000	1.0000	10	0	116.0466	162.7092	103.9032	0.3592	124	123
1	1590.0000	1.0000	10	0	116.3550	162.7434	104.2389	0.3973	129	120
1	1591.0000	1.0000	10	0	116.2114	162.7954	104.1259	0.4118	129	120
1	1592.0000	1.0000	10	0	116.0150	162.7263	104.0349	0.3993	129	124
1	1593.0000	1.0000	10	0	116.0637	162.7261	104.0750	0.4154	122	121
1	1594.0000	1.0000	10	0	116.2585	162.7450	104.2332	0.3451	118	123
1	1595.0000	1.0000	10	0	115.9968	162.6299	103.8969	0.3826	123	120
1	1596.0000	1.0000	10	0	116.0534	162.6898	103.9933	0.3940	124	118
1	1597.0000	1.0000	10	0	116.0506	162.6229	103.8790	0.4106	120	126
1	1598.0000	1.0000	10	0	115.7494	162.5526	103.6294	0.4087	127	123
1	1599.0000	1.0000	9	0	115.9910	162.5434	103.8463	0.4359	123	120
1	1600.0000	1.0000	10	0	116.4852	162.8950	104.5016	0.4758	123	120
1	1601.0000	1.0000	10	0	116.2255	162.7913	104.1867	0.3621	117	119
1	1602.0000	1.0000	10	0	115.9587	162.7182	103.9434	0.4765	123	116
1	1603.0000	1.0000	10	0	115.5302	162.5255	103.4205	0.3766	114	107
1	1604.0000	1.0000	10	0	115.6626	162.6205	103.6755	0.4419	142	115
1	1605.0000	1.0000	10	0	115.6194	162.4360	103.5460	0.4785	132	116
1	1606.0000	1.0000	10	0	116.1660	162.6013	104.0561	0.3838	125	120
1	1607.0000	1.0000	10	0	116.4508	162.7348	104.3203	0.3529	122	114
1	1608.0000	1.0000	10	0	116.1458	162.7016	104.1962	0.4531	125	118
1	1609.0000	1.0000	10	0	115.5176	162.5649	103.7070	0.6207	127	116
1	1610.0000	1.0000	10	0	115.1711	162.3374	103.0987	0.5632	134	117
1	1611.0000	1.0000	10	0	115.2115	162.2423	103.0941	0.5978	132	119
2	0.0000	2.0000	8	0	29.7974	9.3693	90.9532	0.2941	102	76
2	1.0000	2.0000	8	0	30.7536	9.3334	90.2282	0.5729	97	72
2	2.0000	2.0000	9	0	29.1276	9.1817	91.5281	0.4153	99	76
2	3.0000	2.0000	7	0	28.7845	9.3228	92.0491	0.5070	89	73
2	4.0000	2.0000	8	0	28.7208	9.3108	91.7844	0.5734	91	74
2	5.0000	2.0000	8	0	30.3671	9.1937	90.2565	0.6383	93	74
2	6.0000	2.0000	7	0	29.0670	9.4849	91.4536	0.2968	102	78
2	7.0000	2.0000	9	0	31.7106	9.4253	89.2579	0.6156	96	82
2	8.0000	2.0000	9	0	30.9590	9.2669	89.4032	0.6607	101	82
2	9.0000	2.0000	9	0	29.4874	9.5980	90.9826	0.4096	116	84
2	10.0000	2.0000	8	0	29.5607	9.4852	91.1273	0.4344	106	83
2	11.0000	2.0000	8	0	29.7181	9.4881	91.0273	0.4469	96	80
2	12.0000	2.0000	8	0	29.6573	9.5674	91.0449	0.2781	107	87
2	13.0000	2.0000	9	0	29.7550	9.5455	91.4534	0.6162	100	82
2	14.0000	2.0000	7	0	29.3870	9.4436	91.3498	0.2527	105	85
2	15.0000	2.0000	7	0	28.7796	9.4946	91.8481	0.3048	100	82
2	16.0000	2.0000	8	0	29.5987	9.4978	91.1779	0.3018	100	80
2	17.0000	2.0000	8	0	30.9698	9.6345	89.6489	0.3840	113	77
2	18.0000	2.0000	8	0	31.1698	9.4175	89.7825	0.3690	95	74
2	19.0000	2.0000	8	0	30.4293	9.3065	90.7250	0.4366	100	76
2	20.0000	2.0000	8	0	30.3692	9.2936	90.5548	0.7167	84	75
2	21.0000	2.0000	8	0	29.8698	9.2856	91.0760	0.3859	100	73
2	22.0000	2.0000	8	0	29.8140	9.4468	90.7668	0.4656	105	78
2	23.0000	2.0000	9	0	30.6111	9.4991	90.1592	0.4468	93	74
2	24.0000	2.0000	8	0	30.5656	9.5107	89.8489	0.4580	93	77
2	25.0000	2.0000	9	0	32.2741	9.2613	87.7292	1.2326	97	78
2	26.0000	2.0000	8	0	31.6273	9.6854	89.2656	0.7611	108	77
2	27.0000	2.0000	8	0	28.6961	9.4749	91.9640	0.5386	86	77
2	28.0000	2.0000	8	0	30.1361	9.6872	90.4954	0.4347	95	77
2	29.0000	2.0000	7	0	28.4287	9.5441	92.2545	0.4229	105	80
2	30.0000	2.0000	9	0	29.4531	9.5225	91.0686	0.4929	102	87
2	31.0000	2.0000	9	0	29.1664	9.4116	91.2755	0.6331	96	78
2	32.0000	2.0000	9	0	28.8481	9.7243	91.3164	0.2934	99	81
2	33.0000	2.0000	9	0	27.3511	9.6897	92.5717	0.4774	104	84
2	34.0000	2.0000	9	0	28.3533	9.6544	91.5853	0.4194	108	85
2	35.0000	2.0000	9	0	27.0878	9.6936	92.7842	0.3538	113	85
2	36.0000	2.0000	10	0	28.5690	9.8769	91.5375	0.4375	111	76
2	37.0000	2.0000	9	0	27.7026	9.6826	92.2292	0.2545	97	66
2	38.0000	2.0000	9	0	28.7447	9.5992	91.5581	0.5183	68	57
2	39.0000	2.0000	8	0	32.4358	9.3858	87.2801	1.6861	69	55
2	40.0000	2.0000	8	0	29.6106	9.6389	89.5600	0.9288	64	48
3	41.0000	2.0000	6	0	33.9048	9.0039	86.1571	0.9217	36	43
0	42.0000	2.0000	0	3	0.0000	0.0000	0.0000	0.0000	45	46
0	43.0000	2.0000	0	3	0.0000	0.0000	0.0000	0.0000	34	38
0	44.0000	2.0000	0	3	0.0000	0.0000	0.0000	0.0000	37	43
1	45.0000	2.0000	7	0	3.5018	38.3551	124.1119	0.9017	36	42
0	46.0000	2.0000	0	3	0.0000	0.0000	0.0000	0.0000	37	42
0	47.0000	2.0000	0	3	0.0000	0.0000	0.0000	0.0000	31	42
0	48.0000	2.0000	0	3	0.0000	0.0000	0.0000	0.0000	40	45
0	49.0000	2.0000	0	3	0.0000	0.0000	0.0000	0.0000	33	56
1	50.0000	2.0000	6	0	135.9877	95.1143	30.3858	0.9017	33	45
1	51.0000	2.0000	8	0	3.3176	38.5788	124.1165	1.5417	34	44
1	52.0000	2.0000	6	0	2.3715	38.8652	124.7994	0.6925	46	51
1	53.0000	2.0000	7	0	1.7273	38.5143	125.3561	1.2430	52	61
1	54.0000	2.0000	8	0	1.0750	38.2014	125.4551	0.9825	53	65
1	55.0000	2.0000	9	0	3.2526	38.9280	124.3331	0.7974	58	63
1	56.0000	2.0000	10	0	2.2814	39.3467	124.8203	0.5162	71	78
1	57.0000	2.0000	9	0	2.7271	39.2555	124.2282	0.4293	73	67
1	58.0000	2.0000	7	0	2.9954	39.3414	124.2231	0.5206	77	70
1	59.0000	2.0000	10	0	2.8677	39.4278	124.2746	0.3923	72	78
1	60.0000	2.0000	10	0	2.6454	39.2828	124.6041	0.4766	69	73
1	61.0000	2.0000	9	0	2.6502	39.3530	124.4621	0.5123	80	80
1	62.0000	2.0000	8	0	2.5919	39.4116	124.5625	0.2568	81	84
1	63.0000	2.0000	8	0	2.7389	39.4885	124.4126	0.3566	79	81
1	64.0000	2.0000	9	0	2.7486	39.5897	124.3331	0.2606	90	82
1	65.0000	2.0000	9	0	2.9702	39.4142	124.1498	0.2958	81	81
1	66.0000	2.0000	8	0	2.9355	39.5121	124.2050	0.2310	77	79
1	67.0000	2.0000	9	0	2.8511	39.4193	124.1110	0.3883	76	79
1	68.0000	2.0000	9	0	2.7387	39.6020	124.2645	0.2420	81	89
1	69.0000	2.0000	9	0	2.5862	39.6071	124.3892	0.3224	85	82
1	70.0000	2.0000	9	0	2.8977	39.5304	124.3263	0.2329	86	76
1	71.0000	2.0000	9	0	3.1839	39.6404	123.8512	0.3377	88	77
1	72.0000	2.0000	8	0	3.2166	39.6159	124.0896	0.2633	94	80
1	73.0000	2.0000	8	0	2.8848	39.6013	124.2418	0.2684	86	81
1	74.0000	2.0000	8	0	1.9761	39.1009	125.0207	0.8745	93	77
1	75.0000	2.0000	8	0	2.9879	39.7272	124.0446	0.1478	80	71
1	76.0000	2.0000	8	0	3.0636	39.5419	123.9927	0.3001	83	79
1	77.0000	2.0000	7	0	3.0038	39.5938	123.9924	0.1090	84	74
1	78.0000	2.0000	9	0	3.1334	39.5466	124.0005	0.2744	79	77
1	79.0000	2.0000	8	0	3.1968	39.4828	123.8806	0.4657	87	70
1	80.0000	2.0000	6	0	2.5812	39.6222	124.4260	0.2021	92	71
1	81.0000	2.0000	8	0	3.1416	39.5379	123.7983	0.3648	93	80
1	82.0000	2.0000	7	0	3.4307	39.6411	123.8562	0.2313	70	66
1	83.0000	2.0000	7	0	2.7179	39.4897	124.0628	0.3815	70	71
1	84.0000	2.0000	8	0	3.3804	39.5426	123.7634	0.4091	73	69
1	85.0000	2.0000	9	0	3.5067	39.4931	123.4741	0.3572	70	74
1	86.0000	2.0000	9	0	3.3399	39.7103	123.5070	0.3285	83	79
1	87.0000	2.0000	9	0	3.3313	39.6438	123.7432	0.3361	78	76
1	88.0000	2.0000	9	0	3.3287	39.7250	123.4848	0.5679	85	75
1	89.0000	2.0000	8	0	4.0991	39.5064	123.2477	0.5020	79	85
1	90.0000	2.0000	8	0	3.3312	39.5913	123.6499	0.2427	87	81
1	91.0000	2.0000	8	0	3.5428	39.7552	123.5591	0.2086	84	80
1	92.0000	2.0000	9	0	3.5375	39.6869	123.5315	0.1712	94	84
1	93.0000	2.0000	7	0	3.4886	39.6382	123.6636	0.1104	89	84
1	94.0000	2.0000	9	0	3.8941	39.7652	123.2654	0.1914	86	89
1	95.0000	2.0000	8	0	3.5116	39.6844	123.8546	0.2439	84	84
1	96.0000	2.0000	9	0	3.4606	39.7379	123.5289	0.2848	83	89
1	97.0000	2.0000	8	0	3.4329	39.6918	123.8293	0.3034	81	89
1	98.0000	2.0000	9	0	3.1480	39.8615	123.9010	0.3812	88	98
1	99.0000	2.0000	8	0	3.3019	39.6018	123.5083	0.3448	87	87
1	100.0000	2.0000	8	0	3.0669	39.6591	123.7673	0.3805	84	92
1	101.0000	2.0000	8	0	3.4608	39.5899	123.5895	0.3044	90	87
1	102.0000	2.0000	8	0	3.4361	39.7807	123.7005	0.1619	92	85
1	103.0000	2.0000	9	0	3.6161	39.7846	123.5362	0.2316	83	89
1	104.0000	2.0000	8	0	3.7151	39.7342	123.4303	0.2125	86	80
1	105.0000	2.0000	9	0	3.4535	39.8211	123.6164	0.1840	99	87
1	106.0000	2.0000	9	0	3.4897	39.7860	123.4798	0.3226	94	105
1	107.0000	2.0000	9	0	3.4786	39.7916	123.4962	0.4068	94	96
1	108.0000	2.0000	9	0	3.8851	39.7593	123.3504	0.4543	97	87
1	109.0000	2.0000	10	0	3.1364	39.7320	123.8200	0.4009	89	94
1	110.0000	2.0000	8	0	3.5305	39.7263	123.5963	0.2080	81	76
1	111.0000	2.0000	8	0	3.4205	39.7675	123.6474	0.2957	85	83
1	112.0000	2.0000	9	0	3.4754	39.6866	123.4725	0.4031	73	71
1	113.0000	2.0000	8	0	3.3282	39.6285	123.6911	0.4270	64	66
0	114.0000	2.0000	0	3	0.0000	0.0000	0.0000	0.0000	57	56
2	115.0000	2.0000	8	0	35.6203	176.3806	95.3773	0.3248	70	60
2	116.0000	2.0000	9	0	35.7851	176.4702	95.5598	0.1997	88	69
2	117.0000	2.0000	10	0	38.0837	176.2694	97.7736	0.4092	87	74
2	118.0000	2.0000	9	0	31.1654	176.2653	90.7004	0.3934	101	77
2	119.0000	2.0000	9	0	34.8530	176.3627	94.8055	0.3093	82	70
2	120.0000	2.0000	8	0	30.0384	176.1463	90.0682	0.4948	89	77
2	121.0000	2.0000	10	0	30.9087	176.2202	90.7248	0.6462	85	81
2	122.0000	2.0000	8	0	32.5718	176.2771	92.4585	0.2371	91	73
2	123.0000	2.0000	7	0	36.8257	176.1249	96.7542	0.3391	96	76
2	124.0000	2.0000	8	0	39.5142	176.0286	99.3323	0.3613	85	68
2	125.0000	2.0000	7	0	34.4327	176.1913	94.2555	0.2333	92	78
2	126.0000	2.0000	9	0	33.9952	175.6591	93.4180	0.7959	92	76
2	127.0000	2.0000	9	0	34.9579	175.9100	94.5190	0.4122	96	84
2	128.0000	2.0000	8	0	34.6227	176.2144	94.6206	0.2837	95	76
2	129.0000	2.0000	9	0	34.0445	176.0782	93.3987	0.6807	105	79
2	130.0000	2.0000	10	0	33.3556	175.4919	93.1068	0.4991	93	75
2	131.0000	2.0000	8	0	34.6667	175.8694	94.6452	0.4379	94	81
2	132.0000	2.0000	9	0	35.9264	176.1478	95.6943	0.2706	84	79
2	133.0000	2.0000	7	0	34.3974	175.9493	94.0288	0.3799	94	76
2	134.0000	2.0000	7	0	32.6648	175.8500	92.1029	0.6073	90	80
2	135.0000	2.0000	9	0	33.4005	175.8844	92.9208	0.5072	90	80
2	136.0000	2.0000	8	0	34.4556	176.0465	94.4868	0.4122	88	82
2	137.0000	2.0000	9	0	36.5662	176.0190	96.2527	0.2886	96	82
2	138.0000	2.0000	9	0	35.4603	176.0364	95.3656	0.4309	99	77
2	139.0000	2.0000	9	0	34.1547	176.2751	94.0370	0.3415	92	83
2	140.0000	2.0000	9	0	30.7353	176.2802	90.4916	0.4522	93	78
2	141.0000	2.0000	8	0	34.9087	176.0244	94.4824	0.4196	106	82
2	142.0000	2.0000	10	0	35.3194	176.1195	94.8346	0.3630	98	86
2	143.0000	2.0000	9	0	31.9772	176.2008	91.5186	0.4734	101	84
2	144.0000	2.0000	10	0	32.4528	176.0516	92.3408	0.3164	87	76
2	145.0000	2.0000	8	0	37.4970	176.1329	97.5168	0.3953	92	79
2	146.0000	2.0000	10	0	33.1502	176.1649	93.1169	0.4344	97	82
2	147.0000	2.0000	10	0	31.9853	175.5966	91.4622	0.5788	99	83
2	148.0000	2.0000	7	0	32.1026	176.0769	92.0025	0.5099	99	77
2	149.0000	2.0000	8	0	34.5326	176.2030	94.4502	0.5318	95	74
2	150.0000	2.0000	10	0	34.1318	176.2983	93.8119	0.2606	99	84
2	151.0000	2.0000	9	0	32.9976	176.1468	92.7472	0.2647	95	82
2	152.0000	2.0000	8	0	31.7085	176.1923	91.5591	0.3839	96	80
2	153.0000	2.0000	10	0	32.2798	176.0497	92.0780	0.4188	89	82
2	154.0000	2.0000	10	0	32.7433	176.1722	92.7213	0.3810	93	84
2	155.0000	2.0000	9	0	32.8808	176.1185	92.6301	0.3298	101	83
2	156.0000	2.0000	9	0	32.6877	175.9942	92.4049	0.5940	93	79
2	157.0000	2.0000	8	0	33.2981	176.5005	92.8614	0.6729	95	72
2	158.0000	2.0000	7	0	30.9514	176.0551	90.5393	0.3342	97	77
2	159.0000	2.0000	9	0	27.6612	175.6818	87.3372	0.7148	101	76
2	160.0000	2.0000	8	0	33.0344	175.9582	92.0936	1.0459	94	77
2	161.0000	2.0000	9	0	36.0282	176.0792	95.6978	0.2910	92	81
2	162.0000	2.0000	9	0	32.7970	176.0027	92.6067	0.3253	95	81
2	163.0000	2.0000	9	0	35.4646	175.9965	95.2351	0.3837	88	79
2	164.0000	2.0000	9	0	31.7865	175.9749	91.3303	0.4362	102	81
2	165.0000	2.0000	9	0	32.3051	176.0195	92.2126	0.3938	94	81
2	166.0000	2.0000	8	0	33.8895	176.1606	93.6455	0.2332	101	80
2	167.0000	2.0000	9	0	35.6375	176.2023	95.5680	0.3230	99	80
2	168.0000	2.0000	9	0	36.0885	176.1512	95.8904	0.3367	96	85
2	169.0000	2.0000	8	0	35.0210	176.0801	94.7075	0.2848	102	83
2	170.0000	2.0000	9	0	33.7680	176.1404	93.5225	0.2815	102	83
2	171.0000	2.0000	8	0	32.9888	175.9666	92.3017	0.6261	112	82
2	172.0000	2.0000	7	0	32.3712	176.1849	92.1557	0.2727	97	80
2	173.0000	2.0000	10	0	35.2989	176.0668	95.1271	0.3469	91	84
2	174.0000	2.0000	8	0	33.1518	176.2792	92.9926	0.4192	95	79
2	175.0000	2.0000	8	0	33.8918	176.0630	93.6065	0.2772	89	81
2	176.0000	2.0000	8	0	34.0400	176.0991	93.6908	0.2605	103	83
2	177.0000	2.0000	9	0	36.1055	176.2096	96.0588	0.3235	101	82
2	178.0000	2.0000	9	0	32.7613	175.9879	91.9149	0.7653	91	85
2	179.0000	2.0000	10	0	35.4410	175.9864	95.2747	0.3639	106	88
2	180.0000	2.0000	7	0	35.5503	176.0581	95.4038	0.1905	91	82
2	181.0000	2.0000	10	0	33.7144	175.9533	93.5561	0.4986	97	86
2	182.0000	2.0000	9	0	36.6547	175.8580	95.9436	0.8292	98	84
2	183.0000	2.0000	10	0	34.2224	176.0292	94.3854	0.5675	96	82
2	184.0000	2.0000	7	0	34.0252	176.1064	93.9840	0.5534	101	76
2	185.0000	2.0000	9	0	34.7573	175.9447	94.5741	0.2956	97	84
2	186.0000	2.0000	7	0	36.5224	175.7340	96.1902	0.2196	96	83
2	187.0000	2.0000	7	0	35.4944	175.9882	95.3221	0.2702	99	87
2	188.0000	2.0000	7	0	35.2981	175.9693	94.8127	0.4330	96	78
2	189.0000	2.0000	9	0	32.9353	176.1191	92.6593	0.2750	104	83
2	190.0000	2.0000	8	0	33.5834	176.0611	93.1902	0.3089	103	81
2	191.0000	2.0000	9	0	35.2567	176.1813	95.3691	0.4531	104	86
2	192.0000	2.0000	7	0	34.8356	176.0928	94.5476	0.3371	91	74
2	193.0000	2.0000	8	0	35.3966	176.0406	95.0490	0.3225	106	84
2	194.0000	2.0000	10	0	33.3566	176.1514	93.2358	0.3105	98	87
2	195.0000	2.0000	8	0	34.5929	176.0439	94.5728	0.3564	107	82
2	196.0000	2.0000	7	0	33.0960	175.9293	92.6891	0.5269	89	76
2	197.0000	2.0000	7	0	36.0563	176.1076	96.3294	0.6036	91	81
2	198.0000	2.0000	9	0	34.6531	175.8439	94.2376	0.3605	100	84
2	199.0000	2.0000	8	0	34.0111	176.0611	93.5894	0.2716	100	86
2	200.0000	2.0000	10	0	34.6291	176.1273	94.2994	0.2725	98	85
2	201.0000	2.0000	10	0	33.6647	176.0895	93.4123	0.2651	107	82
2	202.0000	2.0000	9	0	32.1838	176.1076	92.0031	0.2543	97	82
2	203.0000	2.0000	9	0	30.8507	175.5614	90.7942	0.9643	99	81
2	204.0000	2.0000	8	0	34.2811	175.8903	93.7461	0.4452	100	80
2	205.0000	2.0000	9	0	32.5830	176.0378	92.6571	0.4246	102	82
2	206.0000	2.0000	8	0	35.4802	176.0639	95.4495	0.3649	101	82
2	207.0000	2.0000	8	0	27.3903	176.0783	87.2750	0.3915	96	83
2	208.0000	2.0000	9	0	35.5261	176.0117	95.2050	0.2652	111	86
2	209.0000	2.0000	8	0	34.1379	176.0332	93.8794	0.2252	95	88
2	210.0000	2.0000	9	0	34.7178	176.0487	94.6305	0.3690	99	83
2	211.0000	2.0000	9	0	33.8890	175.8146	93.6848	0.4721	105	88
2	212.0000	2.0000	8	0	32.4112	175.9440	91.7966	0.7277	98	87
2	213.0000	2.0000	8	0	33.3421	176.1497	93.1598	0.2641	99	80
2	214.0000	2.0000	9	0	31.0645	175.8549	90.9442	0.3250	98	82
2	215.0000	2.0000	8	0	36.3277	175.7954	95.9408	0.3659	95	89
2	216.0000	2.0000	8	0	32.1416	176.0062	92.0295	0.2303	91	77
2	217.0000	2.0000	8	0	33.9961	175.9907	93.7979	0.4104	98	77
2	218.0000	2.0000	9	0	35.3439	175.8927	95.1691	0.3584	110	83
2	219.0000	2.0000	8	0	33.3443	176.0267	92.9796	0.4642	104	89
2	220.0000	2.0000	10	0	29.4553	175.9307	88.7400	0.7366	99	84
2	221.0000	2.0000	7	0	35.9821	175.9776	95.9002	0.2895	96	84
2	222.0000	2.0000	9	0	32.9186	175.8933	92.8683	0.2446	107	80
2	223.0000	2.0000	9	0	34.3679	175.4982	93.8545	0.7090	109	81
2	224.0000	2.0000	9	0	28.7826	175.5834	88.6883	0.7028	107	88
2	225.0000	2.0000	10	0	36.1022	175.9663	95.7238	0.2989	94	83
2	226.0000	2.0000	10	0	32.5921	176.0647	92.3625	0.2526	104	88
2	227.0000	2.0000	8	0	30.8889	175.7780	90.1552	0.7783	104	84
2	228.0000	2.0000	9	0	33.5530	175.9988	93.3792	0.2365	100	80
2	229.0000	2.0000	9	0	31.0049	175.9937	90.8825	0.3608	102	89
2	230.0000	2.0000	7	0	34.1178	176.1217	93.9786	0.1819	98	83
2	231.0000	2.0000	9	0	32.3557	175.9328	91.6977	0.7937	99	83
2	232.0000	2.0000	9	0	33.8572	175.9688	93.5346	0.2588	103	82
2	233.0000	2.0000	8	0	33.8571	175.7955	93.1324	0.7417	94	83
2	234.0000	2.0000	9	0	34.0281	175.8681	93.6576	0.3315	101	83
2	235.0000	2.0000	8	0	34.2373	176.0050	94.0661	0.2446	96	81
2	236.0000	2.0000	8	0	35.4711	175.7596	95.2979	0.2575	101	75
2	237.0000	2.0000	8	0	30.1838	175.9340	89.8773	0.3200	96	82
2	238.0000	2.0000	8	0	33.2930	175.9734	92.7785	0.7086	98	78
2	239.0000	2.0000	8	0	34.6969	175.9908	94.5882	0.2078	101	80
2	240.0000	2.0000	8	0	35.0828	176.0197	94.9347	0.3917	100	81
2	241.0000	2.0000	8	0	31.8373	175.8748	91.7629	0.5051	99	78
2	242.0000	2.0000	8	0	30.9240	175.8039	90.4516	0.4487	89	73
2	243.0000	2.0000	9	0	32.4754	175.9615	92.4179	0.3773	107	83
2	244.0000	2.0000	9	0	34.0320	175.9408	93.7811	0.3292	104	82
2	245.0000	2.0000	9	0	33.3833	176.0243	93.2521	0.3725	103	84
2	246.0000	2.0000	7	0	33.4524	175.7458	93.3231	0.4210	99	84
2	247.0000	2.0000	9	0	32.9718	175.9844	92.9634	0.2786	103	84
2	248.0000	2.0000	9	0	33.5597	176.0424	93.5108	0.2876	99	80
2	249.0000	2.0000	9	0	29.7184	175.6358	89.3176	0.6156	97	81
2	250.0000	2.0000	10	0	33.4638	176.0839	93.4669	0.4030	98	80
2	251.0000	2.0000	9	0	33.1252	175.9515	92.8358	0.2820	98	81
2	252.0000	2.0000	8	0	28.6836	175.9943	88.4691	0.5214	101	78
2	253.0000	2.0000	9	0	35.1672	175.9920	95.2697	0.4265	113	87
2	254.0000	2.0000	9	0	34.5803	175.9078	94.2995	0.2780	100	81
2	255.0000	2.0000	8	0	34.5076	175.9785	94.4111	0.3651	102	87
2	256.0000	2.0000	9	0	33.4481	175.6172	92.9808	0.4333	105	90
2	257.0000	2.0000	9	0	28.7999	175.6191	88.8356	0.6194	108	88
2	258.0000	2.0000	9	0	35.4897	175.9455	95.3679	0.2731	109	84
2	259.0000	2.0000	8	0	32.4008	175.8660	91.9535	0.4014	100	81
2	260.0000	2.0000	8	0	29.5864	175.7695	89.0155	0.7225	100	81
2	261.0000	2.0000	9	0	32.4576	176.1344	92.0622	0.5920	106	89
2	262.0000	2.0000	9	0	33.1246	176.0552	93.1541	0.3682	94	83
2	263.0000	2.0000	9	0	33.9919	175.9870	93.8040	0.2810	98	81
2	264.0000	2.0000	8	0	32.7546	175.8710	92.2799	0.6226	102	87
2	265.0000	2.0000	9	0	34.9933	176.0009	94.7111	0.2608	95	83
2	266.0000	2.0000	10	0	33.1331	175.7571	93.0675	0.4976	105	89
2	267.0000	2.0000	9	0	33.0089	175.7635	92.7890	0.3409	103	83
2	268.0000	2.0000	8	0	35.2444	175.9672	95.1060	0.2898	94	83
2	269.0000	2.0000	10	0	33.8175	175.8781	93.9610	0.6583	106	85
2	270.0000	2.0000	9	0	34.3456	176.0044	94.1228	0.2457	96	82
2	271.0000	2.0000	10	0	33.0141	175.7578	92.3041	0.6550	109	86
2	272.0000	2.0000	8	0	31.7675	175.8431	91.0194	0.7867	110	86
2	273.0000	2.0000	8	0	32.1776	175.8398	91.7529	0.4939	96	84
2	274.0000	2.0000	9	0	32.4284	176.0234	92.2550	0.3245	94	82
2	275.0000	2.0000	7	0	34.5889	175.9527	94.4519	0.2344	100	83
2	276.0000	2.0000	9	0	33.7040	175.8256	93.4584	0.4515	91	78
2	277.0000	2.0000	10	0	34.8978	175.9031	94.9340	0.2405	104	88
2	278.0000	2.0000	9	0	33.8364	175.9070	93.8742	0.3237	102	79
2	279.0000	2.0000	7	0	34.7147	175.9081	94.6390	0.3060	98	77
2	280.0000	2.0000	8	0	33.5703	175.9254	93.5861	0.3514	102	84
2	281.0000	2.0000	8	0	32.7326	176.0230	92.8194	0.3166	110	84
2	282.0000	2.0000	9	0	35.4010	175.8140	95.1161	0.2631	104	82
2	283.0000	2.0000	10	0	33.1044	175.6690	92.6492	0.6293	110	88
2	284.0000	2.0000	8	0	28.7098	175.8905	88.7056	0.4467	100	79
2	285.0000	2.0000	9	0	34.1340	175.7967	93.8826	0.2796	107	84
2	286.0000	2.0000	9	0	33.3621	175.9115	93.2916	0.3421	103	81
2	287.0000	2.0000	10	0	30.1257	175.7948	90.2612	0.4433	103	80
2	288.0000	2.0000	8	0	34.1175	176.0285	94.1207	0.3399	102	74
2	289.0000	2.0000	9	0	31.4252	175.8544	91.8392	0.4921	96	80
2	290.0000	2.0000	8	0	33.2161	175.9148	92.9621	0.3667	102	84
2	291.0000	2.0000	8	0	34.4004	175.8806	94.2387	0.2939	100	85
2	292.0000	2.0000	8	0	32.7336	175.8780	92.6842	0.2935	98	87
2	293.0000	2.0000	10	0	29.7381	175.8000	89.5488	0.4892	98	83
2	294.0000	2.0000	10	0	34.2255	175.7393	94.0684	0.3040	103	82
2	295.0000	2.0000	10	0	31.2662	175.8142	90.8506	0.5698	88	83
2	296.0000	2.0000	8	0	31.9876	175.7514	91.8118	0.3984	93	80
2	297.0000	2.0000	9	0	31.9822	175.8366	91.9432	0.3598	90	82
2	298.0000	2.0000	8	0	32.7127	175.7980	92.3958	0.3751	101	75
2	299.0000	2.0000	7	0	31.9256	175.9206	91.8248	0.2650	96	84
2	300.0000	2.0000	8	0	32.8061	175.8652	92.5474	0.3835	93	75
2	301.0000	2.0000	8	0	32.1026	175.6200	91.4897	0.7678	94	79
2	302.0000	2.0000	9	0	33.8856	175.8546	93.7409	0.3253	100	76
2	303.0000	2.0000	10	0	29.7479	175.5575	89.3775	0.5089	90	85
2	304.0000	2.0000	9	0	25.6963	175.7162	85.3653	0.5302	98	83
2	305.0000	2.0000	9	0	31.4485	175.8676	91.2853	0.4313	94	82
2	306.0000	2.0000	9	0	33.2267	175.8384	93.1744	0.3112	101	84
2	307.0000	2.0000	8	0	34.2563	175.8888	94.3070	0.2362	96	81
2	308.0000	2.0000	10	0	33.7337	175.8401	93.4981	0.2652	95	85
2	309.0000	2.0000	8	0	32.9634	175.8027	92.8783	0.1942	95	79
2	310.0000	2.0000	9	0	30.6963	175.5921	90.4969	0.4907	97	82
2	311.0000	2.0000	7	0	32.7334	175.8662	92.6228	0.2471	95	79
2	312.0000	2.0000	8	0	30.7485	175.5310	90.0695	0.7372	100	89
2	313.0000	2.0000	10	0	33.2458	175.8766	93.1084	0.2304	107	80
2	314.0000	2.0000	9	0	29.4218	175.8806	89.3757	0.4293	95	81
2	315.0000	2.0000	9	0	33.8311	175.6480	93.6434	0.1971	100	81
2	316.0000	2.0000	8	0	32.5984	175.7779	92.5070	0.2104	104	79
2	317.0000	2.0000	9	0	33.0600	175.7387	92.8506	0.2269	98	82
2	318.0000	2.0000	8	0	34.6694	175.8454	94.8071	0.3099	108	83
2	319.0000	2.0000	8	0	32.4875	175.7789	92.3620	0.3130	101	86
2	320.0000	2.0000	9	0	31.6130	175.5650	91.4138	0.3869	100	81
2	321.0000	2.0000	7	0	33.8171	175.6897	93.7727	0.3566	105	95
2	322.0000	2.0000	9	0	32.2075	175.6402	91.9313	0.4134	100	77
2	323.0000	2.0000	9	0	29.0097	175.5258	88.7573	0.6421	107	82
2	324.0000	2.0000	9	0	32.7806	175.6235	92.7292	0.3297	94	79
2	325.0000	2.0000	9	0	32.9799	175.5750	92.7497	0.4640	98	76
2	326.0000	2.0000	9	0	33.8782	175.7163	93.7723	0.2869	102	83
2	327.0000	2.0000	9	0	30.5720	175.6434	90.3497	0.4117	110	85
2	328.0000	2.0000	8	0	27.8292	175.6702	87.5553	0.6118	103	78
2	329.0000	2.0000	9	0	32.6149	175.5279	91.7445	0.9934	103	82
2	330.0000	2.0000	9	0	33.6242	175.7886	93.5055	0.3135	103	89
2	331.0000	2.0000	8	0	34.8161	175.7647	94.6847	0.3035	91	74
2	332.0000	2.0000	8	0	34.5485	175.5946	94.3018	0.2809	95	80
2	333.0000	2.0000	7	0	34.2966	175.7507	94.2768	0.3684	104	93
2	334.0000	2.0000	9	0	33.2712	175.6549	92.8190	0.5064	97	77
2	335.0000	2.0000	9	0	33.5138	175.8365	93.5290	0.3647	105	85
2	336.0000	2.0000	8	0	30.2449	175.7480	89.9059	0.3629	101	83
2	337.0000	2.0000	10	0	34.0997	175.7505	94.0623	0.4438	103	80
2	338.0000	2.0000	9	0	27.1743	175.7626	86.2049	0.8642	102	84
2	339.0000	2.0000	9	0	32.2708	175.5754	92.1721	0.3256	101	80
2	340.0000	2.0000	8	0	29.0247	175.7324	88.9353	0.2204	94	83
2	341.0000	2.0000	9	0	34.1493	175.6866	93.9220	0.2281	99	79
2	342.0000	2.0000	9	0	29.4820	175.4581	89.1037	0.8476	95	80
2	343.0000	2.0000	8	0	33.3967	175.6729	93.1833	0.2177	92	75
2	344.0000	2.0000	9	0	33.6065	175.7699	93.6025	0.2967	100	90
2	345.0000	2.0000	9	0	33.3473	175.8214	93.1229	0.3532	99	76
2	346.0000	2.0000	10	0	32.8276	175.7152	92.7794	0.3546	102	83
2	347.0000	2.0000	9	0	31.5440	175.6906	91.2450	0.4452	97	80
2	348.0000	2.0000	8	0	31.9295	175.6449	91.4315	0.3839	95	85
2	349.0000	2.0000	8	0	34.7586	175.6771	94.4123	0.3002	98	78
2	350.0000	2.0000	8	0	31.9668	175.4883	91.5393	0.5379	91	81
2	351.0000	2.0000	9	0	31.2660	175.4925	90.9679	0.5095	96	82
2	352.0000	2.0000	10	0	29.9411	175.8175	89.5510	0.4201	102	82
2	353.0000	2.0000	10	0	35.9984	175.3627	95.3986	0.7931	102	80
2	354.0000	2.0000	9	0	32.5999	175.6191	92.3382	0.3985	100	77
2	355.0000	2.0000	9	0	28.5087	175.5971	87.9455	0.6221	97	81
2	356.0000	2.0000	10	0	33.9134	175.6504	93.7902	0.3666	110	84
2	357.0000	2.0000	9	0	32.5941	175.5599	92.2529	0.2902	96	80
2	358.0000	2.0000	7	0	33.7897	175.6037	93.4484	0.2617	91	74
2	359.0000	2.0000	7	0	35.3888	175.5396	95.0622	0.7803	97	85
2	360.0000	2.0000	7	0	31.0487	175.7418	90.8404	0.2476	100	78
2	361.0000	2.0000	10	0	34.2554	175.4050	93.8607	0.4712	94	81
2	362.0000	2.0000	7	0	33.8905	175.5453	93.7657	0.4019	95	78
2	363.0000	2.0000	9	0	32.7500	175.6541	92.5982	0.2678	109	87
2	364.0000	2.0000	9	0	31.6050	175.6804	91.2596	0.3529	110	83
2	365.0000	2.0000	8	0	32.1137	175.5241	91.8069	0.3392	101	78
2	366.0000	2.0000	8	0	32.7597	175.3263	92.7675	0.5779	99	75
2	367.0000	2.0000	8	0	33.5307	175.3788	92.8107	0.6989	91	82
2	368.0000	2.0000	9	0	32.0956	175.5279	91.6667	0.3410	104	78
2	369.0000	2.0000	8	0	33.6502	175.7379	93.4433	0.2091	99	86
2	370.0000	2.0000	9	0	33.7362	175.6069	93.4727	0.2855	98	77
2	371.0000	2.0000	10	0	36.3945	175.6165	96.1914	0.4232	105	82
2	372.0000	2.0000	7	0	33.3289	175.5778	93.1257	0.1783	108	84
2	373.0000	2.0000	8	0	34.2121	175.6325	93.9554	0.3337	102	76
2	374.0000	2.0000	8	0	32.9123	175.6192	92.7005	0.3220	106	77
2	375.0000	2.0000	8	0	33.0483	175.5169	92.7850	0.4472	102	85
2	376.0000	2.0000	7	0	34.5919	175.4000	94.2324	0.3548	100	81
2	377.0000	2.0000	9	0	34.9921	175.4872	94.4568	0.3951	98	76
2	378.0000	2.0000	9	0	32.0879	175.6058	91.9226	0.3752	91	79
2	379.0000	2.0000	9	0	31.9350	175.4966	91.2031	0.7185	102	83
2	380.0000	2.0000	10	0	33.3261	175.5132	92.9306	0.5577	95	77
2	381.0000	2.0000	8	0	33.8602	175.6222	93.5965	0.3038	98	77
2	382.0000	2.0000	8	0	32.8129	175.6653	92.6140	0.3302	96	88
2	383.0000	2.0000	7	0	32.6421	175.4869	92.0356	0.5553	97	79
2	384.0000	2.0000	10	0	31.5504	175.6746	91.5521	0.3655	98	79
2	385.0000	2.0000	7	0	33.0389	175.5860	92.5479	0.2895	99	81
2	386.0000	2.0000	7	0	31.1433	175.6965	90.9467	0.4422	102	79
2	387.0000	2.0000	9	0	32.6496	175.5609	91.4378	1.0469	98	76
2	388.0000	2.0000	9	0	31.5938	175.4855	91.1379	0.5449	101	91
2	389.0000	2.0000	8	0	34.0755	175.6344	93.8016	0.3266	106	83
2	390.0000	2.0000	9	0	34.3838	175.6438	94.1262	0.4619	100	75
2	391.0000	2.0000	8	0	27.9712	175.7080	87.5016	0.8431	97	79
2	392.0000	2.0000	8	0	32.1990	175.6044	92.0714	0.4529	99	75
2	393.0000	2.0000	8	0	34.7952	175.5226	94.5128	0.2862	92	78
2	394.0000	2.0000	10	0	35.3024	175.6523	95.1138	0.5612	103	81
2	395.0000	2.0000	10	0	33.7919	175.6040	93.5479	0.2711	103	79
2	396.0000	2.0000	7	0	34.0193	175.7276	93.9834	0.3045	97	77
2	397.0000	2.0000	8	0	32.1405	175.6422	91.8736	0.3209	106	79
3	398.0000	2.0000	8	0	31.8912	175.8612	271.7572	1.3279	103	81
2	399.0000	2.0000	9	0	33.4863	175.7836	93.7957	0.7195	105	79
2	400.0000	2.0000	8	0	31.4051	175.6231	91.1468	0.2927	98	85
2	401.0000	2.0000	7	0	32.0751	175.5985	91.9605	0.3673	104	74
2	402.0000	2.0000	7	0	32.8433	175.5476	92.6952	0.1774	101	86
5	403.0000	2.0000	7	0	139.9609	115.7490	11.4040	1.5348	106	79
2	404.0000	2.0000	9	0	35.2509	175.6079	95.4876	0.5924	117	91
2	405.0000	2.0000	9	0	34.5141	175.5770	94.7173	0.6751	104	78
2	406.0000	2.0000	8	0	33.4742	175.6638	93.2841	0.2907	99	76
2	407.0000	2.0000	7	0	32.9872	175.7199	92.7278	0.3872	108	87
2	408.0000	2.0000	9	0	32.6274	175.5396	92.6996	0.4139	102	81
2	409.0000	2.0000	9	0	31.3436	175.7585	91.2713	0.3970	105	82
2	410.0000	2.0000	10	0	30.1897	175.7631	89.9835	0.4560	98	86
2	411.0000	2.0000	9	0	33.1618	175.4318	92.8187	0.4527	104	77
2	412.0000	2.0000	8	0	32.7723	175.6469	92.6650	0.3379	105	81
2	413.0000	2.0000	8	0	32.3508	175.7175	92.1776	0.2347	104	74
2	414.0000	2.0000	8	0	32.4172	175.6086	91.8996	0.4053	99	82
2	415.0000	2.0000	7	0	32.9522	175.5852	92.8734	0.3620	111	90
2	416.0000	2.0000	7	0	33.7508	175.7045	93.6217	0.3507	98	78
2	417.0000	2.0000	8	0	36.5224	175.6084	96.5017	0.4619	107	77
2	418.0000	2.0000	9	0	34.1387	175.8457	94.0107	0.3227	98	80
2	419.0000	2.0000	7	0	33.0237	175.6221	92.8131	0.3084	101	80
2	420.0000	2.0000	9	0	32.6990	175.6785	92.4565	0.2159	105	84
2	421.0000	2.0000	10	0	28.1885	175.7805	88.0967	0.4283	108	87
2	422.0000	2.0000	9	0	34.5999	175.6351	94.4221	0.3811	105	80
2	423.0000	2.0000	9	0	33.4419	175.5617	93.0968	0.3155	97	78
2	424.0000	2.0000	9	0	33.1088	175.5719	92.8609	0.3422	102	85
2	425.0000	2.0000	7	0	31.7229	175.6739	91.4804	0.2738	101	79
2	426.0000	2.0000	8	0	35.7384	175.4999	95.5437	0.4659	110	90
2	427.0000	2.0000	9	0	31.1878	175.6107	91.0512	0.2995	95	80
2	428.0000	2.0000	8	0	33.3972	175.6217	93.1032	0.2788	105	84
2	429.0000	2.0000	9	0	34.7676	175.5862	94.6807	0.3467	107	81
2	430.0000	2.0000	10	0	31.9271	175.5087	91.8062	0.3587	100	77
2	431.0000	2.0000	8	0	32.6590	175.5346	92.4642	0.2372	94	76
2	432.0000	2.0000	8	0	32.6930	175.4830	92.5289	0.2662	105	78
2	433.0000	2.0000	10	0	30.0202	175.5232	89.7613	0.4368	97	82
2	434.0000	2.0000	9	0	28.5397	175.4034	88.3055	0.5148	92	76
2	435.0000	2.0000	7	0	30.2657	175.5541	90.3386	0.5475	96	87
2	436.0000	2.0000	8	0	33.5142	175.6466	93.3296	0.2263	101	82
2	437.0000	2.0000	7	0	31.8083	175.5870	91.5822	0.2140	95	80
2	438.0000	2.0000	7	0	32.3969	175.5476	92.0698	0.3963	100	87
2	439.0000	2.0000	9	0	32.6722	175.6138	92.3266	0.3603	105	87
2	440.0000	2.0000	8	0	31.3247	175.4728	91.1900	0.3266	99	83
2	441.0000	2.0000	8	0	32.5357	175.6597	92.2810	0.3270	105	82
2	442.0000	2.0000	9	0	31.9396	175.6352	91.7925	0.2538	101	85
2	443.0000	2.0000	9	0	30.1736	175.5665	89.7545	0.3137	98	82
2	444.0000	2.0000	9	0	33.2636	175.5475	92.9892	0.3985	96	81
2	445.0000	2.0000	9	0	28.1026	175.6196	87.7884	0.4585	96	79
2	446.0000	2.0000	9	0	30.3721	175.6650	90.1591	0.2677	96	79
2	447.0000	2.0000	10	0	32.8950	175.3303	92.1280	0.8677	101	84
2	448.0000	2.0000	9	0	32.4339	175.1761	91.5452	0.8543	91	82
2	449.0000	2.0000	8	0	33.0730	175.6187	92.7496	0.2819	105	86
2	450.0000	2.0000	9	0	32.0992	175.6481	91.7490	0.2497	102	83
2	451.0000	2.0000	8	0	32.4385	175.6385	92.2426	0.2223	111	80
2	452.0000	2.0000	7	0	33.2317	175.5825	92.8332	0.3218	96	82
2	453.0000	2.0000	8	0	31.2946	175.6461	90.9577	0.3016	97	81
2	454.0000	2.0000	10	0	30.1126	175.5438	89.4329	0.6608	96	82
2	455.0000	2.0000	8	0	32.7160	175.6092	92.3929	0.2489	99	79
2	456.0000	2.0000	7	0	32.5223	175.4253	92.1771	0.2097	90	78
2	457.0000	2.0000	7	0	31.4146	175.6375	91.2772	0.2112	97	73
2	458.0000	2.0000	9	0	31.1807	175.4477	90.3749	0.7510	95	74
2	459.0000	2.0000	9	0	32.5897	175.5446	92.2931	0.2712	99	76
2	460.0000	2.0000	8	0	32.1227	175.4928	91.7135	0.3301	91	77
2	461.0000	2.0000	8	0	32.6618	175.4962	92.3119	0.2781	75	69
2	462.0000	2.0000	10	0	34.8060	175.4357	94.5529	0.3581	77	67
2	463.0000	2.0000	7	0	31.2060	175.1529	90.7234	0.8061	75	70
1	464.0000	2.0000	6	0	20.2836	99.0448	89.8876	0.3622	90	69
1	465.0000	2.0000	7	0	20.2384	99.1618	89.7513	0.2554	91	80
1	466.0000	2.0000	10	0	20.2183	99.0417	89.7250	0.3749	110	87
1	467.0000	2.0000	9	0	20.3163	99.1481	89.6919	0.2776	134	105
1	468.0000	2.0000	10	0	20.3092	99.1419	89.6876	0.3099	132	112
1	469.0000	2.0000	10	0	20.2900	99.1423	89.7384	0.3075	141	106
1	470.0000	2.0000	10	0	20.2834	99.1264	89.7550	0.3327	131	112
1	471.0000	2.0000	10	0	20.0245	99.0713	89.6712	0.4191	133	113
1	472.0000	2.0000	10	0	19.9774	99.0138	89.6783	0.4268	139	115
1	473.0000	2.0000	10	0	20.1222	99.1542	89.7960	0.3140	143	114
1	474.0000	2.0000	10	0	20.0813	98.9518	89.8224	0.3294	147	116
1	475.0000	2.0000	10	0	20.0859	98.9774	89.8117	0.4137	138	116
1	476.0000	2.0000	10	0	20.1561	99.0744	89.7782	0.2934	147	119
1	477.0000	2.0000	10	0	20.0691	99.0280	89.8070	0.3346	140	124
1	478.0000	2.0000	10	0	20.1477	99.0418	89.8191	0.3389	137	118
1	479.0000	2.0000	10	0	20.1394	99.0396	89.8089	0.3236	149	119
1	480.0000	2.0000	9	0	20.1340	99.0142	89.7924	0.3298	135	107
1	481.0000	2.0000	10	0	20.1505	99.0769	89.7701	0.2999	141	119
1	482.0000	2.0000	10	0	19.9687	99.0428	89.6308	0.3927	137	115
1	483.0000	2.0000	10	0	20.1636	99.0717	89.7693	0.3256	148	117
1	484.0000	2.0000	10	0	20.0497	99.0385	89.7876	0.3262	144	114
1	485.0000	2.0000	10	0	20.0142	98.9824	89.7330	0.3538	133	119
1	486.0000	2.0000	10	0	20.1152	99.0477	89.8076	0.3281	145	122
1	487.0000	2.0000	10	0	20.2215	99.0404	89.7723	0.3012	132	122
1	488.0000	2.0000	10	0	20.0891	98.9231	89.7516	0.4168	139	119
1	489.0000	2.0000	10	0	20.0132	98.9386	89.8095	0.3854	146	124
1	490.0000	2.0000	10	0	20.1822	98.9953	89.9884	0.4563	145	118
1	491.0000	2.0000	10	0	20.0492	99.0281	89.8270	0.2325	139	117
1	492.0000	2.0000	10	0	20.1191	99.0700	89.8019	0.3658	147	115
1	493.0000	2.0000	10	0	19.8876	98.9190	89.8045	0.4485	151	120
1	494.0000	2.0000	10	0	19.9779	98.9679	89.7608	0.3600	145	118
1	495.0000	2.0000	10	0	20.0107	99.0077	89.8075	0.3505	141	112
1	496.0000	2.0000	10	0	20.1540	98.9553	89.9302	0.2755	135	116
1	497.0000	2.0000	10	0	20.1486	99.0050	89.7730	0.2806	139	121
1	498.0000	2.0000	10	0	20.0292	99.0048	89.7660	0.3122	134	115
1	499.0000	2.0000	10	0	20.0466	99.0295	89.6808	0.2824	135	110
1	500.0000	2.0000	10	0	19.9691	98.9665	89.8070	0.4351	137	112
1	501.0000	2.0000	9	0	19.9441	99.0899	89.6623	0.3052	142	118
1	502.0000	2.0000	10	0	20.0309	99.0555	89.8150	0.3267	138	113
1	503.0000	2.0000	10	0	20.0726	99.0154	89.8766	0.2823	143	115
1	504.0000	2.0000	10	0	19.8970	98.9984	89.7597	0.3962	138	112
1	505.0000	2.0000	10	0	20.0885	98.9350	90.1360	0.5043	133	119
1	506.0000	2.0000	10	0	19.9443	98.9596	89.8205	0.3761	134	110
1	507.0000	2.0000	10	0	20.0195	99.0127	89.8800	0.3660	137	113
1	508.0000	2.0000	10	0	19.9134	98.9236	89.8762	0.4185	133	110
1	509.0000	2.0000	10	0	20.0109	98.9687	89.9395	0.3667	136	114
1	510.0000	2.0000	10	0	19.9409	99.0277	89.9019	0.4300	138	117
1	511.0000	2.0000	10	0	19.9219	98.9059	89.8846	0.4882	150	116
1	512.0000	2.0000	10	0	19.9822	98.9858	89.9066	0.3696	148	114
1	513.0000	2.0000	10	0	20.1268	99.0121	89.9341	0.3235	142	121
1	514.0000	2.0000	10	0	19.9630	99.0336	89.8876	0.2900	141	119
1	515.0000	2.0000	10	0	19.9095	99.0126	89.8824	0.3226	136	118
1	516.0000	2.0000	10	0	19.9222	99.0670	89.8675	0.2804	148	121
1	517.0000	2.0000	10	0	20.0716	99.0480	89.9116	0.2924	149	118
1	518.0000	2.0000	9	0	20.0376	99.0469	89.9246	0.3432	146	118
1	519.0000	2.0000	10	0	19.9436	99.0444	89.8732	0.2844	140	118
1	520.0000	2.0000	10	0	19.9932	98.9507	89.9218	0.3731	150	117
1	521.0000	2.0000	10	0	20.0596	99.0504	89.9287	0.2481	148	118
1	522.0000	2.0000	10	0	20.0996	99.0598	89.9396	0.3445	143	118
1	523.0000	2.0000	9	0	20.0778	99.0713	89.8598	0.2739	146	120
1	524.0000	2.0000	10	0	20.0137	99.1323	89.8253	0.3040	146	121
1	525.0000	2.0000	10	0	19.9461	99.0402	89.8019	0.3429	149	123
1	526.0000	2.0000	10	0	19.9859	99.0577	89.8531	0.3046	145	122
1	527.0000	2.0000	10	0	19.9427	99.0066	89.8195	0.3029	145	119
1	528.0000	2.0000	10	0	19.9421	99.0228	89.7690	0.4245	147	119
1	529.0000	2.0000	10	0	20.0065	98.9921	89.9112	0.3308	143	118
1	530.0000	2.0000	10	0	20.0024	99.0854	89.8980	0.3148	145	117
1	531.0000	2.0000	10	0	20.0069	99.0198	89.8175	0.3492	153	112
1	532.0000	2.0000	10	0	20.0271	98.9825	89.8802	0.4013	154	119
1	533.0000	2.0000	10	0	19.9634	98.9227	89.9297	0.3368	151	115
1	534.0000	2.0000	10	0	19.9041	99.0796	89.8303	0.3068	151	116
1	535.0000	2.0000	10	0	19.9239	99.0270	89.7747	0.3175	129	115
1	536.0000	2.0000	10	0	19.9266	98.9840	89.8671	0.3649	133	107
1	537.0000	2.0000	9	0	20.0113	99.0194	89.7635	0.2580	130	105
1	538.0000	2.0000	10	0	19.9154	98.9417	89.8539	0.3224	131	105
1	539.0000	2.0000	10	0	19.8028	99.0656	89.6497	0.4209	134	112
1	540.0000	2.0000	10	0	19.9183	98.8595	89.9144	0.4390	136	108
1	541.0000	2.0000	10	0	19.9231	99.1256	89.7060	0.2608	138	116
1	542.0000	2.0000	10	0	19.8587	99.0461	89.7621	0.3610	131	112
1	543.0000	2.0000	10	0	19.9961	98.8940	89.9041	0.4330	129	113
1	544.0000	2.0000	10	0	20.0287	99.0800	89.8193	0.3053	140	112
1	545.0000	2.0000	10	0	20.0925	98.9838	89.8636	0.3075	145	115
1	546.0000	2.0000	10	0	20.0225	98.9863	89.8830	0.3356	153	110
1	547.0000	2.0000	10	0	20.0483	98.8796	89.9037	0.3469	143	112
1	548.0000	2.0000	10	0	20.0310	98.9295	89.8345	0.3914	127	103
1	549.0000	2.0000	10	0	20.1763	99.0027	89.7339	0.4627	121	98
1	550.0000	2.0000	10	0	19.9072	98.7625	89.7808	0.4208	146	100
1	551.0000	2.0000	10	0	19.9895	98.8121	89.7549	0.4878	116	95
1	552.0000	2.0000	10	0	20.1450	98.6810	90.0776	0.4873	135	102
1	553.0000	2.0000	10	0	19.7688	98.7253	89.7739	0.3886	117	97
1	554.0000	2.0000	9	0	19.6642	98.7853	89.8514	0.4762	144	97
1	555.0000	2.0000	10	0	20.0042	98.6861	89.9813	0.3950	132	97
1	556.0000	2.0000	10	0	19.9847	99.0301	89.7152	0.4247	134	104
1	557.0000	2.0000	10	0	20.0237	98.7533	89.9626	0.4684	141	112
1	558.0000	2.0000	10	0	19.9549	98.9370	89.8755	0.3147	147	111
1	559.0000	2.0000	10	0	19.9958	98.7785	89.8256	0.4543	138	103
1	560.0000	2.0000	10	0	19.9971	98.9479	89.9120	0.2270	140	107
1	561.0000	2.0000	10	0	20.0677	98.9482	89.9392	0.3244	140	109
1	562.0000	2.0000	10	0	20.0369	98.9349	89.9820	0.3258	155	116
1	563.0000	2.0000	10	0	20.0187	98.8840	90.0465	0.2500	156	112
1	564.0000	2.0000	10	0	20.0236	98.8921	89.9396	0.3678	155	122
1	565.0000	2.0000	10	0	20.0165	98.9287	89.9020	0.2845	143	111
1	566.0000	2.0000	10	0	20.0845	98.9206	89.9930	0.2635	151	117
1	567.0000	2.0000	10	0	19.9487	98.9156	89.9054	0.3423	151	116
1	568.0000	2.0000	10	0	20.0811	98.9051	89.9545	0.3321	142	114
1	569.0000	2.0000	10	0	20.0498	98.8536	90.0261	0.4500	151	115
1	570.0000	2.0000	10	0	19.9503	98.8721	89.9132	0.3375	147	119
1	571.0000	2.0000	10	0	20.0803	98.8385	89.9978	0.4104	154	115
1	572.0000	2.0000	10	0	19.9696	98.9213	89.9568	0.3086	152	123
1	573.0000	2.0000	10	0	19.9656	98.9406	89.9118	0.3405	144	114
1	574.0000	2.0000	10	0	20.0613	98.8008	90.0096	0.3841	152	117
1	575.0000	2.0000	10	0	20.2126	98.8271	89.9627	0.2837	142	113
1	576.0000	2.0000	10	0	20.0940	98.8984	89.9636	0.3607	153	117
1	577.0000	2.0000	10	0	19.9432	98.8553	89.8756	0.3327	148	120
1	578.0000	2.0000	10	0	19.9782	98.7503	89.9062	0.4773	149	123
1	579.0000	2.0000	10	0	19.9471	98.9210	89.8668	0.3433	155	118
1	580.0000	2.0000	10	0	20.0489	98.9308	89.7858	0.3014	146	116
1	581.0000	2.0000	10	0	20.0080	99.0433	89.7430	0.2683	148	116
1	582.0000	2.0000	10	0	19.9358	98.8512	89.8746	0.3833	155	124
1	583.0000	2.0000	10	0	20.0396	98.9027	89.9096	0.4083	145	113
1	584.0000	2.0000	10	0	19.9478	98.9582	89.9255	0.2958	149	117
1	585.0000	2.0000	10	0	20.2052	98.8791	90.0152	0.3380	143	127
1	586.0000	2.0000	10	0	20.0821	98.9648	89.9063	0.3251	148	117
1	587.0000	2.0000	10	0	20.0264	98.8959	89.9338	0.3963	149	116
1	588.0000	2.0000	10	0	20.0049	98.9031	89.9199	0.3414	160	122
1	589.0000	2.0000	10	0	20.0614	99.0754	89.8776	0.4647	150	124
1	590.0000	2.0000	10	0	20.0982	98.8817	90.0435	0.2999	146	119
1	591.0000	2.0000	10	0	19.9392	98.9627	89.8335	0.2973	143	116
1	592.0000	2.0000	10	0	19.8498	98.8693	89.7404	0.3753	153	122
1	593.0000	2.0000	10	0	20.0334	98.9005	89.9687	0.2531	154	116
1	594.0000	2.0000	10	0	19.9540	98.9456	89.9329	0.2589	150	114
1	595.0000	2.0000	10	0	20.0147	98.8939	89.9372	0.3506	150	120
1	596.0000	2.0000	10	0	20.0652	98.9357	89.8910	0.2295	150	108
1	597.0000	2.0000	9	0	19.8912	98.8789	89.9235	0.4332	150	116
1	598.0000	2.0000	10	0	19.9590	98.8547	89.8671	0.3016	143	122
1	599.0000	2.0000	10	0	20.0521	98.8566	89.9393	0.2639	145	120
1	600.0000	2.0000	10	0	19.7469	98.8387	89.6854	0.4392	148	119
1	601.0000	2.0000	10	0	19.8015	98.8857	89.8670	0.4422	147	120
1	602.0000	2.0000	10	0	19.9376	98.7997	89.7890	0.3697	155	123
1	603.0000	2.0000	9	0	20.0269	98.9071	89.9090	0.3884	156	118
1	604.0000	2.0000	10	0	19.9880	98.8683	89.9157	0.3205	138	119
1	605.0000	2.0000	10	0	20.0139	98.8775	90.0158	0.3053	144	118
1	606.0000	2.0000	10	0	19.9982	98.8932	89.9435	0.2676	146	120
1	607.0000	2.0000	10	0	20.0064	98.9163	89.8988	0.3034	165	118
1	608.0000	2.0000	10	0	19.9117	98.8724	89.8725	0.3359	155	120
1	609.0000	2.0000	10	0	20.0070	98.8077	89.9307	0.3384	149	124
1	610.0000	2.0000	10	0	20.0265	98.6819	89.8815	0.4591	151	121
1	611.0000	2.0000	10	0	20.0053	98.8634	89.9842	0.2913	149	124
1	612.0000	2.0000	10	0	19.8763	98.7725	89.8265	0.5146	150	118
1	613.0000	2.0000	9	0	19.9774	98.8359	89.9121	0.3175	143	120
1	614.0000	2.0000	10	0	20.0306	98.9089	89.8741	0.3015	141	121
1	615.0000	2.0000	10	0	20.0078	98.9636	89.8054	0.2751	145	115
1	616.0000	2.0000	10	0	20.0347	98.8664	89.9416	0.3160	149	123
1	617.0000	2.0000	10	0	19.9743	98.8525	89.8505	0.3440	144	125
1	618.0000	2.0000	9	0	19.9192	98.7991	89.9860	0.3363	156	120
1	619.0000	2.0000	10	0	19.8575	98.7352	89.9184	0.4053	153	122
1	620.0000	2.0000	10	0	20.0404	98.8833	89.9008	0.2269	154	118
1	621.0000	2.0000	10	0	20.1501	98.8826	89.9461	0.3421	146	115
1	622.0000	2.0000	10	0	20.0513	98.8560	90.0077	0.2879	143	118
1	623.0000	2.0000	10	0	20.0638	98.8892	89.9628	0.3268	148	128
1	624.0000	2.0000	10	0	19.9896	98.9148	89.8366	0.3193	158	119
1	625.0000	2.0000	10	0	20.0012	98.8117	89.9386	0.3083	152	125
1	626.0000	2.0000	10	0	19.9812	98.8513	89.9610	0.3227	153	126
1	627.0000	2.0000	9	0	19.9931	98.8700	89.9126	0.3377	157	127
1	628.0000	2.0000	10	0	19.9948	98.8276	90.0311	0.2727	150	126
1	629.0000	2.0000	9	0	20.0832	98.8483	89.9437	0.3339	159	118
1	630.0000	2.0000	10	0	19.9132	98.8662	89.8948	0.3087	149	129
1	631.0000	2.0000	10	0	19.9988	98.8556	89.8856	0.2680	151	117
1	632.0000	2.0000	10	0	19.9054	98.9255	89.8144	0.3018	152	132
1	633.0000	2.0000	10	0	20.0244	98.7880	90.0081	0.4368	147	122
1	634.0000	2.0000	10	0	20.0071	98.8452	89.9779	0.2620	152	128
1	635.0000	2.0000	10	0	19.9809	98.8972	89.9166	0.2961	154	127
1	636.0000	2.0000	10	0	19.9139	98.8317	89.8846	0.3195	153	130
1	637.0000	2.0000	10	0	19.9469	98.8391	89.9248	0.3297	158	126
1	638.0000	2.0000	10	0	20.0422	98.8443	89.8568	0.3632	153	130
1	639.0000	2.0000	10	0	19.9957	98.8116	89.9573	0.2724	150	117
1	640.0000	2.0000	10	0	19.9604	98.8402	89.8679	0.2775	148	125
1	641.0000	2.0000	10	0	20.0170	98.8104	89.8885	0.2924	143	122
1	642.0000	2.0000	10	0	19.9325	98.8823	89.8599	0.3208	158	125
1	643.0000	2.0000	10	0	19.9086	98.8849	89.8126	0.2934	148	121
1	644.0000	2.0000	10	0	19.9377	98.7770	89.9376	0.4010	144	123
1	645.0000	2.0000	10	0	19.8960	98.8268	89.8750	0.3531	156	120
1	646.0000	2.0000	9	0	19.9423	98.8539	89.8070	0.3114	151	120
1	647.0000	2.0000	10	0	19.8987	98.8356	89.8485	0.3251	146	125
1	648.0000	2.0000	10	0	19.8966	98.8378	89.8456	0.3003	148	124
1	649.0000	2.0000	10	0	20.0189	98.8980	89.8626	0.2468	147	121
1	650.0000	2.0000	10	0	19.9288	98.8388	89.8461	0.2506	143	129
1	651.0000	2.0000	10	0	19.9361	98.8306	89.9361	0.3377	149	130
1	652.0000	2.0000	10	0	19.9358	98.7886	89.9046	0.3520	158	131
1	653.0000	2.0000	10	0	19.9576	98.7252	90.0410	0.3091	150	133
1	654.0000	2.0000	10	0	19.9298	98.8456	89.8477	0.2646	142	126
1	655.0000	2.0000	10	0	19.9753	98.7514	89.9014	0.4119	143	126
1	656.0000	2.0000	10	0	20.0540	98.7786	89.9618	0.3044	150	127
1	657.0000	2.0000	10	0	20.0357	98.8394	89.8879	0.3006	156	119
1	658.0000	2.0000	10	0	19.9847	98.7334	89.9608	0.4258	145	124
1	659.0000	2.0000	9	0	19.9718	98.8055	89.9350	0.2905	150	124
1	660.0000	2.0000	10	0	19.9107	98.9291	89.7766	0.3392	150	120
1	661.0000	2.0000	10	0	19.9765	98.7789	89.9226	0.3624	148	123
1	662.0000	2.0000	10	0	20.0291	98.7499	89.9541	0.3582	157	126
1	663.0000	2.0000	10	0	19.9219	98.8452	89.8410	0.2975	150	127
1	664.0000	2.0000	10	0	19.9497	98.8503	89.9078	0.2684	148	117
1	665.0000	2.0000	10	0	20.0209	98.8185	89.9082	0.2503	145	112
1	666.0000	2.0000	10	0	19.9184	98.8245	89.8626	0.3000	146	121
1	667.0000	2.0000	10	0	19.9002	98.8353	89.9123	0.2653	159	124
1	668.0000	2.0000	10	0	20.0330	98.8028	89.9685	0.3193	145	120
1	669.0000	2.0000	10	0	19.9761	98.7760	89.9398	0.3584	150	124
1	670.0000	2.0000	10	0	19.8058	98.6248	89.8972	0.4297	147	122
1	671.0000	2.0000	10	0	20.0031	98.8539	89.9604	0.2299	149	121
1	672.0000	2.0000	10	0	19.9759	98.7719	89.9686	0.3195	149	121
1	673.0000	2.0000	10	0	19.9395	98.8628	89.8744	0.2668	151	126
1	674.0000	2.0000	10	0	19.9818	98.8450	89.9238	0.2817	153	122
1	675.0000	2.0000	10	0	19.8923	98.8307	89.9055	0.3660	153	121
1	676.0000	2.0000	10	0	19.8833	98.8022	89.9384	0.3327	150	124
1	677.0000	2.0000	10	0	19.9279	98.7658	89.9434	0.3147	147	123
1	678.0000	2.0000	10	0	20.0553	98.7722	89.9740	0.3708	149	116
1	679.0000	2.0000	10	0	20.0005	98.7985	90.0105	0.3541	141	120
1	680.0000	2.0000	9	0	19.8688	98.7861	90.0223	0.3296	148	121
1	681.0000	2.0000	10	0	19.9003	98.7775	89.8858	0.3256	146	114
1	682.0000	2.0000	10	0	19.8215	98.7197	89.9054	0.3846	138	110
1	683.0000	2.0000	10	0	19.9857	98.7861	89.9198	0.3991	139	105
1	684.0000	2.0000	10	0	20.2217	98.7723	90.0137	0.2637	141	107
1	685.0000	2.0000	10	0	20.0458	98.7416	89.9768	0.3553	129	106
1	686.0000	2.0000	10	0	19.9595	98.7166	89.9711	0.4134	139	109
1	687.0000	2.0000	10	0	19.7299	98.5305	90.0712	0.5630	134	106
1	688.0000	2.0000	10	0	20.0624	98.8312	89.9605	0.2596	143	101
1	689.0000	2.0000	10	0	19.9886	98.7724	89.9055	0.4705	131	102
1	690.0000	2.0000	9	0	20.1015	98.7735	89.9631	0.2958	136	104
1	691.0000	2.0000	9	0	20.0101	98.7245	89.9756	0.2987	145	106
1	692.0000	2.0000	9	0	19.9816	98.8083	89.9879	0.3187	139	106
1	693.0000	2.0000	10	0	19.9500	98.7779	89.9383	0.3565	138	113
1	694.0000	2.0000	10	0	19.9658	98.6415	90.0452	0.4834	137	112
1	695.0000	2.0000	10	0	19.9601	98.8691	89.8294	0.3294	137	117
1	696.0000	2.0000	9	0	20.0175	98.7498	89.9711	0.2552	132	111
1	697.0000	2.0000	10	0	19.9538	98.6570	90.0855	0.4305	136	109
1	698.0000	2.0000	10	0	20.0320	98.5515	89.9706	0.4447	142	114
1	699.0000	2.0000	10	0	20.0355	98.7575	89.9947	0.3373	138	113
1	700.0000	2.0000	10	0	19.9908	98.7262	90.1110	0.3383	142	114
1	701.0000	2.0000	10	0	19.9569	98.7507	90.0047	0.3631	151	115
1	702.0000	2.0000	9	0	20.1303	98.7293	90.0588	0.2703	138	102
1	703.0000	2.0000	10	0	19.9552	98.7321	90.0895	0.2660	144	106
1	704.0000	2.0000	9	0	19.9016	98.7116	90.0437	0.3406	145	107
1	705.0000	2.0000	10	0	19.9116	98.7058	89.9748	0.3841	132	117
1	706.0000	2.0000	10	0	19.9388	98.7770	90.0153	0.3218	148	114
1	707.0000	2.0000	10	0	19.9492	98.8225	89.9431	0.2536	136	119
1	708.0000	2.0000	9	0	20.0740	98.7824	89.9368	0.2535	144	112
1	709.0000	2.0000	10	0	19.9208	98.7510	89.9562	0.3311	141	112
1	710.0000	2.0000	10	0	19.9067	98.7936	89.8922	0.2873	137	116
1	711.0000	2.0000	10	0	20.0530	98.7221	90.1075	0.2338	136	119
1	712.0000	2.0000	10	0	19.9812	98.6921	90.1266	0.3234	141	113
1	713.0000	2.0000	10	0	20.0813	98.8064	90.0181	0.3420	141	113
1	714.0000	2.0000	10	0	19.8473	98.7590	90.0340	0.3308	145	119
1	715.0000	2.0000	9	0	20.1040	98.8107	89.9737	0.2414	139	104
1	716.0000	2.0000	10	0	20.0012	98.8078	89.9747	0.2605	143	115
1	717.0000	2.0000	10	0	19.9947	98.7813	89.9979	0.2964	138	119
1	718.0000	2.0000	10	0	19.9908	98.7341	90.0143	0.3399	143	127
1	719.0000	2.0000	10	0	19.8284	98.7397	89.9040	0.3491	141	127
1	720.0000	2.0000	10	0	19.9678	98.7123	90.0048	0.3266	148	125
1	721.0000	2.0000	10	0	20.0327	98.7361	90.0460	0.2979	147	117
1	722.0000	2.0000	10	0	19.9771	98.7815	90.0146	0.3743	146	119
1	723.0000	2.0000	10	0	19.8053	98.7791	89.8699	0.3228	140	123
1	724.0000	2.0000	10	0	19.8408	98.7291	89.9866	0.3172	145	122
1	725.0000	2.0000	10	0	19.8872	98.7222	89.8752	0.3754	154	125
1	726.0000	2.0000	10	0	20.1112	98.7990	89.9476	0.2447	145	118
1	727.0000	2.0000	10	0	19.8447	98.7417	89.9252	0.2947	145	121
1	728.0000	2.0000	10	0	20.0353	98.7309	90.0244	0.3441	147	122
1	729.0000	2.0000	10	0	19.9577	98.8479	89.9574	0.2384	145	114
1	730.0000	2.0000	9	0	20.0508	98.7196	90.0507	0.3234	147	122
1	731.0000	2.0000	10	0	20.0168	98.7322	90.0398	0.3400	145	124
1	732.0000	2.0000	10	0	19.9957	98.7038	90.0228	0.3109	146	125
1	733.0000	2.0000	10	0	20.0393	98.7355	90.0133	0.3296	152	129
1	734.0000	2.0000	10	0	19.9279	98.7496	89.9943	0.2859	151	125
1	735.0000	2.0000	10	0	20.0308	98.8130	89.9405	0.2352	141	114
1	736.0000	2.0000	10	0	19.9576	98.7227	89.9972	0.3000	145	130
1	737.0000	2.0000	10	0	20.0312	98.7894	89.9416	0.2844	150	125
1	738.0000	2.0000	10	0	20.0409	98.7153	90.0443	0.3442	151	128
1	739.0000	2.0000	10	0	19.9443	98.7179	90.1032	0.4019	161	133
1	740.0000	2.0000	10	0	20.0197	98.8105	90.0233	0.3188	162	130
1	741.0000	2.0000	10	0	20.0107	98.7703	90.0517	0.3233	159	135
1	742.0000	2.0000	10	0	19.9928	98.8083	90.0418	0.2992	155	138
1	743.0000	2.0000	10	0	19.9052	98.7055	90.0132	0.3914	161	143
1	744.0000	2.0000	10	0	19.9410	98.8059	90.0380	0.3017	162	139
1	745.0000	2.0000	10	0	20.0291	98.8439	90.0912	0.2701	162	131
1	746.0000	2.0000	10	0	19.9237	98.7686	90.0511	0.3008	171	135
1	747.0000	2.0000	10	0	20.0067	98.8113	90.0982	0.3475	157	140
1	748.0000	2.0000	10	0	19.9057	98.7142	90.1033	0.4040	167	141
1	749.0000	2.0000	10	0	20.0247	98.7900	90.1378	0.3614	162	132
1	750.0000	2.0000	10	0	19.9682	98.8220	90.0230	0.3672	159	135
1	751.0000	2.0000	10	0	19.9726	98.7965	90.0917	0.3593	158	137
1	752.0000	2.0000	10	0	20.0000	98.7459	90.1461	0.3413	160	137
1	753.0000	2.0000	10	0	19.9864	98.7677	90.1631	0.3250	158	138
1	754.0000	2.0000	10	0	19.9326	98.8303	90.0673	0.3344	172	138
1	755.0000	2.0000	10	0	19.9619	98.7571	90.1520	0.3544	157	139
1	756.0000	2.0000	10	0	19.9168	98.7550	90.0933	0.3619	168	136
1	757.0000	2.0000	10	0	19.9906	98.7660	90.1131	0.3165	167	141
1	758.0000	2.0000	10	0	19.9759	98.7448	90.0752	0.2806	165	140
1	759.0000	2.0000	10	0	19.9481	98.7207	90.1085	0.2784	156	139
1	760.0000	2.0000	10	0	19.9912	98.7462	90.1491	0.3118	156	138
1	761.0000	2.0000	10	0	20.0229	98.7318	90.1485	0.2969	153	141
1	762.0000	2.0000	10	0	19.9852	98.8252	90.1424	0.2619	156	136
1	763.0000	2.0000	10	0	19.9238	98.7905	90.0984	0.3036	160	138
1	764.0000	2.0000	10	0	19.9762	98.7511	90.1521	0.3258	160	148
1	765.0000	2.0000	10	0	20.0449	98.7598	90.1220	0.3053	159	133
1	766.0000	2.0000	10	0	19.9731	98.7651	90.0650	0.2294	156	139
1	767.0000	2.0000	9	0	19.9878	98.7959	90.0761	0.2552	162	139
1	768.0000	2.0000	10	0	19.9594	98.7600	90.1263	0.3194	157	135
1	769.0000	2.0000	10	0	19.8935	98.7016	90.0940	0.3438	160	140
1	770.0000	2.0000	10	0	19.9364	98.7670	90.1455	0.2756	152	131
1	771.0000	2.0000	10	0	19.9929	98.7460	90.0876	0.3544	152	133
1	772.0000	2.0000	10	0	19.9748	98.7675	90.1023	0.3250	164	135
1	773.0000	2.0000	9	0	19.9696	98.8043	90.1114	0.3079	159	138
1	774.0000	2.0000	10	0	19.9473	98.8223	90.0681	0.2553	154	127
1	775.0000	2.0000	10	0	19.8853	98.7374	90.1217	0.3591	157	135
1	776.0000	2.0000	10	0	19.9516	98.7639	90.1619	0.3297	167	134
1	777.0000	2.0000	10	0	19.9942	98.7570	90.1873	0.3857	154	136
1	778.0000	2.0000	10	0	19.9572	98.7458	90.1440	0.3857	166	137
1	779.0000	2.0000	10	0	19.9924	98.7400	90.1744	0.4010	154	136
1	780.0000	2.0000	9	0	20.0165	98.7593	90.1560	0.3424	162	134
1	781.0000	2.0000	10	0	19.9820	98.8359	90.1382	0.2680	150	133
1	782.0000	2.0000	10	0	19.8962	98.7384	90.0774	0.3278	158	132
1	783.0000	2.0000	10	0	19.9216	98.8191	90.0936	0.2577	142	118
1	784.0000	2.0000	10	0	19.9196	98.8269	90.0705	0.2877	145	121
1	785.0000	2.0000	10	0	19.9672	98.7774	90.1137	0.3744	138	120
1	786.0000	2.0000	10	0	19.8536	98.9175	90.1535	0.3501	150	127
1	787.0000	2.0000	10	0	19.8793	98.5083	90.3753	0.4635	154	120
1	788.0000	2.0000	10	0	19.9700	98.8284	90.1756	0.2569	148	120
1	789.0000	2.0000	10	0	19.9771	98.8513	90.1858	0.2488	168	122
1	790.0000	2.0000	10	0	20.0613	98.8196	90.2079	0.3342	155	122
1	791.0000	2.0000	10	0	19.9181	98.7492	90.2760	0.3716	146	124
1	792.0000	2.0000	10	0	19.8757	98.8283	90.0408	0.3494	150	123
1	793.0000	2.0000	10	0	19.9382	98.8003	90.2150	0.3022	153	125
1	794.0000	2.0000	10	0	19.9410	98.8016	90.2294	0.3107	150	121
1	795.0000	2.0000	10	0	19.9884	98.8507	90.1381	0.2907	152	132
1	796.0000	2.0000	10	0	19.9558	98.8756	90.0988	0.2602	150	131
1	797.0000	2.0000	10	0	19.9278	98.8768	90.1162	0.2861	146	134
1	798.0000	2.0000	10	0	19.9724	98.8216	90.1018	0.3376	155	133
1	799.0000	2.0000	10	0	19.8901	98.8816	90.0368	0.3160	164	130
1	800.0000	2.0000	10	0	19.9737	98.8111	90.1291	0.3161	168	133
1	801.0000	2.0000	10	0	19.9971	98.8297	90.1254	0.3558	151	132
1	802.0000	2.0000	10	0	19.9028	98.8661	90.1782	0.2889	155	130
1	803.0000	2.0000	10	0	19.9686	98.8556	90.1718	0.3359	155	132
1	804.0000	2.0000	10	0	20.0231	98.8950	90.1044	0.2180	163	127
1	805.0000	2.0000	10	0	19.9610	98.8668	90.1135	0.2952	165	130
1	806.0000	2.0000	10	0	19.9836	98.8956	90.1319	0.2534	159	129
1	807.0000	2.0000	10	0	19.9779	98.8286	90.0845	0.2831	152	126
1	808.0000	2.0000	10	0	19.8699	98.8724	90.0534	0.3225	149	126
1	809.0000	2.0000	10	0	19.9254	98.8369	90.0768	0.2849	154	125
1	810.0000	2.0000	10	0	19.9026	98.8785	90.1267	0.3092	152	137
1	811.0000	2.0000	10	0	19.9810	98.8900	90.1345	0.3148	147	123
1	812.0000	2.0000	10	0	19.8942	98.8450	90.0633	0.3595	159	127
1	813.0000	2.0000	10	0	19.9151	98.9378	90.0342	0.3341	150	126
1	814.0000	2.0000	10	0	19.9445	98.9145	90.1156	0.2565	147	130
1	815.0000	2.0000	10	0	19.8583	98.9307	90.1440	0.3209	151	123
1	816.0000	2.0000	10	0	19.8411	98.9716	90.0455	0.2373	156	127
1	817.0000	2.0000	10	0	19.8316	98.7282	90.1858	0.4462	156	131
1	818.0000	2.0000	10	0	19.8326	98.7512	90.1908	0.4182	153	129
1	819.0000	2.0000	10	0	19.9714	98.8978	90.0702	0.3700	153	133
1	820.0000	2.0000	10	0	19.9842	98.9171	90.0667	0.2781	166	140
1	821.0000	2.0000	10	0	19.8716	98.9966	90.0334	0.3165	156	133
1	822.0000	2.0000	10	0	20.0154	98.9987	89.9859	0.3501	162	130
1	823.0000	2.0000	10	0	20.0238	98.8600	90.0750	0.3175	155	128
1	824.0000	2.0000	10	0	19.6926	98.8413	90.0209	0.4258	147	128
1	825.0000	2.0000	10	0	19.9467	98.9714	90.0076	0.2485	150	119
1	826.0000	2.0000	10	0	19.8012	98.6855	90.1459	0.4664	153	115
1	827.0000	2.0000	10	0	19.9920	98.7593	89.9280	0.4531	142	105
1	828.0000	2.0000	10	0	20.0369	98.8160	90.1518	0.4510	147	121
1	829.0000	2.0000	10	0	19.7990	98.9061	90.0433	0.2726	146	119
1	830.0000	2.0000	10	0	20.0382	98.9679	90.0922	0.2554	143	117
1	831.0000	2.0000	10	0	19.8814	98.9980	89.9865	0.3209	145	121
1	832.0000	2.0000	10	0	19.7951	98.9002	90.0594	0.3348	145	116
1	833.0000	2.0000	10	0	19.8707	98.9243	90.1530	0.3081	155	120
1	834.0000	2.0000	10	0	19.8547	98.9179	90.0959	0.3353	153	126
1	835.0000	2.0000	10	0	19.9611	98.8769	90.1258	0.3540	153	127
1	836.0000	2.0000	10	0	19.7870	98.9009	90.0890	0.4017	154	120
1	837.0000	2.0000	10	0	19.8359	98.9332	90.1081	0.2705	157	124
1	838.0000	2.0000	10	0	19.9625	98.8767	90.1101	0.3155	151	129
1	839.0000	2.0000	10	0	20.0765	98.8637	90.1741	0.2965	143	121
1	840.0000	2.0000	10	0	19.7960	98.9356	90.1444	0.3345	146	133
1	841.0000	2.0000	9	0	19.8696	98.9343	90.1239	0.2929	149	127
1	842.0000	2.0000	10	0	19.9133	98.8839	90.1428	0.3315	158	134
1	843.0000	2.0000	10	0	19.9025	98.9234	90.1571	0.3313	155	136
1	844.0000	2.0000	9	0	19.8856	98.9069	90.1688	0.3803	155	132
1	845.0000	2.0000	10	0	19.9068	98.8989	90.2131	0.3741	149	135
1	846.0000	2.0000	10	0	19.9528	98.9221	90.1789	0.3821	156	134
1	847.0000	2.0000	10	0	19.9220	98.9603	90.1285	0.3261	152	143
1	848.0000	2.0000	10	0	19.8838	98.9467	90.1302	0.3337	151	137
1	849.0000	2.0000	10	0	19.7620	99.0242	89.9977	0.2818	151	137
1	850.0000	2.0000	10	0	19.8408	99.0398	90.0802	0.2444	156	140
1	851.0000	2.0000	10	0	19.8763	98.9354	90.1484	0.3016	155	134
1	852.0000	2.0000	10	0	19.7163	98.9702	90.1721	0.3465	160	133
1	853.0000	2.0000	10	0	19.9233	98.9071	90.1587	0.2730	162	142
1	854.0000	2.0000	10	0	19.9812	98.8905	90.2293	0.3563	155	133
1	855.0000	2.0000	10	0	19.9616	98.9055	90.1978	0.3901	154	137
1	856.0000	2.0000	10	0	19.8351	98.9493	90.0893	0.3208	169	135
1	857.0000	2.0000	10	0	19.8254	98.9765	90.0850	0.2912	157	137
1	858.0000	2.0000	10	0	19.9119	98.9328	90.1835	0.3602	150	134
1	859.0000	2.0000	10	0	19.9073	98.9112	90.1895	0.3832	150	138
1	860.0000	2.0000	10	0	19.8099	99.0173	90.1530	0.2491	150	136
1	861.0000	2.0000	10	0	19.6992	99.0884	90.0245	0.3537	152	129
1	862.0000	2.0000	10	0	19.7565	98.9808	90.1540	0.3083	153	133
1	863.0000	2.0000	10	0	19.7980	98.9235	90.1258	0.2851	156	128
1	864.0000	2.0000	9	0	20.0602	98.9110	90.1496	0.3668	148	127
1	865.0000	2.0000	10	0	19.8230	98.9749	90.2243	0.2965	160	134
1	866.0000	2.0000	10	0	19.8232	98.9445	90.0996	0.3087	160	135
1	867.0000	2.0000	10	0	19.8190	98.9932	90.0556	0.2922	154	134
1	868.0000	2.0000	10	0	19.8643	98.9519	90.1521	0.2813	152	134
1	869.0000	2.0000	9	0	19.8524	98.9397	90.1595	0.3336	148	131
1	870.0000	2.0000	10	0	19.8810	98.9101	90.1729	0.3284	157	139
1	871.0000	2.0000	10	0	19.8662	98.8568	90.3024	0.3099	166	131
1	872.0000	2.0000	10	0	19.8501	98.8962	90.1474	0.3390	158	144
1	873.0000	2.0000	10	0	19.8441	98.9493	90.0902	0.2854	153	134
1	874.0000	2.0000	9	0	19.7956	99.0277	90.0904	0.2843	152	131
1	875.0000	2.0000	10	0	19.7965	98.8136	90.1929	0.3968	161	130
1	876.0000	2.0000	10	0	19.8413	98.9342	90.1487	0.3022	151	136
1	877.0000	2.0000	10	0	19.9053	98.9408	90.1462	0.3541	151	134
1	878.0000	2.0000	9	0	19.8094	98.9766	90.1148	0.3147	154	134
1	879.0000	2.0000	10	0	19.8463	98.9049	90.1751	0.3827	149	131
1	880.0000	2.0000	9	0	19.7756	98.9776	90.1306	0.3520	159	127
1	881.0000	2.0000	10	0	19.7467	98.9631	90.1325	0.3277	160	132
1	882.0000	2.0000	10	0	19.7211	98.8936	90.2262	0.3967	152	130
1	883.0000	2.0000	10	0	19.7114	98.9403	90.2379	0.2709	151	128
1	884.0000	2.0000	10	0	19.6704	98.9282	90.1776	0.3105	151	130
1	885.0000	2.0000	10	0	19.9088	98.8565	90.2257	0.3595	152	129
1	886.0000	2.0000	10	0	19.8420	98.8406	90.2321	0.3455	153	133
1	887.0000	2.0000	10	0	19.8186	98.8943	90.1572	0.3145	163	128
1	888.0000	2.0000	10	0	19.8583	98.7944	90.2465	0.3404	163	136
1	889.0000	2.0000	10	0	19.8820	98.7918	90.2583	0.3402	164	132
1	890.0000	2.0000	10	0	19.9131	98.7716	90.2941	0.3082	161	130
1	891.0000	2.0000	10	0	19.6559	98.7045	90.1239	0.3870	150	135
1	892.0000	2.0000	10	0	19.8249	98.6582	90.2712	0.4270	176	137
1	893.0000	2.0000	10	0	19.9623	98.6405	90.3929	0.3039	155	128
1	894.0000	2.0000	10	0	19.9468	98.6866	90.3762	0.2771	152	137
1	895.0000	2.0000	10	0	19.9313	98.6811	90.4048	0.3091	155	137
1	896.0000	2.0000	10	0	19.8868	98.7036	90.3639	0.2691	150	132
1	897.0000	2.0000	10	0	19.8608	98.6868	90.2937	0.2652	158	131
1	898.0000	2.0000	10	0	19.8502	98.6607	90.3987	0.3118	150	127
1	899.0000	2.0000	10	0	19.7404	98.6651	90.3329	0.2630	153	131
1	900.0000	2.0000	10	0	19.8087	98.4657	90.3733	0.4597	155	133
1	901.0000	2.0000	10	0	19.9125	98.5652	90.5106	0.3519	151	132
1	902.0000	2.0000	10	0	19.8609	98.6045	90.3852	0.2740	159	131
1	903.0000	2.0000	10	0	19.9061	98.5840	90.3779	0.3270	152	124
1	904.0000	2.0000	10	0	19.9426	98.5008	90.4917	0.3151	144	119
1	905.0000	2.0000	10	0	19.7655	98.5318	90.3673	0.3759	146	109
1	906.0000	2.0000	10	0	20.1253	98.3805	90.4218	0.4842	123	86
1	907.0000	2.0000	8	0	19.8785	98.4222	91.0267	0.5330	99	66
2	908.0000	2.0000	6	0	6.2401	165.4559	91.2919	0.6488	87	61
2	909.0000	2.0000	7	0	5.8261	165.7471	91.0389	0.2956	96	68
2	910.0000	2.0000	7	0	6.8379	165.6971	92.0205	0.3379	104	74
2	911.0000	2.0000	8	0	6.8913	165.0907	92.1709	0.6481	99	72
2	912.0000	2.0000	7	0	6.5856	165.4956	91.7867	0.5870	94	67
7	913.0000	2.0000	7	0	124.7043	147.9699	267.0542	1.7594	77	68
2	914.0000	2.0000	6	0	6.2462	165.4217	91.2788	0.3831	83	61
2	915.0000	2.0000	7	0	7.1807	165.3601	92.0713	0.5818	71	54
2	916.0000	2.0000	7	0	7.1619	165.2834	92.1193	0.3432	88	59
2	917.0000	2.0000	8	0	6.2067	165.3933	91.1398	0.3353	91	61
2	918.0000	2.0000	9	0	6.3362	165.3617	91.3117	0.3610	93	76
2	919.0000	2.0000	7	0	5.4300	165.5033	90.5257	0.1925	96	70
2	920.0000	2.0000	8	0	6.3759	165.2821	91.4549	0.4810	105	75
2	921.0000	2.0000	8	0	6.8865	165.2292	91.8707	0.3103	107	76
2	922.0000	2.0000	9	0	6.9065	165.1114	91.3825	0.6879	117	84
2	923.0000	2.0000	9	0	6.5120	165.2756	91.4147	0.3936	114	85
2	924.0000	2.0000	8	0	6.1966	165.4098	91.1879	0.1977	112	82
2	925.0000	2.0000	8	0	5.3701	165.2784	90.3540	0.2886	111	80
2	926.0000	2.0000	9	0	5.5793	165.2547	90.7180	0.4409	108	81
2	927.0000	2.0000	8	0	5.2999	165.2804	90.2691	0.3732	116	85
2	928.0000	2.0000	9	0	6.2240	165.2728	91.1673	0.3786	115	82
2	929.0000	2.0000	9	0	6.1474	165.1559	91.0383	0.2847	112	85
2	930.0000	2.0000	10	0	5.9665	165.1943	90.7971	0.2705	116	88
2	931.0000	2.0000	8	0	6.3920	165.0311	91.2756	0.4608	107	80
2	932.0000	2.0000	9	0	6.1890	165.0413	91.1855	0.2058	119	81
2	933.0000	2.0000	8	0	6.1652	165.0037	90.9044	0.3000	104	85
2	934.0000	2.0000	9	0	5.8769	164.9763	90.6316	0.3128	102	84
2	935.0000	2.0000	9	0	6.5815	165.0375	91.3819	0.3300	117	88
2	936.0000	2.0000	9	0	6.1143	164.9176	91.1231	0.3773	107	88
2	937.0000	2.0000	9	0	6.1965	165.0896	91.1014	0.3895	106	86
2	938.0000	2.0000	9	0	5.6499	165.0838	90.6791	0.2579	102	80
2	939.0000	2.0000	7	0	5.6057	164.8903	90.7817	0.5333	108	68
2	940.0000	2.0000	7	0	5.6584	165.2185	90.6517	0.2394	96	73
2	941.0000	2.0000	8	0	6.0122	165.0932	90.9694	0.4217	86	70
2	942.0000	2.0000	7	0	6.5012	165.0376	91.2115	0.6711	96	71
2	943.0000	2.0000	7	0	6.4789	165.1142	91.4950	0.6845	102	68
2	944.0000	2.0000	7	0	7.3824	165.2807	92.0951	0.5023	115	74
2	945.0000	2.0000	8	0	5.5219	165.0489	90.9205	0.7598	108	76
2	946.0000	2.0000	9	0	8.1113	165.4882	92.9917	0.4368	99	73
2	947.0000	2.0000	7	0	7.9051	165.2450	92.9334	0.6483	103	72
2	948.0000	2.0000	8	0	6.0371	164.9225	91.0279	0.5409	90	70
2	949.0000	2.0000	9	0	7.4603	164.7662	92.8247	0.7750	88	67
2	950.0000	2.0000	8	0	6.3947	164.8587	91.2189	0.4285	81	65
2	951.0000	2.0000	8	0	6.4244	164.7113	91.3094	0.1728	107	68
2	952.0000	2.0000	9	0	7.2794	164.5042	91.3919	1.0630	110	79
2	953.0000	2.0000	8	0	5.7294	164.8929	90.8098	0.4984	109	78
2	954.0000	2.0000	9	0	6.1653	164.7297	91.0401	0.3749	116	81
2	955.0000	2.0000	8	0	6.4402	164.6292	91.2918	0.2916	112	84
2	956.0000	2.0000	8	0	6.5291	164.7145	91.3565	0.2258	111	81
2	957.0000	2.0000	8	0	5.9987	164.7102	90.8262	0.2000	111	81
2	958.0000	2.0000	8	0	6.2996	164.7220	91.1176	0.2851	114	80
2	959.0000	2.0000	9	0	6.2575	164.6497	91.0512	0.2174	113	85
2	960.0000	2.0000	9	0	6.0684	164.5736	91.0474	0.2696	125	87
2	961.0000	2.0000	9	0	5.8503	164.7710	90.8425	0.4780	121	90
2	962.0000	2.0000	9	0	5.5719	164.6731	90.4356	0.2536	122	87
2	963.0000	2.0000	8	0	5.9090	164.4834	90.6720	0.3641	122	86
2	964.0000	2.0000	9	0	5.9195	164.6680	90.7556	0.2360	109	88
2	965.0000	2.0000	10	0	5.6936	164.6505	90.3510	0.3706	128	92
2	966.0000	2.0000	9	0	5.8330	164.5985	90.6533	0.3571	118	91
2	967.0000	2.0000	9	0	6.2117	164.5224	90.9893	0.1725	117	85
2	968.0000	2.0000	8	0	5.8087	164.6391	90.6389	0.4531	120	85
2	969.0000	2.0000	10	0	5.9945	164.5875	90.6933	0.2643	124	96
2	970.0000	2.0000	9	0	6.1208	164.5531	90.9089	0.2557	110	88
2	971.0000	2.0000	9	0	5.4368	164.4382	90.2858	0.3623	118	91
2	972.0000	2.0000	9	0	5.9962	164.5426	90.7418	0.2554	125	94
2	973.0000	2.0000	9	0	5.7766	164.5077	90.5468	0.3007	123	89
2	974.0000	2.0000	9	0	5.9161	164.5506	90.7792	0.3320	111	82
2	975.0000	2.0000	9	0	5.3895	164.4560	90.2778	0.2825	109	84
2	976.0000	2.0000	9	0	4.6839	164.4857	89.5819	0.1683	95	77
2	977.0000	2.0000	9	0	6.4223	164.4479	91.0902	0.4374	79	69
2	978.0000	2.0000	7	0	5.0610	164.3354	90.0631	0.4097	81	62
0	979.0000	2.0000	0	3	0.0000	0.0000	0.0000	0.0000	75	58
1	980.0000	2.0000	7	0	167.3410	130.5515	48.3620	0.2747	78	62
1	981.0000	2.0000	9	0	168.1260	130.5751	48.8094	0.3148	89	66
1	982.0000	2.0000	10	0	168.0977	130.5130	48.8539	0.2394	103	76
1	983.0000	2.0000	10	0	168.0933	130.5643	49.0454	0.4386	100	84
1	984.0000	2.0000	10	0	168.1427	130.4473	48.9467	0.3800	110	95
1	985.0000	2.0000	10	0	168.0529	130.5480	48.8562	0.2907	110	101
1	986.0000	2.0000	10	0	168.3008	130.4849	48.9978	0.3583	116	99
1	987.0000	2.0000	10	0	168.1396	130.5087	48.9916	0.2427	118	99
1	988.0000	2.0000	10	0	168.1766	130.4281	49.0866	0.2478	102	94
1	989.0000	2.0000	9	0	168.0448	130.4683	48.8553	0.2498	117	99
1	990.0000	2.0000	9	0	168.0619	130.4931	48.9280	0.2250	116	98
1	991.0000	2.0000	10	0	168.1004	130.5056	49.0200	0.3472	109	102
1	992.0000	2.0000	10	0	168.0221	130.5096	48.9265	0.3145	118	106
1	993.0000	2.0000	10	0	168.0946	130.5768	48.9660	0.3436	119	99
1	994.0000	2.0000	10	0	168.1633	130.4828	48.9684	0.3346	115	98
1	995.0000	2.0000	10	0	168.3068	130.4784	49.1162	0.3259	113	100
1	996.0000	2.0000	10	0	168.0847	130.4756	49.0108	0.3093	107	99
1	997.0000	2.0000	9	0	168.2396	130.4003	49.0172	0.2180	116	98
1	998.0000	2.0000	9	0	167.9826	130.5023	48.9903	0.4057	122	99
1	999.0000	2.0000	10	0	168.0414	130.4848	48.9399	0.2940	115	102
1	1000.0000	2.0000	10	0	168.0612	130.5055	49.0354	0.2713	112	99
1	1001.0000	2.0000	10	0	167.7974	130.5274	48.7857	0.2778	118	104
1	1002.0000	2.0000	10	0	168.0727	130.4565	48.9556	0.2830	119	104
1	1003.0000	2.0000	10	0	168.3037	130.4516	49.1907	0.2655	116	101
1	1004.0000	2.0000	10	0	168.0513	130.5583	49.0426	0.2824	114	100
1	1005.0000	2.0000	10	0	168.2672	130.5266	49.1062	0.2533	118	103
1	1006.0000	2.0000	9	0	168.2423	130.4152	49.0335	0.2549	121	101
1	1007.0000	2.0000	9	0	168.0979	130.5557	48.9815	0.3425	113	99
1	1008.0000	2.0000	10	0	167.9627	130.4764	48.8831	0.2658	123	102
1	1009.0000	2.0000	9	0	168.1005	130.5062	48.8633	0.2711	114	100
1	1010.0000	2.0000	9	0	168.2464	130.5106	49.0539	0.2512	117	95
1	1011.0000	2.0000	10	0	168.2358	130.4958	49.1503	0.2999	117	99
1	1012.0000	2.0000	10	0	168.1816	130.5142	49.0441	0.2776	120	107
1	1013.0000	2.0000	10	0	168.2379	130.4505	49.1518	0.2568	116	102
1	1014.0000	2.0000	10	0	168.2541	130.4944	49.1833	0.2400	119	100
1	1015.0000	2.0000	8	0	168.2543	130.4658	49.0257	0.2482	131	103
1	1016.0000	2.0000	10	0	168.1590	130.5245	49.0539	0.2774	121	107
1	1017.0000	2.0000	10	0	168.2871	130.5320	49.1621	0.2891	109	103
1	1018.0000	2.0000	9	0	168.1752	130.4764	49.0262	0.2670	130	101
1	1019.0000	2.0000	9	0	168.2100	130.5259	49.1662	0.3330	119	97
1	1020.0000	2.0000	10	0	168.2943	130.5001	49.1311	0.2051	124	100
1	1021.0000	2.0000	10	0	168.3973	130.5655	49.2951	0.2530	118	103
1	1022.0000	2.0000	10	0	168.1960	130.6406	49.1026	0.2498	112	104
1	1023.0000	2.0000	10	0	168.3398	130.6459	49.2268	0.2709	122	109
1	1024.0000	2.0000	10	0	168.5339	130.5604	49.4629	0.2737	111	100
1	1025.0000	2.0000	10	0	168.6020	130.6304	49.3417	0.3909	111	94
1	1026.0000	2.0000	10	0	168.5085	130.6177	49.3085	0.2965	111	89
1	1027.0000	2.0000	10	0	168.5854	130.7247	49.6617	0.3212	112	85
1	1028.0000	2.0000	10	0	168.1028	130.7707	49.1371	0.4008	98	80
1	1029.0000	2.0000	9	0	168.5277	130.7085	49.2724	0.2132	95	79
1	1030.0000	2.0000	9	0	168.5997	130.7574	49.5120	0.3377	109	80
1	1031.0000	2.0000	10	0	168.2776	130.6240	48.8832	0.3589	108	80
1	1032.0000	2.0000	10	0	167.9322	130.7747	49.0850	0.4509	110	89
1	1033.0000	2.0000	10	0	168.4432	130.6713	49.1715	0.3198	112	93
1	1034.0000	2.0000	10	0	168.2542	130.7136	49.0543	0.3077	108	101
1	1035.0000	2.0000	10	0	168.2530	130.7145	49.1343	0.3176	114	102
1	1036.0000	2.0000	9	0	167.9368	130.7207	49.0256	0.3030	115	96
1	1037.0000	2.0000	9	0	168.4173	130.6455	49.2238	0.3160	119	101
1	1038.0000	2.0000	10	0	168.1453	130.6489	49.0970	0.2811	118	102
1	1039.0000	2.0000	10	0	167.8506	130.8350	48.9370	0.5360	122	104
1	1040.0000	2.0000	10	0	168.1349	130.6971	49.1095	0.4107	116	107
1	1041.0000	2.0000	10	0	168.3496	130.5233	49.0942	0.3430	118	101
1	1042.0000	2.0000	10	0	168.2813	130.6282	49.1149	0.2836	122	107
1	1043.0000	2.0000	9	0	167.9905	130.6537	48.9189	0.2398	130	107
1	1044.0000	2.0000	9	0	168.4252	130.5840	49.1781	0.2971	120	100
1	1045.0000	2.0000	9	0	168.1370	130.6042	49.1258	0.2966	113	99
1	1046.0000	2.0000	10	0	168.1950	130.6570	49.2147	0.4127	118	103
1	1047.0000	2.0000	9	0	168.1726	130.6457	49.0966	0.2703	120	103
1	1048.0000	2.0000	10	0	168.2633	130.5374	49.1855	0.2681	118	105
1	1049.0000	2.0000	10	0	168.4399	130.5533	49.2447	0.2231	125	105
1	1050.0000	2.0000	10	0	168.3595	130.5615	49.1781	0.2813	129	103
1	1051.0000	2.0000	10	0	168.2899	130.5928	49.0910	0.1983	121	102
1	1052.0000	2.0000	9	0	167.9247	130.6182	48.7612	0.3337	131	102
1	1053.0000	2.0000	10	0	168.0961	130.7112	49.1287	0.4471	127	103
1	1054.0000	2.0000	10	0	168.1299	130.6175	49.0009	0.2510	119	104
1	1055.0000	2.0000	10	0	168.3220	130.5671	49.1877	0.3028	115	106
1	1056.0000	2.0000	9	0	168.2982	130.5827	49.0527	0.3203	122	98
1	1057.0000	2.0000	9	0	167.9800	130.4909	48.9107	0.2975	114	100
1	1058.0000	2.0000	10	0	168.5086	130.5970	49.0450	0.2455	119	100
1	1059.0000	2.0000	9	0	167.9592	130.5920	48.8997	0.3006	118	100
1	1060.0000	2.0000	10	0	168.1193	130.4934	49.0229	0.2886	118	104
1	1061.0000	2.0000	10	0	168.3094	130.5217	49.0641	0.2299	123	101
1	1062.0000	2.0000	10	0	168.1612	130.6438	49.0917	0.4240	123	107
1	1063.0000	2.0000	10	0	168.2710	130.5235	49.1203	0.3204	116	104
1	1064.0000	2.0000	9	0	167.9653	130.4047	48.7022	0.5238	115	97
1	1065.0000	2.0000	10	0	168.1964	130.5972	49.0673	0.2940	108	102
1	1066.0000	2.0000	9	0	168.0003	130.5840	48.8890	0.2306	118	105
1	1067.0000	2.0000	10	0	168.0901	130.5872	49.0415	0.2544	116	105
1	1068.0000	2.0000	9	0	168.0923	130.5379	49.1141	0.2520	115	101
1	1069.0000	2.0000	10	0	168.2471	130.5453	49.0697	0.3324	123	101
1	1070.0000	2.0000	10	0	167.9363	130.7354	49.0901	0.5272	116	105
1	1071.0000	2.0000	10	0	168.2731	130.4948	49.0410	0.2959	114	97
1	1072.0000	2.0000	10	0	168.1340	130.5552	49.0502	0.2716	117	99
1	1073.0000	2.0000	10	0	168.3791	130.6155	49.2383	0.2091	117	99
1	1074.0000	2.0000	10	0	168.1119	130.6433	48.9672	0.2399	120	105
1	1075.0000	2.0000	10	0	168.2147	130.6255	49.0114	0.2558	116	101
1	1076.0000	2.0000	10	0	168.2285	130.6137	48.9874	0.2513	122	104
1	1077.0000	2.0000	10	0	167.9907	130.6022	48.9823	0.2644	120	101
1	1078.0000	2.0000	9	0	168.2313	130.6035	49.2123	0.3759	115	98
1	1079.0000	2.0000	10	0	168.3803	130.5954	49.1267	0.2267	118	103
1	1080.0000	2.0000	8	0	168.4119	130.5886	49.2291	0.2215	126	98
1	1081.0000	2.0000	10	0	168.2338	130.5975	49.2255	0.2290	125	102
1	1082.0000	2.0000	10	0	168.2500	130.5842	49.0580	0.2516	117	103
1	1083.0000	2.0000	10	0	168.3530	130.5473	49.0988	0.2830	115	102
1	1084.0000	2.0000	10	0	168.2688	130.6122	49.0160	0.2407	115	106
1	1085.0000	2.0000	10	0	168.2788	130.5971	49.1358	0.2637	117	102
1	1086.0000	2.0000	10	0	168.1140	130.6089	49.0708	0.3822	115	102
1	1087.0000	2.0000	9	0	168.3819	130.5898	49.1750	0.2689	115	104
1	1088.0000	2.0000	9	0	168.3032	130.5951	49.1632	0.3210	117	102
1	1089.0000	2.0000	10	0	168.1645	130.6596	49.1248	0.3087	114	105
1	1090.0000	2.0000	10	0	168.0586	130.6112	49.0666	0.2606	118	101
1	1091.0000	2.0000	10	0	168.1097	130.5548	49.1059	0.3363	125	107
1	1092.0000	2.0000	10	0	168.3006	130.5876	49.1628	0.2594	122	105
1	1093.0000	2.0000	10	0	168.1585	130.6053	49.0767	0.2332	116	106
1	1094.0000	2.0000	9	0	168.1541	130.5879	49.0138	0.2256	112	104
1	1095.0000	2.0000	10	0	168.7841	130.5369	49.4991	0.3115	124	99
1	1096.0000	2.0000	10	0	168.1425	130.5834	49.0669	0.2985	121	103
1	1097.0000	2.0000	10	0	168.4029	130.6007	49.1434	0.2325	115	104
1	1098.0000	2.0000	10	0	168.4342	130.5479	49.1764	0.2206	122	103
1	1099.0000	2.0000	10	0	168.3726	130.6651	49.2595	0.2609	115	94
1	1100.0000	2.0000	9	0	168.3274	130.6082	49.1611	0.2543	97	81
1	1101.0000	2.0000	6	0	168.1875	130.5298	49.3306	0.3215	80	69
2	1102.0000	2.0000	8	0	109.3484	122.3712	78.5878	1.1102	91	65
2	1103.0000	2.0000	9	0	109.6552	121.7677	78.7729	0.4446	108	63
2	1104.0000	2.0000	8	0	109.5386	122.0473	78.2802	0.5490	115	71
2	1105.0000	2.0000	8	0	110.0037	121.7502	78.8990	0.3994	116	73
2	1106.0000	2.0000	6	0	109.6703	121.8151	78.5769	0.4032	114	81
2	1107.0000	2.0000	7	0	109.6182	121.8408	78.5832	0.3710	122	81
2	1108.0000	2.0000	7	0	109.9310	121.7594	78.9779	0.4008	105	81
2	1109.0000	2.0000	9	0	110.0034	121.8012	78.9818	0.3588	124	82
2	1110.0000	2.0000	8	0	109.8626	121.8898	78.6521	0.2962	119	82
2	1111.0000	2.0000	8	0	109.7733	121.5371	78.9400	0.4565	116	88
2	1112.0000	2.0000	7	0	110.2486	121.7575	79.0753	0.2684	110	74
2	1113.0000	2.0000	7	0	109.9007	121.6950	78.9514	0.2732	117	88
2	1114.0000	2.0000	9	0	109.7901	121.9201	78.5709	0.3376	123	80
2	1115.0000	2.0000	8	0	109.7289	121.8504	78.5066	0.3011	125	82
2	1116.0000	2.0000	8	0	109.7741	121.8154	78.8909	0.3722	121	84
2	1117.0000	2.0000	8	0	109.8639	121.6527	78.7644	0.5226	114	79
2	1118.0000	2.0000	8	0	109.9957	121.7247	78.9278	0.2422	116	89
2	1119.0000	2.0000	9	0	109.9828	121.8409	78.9280	0.3618	118	84
2	1120.0000	2.0000	7	0	110.0120	121.6833	78.8716	0.2409	114	82
2	1121.0000	2.0000	8	0	109.9932	121.7467	78.9688	0.3896	123	90
2	1122.0000	2.0000	8	0	109.8504	121.5989	78.7949	0.3260	121	87
2	1123.0000	2.0000	7	0	109.8757	121.7807	78.8637	0.3360	114	83
2	1124.0000	2.0000	8	0	109.9757	121.5744	78.9515	0.2378	115	83
2	1125.0000	2.0000	7	0	109.6310	121.9583	78.5537	0.4082	116	89
2	1126.0000	2.0000	7	0	110.1234	121.6899	78.9144	0.2693	119	85
2	1127.0000	2.0000	7	0	109.8463	121.6390	78.8890	0.3351	125	85
2	1128.0000	2.0000	7	0	109.9603	121.6735	78.9296	0.1775	128	80
2	1129.0000	2.0000	8	0	109.8733	121.8686	78.9215	0.3218	118	82
2	1130.0000	2.0000	8	0	109.7158	121.8710	78.8548	0.4826	115	84
2	1131.0000	2.0000	7	0	110.1095	121.6602	78.9780	0.2771	116	84
2	1132.0000	2.0000	7	0	109.5245	121.7846	78.3159	0.3781	118	83
2	1133.0000	2.0000	8	0	110.1210	122.2542	78.4475	0.5220	121	84
2	1134.0000	2.0000	8	0	110.0901	121.7406	79.0089	0.2804	126	86
2	1135.0000	2.0000	7	0	109.8648	121.8587	78.8964	0.2753	119	79
2	1136.0000	2.0000	8	0	109.8442	121.6597	78.7836	0.4711	118	87
2	1137.0000	2.0000	8	0	109.8132	121.8745	78.9012	0.5356	128	95
2	1138.0000	2.0000	8	0	109.8163	121.8059	78.9849	0.3605	121	88
2	1139.0000	2.0000	6	0	110.1892	121.8477	79.0110	0.1708	113	79
2	1140.0000	2.0000	7	0	109.8141	121.8262	78.9667	0.3080	124	85
2	1141.0000	2.0000	8	0	110.0164	121.7594	78.9473	0.3051	120	81
2	1142.0000	2.0000	8	0	109.9184	121.7902	78.9221	0.3906	120	90
2	1143.0000	2.0000	8	0	109.9392	121.8119	78.9731	0.2931	120	90
2	1144.0000	2.0000	7	0	109.6547	121.7054	78.1601	0.4053	113	88
2	1145.0000	2.0000	8	0	109.9462	121.7679	78.9154	0.3666	112	92
2	1146.0000	2.0000	7	0	109.9335	121.7831	78.8652	0.3619	118	90
2	1147.0000	2.0000	8	0	109.8893	121.8244	78.8798	0.3324	123	82
2	1148.0000	2.0000	9	0	109.8278	121.7533	78.7600	0.5443	115	93
2	1149.0000	2.0000	8	0	110.1193	121.7482	79.0084	0.2325	117	87
2	1150.0000	2.0000	9	0	109.9229	121.9166	78.5455	0.6599	123	84
2	1151.0000	2.0000	6	0	110.0974	121.8990	78.9687	0.2072	121	85
2	1152.0000	2.0000	7	0	110.0283	121.8333	78.9591	0.3098	122	88
2	1153.0000	2.0000	7	0	110.1614	121.6656	78.8900	0.2440	116	79
2	1154.0000	2.0000	7	0	109.5266	121.3177	78.7118	0.5101	112	92
2	1155.0000	2.0000	7	0	109.8663	121.9312	78.8831	0.3141	127	88
2	1156.0000	2.0000	8	0	110.0505	121.6380	78.8989	0.2195	121	86
2	1157.0000	2.0000	6	0	110.1415	121.6119	78.8996	0.2345	123	79
2	1158.0000	2.0000	7	0	109.8077	121.7388	78.8692	0.3616	122	87
2	1159.0000	2.0000	7	0	110.1543	121.7662	79.0468	0.2075	117	86
0	1160.0000	2.0000	0	3	0.0000	0.0000	0.0000	0.0000	127	92
2	1161.0000	2.0000	8	0	110.0101	121.8658	78.9601	0.2488	119	94
2	1162.0000	2.0000	8	0	109.8922	121.6312	78.6899	0.4818	115	84
2	1163.0000	2.0000	8	0	109.6601	121.5521	78.6611	0.5259	121	86
2	1164.0000	2.0000	7	0	110.0916	121.7602	78.9615	0.3974	128	91
2	1165.0000	2.0000	8	0	110.0105	121.7355	78.9556	0.3989	121	84
2	1166.0000	2.0000	9	0	110.0258	121.8127	78.9009	0.4033	120	91
0	1167.0000	2.0000	0	3	0.0000	0.0000	0.0000	0.0000	115	84
2	1168.0000	2.0000	9	0	110.2475	121.8839	78.8484	0.5564	124	87
2	1169.0000	2.0000	8	0	109.7177	121.8764	78.3635	0.3912	122	85
2	1170.0000	2.0000	8	0	109.7599	121.3639	78.6269	0.5109	126	92
2	1171.0000	2.0000	8	0	109.5131	121.4110	78.2945	1.0737	119	86
2	1172.0000	2.0000	6	0	109.7512	121.6907	78.8455	0.4666	120	94
2	1173.0000	2.0000	8	0	109.9829	121.7983	78.9179	0.3017	121	87
2	1174.0000	2.0000	7	0	109.7602	121.8971	78.6091	0.4054	121	94
2	1175.0000	2.0000	8	0	109.9453	121.6289	78.8895	0.3405	117	91
2	1176.0000	2.0000	6	0	109.9823	121.7431	78.8524	0.3074	119	87
2	1177.0000	2.0000	8	0	109.9896	121.6022	78.9317	0.2547	116	85
2	1178.0000	2.0000	8	0	109.9230	121.8192	78.4856	0.3488	122	87
2	1179.0000	2.0000	8	0	109.9532	121.4539	78.5318	0.8080	130	89
2	1180.0000	2.0000	7	0	109.3188	121.0763	78.4964	0.5487	122	91
2	1181.0000	2.0000	7	0	109.6737	121.7177	78.7109	0.3857	126	86
2	1182.0000	2.0000	7	0	110.0128	121.7439	78.9615	0.3746	122	91
2	1183.0000	2.0000	7	0	110.0954	121.8241	78.4752	0.3545	119	94
2	1184.0000	2.0000	7	0	109.6361	121.5487	78.6030	0.5930	118	87
2	1185.0000	2.0000	8	0	109.8609	121.6365	78.8423	0.3760	119	89
2	1186.0000	2.0000	8	0	110.1831	121.7928	79.0456	0.2970	120	86
2	1187.0000	2.0000	8	0	110.0582	121.6958	78.8802	0.2630	130	85
2	1188.0000	2.0000	9	0	110.2585	121.6420	78.9285	0.2183	130	90
2	1189.0000	2.0000	8	0	110.0639	121.3831	78.6181	0.7945	125	90
2	1190.0000	2.0000	8	0	110.2510	121.8167	79.1044	0.3144	123	87
2	1191.0000	2.0000	7	0	110.0365	121.7898	78.9304	0.2818	117	91
2	1192.0000	2.0000	8	0	110.2214	121.7522	78.9730	0.3125	119	90
2	1193.0000	2.0000	7	0	109.7680	121.5969	78.6739	0.6310	117	87
2	1194.0000	2.0000	9	0	110.0920	121.7281	78.9465	0.2084	114	92
2	1195.0000	2.0000	7	0	110.0815	121.8717	78.9537	0.2393	123	94
2	1196.0000	2.0000	8	0	109.9725	121.2651	78.4399	0.7603	122	85
2	1197.0000	2.0000	8	0	110.0997	121.7842	78.9227	0.2682	117	88
2	1198.0000	2.0000	8	0	110.0689	121.8464	78.9343	0.2853	115	80
2	1199.0000	2.0000	7	0	110.1314	121.7852	78.9540	0.1886	115	89
2	1200.0000	2.0000	8	0	110.1565	121.8490	79.0227	0.2841	109	87
2	1201.0000	2.0000	8	0	110.1005	121.3864	78.4465	0.7469	111	91
2	1202.0000	2.0000	7	0	110.4604	121.5547	78.3185	0.8525	134	89
2	1203.0000	2.0000	7	0	109.3964	121.1370	78.5006	0.5956	122	96
2	1204.0000	2.0000	8	0	110.0050	121.6522	78.8264	0.3470	126	95
2	1205.0000	2.0000	7	0	109.7898	121.5785	78.6521	0.5493	116	88
2	1206.0000	2.0000	7	0	109.7986	122.0045	78.4931	0.3187	125	88
2	1207.0000	2.0000	8	0	109.8898	121.8032	78.8573	0.4087	123	90
2	1208.0000	2.0000	8	0	110.1624	121.7141	78.9167	0.2505	116	92
2	1209.0000	2.0000	8	0	109.8219	121.7035	78.5744	0.6294	122	90
2	1210.0000	2.0000	7	0	110.0768	121.6893	78.8580	0.2040	126	88
2	1211.0000	2.0000	7	0	110.1588	121.6721	78.9178	0.3017	124	95
2	1212.0000	2.0000	8	0	110.1009	121.9186	79.0414	0.3009	116	84
2	1213.0000	2.0000	7	0	109.9987	121.8458	78.8869	0.3027	128	85
2	1214.0000	2.0000	8	0	109.4978	121.5660	78.6589	0.7144	123	84
2	1215.0000	2.0000	6	0	110.0543	121.7354	78.9027	0.2017	116	92
2	1216.0000	2.0000	9	0	110.3039	121.7387	78.9564	0.1559	117	86
2	1217.0000	2.0000	9	0	110.0086	121.8716	78.7721	0.3612	125	87
2	1218.0000	2.0000	8	0	109.9387	121.8970	78.4740	0.4659	128	86
2	1219.0000	2.0000	8	0	110.1087	121.7109	78.9030	0.2111	124	91
2	1220.0000	2.0000	7	0	110.0787	121.6525	78.8164	0.2697	122	87
2	1221.0000	2.0000	6	0	109.5794	121.7882	78.4176	0.5426	123	84
2	1222.0000	2.0000	6	0	109.7664	121.7593	78.4113	0.2855	121	86
2	1223.0000	2.0000	7	0	109.8278	121.8064	78.8877	0.4565	122	88
2	1224.0000	2.0000	7	0	109.9739	121.8650	78.8041	0.2398	121	88
2	1225.0000	2.0000	8	0	110.1905	121.9663	78.6834	0.6701	125	86
2	1226.0000	2.0000	8	0	110.0954	121.7657	78.8584	0.2548	120	88
2	1227.0000	2.0000	8	0	110.2965	121.6915	78.9797	0.2939	124	86
2	1228.0000	2.0000	7	0	110.0330	121.6816	78.8807	0.2614	120	93
2	1229.0000	2.0000	7	0	110.1730	121.7663	78.9018	0.2076	125	87
2	1230.0000	2.0000	8	0	109.8263	121.4885	78.2571	0.8350	119	84
2	1231.0000	2.0000	8	0	109.8394	121.5981	78.5524	0.4822	118	82
2	1232.0000	2.0000	8	0	110.1396	121.6972	78.9202	0.2476	115	86
2	1233.0000	2.0000	8	0	109.9133	121.8257	78.9041	0.4771	123	89
2	1234.0000	2.0000	8	0	109.7228	121.9398	78.2235	0.4244	120	91
2	1235.0000	2.0000	8	0	110.0336	121.8147	78.8875	0.4195	124	90
2	1236.0000	2.0000	8	0	109.7464	122.1464	78.2881	0.3682	129	89
2	1237.0000	2.0000	7	0	109.9900	121.7329	78.6469	0.5725	118	84
2	1238.0000	2.0000	7	0	109.9354	121.7838	78.7734	0.3770	124	80
2	1239.0000	2.0000	7	0	110.1464	121.8825	78.9302	0.4350	125	83
2	1240.0000	2.0000	8	0	110.0877	121.8490	78.8592	0.2051	121	83
2	1241.0000	2.0000	7	0	110.0727	121.6345	78.6813	0.2186	122	89
2	1242.0000	2.0000	7	0	109.7776	122.0437	78.2317	0.4444	121	84
2	1243.0000	2.0000	8	0	109.8877	121.9273	78.6771	0.3922	116	92
2	1244.0000	2.0000	9	0	109.9150	121.7597	78.7419	0.3059	120	89
2	1245.0000	2.0000	8	0	109.8992	121.6519	78.2487	0.7970	120	84
2	1246.0000	2.0000	8	0	109.6982	121.6533	78.1790	0.8260	125	88
2	1247.0000	2.0000	8	0	110.1463	121.7327	78.9405	0.4259	125	85
2	1248.0000	2.0000	7	0	109.5557	122.1319	78.2382	0.4716	118	82
2	1249.0000	2.0000	7	0	110.0424	121.7178	78.8061	0.2218	127	86
0	1250.0000	2.0000	0	3	0.0000	0.0000	0.0000	0.0000	121	86
2	1251.0000	2.0000	7	0	109.4025	121.3029	78.4825	0.6818	120	85
2	1252.0000	2.0000	7	0	109.8789	121.9078	78.7866	0.4127	118	87
2	1253.0000	2.0000	7	0	109.7176	121.8484	78.4128	0.3796	121	83
0	1254.0000	2.0000	0	3	0.0000	0.0000	0.0000	0.0000	113	86
2	1255.0000	2.0000	6	0	110.3800	121.9221	78.7678	0.3544	111	79
2	1256.0000	2.0000	8	0	109.5838	121.4040	78.0500	0.9898	110	71
3	1257.0000	2.0000	7	0	110.0888	122.1710	78.5245	0.8652	101	75
2	1258.0000	2.0000	6	0	109.6793	121.7540	78.2773	0.3759	101	75
2	1259.0000	2.0000	8	0	110.1584	121.8625	78.7570	0.3326	98	70
2	1260.0000	2.0000	7	0	109.9887	121.9547	78.2607	0.3633	103	71
2	1261.0000	2.0000	7	0	110.2006	121.5702	78.5059	0.2838	97	70
2	1262.0000	2.0000	7	0	109.3862	121.1159	78.3346	0.6543	104	71
2	1263.0000	2.0000	7	0	110.0005	121.6652	78.6513	0.3100	108	73
2	1264.0000	2.0000	7	0	109.9423	121.5646	78.5150	0.6321	119	73
2	1265.0000	2.0000	7	0	110.1086	122.0338	78.7375	0.3304	103	78
2	1266.0000	2.0000	8	0	110.2110	121.9068	78.3457	0.3897	100	79
2	1267.0000	2.0000	7	0	110.4522	122.0012	78.5029	0.3399	104	72
2	1268.0000	2.0000	8	0	110.7103	121.7116	78.7072	0.3824	113	73
2	1269.0000	2.0000	7	0	109.9960	121.7007	78.2669	0.4358	104	73
2	1270.0000	2.0000	7	0	110.1595	122.0916	78.3937	0.4605	114	73
2	1271.0000	2.0000	7	0	110.1232	121.9681	78.4601	0.3603	109	74
2	1272.0000	2.0000	6	0	110.9146	122.0698	78.8707	0.4108	109	75
2	1273.0000	2.0000	7	0	110.0522	122.0369	78.3449	0.4362	118	78
2	1274.0000	2.0000	8	0	109.5875	120.9783	78.7413	0.5319	121	81
2	1275.0000	2.0000	8	0	110.6667	121.9979	78.8079	0.6721	121	79
7	1276.0000	2.0000	7	0	126.9397	121.3986	153.1054	1.4893	120	88
2	1277.0000	2.0000	7	0	110.2468	122.0300	78.8662	0.2669	113	84
2	1278.0000	2.0000	8	0	110.4765	122.0352	78.1770	0.5529	104	76
2	1279.0000	2.0000	8	0	110.4868	121.8774	78.9495	0.2629	109	82
2	1280.0000	2.0000	8	0	110.4916	121.8353	78.8851	0.3830	109	78
2	1281.0000	2.0000	8	0	110.4982	121.8254	78.9328	0.1889	111	75
2	1282.0000	2.0000	7	0	110.2641	121.6368	78.9865	0.3843	114	79
2	1283.0000	2.0000	7	0	109.7493	121.5738	78.6256	0.6039	101	70
2	1284.0000	2.0000	6	0	110.4579	121.7242	78.8714	0.2550	113	76
2	1285.0000	2.0000	8	0	110.1305	121.7278	78.8117	0.6518	105	78
2	1286.0000	2.0000	8	0	110.1296	121.5309	78.8084	0.1891	108	74
2	1287.0000	2.0000	7	0	110.0590	121.5975	78.8518	0.3212	119	77
2	1288.0000	2.0000	8	0	110.1735	121.5558	78.6403	0.6731	106	77
2	1289.0000	2.0000	8	0	110.3606	121.5871	78.6623	0.2978	118	75
2	1290.0000	2.0000	8	0	110.1956	121.5412	78.8434	0.2640	117	83
2	1291.0000	2.0000	8	0	109.9704	121.6237	78.7714	0.2475	118	82
2	1292.0000	2.0000	7	0	110.0475	121.6258	78.8417	0.3145	126	88
2	1293.0000	2.0000	8	0	110.0322	121.6049	78.7975	0.1954	120	85
2	1294.0000	2.0000	6	0	110.0239	121.6037	78.8688	0.2199	120	83
2	1295.0000	2.0000	7	0	110.0218	121.4448	78.7673	0.3065	121	87
2	1296.0000	2.0000	7	0	110.0504	121.5307	78.6914	0.5522	120	90
2	1297.0000	2.0000	8	0	110.0976	121.5967	78.8897	0.2499	123	88
2	1298.0000	2.0000	7	0	110.0328	121.5071	78.8655	0.3333	118	84
2	1299.0000	2.0000	7	0	110.2419	121.7885	78.7146	0.5783	115	84
2	1300.0000	2.0000	8	0	110.3104	121.5240	78.8497	0.4837	113	84
2	1301.0000	2.0000	7	0	110.1168	121.6848	78.8057	0.4719	117	91
2	1302.0000	2.0000	7	0	110.2279	121.6041	78.6023	0.6291	128	86
2	1303.0000	2.0000	6	0	110.0468	121.8365	78.4794	0.3796	124	87
2	1304.0000	2.0000	7	0	110.2904	121.6339	78.9783	0.2899	124	87
2	1305.0000	2.0000	8	0	110.0579	121.4867	78.8979	0.2988	127	86
2	1306.0000	2.0000	6	0	109.5496	121.1324	78.6285	0.6069	117	87
2	1307.0000	2.0000	7	0	110.0324	121.4758	78.8578	0.2829	118	88
2	1308.0000	2.0000	7	0	109.6986	121.3581	78.7735	0.5096	114	86
2	1309.0000	2.0000	6	0	110.0453	121.6330	78.9522	0.4326	114	93
2	1310.0000	2.0000	7	0	110.1631	121.5378	78.9763	0.3358	116	86
2	1311.0000	2.0000	7	0	110.2330	121.4987	78.9919	0.2376	112	89
2	1312.0000	2.0000	8	0	110.1877	121.3999	78.9664	0.2288	130	90
0	1313.0000	2.0000	0	3	0.0000	0.0000	0.0000	0.0000	116	80
2	1314.0000	2.0000	8	0	110.0915	121.5361	78.9085	0.2935	109	84
2	1315.0000	2.0000	7	0	109.5259	121.1830	78.5695	0.5949	123	87
2	1316.0000	2.0000	7	0	110.0252	121.5053	78.6843	0.3158	119	87
2	1317.0000	2.0000	7	0	110.1881	121.4930	78.9916	0.2072	110	85
2	1318.0000	2.0000	8	0	110.2455	121.4942	78.9654	0.2305	120	87
2	1319.0000	2.0000	7	0	109.9651	121.6275	78.8380	0.4270	100	83
2	1320.0000	2.0000	7	0	109.9800	121.5652	78.9255	0.4779	116	86
2	1321.0000	2.0000	8	0	110.1221	121.5040	79.0254	0.2885	128	89
2	1322.0000	2.0000	6	0	109.8827	121.6343	78.5095	0.4063	110	81
2	1323.0000	2.0000	7	0	110.2183	121.4280	78.9986	0.2067	127	92
2	1324.0000	2.0000	7	0	109.9005	121.4816	78.9192	0.3393	123	88
2	1325.0000	2.0000	6	0	110.0606	121.5345	78.8723	0.4402	121	84
2	1326.0000	2.0000	7	0	110.1835	121.5555	78.8173	0.5222	129	88
2	1327.0000	2.0000	8	0	109.8553	121.6093	78.8555	0.3997	111	85
2	1328.0000	2.0000	7	0	109.9708	121.4414	78.8413	0.3141	120	87
2	1329.0000	2.0000	7	0	110.0439	121.5405	79.0207	0.3523	119	86
2	1330.0000	2.0000	7	0	109.9831	121.4486	78.8740	0.3269	113	84
2	1331.0000	2.0000	7	0	110.0838	121.5183	78.8983	0.4039	113	87
2	1332.0000	2.0000	8	0	109.7727	121.6020	78.9222	0.4827	113	85
2	1333.0000	2.0000	6	0	110.0358	121.3201	78.8912	0.2561	112	90
2	1334.0000	2.0000	7	0	110.0703	121.2452	78.9159	0.1759	112	82
2	1335.0000	2.0000	7	0	110.1216	121.4393	78.9895	0.1758	125	83
2	1336.0000	2.0000	7	0	110.0491	121.5445	78.8276	0.4769	122	85
2	1337.0000	2.0000	7	0	110.0482	121.5442	78.9922	0.3372	119	83
2	1338.0000	2.0000	7	0	110.0940	121.4345	79.0161	0.3136	115	83
2	1339.0000	2.0000	8	0	110.0216	121.2062	78.4273	0.7083	128	87
2	1340.0000	2.0000	6	0	110.0775	121.2896	78.8170	0.2638	120	85
3	1341.0000	2.0000	6	0	110.2152	121.8119	78.5389	0.8536	115	83
2	1342.0000	2.0000	7	0	109.8233	121.4960	78.7947	0.4510	110	87
2	1343.0000	2.0000	7	0	110.1840	121.3939	79.0052	0.2750	116	85
2	1344.0000	2.0000	8	0	110.3086	121.4808	79.0083	0.2408	118	83
2	1345.0000	2.0000	7	0	109.7706	121.3224	78.8129	0.4792	119	87
2	1346.0000	2.0000	7	0	110.1370	121.2791	78.8527	0.1605	120	87
2	1347.0000	2.0000	7	0	109.8038	121.6105	78.6195	0.3770	121	89
2	1348.0000	2.0000	8	0	109.8173	121.5173	78.5851	0.5533	125	86
2	1349.0000	2.0000	7	0	110.0368	121.4811	78.8676	0.4430	110	80
2	1350.0000	2.0000	7	0	109.8410	121.5516	78.8098	0.4456	122	83
2	1351.0000	2.0000	8	0	110.1676	121.4146	78.9274	0.2545	109	82
2	1352.0000	2.0000	6	0	110.2073	121.4404	78.9484	0.2541	104	76
2	1353.0000	2.0000	6	0	109.9940	121.3683	78.9088	0.3395	104	71
0	1354.0000	2.0000	0	3	0.0000	0.0000	0.0000	0.0000	102	73
2	1355.0000	2.0000	6	0	110.1549	121.5013	78.5190	0.3490	93	67
0	1356.0000	2.0000	0	3	0.0000	0.0000	0.0000	0.0000	70	67
0	1357.0000	2.0000	0	3	0.0000	0.0000	0.0000	0.0000	90	66
1	1358.0000	2.0000	8	0	116.1097	161.9875	105.7584	0.3913	95	75
1	1359.0000	2.0000	8	0	116.3193	161.9021	105.9220	0.4416	100	78
1	1360.0000	2.0000	10	0	116.2540	161.7572	105.8447	0.5448	111	89
1	1361.0000	2.0000	10	0	116.2599	161.7608	105.8649	0.3701	117	87
1	1362.0000	2.0000	10	0	116.5146	161.7840	105.9208	0.3329	126	96
1	1363.0000	2.0000	10	0	116.4818	161.8688	106.0734	0.3306	126	106
1	1364.0000	2.0000	10	0	116.5804	161.8344	106.0140	0.3797	124	106
1	1365.0000	2.0000	10	0	116.6572	161.8758	106.0947	0.3224	118	105
1	1366.0000	2.0000	10	0	116.5076	161.9242	106.1222	0.3609	132	114
1	1367.0000	2.0000	10	0	116.4286	161.8261	106.0382	0.3720	121	106
1	1368.0000	2.0000	10	0	116.7033	161.8430	106.1971	0.2578	126	112
1	1369.0000	2.0000	10	0	116.6556	161.9496	106.3191	0.3415	131	107
1	1370.0000	2.0000	10	0	116.2572	161.9318	105.8917	0.5355	130	115
1	1371.0000	2.0000	10	0	116.6948	161.9587	106.3208	0.3341	126	110
1	1372.0000	2.0000	10	0	116.7001	161.9185	106.2641	0.3559	135	109
1	1373.0000	2.0000	10	0	116.5021	161.7868	105.9842	0.3264	132	113
1	1374.0000	2.0000	10	0	116.4612	161.8725	106.1313	0.4037	122	105
1	1375.0000	2.0000	10	0	116.5011	161.8409	106.0081	0.3599	125	112
1	1376.0000	2.0000	10	0	116.7693	161.9254	106.3511	0.2972	125	112
1	1377.0000	2.0000	10	0	116.2728	161.9009	105.7860	0.4917	126	115
1	1378.0000	2.0000	10	0	116.6645	161.8786	106.1507	0.2991	121	114
1	1379.0000	2.0000	10	0	116.3976	161.8476	106.0108	0.4541	132	117
1	1380.0000	2.0000	9	0	116.8683	161.8935	106.3583	0.2684	132	117
1	1381.0000	2.0000	10	0	116.6036	161.9051	106.1761	0.3551	126	110
1	1382.0000	2.0000	10	0	116.5963	161.9196	106.2042	0.3481	127	113
1	1383.0000	2.0000	10	0	116.6130	161.9478	106.1163	0.3071	129	117
1	1384.0000	2.0000	10	0	116.6072	161.8066	106.0396	0.3673	124	114
1	1385.0000	2.0000	10	0	116.7029	161.8180	106.1494	0.2834	126	120
1	1386.0000	2.0000	10	0	116.3894	161.9095	105.9835	0.3536	131	117
1	1387.0000	2.0000	10	0	116.3305	161.6894	105.7432	0.2958	131	120
1	1388.0000	2.0000	10	0	116.8428	161.8533	106.2822	0.2641	140	119
1	1389.0000	2.0000	10	0	116.6930	161.8700	106.1555	0.2972	136	115
1	1390.0000	2.0000	10	0	116.6438	161.8764	106.1322	0.3267	131	115
1	1391.0000	2.0000	10	0	116.6621	161.9277	106.2419	0.2993	122	111
1	1392.0000	2.0000	10	0	116.4315	161.9758	105.9924	0.3088	123	110
1	1393.0000	2.0000	9	0	116.5709	161.9158	106.1735	0.2912	118	101
1	1394.0000	2.0000	10	0	116.2401	161.9251	105.6859	0.3283	134	101
1	1395.0000	2.0000	10	0	116.2801	162.0731	105.8162	0.3500	126	91
1	1396.0000	2.0000	10	0	116.1737	162.2580	105.7938	0.4161	118	96
1	1397.0000	2.0000	10	0	115.8175	161.9503	105.3659	0.4118	140	107
1	1398.0000	2.0000	10	0	116.2289	161.8918	105.6936	0.3390	114	97
1	1399.0000	2.0000	10	0	116.1293	161.9387	105.7790	0.4210	138	110
1	1400.0000	2.0000	9	0	116.0632	161.9441	105.6540	0.3237	121	109
1	1401.0000	2.0000	10	0	116.3424	161.9748	105.8415	0.2826	118	109
1	1402.0000	2.0000	10	0	116.0023	162.0932	105.6560	0.5086	139	116
1	1403.0000	2.0000	10	0	116.0162	161.9127	105.5144	0.2946	132	116
1	1404.0000	2.0000	10	0	115.9429	161.9300	105.4427	0.3590	130	113
1	1405.0000	2.0000	10	0	116.2563	162.0369	105.8340	0.2898	129	112
1	1406.0000	2.0000	10	0	115.9362	161.9596	105.5628	0.3238	139	109
1	1407.0000	2.0000	10	0	116.0183	161.9929	105.6854	0.2827	127	112
1	1408.0000	2.0000	10	0	116.0257	162.0269	105.5878	0.3980	135	118
1	1409.0000	2.0000	10	0	116.1932	161.9432	105.7801	0.3058	137	112
1	1410.0000	2.0000	10	0	116.2476	161.9730	105.8055	0.3107	123	111
1	1411.0000	2.0000	10	0	116.1264	161.9042	105.6348	0.3106	123	107
1	1412.0000	2.0000	10	0	115.7183	162.2308	105.4504	0.5201	130	112
1	1413.0000	2.0000	10	0	115.9565	162.0250	105.5788	0.2917	125	115
1	1414.0000	2.0000	9	0	116.0877	162.0909	105.6832	0.3512	122	103
1	1415.0000	2.0000	10	0	115.6768	162.1737	105.3911	0.4200	134	112
1	1416.0000	2.0000	9	0	116.2926	162.0415	105.9581	0.2795	136	112
1	1417.0000	2.0000	10	0	116.0967	162.0366	105.6651	0.3067	133	112
1	1418.0000	2.0000	10	0	115.9253	161.9529	105.4186	0.3467	133	115
1	1419.0000	2.0000	10	0	116.0385	161.9111	105.5275	0.3416	129	115
1	1420.0000	2.0000	10	0	116.1109	161.8957	105.5352	0.4107	149	117
1	1421.0000	2.0000	10	0	116.0752	161.9927	105.5548	0.3181	147	118
1	1422.0000	2.0000	10	0	116.0767	161.9585	105.4899	0.2585	131	122
1	1423.0000	2.0000	10	0	116.1243	161.9796	105.7128	0.3458	137	108
1	1424.0000	2.0000	10	0	116.1811	161.8973	105.6640	0.3709	141	119
1	1425.0000	2.0000	10	0	116.0616	162.0155	105.4699	0.2699	133	115
1	1426.0000	2.0000	9	0	116.0261	161.8773	105.6149	0.2569	122	105
1	1427.0000	2.0000	10	0	116.3167	161.9901	105.8609	0.2983	128	110
1	1428.0000	2.0000	10	0	115.9500	161.9348	105.5465	0.3308	134	113
1	1429.0000	2.0000	10	0	115.7903	161.8409	105.3165	0.3145	133	116
1	1430.0000	2.0000	10	0	115.6632	161.9396	105.2683	0.3405	138	116
1	1431.0000	2.0000	10	0	115.9363	161.9059	105.4589	0.3698	129	116
1	1432.0000	2.0000	10	0	115.7179	162.0008	105.3780	0.3594	126	109
1	1433.0000	2.0000	10	0	115.6716	161.8960	105.3377	0.4885	133	114
1	1434.0000	2.0000	10	0	116.0366	161.9297	105.5719	0.2421	130	116
1	1435.0000	2.0000	10	0	115.9303	161.8011	105.5875	0.1628	132	120
1	1436.0000	2.0000	10	0	116.0270	161.9680	105.6503	0.3180	130	114
1	1437.0000	2.0000	10	0	116.1718	162.0195	105.7671	0.3209	131	116
1	1438.0000	2.0000	10	0	115.6950	161.9071	105.3147	0.3291	129	115
1	1439.0000	2.0000	10	0	116.0344	161.9195	105.5730	0.2439	134	120
1	1440.0000	2.0000	10	0	115.8962	161.9544	105.4691	0.3318	134	121
1	1441.0000	2.0000	10	0	116.0230	161.8643	105.5081	0.3593	133	120
1	1442.0000	2.0000	10	0	115.8128	161.8916	105.3595	0.2744	124	112
1	1443.0000	2.0000	10	0	116.1968	161.9739	105.7466	0.2969	129	114
1	1444.0000	2.0000	10	0	115.9907	161.8720	105.5499	0.3160	126	113
1	1445.0000	2.0000	10	0	115.9002	161.9544	105.4860	0.2855	129	113
1	1446.0000	2.0000	10	0	115.8177	161.8525	105.3615	0.3274	122	110
1	1447.0000	2.0000	10	0	116.0408	161.9540	105.7154	0.3239	137	115
1	1448.0000	2.0000	10	0	115.8387	161.8488	105.3661	0.3685	140	113
1	1449.0000	2.0000	10	0	115.7688	161.8362	105.3861	0.3047	134	118
1	1450.0000	2.0000	10	0	115.8019	162.0106	105.4621	0.3239	134	118
1	1451.0000	2.0000	10	0	115.7068	161.9610	105.3337	0.4285	134	115
1	1452.0000	2.0000	10	0	115.7969	162.0075	105.5624	0.3804	122	115
1	1453.0000	2.0000	10	0	115.7768	161.9188	105.4297	0.4278	129	115
1	1454.0000	2.0000	10	0	115.7363	162.0067	105.3769	0.3095	127	111
1	1455.0000	2.0000	10	0	116.0216	161.9404	105.6429	0.3249	130	118
1	1456.0000	2.0000	10	0	115.8418	161.8956	105.4579	0.2646	126	115
1	1457.0000	2.0000	10	0	116.0860	161.9446	105.6160	0.2985	133	114
1	1458.0000	2.0000	10	0	115.4022	161.9046	104.8779	0.3557	129	116
1	1459.0000	2.0000	10	0	115.8241	161.8423	105.3636	0.3357	134	114
1	1460.0000	2.0000	10	0	115.5414	161.9455	105.0689	0.4518	128	120
1	1461.0000	2.0000	10	0	115.3763	161.9211	105.0671	0.4213	131	115
1	1462.0000	2.0000	10	0	115.4460	161.9413	105.0263	0.4898	139	116
1	1463.0000	2.0000	10	0	115.4573	161.9552	105.1087	0.4190	129	112
1	1464.0000	2.0000	10	0	115.9243	161.9854	105.5679	0.3295	128	116
1	1465.0000	2.0000	10	0	115.8825	161.9368	105.4507	0.3822	136	117
1	1466.0000	2.0000	10	0	115.9539	161.9186	105.5417	0.2941	132	114
1	1467.0000	2.0000	10	0	115.8978	161.9365	105.3946	0.3353	130	107
1	1468.0000	2.0000	10	0	115.9854	161.8688	105.5034	0.3529	135	116
1	1469.0000	2.0000	10	0	116.0614	161.9589	105.6565	0.2985	127	115
1	1470.0000	2.0000	10	0	116.0501	161.9130	105.6031	0.3477	133	118
1	1471.0000	2.0000	10	0	115.7506	161.8059	105.4462	0.2990	122	106
1	1472.0000	2.0000	10	0	116.1250	161.9568	106.1232	0.6738	129	110
1	1473.0000	2.0000	10	0	115.6793	161.7941	105.3208	0.4037	129	115
1	1474.0000	2.0000	10	0	115.9588	161.9476	105.6045	0.2826	131	113
1	1475.0000	2.0000	10	0	115.7559	161.8694	105.2542	0.3264	126	112
1	1476.0000	2.0000	10	0	115.9564	161.8946	105.5879	0.3145	129	112
1	1477.0000	2.0000	10	0	115.9766	161.8467	105.5439	0.3831	137	115
1	1478.0000	2.0000	10	0	115.8472	161.8076	105.3419	0.2922	133	117
1	1479.0000	2.0000	10	0	115.7094	161.9187	105.4740	0.3593	134	115
1	1480.0000	2.0000	10	0	115.8406	161.9055	105.3596	0.4105	126	109
1	1481.0000	2.0000	10	0	115.9642	161.9669	105.5330	0.3199	128	112
1	1482.0000	2.0000	10	0	115.6661	161.8985	105.3204	0.3339	133	112
1	1483.0000	2.0000	10	0	115.8261	161.9589	105.5391	0.3353	134	114
1	1484.0000	2.0000	10	0	116.1402	161.9011	105.6602	0.3149	122	111
1	1485.0000	2.0000	10	0	116.0121	161.8944	105.5480	0.2779	134	114
1	1486.0000	2.0000	10	0	115.8855	161.9496	105.5141	0.2652	128	109
1	1487.0000	2.0000	10	0	116.1164	161.8786	105.5848	0.3403	137	112
1	1488.0000	2.0000	10	0	115.7652	161.8190	105.2610	0.2011	139	110
1	1489.0000	2.0000	10	0	116.0796	161.9408	105.7786	0.3849	133	113
1	1490.0000	2.0000	10	0	116.0809	161.8400	105.6190	0.3045	127	106
1	1491.0000	2.0000	10	0	116.0635	161.8367	105.6122	0.4171	129	110
1	1492.0000	2.0000	10	0	116.0709	161.9967	105.5586	0.3051	133	112
1	1493.0000	2.0000	10	0	116.1733	161.9218	105.4117	0.4165	133	113
1	1494.0000	2.0000	10	0	115.9557	161.8220	105.4433	0.4837	132	108
1	1495.0000	2.0000	10	0	115.5717	161.9208	105.4473	0.5119	128	96
1	1496.0000	2.0000	9	0	115.2392	162.0509	104.5399	0.6250	127	98
1	1497.0000	2.0000	9	0	115.9400	162.5736	104.6957	0.4496	126	98
1	1498.0000	2.0000	9	0	116.6759	162.8370	105.1936	0.2690	134	102
1	1499.0000	2.0000	9	0	116.4021	163.0207	104.8768	0.4687	126	97
1	1500.0000	2.0000	10	0	116.3300	162.8794	104.7472	0.3746	143	117
1	1501.0000	2.0000	10	0	116.5895	162.8076	104.8372	0.3924	134	112
1	1502.0000	2.0000	9	0	116.4874	162.8619	104.7951	0.3675	128	110
1	1503.0000	2.0000	9	0	116.0153	163.0132	104.4953	0.5890	135	113
1	1504.0000	2.0000	8	0	116.7967	162.8543	104.9804	0.3999	137	116
1	1505.0000	2.0000	10	0	115.7209	162.8534	104.0865	0.5236	132	116
1	1506.0000	2.0000	10	0	116.3722	162.8509	104.7208	0.3884	131	106
1	1507.0000	2.0000	10	0	116.8160	162.8433	105.1531	0.2080	128	111
1	1508.0000	2.0000	9	0	116.4364	162.8119	104.8143	0.3450	128	113
1	1509.0000	2.0000	10	0	116.7093	162.9253	104.9213	0.2696	128	115
1	1510.0000	2.0000	10	0	115.9842	162.8418	104.3063	0.4927	136	116
1	1511.0000	2.0000	9	0	116.2593	162.8359	104.6081	0.4025	129	115
1	1512.0000	2.0000	10	0	116.0109	162.7453	104.3652	0.4513	131	119
1	1513.0000	2.0000	10	0	116.0579	162.6744	104.4878	0.5934	129	113
1	1514.0000	2.0000	10	0	116.4243	162.8073	104.6404	0.4043	128	118
1	1515.0000	2.0000	10	0	116.4384	162.7924	104.7356	0.4336	134	120
1	1516.0000	2.0000	10	0	116.4680	162.7190	104.6291	0.3700	136	122
1	1517.0000	2.0000	10	0	116.6384	162.7589	104.7014	0.3811	136	121
1	1518.0000	2.0000	10	0	116.4188	162.8477	104.7838	0.4402	129	124
1	1519.0000	2.0000	10	0	116.7246	162.8397	104.9291	0.2818	136	119
1	1520.0000	2.0000	10	0	116.5212	162.8243	104.7403	0.3950	135	121
1	1521.0000	2.0000	10	0	116.6624	162.9506	104.9214	0.3668	136	119
1	1522.0000	2.0000	10	0	116.3570	162.8891	104.6222	0.3796	128	115
1	1523.0000	2.0000	10	0	116.4960	162.8104	104.6855	0.3505	134	120
1	1524.0000	2.0000	10	0	116.3867	162.7969	104.5133	0.3474	131	117
1	1525.0000	2.0000	10	0	116.3364	162.7521	104.4822	0.3880	136	118
1	1526.0000	2.0000	9	0	116.4703	162.8426	104.6918	0.3944	126	114
1	1527.0000	2.0000	10	0	116.5082	162.8914	104.7937	0.3276	133	124
1	1528.0000	2.0000	10	0	116.7298	162.8858	104.9402	0.2775	130	123
1	1529.0000	2.0000	10	0	116.2274	162.9090	104.6316	0.4773	139	118
1	1530.0000	2.0000	10	0	116.2572	162.7657	104.3967	0.3698	127	120
1	1531.0000	2.0000	10	0	116.3467	162.8910	104.6088	0.3664	127	108
1	1532.0000	2.0000	9	0	116.3950	162.7871	104.6216	0.4895	128	116
1	1533.0000	2.0000	10	0	115.9855	162.8031	104.1666	0.5138	128	116
1	1534.0000	2.0000	10	0	116.2217	162.8062	104.3904	0.3760	126	117
1	1535.0000	2.0000	10	0	116.3451	162.7094	104.4122	0.4063	125	118
1	1536.0000	2.0000	9	0	116.8728	162.9027	104.9623	0.2942	128	112
1	1537.0000	2.0000	10	0	116.3526	162.7025	104.4217	0.4136	123	120
1	1538.0000	2.0000	9	0	116.6046	162.8793	104.8016	0.2679	135	117
1	1539.0000	2.0000	10	0	116.6627	162.8113	104.6212	0.3538	128	118
1	1540.0000	2.0000	10	0	116.3905	162.7403	104.4996	0.3441	129	122
1	1541.0000	2.0000	10	0	116.3172	162.7399	104.3689	0.4560	129	118
1	1542.0000	2.0000	10	0	116.5214	162.7530	104.5766	0.3342	126	122
1	1543.0000	2.0000	10	0	116.4535	162.7766	104.5324	0.3581	132	122
1	1544.0000	2.0000	9	0	116.2764	162.7305	104.3692	0.4629	129	118
1	1545.0000	2.0000	10	0	116.4471	162.8063	104.5468	0.4233	127	117
1	1546.0000	2.0000	9	0	116.4676	162.8436	104.5452	0.3579	123	118
1	1547.0000	2.0000	10	0	116.1730	162.7403	104.2931	0.2470	130	114
1	1548.0000	2.0000	10	0	116.4953	162.7834	104.5828	0.3472	124	107
1	1549.0000	2.0000	10	0	116.3524	162.7731	104.5714	0.4559	134	105
1	1550.0000	2.0000	10	0	116.6330	162.8186	104.7378	0.3185	122	114
1	1551.0000	2.0000	10	0	116.4532	162.8220	104.5882	0.3513	123	122
1	1552.0000	2.0000	10	0	116.2551	162.8342	104.3371	0.4098	119	119
1	1553.0000	2.0000	10	0	116.3542	162.7737	104.4119	0.3224	120	119
1	1554.0000	2.0000	10	0	116.2943	162.8474	104.3784	0.3657	122	119
1	1555.0000	2.0000	10	0	116.6786	162.8713	104.6222	0.2839	127	121
1	1556.0000	2.0000	10	0	116.2625	162.8124	104.3016	0.4148	122	119
1	1557.0000	2.0000	9	0	116.3571	162.8687	104.5032	0.3803	131	118
1	1558.0000	2.0000	9	0	116.3566	162.7873	104.4334	0.3788	122	117
1	1559.0000	2.0000	10	0	116.4462	162.7816	104.4448	0.4018	136	123
1	1560.0000	2.0000	10	0	116.1788	162.8458	104.2406	0.4414	136	127
1	1561.0000	2.0000	9	0	116.5100	162.8459	104.6893	0.3117	125	111
1	1562.0000	2.0000	10	0	116.3416	162.9356	104.5223	0.3518	125	113
1	1563.0000	2.0000	10	0	116.4049	162.8016	104.3961	0.4058	129	119
1	1564.0000	2.0000	10	0	116.2375	162.6752	104.0782	0.4259	131	122
1	1565.0000	2.0000	10	0	116.3069	162.7525	104.2153	0.4456	128	122
1	1566.0000	2.0000	10	0	116.5093	162.8155	104.4120	0.3213	127	125
1	1567.0000	2.0000	10	0	116.4119	162.8454	104.2868	0.2737	120	120
1	1568.0000	2.0000	9	0	116.5916	162.8514	104.6621	0.3175	128	120
1	1569.0000	2.0000	10	0	116.3454	162.7674	104.2972	0.4724	132	120
1	1570.0000	2.0000	10	0	116.3569	162.7371	104.1420	0.3812	121	118
1	1571.0000	2.0000	10	0	116.1651	162.9097	104.2282	0.4101	126	126
1	1572.0000	2.0000	9	0	116.6278	162.8884	104.6459	0.3165	128	110
1	1573.0000	2.0000	9	0	116.4943	162.7847	104.3764	0.3697	127	119
1	1574.0000	2.0000	9	0	116.5240	162.8132	104.5798	0.3072	123	114
1	1575.0000	2.0000	9	0	116.5437	162.7405	104.3986	0.3970	127	121
1	1576.0000	2.0000	9	0	116.3666	162.7222	104.2975	0.3698	124	121
1	1577.0000	2.0000	9	0	116.6099	162.8129	104.6083	0.3295	132	116
1	1578.0000	2.0000	9	0	116.6970	162.8884	104.6664	0.3407	124	117
1	1579.0000	2.0000	10	0	116.5842	162.7620	104.4571	0.3592	125	123
1	1580.0000	2.0000	10	0	116.3924	162.7863	104.3186	0.3583	127	130
1	1581.0000	2.0000	10	0	116.2119	162.7685	104.1831	0.3608	120	125
1	1582.0000	2.0000	10	0	116.2007	162.7853	104.1091	0.3944	127	124
1	1583.0000	2.0000	10	0	116.1611	162.8444	104.1015	0.3744	129	123
1	1584.0000	2.0000	10	0	116.4302	162.8472	104.3403	0.3473	123	125
1	1585.0000	2.0000	10	0	116.2066	162.7815	104.1836	0.4092	124	121
1	1586.0000	2.0000	10	0	116.3107	162.8328	104.2164	0.3653	121	123
1	1587.0000	2.0000	10	0	116.3415	162.7691	104.1833	0.2769	126	124
1	1588.0000	2.0000	10	0	116.2276	162.8561	104.2486	0.3361	117	119
1	1589.0000	2.0000	9	0	116.2888	162.7630	104.0838	0.3295	129	119
1	1590.0000	2.0000	10	0	116.0493	162.7518	104.0325	0.3401	126	119
1	1591.0000	2.0000	10	0	116.2124	162.8310	104.1819	0.2526	125	125
1	1592.0000	2.0000	9	0	116.3828	162.7035	104.3494	0.3119	125	112
1	1593.0000	2.0000	10	0	116.2973	162.7197	104.1459	0.3689	123	122
1	1594.0000	2.0000	10	0	116.1313	162.7208	104.0447	0.3843	118	119
1	1595.0000	2.0000	10	0	116.0647	162.7021	103.9971	0.4214	117	124
1	1596.0000	2.0000	10	0	116.3239	162.7063	104.2169	0.4158	124	123
1	1597.0000	2.0000	10	0	115.9811	162.5593	103.9972	0.4125	137	125
1	1598.0000	2.0000	10	0	116.0702	162.7534	104.1000	0.3690	128	118
1	1599.0000	2.0000	10	0	116.0113	162.5565	103.8777	0.3675	116	119
1	1600.0000	2.0000	10	0	116.6940	162.9257	104.7088	0.3813	117	123
1	1601.0000	2.0000	10	0	115.6392	162.3816	103.5075	0.6242	119	115
1	1602.0000	2.0000	10	0	115.9607	162.6928	103.9446	0.4074	119	115
1	1603.0000	2.0000	10	0	115.5893	162.5856	103.5059	0.3413	142	114
1	1604.0000	2.0000	10	0	115.5335	162.4817	103.3449	0.4257	128	112
1	1605.0000	2.0000	10	0	115.5958	162.6810	103.7619	0.4904	124	118
1	1606.0000	2.0000	10	0	115.5789	162.4882	103.5499	0.4421	119	115
1	1607.0000	2.0000	10	0	115.6919	162.5546	103.7203	0.4450	124	121
1	1608.0000	2.0000	10	0	115.3216	162.4007	103.3154	0.5595	127	120
1	1609.0000	2.0000	10	0	114.8164	162.3059	102.8438	0.5322	126	119
1	1610.0000	2.0000	10	0	115.3784	162.3638	103.2557	0.4279	122	113
1	1611.0000	2.0000	10	0	115.2972	162.2713	103.1646	0.5025	134	114
2	0.0000	3.0000	9	0	29.1699	9.3479	91.4680	0.2473	99	74
2	1.0000	3.0000	8	0	31.6605	9.2057	89.6005	0.6412	89	71
2	2.0000	3.0000	7	0	30.5068	9.1572	90.5877	0.5624	102	75
2	3.0000	3.0000	7	0	29.3909	9.4255	91.0332	0.3358	105	75
2	4.0000	3.0000	8	0	30.1404	9.4127	90.4127	0.4049	108	78
2	5.0000	3.0000	9	0	31.0942	9.2571	89.2523	0.7446	93	76
2	6.0000	3.0000	8	0	30.0726	9.4686	90.5011	0.3433	101	80
2	7.0000	3.0000	8	0	32.9318	9.1443	87.0843	1.3237	113	79
2	8.0000	3.0000	8	0	30.0630	9.5853	90.5040	0.1984	103	76
2	9.0000	3.0000	8	0	31.0715	9.6395	89.5565	0.3258	95	78
2	10.0000	3.0000	8	0	29.5526	9.4734	90.9640	0.2233	96	85
2	11.0000	3.0000	7	0	29.1451	9.5785	91.5421	0.2508	101	83
2	12.0000	3.0000	8	0	30.4497	9.5893	90.5443	0.5773	102	81
2	13.0000	3.0000	9	0	28.4503	9.4410	92.2478	0.3595	105	84
2	14.0000	3.0000	9	0	30.0276	9.3702	90.7711	0.4365	111	83
2	15.0000	3.0000	9	0	29.2724	9.4652	91.1887	0.2530	104	78
2	16.0000	3.0000	8	0	28.8493	9.4634	91.7426	0.3824	109	85
2	17.0000	3.0000	7	0	30.4003	9.2706	90.2660	0.3966	104	75
2	18.0000	3.0000	8	0	30.7864	9.4032	90.0898	0.2255	98	76
2	19.0000	3.0000	8	0	30.4370	9.3918	90.4250	0.2519	98	76
2	20.0000	3.0000	9	0	30.0362	9.2425	91.1545	0.5925	93	72
2	21.0000	3.0000	9	0	29.8344	9.3512	91.0126	0.5544	87	75
2	22.0000	3.0000	8	0	30.7507	9.3466	90.1853	0.2982	99	71
2	23.0000	3.0000	7	0	29.9986	9.4093	90.8517	0.3823	97	68
2	24.0000	3.0000	7	0	29.1857	9.3147	91.5692	0.4615	105	76
2	25.0000	3.0000	8	0	31.7140	9.3641	89.3976	0.6465	101	76
2	26.0000	3.0000	9	0	30.6899	9.3936	89.3678	0.6467	109	79
2	27.0000	3.0000	8	0	28.4978	9.3620	91.8682	0.5611	104	77
2	28.0000	3.0000	8	0	28.5175	9.3222	91.9060	0.4970	105	81
2	29.0000	3.0000	9	0	29.0404	9.6064	91.3931	0.3968	94	81
2	30.0000	3.0000	10	0	28.8238	9.4590	91.3847	0.5915	103	84
2	31.0000	3.0000	8	0	29.8559	9.6715	90.4173	0.2721	108	83
2	32.0000	3.0000	8	0	29.0534	9.7440	91.0580	0.5696	101	80
2	33.0000	3.0000	8	0	28.3867	9.7421	91.4601	0.3731	99	80
2	34.0000	3.0000	9	0	29.0342	9.9147	91.1239	0.3346	99	81
2	35.0000	3.0000	8	0	26.7768	9.5487	93.1946	0.5012	116	83
2	36.0000	3.0000	7	0	27.7751	9.6940	92.2378	0.3661	92	69
2	37.0000	3.0000	7	0	29.0349	9.7865	90.9760	0.1961	85	59
2	38.0000	3.0000	9	0	28.4468	9.6542	91.4957	0.6673	65	58
2	39.0000	3.0000	6	0	29.3232	9.8629	90.5561	1.1452	68	51
2	40.0000	3.0000	7	0	29.8912	9.5589	91.0615	0.8846	43	44
0	41.0000	3.0000	0	3	0.0000	0.0000	0.0000	0.0000	42	39
0	42.0000	3.0000	0	3	0.0000	0.0000	0.0000	0.0000	41	43
0	43.0000	3.0000	0	3	0.0000	0.0000	0.0000	0.0000	40	48
0	44.0000	3.0000	0	3	0.0000	0.0000	0.0000	0.0000	33	44
0	45.0000	3.0000	0	3	0.0000	0.0000	0.0000	0.0000	44	43
3	46.0000	3.0000	6	0	1.9905	8.8427	133.6914	1.0215	44	41
0	47.0000	3.0000	0	3	0.0000	0.0000	0.0000	0.0000	34	41
1	48.0000	3.0000	7	0	2.4727	38.4546	124.7709	0.4614	46	46
0	49.0000	3.0000	0	3	0.0000	0.0000	0.0000	0.0000	33	42
1	50.0000	3.0000	7	0	2.6363	38.7006	124.4379	1.2046	32	49
0	51.0000	3.0000	0	3	0.0000	0.0000	0.0000	0.0000	53	50
1	52.0000	3.0000	6	0	95.9630	144.4228	131.4827	0.8276	42	60
1	53.0000	3.0000	7	0	1.2765	38.6032	125.8817	0.3656	48	59
1	54.0000	3.0000	8	0	2.0367	38.3036	124.8185	1.1446	62	64
1	55.0000	3.0000	7	0	2.4676	39.1488	124.2795	0.6066	54	61
1	56.0000	3.0000	10	0	2.6530	39.2436	124.3919	0.3672	73	74
1	57.0000	3.0000	10	0	2.8864	39.3060	124.1885	0.3878	77	77
1	58.0000	3.0000	10	0	2.2686	38.8335	125.3784	0.6867	71	83
1	59.0000	3.0000	9	0	2.6968	39.0975	124.6421	0.7920	74	69
1	60.0000	3.0000	10	0	2.1365	39.3056	124.8247	0.5707	85	79
1	61.0000	3.0000	10	0	2.6302	39.4698	124.4566	0.2537	86	87
1	62.0000	3.0000	10	0	2.9991	39.2008	124.4993	0.5661	90	80
1	63.0000	3.0000	8	0	2.7867	39.3841	124.3201	0.3947	89	78
1	64.0000	3.0000	9	0	2.4459	39.4794	124.6340	0.2259	77	84
1	65.0000	3.0000	9	0	2.7436	39.4888	124.2971	0.3202	79	82
1	66.0000	3.0000	9	0	2.7546	39.6018	124.2988	0.3579	86	80
1	67.0000	3.0000	9	0	3.2651	39.5335	124.0662	0.2122	93	81
1	68.0000	3.0000	7	0	2.5903	39.4013	124.4881	0.2454	89	87
1	69.0000	3.0000	9	0	3.5450	39.4827	123.5416	0.3309	84	83
1	70.0000	3.0000	9	0	3.1191	39.6703	123.9939	0.2255	88	82
1	71.0000	3.0000	7	0	2.8469	39.6452	124.3250	0.1490	91	85
1	72.0000	3.0000	7	0	3.1261	39.5952	123.9043	0.2300	93	75
1	73.0000	3.0000	10	0	2.7008	39.4848	124.2186	0.3277	96	84
1	74.0000	3.0000	8	0	2.9075	39.6015	124.1611	0.2187	93	81
1	75.0000	3.0000	8	0	3.1812	39.6215	123.7615	0.3998	82	77
1	76.0000	3.0000	8	0	3.6413	39.6225	123.5088	0.5717	91	77
1	77.0000	3.0000	7	0	3.6672	39.5201	123.8131	0.4207	88	70
1	78.0000	3.0000	7	0	2.9410	39.6208	124.1317	0.2576	88	73
1	79.0000	3.0000	7	0	2.1817	38.9713	125.4625	1.1952	82	70
1	80.0000	3.0000	8	0	3.2121	39.5391	123.6260	0.4781	89	70
1	81.0000	3.0000	8	0	3.3178	39.5482	123.5184	0.3149	80	78
1	82.0000	3.0000	7	0	2.9796	39.5407	124.1083	0.1857	92	79
1	83.0000	3.0000	7	0	2.2511	39.5768	124.5325	0.4081	79	74
1	84.0000	3.0000	7	0	2.9741	39.6447	123.9145	0.3188	78	72
1	85.0000	3.0000	8	0	3.7261	39.6887	123.3119	0.1656	84	71
1	86.0000	3.0000	10	0	3.6060	39.6199	123.3280	0.3634	72	78
1	87.0000	3.0000	9	0	3.1487	39.6216	124.0616	0.1928	77	77
1	88.0000	3.0000	9	0	3.5554	39.6168	123.6219	0.2509	79	83
1	89.0000	3.0000	8	0	3.6659	39.5682	123.4664	0.3518	92	85
1	90.0000	3.0000	9	0	3.2753	39.5889	123.7102	0.3810	88	86
1	91.0000	3.0000	9	0	3.4012	39.7445	123.7524	0.3716	85	89
1	92.0000	3.0000	7	0	5.4114	39.6585	121.8284	0.5542	85	83
1	93.0000	3.0000	8	0	3.1771	39.7418	123.6895	0.1687	87	90
1	94.0000	3.0000	10	0	3.3473	39.6954	123.5185	0.3506	89	99
1	95.0000	3.0000	10	0	3.3892	39.6463	123.6533	0.4946	85	92
1	96.0000	3.0000	9	0	3.8428	39.7900	123.2809	0.2236	91	90
1	97.0000	3.0000	9	0	3.0401	39.7663	123.9689	0.2446	86	93
1	98.0000	3.0000	9	0	3.5599	39.7282	123.6967	0.1344	98	84
1	99.0000	3.0000	9	0	3.3301	39.6930	123.5914	0.3421	90	84
1	100.0000	3.0000	8	0	3.7785	39.7523	123.5416	0.1871	86	85
1	101.0000	3.0000	7	0	3.1942	39.7267	124.0598	0.1371	82	89
1	102.0000	3.0000	8	0	3.1669	39.6514	123.9597	0.2543	83	90
1	103.0000	3.0000	8	0	3.4966	39.7502	123.7563	0.1138	81	85
1	104.0000	3.0000	8	0	3.3171	39.7204	123.6456	0.3314	94	86
1	105.0000	3.0000	8	0	3.8453	39.6944	123.4583	0.3508	83	87
1	106.0000	3.0000	8	0	3.4650	39.7248	123.5918	0.2528	94	86
1	107.0000	3.0000	9	0	3.5606	39.7383	123.4273	0.2756	88	86
1	108.0000	3.0000	8	0	3.3983	39.7623	123.6990	0.2182	85	78
1	109.0000	3.0000	8	0	2.7451	39.7318	124.3121	0.3553	86	79
1	110.0000	3.0000	7	0	3.6713	39.7782	123.4326	0.1856	74	81
1	111.0000	3.0000	7	0	5.2322	39.7626	122.3860	0.4815	78	76
1	112.0000	3.0000	8	0	3.5295	39.5499	123.2286	0.4033	81	66
1	113.0000	3.0000	7	0	2.2358	39.4585	124.4275	0.4103	58	62
3	114.0000	3.0000	6	0	2.7910	40.2195	231.1397	1.4953	57	52
2	115.0000	3.0000	8	0	34.3119	176.2776	94.2961	0.3103	73	62
2	116.0000	3.0000	8	0	36.7186	175.8778	96.8768	0.5145	81	66
2	117.0000	3.0000	8	0	35.5794	176.4548	95.4844	0.3809	89	72
2	118.0000	3.0000	9	0	33.2593	176.1839	93.0343	0.3718	82	68
2	119.0000	3.0000	10	0	29.7943	176.0684	89.7301	0.8173	93	75
2	120.0000	3.0000	7	0	34.7644	176.2706	94.6707	0.3681	81	76
2	121.0000	3.0000	9	0	32.0256	176.2033	91.7510	0.4800	89	78
2	122.0000	3.0000	8	0	25.6695	175.9900	85.1702	0.4900	82	72
2	123.0000	3.0000	7	0	31.6848	176.2534	91.5995	0.2555	92	77
2	124.0000	3.0000	9	0	31.0278	175.7171	90.3146	1.0259	94	85
2	125.0000	3.0000	8	0	32.1109	176.0078	91.8633	0.4863	96	76
2	126.0000	3.0000	8	0	32.1158	176.2370	91.9297	0.3408	101	83
2	127.0000	3.0000	9	0	35.8063	176.0557	95.5835	0.3014	91	78
2	128.0000	3.0000	8	0	32.4327	175.9524	92.0428	0.4508	91	75
2	129.0000	3.0000	7	0	32.1113	176.2095	91.9146	0.4525	91	71
2	130.0000	3.0000	9	0	34.0762	175.7672	93.9029	0.2578	99	77
2	131.0000	3.0000	9	0	32.9055	176.1185	92.6334	0.3269	90	83
2	132.0000	3.0000	8	0	34.8045	175.9329	94.4974	0.4311	86	75
2	133.0000	3.0000	8	0	33.4316	176.0808	93.2893	0.2339	103	79
2	134.0000	3.0000	8	0	34.2568	175.9654	93.7395	0.4552	98	80
2	135.0000	3.0000	10	0	36.3883	176.1189	96.2316	0.4271	112	83
2	136.0000	3.0000	8	0	34.3452	176.1385	94.0729	0.3064	87	84
2	137.0000	3.0000	8	0	34.8658	176.1744	94.8072	0.3683	94	71
2	138.0000	3.0000	8	0	33.0109	175.8355	92.7153	0.6277	94	77
2	139.0000	3.0000	8	0	35.9247	176.1900	95.6569	0.3248	90	82
2	140.0000	3.0000	10	0	34.0244	176.1203	93.8930	0.4241	87	81
2	141.0000	3.0000	8	0	34.5361	176.2391	94.2357	0.2769	101	78
2	142.0000	3.0000	9	0	32.0972	175.8632	91.7862	0.5381	100	79
2	143.0000	3.0000	9	0	36.1589	176.1537	95.7244	0.2855	91	78
2	144.0000	3.0000	9	0	34.3683	176.2204	94.1239	0.2569	104	81
2	145.0000	3.0000	9	0	37.7274	175.9953	97.4801	0.3085	104	78
2	146.0000	3.0000	8	0	36.4097	176.0396	96.1007	0.2327	99	78
2	147.0000	3.0000	8	0	32.3431	176.0462	91.5391	0.7088	93	73
2	148.0000	3.0000	9	0	33.5260	176.1364	93.5969	0.3768	103	79
2	149.0000	3.0000	10	0	32.7476	176.0909	92.6238	0.3399	92	79
2	150.0000	3.0000	7	0	35.6227	176.0155	95.3513	0.2758	87	73
2	151.0000	3.0000	9	0	34.8930	176.1847	94.6581	0.2743	93	77
2	152.0000	3.0000	9	0	34.9271	176.2224	94.6255	0.3075	99	77
2	153.0000	3.0000	9	0	34.3038	176.2610	94.0431	0.2492	94	87
2	154.0000	3.0000	7	0	33.7608	176.1530	93.5666	0.2728	99	77
2	155.0000	3.0000	10	0	31.4683	176.0884	91.2914	0.4581	99	76
2	156.0000	3.0000	9	0	33.3238	176.1218	93.2706	0.3667	93	72
2	157.0000	3.0000	9	0	31.6112	175.8692	91.6047	0.6722	97	76
2	158.0000	3.0000	9	0	30.2496	175.6997	89.6221	0.8326	95	74
2	159.0000	3.0000	8	0	33.2740	175.8446	92.6138	0.5361	86	69
2	160.0000	3.0000	6	0	34.3784	176.1672	94.3315	0.2385	93	70
2	161.0000	3.0000	9	0	35.5666	175.8804	95.4614	0.2943	100	76
2	162.0000	3.0000	9	0	34.6857	175.8477	94.2089	0.6701	94	79
2	163.0000	3.0000	8	0	34.5539	175.8929	94.3575	0.3101	89	80
2	164.0000	3.0000	8	0	33.1174	176.0947	92.7394	0.3646	99	81
2	165.0000	3.0000	9	0	33.8217	176.0992	93.6164	0.2815	94	80
2	166.0000	3.0000	9	0	33.9279	175.8842	93.6997	0.4275	89	83
2	167.0000	3.0000	7	0	33.0141	176.1901	92.9284	0.3062	102	78
2	168.0000	3.0000	9	0	31.7807	175.8515	91.2111	0.7394	95	77
2	169.0000	3.0000	9	0	33.3275	175.9907	92.8299	0.5308	90	86
2	170.0000	3.0000	8	0	34.5432	176.1432	94.4625	0.3276	103	78
2	171.0000	3.0000	9	0	35.1432	176.1451	94.6883	0.3965	99	85
2	172.0000	3.0000	9	0	32.8655	175.9359	92.0355	0.8133	92	85
2	173.0000	3.0000	9	0	34.5136	176.0607	94.3378	0.2846	99	83
2	174.0000	3.0000	10	0	36.8090	176.1262	96.8845	0.5756	94	84
2	175.0000	3.0000	8	0	34.6922	176.1792	94.5991	0.2555	91	78
2	176.0000	3.0000	9	0	33.0616	175.9051	92.2418	0.8206	103	84
2	177.0000	3.0000	9	0	32.9547	176.1299	92.4716	0.3811	102	83
2	178.0000	3.0000	9	0	35.8458	175.9838	95.4451	0.2812	102	86
2	179.0000	3.0000	8	0	34.1450	176.0684	93.9274	0.2518	95	78
2	180.0000	3.0000	9	0	30.5896	176.0481	90.7459	0.5856	103	82
2	181.0000	3.0000	8	0	37.5231	176.0325	97.7939	0.5706	99	80
3	182.0000	3.0000	7	0	47.1367	177.9708	286.7558	1.2493	99	82
2	183.0000	3.0000	8	0	34.2705	176.0913	94.0220	0.2857	106	88
2	184.0000	3.0000	10	0	36.1502	176.1137	95.9559	0.2989	105	87
2	185.0000	3.0000	9	0	34.4948	176.0162	94.4235	0.2525	101	83
2	186.0000	3.0000	9	0	33.6765	175.9620	93.5144	0.3697	106	79
2	187.0000	3.0000	8	0	32.6712	175.9627	92.6358	0.2866	93	80
2	188.0000	3.0000	9	0	35.1126	175.9626	94.9748	0.3032	95	86
2	189.0000	3.0000	8	0	36.1122	176.0344	95.9384	0.2699	93	82
2	190.0000	3.0000	8	0	32.7370	175.8725	92.1452	0.4698	101	81
2	191.0000	3.0000	8	0	35.0614	175.9579	94.6903	0.2603	104	81
2	192.0000	3.0000	9	0	36.1983	176.0415	95.8179	0.2468	99	82
2	193.0000	3.0000	7	0	34.6447	175.7344	94.3601	0.4277	107	85
2	194.0000	3.0000	9	0	32.9779	176.0441	92.6235	0.4184	104	83
2	195.0000	3.0000	8	0	39.3645	176.0588	99.2675	0.4131	105	85
2	196.0000	3.0000	9	0	35.3733	176.1342	95.0838	0.2295	105	91
2	197.0000	3.0000	7	0	34.7837	176.0564	94.5495	0.2652	107	88
2	198.0000	3.0000	7	0	35.3984	175.9953	95.2587	0.3878	95	79
2	199.0000	3.0000	8	0	32.6992	176.1438	92.6158	0.2501	109	87
2	200.0000	3.0000	8	0	34.4954	176.0972	94.1859	0.3712	98	85
2	201.0000	3.0000	8	0	31.3149	175.9515	91.0810	0.3129	92	82
2	202.0000	3.0000	9	0	32.8282	176.1548	92.6138	0.3166	99	86
2	203.0000	3.0000	9	0	35.4040	175.9803	95.0976	0.3068	101	85
2	204.0000	3.0000	9	0	33.3115	176.0245	92.9239	0.3689	96	80
2	205.0000	3.0000	9	0	34.4374	176.0595	94.2175	0.2835	93	82
2	206.0000	3.0000	7	0	33.6144	176.0039	93.3784	0.2595	97	85
2	207.0000	3.0000	9	0	34.9574	175.8619	94.9350	0.3035	101	83
2	208.0000	3.0000	9	0	34.1427	176.0019	94.0206	0.2606	99	82
2	209.0000	3.0000	9	0	33.9920	176.0510	93.8134	0.3535	96	87
2	210.0000	3.0000	8	0	33.6885	176.0971	93.5312	0.4046	104	79
2	211.0000	3.0000	9	0	34.4868	175.9961	94.3497	0.1849	97	78
2	212.0000	3.0000	9	0	32.7707	176.1687	92.4187	0.2881	107	84
2	213.0000	3.0000	9	0	34.4605	175.7482	94.1777	0.7239	101	82
2	214.0000	3.0000	9	0	34.4321	175.9771	94.1358	0.2557	86	82
2	215.0000	3.0000	9	0	34.2972	175.9028	93.9485	0.4980	96	78
2	216.0000	3.0000	9	0	31.7336	175.9997	91.5762	0.4416	107	89
2	217.0000	3.0000	7	0	37.3800	175.9355	97.3146	0.4483	98	78
2	218.0000	3.0000	10	0	30.8909	176.2077	90.7409	0.4927	109	91
2	219.0000	3.0000	9	0	34.7251	175.9459	94.4047	0.2846	106	85
2	220.0000	3.0000	8	0	34.3395	175.9715	94.1554	0.2968	101	83
2	221.0000	3.0000	8	0	31.3117	176.0141	91.2827	0.4500	98	84
2	222.0000	3.0000	8	0	33.0707	176.0582	92.9707	0.2403	111	84
2	223.0000	3.0000	7	0	35.3701	176.0226	95.1983	0.3310	99	79
2	224.0000	3.0000	8	0	32.4209	176.0429	92.2138	0.2756	96	78
2	225.0000	3.0000	8	0	31.8789	175.8950	91.3230	0.6680	104	81
2	226.0000	3.0000	8	0	33.2282	176.0115	92.8539	0.4426	100	80
2	227.0000	3.0000	6	0	30.7925	176.0582	90.9288	0.3847	98	88
2	228.0000	3.0000	8	0	35.2076	175.9916	94.8748	0.3494	98	81
2	229.0000	3.0000	9	0	32.8947	176.0615	92.7964	0.3583	103	87
2	230.0000	3.0000	8	0	31.6598	175.7535	91.0054	0.7476	98	81
2	231.0000	3.0000	9	0	36.5986	175.8799	96.3368	0.2371	96	83
2	232.0000	3.0000	10	0	33.6206	175.9059	93.4910	0.2713	104	89
2	233.0000	3.0000	10	0	31.8533	176.0140	91.5123	0.4002	105	87
2	234.0000	3.0000	9	0	30.4692	175.9893	89.9477	0.5406	103	80
2	235.0000	3.0000	9	0	36.5033	175.8516	96.2168	0.2755	93	78
2	236.0000	3.0000	8	0	34.9348	175.8292	94.6048	0.2685	93	83
2	237.0000	3.0000	9	0	32.6078	176.0379	92.4129	0.2881	97	85
2	238.0000	3.0000	9	0	34.2629	176.0090	94.3160	0.5439	93	81
2	239.0000	3.0000	7	0	35.3863	176.0139	95.3105	0.3541	99	77
2	240.0000	3.0000	9	0	29.4926	175.7569	88.7672	0.8530	95	82
2	241.0000	3.0000	9	0	32.8148	175.9424	92.7096	0.4926	99	86
2	242.0000	3.0000	9	0	32.5901	176.0191	92.5780	0.2057	98	77
2	243.0000	3.0000	9	0	35.2213	175.8553	95.0510	0.3379	95	84
2	244.0000	3.0000	9	0	32.9396	176.0500	92.8532	0.3649	98	87
2	245.0000	3.0000	8	0	31.7023	175.8414	90.8717	1.0235	98	82
2	246.0000	3.0000	8	0	33.7190	175.9090	93.5884	0.2949	91	76
2	247.0000	3.0000	9	0	33.0173	175.9623	92.7235	0.3413	105	86
2	248.0000	3.0000	10	0	32.8014	175.9350	92.7505	0.4567	102	87
2	249.0000	3.0000	8	0	32.9201	175.9259	92.8611	0.3584	104	87
2	250.0000	3.0000	9	0	34.5569	176.0248	94.3931	0.2660	95	85
2	251.0000	3.0000	9	0	29.3120	175.8170	89.3157	0.3442	98	86
2	252.0000	3.0000	9	0	32.6186	175.9381	92.3598	0.4004	103	81
2	253.0000	3.0000	9	0	36.2946	175.8181	96.2043	0.3609	99	84
2	254.0000	3.0000	9	0	34.5621	175.9856	94.2360	0.2689	92	78
2	255.0000	3.0000	9	0	32.2163	175.6824	91.7749	0.5806	102	85
2	256.0000	3.0000	10	0	33.1492	175.8748	92.8182	0.5115	104	82
2	257.0000	3.0000	8	0	33.2913	176.1036	93.3465	0.2186	93	87
2	258.0000	3.0000	8	0	35.0476	176.0802	95.0754	0.4604	95	84
2	259.0000	3.0000	9	0	32.8696	175.7038	92.1683	0.6640	105	87
2	260.0000	3.0000	9	0	35.0768	176.0999	95.0831	0.4606	109	86
2	261.0000	3.0000	8	0	34.7658	176.0055	94.6320	0.2897	109	84
2	262.0000	3.0000	8	0	33.9027	176.0149	93.7968	0.2914	104	84
2	263.0000	3.0000	7	0	35.1460	176.0538	95.2144	0.4178	109	90
2	264.0000	3.0000	9	0	33.0577	175.9470	92.9209	0.3207	109	80
2	265.0000	3.0000	8	0	29.4473	175.7563	89.5902	0.5996	101	80
2	266.0000	3.0000	8	0	34.6738	175.9505	94.4463	0.2675	100	82
2	267.0000	3.0000	8	0	34.2422	175.9489	94.1003	0.2932	100	83
2	268.0000	3.0000	7	0	34.7646	175.9946	94.6226	0.2776	100	84
2	269.0000	3.0000	8	0	33.3668	175.6664	92.7891	0.4738	103	86
2	270.0000	3.0000	8	0	35.0724	176.0575	95.2022	0.6281	101	84
2	271.0000	3.0000	8	0	36.5930	175.7838	96.5177	0.3798	95	79
2	272.0000	3.0000	9	0	33.8323	176.0120	93.6950	0.2419	99	80
2	273.0000	3.0000	8	0	34.5163	175.9095	94.1515	0.2601	97	80
2	274.0000	3.0000	9	0	35.5484	175.9325	95.4152	0.3581	97	86
2	275.0000	3.0000	8	0	35.7204	175.8359	95.4754	0.2753	107	82
2	276.0000	3.0000	9	0	35.5475	175.6998	95.3049	0.3182	110	86
2	277.0000	3.0000	9	0	35.1965	175.9264	95.1189	0.4454	98	84
2	278.0000	3.0000	9	0	30.7119	175.8226	90.2776	0.7437	94	81
2	279.0000	3.0000	8	0	35.2983	175.7945	95.1550	0.3049	99	78
2	280.0000	3.0000	9	0	30.3815	176.0406	90.1271	0.4817	112	83
2	281.0000	3.0000	8	0	33.6322	175.8144	93.4490	0.2550	102	80
2	282.0000	3.0000	9	0	33.9950	175.9820	93.9839	0.3405	102	80
2	283.0000	3.0000	8	0	34.4705	175.8323	94.2840	0.2574	105	87
2	284.0000	3.0000	9	0	30.7148	175.7534	90.5964	0.3713	92	77
2	285.0000	3.0000	8	0	32.7686	175.9473	92.7371	0.2432	100	80
2	286.0000	3.0000	8	0	32.0287	175.7603	91.9016	0.3058	96	81
2	287.0000	3.0000	10	0	33.6491	175.7831	93.4648	0.3864	100	84
2	288.0000	3.0000	9	0	32.2504	175.8858	92.0313	0.3366	99	84
2	289.0000	3.0000	9	0	32.2959	175.8731	92.1055	0.3677	91	82
2	290.0000	3.0000	9	0	30.1937	175.4569	89.7692	0.6108	99	80
2	291.0000	3.0000	7	0	29.5142	175.9626	89.4552	0.3812	95	83
5	292.0000	3.0000	6	0	141.5624	116.7429	12.9171	1.0016	90	80
2	293.0000	3.0000	8	0	33.9619	175.8374	94.0136	0.3169	95	82
2	294.0000	3.0000	8	0	29.8951	175.6015	90.1831	0.8381	93	81
2	295.0000	3.0000	9	0	32.2020	175.7525	91.7738	0.4604	98	83
2	296.0000	3.0000	9	0	31.9151	175.8478	91.5089	0.4270	92	79
2	297.0000	3.0000	9	0	33.1569	175.7924	93.0322	0.3179	97	78
2	298.0000	3.0000	9	0	30.4981	175.9573	90.3615	0.3796	101	85
2	299.0000	3.0000	9	0	34.0959	175.8445	93.9394	0.2330	92	81
2	300.0000	3.0000	8	0	34.3222	175.8638	94.2404	0.4309	95	80
2	301.0000	3.0000	7	0	34.3845	175.8604	94.2209	0.2300	98	76
2	302.0000	3.0000	8	0	35.5081	175.6691	95.4495	0.4086	102	83
2	303.0000	3.0000	8	0	34.5171	175.9277	94.3061	0.3288	102	77
2	304.0000	3.0000	9	0	33.8306	175.7300	93.5319	0.2382	97	75
2	305.0000	3.0000	9	0	30.1296	175.9319	90.0680	0.2841	97	78
2	306.0000	3.0000	10	0	30.7016	175.4118	90.1292	0.7689	89	81
2	307.0000	3.0000	9	0	34.2400	175.7789	94.1367	0.2616	90	83
2	308.0000	3.0000	8	0	30.5982	175.3123	89.8228	1.1033	96	81
2	309.0000	3.0000	8	0	33.6455	175.7420	93.3420	0.3522	93	84
2	310.0000	3.0000	9	0	31.0335	175.6986	90.4432	0.6814	99	82
2	311.0000	3.0000	8	0	33.7467	175.8247	93.6185	0.3023	99	77
2	312.0000	3.0000	7	0	33.8681	175.7796	93.7455	0.2048	94	90
2	313.0000	3.0000	8	0	32.8005	175.8603	92.7912	0.3006	91	82
2	314.0000	3.0000	9	0	32.4342	175.7059	92.4002	0.4435	94	82
2	315.0000	3.0000	8	0	31.8789	175.7068	91.4702	0.4467	94	79
2	316.0000	3.0000	9	0	31.1372	175.8159	91.0066	0.3510	104	81
2	317.0000	3.0000	9	0	28.9910	175.7208	88.6260	0.4241	104	83
2	318.0000	3.0000	9	0	31.6761	175.5351	90.7445	0.8995	99	91
2	319.0000	3.0000	10	0	33.0336	175.6538	93.0131	0.4353	101	85
2	320.0000	3.0000	9	0	30.9830	175.5800	90.4216	0.6181	94	75
2	321.0000	3.0000	9	0	32.5753	175.7192	92.3223	0.2421	93	84
2	322.0000	3.0000	10	0	32.8861	175.6708	92.7175	0.2439	102	86
2	323.0000	3.0000	8	0	34.4528	175.6931	94.2655	0.3196	95	82
2	324.0000	3.0000	8	0	31.2064	175.8289	90.8934	0.3842	98	76
2	325.0000	3.0000	9	0	29.9013	175.6177	89.8664	0.4353	99	83
2	326.0000	3.0000	9	0	32.3510	175.6977	91.9441	0.4804	100	85
2	327.0000	3.0000	7	0	33.2563	175.7971	93.1971	0.3819	99	88
2	328.0000	3.0000	9	0	34.1915	175.6414	93.8849	0.3890	107	87
2	329.0000	3.0000	8	0	33.6480	175.6995	93.3474	0.2805	101	83
2	330.0000	3.0000	9	0	33.3814	175.8633	93.4360	0.4767	105	83
2	331.0000	3.0000	8	0	32.8556	175.7331	92.8654	0.3589	107	77
2	332.0000	3.0000	8	0	29.2513	175.6393	88.4620	0.9889	98	84
2	333.0000	3.0000	7	0	33.2086	175.6808	93.2212	0.2865	104	92
2	334.0000	3.0000	10	0	32.7426	175.8133	92.4914	0.3314	91	85
2	335.0000	3.0000	8	0	34.7075	175.6987	94.5553	0.4060	106	83
2	336.0000	3.0000	8	0	33.6646	175.6186	93.5565	0.2097	106	90
2	337.0000	3.0000	9	0	31.4507	175.6944	91.2412	0.2902	96	84
2	338.0000	3.0000	10	0	28.4715	175.7961	88.0385	0.4871	97	78
2	339.0000	3.0000	9	0	32.3887	175.6397	92.2473	0.3026	103	80
2	340.0000	3.0000	8	0	33.3259	175.6936	93.0651	0.2947	95	75
2	341.0000	3.0000	9	0	33.3668	175.6131	93.2226	0.2629	93	81
3	342.0000	3.0000	9	0	30.0630	175.9150	269.8406	1.3996	98	77
2	343.0000	3.0000	8	0	31.0306	175.5214	90.6404	0.5308	97	77
2	344.0000	3.0000	10	0	28.0851	175.5292	88.0668	0.7087	92	77
2	345.0000	3.0000	9	0	32.1135	175.6980	92.0679	0.4299	92	74
2	346.0000	3.0000	8	0	28.4347	176.0230	87.9719	0.6238	93	84
2	347.0000	3.0000	8	0	31.9913	175.7625	91.6712	0.3355	108	81
2	348.0000	3.0000	10	0	32.6755	175.8638	92.4164	0.4085	99	84
2	349.0000	3.0000	8	0	32.8342	175.7567	92.5506	0.2681	99	87
2	350.0000	3.0000	9	0	33.1798	175.6960	92.9085	0.2104	98	81
2	351.0000	3.0000	9	0	32.9972	175.6736	92.7720	0.1546	98	82
2	352.0000	3.0000	9	0	32.4502	175.7505	92.2707	0.2663	103	82
2	353.0000	3.0000	10	0	33.9307	175.3875	93.5399	0.7504	105	85
2	354.0000	3.0000	8	0	34.8969	175.6632	94.5890	0.2445	112	86
2	355.0000	3.0000	9	0	32.7985	175.5021	92.8531	0.5751	100	76
2	356.0000	3.0000	9	0	30.7748	175.5086	90.2862	0.3973	111	80
2	357.0000	3.0000	9	0	29.6709	175.5251	89.0206	0.9107	111	81
2	358.0000	3.0000	8	0	36.3637	175.6564	96.4758	0.3723	102	80
2	359.0000	3.0000	8	0	127.5810	103.8632	120.8846	1.7820	107	82
2	360.0000	3.0000	9	0	32.8169	175.6387	92.9915	0.3246	104	74
2	361.0000	3.0000	8	0	34.3363	175.6409	94.1601	0.1635	98	80
2	362.0000	3.0000	10	0	29.1705	175.4835	88.6805	0.4259	100	74
2	363.0000	3.0000	8	0	33.4219	175.3114	93.1255	0.5117	97	84
2	364.0000	3.0000	7	0	33.2626	175.6943	93.0980	0.2905	101	78
2	365.0000	3.0000	7	0	34.0480	175.6751	94.0661	0.3379	97	76
2	366.0000	3.0000	8	0	35.0369	175.4163	94.5708	0.5670	99	76
2	367.0000	3.0000	7	0	33.6889	175.5933	93.4181	0.4609	100	82
2	368.0000	3.0000	8	0	35.3986	175.4070	95.1118	0.5157	100	81
2	369.0000	3.0000	9	0	34.8471	175.6268	94.4940	0.2763	101	84
2	370.0000	3.0000	9	0	28.4629	176.0310	88.3656	0.6591	101	82
2	371.0000	3.0000	8	0	34.9504	175.5978	94.7314	0.3336	97	77
2	372.0000	3.0000	8	0	37.4186	175.5040	97.1097	0.3718	95	80
2	373.0000	3.0000	9	0	34.3579	175.5238	94.0227	0.2976	107	83
2	374.0000	3.0000	8	0	34.5377	175.7444	94.7368	0.5153	95	83
2	375.0000	3.0000	8	0	33.2833	175.6241	93.0790	0.3246	100	83
2	376.0000	3.0000	8	0	34.3975	175.5362	94.1813	0.2825	96	83
2	377.0000	3.0000	9	0	35.9016	175.7783	96.1890	0.6528	103	80
2	378.0000	3.0000	10	0	27.6149	175.3910	87.4370	0.5947	115	85
2	379.0000	3.0000	9	0	32.9043	175.5470	92.5524	0.2037	96	81
2	380.0000	3.0000	10	0	31.0994	175.4612	90.4603	0.4680	92	80
2	381.0000	3.0000	8	0	31.1112	175.6293	90.7879	0.3403	104	88
2	382.0000	3.0000	8	0	29.8501	175.4163	88.9219	0.9552	111	81
2	383.0000	3.0000	8	0	30.4843	175.5605	90.1274	0.4693	116	83
2	384.0000	3.0000	9	0	31.6718	175.5995	91.0774	0.4278	108	81
2	385.0000	3.0000	9	0	33.0938	175.7263	92.7578	0.2472	101	81
2	386.0000	3.0000	9	0	30.7580	175.4706	90.8200	0.5629	101	79
2	387.0000	3.0000	8	0	32.4962	175.7034	92.3671	0.2385	95	72
2	388.0000	3.0000	9	0	34.7707	175.5233	94.5499	0.2898	106	76
2	389.0000	3.0000	9	0	33.5291	175.6260	93.2335	0.2752	98	80
2	390.0000	3.0000	7	0	32.3701	175.6526	92.2775	0.2561	101	73
2	391.0000	3.0000	9	0	30.2253	175.3738	89.3926	0.6902	105	81
2	392.0000	3.0000	9	0	31.8841	175.5651	91.4866	0.4536	92	74
2	393.0000	3.0000	8	0	32.1452	175.6575	91.7597	0.3492	99	77
2	394.0000	3.0000	8	0	29.3499	174.6409	89.0733	0.5443	104	83
2	395.0000	3.0000	8	0	28.9338	175.6762	88.6732	0.5565	102	83
2	396.0000	3.0000	9	0	34.6821	175.5618	94.4775	0.2956	97	80
2	397.0000	3.0000	9	0	30.1750	175.5566	90.0760	0.3657	98	82
2	398.0000	3.0000	9	0	33.3333	175.6086	93.2468	0.2535	97	82
2	399.0000	3.0000	10	0	30.4896	175.6921	90.2895	0.3088	97	87
2	400.0000	3.0000	10	0	30.2499	175.4152	90.0958	0.4275	100	82
2	401.0000	3.0000	8	0	30.5204	175.3211	89.4835	1.0361	106	88
2	402.0000	3.0000	9	0	30.3367	175.4610	89.8608	0.5939	113	81
2	403.0000	3.0000	8	0	35.0101	175.6368	95.2494	0.5623	110	81
2	404.0000	3.0000	8	0	30.8063	175.6199	90.3546	0.4417	99	78
2	405.0000	3.0000	8	0	31.2073	175.7040	91.2117	0.4364	100	86
2	406.0000	3.0000	8	0	31.0957	175.4677	90.2425	0.8685	98	74
2	407.0000	3.0000	6	0	33.5404	175.6762	93.3944	0.2514	106	83
2	408.0000	3.0000	9	0	32.5370	175.9426	92.6382	0.5329	105	85
2	409.0000	3.0000	9	0	31.4811	175.5471	90.7920	0.8137	102	83
2	410.0000	3.0000	9	0	32.4256	175.5596	92.2416	0.4862	109	83
2	411.0000	3.0000	7	0	32.4995	175.7081	92.2095	0.3259	96	78
2	412.0000	3.0000	9	0	33.7355	175.7516	93.4965	0.1879	112	83
2	413.0000	3.0000	8	0	30.0784	175.7288	89.7060	0.4446	97	83
2	414.0000	3.0000	8	0	28.4293	175.5726	88.1142	0.4412	105	80
2	415.0000	3.0000	8	0	31.8663	175.4180	91.0438	0.8847	104	88
2	416.0000	3.0000	8	0	33.5105	175.7087	93.3068	0.2742	108	82
2	417.0000	3.0000	8	0	30.4346	175.5460	89.7562	0.7654	94	81
2	418.0000	3.0000	8	0	30.4206	175.5583	89.6075	0.7920	98	84
2	419.0000	3.0000	8	0	33.0584	175.7144	92.8085	0.3327	103	86
2	420.0000	3.0000	7	0	32.0033	175.7374	91.9142	0.1875	108	81
2	421.0000	3.0000	8	0	35.5523	175.7258	95.7955	0.5334	107	84
2	422.0000	3.0000	8	0	32.1468	175.5787	92.0225	0.2523	105	88
2	423.0000	3.0000	8	0	31.6226	175.6501	91.0026	0.8134	92	78
2	424.0000	3.0000	6	0	32.0431	175.6470	91.9645	0.2102	107	85
2	425.0000	3.0000	9	0	32.2081	175.3901	92.3151	0.3817	100	79
2	426.0000	3.0000	8	0	29.0363	175.4346	88.9584	0.5205	105	78
2	427.0000	3.0000	8	0	33.3408	175.6064	93.3501	0.2086	98	81
2	428.0000	3.0000	7	0	33.0640	175.6129	92.9065	0.1641	97	85
2	429.0000	3.0000	9	0	30.4213	175.5990	90.2463	0.5668	94	79
2	430.0000	3.0000	8	0	32.1204	175.5911	92.0018	0.2335	101	83
2	431.0000	3.0000	9	0	29.8798	175.4838	89.3180	0.7224	100	81
2	432.0000	3.0000	9	0	31.6762	175.6519	91.5927	0.2732	104	81
2	433.0000	3.0000	8	0	29.0958	175.1585	88.8043	0.7002	90	77
2	434.0000	3.0000	8	0	29.1847	175.5466	88.8190	0.4427	94	89
2	435.0000	3.0000	9	0	30.9142	175.3403	90.2810	0.6919	99	79
2	436.0000	3.0000	8	0	28.3816	175.6181	88.1510	0.3270	105	81
2	437.0000	3.0000	10	0	31.2912	175.6444	90.9959	0.2904	100	80
2	438.0000	3.0000	10	0	30.7632	175.2436	90.2856	0.6735	92	81
2	439.0000	3.0000	7	0	32.9876	175.6587	92.7192	0.2783	97	77
2	440.0000	3.0000	9	0	31.3235	175.5694	90.7781	0.6309	105	86
2	441.0000	3.0000	8	0	31.9386	175.7451	91.8936	0.4011	95	79
2	442.0000	3.0000	9	0	29.4005	176.7381	88.4130	1.3094	104	76
2	443.0000	3.0000	8	0	30.0169	175.3697	89.9958	0.6899	99	87
2	444.0000	3.0000	10	0	31.7900	175.5543	90.9280	0.8323	99	84
2	445.0000	3.0000	8	0	31.4494	175.6314	91.1873	0.2280	102	85
2	446.0000	3.0000	9	0	33.5965	175.5078	93.4834	0.3347	95	77
2	447.0000	3.0000	10	0	31.8154	175.6444	91.6720	0.3594	101	84
2	448.0000	3.0000	9	0	30.6293	175.5574	90.7123	0.3805	100	85
2	449.0000	3.0000	9	0	32.2162	175.6375	92.0154	0.2475	101	84
2	450.0000	3.0000	8	0	32.7865	175.6470	92.5799	0.2792	100	79
2	451.0000	3.0000	7	0	32.2337	175.5934	91.8135	0.3985	103	80
2	452.0000	3.0000	10	0	36.0266	175.5455	95.7401	0.3874	98	77
2	453.0000	3.0000	10	0	32.9223	175.4398	92.7128	0.2749	109	83
2	454.0000	3.0000	9	0	32.7622	175.5835	92.4282	0.3229	107	76
2	455.0000	3.0000	7	0	30.5582	175.4020	90.1581	0.2540	90	77
2	456.0000	3.0000	8	0	31.1876	175.5283	90.9602	0.3970	91	71
2	457.0000	3.0000	8	0	33.6447	175.3446	93.3751	0.2642	100	79
2	458.0000	3.0000	6	0	31.4408	175.5671	91.1761	0.3645	88	76
2	459.0000	3.0000	8	0	32.8681	175.4998	92.5613	0.2418	80	72
2	460.0000	3.0000	8	0	26.4197	175.5821	85.9386	0.4536	99	76
2	461.0000	3.0000	8	0	32.9949	175.5081	92.5304	0.3158	78	68
2	462.0000	3.0000	8	0	29.0010	175.1341	88.7394	1.0738	72	64
2	463.0000	3.0000	7	0	27.1566	175.5842	87.3284	0.3169	68	63
1	464.0000	3.0000	7	0	20.3783	99.1615	89.8019	0.3067	79	64
1	465.0000	3.0000	10	0	20.2690	98.9630	89.8184	0.4720	95	75
1	466.0000	3.0000	9	0	20.2953	99.1247	89.7325	0.3531	125	95
1	467.0000	3.0000	10	0	20.0560	99.0409	89.6109	0.3783	135	99
1	468.0000	3.0000	9	0	20.3423	99.0778	89.7149	0.3900	131	106
1	469.0000	3.0000	10	0	20.0839	99.0323	89.7652	0.4286	137	109
1	470.0000	3.0000	10	0	20.0182	99.0424	89.7725	0.4558	134	114
1	471.0000	3.0000	10	0	20.2169	99.1579	89.7599	0.2765	137	117
1	472.0000	3.0000	10	0	20.1140	99.0822	89.8343	0.2981	137	116
1	473.0000	3.0000	10	0	20.0883	99.0782	89.7438	0.3408	135	115
1	474.0000	3.0000	10	0	20.1534	99.1253	89.7723	0.2918	137	110
1	475.0000	3.0000	10	0	19.8958	98.8837	89.7677	0.5794	136	116
1	476.0000	3.0000	10	0	19.9250	98.9522	89.7423	0.4982	139	119
1	477.0000	3.0000	10	0	20.1264	99.0352	89.7661	0.3654	135	118
1	478.0000	3.0000	10	0	20.1948	99.1048	89.8132	0.2815	138	116
1	479.0000	3.0000	10	0	19.9662	99.0724	89.7735	0.3847	142	113
1	480.0000	3.0000	10	0	19.9680	98.9174	89.7534	0.5100	140	117
1	481.0000	3.0000	10	0	20.2490	99.1034	89.7419	0.3747	151	115
1	482.0000	3.0000	10	0	20.2137	99.0824	89.7911	0.3193	140	116
1	483.0000	3.0000	10	0	19.9451	99.0563	89.7701	0.3114	138	118
1	484.0000	3.0000	10	0	19.9997	98.9785	89.6699	0.4151	135	120
1	485.0000	3.0000	10	0	20.0933	99.0779	89.6783	0.3286	135	118
1	486.0000	3.0000	10	0	20.0524	99.0150	89.8356	0.3731	131	122
1	487.0000	3.0000	10	0	20.0037	98.9594	89.7869	0.3769	144	126
1	488.0000	3.0000	10	0	20.1316	99.0605	89.8197	0.3060	137	114
1	489.0000	3.0000	10	0	20.1609	98.9885	89.8346	0.3884	138	119
1	490.0000	3.0000	10	0	20.1200	99.0743	89.7969	0.2753	137	118
1	491.0000	3.0000	10	0	20.1348	98.8541	89.6591	0.4443	147	118
1	492.0000	3.0000	10	0	20.1370	99.0311	89.8467	0.3240	138	114
1	493.0000	3.0000	10	0	20.0092	98.8918	89.7689	0.3657	131	111
1	494.0000	3.0000	10	0	20.0603	99.0556	89.7280	0.3294	132	114
1	495.0000	3.0000	10	0	20.1168	99.0017	89.8086	0.2767	149	112
1	496.0000	3.0000	10	0	19.9836	98.9570	89.7892	0.3564	129	109
1	497.0000	3.0000	10	0	19.9523	98.9789	89.7649	0.3342	141	112
1	498.0000	3.0000	10	0	20.0211	99.0512	89.8918	0.2735	142	116
1	499.0000	3.0000	10	0	20.0752	98.8792	90.0785	0.5417	137	115
1	500.0000	3.0000	10	0	20.0038	99.0930	89.7984	0.3255	129	110
1	501.0000	3.0000	10	0	19.9956	98.9566	89.8844	0.4123	141	114
1	502.0000	3.0000	10	0	20.0026	99.1083	89.8022	0.2415	152	113
1	503.0000	3.0000	10	0	20.1948	98.7137	90.0002	0.6572	145	116
1	504.0000	3.0000	10	0	20.0624	99.0037	89.9086	0.3716	141	109
1	505.0000	3.0000	10	0	20.1261	98.9939	89.9032	0.4227	133	112
1	506.0000	3.0000	10	0	19.9864	99.0314	89.7922	0.3167	136	118
1	507.0000	3.0000	10	0	20.0780	98.9979	89.9524	0.3955	142	117
1	508.0000	3.0000	10	0	20.0081	99.0048	89.9633	0.3608	146	118
1	509.0000	3.0000	10	0	19.7807	98.9449	89.8089	0.4295	150	120
1	510.0000	3.0000	10	0	19.8765	98.9301	89.8976	0.3975	146	117
1	511.0000	3.0000	10	0	20.0092	99.0110	89.9045	0.2983	141	121
1	512.0000	3.0000	10	0	19.6664	98.8807	89.7187	0.6609	145	120
1	513.0000	3.0000	10	0	19.9654	98.8421	89.8666	0.4703	151	122
1	514.0000	3.0000	10	0	19.8529	99.0016	89.7917	0.3583	139	118
1	515.0000	3.0000	10	0	20.0133	98.9934	89.9312	0.3270	150	119
1	516.0000	3.0000	10	0	20.0281	98.9991	89.9239	0.2627	170	120
1	517.0000	3.0000	10	0	19.9600	99.0221	89.8615	0.3144	150	124
1	518.0000	3.0000	10	0	19.9014	99.0447	89.8640	0.2931	141	118
1	519.0000	3.0000	10	0	19.9582	99.0126	89.8442	0.3086	142	121
1	520.0000	3.0000	10	0	20.1191	98.9870	89.9042	0.3535	148	125
1	521.0000	3.0000	10	0	19.9491	98.9661	89.9347	0.3920	150	125
1	522.0000	3.0000	10	0	20.0231	99.0676	89.8844	0.3299	148	121
1	523.0000	3.0000	10	0	20.0543	99.0338	89.9023	0.3742	146	125
1	524.0000	3.0000	10	0	20.0039	98.9782	89.9114	0.3715	143	120
1	525.0000	3.0000	10	0	20.0222	99.0634	89.8755	0.3232	160	131
1	526.0000	3.0000	10	0	20.0203	99.0804	89.8598	0.3488	149	116
1	527.0000	3.0000	10	0	20.0630	99.0145	89.9743	0.3843	153	120
1	528.0000	3.0000	10	0	20.0472	99.0017	89.9076	0.3674	163	124
1	529.0000	3.0000	10	0	20.0958	99.0991	89.8187	0.2721	141	118
1	530.0000	3.0000	10	0	20.0444	99.0207	89.8021	0.2716	136	115
1	531.0000	3.0000	10	0	20.0433	98.9396	89.9005	0.4553	130	113
1	532.0000	3.0000	10	0	20.1005	99.0077	89.9070	0.3954	131	116
1	533.0000	3.0000	10	0	19.8636	98.9727	89.8381	0.3954	141	114
1	534.0000	3.0000	10	0	20.0186	98.9894	89.8819	0.3404	143	113
1	535.0000	3.0000	10	0	19.9196	99.0923	89.8131	0.2918	141	109
1	536.0000	3.0000	10	0	20.0007	98.8745	89.7615	0.4422	141	109
1	537.0000	3.0000	10	0	19.9498	98.9355	89.8746	0.4047	134	94
1	538.0000	3.0000	10	0	19.9836	98.8431	89.8622	0.3417	136	103
1	539.0000	3.0000	10	0	20.0970	98.8297	89.8224	0.4733	131	105
1	540.0000	3.0000	10	0	19.9497	98.8792	89.7931	0.4431	142	108
1	541.0000	3.0000	10	0	19.8737	99.0535	89.8104	0.2527	147	111
1	542.0000	3.0000	10	0	20.0354	99.0224	89.8295	0.3568	131	113
1	543.0000	3.0000	10	0	19.9562	99.0079	89.8078	0.2831	138	114
1	544.0000	3.0000	10	0	20.1076	98.9840	89.8796	0.4229	140	114
1	545.0000	3.0000	10	0	20.0030	98.9365	89.8466	0.3898	134	112
1	546.0000	3.0000	9	0	19.9634	98.8527	89.9033	0.4244	135	112
1	547.0000	3.0000	10	0	19.8867	98.9707	89.7550	0.3746	136	108
1	548.0000	3.0000	10	0	19.5029	98.7209	89.6399	0.7570	146	104
1	549.0000	3.0000	10	0	20.0164	98.8814	89.8398	0.3494	134	108
1	550.0000	3.0000	10	0	19.8890	98.9210	89.7373	0.2584	131	96
1	551.0000	3.0000	10	0	20.0264	98.7300	89.8787	0.4102	123	99
1	552.0000	3.0000	10	0	19.9636	98.7706	89.8289	0.4054	138	104
1	553.0000	3.0000	10	0	20.0985	98.8898	89.8379	0.3347	144	102
1	554.0000	3.0000	10	0	19.9586	98.8338	89.9213	0.3382	138	105
1	555.0000	3.0000	10	0	19.9502	98.8650	89.8562	0.3474	137	111
1	556.0000	3.0000	10	0	20.0413	98.8512	89.9114	0.3137	137	103
1	557.0000	3.0000	10	0	20.0676	98.8215	89.9716	0.2989	141	112
1	558.0000	3.0000	10	0	20.0486	98.9040	89.9611	0.4117	151	107
1	559.0000	3.0000	10	0	20.1734	98.8394	90.0011	0.3917	142	110
1	560.0000	3.0000	10	0	20.0972	98.9143	89.9339	0.3864	140	108
1	561.0000	3.0000	10	0	20.1032	98.9988	89.9183	0.3072	137	103
1	562.0000	3.0000	10	0	19.9183	98.9504	89.8630	0.2947	139	112
1	563.0000	3.0000	10	0	20.0799	98.9101	89.9405	0.3532	141	108
1	564.0000	3.0000	10	0	20.1189	98.9005	89.9549	0.2965	139	112
1	565.0000	3.0000	10	0	19.9893	98.8606	89.9119	0.3140	147	115
1	566.0000	3.0000	10	0	19.8023	98.8594	89.8325	0.3994	153	120
1	567.0000	3.0000	10	0	19.8322	98.7722	90.0231	0.4485	142	109
1	568.0000	3.0000	10	0	19.9937	98.9299	89.8573	0.3054	146	116
1	569.0000	3.0000	10	0	19.8691	98.8713	89.8874	0.3074	140	111
1	570.0000	3.0000	10	0	20.0526	98.8555	89.9627	0.3349	148	114
1	571.0000	3.0000	10	0	20.0701	98.8410	89.9945	0.2364	148	122
1	572.0000	3.0000	10	0	20.0001	98.8804	89.9273	0.2780	145	122
1	573.0000	3.0000	10	0	20.0155	98.7126	90.0994	0.4363	156	114
1	574.0000	3.0000	10	0	20.0748	98.8609	90.0050	0.3211	157	122
1	575.0000	3.0000	10	0	20.0474	98.8382	89.9390	0.3155	144	121
1	576.0000	3.0000	10	0	20.0738	98.8467	89.9872	0.2906	147	123
1	577.0000	3.0000	10	0	19.9859	98.9043	89.9657	0.2990	154	123
1	578.0000	3.0000	10	0	19.8667	98.8545	89.8445	0.2896	144	115
1	579.0000	3.0000	10	0	19.9049	98.9035	89.8823	0.3382	148	120
1	580.0000	3.0000	10	0	19.9884	98.9621	89.8992	0.2880	151	125
1	581.0000	3.0000	10	0	20.0083	98.8968	89.8875	0.3140	147	122
1	582.0000	3.0000	10	0	20.0482	98.9058	89.9364	0.3214	141	116
1	583.0000	3.0000	10	0	19.9151	98.9170	89.8931	0.3336	141	121
1	584.0000	3.0000	10	0	20.0726	98.9452	89.9546	0.3284	147	120
1	585.0000	3.0000	10	0	19.9893	99.0083	89.7525	0.2856	146	117
1	586.0000	3.0000	10	0	19.9520	98.9258	89.8441	0.3161	146	120
1	587.0000	3.0000	10	0	20.0594	98.9428	90.0325	0.3448	149	117
1	588.0000	3.0000	10	0	19.9376	98.9878	89.8120	0.2782	160	119
1	589.0000	3.0000	10	0	20.1235	98.9258	89.8952	0.2726	146	113
1	590.0000	3.0000	10	0	19.9035	98.9397	89.8644	0.3163	147	118
1	591.0000	3.0000	10	0	19.9913	98.9064	89.8703	0.3499	139	118
1	592.0000	3.0000	10	0	20.0011	98.9545	89.8593	0.2619	146	123
1	593.0000	3.0000	10	0	19.9729	98.9640	89.9169	0.2679	138	122
1	594.0000	3.0000	10	0	19.9565	98.8871	89.8506	0.3756	142	121
1	595.0000	3.0000	10	0	19.8948	98.9472	89.8515	0.2777	152	118
1	596.0000	3.0000	10	0	20.0706	98.8703	89.9251	0.3390	133	118
1	597.0000	3.0000	10	0	19.9909	98.9004	89.9389	0.3022	143	118
1	598.0000	3.0000	10	0	20.0158	98.8484	89.9765	0.3326	148	119
1	599.0000	3.0000	10	0	19.8397	98.8238	89.9021	0.3794	158	118
1	600.0000	3.0000	10	0	19.7781	98.7630	89.9021	0.3946	143	111
1	601.0000	3.0000	10	0	20.0109	98.8797	89.7794	0.2395	158	118
1	602.0000	3.0000	10	0	19.9912	98.9563	89.8437	0.2424	148	112
1	603.0000	3.0000	10	0	20.0626	98.9445	89.8777	0.2987	146	113
1	604.0000	3.0000	10	0	19.9146	98.9010	89.8872	0.3495	148	117
1	605.0000	3.0000	10	0	20.0240	98.8255	90.0107	0.3590	148	119
1	606.0000	3.0000	9	0	19.9463	98.8624	89.9582	0.3240	163	116
1	607.0000	3.0000	10	0	19.9985	98.8673	89.9135	0.3303	151	121
1	608.0000	3.0000	10	0	20.0194	98.9197	89.9573	0.3059	144	119
1	609.0000	3.0000	10	0	20.0519	98.8912	89.9634	0.2908	148	117
1	610.0000	3.0000	10	0	20.0251	98.8717	89.9102	0.3089	146	118
1	611.0000	3.0000	10	0	19.9697	98.8389	89.8817	0.3147	146	119
1	612.0000	3.0000	10	0	19.9790	98.8882	89.8560	0.2820	146	120
1	613.0000	3.0000	10	0	19.9526	98.8465	89.8820	0.2974	145	118
1	614.0000	3.0000	10	0	19.9793	98.8411	89.8658	0.2905	149	117
1	615.0000	3.0000	10	0	19.9255	98.8915	89.9879	0.2481	145	125
1	616.0000	3.0000	9	0	19.9242	98.8433	89.9219	0.3370	145	118
1	617.0000	3.0000	10	0	19.9878	98.8984	89.8374	0.2423	138	121
1	618.0000	3.0000	10	0	19.9817	98.9366	89.9009	0.3663	153	126
1	619.0000	3.0000	10	0	20.0132	98.8374	89.9995	0.1915	145	121
1	620.0000	3.0000	10	0	19.9185	98.8524	89.9307	0.2571	148	119
1	621.0000	3.0000	10	0	19.8898	98.7090	89.8581	0.4660	148	115
1	622.0000	3.0000	10	0	20.0111	98.8533	89.9722	0.3513	148	117
1	623.0000	3.0000	10	0	19.9196	98.8811	89.8858	0.3188	142	117
1	624.0000	3.0000	10	0	19.9667	98.8751	89.9337	0.3221	151	124
1	625.0000	3.0000	10	0	20.0150	98.8315	89.9436	0.3179	151	124
1	626.0000	3.0000	10	0	19.9003	98.8766	89.8048	0.3336	147	123
1	627.0000	3.0000	10	0	20.1026	98.8548	89.9962	0.2963	154	124
1	628.0000	3.0000	10	0	20.0509	98.8286	89.9653	0.3129	146	120
1	629.0000	3.0000	10	0	19.9961	98.8250	89.9457	0.3967	151	126
1	630.0000	3.0000	10	0	19.9592	98.8609	90.0273	0.4034	151	128
1	631.0000	3.0000	10	0	20.0277	98.8432	89.9632	0.3683	146	118
1	632.0000	3.0000	10	0	20.0140	98.8158	89.9885	0.3922	153	123
1	633.0000	3.0000	10	0	19.9722	98.8518	89.9145	0.3197	150	118
1	634.0000	3.0000	10	0	20.0049	98.7874	89.9239	0.3608	155	124
1	635.0000	3.0000	10	0	19.9155	98.8659	89.8887	0.3524	150	133
1	636.0000	3.0000	10	0	19.9194	98.8184	89.8765	0.3346	158	128
1	637.0000	3.0000	10	0	19.9591	98.8004	89.9069	0.3425	151	124
1	638.0000	3.0000	10	0	20.0123	98.8162	89.9094	0.4082	146	118
1	639.0000	3.0000	10	0	19.9244	98.8225	89.9043	0.3420	141	121
1	640.0000	3.0000	10	0	19.7979	98.7909	89.8899	0.3438	147	126
1	641.0000	3.0000	10	0	19.8929	98.9062	89.9339	0.2893	155	125
1	642.0000	3.0000	10	0	19.9749	98.7947	89.9714	0.3100	145	121
1	643.0000	3.0000	9	0	20.0337	98.6947	89.7321	0.4220	146	109
1	644.0000	3.0000	10	0	20.0435	98.7611	89.9530	0.3625	144	120
1	645.0000	3.0000	10	0	19.8688	98.8672	89.8051	0.3021	143	117
1	646.0000	3.0000	10	0	19.9079	98.8571	89.8623	0.3134	141	121
1	647.0000	3.0000	10	0	19.9237	98.8136	89.8976	0.3530	147	119
1	648.0000	3.0000	10	0	19.8905	98.8227	89.8833	0.3401	150	129
1	649.0000	3.0000	10	0	19.9844	98.7757	89.9392	0.4183	138	122
1	650.0000	3.0000	10	0	20.0373	98.8338	89.9970	0.2045	146	121
1	651.0000	3.0000	10	0	19.9165	98.8420	89.9397	0.2716	149	126
1	652.0000	3.0000	10	0	19.9501	98.7904	89.9325	0.4649	156	125
1	653.0000	3.0000	10	0	19.9965	98.8526	89.9020	0.3459	143	120
1	654.0000	3.0000	10	0	19.9337	98.8376	89.8785	0.2588	142	121
1	655.0000	3.0000	10	0	19.8172	98.7596	89.8021	0.3573	149	123
1	656.0000	3.0000	10	0	19.9417	98.8519	89.8729	0.2720	144	124
1	657.0000	3.0000	10	0	19.9422	98.8065	89.8891	0.2797	146	124
1	658.0000	3.0000	10	0	19.8550	98.8849	89.8410	0.3098	151	123
1	659.0000	3.0000	10	0	20.0455	98.7650	89.9153	0.3252	150	125
1	660.0000	3.0000	10	0	19.8845	98.8233	89.8225	0.2724	149	118
1	661.0000	3.0000	10	0	19.9401	98.7336	89.9503	0.3785	149	121
1	662.0000	3.0000	10	0	20.0106	98.8312	89.9679	0.2803	146	130
1	663.0000	3.0000	9	0	19.9624	98.7829	89.9121	0.2403	147	120
1	664.0000	3.0000	10	0	19.8204	98.7855	89.8351	0.4228	159	127
1	665.0000	3.0000	10	0	19.8838	98.8761	89.8721	0.2698	151	119
1	666.0000	3.0000	9	0	20.0312	98.7634	89.9551	0.2885	145	124
1	667.0000	3.0000	10	0	19.9778	98.8357	89.9016	0.2623	148	125
1	668.0000	3.0000	10	0	19.9577	98.7696	89.9238	0.3321	139	121
1	669.0000	3.0000	10	0	19.8521	98.6778	89.8207	0.4746	144	121
1	670.0000	3.0000	10	0	19.8416	98.7026	89.9442	0.3523	144	113
1	671.0000	3.0000	10	0	19.9838	98.8078	89.9313	0.2728	142	117
1	672.0000	3.0000	10	0	19.9296	98.6379	89.8277	0.3925	142	115
1	673.0000	3.0000	10	0	20.0894	98.7722	89.9577	0.3200	142	123
1	674.0000	3.0000	10	0	20.0095	98.8431	89.9877	0.2101	141	120
1	675.0000	3.0000	10	0	19.9329	98.7698	89.8405	0.3177	157	124
1	676.0000	3.0000	10	0	20.0425	98.7577	89.9428	0.3394	148	116
1	677.0000	3.0000	10	0	20.0151	98.7041	90.0496	0.3752	148	122
1	678.0000	3.0000	10	0	19.9179	98.7622	89.9111	0.3792	142	122
1	679.0000	3.0000	10	0	19.9614	98.7749	89.9001	0.2840	142	113
1	680.0000	3.0000	10	0	19.9143	98.6513	89.8398	0.5304	147	116
1	681.0000	3.0000	10	0	19.9998	98.7337	89.8740	0.3354	143	113
1	682.0000	3.0000	10	0	19.9847	98.8346	89.8808	0.2985	139	114
1	683.0000	3.0000	10	0	19.9018	98.7472	89.8965	0.3358	143	105
1	684.0000	3.0000	10	0	19.8097	98.7952	89.7626	0.2779	132	108
1	685.0000	3.0000	10	0	19.9227	98.7682	89.9077	0.4265	143	104
1	686.0000	3.0000	10	0	20.0071	98.8071	89.9695	0.2904	144	109
1	687.0000	3.0000	9	0	20.0690	98.6392	89.8999	0.4663	125	100
1	688.0000	3.0000	10	0	19.9729	98.7786	89.8706	0.3002	141	105
1	689.0000	3.0000	10	0	20.0274	98.8574	89.8084	0.2383	137	109
1	690.0000	3.0000	10	0	19.9964	98.8103	89.9488	0.3157	139	104
1	691.0000	3.0000	10	0	20.0244	98.5982	89.8386	0.4423	143	108
1	692.0000	3.0000	10	0	19.9740	98.8090	89.9427	0.2959	143	109
1	693.0000	3.0000	9	0	19.9560	98.7702	89.9974	0.2674	137	107
1	694.0000	3.0000	9	0	20.0463	98.7548	90.0010	0.3082	146	114
1	695.0000	3.0000	10	0	20.0355	98.7362	89.9516	0.2514	161	112
1	696.0000	3.0000	10	0	19.7668	98.6930	89.8253	0.4373	150	113
1	697.0000	3.0000	9	0	19.9306	98.7804	89.9831	0.2198	138	112
1	698.0000	3.0000	9	0	19.9732	98.7635	89.9887	0.3340	144	107
1	699.0000	3.0000	10	0	19.8719	98.5769	90.0987	0.4360	137	114
1	700.0000	3.0000	10	0	19.7407	98.7339	89.8606	0.4497	133	106
1	701.0000	3.0000	9	0	19.9938	98.7602	90.0441	0.3357	151	120
1	702.0000	3.0000	10	0	19.9262	98.7830	89.9183	0.2662	144	116
1	703.0000	3.0000	10	0	19.9215	98.7075	89.9758	0.3019	142	113
1	704.0000	3.0000	10	0	19.9756	98.7512	90.0286	0.3039	138	118
1	705.0000	3.0000	10	0	20.0558	98.7369	90.0239	0.2641	141	120
1	706.0000	3.0000	10	0	19.9101	98.7349	89.9903	0.3775	141	128
1	707.0000	3.0000	10	0	19.7590	98.6513	89.9839	0.4388	143	122
1	708.0000	3.0000	10	0	19.6526	98.6072	89.7757	0.6605	136	108
1	709.0000	3.0000	10	0	19.8524	98.7001	89.9046	0.3578	141	115
1	710.0000	3.0000	10	0	19.7873	98.6425	89.8555	0.4948	143	119
1	711.0000	3.0000	10	0	19.9601	98.7836	89.9404	0.2424	140	118
1	712.0000	3.0000	10	0	19.9664	98.7441	90.0129	0.4235	141	121
1	713.0000	3.0000	10	0	20.0135	98.7091	90.1173	0.4353	144	120
1	714.0000	3.0000	10	0	19.9525	98.7393	90.0367	0.3496	151	124
1	715.0000	3.0000	10	0	20.0127	98.7800	90.0168	0.2755	141	118
1	716.0000	3.0000	10	0	19.8915	98.7086	89.9647	0.3554	153	118
1	717.0000	3.0000	10	0	20.0030	98.7233	90.0128	0.3799	144	117
1	718.0000	3.0000	10	0	19.9272	98.7569	89.9145	0.3144	143	118
1	719.0000	3.0000	10	0	19.9650	98.7360	89.9872	0.3186	140	125
1	720.0000	3.0000	9	0	19.9822	98.7545	89.9677	0.2410	147	124
1	721.0000	3.0000	10	0	19.9966	98.7038	90.0297	0.3328	144	121
1	722.0000	3.0000	10	0	19.9337	98.7598	89.9699	0.3090	141	124
1	723.0000	3.0000	10	0	19.9957	98.7614	89.9726	0.2886	151	125
1	724.0000	3.0000	10	0	20.0593	98.7221	90.0270	0.3265	143	124
1	725.0000	3.0000	10	0	19.9926	98.7871	90.0051	0.2312	150	123
1	726.0000	3.0000	10	0	19.9322	98.7113	89.9709	0.3974	148	122
1	727.0000	3.0000	10	0	19.8828	98.6488	89.9304	0.4194	143	125
1	728.0000	3.0000	10	0	20.0753	98.7512	90.0003	0.3204	147	124
1	729.0000	3.0000	10	0	20.0083	98.7183	89.9978	0.3391	150	133
1	730.0000	3.0000	10	0	19.8476	98.7171	89.9230	0.3478	144	128
1	731.0000	3.0000	10	0	19.9317	98.6939	90.0170	0.3922	147	128
1	732.0000	3.0000	10	0	20.0191	98.7116	90.0666	0.3163	156	132
1	733.0000	3.0000	10	0	19.9795	98.6945	90.0493	0.3250	147	129
1	734.0000	3.0000	10	0	19.9523	98.6424	90.0610	0.3362	141	138
1	735.0000	3.0000	10	0	19.9445	98.7634	89.9659	0.3758	147	129
1	736.0000	3.0000	10	0	19.8836	98.7153	90.0393	0.3776	146	128
1	737.0000	3.0000	10	0	19.9646	98.8020	89.9972	0.2833	153	132
1	738.0000	3.0000	10	0	20.0325	98.7646	90.0739	0.3273	151	137
1	739.0000	3.0000	10	0	20.0093	98.7640	90.0188	0.3410	156	140
1	740.0000	3.0000	10	0	20.0080	98.7976	90.0297	0.3034	161	140
1	741.0000	3.0000	10	0	20.0505	98.8250	90.0375	0.2895	158	136
1	742.0000	3.0000	10	0	20.0209	98.8183	90.0417	0.2822	170	141
1	743.0000	3.0000	10	0	20.0435	98.8198	90.0406	0.2925	172	131
1	744.0000	3.0000	10	0	19.9996	98.7680	90.0520	0.3401	164	143
1	745.0000	3.0000	10	0	20.0268	98.8000	90.0651	0.2503	150	137
1	746.0000	3.0000	10	0	20.0570	98.8035	90.0916	0.3038	154	129
1	747.0000	3.0000	9	0	20.0436	98.7688	90.1335	0.3372	160	139
1	748.0000	3.0000	10	0	19.9790	98.8362	90.0546	0.2583	160	140
1	749.0000	3.0000	10	0	20.0005	98.7529	90.0469	0.3527	162	129
1	750.0000	3.0000	10	0	19.9465	98.8239	90.0015	0.3053	160	136
1	751.0000	3.0000	10	0	19.9712	98.7960	90.1083	0.2826	164	140
1	752.0000	3.0000	9	0	19.9897	98.7668	90.1186	0.3086	148	142
1	753.0000	3.0000	10	0	19.9718	98.7484	90.1498	0.2969	153	138
1	754.0000	3.0000	9	0	19.9751	98.7921	90.0850	0.2813	153	137
1	755.0000	3.0000	10	0	19.9844	98.7730	90.0739	0.3309	159	139
1	756.0000	3.0000	10	0	20.0198	98.7686	90.1256	0.3397	151	136
1	757.0000	3.0000	10	0	19.9721	98.7444	90.1326	0.2839	164	138
1	758.0000	3.0000	10	0	19.9346	98.7480	90.1027	0.3057	159	138
1	759.0000	3.0000	10	0	20.0348	98.8352	90.1044	0.2920	161	138
1	760.0000	3.0000	10	0	19.9984	98.7363	90.1229	0.3412	154	131
1	761.0000	3.0000	10	0	19.9669	98.7161	90.2025	0.3454	152	139
1	762.0000	3.0000	10	0	19.8522	98.7262	90.1519	0.3728	159	135
1	763.0000	3.0000	10	0	20.0172	98.7133	90.1756	0.3017	156	134
1	764.0000	3.0000	10	0	19.8951	98.7960	90.1158	0.2908	157	138
1	765.0000	3.0000	10	0	19.8753	98.8088	90.1289	0.3415	168	137
1	766.0000	3.0000	10	0	20.0013	98.7427	90.1294	0.3230	159	138
1	767.0000	3.0000	10	0	19.9927	98.7683	90.1520	0.3221	158	140
1	768.0000	3.0000	10	0	19.9861	98.7641	90.1437	0.4022	157	137
1	769.0000	3.0000	10	0	19.9283	98.7524	90.0583	0.3566	153	132
1	770.0000	3.0000	10	0	19.9388	98.8152	90.0387	0.3048	167	129
1	771.0000	3.0000	10	0	19.9974	98.7562	90.1355	0.4200	153	136
1	772.0000	3.0000	10	0	20.0357	98.8180	90.1062	0.2585	162	126
1	773.0000	3.0000	10	0	19.9893	98.7592	90.1327	0.3088	160	133
1	774.0000	3.0000	10	0	19.9886	98.8418	90.0284	0.3095	162	132
1	775.0000	3.0000	10	0	19.9806	98.7717	90.1273	0.2993	158	136
1	776.0000	3.0000	10	0	19.9805	98.8198	90.1185	0.3101	155	134
1	777.0000	3.0000	10	0	20.0278	98.7826	90.1452	0.3352	157	141
1	778.0000	3.0000	10	0	19.9905	98.7743	90.1097	0.3786	160	135
1	779.0000	3.0000	10	0	19.7641	98.6170	90.1258	0.5706	155	138
1	780.0000	3.0000	10	0	19.9145	98.8004	90.0940	0.4215	155	139
1	781.0000	3.0000	10	0	19.8964	98.8288	90.0494	0.3740	162	134
1	782.0000	3.0000	10	0	19.9929	98.7182	90.1964	0.4121	150	126
1	783.0000	3.0000	10	0	19.8705	98.8671	90.0756	0.2700	153	125
1	784.0000	3.0000	9	0	19.9504	98.8548	90.0212	0.2737	161	124
1	785.0000	3.0000	10	0	20.0141	98.8099	90.1070	0.3453	146	129
1	786.0000	3.0000	10	0	19.8853	98.8621	90.0467	0.3191	149	130
1	787.0000	3.0000	10	0	19.9579	98.7902	90.1306	0.3795	152	121
1	788.0000	3.0000	10	0	20.0001	98.8128	90.1876	0.3628	159	127
1	789.0000	3.0000	10	0	19.8615	98.7967	90.1394	0.3401	154	128
1	790.0000	3.0000	10	0	19.8264	98.9313	89.9805	0.3259	151	133
1	791.0000	3.0000	10	0	19.7457	98.7678	90.1441	0.4848	154	127
1	792.0000	3.0000	10	0	19.9289	98.9298	90.0069	0.2023	147	123
1	793.0000	3.0000	10	0	20.0021	98.8017	90.1815	0.3380	151	120
1	794.0000	3.0000	10	0	19.9010	98.8371	90.0862	0.2766	147	131
1	795.0000	3.0000	10	0	19.9455	98.8191	90.1383	0.3198	151	130
1	796.0000	3.0000	10	0	19.9323	98.7883	90.1359	0.3480	144	125
1	797.0000	3.0000	10	0	19.9440	98.8323	90.1159	0.3276	151	132
1	798.0000	3.0000	10	0	19.9277	98.8065	90.1385	0.3190	153	127
1	799.0000	3.0000	10	0	19.9297	98.8409	90.0956	0.3506	148	128
1	800.0000	3.0000	10	0	19.9270	98.8307	90.1108	0.3401	147	131
1	801.0000	3.0000	10	0	19.9265	98.8508	90.1048	0.2913	151	128
1	802.0000	3.0000	10	0	20.0131	98.8368	90.1353	0.2665	158	133
1	803.0000	3.0000	10	0	19.9574	98.8959	90.1722	0.2682	158	124
1	804.0000	3.0000	10	0	20.0331	98.8862	90.0685	0.2703	148	123
1	805.0000	3.0000	10	0	19.9019	98.8366	90.0852	0.3326	153	129
1	806.0000	3.0000	10	0	19.9213	98.8660	90.0784	0.2872	149	128
1	807.0000	3.0000	10	0	19.9901	98.7973	90.1954	0.3169	154	128
1	808.0000	3.0000	10	0	20.0303	98.8164	90.1754	0.3508	160	126
1	809.0000	3.0000	10	0	20.1245	98.8804	90.1632	0.2399	159	121
1	810.0000	3.0000	10	0	19.8095	98.8057	90.0908	0.3872	156	130
1	811.0000	3.0000	10	0	19.9267	98.9133	90.1415	0.3042	160	130
1	812.0000	3.0000	10	0	19.8997	98.8136	90.1690	0.3510	157	128
1	813.0000	3.0000	10	0	20.0194	98.8129	90.1437	0.3633	150	129
1	814.0000	3.0000	10	0	19.9787	98.8550	90.1613	0.3401	149	129
1	815.0000	3.0000	10	0	19.7213	98.7875	90.0165	0.4406	156	133
1	816.0000	3.0000	10	0	19.9943	98.8693	90.0922	0.3852	163	132
1	817.0000	3.0000	10	0	19.9931	98.9387	90.0909	0.2132	144	121
1	818.0000	3.0000	10	0	20.0192	98.8967	90.0381	0.3103	155	121
1	819.0000	3.0000	10	0	19.9375	98.9494	90.0052	0.2802	148	132
1	820.0000	3.0000	10	0	20.0435	98.9052	90.1075	0.3017	149	122
1	821.0000	3.0000	9	0	19.8938	98.8744	90.0827	0.3114	160	128
1	822.0000	3.0000	10	0	19.9716	98.9176	90.0465	0.2957	146	126
1	823.0000	3.0000	10	0	19.8804	98.9259	90.0949	0.2443	153	130
1	824.0000	3.0000	10	0	19.9438	98.8186	90.1783	0.3788	151	123
1	825.0000	3.0000	9	0	20.0632	98.8300	90.1170	0.3048	147	121
1	826.0000	3.0000	10	0	19.8010	98.9338	89.9607	0.3430	152	115
1	827.0000	3.0000	10	0	19.8978	98.9261	90.0324	0.2738	141	121
1	828.0000	3.0000	10	0	19.8950	98.9341	90.1284	0.2887	143	115
1	829.0000	3.0000	10	0	19.9078	98.8654	90.2158	0.2420	140	116
1	830.0000	3.0000	10	0	19.8466	98.8994	89.9816	0.3112	155	124
1	831.0000	3.0000	10	0	19.6107	98.8261	90.0643	0.4424	143	115
1	832.0000	3.0000	10	0	20.0689	98.8681	90.2223	0.3386	145	120
1	833.0000	3.0000	10	0	19.8938	98.8966	90.0906	0.2994	153	122
1	834.0000	3.0000	9	0	19.7959	98.9631	90.0841	0.2883	156	123
1	835.0000	3.0000	10	0	19.9542	98.8719	90.0974	0.2822	157	120
1	836.0000	3.0000	9	0	19.9657	98.8203	90.2591	0.2343	146	118
1	837.0000	3.0000	10	0	19.8985	98.8670	90.1491	0.3441	152	122
1	838.0000	3.0000	10	0	19.8969	98.9258	90.1216	0.2638	162	121
1	839.0000	3.0000	10	0	19.8915	98.8658	90.1254	0.3168	160	127
1	840.0000	3.0000	10	0	19.8497	98.9250	90.1579	0.3181	154	127
1	841.0000	3.0000	10	0	19.8635	98.8471	90.1586	0.3235	150	130
1	842.0000	3.0000	10	0	19.9156	98.8836	90.1633	0.3306	152	132
1	843.0000	3.0000	10	0	19.9628	98.9816	90.0988	0.2100	153	129
1	844.0000	3.0000	10	0	19.8038	98.9717	90.1571	0.2629	149	131
1	845.0000	3.0000	10	0	19.8258	98.9786	90.1571	0.2723	154	145
1	846.0000	3.0000	10	0	19.7943	99.0282	90.1003	0.3033	157	133
1	847.0000	3.0000	10	0	19.8699	99.0001	90.0314	0.2915	149	132
1	848.0000	3.0000	10	0	19.8902	98.9478	90.0933	0.3057	159	140
1	849.0000	3.0000	10	0	19.8650	98.9925	90.1520	0.2802	162	140
1	850.0000	3.0000	10	0	19.9618	98.9399	90.1466	0.2772	151	140
1	851.0000	3.0000	10	0	19.8911	98.9363	90.2186	0.3078	152	128
1	852.0000	3.0000	10	0	19.8604	98.9764	90.0906	0.2382	154	136
1	853.0000	3.0000	10	0	19.8728	98.9689	90.1695	0.3486	152	130
1	854.0000	3.0000	10	0	19.9016	98.9961	90.0314	0.3590	165	131
1	855.0000	3.0000	9	0	19.8943	98.9727	90.1273	0.2698	154	130
1	856.0000	3.0000	10	0	19.9558	99.0236	90.1220	0.2465	155	123
1	857.0000	3.0000	10	0	19.8912	98.9189	90.1397	0.3034	152	132
1	858.0000	3.0000	10	0	19.7986	98.9883	90.1942	0.3070	148	122
1	859.0000	3.0000	9	0	19.9300	98.9398	90.2237	0.2852	154	120
1	860.0000	3.0000	10	0	19.8292	98.9802	90.1906	0.3220	150	133
1	861.0000	3.0000	10	0	19.8674	98.9673	90.1347	0.2948	154	130
1	862.0000	3.0000	10	0	19.8424	98.9507	90.1561	0.3184	152	133
1	863.0000	3.0000	10	0	19.8472	98.9190	90.1668	0.3268	150	138
1	864.0000	3.0000	10	0	19.9294	98.9572	90.2128	0.2808	152	133
1	865.0000	3.0000	10	0	19.8686	99.0048	90.1855	0.2482	148	128
1	866.0000	3.0000	10	0	19.8982	98.9726	90.1888	0.3379	154	138
1	867.0000	3.0000	10	0	19.8842	98.9653	90.1804	0.3442	154	136
1	868.0000	3.0000	10	0	19.9177	98.9082	90.2000	0.4122	150	132
1	869.0000	3.0000	10	0	19.8346	98.9652	90.1187	0.3031	148	128
1	870.0000	3.0000	10	0	19.8390	98.8492	90.2320	0.3501	148	129
1	871.0000	3.0000	10	0	19.8826	98.9045	90.1472	0.3323	155	133
1	872.0000	3.0000	10	0	19.8370	98.9214	90.1583	0.2929	158	131
1	873.0000	3.0000	10	0	19.8869	98.8873	90.1487	0.3503	148	137
1	874.0000	3.0000	10	0	19.8611	98.9348	90.1456	0.3245	145	134
1	875.0000	3.0000	10	0	19.9622	98.9739	90.1358	0.2738	150	134
1	876.0000	3.0000	10	0	19.8365	98.9938	90.2005	0.2654	150	140
1	877.0000	3.0000	10	0	19.9727	98.9495	90.1400	0.3457	148	125
1	878.0000	3.0000	10	0	19.7398	98.7898	90.2224	0.4078	145	129
1	879.0000	3.0000	10	0	19.7475	98.9854	90.1419	0.2178	144	130
1	880.0000	3.0000	10	0	19.7904	98.9422	90.1336	0.3050	150	131
1	881.0000	3.0000	10	0	19.7966	98.8524	90.2113	0.3962	148	127
1	882.0000	3.0000	10	0	19.7812	98.8723	90.2254	0.3822	144	120
1	883.0000	3.0000	10	0	19.8270	98.8152	90.3525	0.4677	151	127
1	884.0000	3.0000	10	0	19.7901	98.8665	90.2810	0.3441	149	131
1	885.0000	3.0000	10	0	19.7926	98.8646	90.2367	0.3837	146	132
1	886.0000	3.0000	10	0	19.7962	98.9061	90.3366	0.3103	146	132
1	887.0000	3.0000	10	0	19.9103	98.7615	90.3688	0.3689	162	136
1	888.0000	3.0000	10	0	19.8505	98.8610	90.2515	0.2818	156	133
1	889.0000	3.0000	10	0	19.9512	98.7863	90.3645	0.2905	154	133
1	890.0000	3.0000	10	0	19.8444	98.6354	90.3202	0.4220	162	132
1	891.0000	3.0000	10	0	19.9389	98.7259	90.3492	0.3522	156	139
1	892.0000	3.0000	10	0	19.8040	98.6243	90.2623	0.4337	159	127
1	893.0000	3.0000	10	0	19.9667	98.6490	90.3615	0.4126	147	140
1	894.0000	3.0000	10	0	19.8859	98.7592	90.2652	0.2553	142	125
1	895.0000	3.0000	10	0	19.7637	98.6281	90.2685	0.3135	157	135
1	896.0000	3.0000	10	0	19.7814	98.6135	90.3419	0.4010	161	132
1	897.0000	3.0000	10	0	19.8091	98.6867	90.3597	0.3840	154	132
1	898.0000	3.0000	10	0	19.8551	98.6628	90.4602	0.2548	149	126
1	899.0000	3.0000	10	0	19.8565	98.6157	90.3808	0.3105	151	134
1	900.0000	3.0000	10	0	19.8321	98.5676	90.3846	0.3595	156	135
1	901.0000	3.0000	10	0	19.9044	98.5256	90.4873	0.4361	153	133
1	902.0000	3.0000	10	0	19.9028	98.6084	90.4715	0.2734	151	124
1	903.0000	3.0000	10	0	19.8327	98.5362	90.4444	0.3240	154	133
1	904.0000	3.0000	10	0	19.7235	98.5299	90.4441	0.2611	147	121
1	905.0000	3.0000	10	0	19.8244	98.4154	90.5809	0.3145	142	111
1	906.0000	3.0000	10	0	19.7123	98.5509	90.2983	0.4264	117	91
1	907.0000	3.0000	7	0	20.0253	98.2250	91.4543	0.6095	95	69
2	908.0000	3.0000	8	0	5.7946	165.7821	90.9446	0.3041	91	62
2	909.0000	3.0000	8	0	7.7222	165.5621	92.8384	0.4030	95	67
2	910.0000	3.0000	7	0	6.6631	165.8365	91.7971	0.3231	102	71
2	911.0000	3.0000	9	0	6.1851	165.5604	91.5084	0.5930	97	70
2	912.0000	3.0000	7	0	5.4680	165.5518	90.9189	0.3787	89	64
2	913.0000	3.0000	8	0	7.4457	165.4841	92.4359	0.3548	77	57
2	914.0000	3.0000	7	0	5.5992	165.2983	90.9736	1.0985	73	56
7	915.0000	3.0000	6	0	119.3423	98.9217	153.7958	0.9441	68	59
2	916.0000	3.0000	6	0	5.2576	164.9413	90.8331	0.6393	69	54
1	917.0000	3.0000	6	0	94.0807	88.3317	95.7156	1.9221	77	58
2	918.0000	3.0000	7	0	6.6467	165.4996	91.5179	0.3300	91	65
2	919.0000	3.0000	9	0	5.8920	165.1857	91.0015	0.6376	104	79
2	920.0000	3.0000	8	0	5.6459	165.2765	90.6483	0.3124	111	76
3	921.0000	3.0000	7	0	4.8818	85.4149	90.2594	1.9262	110	71
2	922.0000	3.0000	8	0	6.8038	165.3958	91.8330	0.3498	113	74
2	923.0000	3.0000	8	0	5.6437	165.4510	90.6873	0.2834	112	75
2	924.0000	3.0000	9	0	6.0063	165.2110	90.9247	0.3481	103	88
2	925.0000	3.0000	8	0	6.3042	165.1785	91.2823	0.3540	104	77
2	926.0000	3.0000	9	0	6.1461	165.3774	91.1138	0.2520	117	82
2	927.0000	3.0000	9	0	5.9911	165.3448	90.9392	0.2416	113	86
2	928.0000	3.0000	8	0	6.5882	165.1985	91.4954	0.2946	120	87
2	929.0000	3.0000	9	0	5.3295	165.0063	90.3198	0.4580	110	82
2	930.0000	3.0000	8	0	7.0870	165.0162	91.8938	0.4710	109	83
2	931.0000	3.0000	10	0	6.5972	165.2443	91.4361	0.1750	109	87
2	932.0000	3.0000	7	0	6.4105	164.9765	91.2995	0.3360	110	81
2	933.0000	3.0000	8	0	6.0451	165.0369	90.9846	0.2998	109	86
2	934.0000	3.0000	9	0	6.1390	164.9464	90.8984	0.2469	112	80
2	935.0000	3.0000	10	0	6.3980	164.9923	91.3248	0.4339	105	82
2	936.0000	3.0000	9	0	6.5880	165.1196	91.3656	0.2357	109	83
2	937.0000	3.0000	8	0	6.3907	164.9685	91.1414	0.3073	114	88
2	938.0000	3.0000	9	0	5.5386	165.0716	90.3905	0.2552	100	85
2	939.0000	3.0000	10	0	6.3235	165.0958	91.6109	0.5602	104	75
2	940.0000	3.0000	9	0	5.9166	165.0532	90.7837	0.3306	92	74
2	941.0000	3.0000	7	0	5.6899	164.7897	90.7157	0.7557	94	69
2	942.0000	3.0000	8	0	6.9643	164.6666	91.5765	0.6352	91	72
2	943.0000	3.0000	8	0	5.6598	165.2156	91.0511	0.6303	96	69
2	944.0000	3.0000	9	0	7.4310	164.8069	91.7713	0.9047	87	69
2	945.0000	3.0000	9	0	6.3689	165.4253	91.2271	0.5774	91	66
2	946.0000	3.0000	9	0	6.6457	165.6302	91.6961	0.5745	99	72
2	947.0000	3.0000	7	0	5.3004	165.1048	90.5276	0.4698	98	65
2	948.0000	3.0000	9	0	5.5185	164.7955	90.5839	0.5213	102	71
2	949.0000	3.0000	7	0	4.5985	164.7439	89.6715	0.7359	83	66
2	950.0000	3.0000	8	0	6.7467	164.7650	91.5257	0.4694	87	67
2	951.0000	3.0000	8	0	6.5822	164.7546	91.3850	0.3550	98	74
2	952.0000	3.0000	8	0	6.1021	164.7738	90.9385	0.3373	116	81
2	953.0000	3.0000	8	0	6.0658	164.7222	90.8174	0.1875	112	82
2	954.0000	3.0000	7	0	5.7813	164.6778	90.6966	0.2646	118	84
2	955.0000	3.0000	7	0	6.2738	164.6243	91.3120	0.5474	122	82
2	956.0000	3.0000	8	0	6.8376	164.6985	91.6318	0.2904	117	80
2	957.0000	3.0000	9	0	5.7654	164.7420	90.6545	0.2481	103	82
2	958.0000	3.0000	8	0	6.4690	164.7979	91.1593	0.3334	115	87
2	959.0000	3.0000	7	0	6.6763	164.6639	91.4520	0.2575	111	79
2	960.0000	3.0000	9	0	6.2127	164.6190	90.9792	0.2590	112	86
2	961.0000	3.0000	8	0	5.6380	164.7801	90.4531	0.1736	118	85
2	962.0000	3.0000	8	0	5.7372	164.6561	90.4491	0.2169	115	88
2	963.0000	3.0000	9	0	6.0376	164.6851	90.8082	0.2641	107	85
2	964.0000	3.0000	9	0	6.1957	164.5782	90.7260	0.4618	124	92
2	965.0000	3.0000	9	0	6.2203	164.5600	91.0890	0.2917	114	90
2	966.0000	3.0000	9	0	5.7349	164.5687	90.5730	0.1808	117	89
2	967.0000	3.0000	9	0	5.2858	164.5536	89.9963	0.3644	115	85
2	968.0000	3.0000	7	0	5.8578	164.5558	90.6525	0.2038	119	85
2	969.0000	3.0000	9	0	5.5292	164.5616	90.4206	0.2692	116	84
2	970.0000	3.0000	8	0	6.1311	164.5216	90.8915	0.2802	115	91
2	971.0000	3.0000	8	0	5.8430	164.5199	90.5917	0.2151	114	87
2	972.0000	3.0000	9	0	5.6117	164.4952	90.3375	0.4110	126	85
2	973.0000	3.0000	9	0	6.0112	164.4865	90.7854	0.3311	114	92
2	974.0000	3.0000	9	0	6.1520	164.4701	90.9765	0.3036	121	94
2	975.0000	3.0000	9	0	5.8487	164.5017	90.7097	0.3113	120	91
2	976.0000	3.0000	9	0	6.9731	164.3445	91.7567	0.3712	110	81
2	977.0000	3.0000	9	0	6.0190	164.4506	90.8062	0.2587	93	74
2	978.0000	3.0000	10	0	5.1622	164.3738	90.1488	0.3815	97	70
2	979.0000	3.0000	7	0	5.5518	164.3703	90.4899	0.4233	73	59
2	980.0000	3.0000	7	0	5.0290	164.4028	90.0264	0.3644	74	59
1	981.0000	3.0000	7	0	167.5886	131.1222	49.2803	1.0775	71	62
1	982.0000	3.0000	8	0	168.0262	130.5498	48.9636	0.2031	95	73
1	983.0000	3.0000	10	0	168.1540	130.5493	48.9336	0.2402	107	87
1	984.0000	3.0000	10	0	168.1252	130.4788	48.8737	0.3050	115	92
1	985.0000	3.0000	9	0	168.0904	130.5059	48.8546	0.2279	117	94
1	986.0000	3.0000	10	0	168.0389	130.5530	49.0172	0.2659	105	96
1	987.0000	3.0000	10	0	168.1652	130.4430	49.0058	0.2674	114	93
1	988.0000	3.0000	9	0	168.1234	130.4823	48.8581	0.2180	108	97
1	989.0000	3.0000	10	0	168.0712	130.5144	49.0682	0.3527	115	97
1	990.0000	3.0000	9	0	168.1178	130.4946	48.9465	0.2436	112	96
1	991.0000	3.0000	10	0	167.9278	130.5864	48.8886	0.3146	115	93
1	992.0000	3.0000	10	0	168.0642	130.4377	48.9849	0.2650	118	99
1	993.0000	3.0000	10	0	168.2106	130.4866	49.3151	0.2981	115	96
1	994.0000	3.0000	9	0	168.2388	130.4929	49.2258	0.2721	109	97
1	995.0000	3.0000	9	0	168.1214	130.4692	49.0917	0.2120	118	98
1	996.0000	3.0000	10	0	168.2018	130.5203	48.8989	0.2851	113	93
1	997.0000	3.0000	9	0	168.2044	130.4402	49.1587	0.2747	115	96
1	998.0000	3.0000	9	0	167.8807	130.6311	48.8421	0.2983	119	100
1	999.0000	3.0000	10	0	168.2917	130.4136	49.1745	0.2386	124	101
1	1000.0000	3.0000	10	0	168.1662	130.5469	49.1398	0.3715	125	100
1	1001.0000	3.0000	10	0	168.3221	130.5565	49.3183	0.3521	114	101
1	1002.0000	3.0000	9	0	168.3534	130.4752	49.1814	0.2427	114	101
1	1003.0000	3.0000	10	0	168.0383	130.5250	48.9335	0.2390	124	100
1	1004.0000	3.0000	9	0	168.1192	130.5025	49.0380	0.3052	124	103
1	1005.0000	3.0000	8	0	168.0256	130.5284	48.8543	0.3141	121	98
1	1006.0000	3.0000	9	0	168.0851	130.5212	48.8303	0.2940	123	100
1	1007.0000	3.0000	10	0	168.3110	130.5998	49.2668	0.3887	117	99
1	1008.0000	3.0000	10	0	168.1627	130.5002	48.9880	0.2893	120	98
1	1009.0000	3.0000	10	0	168.0953	130.4806	49.0261	0.2673	120	99
1	1010.0000	3.0000	10	0	167.9555	130.4872	48.9389	0.2840	122	98
1	1011.0000	3.0000	9	0	168.1288	130.4353	49.0445	0.2711	121	101
1	1012.0000	3.0000	9	0	168.2026	130.4966	49.1356	0.3126	122	97
1	1013.0000	3.0000	10	0	168.1877	130.4739	49.0382	0.2419	121	105
1	1014.0000	3.0000	8	0	168.1972	130.4503	48.9891	0.1967	120	96
1	1015.0000	3.0000	10	0	167.9338	130.6013	48.9007	0.3599	119	102
1	1016.0000	3.0000	10	0	168.2329	130.5551	49.0941	0.3017	120	102
1	1017.0000	3.0000	10	0	168.2675	130.5130	49.2883	0.2949	119	101
1	1018.0000	3.0000	10	0	168.2040	130.5728	49.1426	0.2839	120	103
1	1019.0000	3.0000	10	0	168.0945	130.5400	49.0983	0.3747	118	101
1	1020.0000	3.0000	10	0	168.3375	130.5268	49.1888	0.2638	124	103
1	1021.0000	3.0000	9	0	168.4626	130.5258	49.3351	0.2058	118	102
1	1022.0000	3.0000	9	0	168.4073	130.7180	49.4143	0.3049	118	103
1	1023.0000	3.0000	10	0	168.3842	130.6105	49.2685	0.3027	123	100
1	1024.0000	3.0000	9	0	168.4723	130.6100	49.3111	0.3191	121	101
1	1025.0000	3.0000	10	0	168.1959	130.6973	49.3193	0.4174	116	102
1	1026.0000	3.0000	10	0	168.3240	130.5894	49.3332	0.3114	118	93
1	1027.0000	3.0000	9	0	168.2401	130.6560	49.1561	0.2968	119	92
1	1028.0000	3.0000	9	0	168.4971	130.6969	49.3583	0.2637	106	84
1	1029.0000	3.0000	9	0	168.5190	130.7213	49.2878	0.3016	99	79
1	1030.0000	3.0000	10	0	168.1434	130.7954	49.2444	0.4384	103	76
1	1031.0000	3.0000	9	0	168.5759	130.7454	49.1122	0.5375	105	82
1	1032.0000	3.0000	10	0	168.4613	130.6788	49.3346	0.3878	110	90
1	1033.0000	3.0000	10	0	168.3298	130.8030	49.2298	0.5299	109	91
1	1034.0000	3.0000	10	0	168.2958	130.7112	49.1976	0.2445	114	96
1	1035.0000	3.0000	10	0	167.9664	130.7248	48.9027	0.3613	122	102
1	1036.0000	3.0000	10	0	168.2357	130.7340	49.1154	0.2827	121	100
1	1037.0000	3.0000	10	0	168.4841	130.6137	49.2651	0.2440	118	102
1	1038.0000	3.0000	9	0	167.9808	130.6393	48.8007	0.3428	136	102
1	1039.0000	3.0000	10	0	168.1719	130.5741	49.1446	0.2512	121	99
1	1040.0000	3.0000	10	0	168.1114	130.5792	48.9596	0.3052	112	102
1	1041.0000	3.0000	10	0	168.0479	130.6857	48.9330	0.3034	122	111
1	1042.0000	3.0000	10	0	168.4074	130.5955	49.2043	0.2289	114	101
1	1043.0000	3.0000	10	0	168.0924	130.6662	49.1507	0.4695	119	99
1	1044.0000	3.0000	10	0	168.1983	130.6712	49.1335	0.2836	122	107
1	1045.0000	3.0000	10	0	168.2813	130.5868	49.1449	0.2706	120	104
1	1046.0000	3.0000	9	0	167.9831	130.6742	48.8265	0.2671	117	97
1	1047.0000	3.0000	10	0	168.2250	130.6333	49.2692	0.3314	124	98
1	1048.0000	3.0000	10	0	168.1022	130.6535	49.1417	0.3854	123	111
1	1049.0000	3.0000	10	0	168.2524	130.6422	49.0677	0.2587	119	106
1	1050.0000	3.0000	10	0	168.0695	130.6539	48.9546	0.3019	127	103
1	1051.0000	3.0000	10	0	168.3472	130.5890	49.0050	0.2710	118	101
1	1052.0000	3.0000	9	0	168.5345	130.5570	49.0569	0.2505	120	101
1	1053.0000	3.0000	10	0	168.2764	130.6450	49.1752	0.2678	111	104
1	1054.0000	3.0000	9	0	168.4388	130.5763	49.0815	0.3000	124	98
1	1055.0000	3.0000	10	0	168.4039	130.5408	49.1165	0.2487	130	105
1	1056.0000	3.0000	9	0	168.3059	130.6038	49.1789	0.3527	118	98
1	1057.0000	3.0000	9	0	168.2623	130.5425	49.0774	0.3377	128	98
1	1058.0000	3.0000	9	0	168.0508	130.6662	48.9535	0.2851	120	101
1	1059.0000	3.0000	10	0	168.3208	130.5882	49.1734	0.3623	127	101
1	1060.0000	3.0000	10	0	168.3081	130.5412	49.1152	0.3411	124	104
1	1061.0000	3.0000	10	0	168.0809	130.6133	49.0674	0.3115	126	104
1	1062.0000	3.0000	10	0	168.1994	130.5193	49.0201	0.2457	116	101
1	1063.0000	3.0000	9	0	168.4091	130.5888	49.2483	0.2732	118	106
1	1064.0000	3.0000	9	0	168.2412	130.6316	49.0725	0.2357	119	100
1	1065.0000	3.0000	10	0	168.2841	130.5979	49.1395	0.2169	119	98
1	1066.0000	3.0000	9	0	167.8865	130.6678	48.7230	0.3629	111	97
1	1067.0000	3.0000	10	0	168.0544	130.5229	49.0000	0.3878	119	103
1	1068.0000	3.0000	10	0	168.3487	130.5166	49.2185	0.2393	118	98
1	1069.0000	3.0000	10	0	167.9186	130.7129	48.9427	0.4776	119	103
1	1070.0000	3.0000	10	0	168.1691	130.5685	49.0106	0.2763	118	103
1	1071.0000	3.0000	10	0	168.2460	130.5478	48.9608	0.2535	119	107
1	1072.0000	3.0000	10	0	168.3136	130.6193	49.2454	0.3041	134	105
1	1073.0000	3.0000	10	0	168.2886	130.5252	49.0973	0.2310	122	103
1	1074.0000	3.0000	10	0	168.3373	130.5431	49.2587	0.3648	126	99
1	1075.0000	3.0000	10	0	168.3032	130.6030	49.1831	0.2445	121	106
1	1076.0000	3.0000	10	0	168.3500	130.5815	49.0517	0.2727	124	104
1	1077.0000	3.0000	10	0	168.0201	130.6841	49.1456	0.4573	123	101
1	1078.0000	3.0000	10	0	168.3171	130.5616	49.1214	0.2986	112	98
1	1079.0000	3.0000	10	0	168.2968	130.5546	49.1661	0.2767	117	104
1	1080.0000	3.0000	10	0	168.1339	130.5484	48.9584	0.2941	110	94
1	1081.0000	3.0000	10	0	168.3496	130.6164	49.1263	0.3027	124	102
1	1082.0000	3.0000	10	0	168.2879	130.5504	49.2180	0.2974	128	107
1	1083.0000	3.0000	10	0	168.3016	130.5772	49.1359	0.3357	117	100
1	1084.0000	3.0000	10	0	168.3364	130.6086	49.0537	0.2514	123	103
1	1085.0000	3.0000	9	0	168.1667	130.6324	49.1301	0.4212	123	105
1	1086.0000	3.0000	10	0	168.4155	130.5895	49.2963	0.2416	121	108
1	1087.0000	3.0000	9	0	168.3416	130.5534	49.1547	0.2309	126	102
1	1088.0000	3.0000	9	0	168.2671	130.5898	49.1685	0.2562	123	100
1	1089.0000	3.0000	10	0	168.4768	130.6309	49.1944	0.2937	120	103
1	1090.0000	3.0000	10	0	168.2471	130.6379	49.1014	0.2476	110	106
1	1091.0000	3.0000	10	0	168.3233	130.6080	49.2550	0.2202	123	100
1	1092.0000	3.0000	10	0	168.1734	130.5860	49.1017	0.2988	120	107
1	1093.0000	3.0000	10	0	168.2772	130.5704	49.1378	0.2438	116	100
1	1094.0000	3.0000	10	0	168.0781	130.5209	49.1255	0.3675	116	102
1	1095.0000	3.0000	10	0	168.2807	130.6448	49.0746	0.3230	109	97
1	1096.0000	3.0000	10	0	168.2845	130.6698	49.3079	0.4043	117	101
1	1097.0000	3.0000	9	0	168.0240	130.6501	48.9488	0.2634	113	100
1	1098.0000	3.0000	9	0	168.2587	130.6515	49.0967	0.3041	117	94
1	1099.0000	3.0000	10	0	168.3150	130.7085	49.3035	0.3877	113	96
1	1100.0000	3.0000	9	0	168.2249	130.5888	49.1360	0.2831	100	84
1	1101.0000	3.0000	6	0	167.1697	130.7357	48.1089	0.7603	92	68
0	1102.0000	3.0000	0	3	0.0000	0.0000	0.0000	0.0000	88	65
2	1103.0000	3.0000	7	0	110.0991	121.8365	79.0848	0.3703	100	70
2	1104.0000	3.0000	7	0	109.9568	121.8149	79.0391	0.2646	105	75
2	1105.0000	3.0000	6	0	109.7111	121.8617	78.3366	0.3668	105	72
2	1106.0000	3.0000	7	0	109.8303	121.4282	78.3124	0.9914	111	81
2	1107.0000	3.0000	8	0	109.9529	121.7752	78.9339	0.2795	119	78
2	1108.0000	3.0000	8	0	110.0302	121.7843	79.0339	0.2608	112	77
2	1109.0000	3.0000	7	0	109.3740	121.7617	78.7311	0.8236	108	82
2	1110.0000	3.0000	8	0	109.8289	121.7783	78.9505	0.2475	116	86
2	1111.0000	3.0000	8	0	110.0244	121.7066	78.9935	0.2808	117	85
2	1112.0000	3.0000	8	0	109.7952	121.8047	78.8567	0.3767	116	85
2	1113.0000	3.0000	9	0	109.9456	121.8885	78.5255	0.4046	117	86
2	1114.0000	3.0000	7	0	110.6251	121.7819	79.1268	0.5616	116	84
2	1115.0000	3.0000	7	0	109.6882	121.9125	78.8786	0.4418	117	86
0	1116.0000	3.0000	0	3	0.0000	0.0000	0.0000	0.0000	122	87
2	1117.0000	3.0000	7	0	110.0259	121.7804	78.9775	0.3202	110	82
2	1118.0000	3.0000	8	0	109.8214	121.9110	78.4450	0.4558	118	81
2	1119.0000	3.0000	9	0	109.8488	121.8457	78.8379	0.4375	122	86
2	1120.0000	3.0000	9	0	109.8012	121.5003	78.5758	0.7273	118	86
2	1121.0000	3.0000	6	0	109.6988	121.8085	78.5866	0.3490	118	82
2	1122.0000	3.0000	7	0	110.1200	121.7038	79.0408	0.3444	111	81
2	1123.0000	3.0000	7	0	109.7997	121.6113	78.8150	0.2446	119	82
2	1124.0000	3.0000	7	0	109.6946	121.7646	78.8344	0.3341	121	91
2	1125.0000	3.0000	7	0	109.7906	121.8271	78.9184	0.3769	115	78
2	1126.0000	3.0000	8	0	109.7138	121.5993	78.6546	0.5407	120	85
2	1127.0000	3.0000	7	0	109.9095	121.7478	78.9558	0.2125	121	88
2	1128.0000	3.0000	9	0	109.7271	121.7339	78.9289	0.3122	117	89
2	1129.0000	3.0000	8	0	109.9463	121.8746	78.9519	0.3074	118	80
2	1130.0000	3.0000	6	0	109.4702	121.3176	78.7730	0.5261	122	80
2	1131.0000	3.0000	8	0	109.6824	121.7443	78.3576	0.8274	121	91
2	1132.0000	3.0000	7	0	110.1649	121.6824	78.9525	0.1705	122	86
2	1133.0000	3.0000	9	0	109.9410	121.7681	78.9447	0.2832	118	84
2	1134.0000	3.0000	7	0	109.4895	121.8964	78.3106	0.4151	113	85
2	1135.0000	3.0000	7	0	109.7814	122.0106	78.4440	0.3827	110	85
2	1136.0000	3.0000	6	0	109.6850	121.9311	78.5072	0.4546	117	79
2	1137.0000	3.0000	8	0	109.9267	121.7654	78.9158	0.3443	126	88
2	1138.0000	3.0000	8	0	110.1866	121.7491	79.0215	0.1903	115	87
2	1139.0000	3.0000	8	0	110.0565	121.8466	78.8771	0.4224	121	88
2	1140.0000	3.0000	7	0	110.1284	121.7558	79.0118	0.2760	127	88
2	1141.0000	3.0000	7	0	110.1076	121.7620	78.8630	0.1834	119	87
2	1142.0000	3.0000	9	0	110.1260	121.6897	79.0273	0.2277	119	88
2	1143.0000	3.0000	7	0	109.7572	121.6325	78.8155	0.3281	125	84
2	1144.0000	3.0000	9	0	110.0358	121.6871	78.9795	0.2534	123	83
2	1145.0000	3.0000	6	0	110.1736	121.7767	79.0374	0.2566	110	79
2	1146.0000	3.0000	7	0	109.9758	121.7091	78.8806	0.2890	117	81
2	1147.0000	3.0000	9	0	109.9198	121.7954	78.9054	0.3781	127	90
2	1148.0000	3.0000	9	0	110.0991	121.8412	79.0294	0.2781	124	85
2	1149.0000	3.0000	7	0	110.0267	121.7592	78.9590	0.2647	129	87
2	1150.0000	3.0000	8	0	110.1426	121.8360	78.9590	0.3231	110	87
2	1151.0000	3.0000	7	0	109.9119	121.9200	78.5177	0.3351	120	82
2	1152.0000	3.0000	7	0	110.0226	121.8222	79.0018	0.4918	119	84
2	1153.0000	3.0000	7	0	109.9656	121.8725	78.9289	0.3967	125	89
2	1154.0000	3.0000	7	0	109.9778	121.8306	78.9627	0.2428	125	84
2	1155.0000	3.0000	7	0	109.9693	121.8421	78.8960	0.2507	132	85
2	1156.0000	3.0000	6	0	110.0824	121.7416	79.0246	0.2541	111	81
2	1157.0000	3.0000	7	0	109.7493	121.4391	78.2915	1.0451	118	85
2	1158.0000	3.0000	7	0	109.9461	121.7292	78.9347	0.3745	114	85
2	1159.0000	3.0000	9	0	109.8698	121.8723	78.9865	0.4370	129	90
2	1160.0000	3.0000	7	0	109.8944	121.8005	78.9304	0.3694	116	83
2	1161.0000	3.0000	8	0	110.0099	121.7840	78.9531	0.3286	121	89
2	1162.0000	3.0000	8	0	110.1919	121.7190	78.9888	0.2335	115	84
2	1163.0000	3.0000	8	0	110.2252	121.8254	79.0041	0.2862	116	84
2	1164.0000	3.0000	8	0	109.7989	121.8209	78.9446	0.3481	120	86
2	1165.0000	3.0000	6	0	109.8279	121.9540	78.4232	0.4328	121	87
2	1166.0000	3.0000	8	0	109.8252	121.9659	78.5705	0.3073	128	99
2	1167.0000	3.0000	7	0	110.2455	122.3855	78.4947	0.4761	123	94
2	1168.0000	3.0000	7	0	109.9362	121.7956	78.9729	0.3071	121	87
2	1169.0000	3.0000	7	0	109.6582	121.5768	78.6226	0.5299	130	85
2	1170.0000	3.0000	8	0	110.1109	121.7189	78.9534	0.2043	122	96
2	1171.0000	3.0000	8	0	110.1390	121.6106	78.9599	0.1781	128	93
2	1172.0000	3.0000	8	0	109.9479	121.7349	78.8824	0.4217	129	86
2	1173.0000	3.0000	8	0	110.0838	121.7897	78.9645	0.3902	128	83
2	1174.0000	3.0000	9	0	109.9940	121.8399	78.7778	0.4886	122	83
2	1175.0000	3.0000	8	0	110.1368	121.7660	78.8194	0.4770	118	89
2	1176.0000	3.0000	7	0	109.8143	121.8508	78.8836	0.3874	115	84
2	1177.0000	3.0000	7	0	109.9573	121.6014	78.8537	0.5313	114	88
2	1178.0000	3.0000	8	0	110.1645	121.6663	78.9054	0.2452	124	88
2	1179.0000	3.0000	6	0	110.0866	121.8060	79.0226	0.3566	120	90
2	1180.0000	3.0000	7	0	109.7665	121.8350	78.7178	0.4724	126	89
2	1181.0000	3.0000	7	0	110.0961	121.7726	78.9854	0.2711	129	91
2	1182.0000	3.0000	8	0	110.1202	121.8660	79.0316	0.2348	117	85
2	1183.0000	3.0000	7	0	110.1652	121.6526	78.9897	0.2341	121	87
2	1184.0000	3.0000	9	0	110.0319	121.7871	78.9767	0.3399	126	90
2	1185.0000	3.0000	6	0	109.9049	121.7096	78.9275	0.3733	126	88
2	1186.0000	3.0000	7	0	109.9569	121.7964	78.9716	0.2404	131	87
2	1187.0000	3.0000	7	0	109.9680	121.7190	78.8434	0.2967	125	85
2	1188.0000	3.0000	7	0	109.9608	121.7751	78.7176	0.5548	128	88
2	1189.0000	3.0000	8	0	109.5472	121.3834	78.5965	0.4295	122	91
2	1190.0000	3.0000	7	0	110.2975	121.7644	79.0481	0.2702	125	81
2	1191.0000	3.0000	8	0	110.1233	121.9159	78.9708	0.2604	122	88
2	1192.0000	3.0000	6	0	110.1342	121.5998	78.9624	0.1908	119	94
2	1193.0000	3.0000	9	0	109.8322	121.9179	78.8731	0.5640	120	92
2	1194.0000	3.0000	8	0	110.0751	121.6387	79.0159	0.2414	129	91
2	1195.0000	3.0000	8	0	109.8948	121.5809	78.6719	0.5833	113	92
2	1196.0000	3.0000	7	0	110.0954	121.7369	78.9461	0.2726	118	87
2	1197.0000	3.0000	8	0	110.2222	121.8626	79.0527	0.3090	125	90
2	1198.0000	3.0000	9	0	110.0182	121.8303	78.9093	0.2636	123	96
2	1199.0000	3.0000	7	0	110.4357	122.4593	78.5259	0.5519	127	96
2	1200.0000	3.0000	7	0	109.9798	121.7291	78.8819	0.2769	120	91
2	1201.0000	3.0000	8	0	110.0425	122.2125	78.3199	0.4941	121	91
2	1202.0000	3.0000	8	0	110.0352	121.8218	78.9505	0.3181	124	87
2	1203.0000	3.0000	8	0	110.0462	121.7965	78.9886	0.3256	117	89
2	1204.0000	3.0000	8	0	110.1254	121.8083	78.9178	0.2835	133	85
2	1205.0000	3.0000	6	0	110.1724	121.6891	78.9930	0.2483	116	91
2	1206.0000	3.0000	8	0	109.7635	121.8790	78.8314	0.3260	127	90
2	1207.0000	3.0000	8	0	110.1790	121.7468	79.0072	0.2614	125	91
0	1208.0000	3.0000	0	3	0.0000	0.0000	0.0000	0.0000	123	90
2	1209.0000	3.0000	6	0	109.4594	121.2170	78.5535	0.6002	125	84
2	1210.0000	3.0000	6	0	110.0243	121.7513	78.8591	0.2289	109	87
2	1211.0000	3.0000	7	0	110.0864	121.7853	78.9797	0.3435	118	84
2	1212.0000	3.0000	7	0	110.0220	121.5899	78.8834	0.2989	120	92
2	1213.0000	3.0000	7	0	110.3042	122.3017	78.4503	0.5113	123	85
2	1214.0000	3.0000	7	0	109.8951	121.8386	78.8359	0.4066	123	80
2	1215.0000	3.0000	7	0	110.0548	121.3500	78.3671	0.8465	125	86
2	1216.0000	3.0000	7	0	110.1392	121.8271	78.9326	0.3121	116	89
2	1217.0000	3.0000	8	0	109.8408	121.8719	78.4779	0.3911	120	86
2	1218.0000	3.0000	7	0	110.0668	121.6271	78.8914	0.2132	117	93
2	1219.0000	3.0000	7	0	110.0364	121.9362	78.5786	0.6123	123	92
2	1220.0000	3.0000	8	0	109.9094	121.8035	78.8348	0.3723	117	86
2	1221.0000	3.0000	7	0	110.1179	121.7393	78.9353	0.1872	127	83
2	1222.0000	3.0000	8	0	110.1860	121.6845	78.9365	0.2171	131	97
2	1223.0000	3.0000	7	0	109.6743	121.5596	78.7498	0.5812	121	86
2	1224.0000	3.0000	7	0	110.0968	121.8176	78.9746	0.2737	118	81
2	1225.0000	3.0000	7	0	109.9526	121.6608	78.5099	0.3309	122	86
2	1226.0000	3.0000	8	0	109.8430	121.8033	78.8033	0.5372	127	87
2	1227.0000	3.0000	6	0	109.8277	121.6623	78.8313	0.3042	123	92
2	1228.0000	3.0000	7	0	109.9577	121.6553	78.2506	0.9734	119	88
2	1229.0000	3.0000	8	0	110.0123	121.8233	78.9333	0.2308	113	90
2	1230.0000	3.0000	8	0	110.0375	121.8397	78.8991	0.3014	124	91
2	1231.0000	3.0000	6	0	109.8212	121.9782	78.3916	0.4374	117	84
2	1232.0000	3.0000	7	0	110.3084	122.0814	78.3160	0.5110	121	89
2	1233.0000	3.0000	8	0	110.0880	121.9438	78.4944	0.6719	114	89
2	1234.0000	3.0000	8	0	110.0289	121.5928	78.7343	0.6882	119	93
2	1235.0000	3.0000	8	0	109.8393	122.0010	78.0332	0.6771	123	85
2	1236.0000	3.0000	7	0	109.9662	121.8015	78.8358	0.3633	120	81
2	1237.0000	3.0000	7	0	109.9427	121.6392	78.6346	0.6083	115	81
2	1238.0000	3.0000	7	0	109.9849	121.7931	78.8154	0.2687	109	84
2	1239.0000	3.0000	7	0	109.9408	122.0923	78.4384	0.3536	123	87
3	1240.0000	3.0000	7	0	109.6739	121.6983	78.7659	0.4871	128	88
2	1241.0000	3.0000	8	0	109.9359	121.8026	78.8807	0.3422	124	90
2	1242.0000	3.0000	9	0	110.0909	121.8579	78.8990	0.3118	118	87
2	1243.0000	3.0000	8	0	109.8172	121.6263	78.7405	0.4786	122	88
2	1244.0000	3.0000	8	0	109.8466	121.6819	78.7083	0.4029	116	86
2	1245.0000	3.0000	8	0	109.8806	121.4491	78.4257	0.7266	128	86
2	1246.0000	3.0000	8	0	110.1259	121.7022	78.8797	0.2282	119	83
2	1247.0000	3.0000	8	0	109.9529	121.2516	78.4464	0.7788	131	86
2	1248.0000	3.0000	8	0	110.1641	121.7913	78.9138	0.2023	120	84
2	1249.0000	3.0000	8	0	110.1842	121.7035	78.8472	0.2750	120	88
2	1250.0000	3.0000	7	0	109.8691	121.7966	78.7739	0.3057	121	80
2	1251.0000	3.0000	7	0	110.2184	122.0624	78.5229	0.5488	122	87
2	1252.0000	3.0000	8	0	110.2269	121.8374	78.8833	0.3388	117	86
2	1253.0000	3.0000	7	0	109.9644	121.8287	78.9061	0.3623	120	86
2	1254.0000	3.0000	7	0	109.4012	121.3216	78.4804	0.5292	117	81
2	1255.0000	3.0000	7	0	109.7433	121.5062	78.2039	0.9713	112	79
2	1256.0000	3.0000	7	0	109.8602	121.2347	78.2837	0.7538	110	75
0	1257.0000	3.0000	0	3	0.0000	0.0000	0.0000	0.0000	102	68
2	1258.0000	3.0000	8	0	110.3756	121.8844	78.7902	0.2555	99	63
2	1259.0000	3.0000	6	0	110.1077	122.0591	78.4501	0.2826	94	68
2	1260.0000	3.0000	8	0	110.0569	121.4406	78.3631	0.8089	98	64
2	1261.0000	3.0000	7	0	109.5708	121.5304	78.5816	0.6521	98	70
2	1262.0000	3.0000	8	0	109.7875	121.4258	78.2170	0.4727	109	79
2	1263.0000	3.0000	8	0	110.4074	122.0413	78.9389	0.4028	109	78
2	1264.0000	3.0000	9	0	109.9104	121.6772	78.5913	0.5672	106	78
2	1265.0000	3.0000	8	0	110.2473	121.8075	78.7130	0.3661	109	77
2	1266.0000	3.0000	8	0	110.8551	121.8401	78.6902	0.5944	106	77
2	1267.0000	3.0000	7	0	110.1559	121.7834	78.1711	1.0856	103	73
0	1268.0000	3.0000	0	3	0.0000	0.0000	0.0000	0.0000	107	74
2	1269.0000	3.0000	8	0	110.2947	121.6166	78.7028	0.5276	103	76
2	1270.0000	3.0000	9	0	110.5100	121.9563	78.9737	0.2515	107	77
2	1271.0000	3.0000	8	0	110.5039	121.7726	78.9461	0.2163	102	79
2	1272.0000	3.0000	7	0	109.9848	121.4095	78.5996	0.5176	111	80
2	1273.0000	3.0000	7	0	110.4707	121.8425	78.9902	0.3648	107	74
2	1274.0000	3.0000	8	0	110.5331	121.7666	78.9420	0.2625	117	76
2	1275.0000	3.0000	8	0	110.7545	121.8014	79.0357	0.1392	101	76
2	1276.0000	3.0000	7	0	110.3446	121.8147	78.8771	0.4139	108	82
2	1277.0000	3.0000	7	0	110.6345	121.8171	79.0214	0.3150	107	76
2	1278.0000	3.0000	7	0	109.9457	121.6562	78.9178	0.6106	114	81
2	1279.0000	3.0000	8	0	110.0892	121.6567	78.6323	0.5417	113	76
2	1280.0000	3.0000	7	0	110.3462	121.7753	78.9769	0.2817	109	74
2	1281.0000	3.0000	6	0	110.3783	121.8126	78.9530	0.4039	111	75
2	1282.0000	3.0000	7	0	110.0788	121.8447	78.8064	0.4983	105	76
2	1283.0000	3.0000	8	0	110.0380	121.8218	78.8634	0.4771	105	78
2	1284.0000	3.0000	8	0	110.1775	121.7494	78.9778	0.2965	111	80
2	1285.0000	3.0000	9	0	109.6773	121.5388	78.4224	0.8690	108	80
2	1286.0000	3.0000	8	0	110.1611	121.5960	78.8844	0.2906	105	76
2	1287.0000	3.0000	8	0	109.5927	121.1332	78.5202	0.5342	115	85
2	1288.0000	3.0000	7	0	110.0913	121.6259	78.8713	0.1741	111	78
2	1289.0000	3.0000	8	0	109.8331	121.6347	78.7971	0.3722	114	79
2	1290.0000	3.0000	7	0	110.1467	121.5203	78.9138	0.2146	118	82
2	1291.0000	3.0000	8	0	110.0786	121.6376	78.9046	0.3881	119	89
2	1292.0000	3.0000	8	0	110.0680	121.6162	78.8509	0.2427	111	80
2	1293.0000	3.0000	7	0	110.0367	121.6120	78.9344	0.3153	116	93
2	1294.0000	3.0000	7	0	109.9585	121.6298	78.8104	0.3381	125	89
2	1295.0000	3.0000	7	0	110.0365	121.6038	78.8309	0.2547	125	87
2	1296.0000	3.0000	7	0	110.0872	121.5434	78.9292	0.2809	128	93
2	1297.0000	3.0000	6	0	110.2689	121.7144	78.9858	0.2973	120	85
2	1298.0000	3.0000	8	0	110.1764	121.5112	78.8981	0.2011	118	90
2	1299.0000	3.0000	7	0	109.9319	121.6363	78.8470	0.3843	111	84
2	1300.0000	3.0000	7	0	109.9870	121.5560	78.9345	0.3107	115	89
2	1301.0000	3.0000	7	0	110.0263	121.4720	78.8941	0.3712	116	92
2	1302.0000	3.0000	7	0	110.0813	121.5873	78.9239	0.3280	116	83
2	1303.0000	3.0000	8	0	110.1061	121.6218	78.9840	0.3215	114	86
3	1304.0000	3.0000	7	0	110.6930	122.2933	79.8661	0.8195	120	87
2	1305.0000	3.0000	7	0	109.7991	121.5151	78.8235	0.3303	121	86
2	1306.0000	3.0000	8	0	109.9875	121.5239	78.9056	0.2487	111	85
2	1307.0000	3.0000	6	0	109.9869	121.5664	78.8154	0.4772	115	90
2	1308.0000	3.0000	7	0	110.2137	121.5276	78.8463	0.3713	124	89
5	1309.0000	3.0000	6	0	73.4823	142.7069	237.6023	1.4633	117	84
2	1310.0000	3.0000	7	0	109.9477	121.6333	78.4030	0.4991	108	85
2	1311.0000	3.0000	8	0	109.8442	121.5064	78.8299	0.3331	114	85
2	1312.0000	3.0000	6	0	110.2075	121.5247	78.9486	0.2440	115	79
2	1313.0000	3.0000	8	0	109.6336	121.4179	78.6289	0.5409	114	87
2	1314.0000	3.0000	7	0	110.1916	121.4373	78.8847	0.2808	121	87
2	1315.0000	3.0000	6	0	109.9355	121.5050	78.9117	0.3018	120	88
2	1316.0000	3.0000	7	0	110.1447	121.4963	78.9867	0.3375	121	87
2	1317.0000	3.0000	8	0	109.8166	121.6421	78.8711	0.5537	115	86
2	1318.0000	3.0000	8	0	109.8778	121.5789	78.8171	0.3086	117	85
2	1319.0000	3.0000	8	0	109.9995	121.5289	78.9766	0.4348	115	94
2	1320.0000	3.0000	7	0	110.4668	121.5471	78.7850	0.3480	119	87
2	1321.0000	3.0000	6	0	110.2988	121.5644	78.7757	0.4112	118	87
2	1322.0000	3.0000	7	0	110.2747	121.6042	78.9737	0.3176	120	92
2	1323.0000	3.0000	7	0	109.8851	121.6856	78.8296	0.5046	118	87
2	1324.0000	3.0000	6	0	109.7493	121.4568	78.8410	0.4691	118	90
2	1325.0000	3.0000	7	0	110.0643	121.6513	78.9209	0.2632	115	81
2	1326.0000	3.0000	7	0	109.9784	121.5655	78.8916	0.3584	111	87
2	1327.0000	3.0000	8	0	110.2168	121.5254	78.9659	0.2763	110	86
2	1328.0000	3.0000	7	0	110.1240	121.5263	78.9510	0.2796	123	85
2	1329.0000	3.0000	9	0	110.1354	121.5571	78.9589	0.3079	110	86
2	1330.0000	3.0000	7	0	110.0508	121.4319	78.9562	0.4090	118	85
2	1331.0000	3.0000	6	0	110.0120	121.5168	78.8907	0.3771	111	84
2	1332.0000	3.0000	8	0	109.9264	121.1805	78.3078	0.6948	122	91
2	1333.0000	3.0000	7	0	110.1352	121.4591	78.9377	0.2816	121	86
2	1334.0000	3.0000	8	0	109.8185	121.1255	78.6615	0.4782	119	86
2	1335.0000	3.0000	7	0	110.2481	121.3916	78.9866	0.2815	121	87
2	1336.0000	3.0000	7	0	110.1798	121.4801	78.9450	0.3305	116	84
2	1337.0000	3.0000	7	0	109.8824	121.1729	78.8081	0.4119	120	93
2	1338.0000	3.0000	8	0	110.1249	121.5013	78.9371	0.2164	124	86
2	1339.0000	3.0000	7	0	110.0841	121.4369	78.9925	0.4042	117	85
2	1340.0000	3.0000	7	0	110.0500	121.4606	78.8972	0.3177	114	86
2	1341.0000	3.0000	7	0	110.1477	121.4854	78.9782	0.3057	109	90
2	1342.0000	3.0000	6	0	109.9700	121.5714	78.9776	0.3492	114	89
2	1343.0000	3.0000	8	0	109.9021	121.4982	78.8461	0.3685	113	85
2	1344.0000	3.0000	7	0	110.1262	121.4269	78.9100	0.3621	116	93
2	1345.0000	3.0000	6	0	110.2237	121.3992	78.9548	0.2306	119	87
2	1346.0000	3.0000	8	0	110.1920	121.6935	78.9869	0.4776	115	84
2	1347.0000	3.0000	8	0	109.7159	121.6090	78.9770	0.4774	114	83
2	1348.0000	3.0000	6	0	110.2949	121.5454	79.0419	0.2584	115	87
2	1349.0000	3.0000	8	0	109.8695	121.6609	78.4831	0.3847	116	88
2	1350.0000	3.0000	7	0	110.1192	121.4044	78.9078	0.3289	117	84
2	1351.0000	3.0000	8	0	110.0540	121.5253	78.8333	0.4265	123	83
2	1352.0000	3.0000	6	0	110.0514	121.4939	78.8757	0.4114	111	77
2	1353.0000	3.0000	7	0	110.1095	121.3651	78.9023	0.2435	107	81
3	1354.0000	3.0000	8	0	109.4846	120.9154	78.6314	1.1102	95	73
2	1355.0000	3.0000	6	0	110.0758	121.2494	78.7970	0.3390	86	67
2	1356.0000	3.0000	6	0	109.9951	121.4363	78.8208	0.2754	88	71
1	1357.0000	3.0000	6	0	116.1243	162.0344	105.7919	0.6238	86	68
1	1358.0000	3.0000	7	0	115.8747	162.1811	105.9333	0.9556	92	70
1	1359.0000	3.0000	6	0	116.2924	161.9138	106.0384	0.6233	88	68
1	1360.0000	3.0000	9	0	116.5116	161.8499	106.2595	0.4432	111	79
1	1361.0000	3.0000	10	0	116.3744	161.7120	105.8810	0.3702	106	82
1	1362.0000	3.0000	9	0	116.1880	161.8054	105.8121	0.4857	103	84
1	1363.0000	3.0000	10	0	116.5886	161.7244	106.1068	0.3494	113	90
1	1364.0000	3.0000	9	0	116.7979	161.8776	106.3317	0.3690	127	101
1	1365.0000	3.0000	10	0	116.7724	161.9524	106.3491	0.3378	129	107
1	1366.0000	3.0000	10	0	116.3157	161.6544	105.7872	0.3040	123	101
1	1367.0000	3.0000	10	0	116.7120	161.7819	106.2116	0.3185	121	106
1	1368.0000	3.0000	10	0	116.8324	161.8033	106.3396	0.2000	128	108
1	1369.0000	3.0000	10	0	116.7843	161.9224	106.2795	0.3230	130	107
1	1370.0000	3.0000	9	0	116.8899	161.9176	106.3782	0.3630	135	114
1	1371.0000	3.0000	10	0	116.4834	161.8786	106.0580	0.3500	128	113
1	1372.0000	3.0000	10	0	116.5770	161.8752	106.0217	0.2614	132	110
1	1373.0000	3.0000	10	0	116.4935	161.8901	106.3323	0.2701	134	116
1	1374.0000	3.0000	10	0	116.3004	161.9567	105.9727	0.4633	129	108
1	1375.0000	3.0000	10	0	116.5313	161.7969	105.9982	0.3977	135	116
1	1376.0000	3.0000	10	0	116.4573	161.8656	105.9256	0.2715	123	114
1	1377.0000	3.0000	10	0	116.6294	161.9494	106.2401	0.3668	130	114
1	1378.0000	3.0000	10	0	116.5508	161.9572	106.2999	0.3243	125	113
1	1379.0000	3.0000	10	0	116.4370	161.8943	106.0045	0.3575	134	115
1	1380.0000	3.0000	10	0	116.2799	161.9115	105.8452	0.4427	132	116
1	1381.0000	3.0000	10	0	116.5494	161.9243	106.0418	0.2585	128	114
1	1382.0000	3.0000	10	0	116.8636	161.8630	106.3210	0.2677	132	119
1	1383.0000	3.0000	10	0	116.3386	161.9605	105.9231	0.3246	126	116
1	1384.0000	3.0000	10	0	116.3405	161.9501	105.9456	0.3635	128	113
1	1385.0000	3.0000	10	0	116.6601	161.9644	106.2584	0.3316	130	116
1	1386.0000	3.0000	10	0	116.4713	161.9644	106.0694	0.4263	136	116
1	1387.0000	3.0000	10	0	116.5741	161.8946	106.1642	0.3755	127	113
1	1388.0000	3.0000	10	0	116.5925	161.8456	106.0786	0.3151	124	114
1	1389.0000	3.0000	10	0	116.0568	162.0907	105.7819	0.6264	133	123
1	1390.0000	3.0000	10	0	116.6721	161.9771	106.2277	0.2936	128	113
1	1391.0000	3.0000	10	0	116.6827	161.9065	106.1364	0.3191	137	119
1	1392.0000	3.0000	9	0	116.9512	161.8909	106.4155	0.2802	143	113
1	1393.0000	3.0000	10	0	116.4671	161.8828	105.9942	0.4002	126	100
1	1394.0000	3.0000	10	0	116.4426	162.0001	106.1410	0.3354	113	96
1	1395.0000	3.0000	10	0	116.2153	162.1071	105.5946	0.5198	137	94
1	1396.0000	3.0000	10	0	116.1590	162.0713	105.5007	0.2381	124	94
1	1397.0000	3.0000	10	0	116.5357	161.9012	106.2866	0.2628	125	102
1	1398.0000	3.0000	10	0	116.1286	162.0516	105.5588	0.3467	120	103
1	1399.0000	3.0000	10	0	116.1553	161.9089	105.6151	0.3143	122	107
1	1400.0000	3.0000	10	0	116.0273	162.0359	105.6656	0.4147	117	107
1	1401.0000	3.0000	10	0	116.3384	161.9535	105.7737	0.2611	125	107
1	1402.0000	3.0000	10	0	116.1470	161.9839	105.6362	0.2777	121	114
1	1403.0000	3.0000	10	0	116.3255	161.8554	106.3595	0.5160	126	115
1	1404.0000	3.0000	10	0	116.0351	161.9508	105.8754	0.3606	131	108
1	1405.0000	3.0000	9	0	116.3357	161.9135	105.8161	0.2627	131	114
1	1406.0000	3.0000	10	0	116.2903	161.9655	105.8201	0.3077	132	107
1	1407.0000	3.0000	10	0	116.4391	161.9380	106.0530	0.3122	134	112
1	1408.0000	3.0000	10	0	116.2668	162.0186	105.7888	0.2645	119	107
1	1409.0000	3.0000	10	0	116.1363	162.0415	105.8060	0.3510	124	111
1	1410.0000	3.0000	10	0	116.0794	162.1627	105.7842	0.3123	131	119
1	1411.0000	3.0000	10	0	116.1339	161.9348	105.5962	0.2896	117	111
1	1412.0000	3.0000	10	0	116.1365	161.8967	105.5175	0.3447	119	108
1	1413.0000	3.0000	10	0	116.3485	161.9664	105.8875	0.2370	144	112
1	1414.0000	3.0000	10	0	116.2384	162.0110	105.8956	0.2517	126	113
1	1415.0000	3.0000	9	0	116.1958	161.9805	105.7743	0.3342	136	111
1	1416.0000	3.0000	10	0	115.9121	162.0008	105.6356	0.3688	125	111
1	1417.0000	3.0000	10	0	116.0925	161.9180	105.6468	0.2955	132	118
1	1418.0000	3.0000	10	0	115.8887	161.9218	105.4203	0.3546	132	111
1	1419.0000	3.0000	10	0	115.9367	161.9770	105.3011	0.2624	130	114
1	1420.0000	3.0000	9	0	116.3147	161.9225	105.8829	0.3123	128	114
1	1421.0000	3.0000	10	0	116.0804	161.9488	105.4708	0.3115	127	124
1	1422.0000	3.0000	10	0	115.8896	162.0542	105.4773	0.4614	131	113
1	1423.0000	3.0000	10	0	116.1490	161.8981	105.6352	0.3609	127	117
1	1424.0000	3.0000	10	0	116.0099	161.9690	105.6734	0.3293	119	119
1	1425.0000	3.0000	10	0	116.0243	161.9154	105.6000	0.2958	130	119
1	1426.0000	3.0000	10	0	116.0544	161.9242	105.5856	0.2513	124	109
1	1427.0000	3.0000	10	0	115.8620	161.9166	105.3457	0.3366	130	117
1	1428.0000	3.0000	10	0	115.7723	161.9545	105.4730	0.3825	129	118
1	1429.0000	3.0000	10	0	115.6421	161.8288	105.2930	0.3159	124	113
1	1430.0000	3.0000	10	0	115.8857	161.8925	105.4421	0.2825	126	108
1	1431.0000	3.0000	10	0	116.1723	161.9180	105.7679	0.3057	133	108
1	1432.0000	3.0000	10	0	115.9646	161.9734	105.5632	0.3235	136	115
1	1433.0000	3.0000	10	0	115.7709	161.8773	105.3548	0.3521	136	117
1	1434.0000	3.0000	9	0	116.1996	161.9810	105.8182	0.3136	133	120
1	1435.0000	3.0000	10	0	115.8941	162.1000	105.6641	0.4091	136	111
1	1436.0000	3.0000	10	0	116.0676	161.9767	105.6202	0.3072	136	117
1	1437.0000	3.0000	10	0	115.6651	162.0168	105.4426	0.5164	131	114
1	1438.0000	3.0000	10	0	115.9822	161.9206	105.5234	0.3351	131	115
1	1439.0000	3.0000	10	0	115.9944	161.8684	105.5314	0.2930	129	117
1	1440.0000	3.0000	10	0	115.9453	161.9690	105.4941	0.3303	133	116
1	1441.0000	3.0000	10	0	116.0284	161.9956	105.6785	0.2844	129	116
1	1442.0000	3.0000	10	0	115.8485	162.0788	105.6929	0.3778	133	118
1	1443.0000	3.0000	10	0	115.8169	162.0758	105.6512	0.4309	130	120
1	1444.0000	3.0000	10	0	116.0160	161.9471	105.6589	0.2710	134	118
1	1445.0000	3.0000	10	0	115.8174	161.8969	105.4637	0.4219	127	114
1	1446.0000	3.0000	10	0	115.9613	161.8955	105.6001	0.3696	136	117
1	1447.0000	3.0000	10	0	115.8845	161.9112	105.5323	0.3596	135	112
1	1448.0000	3.0000	10	0	115.7816	161.8696	105.3766	0.4304	126	115
1	1449.0000	3.0000	10	0	115.8965	161.9202	105.5336	0.3566	125	112
1	1450.0000	3.0000	10	0	115.9835	161.9306	105.5367	0.3649	127	117
1	1451.0000	3.0000	10	0	115.9430	161.8945	105.4713	0.3539	141	120
1	1452.0000	3.0000	10	0	115.5710	161.9054	105.1994	0.4319	126	117
1	1453.0000	3.0000	10	0	115.8602	161.9156	105.4378	0.2682	134	118
1	1454.0000	3.0000	10	0	115.7803	162.0329	105.4490	0.2375	127	115
1	1455.0000	3.0000	10	0	115.8164	161.9380	105.4725	0.2863	126	117
1	1456.0000	3.0000	10	0	115.9075	161.8719	105.5182	0.4079	126	116
1	1457.0000	3.0000	10	0	115.8768	162.0716	105.2692	0.4855	125	114
1	1458.0000	3.0000	10	0	115.9971	161.9006	105.5400	0.2721	135	115
1	1459.0000	3.0000	10	0	116.0856	161.9082	105.6771	0.3072	124	114
1	1460.0000	3.0000	10	0	115.9516	161.8115	105.4313	0.3300	132	116
1	1461.0000	3.0000	10	0	115.8119	161.9584	105.3861	0.3117	135	115
1	1462.0000	3.0000	10	0	115.6814	161.9338	105.3488	0.3618	136	113
1	1463.0000	3.0000	9	0	116.0980	161.9848	105.6754	0.2762	131	111
1	1464.0000	3.0000	10	0	116.1046	161.9660	105.7442	0.3790	134	118
1	1465.0000	3.0000	10	0	115.8953	161.8918	105.5285	0.3449	127	119
1	1466.0000	3.0000	10	0	115.6001	161.8141	105.2613	0.3213	123	108
1	1467.0000	3.0000	10	0	115.7795	161.9230	105.3803	0.3397	129	117
1	1468.0000	3.0000	10	0	115.8089	161.8853	105.4072	0.3785	129	117
1	1469.0000	3.0000	10	0	116.0293	161.8853	105.5952	0.3155	140	116
1	1470.0000	3.0000	10	0	115.8009	161.8595	105.4494	0.3497	130	118
1	1471.0000	3.0000	10	0	115.7356	161.8833	105.4272	0.3484	129	114
1	1472.0000	3.0000	10	0	115.1576	162.0466	105.0044	0.6755	135	113
1	1473.0000	3.0000	10	0	115.8213	161.8433	105.4766	0.3691	132	114
1	1474.0000	3.0000	10	0	116.0004	161.9731	105.5461	0.2862	128	110
1	1475.0000	3.0000	10	0	115.9940	161.8938	105.5818	0.3160	135	117
1	1476.0000	3.0000	10	0	116.1134	161.9677	105.7096	0.2757	135	120
1	1477.0000	3.0000	10	0	115.8098	161.8662	105.4582	0.3353	133	113
1	1478.0000	3.0000	10	0	115.7658	161.8607	105.3658	0.3911	128	116
1	1479.0000	3.0000	10	0	115.8461	161.9001	105.4462	0.3170	131	112
1	1480.0000	3.0000	10	0	115.7966	161.9192	105.4769	0.3713	135	109
1	1481.0000	3.0000	10	0	115.7154	161.8900	105.3233	0.3275	132	114
1	1482.0000	3.0000	10	0	115.7437	161.9833	105.5152	0.3795	129	111
1	1483.0000	3.0000	10	0	115.6110	161.8713	105.2256	0.2851	124	112
1	1484.0000	3.0000	10	0	115.7796	161.8539	105.4435	0.3994	124	110
1	1485.0000	3.0000	10	0	115.7978	161.8722	105.3505	0.3899	122	115
1	1486.0000	3.0000	10	0	116.0604	161.9677	105.4460	0.4144	135	114
1	1487.0000	3.0000	10	0	116.0512	161.9104	105.6349	0.3391	124	112
1	1488.0000	3.0000	10	0	115.6818	161.8808	105.3234	0.5086	124	110
1	1489.0000	3.0000	10	0	116.0155	161.8297	105.6184	0.3385	134	112
1	1490.0000	3.0000	10	0	115.8590	161.9145	105.4587	0.4263	130	111
1	1491.0000	3.0000	10	0	115.7973	161.9246	105.3214	0.4222	131	110
1	1492.0000	3.0000	10	0	115.9517	161.9286	105.4379	0.3669	134	111
1	1493.0000	3.0000	10	0	116.2090	161.8924	105.7636	0.2725	132	107
1	1494.0000	3.0000	10	0	115.9419	161.9680	105.4742	0.3791	132	115
1	1495.0000	3.0000	10	0	115.6291	161.8363	105.1997	0.2984	131	102
1	1496.0000	3.0000	9	0	114.9449	162.0950	104.5233	0.6650	127	94
1	1497.0000	3.0000	9	0	116.3612	162.7838	104.8884	0.3483	134	89
1	1498.0000	3.0000	9	0	116.3352	162.6819	104.7475	0.2752	136	106
1	1499.0000	3.0000	9	0	116.4403	162.8146	104.7304	0.3223	133	114
1	1500.0000	3.0000	9	0	116.9248	162.8399	105.2363	0.2468	124	101
1	1501.0000	3.0000	10	0	116.2909	162.8843	104.5945	0.3098	122	98
1	1502.0000	3.0000	10	0	115.8381	163.0190	104.3751	0.5422	129	113
1	1503.0000	3.0000	10	0	116.4079	162.9089	104.7525	0.3618	125	111
1	1504.0000	3.0000	10	0	116.4046	162.8211	104.6506	0.3450	130	112
1	1505.0000	3.0000	10	0	116.1505	162.8501	104.5447	0.4344	134	119
1	1506.0000	3.0000	10	0	116.3686	162.8128	104.7296	0.3603	139	118
1	1507.0000	3.0000	10	0	116.3212	162.8008	104.5714	0.4078	137	119
1	1508.0000	3.0000	10	0	116.5833	162.7866	104.8061	0.2736	129	120
1	1509.0000	3.0000	10	0	116.6135	162.6941	104.7027	0.3563	133	114
1	1510.0000	3.0000	10	0	116.5011	162.7922	104.7152	0.3935	128	117
1	1511.0000	3.0000	10	0	116.7239	162.8099	105.0207	0.3575	136	126
1	1512.0000	3.0000	10	0	116.4681	162.7455	104.6734	0.4187	132	127
1	1513.0000	3.0000	10	0	117.0419	163.0417	105.4154	0.4269	133	122
1	1514.0000	3.0000	10	0	116.6447	162.8465	104.9013	0.3324	126	121
1	1515.0000	3.0000	10	0	116.4989	162.7622	104.7424	0.4058	132	118
1	1516.0000	3.0000	10	0	116.5520	162.8025	104.9208	0.3322	137	117
1	1517.0000	3.0000	10	0	116.6049	162.8406	104.8752	0.2894	133	118
1	1518.0000	3.0000	10	0	116.7136	162.7566	104.8352	0.3547	142	123
1	1519.0000	3.0000	10	0	116.5902	162.8686	104.7878	0.3101	131	117
1	1520.0000	3.0000	10	0	116.6499	162.8190	104.7869	0.3516	141	122
1	1521.0000	3.0000	10	0	116.5094	162.8557	104.7050	0.3699	133	118
1	1522.0000	3.0000	10	0	116.4214	162.7921	104.5965	0.3966	134	119
1	1523.0000	3.0000	10	0	116.1687	162.6216	104.2936	0.4254	122	119
1	1524.0000	3.0000	10	0	116.2955	162.7762	104.4692	0.3293	129	121
1	1525.0000	3.0000	10	0	116.6202	162.8719	104.8423	0.2761	126	119
1	1526.0000	3.0000	10	0	116.4529	162.8322	104.6501	0.4012	134	124
1	1527.0000	3.0000	10	0	116.4390	162.8102	104.6584	0.4029	122	120
1	1528.0000	3.0000	10	0	116.4573	162.9588	104.5646	0.3706	126	119
1	1529.0000	3.0000	10	0	116.4589	162.8548	104.5513	0.3338	128	117
1	1530.0000	3.0000	10	0	116.3299	162.7938	104.4490	0.4333	130	125
1	1531.0000	3.0000	10	0	116.4955	162.8416	104.7256	0.3866	120	114
1	1532.0000	3.0000	9	0	116.1770	162.6825	104.3142	0.4209	131	117
1	1533.0000	3.0000	10	0	116.5856	162.7477	104.7333	0.3044	131	119
1	1534.0000	3.0000	10	0	116.6155	162.8151	104.7734	0.2577	128	124
1	1535.0000	3.0000	10	0	116.4636	162.7717	104.5600	0.3787	128	120
1	1536.0000	3.0000	10	0	116.4826	162.7503	104.6091	0.3037	127	114
1	1537.0000	3.0000	10	0	116.4265	162.7916	104.6039	0.3180	124	118
1	1538.0000	3.0000	10	0	116.3174	162.9222	104.4948	0.3755	133	123
1	1539.0000	3.0000	10	0	116.2315	162.7432	104.4131	0.4934	126	119
1	1540.0000	3.0000	10	0	116.4113	162.7968	104.4844	0.2949	133	119
1	1541.0000	3.0000	9	0	116.5954	162.8010	104.6895	0.3709	121	123
1	1542.0000	3.0000	10	0	116.5162	162.9905	104.8304	0.3477	126	125
1	1543.0000	3.0000	9	0	116.3281	162.7912	104.4898	0.4281	131	120
1	1544.0000	3.0000	10	0	116.4006	162.8539	104.4557	0.3935	123	124
1	1545.0000	3.0000	10	0	116.6183	162.9066	104.8082	0.2741	126	119
1	1546.0000	3.0000	10	0	116.1339	162.6870	104.2129	0.4038	119	113
1	1547.0000	3.0000	10	0	116.2499	162.6463	104.2866	0.3174	113	110
1	1548.0000	3.0000	10	0	116.1928	162.6817	104.2860	0.4594	110	107
1	1549.0000	3.0000	9	0	116.4529	162.9036	104.5863	0.2987	117	109
1	1550.0000	3.0000	10	0	116.5151	162.8412	104.6533	0.3031	123	117
1	1551.0000	3.0000	10	0	116.3923	162.7515	104.4899	0.3675	121	116
1	1552.0000	3.0000	10	0	116.5426	162.9213	104.6685	0.3396	122	118
1	1553.0000	3.0000	10	0	116.3448	162.7826	104.4226	0.3376	128	120
1	1554.0000	3.0000	10	0	116.5870	162.9731	104.6990	0.3049	136	119
1	1555.0000	3.0000	10	0	116.4066	162.8568	104.5112	0.3920	124	121
1	1556.0000	3.0000	10	0	116.3772	162.7884	104.4214	0.3962	132	120
1	1557.0000	3.0000	10	0	116.2594	162.7959	104.3421	0.3792	131	124
1	1558.0000	3.0000	10	0	116.5719	162.8418	104.6358	0.3107	127	116
1	1559.0000	3.0000	10	0	116.6841	162.8557	104.8065	0.2278	121	116
1	1560.0000	3.0000	10	0	116.3992	162.7574	104.4074	0.3586	122	122
1	1561.0000	3.0000	9	0	116.5431	162.7900	104.6370	0.2880	123	109
1	1562.0000	3.0000	10	0	116.2218	162.7618	104.2163	0.4008	128	117
1	1563.0000	3.0000	9	0	116.4160	162.7892	104.3903	0.3849	133	118
1	1564.0000	3.0000	9	0	116.5367	162.8217	104.5412	0.3668	125	119
1	1565.0000	3.0000	9	0	116.5731	162.9003	104.6803	0.3667	123	114
1	1566.0000	3.0000	10	0	116.4543	162.7731	104.3710	0.3263	128	125
1	1567.0000	3.0000	9	0	116.5238	162.8074	104.4804	0.2874	133	121
1	1568.0000	3.0000	9	0	116.5280	162.8396	104.5573	0.4283	134	123
1	1569.0000	3.0000	10	0	116.5445	162.8528	104.4537	0.3897	127	124
1	1570.0000	3.0000	9	0	116.5111	162.9067	104.5573	0.3925	126	111
1	1571.0000	3.0000	10	0	116.3264	162.7839	104.2305	0.4250	128	121
1	1572.0000	3.0000	9	0	116.6821	162.9019	104.5585	0.3269	117	116
1	1573.0000	3.0000	10	0	116.3581	162.8633	104.3336	0.4393	121	121
1	1574.0000	3.0000	10	0	116.4480	162.8283	104.5122	0.3036	124	115
1	1575.0000	3.0000	10	0	116.1833	162.7921	104.1714	0.3584	121	120
1	1576.0000	3.0000	10	0	116.1640	162.7704	104.1221	0.3781	132	123
1	1577.0000	3.0000	9	0	116.6376	162.8316	104.6533	0.3230	137	117
1	1578.0000	3.0000	9	0	116.4846	162.8042	104.4217	0.3669	129	119
1	1579.0000	3.0000	10	0	116.4693	162.8818	104.4677	0.3712	127	115
1	1580.0000	3.0000	10	0	116.2451	162.8166	104.2729	0.4340	125	120
1	1581.0000	3.0000	10	0	116.3695	162.8031	104.2831	0.3887	121	128
1	1582.0000	3.0000	9	0	116.1583	162.7855	104.2529	0.3169	121	125
[truncated: 92,879,339 more chars]
