# Supplementary material for: Intracrystalline deformation microstructures in natural olivine with implications for stress estimation
Source: Sci Rep. 2022 Nov 22;12:20069. doi: 10.1038/s41598-022-24538-2 (PMC9681765; doi:10.1038/s41598-022-24538-2)
Supplement: Supplementary file 4 — Supplementary Information 4. [file 41598_2022_24538_MOESM4_ESM.zip › grain-7.ctf]

Channel Text File
Prj	grain-7
Author	
JobMode	Grid
XCells	1142
YCells	325
XStep	1.0000
YStep	1.0000
AcqE1	0.0000
AcqE2	0.0000
AcqE3	0.0000
Euler angles refer to Sample Coordinate system (CS0)!	Mag	100.0000	Coverage	99	Device	0	KV	20.0000	TiltAngle	70.0000	TiltAxis	0	DetectorOrientationE1	359.9495	DetectorOrientationE2	94.1684	DetectorOrientationE3	0.0421	WorkingDistance	12.3029	InsertionDistance	193.0
Phases	7
4.756;10.207;5.980	90.000;90.000;90.000	Forsterite	3	0			[Forsteri.cry]
18.241;8.830;5.185	90.000;90.000;90.000	Enstatite  Opx AV77	3	0			[Enstatit.cry]
9.746;8.990;5.251	90.000;105.630;90.000	Diopside   CaMgSi2O6	2	0			[Diopside.cry]
8.206;8.206;8.206	90.000;90.000;90.000	Spinel - (Mg,Fe)2SiO4	11	227			American Mineralogist, (1993), vol. 78, 页面 1320-1323
9.922;18.219;5.360	90.000;104.810;90.000	Amphibole	2	12			American Mineralogist, (1993), vol. 78, 页面 746-752
11.507;11.507;11.507	90.000;90.000;90.000	Pyrope	11	230			American Mineralogist, (1975), vol. 60, 页面 218-228
8.194;12.897;14.190	92.980;115.820;91.150	Anorthite	1	2			American Mineralogist, (1973), vol. 58, 页面 665-675
Phase	X	Y	Bands	Error	Euler1	Euler2	Euler3	MAD	BC	BS
1	0.0000	0.0000	10	0	59.7101	165.3358	70.3725	0.2083	127	140
1	1.0000	0.0000	10	0	59.2374	165.2557	69.9709	0.2181	124	139
1	2.0000	0.0000	10	0	59.0819	165.3372	69.7603	0.1500	121	138
1	3.0000	0.0000	10	0	59.0656	165.3614	69.5989	0.2289	129	141
1	4.0000	0.0000	10	0	59.0669	165.3042	69.6541	0.2169	121	146
1	5.0000	0.0000	10	0	58.7619	165.4095	69.2949	0.1954	129	146
1	6.0000	0.0000	10	0	58.1589	165.4649	68.7427	0.2213	129	145
1	7.0000	0.0000	10	0	57.7346	165.5124	68.2608	0.2023	125	146
1	8.0000	0.0000	10	0	56.9023	165.4536	67.3144	0.3951	120	135
1	9.0000	0.0000	10	0	57.2677	165.5923	67.7399	0.3459	118	137
1	10.0000	0.0000	9	0	55.9138	165.6939	66.4249	0.3832	127	144
1	11.0000	0.0000	8	0	56.1169	165.9435	66.2964	0.2485	117	137
1	12.0000	0.0000	9	0	55.6379	165.9207	65.7511	0.3381	121	125
1	13.0000	0.0000	9	0	54.2329	166.6030	64.2293	0.3028	120	123
1	14.0000	0.0000	10	0	54.3504	166.2578	65.6464	0.6148	118	122
1	15.0000	0.0000	9	0	54.2361	166.3162	65.8851	0.1540	119	129
1	16.0000	0.0000	10	0	55.0045	166.1989	66.5918	0.2716	123	133
1	17.0000	0.0000	10	0	54.6762	166.2843	66.2212	0.1852	118	130
1	18.0000	0.0000	10	0	53.7799	165.8573	65.1127	0.6838	118	123
1	19.0000	0.0000	10	0	54.7056	166.1950	66.1290	0.2750	121	136
1	20.0000	0.0000	10	0	54.0668	166.2083	65.7097	0.2767	128	144
1	21.0000	0.0000	10	0	54.9775	166.0020	66.5358	0.2493	123	135
1	22.0000	0.0000	10	0	54.9439	165.6226	66.5667	0.3277	118	135
1	23.0000	0.0000	9	0	55.0761	165.6434	66.7528	0.1949	130	140
1	24.0000	0.0000	9	0	55.3000	165.5960	66.9697	0.1811	129	143
1	25.0000	0.0000	9	0	54.8067	165.5476	66.6190	0.1751	120	147
1	26.0000	0.0000	10	0	54.7009	165.4357	66.5185	0.1758	128	143
1	27.0000	0.0000	10	0	54.5872	165.1107	66.1008	0.3680	126	134
1	28.0000	0.0000	10	0	53.8495	165.6876	64.9671	0.2205	128	136
1	29.0000	0.0000	10	0	53.4289	165.7968	64.3931	0.2304	122	145
1	30.0000	0.0000	9	0	52.2398	166.0448	63.1006	0.3490	125	131
1	31.0000	0.0000	9	0	51.6002	166.3189	62.0129	0.2025	142	136
1	32.0000	0.0000	10	0	51.4470	166.5079	61.7092	0.1876	123	139
1	33.0000	0.0000	10	0	51.6060	166.5103	61.8501	0.1692	121	135
1	34.0000	0.0000	10	0	50.9822	166.5170	61.3992	0.3188	127	141
1	35.0000	0.0000	9	0	50.9093	166.6684	61.7724	0.2417	129	135
1	36.0000	0.0000	10	0	51.3381	166.6558	62.2013	0.1546	124	139
1	37.0000	0.0000	9	0	51.3856	166.5941	62.2062	0.2037	142	143
1	38.0000	0.0000	10	0	50.8796	166.7008	61.7250	0.1533	126	139
1	39.0000	0.0000	10	0	50.8622	166.6475	61.6299	0.1979	124	136
1	40.0000	0.0000	10	0	50.9457	166.7070	61.5352	0.2444	122	141
1	41.0000	0.0000	9	0	50.9793	166.5368	61.2765	0.2114	128	137
1	42.0000	0.0000	9	0	51.0010	166.5771	61.0175	0.1710	131	143
1	43.0000	0.0000	9	0	50.7830	166.7339	60.7421	0.1349	126	147
1	44.0000	0.0000	10	0	51.0935	166.7360	61.1151	0.1983	131	142
1	45.0000	0.0000	9	0	50.3629	166.7687	60.5862	0.1951	127	141
1	46.0000	0.0000	9	0	50.3586	166.7206	60.5973	0.1777	124	133
1	47.0000	0.0000	9	0	50.6842	166.7778	60.8899	0.2272	128	131
1	48.0000	0.0000	9	0	50.8362	166.6893	60.7723	0.1983	127	133
1	49.0000	0.0000	9	0	51.0565	166.6411	60.8331	0.2282	129	139
1	50.0000	0.0000	9	0	50.8158	166.6653	60.5346	0.1552	132	143
1	51.0000	0.0000	9	0	50.7606	166.6830	60.4690	0.2559	124	143
1	52.0000	0.0000	10	0	50.1304	167.0019	60.1241	0.1428	123	143
1	53.0000	0.0000	9	0	49.5315	167.1672	59.7591	0.1736	126	148
1	54.0000	0.0000	9	0	49.1758	167.1602	59.5647	0.1524	121	147
1	55.0000	0.0000	10	0	49.5532	166.9167	60.2295	0.2536	123	150
1	56.0000	0.0000	9	0	49.6801	167.0066	60.5849	0.2131	122	145
1	57.0000	0.0000	10	0	49.3438	166.9875	60.4782	0.2342	128	146
1	58.0000	0.0000	10	0	49.7491	166.9135	60.8683	0.1541	128	141
1	59.0000	0.0000	10	0	49.5319	166.7423	60.8340	0.1664	122	140
1	60.0000	0.0000	6	0	50.6178	166.2311	62.0752	0.4456	91	99
1	61.0000	0.0000	9	0	22.3605	17.7263	136.9891	0.2262	119	130
1	62.0000	0.0000	10	0	22.1818	17.6764	137.1484	0.2721	138	146
1	63.0000	0.0000	9	0	22.1121	17.7653	137.3259	0.1710	132	150
1	64.0000	0.0000	9	0	22.2825	17.8465	137.0930	0.1793	130	151
1	65.0000	0.0000	9	0	22.4656	17.8497	136.9693	0.1600	136	154
1	66.0000	0.0000	9	0	22.5175	17.8871	136.8829	0.1576	134	148
1	67.0000	0.0000	10	0	22.3092	17.9962	137.1059	0.2194	132	144
1	68.0000	0.0000	10	0	22.4457	17.9140	136.9990	0.1967	139	147
1	69.0000	0.0000	10	0	22.7923	17.9563	136.6330	0.2075	134	153
1	70.0000	0.0000	9	0	22.6144	17.9622	136.7891	0.1965	138	154
1	71.0000	0.0000	10	0	22.2704	17.8490	137.2067	0.1871	140	155
1	72.0000	0.0000	9	0	21.9668	17.7335	137.3436	0.2333	134	152
1	73.0000	0.0000	10	0	20.0398	17.1967	139.2424	0.2125	140	147
1	74.0000	0.0000	9	0	20.2683	17.0715	139.1330	0.2120	135	153
1	75.0000	0.0000	9	0	19.5926	16.9411	139.6082	0.1060	137	147
1	76.0000	0.0000	10	0	18.5689	16.8274	140.5453	0.1958	139	150
1	77.0000	0.0000	9	0	17.8169	16.6084	141.2019	0.2534	131	142
1	78.0000	0.0000	10	0	16.2306	16.2689	142.8656	0.1822	139	149
1	79.0000	0.0000	10	0	15.6067	16.2113	143.4971	0.1618	136	147
1	80.0000	0.0000	9	0	15.7822	16.2393	143.3937	0.2195	134	152
1	81.0000	0.0000	10	0	16.0531	16.1832	142.9880	0.1589	134	155
1	82.0000	0.0000	10	0	16.7934	16.3936	142.2473	0.1343	138	151
1	83.0000	0.0000	10	0	17.6927	16.5219	141.3354	0.1507	136	153
1	84.0000	0.0000	9	0	17.2646	16.4421	141.6990	0.1635	134	151
1	85.0000	0.0000	10	0	17.1715	16.4409	141.7324	0.2039	135	153
1	86.0000	0.0000	9	0	17.2761	16.4215	141.7637	0.3366	133	152
1	87.0000	0.0000	9	0	17.8259	16.5456	141.1039	0.2192	133	150
1	88.0000	0.0000	10	0	16.2928	16.0199	142.2249	0.3057	129	136
1	89.0000	0.0000	9	0	13.0310	15.6278	145.1128	0.2186	135	141
1	90.0000	0.0000	9	0	11.9249	15.4748	146.3520	0.1304	135	151
1	91.0000	0.0000	9	0	11.3942	15.4070	146.8811	0.2072	134	146
1	92.0000	0.0000	8	0	12.1198	15.4735	146.2017	0.2124	137	146
1	93.0000	0.0000	9	0	12.2442	15.4957	146.0284	0.2161	136	147
1	94.0000	0.0000	10	0	11.4299	15.4615	146.7638	0.1928	134	150
1	95.0000	0.0000	9	0	11.9548	15.4785	146.3087	0.1246	141	160
1	96.0000	0.0000	10	0	12.2281	15.5372	146.0760	0.2234	145	154
1	97.0000	0.0000	9	0	12.5658	15.5795	145.7180	0.1941	141	156
1	98.0000	0.0000	9	0	12.7168	15.6257	145.5831	0.1436	137	157
1	99.0000	0.0000	9	0	12.1514	15.4506	146.2831	0.2186	122	128
1	100.0000	0.0000	9	0	11.7077	15.1384	146.5017	0.3915	114	104
1	101.0000	0.0000	8	0	12.4519	15.3308	145.7623	0.2921	127	123
1	102.0000	0.0000	10	0	11.9061	15.3319	146.5051	0.1599	127	144
1	103.0000	0.0000	9	0	11.9696	15.3830	146.4457	0.1686	120	131
1	104.0000	0.0000	8	0	11.7605	15.3745	146.6695	0.1889	128	141
1	105.0000	0.0000	9	0	11.6916	15.4106	146.6098	0.1491	134	153
1	106.0000	0.0000	9	0	12.3064	15.5014	146.0896	0.1976	141	149
1	107.0000	0.0000	9	0	12.4738	15.5792	145.8544	0.1737	134	147
1	108.0000	0.0000	10	0	12.4480	15.6019	145.7804	0.1760	136	156
1	109.0000	0.0000	9	0	12.7749	15.5889	145.5805	0.1360	137	156
1	110.0000	0.0000	10	0	12.9390	15.6510	145.3463	0.2084	137	151
1	111.0000	0.0000	10	0	12.9053	15.6112	145.2268	0.1713	135	149
1	112.0000	0.0000	10	0	12.7167	15.5766	145.4267	0.1363	137	152
1	113.0000	0.0000	10	0	12.5223	15.5401	145.6759	0.1412	139	158
1	114.0000	0.0000	9	0	12.4072	15.5005	145.7332	0.1748	144	159
1	115.0000	0.0000	9	0	12.4499	15.5532	145.8196	0.1916	139	156
1	116.0000	0.0000	10	0	12.5191	15.5687	145.6639	0.2769	139	159
1	117.0000	0.0000	10	0	12.8317	15.5990	145.3372	0.2089	141	154
1	118.0000	0.0000	10	0	12.7739	15.5364	145.3375	0.1185	139	155
1	119.0000	0.0000	10	0	13.0613	15.5005	145.0105	0.1788	144	154
1	120.0000	0.0000	9	0	12.8055	15.4306	145.3596	0.1030	141	152
1	121.0000	0.0000	9	0	14.3650	15.4898	143.7261	0.4658	132	142
1	122.0000	0.0000	9	0	15.1852	16.0638	143.0176	0.1641	142	153
1	123.0000	0.0000	9	0	14.8246	15.9049	143.3429	0.1655	135	154
1	124.0000	0.0000	10	0	14.5624	15.9198	143.5356	0.1378	140	157
1	125.0000	0.0000	10	0	14.6139	15.8889	143.5857	0.1605	135	156
1	126.0000	0.0000	10	0	15.1946	16.0142	142.8493	0.1720	134	156
1	127.0000	0.0000	10	0	15.0126	16.0948	143.0598	0.2788	137	156
1	128.0000	0.0000	9	0	16.8759	16.4251	141.4733	0.1452	140	158
1	129.0000	0.0000	10	0	16.5914	16.4432	141.6060	0.1871	138	153
1	130.0000	0.0000	9	0	16.6531	16.4701	141.5739	0.2000	143	156
1	131.0000	0.0000	9	0	17.1646	16.5242	141.2312	0.2068	136	154
1	132.0000	0.0000	10	0	17.3456	16.6003	140.9678	0.1594	136	154
1	133.0000	0.0000	9	0	17.7628	16.6550	140.6300	0.1972	140	156
1	134.0000	0.0000	9	0	17.3573	16.6159	140.9906	0.1640	137	151
1	135.0000	0.0000	10	0	17.6590	16.6470	140.6927	0.1424	140	155
1	136.0000	0.0000	10	0	17.7793	16.7001	140.6845	0.1385	142	157
1	137.0000	0.0000	10	0	18.3939	16.7217	139.9867	0.1828	137	153
1	138.0000	0.0000	9	0	18.5071	16.8014	139.8463	0.1964	132	138
1	139.0000	0.0000	9	0	19.6750	16.9070	138.8587	0.3942	136	134
1	140.0000	0.0000	10	0	20.8706	17.3328	137.9117	0.1964	139	146
1	141.0000	0.0000	10	0	20.4856	17.1476	137.9798	0.3644	139	143
1	142.0000	0.0000	9	0	21.0709	17.3136	137.8617	0.2013	141	151
1	143.0000	0.0000	10	0	20.8529	17.3759	138.0244	0.1505	140	153
1	144.0000	0.0000	10	0	20.8890	17.4197	137.9065	0.1557	139	155
1	145.0000	0.0000	9	0	20.1922	17.3500	138.6287	0.2479	137	154
1	146.0000	0.0000	10	0	20.7207	17.4582	138.1047	0.2136	140	150
1	147.0000	0.0000	10	0	20.7754	17.3608	138.1891	0.1738	139	141
1	148.0000	0.0000	10	0	17.9377	16.3103	140.5516	0.4699	145	132
1	149.0000	0.0000	9	0	15.3624	16.2313	142.7849	0.2445	137	151
1	150.0000	0.0000	10	0	15.9175	16.2582	142.2333	0.2270	136	154
1	151.0000	0.0000	10	0	15.3164	16.2368	142.8873	0.2311	135	163
1	152.0000	0.0000	10	0	15.4753	16.2780	142.7190	0.1700	140	155
1	153.0000	0.0000	9	0	15.7276	16.2038	142.5428	0.1643	138	164
1	154.0000	0.0000	9	0	15.4168	16.2890	142.7780	0.2377	131	154
1	155.0000	0.0000	9	0	16.0046	16.2712	142.1512	0.2131	137	156
1	156.0000	0.0000	10	0	15.5811	16.2031	142.6157	0.1969	139	157
1	157.0000	0.0000	9	0	15.7703	16.2745	142.5831	0.2305	136	165
1	158.0000	0.0000	10	0	15.6851	16.2991	142.6105	0.1899	141	155
1	159.0000	0.0000	10	0	15.4424	16.3483	142.7896	0.1475	146	159
1	160.0000	0.0000	10	0	15.8394	16.2871	142.4069	0.2360	135	159
1	161.0000	0.0000	10	0	16.9477	16.4551	141.3487	0.2781	137	157
1	162.0000	0.0000	9	0	16.8378	16.4384	141.5588	0.2742	132	154
1	163.0000	0.0000	10	0	15.9120	16.3008	142.3092	0.2012	139	159
1	164.0000	0.0000	9	0	15.5871	16.2489	142.7165	0.1604	136	160
1	165.0000	0.0000	9	0	14.7375	16.2091	143.4470	0.2066	137	160
1	166.0000	0.0000	10	0	14.7977	16.1110	143.4284	0.1656	140	164
1	167.0000	0.0000	9	0	15.0137	16.2184	143.1828	0.2212	138	164
1	168.0000	0.0000	9	0	15.0550	16.2397	143.2395	0.1778	139	160
1	169.0000	0.0000	9	0	15.4524	16.2513	142.8495	0.1295	138	162
1	170.0000	0.0000	10	0	15.8327	16.3068	142.5321	0.2257	142	163
1	171.0000	0.0000	10	0	16.2042	16.3657	142.1850	0.1882	141	159
1	172.0000	0.0000	10	0	16.3183	16.3770	142.1235	0.1565	133	160
1	173.0000	0.0000	10	0	16.1443	16.3883	142.2524	0.1320	139	159
1	174.0000	0.0000	10	0	16.7707	16.4580	141.7435	0.1878	138	156
1	175.0000	0.0000	10	0	16.6609	16.4886	141.8930	0.1975	134	154
1	176.0000	0.0000	10	0	16.4048	16.4255	142.2976	0.2315	140	155
1	177.0000	0.0000	10	0	16.8812	16.5394	141.7352	0.2715	138	160
1	178.0000	0.0000	10	0	16.0462	16.4104	142.5763	0.2321	132	148
1	179.0000	0.0000	10	0	16.0324	16.4091	142.4600	0.2164	133	155
1	180.0000	0.0000	10	0	16.2419	16.3821	142.3791	0.1473	133	163
1	181.0000	0.0000	10	0	16.1381	16.3837	142.4236	0.1730	140	159
1	182.0000	0.0000	10	0	15.7187	16.3422	142.7754	0.2318	130	159
1	183.0000	0.0000	10	0	15.5779	16.2769	143.0403	0.2123	135	165
1	184.0000	0.0000	10	0	15.3141	16.1365	143.2672	0.1805	135	160
1	185.0000	0.0000	10	0	14.8103	16.1181	143.7292	0.2432	130	158
1	186.0000	0.0000	10	0	14.4747	16.0127	143.9812	0.1863	133	166
1	187.0000	0.0000	10	0	13.9847	15.9288	144.4870	0.2014	135	158
1	188.0000	0.0000	9	0	13.9601	15.9289	144.3906	0.3285	130	158
1	189.0000	0.0000	10	0	14.3734	15.9346	144.1398	0.2593	136	160
1	190.0000	0.0000	10	0	13.5396	15.8405	144.8437	0.1988	136	155
1	191.0000	0.0000	9	0	12.9853	15.6092	145.3176	0.3712	138	153
1	192.0000	0.0000	10	0	12.5533	15.6180	145.8381	0.1545	141	156
1	193.0000	0.0000	9	0	12.8417	15.6675	145.6328	0.1479	135	138
1	194.0000	0.0000	8	0	13.1415	15.6025	145.4316	0.1862	127	129
1	195.0000	0.0000	8	0	12.7623	15.6569	145.5270	0.2466	118	120
1	196.0000	0.0000	8	0	13.0764	15.6535	145.2529	0.1659	121	118
1	197.0000	0.0000	9	0	13.2611	15.6832	145.2172	0.2245	126	128
1	198.0000	0.0000	9	0	13.0007	15.7267	145.3614	0.1931	136	146
1	199.0000	0.0000	10	0	13.2071	15.8519	145.1179	0.2242	130	147
1	200.0000	0.0000	9	0	13.1492	15.9592	145.2994	0.3134	131	150
1	201.0000	0.0000	10	0	13.6702	15.9066	144.7256	0.3163	130	147
1	202.0000	0.0000	9	0	16.1186	16.3370	142.4358	0.3427	134	150
1	203.0000	0.0000	9	0	16.6564	16.5096	142.0579	0.1433	137	150
1	204.0000	0.0000	9	0	16.1325	16.5759	142.5799	0.2441	132	154
1	205.0000	0.0000	9	0	16.8074	16.5257	141.8891	0.1887	128	151
1	206.0000	0.0000	9	0	16.7356	16.5441	141.8957	0.1579	132	155
1	207.0000	0.0000	9	0	16.5183	16.5286	142.1389	0.1394	134	154
1	208.0000	0.0000	9	0	16.6637	16.5739	142.0510	0.1857	134	152
1	209.0000	0.0000	10	0	13.7791	15.7721	144.7380	0.5515	133	138
1	210.0000	0.0000	8	0	13.6215	15.6403	144.8919	0.4535	143	138
1	211.0000	0.0000	9	0	15.9307	16.4999	143.0317	0.2577	160	148
1	212.0000	0.0000	9	0	15.8728	16.3399	143.2205	0.2240	135	153
1	213.0000	0.0000	9	0	15.5232	16.3607	143.4992	0.2500	134	152
1	214.0000	0.0000	9	0	14.7403	16.2794	144.0480	0.3141	143	154
1	215.0000	0.0000	9	0	14.5443	16.1615	144.3400	0.1959	130	154
1	216.0000	0.0000	10	0	14.8983	16.2218	143.9788	0.1802	135	158
1	217.0000	0.0000	10	0	14.7687	16.2341	144.1245	0.1681	134	160
1	218.0000	0.0000	10	0	15.5196	16.2780	143.5093	0.2248	134	159
1	219.0000	0.0000	9	0	15.5395	16.3777	143.4720	0.1800	135	163
1	220.0000	0.0000	10	0	15.3524	16.3397	143.5233	0.1821	133	156
1	221.0000	0.0000	9	0	15.3627	16.3204	143.5787	0.1813	135	164
1	222.0000	0.0000	9	0	15.1353	16.2961	143.6741	0.2300	136	161
1	223.0000	0.0000	10	0	14.3996	16.1186	144.5259	0.1894	132	151
1	224.0000	0.0000	9	0	14.3710	16.0593	144.4404	0.2706	138	153
1	225.0000	0.0000	10	0	14.5811	16.1552	144.3338	0.1461	133	153
1	226.0000	0.0000	10	0	14.9280	16.1889	144.0379	0.1932	132	154
1	227.0000	0.0000	9	0	15.0006	16.2148	143.9538	0.2015	136	158
1	228.0000	0.0000	9	0	15.6921	16.3521	143.3497	0.1941	138	157
1	229.0000	0.0000	9	0	15.4761	16.3311	143.5461	0.1364	136	159
1	230.0000	0.0000	10	0	14.3878	16.0951	144.5239	0.2059	134	160
1	231.0000	0.0000	9	0	14.0028	16.1578	144.8554	0.2279	135	153
1	232.0000	0.0000	9	0	14.0927	16.1573	144.8131	0.1898	132	160
1	233.0000	0.0000	9	0	14.1460	16.2074	144.7919	0.1960	135	165
1	234.0000	0.0000	9	0	14.4403	16.2258	144.3835	0.2466	133	158
1	235.0000	0.0000	9	0	14.5223	16.1933	144.3584	0.1793	137	152
1	236.0000	0.0000	10	0	14.6158	16.2121	144.2172	0.2473	136	153
1	237.0000	0.0000	9	0	14.8922	16.2697	144.0476	0.1798	137	163
1	238.0000	0.0000	9	0	14.5932	16.2102	144.4589	0.1672	130	153
1	239.0000	0.0000	9	0	14.5285	16.1478	144.4620	0.3747	126	141
1	240.0000	0.0000	10	0	15.7554	16.1522	143.1766	0.2575	114	121
1	241.0000	0.0000	9	0	15.4040	16.0933	143.6594	0.3705	123	129
1	242.0000	0.0000	10	0	15.6329	16.3184	143.6147	0.2649	136	148
1	243.0000	0.0000	9	0	15.9281	16.3846	143.2278	0.2102	132	159
1	244.0000	0.0000	10	0	15.2823	16.3042	143.8524	0.1677	135	160
1	245.0000	0.0000	9	0	16.3125	16.3861	142.8481	0.2487	130	156
1	246.0000	0.0000	9	0	17.4789	16.7018	141.6541	0.2963	137	148
1	247.0000	0.0000	10	0	18.6754	17.0830	140.7001	0.1973	136	146
1	248.0000	0.0000	9	0	18.8272	17.1264	140.3905	0.2084	134	154
1	249.0000	0.0000	10	0	18.5687	17.0394	140.7329	0.1873	133	151
1	250.0000	0.0000	9	0	18.2195	16.9459	141.0665	0.1293	135	158
1	251.0000	0.0000	9	0	16.6573	16.6001	142.5051	0.2944	127	157
1	252.0000	0.0000	9	0	16.2776	16.5147	142.9841	0.2050	137	160
1	253.0000	0.0000	9	0	15.8804	16.4833	143.4251	0.1729	134	158
1	254.0000	0.0000	10	0	15.8692	16.4557	143.2710	0.1548	129	159
1	255.0000	0.0000	10	0	15.3423	16.3728	143.8058	0.2192	133	163
1	256.0000	0.0000	9	0	15.3388	16.3369	143.7667	0.1703	134	160
1	257.0000	0.0000	9	0	15.3033	16.4040	143.8718	0.1793	137	166
1	258.0000	0.0000	9	0	15.3862	16.4670	143.8030	0.1555	132	158
1	259.0000	0.0000	9	0	15.7283	16.4186	143.4776	0.1479	133	162
1	260.0000	0.0000	9	0	16.6435	16.5272	142.6646	0.2412	141	151
1	261.0000	0.0000	9	0	17.9573	16.8935	141.1265	0.3620	140	158
1	262.0000	0.0000	9	0	18.0781	16.9156	141.1482	0.1776	132	158
1	263.0000	0.0000	9	0	16.9103	16.7603	142.3071	0.2151	130	166
1	264.0000	0.0000	8	0	15.8266	16.4818	143.2534	0.2361	131	157
1	265.0000	0.0000	9	0	15.4531	16.3067	143.5741	0.2065	138	158
1	266.0000	0.0000	9	0	15.5230	16.2956	143.6130	0.1166	139	158
1	267.0000	0.0000	9	0	15.4767	16.3585	143.5373	0.1880	137	158
1	268.0000	0.0000	9	0	15.7452	16.4125	143.3726	0.1732	139	157
1	269.0000	0.0000	9	0	15.7728	16.4872	143.3759	0.2243	137	152
1	270.0000	0.0000	9	0	16.6243	16.6189	142.4887	0.2349	133	159
1	271.0000	0.0000	10	0	17.1917	16.7715	141.9234	0.2700	133	160
1	272.0000	0.0000	9	0	16.7092	16.6649	142.5031	0.2783	136	154
1	273.0000	0.0000	9	0	16.1488	16.4632	143.0396	0.1548	138	155
1	274.0000	0.0000	9	0	16.5070	16.4574	142.7046	0.2496	135	157
1	275.0000	0.0000	9	0	16.3451	16.4977	142.7043	0.2275	129	149
1	276.0000	0.0000	9	0	16.4196	16.5664	142.7808	0.1902	127	148
1	277.0000	0.0000	9	0	16.8891	16.5763	142.3821	0.3813	133	161
1	278.0000	0.0000	10	0	16.9711	16.7218	141.9828	0.3268	133	159
1	279.0000	0.0000	9	0	16.9921	16.7718	142.1648	0.2258	130	159
1	280.0000	0.0000	10	0	17.1346	16.7780	142.0385	0.1953	128	161
1	281.0000	0.0000	9	0	17.0629	16.7543	142.1594	0.1944	130	165
1	282.0000	0.0000	9	0	16.7882	16.5690	142.4962	0.2336	133	158
1	283.0000	0.0000	9	0	16.9202	16.5958	142.5048	0.2839	132	165
1	284.0000	0.0000	9	0	16.3116	16.6738	142.9509	0.2357	129	163
1	285.0000	0.0000	9	0	17.1563	16.7649	142.1341	0.2694	125	155
1	286.0000	0.0000	9	0	17.4172	16.8568	141.6890	0.3190	138	156
1	287.0000	0.0000	10	0	18.0284	17.0202	141.1981	0.2203	139	159
1	288.0000	0.0000	9	0	18.4104	16.9990	140.9261	0.1529	140	163
1	289.0000	0.0000	9	0	18.8961	17.1187	140.5651	0.2042	137	149
1	290.0000	0.0000	9	0	19.3237	17.2374	140.0551	0.2031	132	153
1	291.0000	0.0000	9	0	19.1392	17.1945	140.3226	0.2342	136	161
1	292.0000	0.0000	10	0	18.7311	17.0929	140.6590	0.2059	141	163
1	293.0000	0.0000	9	0	18.4835	17.0761	140.9292	0.1852	132	155
1	294.0000	0.0000	9	0	18.1278	16.9345	141.2600	0.2086	138	161
1	295.0000	0.0000	9	0	18.2439	16.9390	141.0712	0.1907	139	165
1	296.0000	0.0000	9	0	18.5848	17.0510	140.7990	0.2096	140	162
1	297.0000	0.0000	9	0	18.7160	17.0414	140.6790	0.1544	139	162
1	298.0000	0.0000	9	0	18.9172	17.0745	140.3934	0.2749	136	155
1	299.0000	0.0000	10	0	18.8822	17.1070	140.1413	0.3534	143	157
1	300.0000	0.0000	9	0	19.2675	17.1897	139.9725	0.2329	141	150
1	301.0000	0.0000	9	0	19.2348	17.2459	139.9748	0.3617	129	135
1	302.0000	0.0000	9	0	19.9758	17.3774	139.1580	0.3727	134	136
1	303.0000	0.0000	9	0	19.6774	17.3598	139.6540	0.2644	135	157
1	304.0000	0.0000	9	0	19.5345	17.3278	139.7107	0.1988	138	157
1	305.0000	0.0000	9	0	19.4350	17.2603	139.7989	0.2209	139	157
1	306.0000	0.0000	9	0	19.3518	17.1665	139.9976	0.1335	141	163
1	307.0000	0.0000	9	0	18.9213	17.1371	140.4543	0.2034	136	161
1	308.0000	0.0000	9	0	18.5802	17.1005	140.8319	0.2548	134	161
1	309.0000	0.0000	9	0	18.6573	17.0378	140.5202	0.2664	131	147
1	310.0000	0.0000	9	0	19.2147	16.9958	140.1851	0.2480	131	146
1	311.0000	0.0000	9	0	18.8626	17.0187	140.6202	0.2182	131	158
1	312.0000	0.0000	9	0	18.6554	16.9313	140.7400	0.2205	139	161
1	313.0000	0.0000	9	0	18.4881	16.9888	140.7533	0.2043	135	156
1	314.0000	0.0000	9	0	18.5658	17.0537	140.7843	0.1584	133	157
1	315.0000	0.0000	9	0	18.4914	17.0552	140.7351	0.1584	129	156
1	316.0000	0.0000	9	0	17.9918	16.9782	141.2350	0.2207	136	163
1	317.0000	0.0000	9	0	18.4350	17.0001	140.8150	0.1238	136	161
1	318.0000	0.0000	10	0	18.8274	17.0422	140.3776	0.2418	138	159
1	319.0000	0.0000	9	0	18.5977	17.0771	140.5810	0.2590	132	154
1	320.0000	0.0000	9	0	18.9451	17.1651	140.2759	0.2277	133	155
1	321.0000	0.0000	9	0	18.8206	17.0795	140.3682	0.2416	134	160
1	322.0000	0.0000	9	0	19.1531	17.2730	139.9942	0.3340	138	165
1	323.0000	0.0000	9	0	19.7125	17.1727	139.6705	0.3114	132	152
1	324.0000	0.0000	10	0	19.7207	17.2535	139.5521	0.1482	140	160
1	325.0000	0.0000	9	0	19.2141	17.1502	139.9121	0.1884	134	165
1	326.0000	0.0000	9	0	18.8590	16.9110	140.2170	0.1813	129	160
1	327.0000	0.0000	9	0	18.0259	16.7656	140.9079	0.2258	137	157
1	328.0000	0.0000	9	0	17.1724	16.5838	141.8684	0.2244	137	156
1	329.0000	0.0000	9	0	17.5236	16.5208	141.3221	0.2707	155	166
1	330.0000	0.0000	9	0	16.3378	16.3581	142.6337	0.2028	130	150
1	331.0000	0.0000	10	0	16.3225	16.3445	142.6392	0.1662	135	152
1	332.0000	0.0000	9	0	16.5603	16.3459	142.4144	0.1986	137	155
1	333.0000	0.0000	9	0	16.5400	16.3202	142.5310	0.1135	129	156
1	334.0000	0.0000	9	0	16.4060	16.3047	142.6034	0.1876	139	156
1	335.0000	0.0000	10	0	16.3400	16.3392	142.5730	0.1857	130	154
1	336.0000	0.0000	9	0	15.7778	16.2832	143.1183	0.2183	134	156
1	337.0000	0.0000	10	0	16.2522	16.3268	142.7456	0.1957	135	160
1	338.0000	0.0000	9	0	16.3992	16.2958	142.7146	0.2196	129	155
1	339.0000	0.0000	9	0	15.8963	16.2284	143.1659	0.2179	135	144
1	340.0000	0.0000	9	0	15.9164	16.1516	143.1843	0.1777	131	146
1	341.0000	0.0000	9	0	16.1340	16.1286	142.9819	0.2413	130	154
1	342.0000	0.0000	9	0	15.9735	16.1792	143.1382	0.1802	134	156
1	343.0000	0.0000	9	0	15.7843	16.1216	143.4760	0.2299	132	151
1	344.0000	0.0000	10	0	16.5473	16.0530	142.7165	0.2880	129	144
1	345.0000	0.0000	10	0	15.6354	16.0472	143.4380	0.2429	133	155
1	346.0000	0.0000	10	0	15.4295	15.8995	143.7289	0.1609	129	152
1	347.0000	0.0000	10	0	15.2860	15.9254	143.7096	0.2418	132	159
1	348.0000	0.0000	9	0	15.3090	15.8327	143.8401	0.1715	134	154
1	349.0000	0.0000	10	0	15.1792	15.8565	143.9407	0.1849	131	154
1	350.0000	0.0000	10	0	14.9172	15.8180	144.3374	0.1271	131	155
1	351.0000	0.0000	9	0	15.3513	15.8503	143.9067	0.2242	133	153
1	352.0000	0.0000	10	0	15.0759	15.8128	144.0785	0.1810	132	155
1	353.0000	0.0000	10	0	14.8146	15.7708	144.3143	0.2046	138	153
1	354.0000	0.0000	10	0	15.2020	15.7986	143.9333	0.1552	136	148
1	355.0000	0.0000	10	0	15.7698	15.7723	143.5669	0.3420	135	150
1	356.0000	0.0000	10	0	15.6810	15.8357	143.4729	0.2189	131	153
1	357.0000	0.0000	9	0	16.2519	15.9597	142.9940	0.1614	132	160
1	358.0000	0.0000	10	0	16.7592	16.0968	142.4194	0.2310	135	157
1	359.0000	0.0000	10	0	16.7474	16.0785	142.4489	0.2051	131	149
1	360.0000	0.0000	10	0	17.1170	16.1711	142.0900	0.2170	126	151
1	361.0000	0.0000	10	0	17.2649	16.1691	141.9940	0.1763	127	159
1	362.0000	0.0000	9	0	17.3574	16.1745	141.9185	0.1950	127	151
1	363.0000	0.0000	10	0	17.9413	16.2870	141.4543	0.2263	129	159
1	364.0000	0.0000	10	0	17.7799	16.2102	141.5737	0.1808	137	153
1	365.0000	0.0000	10	0	18.0863	16.2514	141.3640	0.1683	137	156
1	366.0000	0.0000	10	0	17.9008	16.2339	141.5783	0.1567	131	159
1	367.0000	0.0000	10	0	18.5362	16.3530	140.8168	0.2978	136	155
1	368.0000	0.0000	10	0	18.1360	16.2450	141.3389	0.1780	125	152
1	369.0000	0.0000	9	0	17.8714	16.2044	141.6123	0.2245	134	157
1	370.0000	0.0000	10	0	18.1783	16.1377	141.3705	0.1666	143	158
1	371.0000	0.0000	10	0	18.7668	16.1941	140.7534	0.1714	137	161
1	372.0000	0.0000	9	0	19.0211	16.2638	140.5810	0.2129	135	152
1	373.0000	0.0000	9	0	19.6680	16.4451	139.9734	0.1680	133	153
1	374.0000	0.0000	10	0	19.2143	16.3644	140.5629	0.1993	132	154
1	375.0000	0.0000	10	0	18.5278	16.2175	141.2879	0.1586	130	159
1	376.0000	0.0000	10	0	18.2506	16.1006	141.6394	0.1908	132	157
1	377.0000	0.0000	10	0	17.6743	16.0585	142.1418	0.1775	135	159
1	378.0000	0.0000	10	0	17.8600	16.0428	142.0369	0.2007	125	153
1	379.0000	0.0000	10	0	18.0037	16.0281	141.9602	0.2130	134	150
1	380.0000	0.0000	9	0	17.7892	15.9198	141.9718	0.2460	119	133
1	381.0000	0.0000	10	0	17.5773	15.8290	142.3102	0.2237	139	130
1	382.0000	0.0000	10	0	17.4628	15.8558	142.3515	0.1543	122	146
1	383.0000	0.0000	9	0	17.6552	15.9075	142.2378	0.1338	129	150
1	384.0000	0.0000	9	0	17.9353	15.9388	141.9633	0.1533	133	160
1	385.0000	0.0000	9	0	17.7667	15.8771	142.1706	0.1447	134	161
1	386.0000	0.0000	9	0	17.2828	15.7593	142.5589	0.1904	129	156
1	387.0000	0.0000	9	0	16.8137	15.6940	143.0780	0.2203	131	158
1	388.0000	0.0000	9	0	16.6144	15.6127	143.3012	0.1202	134	162
1	389.0000	0.0000	9	0	16.3507	15.6085	143.5607	0.2155	126	154
1	390.0000	0.0000	10	0	16.2928	15.5549	143.5123	0.1953	155	151
1	391.0000	0.0000	9	0	16.4564	15.6159	143.4205	0.1690	140	155
1	392.0000	0.0000	9	0	16.4845	15.5672	143.4202	0.1984	126	157
1	393.0000	0.0000	9	0	16.0954	15.6095	143.7825	0.2419	138	158
1	394.0000	0.0000	9	0	16.3943	15.6186	143.5834	0.1985	142	159
1	395.0000	0.0000	9	0	16.6272	15.5903	143.2909	0.2190	131	156
1	396.0000	0.0000	9	0	16.6524	15.6219	143.3188	0.1631	128	157
1	397.0000	0.0000	9	0	17.0814	15.6463	142.8918	0.2117	134	154
1	398.0000	0.0000	10	0	16.5900	15.5361	143.2654	0.1614	133	158
1	399.0000	0.0000	10	0	16.4453	15.4833	143.2770	0.2199	130	153
1	400.0000	0.0000	10	0	15.4769	15.3091	144.1576	0.2657	131	159
1	401.0000	0.0000	9	0	15.5041	15.2242	144.2532	0.1839	133	151
1	402.0000	0.0000	8	0	15.6473	15.1683	143.9728	0.2742	131	150
1	403.0000	0.0000	9	0	15.4847	15.1462	144.2358	0.1599	125	146
1	404.0000	0.0000	9	0	15.3171	15.1075	144.3554	0.1637	126	146
1	405.0000	0.0000	9	0	15.4803	15.1409	144.2855	0.1718	133	148
1	406.0000	0.0000	9	0	15.0553	15.0815	144.5972	0.1366	127	149
1	407.0000	0.0000	10	0	15.4992	15.1449	144.1043	0.1932	135	153
1	408.0000	0.0000	8	0	15.4668	15.1183	144.1684	0.1683	131	152
1	409.0000	0.0000	8	0	14.9535	15.0806	144.6147	0.1404	143	153
1	410.0000	0.0000	9	0	15.2469	15.0368	144.4188	0.1380	128	149
1	411.0000	0.0000	10	0	16.0037	15.0858	143.6701	0.2202	126	144
1	412.0000	0.0000	9	0	18.1882	15.3842	141.4842	0.5966	129	138
1	413.0000	0.0000	9	0	18.7923	15.6255	141.4347	0.2096	129	145
1	414.0000	0.0000	10	0	18.4681	15.5471	141.6830	0.2064	131	152
1	415.0000	0.0000	10	0	18.7356	15.5252	141.4188	0.1928	128	153
1	416.0000	0.0000	10	0	18.3865	15.4599	141.7159	0.2270	128	155
1	417.0000	0.0000	9	0	18.2085	15.4339	141.9246	0.2165	128	150
1	418.0000	0.0000	10	0	17.5707	15.3675	142.5396	0.1898	136	150
1	419.0000	0.0000	10	0	18.3048	15.4126	141.8950	0.2454	123	151
1	420.0000	0.0000	10	0	18.0409	15.2649	142.1351	0.2093	124	156
1	421.0000	0.0000	9	0	18.0959	15.2786	142.0402	0.1951	128	147
1	422.0000	0.0000	10	0	17.8616	15.1018	142.6112	0.1660	148	146
1	423.0000	0.0000	9	0	17.6330	15.0527	142.8031	0.1729	148	149
1	424.0000	0.0000	8	0	17.1222	14.9438	143.2959	0.3006	124	147
1	425.0000	0.0000	9	0	17.4664	14.9560	143.0011	0.1650	136	149
1	426.0000	0.0000	8	0	17.7045	14.9579	143.0246	0.2485	127	144
1	427.0000	0.0000	9	0	17.8423	15.0438	142.4734	0.2607	129	128
1	428.0000	0.0000	8	0	17.4020	14.9031	142.8903	0.2375	122	138
1	429.0000	0.0000	8	0	17.6768	14.8377	142.8404	0.1798	141	143
1	430.0000	0.0000	9	0	17.9617	14.8950	142.6762	0.2633	135	145
1	431.0000	0.0000	8	0	18.5544	14.9090	142.1123	0.2022	130	144
1	432.0000	0.0000	8	0	18.7192	14.9529	141.9820	0.1249	133	147
1	433.0000	0.0000	9	0	18.4514	14.8539	142.2627	0.1306	126	149
1	434.0000	0.0000	10	0	18.5630	14.8966	142.1774	0.1432	129	153
1	435.0000	0.0000	10	0	18.9257	14.9016	141.6913	0.2665	136	149
1	436.0000	0.0000	10	0	18.7326	14.8023	141.9265	0.1770	141	157
1	437.0000	0.0000	10	0	18.5268	14.7996	142.1626	0.1670	134	153
1	438.0000	0.0000	10	0	18.5929	14.8063	142.0671	0.1803	123	155
1	439.0000	0.0000	9	0	18.6179	14.7152	142.0154	0.1925	134	136
1	440.0000	0.0000	10	0	22.7293	15.5229	138.3140	0.5357	131	136
1	441.0000	0.0000	9	0	22.4124	15.4962	138.8276	0.2185	133	143
1	442.0000	0.0000	10	0	22.1797	15.3988	138.9953	0.1858	132	138
1	443.0000	0.0000	9	0	21.9916	15.4937	139.1564	0.2563	126	142
1	444.0000	0.0000	9	0	21.7384	15.3762	139.4828	0.2089	130	152
1	445.0000	0.0000	9	0	21.5550	15.2573	139.7075	0.1296	134	154
1	446.0000	0.0000	9	0	21.1363	15.2635	140.0914	0.2170	130	144
1	447.0000	0.0000	9	0	21.1255	15.1624	140.2212	0.1733	133	147
1	448.0000	0.0000	10	0	21.0338	15.1990	140.1908	0.2271	127	160
1	449.0000	0.0000	9	0	20.9771	15.2325	140.4880	0.2800	128	142
1	450.0000	0.0000	8	0	23.1961	15.6829	138.1190	0.1585	132	138
1	451.0000	0.0000	10	0	23.3255	15.6139	138.0664	0.1747	129	144
1	452.0000	0.0000	10	0	23.0244	15.5991	138.1445	0.2273	129	148
1	453.0000	0.0000	10	0	22.4302	15.5071	138.8434	0.2177	140	147
1	454.0000	0.0000	10	0	22.5637	15.5009	138.6515	0.1890	132	154
1	455.0000	0.0000	10	0	22.0742	15.5014	139.1318	0.1930	131	156
1	456.0000	0.0000	10	0	21.7592	15.4200	139.5105	0.2385	133	148
1	457.0000	0.0000	10	0	21.8883	15.4920	139.3862	0.2044	131	155
1	458.0000	0.0000	10	0	22.1367	15.4625	139.2307	0.1386	134	152
1	459.0000	0.0000	10	0	22.0435	15.4035	139.2496	0.2168	131	153
1	460.0000	0.0000	10	0	21.8957	15.4651	139.3682	0.1751	128	147
1	461.0000	0.0000	10	0	21.6810	15.3606	139.4739	0.2548	129	153
1	462.0000	0.0000	10	0	21.6295	15.2627	139.5930	0.1632	130	153
1	463.0000	0.0000	9	0	21.4481	15.2108	139.7614	0.1828	132	151
1	464.0000	0.0000	9	0	21.2841	15.1981	139.8825	0.2303	131	149
1	465.0000	0.0000	10	0	21.1179	15.2201	140.1029	0.2737	130	152
1	466.0000	0.0000	10	0	21.1377	15.1760	140.1929	0.1630	131	154
1	467.0000	0.0000	10	0	21.4502	15.2352	139.9002	0.1441	136	152
1	468.0000	0.0000	10	0	21.3359	15.2418	139.9077	0.2167	132	156
1	469.0000	0.0000	9	0	21.2307	15.0228	140.2546	0.2338	131	154
1	470.0000	0.0000	9	0	20.4415	15.0388	140.8275	0.2019	125	147
1	471.0000	0.0000	10	0	20.6892	15.1350	140.5271	0.2043	131	159
1	472.0000	0.0000	10	0	21.1402	15.1103	140.1760	0.3184	130	156
1	473.0000	0.0000	9	0	20.6389	15.0515	140.6335	0.2328	126	143
1	474.0000	0.0000	9	0	21.6360	15.2445	139.7975	0.2020	132	151
1	475.0000	0.0000	10	0	21.4917	15.2853	140.0727	0.2254	127	146
1	476.0000	0.0000	9	0	22.0880	15.2245	139.5979	0.1724	129	143
1	477.0000	0.0000	9	0	22.0407	15.1726	139.6627	0.1832	129	147
1	478.0000	0.0000	8	0	22.4967	15.1422	139.2444	0.1489	124	136
1	479.0000	0.0000	9	0	22.6471	15.2445	139.0349	0.2796	121	135
1	480.0000	0.0000	8	0	22.4071	15.2696	139.2466	0.1891	119	135
1	481.0000	0.0000	9	0	22.4757	15.2955	139.0675	0.2999	126	137
1	482.0000	0.0000	9	0	22.3235	15.4025	139.4488	0.3147	119	127
1	483.0000	0.0000	9	0	21.4900	15.3280	140.2260	0.3201	117	129
1	484.0000	0.0000	9	0	21.7565	15.2842	140.1678	0.2494	121	137
1	485.0000	0.0000	10	0	21.4009	15.2900	140.3324	0.4077	128	139
1	486.0000	0.0000	9	0	20.5079	15.5613	141.3387	0.2705	122	130
1	487.0000	0.0000	8	0	20.6526	15.5303	141.2778	0.1915	117	130
1	488.0000	0.0000	10	0	20.2024	15.5873	141.6082	0.3380	116	132
1	489.0000	0.0000	9	0	20.2829	15.7089	141.4969	0.3345	125	146
1	490.0000	0.0000	9	0	20.1093	15.7349	141.7460	0.1547	126	148
1	491.0000	0.0000	10	0	20.4790	15.8526	141.3311	0.2598	127	144
1	492.0000	0.0000	10	0	20.1683	15.8806	141.5675	0.2704	132	144
1	493.0000	0.0000	9	0	20.4164	16.0221	141.3609	0.1784	128	143
1	494.0000	0.0000	9	0	20.4413	16.0995	141.3437	0.2046	131	144
1	495.0000	0.0000	9	0	20.7713	16.1811	140.9733	0.2055	128	141
1	496.0000	0.0000	9	0	20.9488	16.2692	140.7216	0.1815	121	141
1	497.0000	0.0000	9	0	20.7251	16.3111	140.8434	0.2586	126	149
1	498.0000	0.0000	10	0	21.4203	16.4648	140.3070	0.1677	130	142
1	499.0000	0.0000	10	0	20.9969	16.3432	140.7421	0.2137	127	140
1	500.0000	0.0000	10	0	20.8619	16.3882	140.8956	0.2185	130	160
1	501.0000	0.0000	10	0	21.0072	16.4018	140.7885	0.1738	134	147
1	502.0000	0.0000	10	0	21.3039	16.4638	140.5192	0.1808	130	143
1	503.0000	0.0000	10	0	21.5674	16.5051	140.2665	0.3678	131	147
1	504.0000	0.0000	9	0	21.9958	16.5377	139.8319	0.1785	131	146
1	505.0000	0.0000	9	0	22.2420	16.5979	139.7174	0.2327	128	146
1	506.0000	0.0000	9	0	21.9471	16.6293	139.8985	0.1822	130	153
1	507.0000	0.0000	10	0	21.6968	16.6246	140.1612	0.1988	127	159
1	508.0000	0.0000	9	0	22.0206	16.5682	139.8777	0.1562	123	147
1	509.0000	0.0000	10	0	21.9646	16.5632	139.9295	0.2275	122	132
1	510.0000	0.0000	10	0	21.6382	16.6109	140.2213	0.2496	114	125
1	511.0000	0.0000	9	0	21.3282	16.4463	140.6009	0.1980	114	123
1	512.0000	0.0000	10	0	21.4292	16.6300	140.4634	0.3009	125	127
1	513.0000	0.0000	9	0	20.4820	16.4904	141.5137	0.3244	124	138
1	514.0000	0.0000	10	0	20.0283	16.3889	141.9608	0.2029	127	146
1	515.0000	0.0000	10	0	19.7346	16.2612	142.2503	0.2347	123	149
1	516.0000	0.0000	9	0	19.7124	16.2608	142.1787	0.1857	123	153
1	517.0000	0.0000	9	0	19.6262	16.1805	142.2352	0.2669	126	140
1	518.0000	0.0000	9	0	19.7875	16.1146	142.1968	0.3235	130	141
1	519.0000	0.0000	9	0	19.6085	16.1878	142.3242	0.2255	130	148
1	520.0000	0.0000	10	0	19.5378	16.1864	142.4148	0.2370	128	134
1	521.0000	0.0000	10	0	21.1820	16.4377	141.0094	0.4038	129	135
1	522.0000	0.0000	10	0	20.2558	16.5055	142.5454	0.3926	128	150
1	523.0000	0.0000	10	0	20.4070	16.4805	142.3697	0.1718	127	149
1	524.0000	0.0000	10	0	20.0353	16.4389	142.6792	0.2191	131	143
1	525.0000	0.0000	10	0	18.2060	16.1174	144.8366	0.3075	120	130
1	526.0000	0.0000	10	0	16.8361	15.9138	146.3080	0.1123	123	141
1	527.0000	0.0000	9	0	16.1528	15.8506	146.9541	0.1451	123	139
1	528.0000	0.0000	10	0	15.9760	15.8479	147.0352	0.2332	125	140
1	529.0000	0.0000	9	0	15.5814	15.7272	147.6449	0.1841	125	145
1	530.0000	0.0000	9	0	15.0381	15.7514	148.0162	0.2349	135	150
1	531.0000	0.0000	10	0	13.7310	15.5291	149.3684	0.1762	134	141
1	532.0000	0.0000	10	0	13.7650	15.3976	149.1935	0.2077	125	147
1	533.0000	0.0000	9	0	12.8152	15.3999	150.1915	0.1591	128	149
1	534.0000	0.0000	9	0	12.6803	15.2921	150.3026	0.1487	129	146
1	535.0000	0.0000	8	0	12.7913	15.2616	150.2924	0.1945	130	146
1	536.0000	0.0000	8	0	11.9981	15.1426	151.0252	0.2329	126	143
1	537.0000	0.0000	8	0	10.1299	15.0471	152.4764	0.3093	131	139
1	538.0000	0.0000	8	0	10.3689	14.9656	152.3804	0.2018	137	146
1	539.0000	0.0000	8	0	10.0671	14.8499	152.7215	0.1566	133	148
1	540.0000	0.0000	9	0	10.2727	14.8994	152.4999	0.1918	137	150
1	541.0000	0.0000	9	0	9.9207	14.8593	152.7760	0.1719	134	145
1	542.0000	0.0000	9	0	9.8890	14.8688	152.9417	0.2730	130	142
1	543.0000	0.0000	8	0	10.2316	14.8966	152.6265	0.2243	135	147
1	544.0000	0.0000	9	0	10.6709	14.9776	152.0706	0.1346	132	146
1	545.0000	0.0000	9	0	10.7011	15.0015	152.1408	0.1746	132	154
1	546.0000	0.0000	8	0	10.5159	14.9564	152.3330	0.1736	129	148
1	547.0000	0.0000	8	0	10.4763	14.9036	152.2272	0.2320	129	143
1	548.0000	0.0000	9	0	8.0815	14.6570	154.6290	0.2756	130	142
1	549.0000	0.0000	8	0	7.5465	14.5905	154.9840	0.2578	131	148
1	550.0000	0.0000	8	0	7.3107	14.5921	155.3129	0.1325	131	143
1	551.0000	0.0000	8	0	7.2020	14.5820	155.3365	0.1824	129	149
1	552.0000	0.0000	8	0	7.2777	14.5202	155.2966	0.1803	131	153
1	553.0000	0.0000	9	0	7.5636	14.6203	154.9561	0.2432	129	143
1	554.0000	0.0000	9	0	7.5394	14.6197	155.0851	0.1355	136	143
1	555.0000	0.0000	8	0	7.1318	14.6035	155.3516	0.1494	128	146
1	556.0000	0.0000	9	0	7.5922	14.5704	155.0094	0.1447	128	148
1	557.0000	0.0000	9	0	7.3566	14.6556	155.1339	0.2297	129	143
1	558.0000	0.0000	9	0	7.7503	14.7205	154.7316	0.2208	128	147
1	559.0000	0.0000	8	0	7.7961	14.7106	154.7136	0.2126	140	156
1	560.0000	0.0000	9	0	6.3601	14.5205	156.0630	0.2844	135	148
1	561.0000	0.0000	9	0	6.1281	14.5210	156.2830	0.1844	133	145
1	562.0000	0.0000	9	0	5.9443	14.4244	156.4893	0.2286	129	146
1	563.0000	0.0000	9	0	5.7079	14.5783	156.7306	0.1350	129	146
1	564.0000	0.0000	8	0	6.1152	14.5769	156.3318	0.2016	133	153
1	565.0000	0.0000	9	0	8.9040	14.8979	153.8682	0.1786	133	150
1	566.0000	0.0000	8	0	9.6327	14.9859	153.1131	0.1396	134	153
1	567.0000	0.0000	8	0	9.7502	14.9664	152.9960	0.1791	128	146
1	568.0000	0.0000	8	0	9.1404	15.0334	153.6810	0.2626	123	145
1	569.0000	0.0000	9	0	9.2368	15.0405	153.5019	0.2001	130	146
1	570.0000	0.0000	8	0	9.8128	15.0184	153.0597	0.2380	131	155
1	571.0000	0.0000	8	0	10.2638	15.0814	152.6350	0.1844	131	147
1	572.0000	0.0000	9	0	10.3064	15.2452	152.5398	0.1966	134	148
1	573.0000	0.0000	9	0	10.8920	15.2566	151.9980	0.1509	138	152
1	574.0000	0.0000	9	0	10.8123	15.2977	152.1192	0.1932	131	153
1	575.0000	0.0000	9	0	11.1240	15.2897	151.8891	0.1388	139	147
1	576.0000	0.0000	10	0	10.8881	15.2702	152.1045	0.1356	132	147
1	577.0000	0.0000	8	0	11.1482	15.2582	151.8413	0.1864	133	148
1	578.0000	0.0000	9	0	10.9342	15.2621	152.0374	0.1644	133	152
1	579.0000	0.0000	10	0	10.6915	15.2589	152.3632	0.1338	135	156
1	580.0000	0.0000	9	0	10.8680	15.2664	152.1188	0.1777	136	152
1	581.0000	0.0000	9	0	10.9494	15.2911	152.0642	0.1824	135	145
1	582.0000	0.0000	10	0	10.3652	15.2891	152.6205	0.2410	132	149
1	583.0000	0.0000	9	0	11.2076	15.2474	151.8854	0.1261	134	150
1	584.0000	0.0000	9	0	10.6049	15.2230	152.3941	0.2507	136	156
1	585.0000	0.0000	10	0	10.7072	15.3314	152.3155	0.1772	136	151
1	586.0000	0.0000	9	0	10.7351	15.2631	152.3074	0.1525	133	147
1	587.0000	0.0000	9	0	10.6509	15.2956	152.3206	0.2299	131	146
1	588.0000	0.0000	9	0	10.8775	15.2796	152.2180	0.1387	133	148
1	589.0000	0.0000	8	0	11.0764	15.3495	152.0835	0.1536	130	144
1	590.0000	0.0000	9	0	11.0766	15.4013	151.9391	0.2542	128	144
1	591.0000	0.0000	9	0	10.8881	15.3435	152.2073	0.2034	140	148
1	592.0000	0.0000	8	0	11.0585	15.4078	151.9720	0.2135	131	146
1	593.0000	0.0000	8	0	11.1151	15.3944	151.8469	0.1955	134	142
1	594.0000	0.0000	9	0	10.9686	15.2899	152.1741	0.3258	130	140
1	595.0000	0.0000	8	0	11.6718	15.3755	151.4931	0.2516	132	140
1	596.0000	0.0000	9	0	11.5397	15.3878	151.5604	0.1575	131	135
1	597.0000	0.0000	9	0	10.6892	15.3569	152.0009	0.4256	122	126
1	598.0000	0.0000	8	0	11.0482	15.3190	151.9265	0.2141	117	130
1	599.0000	0.0000	8	0	11.5246	15.4389	151.5729	0.1782	128	134
1	600.0000	0.0000	8	0	12.1038	15.3892	150.9842	0.2354	131	137
1	601.0000	0.0000	8	0	12.4348	15.5471	150.7159	0.2326	126	140
1	602.0000	0.0000	9	0	12.1869	15.4989	150.8416	0.2245	131	139
1	603.0000	0.0000	9	0	11.7362	15.5484	151.4492	0.1660	131	143
1	604.0000	0.0000	8	0	12.4218	15.5262	150.8778	0.2114	130	129
1	605.0000	0.0000	9	0	12.0159	15.6471	151.0635	0.4749	124	137
1	606.0000	0.0000	9	0	13.3410	15.8264	149.8972	0.2677	131	138
1	607.0000	0.0000	10	0	13.4485	15.8508	149.6421	0.1840	122	141
1	608.0000	0.0000	9	0	13.6103	15.7999	149.7294	0.2498	127	141
1	609.0000	0.0000	9	0	13.7460	15.8557	149.4807	0.1388	126	136
1	610.0000	0.0000	9	0	12.9576	15.7582	150.1444	0.2725	125	138
1	611.0000	0.0000	9	0	13.0790	15.7257	150.2188	0.2438	121	133
1	612.0000	0.0000	9	0	13.6171	15.6951	149.7256	0.3007	119	118
1	613.0000	0.0000	9	0	12.6768	15.8076	150.5208	0.3347	119	118
1	614.0000	0.0000	8	0	14.0677	15.9666	149.3675	0.5619	118	116
1	615.0000	0.0000	8	0	13.6980	15.9837	150.1411	0.4931	117	116
1	616.0000	0.0000	8	0	14.0570	16.0297	149.5862	0.4469	113	112
1	617.0000	0.0000	9	0	15.2008	16.1802	148.8409	0.2682	119	122
1	618.0000	0.0000	9	0	14.9597	16.1913	149.0054	0.1916	132	132
1	619.0000	0.0000	9	0	14.9888	16.1708	148.9380	0.1459	132	135
1	620.0000	0.0000	9	0	15.4000	16.2436	148.4924	0.2311	131	138
1	621.0000	0.0000	9	0	14.9851	16.1634	149.2597	0.2100	133	141
1	622.0000	0.0000	9	0	14.6549	16.2537	149.4135	0.2131	131	144
1	623.0000	0.0000	9	0	14.6478	16.2621	149.4786	0.1954	125	143
1	624.0000	0.0000	9	0	14.8832	16.3116	149.2369	0.2147	131	148
1	625.0000	0.0000	9	0	15.0673	16.3327	149.1370	0.1242	130	150
1	626.0000	0.0000	9	0	14.9451	16.3390	149.3157	0.1673	134	153
1	627.0000	0.0000	9	0	15.4600	16.2644	148.7463	0.2463	141	155
1	628.0000	0.0000	9	0	14.8280	16.2595	149.4421	0.1390	130	156
1	629.0000	0.0000	9	0	14.8960	16.2697	149.4405	0.1562	127	152
1	630.0000	0.0000	9	0	14.8900	16.2801	149.4770	0.1421	130	154
1	631.0000	0.0000	9	0	14.7411	16.3174	149.6451	0.1888	132	153
1	632.0000	0.0000	9	0	14.4074	16.1885	150.3992	0.3642	134	145
1	633.0000	0.0000	9	0	15.2127	16.3283	150.0791	0.1862	139	153
1	634.0000	0.0000	9	0	14.6278	16.3231	150.5636	0.1908	136	148
1	635.0000	0.0000	9	0	14.5183	16.3238	150.7509	0.1378	135	150
1	636.0000	0.0000	9	0	15.0275	16.3779	150.3148	0.1588	144	150
1	637.0000	0.0000	9	0	14.5405	16.3209	150.6275	0.2996	141	157
1	638.0000	0.0000	9	0	14.5157	16.3069	150.7885	0.1451	148	152
1	639.0000	0.0000	9	0	14.3873	16.3040	150.7601	0.2418	134	157
1	640.0000	0.0000	9	0	14.5721	16.3186	150.6257	0.1458	144	153
1	641.0000	0.0000	9	0	14.3228	16.3456	150.7802	0.2087	135	156
1	642.0000	0.0000	9	0	14.2917	16.3057	150.8281	0.1820	138	147
1	643.0000	0.0000	9	0	14.4032	16.3343	150.7388	0.1628	137	154
1	644.0000	0.0000	9	0	13.9786	16.2623	151.1858	0.1926	137	147
1	645.0000	0.0000	9	0	14.3477	16.2969	150.8414	0.1365	134	152
1	646.0000	0.0000	9	0	14.2099	16.3538	150.9841	0.1548	135	152
1	647.0000	0.0000	9	0	13.7752	16.3232	151.4444	0.1655	132	152
1	648.0000	0.0000	9	0	13.7951	16.3501	151.3660	0.1694	137	156
1	649.0000	0.0000	9	0	13.7116	16.3670	151.5383	0.1783	133	152
1	650.0000	0.0000	9	0	12.7732	16.2082	152.7956	0.1857	132	155
1	651.0000	0.0000	9	0	12.4454	16.1724	153.2662	0.2538	131	150
1	652.0000	0.0000	9	0	12.5929	16.2734	153.0982	0.2387	129	143
1	653.0000	0.0000	9	0	12.0965	16.2699	153.5862	0.1521	131	142
1	654.0000	0.0000	9	0	11.7046	16.3080	153.7035	0.2610	131	140
1	655.0000	0.0000	9	0	11.7705	16.2338	153.7031	0.1630	133	141
1	656.0000	0.0000	9	0	10.9375	16.1922	154.5566	0.2309	128	140
1	657.0000	0.0000	9	0	10.0601	16.0938	155.2787	0.2721	130	137
1	658.0000	0.0000	9	0	10.0878	16.0820	155.1583	0.2360	132	147
1	659.0000	0.0000	8	0	10.3405	16.1246	154.8802	0.1894	132	135
1	660.0000	0.0000	8	0	10.4691	16.0951	154.7114	0.2055	131	139
1	661.0000	0.0000	8	0	10.3053	16.0054	154.9578	0.1373	121	134
1	662.0000	0.0000	8	0	10.0907	15.9770	155.0449	0.2975	128	139
1	663.0000	0.0000	8	0	10.5679	16.0036	154.5434	0.2965	125	137
1	664.0000	0.0000	8	0	10.1114	15.9322	155.0036	0.2535	121	120
1	665.0000	0.0000	8	0	10.1970	15.8204	155.0289	0.3407	119	117
1	666.0000	0.0000	8	0	10.5874	15.6604	154.6328	0.2715	125	131
1	667.0000	0.0000	9	0	10.1564	15.8097	154.9020	0.2693	132	143
1	668.0000	0.0000	9	0	10.1362	15.9044	154.8168	0.2095	131	144
1	669.0000	0.0000	9	0	10.1998	15.9343	154.8186	0.2931	133	150
1	670.0000	0.0000	9	0	10.8634	16.0165	154.1536	0.2037	132	147
1	671.0000	0.0000	9	0	10.7026	16.0469	154.3277	0.1545	133	148
1	672.0000	0.0000	9	0	10.6404	15.9937	154.3910	0.2813	129	153
1	673.0000	0.0000	9	0	9.9163	15.9864	154.9647	0.2755	134	155
1	674.0000	0.0000	9	0	9.4532	15.8802	155.3656	0.2045	134	149
1	675.0000	0.0000	9	0	9.4569	15.8812	155.3986	0.2512	136	148
1	676.0000	0.0000	9	0	9.3637	15.9862	155.6009	0.2395	135	152
1	677.0000	0.0000	8	0	9.1720	15.8397	155.7831	0.2038	125	136
1	678.0000	0.0000	8	0	9.2723	15.5966	155.5560	0.3534	125	136
1	679.0000	0.0000	8	0	8.4842	15.8084	156.0614	0.2356	126	143
1	680.0000	0.0000	8	0	7.7805	15.7420	156.8391	0.2764	124	148
1	681.0000	0.0000	8	0	8.2795	15.7215	156.3392	0.1969	135	144
1	682.0000	0.0000	8	0	7.7535	15.6515	156.8152	0.1824	142	149
1	683.0000	0.0000	8	0	7.2783	15.6336	157.2801	0.3678	130	146
1	684.0000	0.0000	9	0	7.6516	15.7801	157.1939	0.4165	136	146
1	685.0000	0.0000	9	0	8.5453	15.8739	156.2422	0.2608	129	142
1	686.0000	0.0000	9	0	8.2232	15.8187	156.3833	0.1765	129	144
1	687.0000	0.0000	9	0	7.4657	15.6926	157.0035	0.1471	131	151
1	688.0000	0.0000	8	0	7.4144	15.7262	157.1643	0.1686	130	145
1	689.0000	0.0000	8	0	7.9032	15.7327	156.6568	0.1730	132	139
1	690.0000	0.0000	9	0	8.1751	15.8038	156.4890	0.2375	129	148
1	691.0000	0.0000	9	0	8.5086	15.8430	156.1354	0.2561	126	146
1	692.0000	0.0000	9	0	8.3488	15.7997	156.3633	0.2215	133	149
1	693.0000	0.0000	9	0	8.1600	15.7500	156.4795	0.2056	136	150
1	694.0000	0.0000	9	0	7.4324	15.7075	157.0185	0.2136	130	147
1	695.0000	0.0000	9	0	7.3163	15.6686	157.2600	0.1529	125	146
1	696.0000	0.0000	9	0	7.3002	15.6393	157.2060	0.1659	133	145
1	697.0000	0.0000	9	0	7.3920	15.6271	156.9903	0.3263	125	125
1	698.0000	0.0000	8	0	8.3118	15.6707	156.2524	0.2324	120	129
1	699.0000	0.0000	8	0	8.3769	15.5735	156.1926	0.2160	129	136
1	700.0000	0.0000	8	0	9.3019	15.7388	155.3770	0.1411	130	146
1	701.0000	0.0000	8	0	8.8229	15.7485	155.9471	0.1940	125	140
1	702.0000	0.0000	8	0	9.1476	15.8548	155.5860	0.1819	127	144
1	703.0000	0.0000	9	0	8.8242	15.8365	155.7607	0.2152	128	142
1	704.0000	0.0000	8	0	8.5329	15.7878	156.0950	0.2351	133	144
1	705.0000	0.0000	9	0	8.4630	15.8332	156.1602	0.2000	128	145
1	706.0000	0.0000	8	0	9.1114	15.9157	155.5808	0.2032	134	142
1	707.0000	0.0000	8	0	8.9759	15.9167	155.7507	0.1708	130	137
1	708.0000	0.0000	9	0	9.2180	15.9274	155.5118	0.1546	135	147
1	709.0000	0.0000	8	0	7.7034	15.7047	156.7706	0.3691	133	139
1	710.0000	0.0000	8	0	6.0044	15.4504	158.2630	0.1978	131	139
1	711.0000	0.0000	8	0	6.2841	15.4856	157.9436	0.2042	132	147
1	712.0000	0.0000	9	0	5.7429	15.4854	158.4861	0.2308	138	143
1	713.0000	0.0000	9	0	6.3025	15.5127	158.1661	0.2287	127	144
1	714.0000	0.0000	8	0	5.6360	15.3871	158.8608	0.2397	133	142
1	715.0000	0.0000	8	0	5.7502	15.4594	158.6894	0.1179	132	146
1	716.0000	0.0000	9	0	5.9899	15.4580	158.3381	0.1876	138	143
1	717.0000	0.0000	8	0	5.9516	15.5011	158.4127	0.3041	138	143
1	718.0000	0.0000	9	0	5.6649	15.5107	158.8267	0.2094	135	145
1	719.0000	0.0000	8	0	5.8313	15.4554	158.5642	0.3491	137	148
1	720.0000	0.0000	9	0	6.0958	15.5143	158.2402	0.2300	133	148
1	721.0000	0.0000	8	0	5.9086	15.5593	158.4823	0.2371	134	141
1	722.0000	0.0000	8	0	6.2036	15.5088	158.2220	0.1640	136	145
1	723.0000	0.0000	9	0	6.6153	15.5723	157.8420	0.1765	135	147
1	724.0000	0.0000	8	0	6.1617	15.4974	158.1972	0.2053	130	143
1	725.0000	0.0000	9	0	6.6276	15.5441	157.8541	0.1916	130	143
1	726.0000	0.0000	9	0	6.6323	15.5748	157.7431	0.2434	134	146
1	727.0000	0.0000	8	0	7.6011	15.6179	156.7395	0.2807	131	137
1	728.0000	0.0000	9	0	8.2962	15.7325	156.1806	0.1851	128	144
1	729.0000	0.0000	8	0	8.2260	15.7037	156.2658	0.2308	130	140
1	730.0000	0.0000	9	0	7.9019	15.7082	156.4481	0.1938	128	148
1	731.0000	0.0000	9	0	8.0174	15.6836	156.4737	0.1976	132	149
1	732.0000	0.0000	8	0	8.1327	15.6804	156.1775	0.3473	143	151
1	733.0000	0.0000	9	0	9.2730	15.8751	155.3837	0.1671	136	147
1	734.0000	0.0000	9	0	9.1418	15.8834	155.5311	0.1978	126	143
1	735.0000	0.0000	9	0	9.2389	15.8854	155.5683	0.1919	133	144
1	736.0000	0.0000	9	0	8.9102	15.8873	155.7261	0.2239	133	140
1	737.0000	0.0000	8	0	9.8574	16.0242	154.9578	0.1460	134	145
1	738.0000	0.0000	9	0	10.1396	16.0725	154.6272	0.1750	133	145
1	739.0000	0.0000	8	0	10.2370	15.9341	154.7863	0.2324	133	145
1	740.0000	0.0000	9	0	12.0634	16.2580	153.1061	0.2039	133	136
1	741.0000	0.0000	9	0	12.0468	16.3175	153.2525	0.1825	135	143
1	742.0000	0.0000	9	0	11.5469	16.2374	153.4405	0.2917	140	141
1	743.0000	0.0000	9	0	11.1669	16.1657	154.0073	0.1761	135	148
1	744.0000	0.0000	9	0	10.5175	16.1479	154.2398	0.2642	136	152
1	745.0000	0.0000	9	0	9.9702	16.1107	154.7652	0.2743	138	150
1	746.0000	0.0000	9	0	9.7165	16.0161	154.8184	0.3367	133	141
1	747.0000	0.0000	9	0	10.5755	16.0803	154.2577	0.1728	134	136
1	748.0000	0.0000	7	0	15.4339	16.4989	149.9545	0.4286	134	115
1	749.0000	0.0000	9	0	18.2684	17.4574	147.0849	0.2094	128	127
1	750.0000	0.0000	9	0	18.3517	17.4451	147.1883	0.1866	135	137
1	751.0000	0.0000	9	0	17.8879	17.3949	147.5387	0.2395	136	131
1	752.0000	0.0000	9	0	18.0604	17.3940	147.2690	0.1591	134	139
1	753.0000	0.0000	9	0	17.8566	17.3806	147.4401	0.2280	132	136
1	754.0000	0.0000	9	0	18.1786	17.3723	147.1054	0.1796	129	142
1	755.0000	0.0000	9	0	17.9121	17.3666	147.3400	0.1815	136	150
1	756.0000	0.0000	9	0	17.5593	17.2825	147.7595	0.2424	133	142
1	757.0000	0.0000	9	0	17.5036	17.3642	147.6694	0.2268	135	138
1	758.0000	0.0000	9	0	17.8274	17.3477	147.3552	0.1932	131	142
1	759.0000	0.0000	9	0	17.9008	17.2936	147.2638	0.3005	137	137
1	760.0000	0.0000	9	0	18.0115	17.4017	147.2378	0.1655	130	145
1	761.0000	0.0000	9	0	17.7946	17.3260	147.5008	0.2291	139	152
1	762.0000	0.0000	9	0	17.9575	17.3750	147.3455	0.1936	136	145
1	763.0000	0.0000	10	0	18.1174	17.3887	147.2116	0.1925	129	138
1	764.0000	0.0000	9	0	18.2688	17.4126	147.1119	0.2846	136	140
1	765.0000	0.0000	9	0	18.7501	17.5496	146.6697	0.1993	136	139
1	766.0000	0.0000	9	0	18.7598	17.5573	146.7715	0.1908	135	147
1	767.0000	0.0000	9	0	19.3873	17.5781	146.0406	0.1515	126	141
1	768.0000	0.0000	9	0	18.6432	17.5780	146.9784	0.1690	135	149
1	769.0000	0.0000	9	0	17.2363	17.1500	148.1980	0.2037	135	139
1	770.0000	0.0000	9	0	15.4474	17.0336	149.7252	0.1793	140	142
1	771.0000	0.0000	9	0	15.3143	17.0557	149.8199	0.1964	134	142
1	772.0000	0.0000	9	0	15.3796	16.9565	149.9709	0.2397	138	146
1	773.0000	0.0000	9	0	16.5604	17.0436	148.6779	0.2940	138	141
1	774.0000	0.0000	9	0	17.8783	17.4038	147.5756	0.2020	137	147
1	775.0000	0.0000	9	0	17.9609	17.4034	147.6134	0.2174	134	142
1	776.0000	0.0000	9	0	18.3083	17.5541	147.2124	0.2401	137	141
1	777.0000	0.0000	9	0	15.1255	16.9030	150.2294	0.2863	131	142
1	778.0000	0.0000	9	0	14.6682	16.9548	150.5488	0.1802	132	151
1	779.0000	0.0000	9	0	14.8167	16.9750	150.5180	0.2047	134	152
1	780.0000	0.0000	9	0	15.0414	16.9858	150.3356	0.2515	139	148
1	781.0000	0.0000	9	0	17.6670	17.3781	147.7023	0.2529	136	148
1	782.0000	0.0000	9	0	17.8604	17.4198	147.7010	0.1731	140	149
1	783.0000	0.0000	9	0	17.6657	17.4123	147.5710	0.2906	131	150
1	784.0000	0.0000	9	0	18.3087	17.4999	147.2276	0.2065	134	153
1	785.0000	0.0000	9	0	18.5830	17.5700	147.0151	0.2232	135	151
1	786.0000	0.0000	9	0	16.8112	17.3904	148.6172	0.3865	138	151
1	787.0000	0.0000	9	0	16.9348	17.3814	148.8587	0.3821	141	147
1	788.0000	0.0000	9	0	16.6475	17.2716	148.9229	0.3422	138	159
1	789.0000	0.0000	9	0	16.5134	17.2285	149.1599	0.1517	137	155
1	790.0000	0.0000	9	0	15.3239	17.0290	150.1043	0.1471	135	158
1	791.0000	0.0000	9	0	15.0677	17.0484	150.3692	0.1690	134	152
1	792.0000	0.0000	9	0	14.4240	16.8239	151.0251	0.2295	134	146
1	793.0000	0.0000	9	0	15.0364	17.0184	150.6219	0.3784	131	147
1	794.0000	0.0000	9	0	15.2116	17.0327	150.1878	0.2508	132	149
1	795.0000	0.0000	9	0	16.1449	17.1150	149.2672	0.2501	134	155
1	796.0000	0.0000	9	0	16.0530	17.0796	149.2990	0.1870	133	150
1	797.0000	0.0000	9	0	15.7883	17.1366	149.5710	0.1878	132	148
1	798.0000	0.0000	9	0	15.2427	17.0510	150.0256	0.1574	133	155
1	799.0000	0.0000	9	0	15.5146	17.0239	149.8268	0.1944	133	152
1	800.0000	0.0000	9	0	15.5340	17.0905	149.8323	0.1900	141	156
1	801.0000	0.0000	9	0	15.5150	17.0858	149.8334	0.1966	135	156
1	802.0000	0.0000	9	0	15.4275	17.0649	149.8697	0.2403	133	154
1	803.0000	0.0000	9	0	15.7736	17.0439	149.3910	0.2607	135	156
1	804.0000	0.0000	9	0	15.2951	17.0427	149.9719	0.2083	143	152
1	805.0000	0.0000	9	0	15.8274	17.1350	149.5826	0.1988	136	154
1	806.0000	0.0000	9	0	15.5431	17.1086	149.7749	0.1623	136	152
1	807.0000	0.0000	9	0	16.0387	17.1272	149.3324	0.2270	133	154
1	808.0000	0.0000	9	0	15.7148	17.1173	149.5691	0.1689	139	154
1	809.0000	0.0000	9	0	15.4710	17.1164	149.8288	0.1792	139	157
1	810.0000	0.0000	9	0	15.3441	17.0930	149.9848	0.1397	135	154
1	811.0000	0.0000	9	0	15.8029	17.1563	149.5918	0.2080	139	152
1	812.0000	0.0000	9	0	15.5110	17.1124	149.9153	0.1221	135	152
1	813.0000	0.0000	9	0	15.1856	17.0594	150.2326	0.1354	140	152
1	814.0000	0.0000	9	0	16.4215	17.2033	149.1963	0.1760	141	158
1	815.0000	0.0000	9	0	16.6137	17.2434	148.8638	0.2274	136	156
1	816.0000	0.0000	9	0	15.5409	17.0699	150.1639	0.3090	131	153
1	817.0000	0.0000	9	0	13.8213	16.7360	151.2213	0.4576	137	148
1	818.0000	0.0000	9	0	9.7842	16.3267	155.3148	0.2894	133	145
1	819.0000	0.0000	9	0	9.8451	16.3415	155.1373	0.2117	138	149
1	820.0000	0.0000	9	0	9.6558	16.3678	155.3850	0.1615	141	149
1	821.0000	0.0000	9	0	10.0538	16.3824	155.0482	0.1883	136	145
1	822.0000	0.0000	9	0	9.8137	16.3378	155.3648	0.2321	140	148
1	823.0000	0.0000	9	0	9.7815	16.3973	155.1854	0.2447	144	145
1	824.0000	0.0000	8	0	10.3021	16.4074	154.7587	0.1830	134	141
1	825.0000	0.0000	9	0	9.6813	16.3711	155.3824	0.2126	132	151
1	826.0000	0.0000	8	0	8.9572	16.4116	155.8233	0.3835	172	113
1	827.0000	0.0000	8	0	19.3381	17.8659	146.6111	0.2626	139	136
1	828.0000	0.0000	9	0	19.0682	17.8034	146.8594	0.2413	136	140
1	829.0000	0.0000	9	0	19.6266	17.8806	146.1809	0.1965	143	141
1	830.0000	0.0000	9	0	20.1564	18.0083	145.6363	0.3333	144	142
1	831.0000	0.0000	9	0	19.4805	17.9159	146.1333	0.2227	138	152
1	832.0000	0.0000	9	0	19.3023	17.8900	146.2186	0.2046	138	144
1	833.0000	0.0000	9	0	19.1182	17.8828	146.2688	0.1572	142	148
1	834.0000	0.0000	9	0	18.5391	17.7685	146.7209	0.3481	137	145
1	835.0000	0.0000	9	0	18.5771	17.8730	146.7864	0.1780	136	144
1	836.0000	0.0000	9	0	18.7544	17.8804	146.6628	0.1400	134	143
1	837.0000	0.0000	9	0	18.8912	17.8642	146.5246	0.1706	145	147
1	838.0000	0.0000	9	0	18.5758	17.8683	146.7217	0.2346	135	146
1	839.0000	0.0000	9	0	18.4163	17.8657	146.8835	0.1786	136	143
1	840.0000	0.0000	9	0	18.7181	17.7936	146.7549	0.1728	126	131
1	841.0000	0.0000	9	0	18.4721	17.7750	146.7262	0.1602	131	140
1	842.0000	0.0000	9	0	17.8586	17.7134	147.4253	0.1578	134	145
1	843.0000	0.0000	9	0	16.9350	17.5950	148.0887	0.2415	139	144
1	844.0000	0.0000	9	0	16.4131	17.5132	148.5877	0.2253	136	144
1	845.0000	0.0000	9	0	15.8326	17.4239	149.2253	0.2162	138	148
1	846.0000	0.0000	9	0	15.4756	17.3910	149.4891	0.1964	136	143
1	847.0000	0.0000	9	0	15.2840	17.3251	149.6534	0.1552	137	148
1	848.0000	0.0000	9	0	15.1706	17.3625	149.6641	0.2422	142	149
1	849.0000	0.0000	9	0	15.3437	17.3262	149.3879	0.1539	136	147
1	850.0000	0.0000	9	0	15.1477	17.3165	149.6826	0.1671	139	151
1	851.0000	0.0000	9	0	14.9305	17.3069	149.8023	0.2488	140	146
1	852.0000	0.0000	9	0	14.7522	17.3533	150.2391	0.2221	140	143
1	853.0000	0.0000	9	0	15.2903	17.3898	149.5759	0.1996	141	148
1	854.0000	0.0000	9	0	15.3946	17.4629	149.4987	0.2275	141	135
1	855.0000	0.0000	9	0	20.0813	18.4222	145.6571	0.3892	144	138
1	856.0000	0.0000	9	0	20.6086	18.4403	144.7463	0.2381	141	135
1	857.0000	0.0000	9	0	21.8901	18.7424	143.4210	0.3376	140	140
1	858.0000	0.0000	9	0	22.3700	18.9509	142.9798	0.2206	143	146
1	859.0000	0.0000	10	0	22.1986	18.8939	143.0993	0.1424	143	155
1	860.0000	0.0000	9	0	21.8439	18.7898	143.3413	0.1948	142	155
1	861.0000	0.0000	9	0	21.9269	18.7990	143.1725	0.1982	134	155
1	862.0000	0.0000	9	0	21.9998	18.8127	143.1597	0.1468	136	153
1	863.0000	0.0000	9	0	21.8225	18.7571	143.2436	0.1416	141	158
1	864.0000	0.0000	9	0	21.9031	18.6799	143.1264	0.2940	140	154
1	865.0000	0.0000	9	0	24.2656	19.4591	141.1564	0.6173	129	139
1	866.0000	0.0000	9	0	24.8244	19.5705	139.8061	0.1398	125	137
1	867.0000	0.0000	9	0	24.6567	19.5801	140.0611	0.1743	133	145
1	868.0000	0.0000	9	0	25.1574	19.5756	139.4166	0.2458	133	144
1	869.0000	0.0000	9	0	25.2740	19.7600	139.0162	0.2126	131	156
1	870.0000	0.0000	9	0	25.1647	19.6905	139.1628	0.1751	131	145
1	871.0000	0.0000	10	0	25.2412	19.5840	139.1631	0.2476	116	113
1	872.0000	0.0000	9	0	25.3907	19.6373	138.8465	0.3454	115	117
1	873.0000	0.0000	9	0	25.0091	19.6772	139.2939	0.1925	126	135
1	874.0000	0.0000	9	0	24.6296	19.6645	139.7152	0.2310	130	146
1	875.0000	0.0000	9	0	24.4670	19.6090	139.8780	0.2319	133	154
1	876.0000	0.0000	9	0	24.5351	19.5820	139.7593	0.1373	138	155
1	877.0000	0.0000	9	0	24.6250	19.6615	139.6020	0.2004	133	149
1	878.0000	0.0000	9	0	24.4578	19.6197	139.8566	0.2036	129	157
1	879.0000	0.0000	9	0	24.5362	19.6162	139.7417	0.1948	135	151
1	880.0000	0.0000	9	0	24.4644	19.6242	139.8579	0.1902	133	147
1	881.0000	0.0000	9	0	24.4486	19.3622	139.6100	0.4400	133	153
1	882.0000	0.0000	9	0	23.1812	19.3034	140.6202	0.2205	132	159
1	883.0000	0.0000	9	0	23.1706	19.2415	140.5735	0.1820	139	158
1	884.0000	0.0000	9	0	22.8461	19.1627	140.8022	0.1687	142	164
1	885.0000	0.0000	9	0	22.8969	19.1902	140.8353	0.1911	138	160
1	886.0000	0.0000	9	0	22.8170	19.1687	140.9378	0.1475	140	167
1	887.0000	0.0000	9	0	22.9523	19.1711	140.7423	0.1608	138	164
1	888.0000	0.0000	9	0	22.8203	19.1760	141.0252	0.1268	138	163
1	889.0000	0.0000	9	0	22.8995	19.1763	140.8315	0.1583	141	160
1	890.0000	0.0000	9	0	22.8447	19.1512	140.7962	0.1900	140	169
1	891.0000	0.0000	9	0	22.8014	19.1296	140.9357	0.1998	139	166
1	892.0000	0.0000	9	0	22.7290	19.1658	140.9545	0.1976	140	163
1	893.0000	0.0000	9	0	22.9136	19.1133	140.6867	0.1671	134	156
1	894.0000	0.0000	9	0	22.7904	19.1721	140.6791	0.1939	136	160
1	895.0000	0.0000	9	0	22.5408	19.1532	140.9014	0.2204	147	159
1	896.0000	0.0000	9	0	22.4745	19.1245	141.0228	0.1790	135	158
1	897.0000	0.0000	9	0	22.4963	19.0901	140.9351	0.1487	136	154
1	898.0000	0.0000	10	0	21.3906	18.7219	142.0418	0.3507	136	152
1	899.0000	0.0000	9	0	20.8236	18.7445	142.6062	0.2407	139	162
1	900.0000	0.0000	9	0	20.9515	18.7756	142.6690	0.1922	139	156
1	901.0000	0.0000	9	0	20.6775	18.7369	142.8523	0.1827	138	160
1	902.0000	0.0000	9	0	20.4688	18.7092	143.0465	0.2016	142	158
1	903.0000	0.0000	9	0	20.4121	18.6705	143.0864	0.2137	143	153
1	904.0000	0.0000	9	0	20.1247	18.6581	143.3407	0.1475	136	152
1	905.0000	0.0000	9	0	20.3519	18.7150	143.3199	0.1263	138	165
1	906.0000	0.0000	9	0	20.4202	18.7432	143.0964	0.1715	136	155
1	907.0000	0.0000	9	0	19.8990	18.6354	143.5577	0.2025	132	160
1	908.0000	0.0000	9	0	19.4660	18.5534	144.0304	0.1809	134	161
1	909.0000	0.0000	9	0	19.5354	18.5755	143.9584	0.1749	137	161
1	910.0000	0.0000	9	0	19.5969	18.5750	143.8539	0.2272	136	157
1	911.0000	0.0000	9	0	19.2594	18.5192	144.1491	0.2170	137	152
1	912.0000	0.0000	9	0	19.0005	18.5053	144.4264	0.1310	139	150
1	913.0000	0.0000	9	0	19.1160	18.5234	144.4051	0.1569	136	157
1	914.0000	0.0000	10	0	18.7833	18.4568	144.6232	0.1645	138	153
1	915.0000	0.0000	9	0	17.0491	18.1613	146.4534	0.1708	130	148
1	916.0000	0.0000	9	0	17.1348	18.1254	146.3331	0.2014	136	148
1	917.0000	0.0000	9	0	16.6207	18.1179	146.9217	0.1522	138	147
1	918.0000	0.0000	10	0	16.7182	18.1772	146.7603	0.1662	133	148
1	919.0000	0.0000	10	0	16.5360	18.1559	147.1310	0.1865	126	133
1	920.0000	0.0000	9	0	16.5912	18.1624	146.8402	0.2119	125	134
1	921.0000	0.0000	9	0	16.8876	18.1048	146.7267	0.1686	117	117
1	922.0000	0.0000	7	0	18.0912	18.2376	145.2804	0.5920	108	96
1	923.0000	0.0000	7	0	17.0788	18.0612	146.4674	0.3681	96	83
1	924.0000	0.0000	8	0	16.3597	17.7506	146.8274	0.8810	78	68
1	925.0000	0.0000	8	0	17.2104	17.3187	146.9530	0.5533	121	69
1	926.0000	0.0000	9	0	16.3925	17.5456	146.7989	0.5356	94	87
1	927.0000	0.0000	8	0	16.0841	17.6958	147.2524	0.3778	115	99
1	928.0000	0.0000	9	0	17.2438	17.8520	146.3159	0.3094	115	114
1	929.0000	0.0000	8	0	16.9459	17.9239	146.4602	0.1529	123	132
1	930.0000	0.0000	9	0	17.1687	17.9757	146.2496	0.2947	130	145
1	931.0000	0.0000	9	0	16.5829	17.9678	146.9431	0.1267	131	144
1	932.0000	0.0000	9	0	16.4083	17.9227	147.2511	0.1624	127	139
1	933.0000	0.0000	9	0	21.6957	18.8768	141.5848	0.6050	135	121
1	934.0000	0.0000	9	0	22.0206	19.3393	141.0905	0.1598	133	140
1	935.0000	0.0000	9	0	22.0071	19.1257	140.9267	0.4223	133	137
1	936.0000	0.0000	9	0	20.0517	18.6109	143.3280	0.2413	134	144
1	937.0000	0.0000	9	0	18.7059	18.4651	144.6421	0.3091	136	146
1	938.0000	0.0000	9	0	17.4034	18.1713	145.9514	0.1937	131	146
1	939.0000	0.0000	9	0	17.1709	18.1904	146.1834	0.1891	131	150
1	940.0000	0.0000	9	0	16.8182	18.0302	146.6696	0.2701	129	141
1	941.0000	0.0000	9	0	14.9923	17.7067	148.3053	0.2529	133	141
1	942.0000	0.0000	9	0	13.9778	17.6663	149.2595	0.1749	136	139
1	943.0000	0.0000	9	0	14.0345	17.6473	149.2167	0.1950	139	144
1	944.0000	0.0000	9	0	13.6423	17.6503	149.6836	0.2129	132	144
1	945.0000	0.0000	9	0	13.6680	17.6168	149.6384	0.1975	133	135
1	946.0000	0.0000	9	0	19.1016	18.4152	143.6604	0.9122	129	122
1	947.0000	0.0000	9	0	19.9798	19.1011	142.4749	0.2293	133	141
1	948.0000	0.0000	9	0	20.1623	19.1137	142.2062	0.1016	132	144
1	949.0000	0.0000	9	0	20.1232	19.1427	142.1874	0.1327	133	150
1	950.0000	0.0000	9	0	20.0677	19.1967	142.2910	0.1724	130	150
1	951.0000	0.0000	9	0	19.9699	19.1394	142.3515	0.2568	137	151
1	952.0000	0.0000	9	0	19.9061	19.0419	142.1984	0.3222	131	134
1	953.0000	0.0000	9	0	20.0448	18.6926	141.8834	0.1683	130	128
1	954.0000	0.0000	9	0	20.7105	19.0974	141.3969	0.2399	122	128
1	955.0000	0.0000	9	0	20.5174	19.1192	141.6718	0.2829	132	147
1	956.0000	0.0000	9	0	20.0649	19.1282	142.0360	0.1432	132	145
1	957.0000	0.0000	9	0	20.0261	19.1497	141.9588	0.1724	132	152
1	958.0000	0.0000	9	0	20.3653	19.1628	141.6622	0.2009	137	153
1	959.0000	0.0000	9	0	20.2243	19.1541	141.7834	0.1935	134	152
1	960.0000	0.0000	9	0	20.2581	19.1347	141.7772	0.2309	136	145
1	961.0000	0.0000	9	0	21.0219	19.3184	141.0362	0.3349	135	145
1	962.0000	0.0000	9	0	23.2427	19.8885	139.0916	0.5102	132	145
1	963.0000	0.0000	8	0	23.9924	20.0811	136.8991	1.4181	125	111
1	964.0000	0.0000	9	0	22.1955	19.6872	136.7612	0.1523	131	135
1	965.0000	0.0000	9	0	22.0734	19.6790	136.8863	0.1180	132	143
1	966.0000	0.0000	9	0	21.9728	19.5823	136.9728	0.2132	133	143
1	967.0000	0.0000	9	0	22.1786	19.6255	136.8473	0.2072	132	138
1	968.0000	0.0000	9	0	22.1135	19.5500	136.9139	0.1199	130	138
1	969.0000	0.0000	9	0	22.0168	19.5179	137.0652	0.2063	136	139
1	970.0000	0.0000	9	0	22.1894	19.4624	136.8679	0.2449	132	141
1	971.0000	0.0000	9	0	22.3983	19.5317	136.5788	0.2585	131	141
1	972.0000	0.0000	9	0	21.9383	19.5166	137.0534	0.1652	126	143
1	973.0000	0.0000	9	0	21.9661	19.4381	137.0705	0.1342	127	144
1	974.0000	0.0000	9	0	22.4133	19.5918	136.8295	0.2978	131	144
1	975.0000	0.0000	9	0	22.5219	19.6639	136.9422	0.2184	129	146
1	976.0000	0.0000	9	0	22.7733	19.7305	136.7457	0.2457	126	146
1	977.0000	0.0000	9	0	22.4627	19.6242	137.2150	0.1795	127	137
1	978.0000	0.0000	9	0	22.7234	19.7071	136.8571	0.1851	128	145
1	979.0000	0.0000	9	0	22.5689	19.5898	137.0873	0.1117	130	142
1	980.0000	0.0000	9	0	22.4608	19.6161	137.2382	0.2147	119	138
1	981.0000	0.0000	8	0	23.1413	19.9205	136.5546	0.3300	110	103
1	982.0000	0.0000	9	0	24.1136	20.7362	135.2040	0.2962	122	122
1	983.0000	0.0000	9	0	23.9911	20.6964	135.1866	0.2868	123	124
1	984.0000	0.0000	10	0	23.5946	20.7041	135.7718	0.1824	126	135
1	985.0000	0.0000	10	0	23.6109	20.7412	135.6389	0.2177	119	129
1	986.0000	0.0000	9	0	23.2650	20.5108	136.1758	0.3772	113	102
0	987.0000	0.0000	0	3	0.0000	0.0000	0.0000	0.0000	60	54
1	988.0000	0.0000	7	0	21.7783	19.6542	137.8938	0.3824	79	63
1	989.0000	0.0000	9	0	22.7520	19.8100	136.7480	0.3013	114	109
1	990.0000	0.0000	9	0	22.7038	19.7481	136.8986	0.2625	117	126
1	991.0000	0.0000	10	0	22.5918	19.8019	137.0186	0.1992	124	146
1	992.0000	0.0000	9	0	22.9700	19.7536	136.4229	0.2958	127	138
1	993.0000	0.0000	9	0	22.4531	19.6615	136.9144	0.1945	129	145
1	994.0000	0.0000	9	0	22.3960	19.6255	136.9870	0.1825	129	137
1	995.0000	0.0000	9	0	22.7643	19.6596	136.6995	0.2398	133	146
1	996.0000	0.0000	9	0	22.7982	19.6419	136.7772	0.1656	134	145
1	997.0000	0.0000	9	0	22.4808	19.6539	137.4989	0.2763	128	148
1	998.0000	0.0000	9	0	22.7472	19.7518	137.2544	0.1441	131	149
1	999.0000	0.0000	10	0	22.8357	19.7642	137.2919	0.2677	133	156
1	1000.0000	0.0000	9	0	23.0963	19.8630	136.9777	0.2680	136	148
1	1001.0000	0.0000	9	0	23.1360	19.7697	136.8688	0.2424	125	140
1	1002.0000	0.0000	9	0	23.2264	19.7419	136.8126	0.2106	131	149
1	1003.0000	0.0000	9	0	23.3237	19.8107	136.7376	0.1772	132	150
1	1004.0000	0.0000	9	0	23.3128	19.8177	136.8830	0.3058	133	152
1	1005.0000	0.0000	9	0	23.1578	19.7738	137.0412	0.1474	135	149
1	1006.0000	0.0000	9	0	23.2659	19.7359	136.9944	0.2238	134	145
1	1007.0000	0.0000	9	0	23.1077	19.7104	137.1156	0.1495	130	147
1	1008.0000	0.0000	9	0	23.2359	19.7912	136.9387	0.1828	134	142
1	1009.0000	0.0000	9	0	23.1211	19.7710	137.0717	0.1678	130	153
1	1010.0000	0.0000	9	0	22.8051	19.6686	137.3790	0.2128	138	150
1	1011.0000	0.0000	9	0	23.2160	19.8026	136.9839	0.2282	132	146
1	1012.0000	0.0000	9	0	23.1000	19.7336	136.9729	0.2053	131	148
1	1013.0000	0.0000	9	0	23.2177	19.7166	136.9780	0.1229	131	154
1	1014.0000	0.0000	9	0	23.3944	19.7630	136.7952	0.1883	133	149
1	1015.0000	0.0000	9	0	23.2217	19.6851	136.9099	0.2080	130	147
1	1016.0000	0.0000	9	0	23.0394	19.7005	137.0798	0.2253	135	152
1	1017.0000	0.0000	9	0	23.4830	19.7818	136.6097	0.1964	138	150
1	1018.0000	0.0000	9	0	23.1275	19.6826	137.0248	0.3104	136	147
1	1019.0000	0.0000	9	0	23.1955	19.6638	137.0367	0.1598	135	150
1	1020.0000	0.0000	9	0	23.5272	19.7178	136.7893	0.1589	133	153
1	1021.0000	0.0000	9	0	23.7407	19.7488	136.5158	0.1884	140	147
1	1022.0000	0.0000	9	0	23.3195	19.6399	136.8162	0.2261	114	117
1	1023.0000	0.0000	9	0	16.2985	17.5829	146.8510	0.1381	146	132
1	1024.0000	0.0000	10	0	16.4055	17.5256	146.7218	0.2631	127	141
1	1025.0000	0.0000	9	0	16.3828	17.5226	146.8273	0.2039	128	143
1	1026.0000	0.0000	9	0	16.6531	17.5183	146.4649	0.2581	128	145
1	1027.0000	0.0000	9	0	16.6135	17.5708	146.5926	0.1841	130	145
1	1028.0000	0.0000	9	0	16.7550	17.5205	146.4316	0.1856	128	143
1	1029.0000	0.0000	9	0	16.6134	17.5078	146.5633	0.2152	139	147
1	1030.0000	0.0000	9	0	16.3808	17.4863	146.8676	0.1680	131	154
1	1031.0000	0.0000	9	0	16.6501	17.4953	146.5288	0.1812	133	143
1	1032.0000	0.0000	9	0	16.5721	17.4879	146.8689	0.3397	122	138
1	1033.0000	0.0000	9	0	16.9230	17.6014	146.4247	0.2225	134	147
1	1034.0000	0.0000	9	0	16.5468	17.6194	146.9259	0.2006	133	150
1	1035.0000	0.0000	9	0	16.7485	17.5919	146.4806	0.2691	129	148
1	1036.0000	0.0000	9	0	17.0909	17.6043	146.2311	0.2105	119	148
1	1037.0000	0.0000	9	0	17.1137	17.6247	146.2018	0.2119	126	149
1	1038.0000	0.0000	9	0	16.6829	17.5655	146.7963	0.2057	140	152
1	1039.0000	0.0000	9	0	17.0017	17.5573	146.5838	0.2471	127	150
1	1040.0000	0.0000	9	0	16.8381	17.5824	146.7664	0.1528	131	149
1	1041.0000	0.0000	9	0	16.3509	17.4855	147.2745	0.2163	134	152
1	1042.0000	0.0000	9	0	15.8013	17.4633	147.6887	0.2723	140	152
1	1043.0000	0.0000	10	0	15.5878	17.3337	147.8974	0.2089	139	158
1	1044.0000	0.0000	10	0	15.4604	17.1878	148.0167	0.2575	143	151
1	1045.0000	0.0000	9	0	14.2171	17.0007	149.1342	0.2608	137	137
1	1046.0000	0.0000	9	0	13.7189	16.8686	149.6681	0.1848	137	144
1	1047.0000	0.0000	10	0	14.2007	17.0124	149.1764	0.2000	140	155
1	1048.0000	0.0000	10	0	14.2372	17.0375	149.2822	0.2265	134	137
1	1049.0000	0.0000	9	0	14.2541	17.1053	149.1760	0.2507	142	150
1	1050.0000	0.0000	9	0	13.9371	17.0000	149.6122	0.2615	134	147
1	1051.0000	0.0000	9	0	8.4647	16.2177	155.6364	0.2556	132	132
1	1052.0000	0.0000	10	0	8.9461	16.2419	155.1581	0.1471	131	132
1	1053.0000	0.0000	10	0	8.7649	16.2125	155.3026	0.1597	138	140
1	1054.0000	0.0000	9	0	8.5513	16.2204	155.6022	0.1452	137	143
1	1055.0000	0.0000	10	0	7.2793	16.1327	156.9215	0.2135	139	145
1	1056.0000	0.0000	9	0	6.3533	15.9044	157.9919	0.1740	135	141
1	1057.0000	0.0000	9	0	6.7579	15.9654	157.5267	0.1872	134	146
1	1058.0000	0.0000	8	0	5.8695	15.6312	158.3526	0.3478	130	130
1	1059.0000	0.0000	8	0	1.5923	15.2581	162.0744	0.2949	121	128
1	1060.0000	0.0000	8	0	1.1973	15.3581	162.3366	0.1677	134	136
1	1061.0000	0.0000	8	0	0.9038	15.2894	162.6962	0.1532	135	141
1	1062.0000	0.0000	8	0	0.9404	15.2782	162.6210	0.1684	131	136
1	1063.0000	0.0000	8	0	0.1105	15.2257	163.3888	0.1251	131	140
1	1064.0000	0.0000	8	0	0.1308	15.2439	163.3804	0.1078	126	137
1	1065.0000	0.0000	9	0	0.5465	15.3095	162.9413	0.1982	129	137
1	1066.0000	0.0000	8	0	1.6460	15.1770	162.0156	0.3403	129	124
1	1067.0000	0.0000	8	0	8.1681	16.0176	155.8310	0.1021	133	128
1	1068.0000	0.0000	8	0	7.9674	15.9991	155.8079	0.1914	132	105
1	1069.0000	0.0000	8	0	173.6470	165.5016	10.2807	0.3620	127	110
1	1070.0000	0.0000	8	0	173.3809	165.5068	10.0727	0.1794	124	118
1	1071.0000	0.0000	8	0	173.7569	165.5724	10.4985	0.2268	122	115
1	1072.0000	0.0000	8	0	173.9868	165.7421	10.4535	0.2348	121	114
1	1073.0000	0.0000	8	0	174.7740	165.6600	11.3585	0.2181	145	121
1	1074.0000	0.0000	8	0	175.3939	165.6858	12.1130	0.1857	124	120
1	1075.0000	0.0000	8	0	0.1617	14.1108	163.4527	0.4721	124	104
1	1076.0000	0.0000	8	0	6.0061	14.9734	158.5431	0.3416	119	117
1	1077.0000	0.0000	8	0	5.8630	14.9569	158.6655	0.2618	138	122
1	1078.0000	0.0000	8	0	3.2772	14.7750	161.3896	0.8139	94	86
0	1079.0000	0.0000	0	3	0.0000	0.0000	0.0000	0.0000	79	55
1	1080.0000	0.0000	8	0	174.2553	165.8193	8.3203	0.1336	107	88
1	1081.0000	0.0000	8	0	174.1277	165.7913	8.2441	0.1566	120	126
1	1082.0000	0.0000	8	0	174.4935	165.8090	8.6800	0.1555	128	132
1	1083.0000	0.0000	9	0	173.9388	165.8528	8.1483	0.1812	129	131
1	1084.0000	0.0000	9	0	173.7481	165.8577	8.2502	0.1822	126	137
1	1085.0000	0.0000	9	0	170.8130	166.0768	5.0426	0.3519	131	138
1	1086.0000	0.0000	8	0	169.0574	165.9770	3.5515	0.1249	130	141
1	1087.0000	0.0000	9	0	168.3919	165.9813	2.8700	0.1343	128	143
1	1088.0000	0.0000	9	0	168.8743	166.0127	3.3686	0.1923	129	147
1	1089.0000	0.0000	9	0	168.6630	166.0209	3.1858	0.1262	127	147
1	1090.0000	0.0000	9	0	168.3198	166.0030	2.6775	0.2009	129	138
1	1091.0000	0.0000	9	0	169.1221	166.0768	3.6551	0.2189	127	144
1	1092.0000	0.0000	9	0	168.8587	166.0493	3.2637	0.1970	117	113
0	1093.0000	0.0000	0	3	0.0000	0.0000	0.0000	0.0000	62	61
1	1094.0000	0.0000	7	0	55.6241	118.5229	62.3196	0.6236	72	59
1	1095.0000	0.0000	10	0	56.1693	119.2314	62.9442	0.3364	138	117
1	1096.0000	0.0000	9	0	56.1907	119.0811	63.2739	0.1990	155	134
1	1097.0000	0.0000	10	0	56.1377	119.2063	63.2429	0.1548	154	138
1	1098.0000	0.0000	9	0	56.0371	119.1665	63.1638	0.1474	151	129
1	1099.0000	0.0000	10	0	56.2299	119.1342	63.2687	0.1612	158	124
1	1100.0000	0.0000	9	0	56.0031	119.0931	63.2316	0.1687	153	138
1	1101.0000	0.0000	9	0	55.9912	119.1154	63.1845	0.1961	153	134
1	1102.0000	0.0000	10	0	55.9854	119.0945	63.1836	0.1376	151	138
1	1103.0000	0.0000	10	0	55.8577	119.0940	63.1136	0.2803	152	126
1	1104.0000	0.0000	10	0	55.9310	119.1715	62.8513	0.3947	153	133
1	1105.0000	0.0000	10	0	55.8632	118.8339	62.9168	0.3930	165	123
1	1106.0000	0.0000	8	0	55.8107	118.6748	63.0611	0.5135	141	100
1	1107.0000	0.0000	10	0	55.5136	119.1608	62.6975	0.3727	148	114
1	1108.0000	0.0000	8	0	55.7916	118.9744	63.0699	0.3120	136	114
1	1109.0000	0.0000	10	0	55.4811	118.7788	62.5587	0.5178	138	108
1	1110.0000	0.0000	8	0	55.3112	118.1632	62.5586	0.7415	109	92
1	1111.0000	0.0000	9	0	55.8263	119.0057	62.8371	0.4229	123	97
1	1112.0000	0.0000	9	0	56.0506	118.7150	62.5220	0.5847	113	83
1	1113.0000	0.0000	10	0	55.4225	119.2476	62.7292	0.5373	133	102
1	1114.0000	0.0000	10	0	55.7353	119.5270	63.2602	0.1465	153	133
1	1115.0000	0.0000	10	0	55.7403	119.5031	63.3616	0.2021	156	140
1	1116.0000	0.0000	10	0	55.8190	119.5249	63.3664	0.1003	162	140
1	1117.0000	0.0000	10	0	55.5166	119.5523	63.1502	0.1980	156	121
1	1118.0000	0.0000	7	0	55.5901	118.9609	63.0221	0.3808	91	71
1	1119.0000	0.0000	10	0	55.9155	119.5817	63.3828	0.2712	149	131
1	1120.0000	0.0000	10	0	55.9260	119.5858	63.4356	0.1262	152	145
1	1121.0000	0.0000	10	0	55.9057	119.6220	63.3880	0.1207	161	146
1	1122.0000	0.0000	10	0	55.9317	119.5402	63.3974	0.1651	165	152
1	1123.0000	0.0000	10	0	55.8942	119.6203	63.3370	0.1774	162	143
1	1124.0000	0.0000	10	0	55.9436	119.5724	63.3812	0.1843	156	146
1	1125.0000	0.0000	10	0	55.9472	119.6098	63.3809	0.2171	158	144
1	1126.0000	0.0000	10	0	55.6048	120.0706	62.4966	0.3138	194	132
1	1127.0000	0.0000	10	0	55.6318	120.0003	62.3451	0.1785	156	138
1	1128.0000	0.0000	10	0	55.7667	120.0144	62.4484	0.1582	160	151
1	1129.0000	0.0000	10	0	55.6871	120.0625	62.3698	0.1766	158	146
1	1130.0000	0.0000	10	0	55.8196	120.1033	62.4390	0.1825	157	152
1	1131.0000	0.0000	10	0	55.6462	120.0988	62.3141	0.1721	156	152
1	1132.0000	0.0000	10	0	55.6855	120.1321	62.2893	0.1585	155	156
1	1133.0000	0.0000	10	0	55.7274	120.0851	62.3551	0.2414	178	147
1	1134.0000	0.0000	10	0	55.8407	119.9823	62.4028	0.1445	154	146
1	1135.0000	0.0000	10	0	55.6586	120.1452	62.3500	0.2470	158	146
1	1136.0000	0.0000	10	0	55.7895	120.0486	62.3552	0.1521	157	150
1	1137.0000	0.0000	10	0	55.7865	120.1134	62.3612	0.1457	161	148
1	1138.0000	0.0000	10	0	55.7047	120.1286	62.3216	0.2618	171	149
1	1139.0000	0.0000	10	0	55.7789	120.0691	62.3819	0.1614	163	156
1	1140.0000	0.0000	10	0	55.7857	120.1456	62.4803	0.2783	157	155
1	1141.0000	0.0000	10	0	55.8835	120.0663	62.4315	0.1791	160	147
1	0.0000	1.0000	10	0	59.5094	165.2698	70.2480	0.1172	119	143
1	1.0000	1.0000	10	0	58.7292	165.3978	69.4923	0.3234	119	143
1	2.0000	1.0000	10	0	58.9684	165.3106	69.6721	0.1422	123	140
1	3.0000	1.0000	10	0	58.8175	165.2820	69.4935	0.2429	125	140
1	4.0000	1.0000	10	0	58.7970	165.2854	69.4198	0.1444	121	145
1	5.0000	1.0000	10	0	58.0064	165.3648	68.5661	0.3939	124	145
1	6.0000	1.0000	10	0	57.8670	165.5158	68.3898	0.2751	127	145
1	7.0000	1.0000	9	0	57.8504	165.6008	68.3341	0.2627	129	136
1	8.0000	1.0000	10	0	57.0439	165.3977	67.4822	0.3544	119	136
1	9.0000	1.0000	10	0	56.0316	165.7233	66.6719	0.2718	120	136
1	10.0000	1.0000	9	0	57.0286	165.5255	67.4360	0.3669	129	139
1	11.0000	1.0000	10	0	56.0593	166.0322	66.2533	0.3224	125	138
1	12.0000	1.0000	10	0	55.3020	165.9474	65.5848	0.5480	118	130
1	13.0000	1.0000	10	0	53.9406	166.4727	64.2647	0.4665	119	136
1	14.0000	1.0000	10	0	54.1675	166.2684	65.2522	0.5927	123	128
1	15.0000	1.0000	10	0	53.8887	165.9913	65.2610	0.6765	124	134
1	16.0000	1.0000	10	0	54.6759	166.2895	66.2922	0.2634	125	133
1	17.0000	1.0000	10	0	54.3240	166.1937	65.7614	0.3054	118	130
1	18.0000	1.0000	10	0	54.5206	166.1324	65.9239	0.3739	124	130
1	19.0000	1.0000	10	0	54.0785	166.1396	65.5169	0.2648	125	143
1	20.0000	1.0000	10	0	54.6508	165.9963	66.2201	0.2002	129	139
1	21.0000	1.0000	10	0	54.5663	165.8663	66.1125	0.2855	121	133
1	22.0000	1.0000	10	0	54.9589	165.6287	66.5482	0.2799	121	138
1	23.0000	1.0000	10	0	55.3784	165.5076	67.0567	0.1916	126	149
1	24.0000	1.0000	9	0	55.3125	165.4542	67.0379	0.1528	124	150
1	25.0000	1.0000	10	0	55.1601	165.4349	66.9225	0.1347	123	139
1	26.0000	1.0000	10	0	55.0505	165.4129	66.7967	0.1937	125	141
1	27.0000	1.0000	10	0	54.2402	165.0922	65.8652	0.3270	125	136
1	28.0000	1.0000	8	0	53.2166	165.7259	64.5060	0.3203	128	136
1	29.0000	1.0000	9	0	53.2607	165.8011	64.4673	0.2222	122	128
1	30.0000	1.0000	8	0	53.1341	165.7348	63.8752	0.2449	132	122
1	31.0000	1.0000	9	0	52.9424	165.8665	63.6645	0.6259	132	130
1	32.0000	1.0000	9	0	51.7388	166.3569	61.7972	0.1906	129	135
1	33.0000	1.0000	9	0	51.3125	166.5731	61.5005	0.1860	123	134
1	34.0000	1.0000	9	0	51.5730	166.5959	62.1639	0.2084	123	135
1	35.0000	1.0000	10	0	51.6668	166.6357	62.4882	0.2996	126	139
1	36.0000	1.0000	10	0	51.3920	166.5626	62.2752	0.2499	132	142
1	37.0000	1.0000	10	0	50.9212	166.6437	61.8341	0.3089	124	149
1	38.0000	1.0000	9	0	51.3817	166.5826	62.1453	0.2595	133	144
1	39.0000	1.0000	10	0	51.1269	166.6701	61.7831	0.1261	127	150
1	40.0000	1.0000	10	0	50.7406	166.6915	61.2012	0.2295	126	147
1	41.0000	1.0000	9	0	50.9082	166.5110	61.1466	0.1654	131	145
1	42.0000	1.0000	9	0	51.1696	166.5703	61.2028	0.2808	131	146
1	43.0000	1.0000	10	0	51.1025	166.6300	61.0167	0.2026	128	143
1	44.0000	1.0000	9	0	50.3211	166.8282	60.4920	0.2121	131	141
1	45.0000	1.0000	9	0	50.4343	166.7637	60.5730	0.1487	128	143
1	46.0000	1.0000	8	0	50.2630	166.7487	60.4820	0.1320	127	132
1	47.0000	1.0000	9	0	50.7667	166.7227	60.8602	0.2326	120	129
1	48.0000	1.0000	9	0	50.8798	166.6394	60.7821	0.1716	128	131
1	49.0000	1.0000	9	0	51.0535	166.5995	60.8755	0.1878	132	142
1	50.0000	1.0000	10	0	50.9281	166.6914	60.7780	0.2217	129	144
1	51.0000	1.0000	10	0	50.3208	166.7953	60.2052	0.3090	122	146
1	52.0000	1.0000	10	0	49.6030	167.0917	59.7217	0.1985	120	141
1	53.0000	1.0000	10	0	49.7860	167.1668	60.0351	0.1439	121	148
1	54.0000	1.0000	10	0	49.6895	167.1398	60.0725	0.1907	127	146
1	55.0000	1.0000	10	0	49.4671	166.9609	60.2060	0.1505	126	146
1	56.0000	1.0000	10	0	49.4370	166.9457	60.3301	0.2435	125	143
1	57.0000	1.0000	10	0	49.4114	166.9807	60.4486	0.1485	127	146
1	58.0000	1.0000	9	0	49.7478	166.8155	60.9033	0.1828	130	145
1	59.0000	1.0000	10	0	50.0078	166.6322	61.2759	0.1299	125	146
1	60.0000	1.0000	7	0	50.5563	166.5101	61.7567	0.2924	89	104
1	61.0000	1.0000	9	0	22.4319	17.7108	136.9035	0.1910	113	128
1	62.0000	1.0000	10	0	22.4211	17.7931	136.9055	0.2052	125	136
1	63.0000	1.0000	10	0	22.6188	17.8371	136.7735	0.1914	138	149
1	64.0000	1.0000	10	0	22.5114	17.8814	136.7777	0.2576	134	149
1	65.0000	1.0000	10	0	22.2932	17.8641	137.0427	0.2040	134	149
1	66.0000	1.0000	10	0	22.6142	17.9229	136.7311	0.2112	131	149
1	67.0000	1.0000	10	0	22.4905	17.9612	136.8803	0.1798	134	156
1	68.0000	1.0000	10	0	22.7708	17.9160	136.6419	0.1738	140	153
1	69.0000	1.0000	10	0	22.8312	17.9661	136.5816	0.1846	134	148
1	70.0000	1.0000	10	0	22.6487	17.9435	136.7885	0.1857	136	156
1	71.0000	1.0000	9	0	21.8899	17.7622	137.4475	0.1631	140	152
1	72.0000	1.0000	10	0	21.8214	17.4453	137.4210	0.4404	133	149
1	73.0000	1.0000	10	0	20.0695	17.0938	139.2702	0.1924	128	155
1	74.0000	1.0000	9	0	19.9690	17.0951	139.3171	0.1554	135	151
1	75.0000	1.0000	10	0	19.1408	16.9414	139.8488	0.2627	137	147
1	76.0000	1.0000	9	0	18.4536	16.7667	140.6155	0.1226	125	147
1	77.0000	1.0000	9	0	16.7047	16.3823	142.2194	0.2092	129	148
1	78.0000	1.0000	9	0	16.5806	16.1797	142.3881	0.3384	136	149
1	79.0000	1.0000	9	0	15.8119	16.2003	143.2740	0.1598	133	149
1	80.0000	1.0000	10	0	15.7063	16.1886	143.3848	0.1564	133	146
1	81.0000	1.0000	9	0	16.4883	16.2531	142.6153	0.2212	135	148
1	82.0000	1.0000	9	0	17.1213	16.4824	141.9521	0.2966	132	145
1	83.0000	1.0000	9	0	17.3512	16.4255	141.6999	0.1793	134	153
1	84.0000	1.0000	9	0	16.8822	16.4311	142.1865	0.1727	130	146
1	85.0000	1.0000	9	0	16.9951	16.5012	141.9969	0.2531	132	148
1	86.0000	1.0000	9	0	18.2042	16.6756	140.8218	0.2328	130	151
1	87.0000	1.0000	9	0	18.3490	16.7746	140.6614	0.3247	131	144
1	88.0000	1.0000	9	0	15.9851	15.9362	142.5387	0.2921	134	144
1	89.0000	1.0000	9	0	12.2993	15.5669	145.9483	0.2444	138	147
1	90.0000	1.0000	8	0	12.0564	15.4294	146.1851	0.2397	137	145
1	91.0000	1.0000	9	0	12.0216	15.5218	146.2328	0.2097	138	147
1	92.0000	1.0000	8	0	11.8091	15.4465	146.5697	0.2405	131	146
1	93.0000	1.0000	9	0	11.8642	15.4316	146.3356	0.1664	143	152
1	94.0000	1.0000	10	0	11.7907	15.4574	146.4247	0.1663	136	149
1	95.0000	1.0000	10	0	12.1725	15.5448	146.0805	0.1767	137	149
1	96.0000	1.0000	10	0	12.3071	15.5747	146.0081	0.1906	138	148
1	97.0000	1.0000	10	0	12.8933	15.6478	145.3531	0.2556	133	152
1	98.0000	1.0000	10	0	12.5601	15.5847	145.7583	0.1570	135	149
1	99.0000	1.0000	9	0	12.4710	15.4962	145.8508	0.1462	122	128
1	100.0000	1.0000	9	0	12.1761	15.4841	146.1313	0.1843	117	114
1	101.0000	1.0000	9	0	12.0570	15.3821	146.3979	0.1873	132	145
1	102.0000	1.0000	9	0	11.5154	15.3359	146.9351	0.2209	129	145
1	103.0000	1.0000	9	0	11.7497	15.3626	146.5981	0.1556	133	146
1	104.0000	1.0000	9	0	12.0518	15.4284	146.3290	0.2201	136	150
1	105.0000	1.0000	10	0	12.3178	15.4473	145.9794	0.2035	140	153
1	106.0000	1.0000	9	0	12.3455	15.5043	146.0171	0.1499	133	154
1	107.0000	1.0000	10	0	12.6138	15.5503	145.6362	0.1645	135	155
1	108.0000	1.0000	9	0	12.6822	15.5587	145.7206	0.1790	138	150
1	109.0000	1.0000	10	0	12.5535	15.5630	145.8081	0.1283	142	160
1	110.0000	1.0000	9	0	12.7968	15.6114	145.4440	0.2108	141	160
1	111.0000	1.0000	9	0	12.4367	15.5363	145.8584	0.2003	141	159
1	112.0000	1.0000	9	0	12.7110	15.5656	145.4419	0.1835	138	159
1	113.0000	1.0000	10	0	12.6130	15.5489	145.5325	0.2013	139	155
1	114.0000	1.0000	9	0	12.3076	15.5829	145.8009	0.2086	141	150
1	115.0000	1.0000	10	0	12.3760	15.5354	145.7807	0.1542	138	151
1	116.0000	1.0000	9	0	12.4845	15.5154	145.6590	0.1900	136	161
1	117.0000	1.0000	8	0	12.4708	15.4942	145.8037	0.1163	134	147
1	118.0000	1.0000	9	0	12.8507	15.5325	145.2605	0.1810	137	160
1	119.0000	1.0000	9	0	12.7832	15.4865	145.3635	0.1544	140	150
1	120.0000	1.0000	9	0	13.4824	15.4716	144.7107	0.3762	133	143
1	121.0000	1.0000	10	0	15.3415	16.0039	142.8749	0.1591	136	146
1	122.0000	1.0000	10	0	15.3648	16.0901	142.8221	0.1877	139	154
1	123.0000	1.0000	10	0	14.8308	15.9908	143.2444	0.1516	130	157
1	124.0000	1.0000	10	0	14.6846	15.9613	143.4833	0.1420	138	164
1	125.0000	1.0000	10	0	14.2720	15.9422	143.8394	0.1830	135	162
1	126.0000	1.0000	10	0	14.6314	16.0467	143.4295	0.1528	131	158
1	127.0000	1.0000	10	0	15.8753	16.1442	142.1790	0.3019	138	151
1	128.0000	1.0000	10	0	16.4572	16.3875	141.8511	0.1680	142	155
1	129.0000	1.0000	10	0	16.5067	16.4092	141.8779	0.1922	142	160
1	130.0000	1.0000	10	0	16.9782	16.4678	141.4610	0.2297	141	154
1	131.0000	1.0000	10	0	16.8396	16.5211	141.4753	0.1360	141	158
1	132.0000	1.0000	10	0	16.8208	16.5585	141.4258	0.1709	141	160
1	133.0000	1.0000	10	0	17.7210	16.6766	140.6674	0.1817	138	154
1	134.0000	1.0000	9	0	17.7437	16.7032	140.6225	0.1972	138	158
1	135.0000	1.0000	10	0	17.8087	16.6854	140.4630	0.2269	136	159
1	136.0000	1.0000	10	0	17.8328	16.6493	140.5043	0.2582	137	153
1	137.0000	1.0000	10	0	18.1209	16.7684	140.2884	0.1901	133	152
1	138.0000	1.0000	9	0	18.7191	16.7572	139.7557	0.2541	141	137
1	139.0000	1.0000	9	0	20.2662	17.2212	138.4633	0.3567	139	127
1	140.0000	1.0000	10	0	20.3071	17.2642	138.3407	0.2909	139	139
1	141.0000	1.0000	10	0	20.4436	17.3042	138.2294	0.1893	141	140
1	142.0000	1.0000	10	0	21.1986	17.4046	137.6745	0.1938	136	143
1	143.0000	1.0000	9	0	20.9806	17.4152	137.8484	0.1214	135	148
1	144.0000	1.0000	10	0	20.8361	17.4268	137.9900	0.1817	134	149
1	145.0000	1.0000	9	0	20.5053	17.3451	138.2834	0.2202	135	149
1	146.0000	1.0000	9	0	20.9774	17.3735	137.7951	0.1615	134	156
1	147.0000	1.0000	10	0	20.7752	17.3856	138.1004	0.2153	139	136
1	148.0000	1.0000	9	0	16.1848	16.2941	141.9320	0.2317	131	136
1	149.0000	1.0000	10	0	15.4204	16.2113	142.7371	0.1991	135	153
1	150.0000	1.0000	9	0	15.5693	16.2443	142.6101	0.1456	138	157
1	151.0000	1.0000	10	0	15.6580	16.2310	142.5104	0.2974	139	161
1	152.0000	1.0000	10	0	15.4660	16.2296	142.6241	0.2420	140	158
1	153.0000	1.0000	10	0	15.8638	16.2732	142.2552	0.1698	143	162
1	154.0000	1.0000	10	0	15.8362	16.2269	142.4395	0.2229	149	163
1	155.0000	1.0000	10	0	15.5652	16.2646	142.5888	0.1832	141	167
1	156.0000	1.0000	10	0	15.8288	16.2507	142.3826	0.2172	136	154
1	157.0000	1.0000	10	0	15.9862	16.3755	142.2945	0.1922	138	159
1	158.0000	1.0000	10	0	15.8878	16.3675	142.3238	0.1989	134	161
1	159.0000	1.0000	9	0	15.3761	16.2785	142.7826	0.2992	142	164
1	160.0000	1.0000	10	0	15.9715	16.3558	142.4163	0.1758	134	160
1	161.0000	1.0000	10	0	16.9856	16.5638	141.4786	0.1757	139	160
1	162.0000	1.0000	10	0	16.1622	16.4291	142.1768	0.1758	141	164
1	163.0000	1.0000	9	0	15.7973	16.3231	142.5500	0.2001	140	163
1	164.0000	1.0000	10	0	15.4261	16.2015	142.8479	0.1723	138	161
1	165.0000	1.0000	10	0	15.1656	16.2006	143.0260	0.1854	140	163
1	166.0000	1.0000	9	0	14.9508	16.1306	143.3187	0.1979	138	166
1	167.0000	1.0000	10	0	15.3989	16.2365	142.8364	0.2341	137	160
1	168.0000	1.0000	9	0	15.1307	16.2375	143.1561	0.1966	142	167
1	169.0000	1.0000	10	0	15.6997	16.2538	142.6403	0.1385	138	168
1	170.0000	1.0000	9	0	15.9294	16.3376	142.3839	0.1524	138	162
1	171.0000	1.0000	9	0	16.3411	16.3718	141.9865	0.2228	141	166
1	172.0000	1.0000	10	0	16.3409	16.3617	142.1527	0.2072	139	162
1	173.0000	1.0000	10	0	16.4006	16.4117	142.1175	0.1589	140	163
1	174.0000	1.0000	10	0	16.6970	16.4105	141.8209	0.1852	138	158
1	175.0000	1.0000	10	0	16.8353	16.5471	141.7964	0.1788	141	160
1	176.0000	1.0000	9	0	17.0238	16.5935	141.6108	0.2507	142	159
1	177.0000	1.0000	10	0	16.5125	16.4683	142.1178	0.2260	137	164
1	178.0000	1.0000	10	0	16.1259	16.4206	142.5031	0.2759	136	159
1	179.0000	1.0000	9	0	16.1248	16.3539	142.6361	0.2452	135	159
1	180.0000	1.0000	9	0	16.0946	16.3661	142.5116	0.2014	134	161
1	181.0000	1.0000	10	0	15.8594	16.3432	142.7856	0.1256	134	158
1	182.0000	1.0000	9	0	15.4208	16.2520	143.1762	0.1475	133	152
1	183.0000	1.0000	10	0	15.5216	16.2362	143.0932	0.1700	136	158
1	184.0000	1.0000	10	0	14.8453	16.0714	143.7383	0.2184	133	158
1	185.0000	1.0000	10	0	14.3598	15.9774	144.1532	0.1879	133	154
1	186.0000	1.0000	9	0	14.1945	16.0243	144.2243	0.2561	129	161
1	187.0000	1.0000	9	0	14.2034	15.9486	144.2764	0.1789	135	152
1	188.0000	1.0000	10	0	14.2199	15.9934	144.3004	0.2041	136	155
1	189.0000	1.0000	10	0	13.7378	15.8664	144.7938	0.2035	136	160
1	190.0000	1.0000	9	0	12.3099	15.7242	146.0659	0.3075	134	166
1	191.0000	1.0000	10	0	12.3397	15.6832	145.9950	0.1790	139	156
1	192.0000	1.0000	9	0	12.4446	15.6372	145.9118	0.1719	138	149
1	193.0000	1.0000	9	0	12.5507	15.7090	145.8764	0.1961	141	150
1	194.0000	1.0000	10	0	12.7439	15.6812	145.7714	0.2107	134	149
1	195.0000	1.0000	9	0	12.8386	15.6692	145.6016	0.1841	126	134
1	196.0000	1.0000	8	0	12.6750	15.4539	145.8915	0.1875	123	120
1	197.0000	1.0000	8	0	12.7687	15.6436	145.6356	0.2021	125	120
1	198.0000	1.0000	9	0	13.7245	15.6694	144.6230	0.3747	130	132
1	199.0000	1.0000	10	0	13.3321	15.9736	145.1167	0.2394	132	136
1	200.0000	1.0000	10	0	13.6467	15.9940	144.8012	0.2176	129	149
1	201.0000	1.0000	9	0	14.3558	16.0230	144.1411	0.3162	138	146
1	202.0000	1.0000	9	0	15.5315	16.2418	143.1714	0.4705	134	144
1	203.0000	1.0000	9	0	16.4567	16.5219	142.2060	0.1636	132	161
1	204.0000	1.0000	9	0	17.3823	16.6934	141.1751	0.4489	136	154
1	205.0000	1.0000	9	0	16.2428	16.5070	142.3809	0.1537	136	153
1	206.0000	1.0000	9	0	16.1042	16.5219	142.5336	0.2779	134	153
1	207.0000	1.0000	10	0	16.4034	16.5860	142.3543	0.1892	132	155
1	208.0000	1.0000	9	0	15.9944	16.3247	142.7759	0.2429	135	148
1	209.0000	1.0000	9	0	11.6456	15.5893	146.9724	0.2533	137	140
1	210.0000	1.0000	9	0	13.8395	15.7079	144.8769	0.4661	137	135
1	211.0000	1.0000	10	0	16.3210	16.5218	142.5636	0.2813	139	142
1	212.0000	1.0000	9	0	16.0093	16.3598	142.9145	0.1706	136	154
1	213.0000	1.0000	10	0	15.4224	16.3725	143.4507	0.2441	137	154
1	214.0000	1.0000	10	0	14.9248	16.2531	143.9371	0.2247	138	156
1	215.0000	1.0000	10	0	14.7598	16.2032	144.0730	0.1961	137	158
1	216.0000	1.0000	10	0	14.8540	16.2112	144.0731	0.1548	135	155
1	217.0000	1.0000	9	0	14.9981	16.2814	143.8745	0.1678	136	164
1	218.0000	1.0000	9	0	15.3095	16.3019	143.5588	0.1888	135	163
1	219.0000	1.0000	10	0	15.8010	16.4131	143.0185	0.1868	139	165
1	220.0000	1.0000	9	0	15.5428	16.4010	143.3855	0.1877	134	167
1	221.0000	1.0000	9	0	14.9850	16.3599	143.8684	0.2141	143	163
1	222.0000	1.0000	10	0	14.0830	16.1536	144.8113	0.2754	138	160
1	223.0000	1.0000	9	0	14.4142	16.1893	144.4414	0.2384	133	160
1	224.0000	1.0000	9	0	14.0865	16.1338	144.6925	0.2219	135	159
1	225.0000	1.0000	9	0	14.2506	16.1624	144.5739	0.2197	134	155
1	226.0000	1.0000	10	0	14.8889	16.1700	144.0252	0.2203	131	155
1	227.0000	1.0000	9	0	14.5604	16.1831	144.3804	0.1846	132	151
1	228.0000	1.0000	10	0	15.4098	16.3737	143.6410	0.2284	138	160
1	229.0000	1.0000	10	0	15.2173	16.2926	143.7080	0.2454	135	154
1	230.0000	1.0000	9	0	14.2704	16.1684	144.5875	0.1908	132	157
1	231.0000	1.0000	9	0	14.2470	16.1385	144.5903	0.1708	136	159
1	232.0000	1.0000	9	0	14.2865	16.2089	144.5602	0.2215	133	161
1	233.0000	1.0000	9	0	14.2041	16.1282	144.7510	0.1550	132	157
1	234.0000	1.0000	9	0	14.0820	16.1179	144.9386	0.1704	133	155
1	235.0000	1.0000	9	0	14.2392	16.1284	144.7042	0.1318	132	155
1	236.0000	1.0000	9	0	15.0362	16.2160	144.0102	0.1664	133	158
1	237.0000	1.0000	9	0	14.7907	16.2249	144.1509	0.2125	139	159
1	238.0000	1.0000	9	0	14.2035	16.1332	144.8116	0.1962	130	144
1	239.0000	1.0000	9	0	13.7838	16.0063	144.8911	0.3675	119	127
1	240.0000	1.0000	9	0	15.1040	16.1463	143.7518	0.3349	120	126
1	241.0000	1.0000	10	0	15.4716	16.3107	143.5516	0.2333	136	141
1	242.0000	1.0000	10	0	15.7950	16.3597	143.3260	0.2052	132	151
1	243.0000	1.0000	9	0	15.5360	16.3626	143.5460	0.1756	132	159
1	244.0000	1.0000	10	0	15.4333	16.3302	143.6572	0.1605	137	166
1	245.0000	1.0000	9	0	16.5534	16.4335	142.6997	0.2465	162	151
1	246.0000	1.0000	10	0	18.6434	16.9200	140.6601	0.2785	127	150
1	247.0000	1.0000	10	0	18.7289	17.0938	140.6458	0.1815	136	148
1	248.0000	1.0000	9	0	18.9896	17.0664	140.3637	0.2071	136	165
1	249.0000	1.0000	9	0	18.5111	17.0413	140.8015	0.1599	133	161
1	250.0000	1.0000	9	0	17.9855	16.8783	141.3391	0.1309	132	161
1	251.0000	1.0000	9	0	16.8396	16.6729	142.4005	0.2472	129	162
1	252.0000	1.0000	9	0	16.1387	16.5599	143.0557	0.1468	134	163
1	253.0000	1.0000	9	0	16.0231	16.5190	143.1796	0.1543	141	157
1	254.0000	1.0000	9	0	15.3943	16.3714	143.7667	0.2396	141	165
1	255.0000	1.0000	9	0	15.7485	16.3304	143.4787	0.1602	137	164
1	256.0000	1.0000	9	0	15.4123	16.4063	143.7266	0.2661	133	157
1	257.0000	1.0000	9	0	15.4539	16.3858	143.7210	0.1429	137	162
1	258.0000	1.0000	9	0	15.5945	16.4685	143.6308	0.1311	132	158
1	259.0000	1.0000	9	0	16.4640	16.5372	142.6485	0.3128	137	160
1	260.0000	1.0000	9	0	17.5045	16.6548	141.7041	0.4915	139	153
1	261.0000	1.0000	9	0	18.1582	16.9896	141.0635	0.2135	130	158
1	262.0000	1.0000	9	0	17.6112	16.8639	141.5812	0.1894	133	160
1	263.0000	1.0000	9	0	16.9337	16.6455	142.3550	0.2226	133	165
1	264.0000	1.0000	9	0	15.7052	16.4158	143.4331	0.2300	134	167
1	265.0000	1.0000	9	0	15.5420	16.3622	143.6225	0.1448	131	162
1	266.0000	1.0000	9	0	15.1164	16.3311	143.9475	0.1777	128	153
1	267.0000	1.0000	9	0	15.9661	16.4158	143.1331	0.2013	133	154
1	268.0000	1.0000	9	0	15.9609	16.4259	143.1437	0.1737	140	158
1	269.0000	1.0000	10	0	16.5666	16.5646	142.7704	0.2691	131	157
1	270.0000	1.0000	9	0	17.5137	16.6413	141.7928	0.1985	132	160
1	271.0000	1.0000	9	0	17.1713	16.7465	142.0643	0.2593	130	161
1	272.0000	1.0000	10	0	16.7385	16.5732	142.4185	0.1907	137	157
1	273.0000	1.0000	10	0	15.9972	16.4964	143.0825	0.2102	135	164
1	274.0000	1.0000	9	0	15.8005	16.4083	143.5725	0.1892	134	161
1	275.0000	1.0000	9	0	15.8932	16.4472	143.2617	0.2820	159	152
1	276.0000	1.0000	9	0	16.3318	16.5416	142.7737	0.2275	135	144
1	277.0000	1.0000	9	0	17.3638	16.5959	141.8150	0.2806	130	145
1	278.0000	1.0000	9	0	17.4333	16.7513	141.7919	0.2404	133	159
1	279.0000	1.0000	9	0	17.0052	16.7033	142.2562	0.2240	131	164
1	280.0000	1.0000	9	0	16.8945	16.7431	142.2988	0.2208	134	167
1	281.0000	1.0000	10	0	17.0192	16.6883	142.2195	0.1572	133	159
1	282.0000	1.0000	9	0	16.8504	16.6986	142.4443	0.1882	135	160
1	283.0000	1.0000	9	0	16.7103	16.6739	142.5556	0.1677	134	162
1	284.0000	1.0000	9	0	16.7635	16.6574	142.4500	0.2317	133	160
1	285.0000	1.0000	9	0	17.2793	16.7987	142.1356	0.2642	128	153
1	286.0000	1.0000	10	0	18.4689	17.0220	140.7048	0.2184	134	156
1	287.0000	1.0000	9	0	18.3625	17.0566	140.9746	0.2074	137	158
1	288.0000	1.0000	9	0	18.8549	17.0499	140.4869	0.2136	133	155
1	289.0000	1.0000	9	0	18.8042	17.1906	140.6269	0.1998	135	155
1	290.0000	1.0000	10	0	18.8748	17.1641	140.5545	0.2528	134	151
1	291.0000	1.0000	9	0	19.0715	17.1339	140.3524	0.1348	136	157
1	292.0000	1.0000	9	0	18.6927	17.1218	140.6061	0.2191	136	160
1	293.0000	1.0000	10	0	18.5154	17.1018	140.8502	0.2139	138	164
1	294.0000	1.0000	9	0	18.1125	16.9366	141.3641	0.2143	138	158
1	295.0000	1.0000	9	0	18.1025	16.9204	141.1452	0.2129	138	159
1	296.0000	1.0000	9	0	18.4190	17.0396	140.9052	0.2745	134	159
1	297.0000	1.0000	10	0	18.6451	17.0700	140.7101	0.3389	140	154
1	298.0000	1.0000	9	0	19.1513	17.1447	140.2715	0.2689	135	156
1	299.0000	1.0000	10	0	19.2100	17.1360	140.1182	0.2653	139	159
1	300.0000	1.0000	10	0	19.1649	17.2137	139.8668	0.2751	134	152
1	301.0000	1.0000	9	0	20.1017	17.2833	139.2311	0.2220	126	139
1	302.0000	1.0000	10	0	19.9123	17.3280	139.3628	0.1915	126	133
1	303.0000	1.0000	9	0	19.5515	17.3519	139.6373	0.3514	133	146
1	304.0000	1.0000	9	0	19.7253	17.3826	139.6319	0.2157	135	157
1	305.0000	1.0000	10	0	19.6370	17.3224	139.5801	0.2389	138	155
1	306.0000	1.0000	9	0	19.2104	17.1858	140.1846	0.1509	142	164
1	307.0000	1.0000	9	0	19.0302	17.1585	140.3568	0.1229	139	168
1	308.0000	1.0000	9	0	18.4829	17.0528	140.8603	0.1657	130	154
1	309.0000	1.0000	9	0	19.3129	17.1694	140.0453	0.1906	135	158
1	310.0000	1.0000	9	0	19.4451	17.1423	139.8200	0.2914	132	146
1	311.0000	1.0000	9	0	18.8319	17.0650	140.4801	0.2151	132	159
1	312.0000	1.0000	9	0	18.3309	16.9906	140.9677	0.1924	134	160
1	313.0000	1.0000	9	0	18.5759	17.0255	140.7046	0.1548	135	154
1	314.0000	1.0000	9	0	18.8136	17.0538	140.3648	0.1685	133	160
1	315.0000	1.0000	9	0	18.6347	17.0205	140.6352	0.1990	137	167
1	316.0000	1.0000	9	0	18.0542	16.9098	141.2407	0.1054	132	164
1	317.0000	1.0000	9	0	17.9796	16.9773	141.2633	0.1719	134	162
1	318.0000	1.0000	9	0	18.5145	17.0152	140.6759	0.2409	133	159
1	319.0000	1.0000	9	0	18.6694	17.0495	140.5178	0.1797	134	157
1	320.0000	1.0000	9	0	18.6550	17.1000	140.4667	0.2113	135	159
1	321.0000	1.0000	9	0	18.9420	17.0811	140.2671	0.1786	138	155
1	322.0000	1.0000	9	0	19.7212	17.2234	139.3747	0.2365	135	158
1	323.0000	1.0000	9	0	19.7762	17.3309	139.4056	0.2301	132	156
1	324.0000	1.0000	9	0	19.6777	17.2955	139.5898	0.1536	136	159
1	325.0000	1.0000	10	0	19.8030	17.3085	139.3170	0.1835	134	160
1	326.0000	1.0000	9	0	18.8112	16.8587	140.2136	0.1650	131	152
1	327.0000	1.0000	9	0	17.5804	16.7138	141.4745	0.2524	131	161
1	328.0000	1.0000	9	0	17.1841	16.4802	141.8654	0.2012	136	157
1	329.0000	1.0000	10	0	17.2114	16.4857	141.6607	0.2437	131	151
1	330.0000	1.0000	9	0	16.4205	16.3801	142.4971	0.2455	132	157
1	331.0000	1.0000	9	0	16.0650	16.2862	142.9069	0.1504	135	157
1	332.0000	1.0000	9	0	16.1739	16.3233	142.7601	0.1304	137	157
1	333.0000	1.0000	9	0	16.2850	16.2408	142.7319	0.1775	127	148
1	334.0000	1.0000	9	0	16.2642	16.2447	142.6778	0.2495	131	150
1	335.0000	1.0000	10	0	16.6049	16.3479	142.3639	0.2244	136	155
1	336.0000	1.0000	10	0	16.3448	16.2899	142.7216	0.1449	136	153
1	337.0000	1.0000	10	0	16.4987	16.3144	142.5265	0.1676	145	161
1	338.0000	1.0000	10	0	16.3129	16.2591	142.7517	0.2273	133	154
1	339.0000	1.0000	9	0	16.1491	16.2115	142.9231	0.2474	129	151
1	340.0000	1.0000	10	0	16.0971	16.1177	143.0815	0.1717	130	148
1	341.0000	1.0000	10	0	15.9649	16.1871	143.1588	0.2047	129	149
1	342.0000	1.0000	10	0	15.7208	16.1706	143.2893	0.2747	137	154
1	343.0000	1.0000	9	0	16.2848	16.1479	142.9686	0.1779	132	153
1	344.0000	1.0000	9	0	16.1406	16.1026	143.0550	0.2223	132	147
1	345.0000	1.0000	9	0	15.6892	16.0042	143.4540	0.1301	133	158
1	346.0000	1.0000	10	0	15.4568	15.9144	143.8491	0.2224	130	151
1	347.0000	1.0000	9	0	15.2031	15.8909	143.9451	0.2246	128	153
1	348.0000	1.0000	10	0	14.7321	15.8734	144.4177	0.2484	137	150
1	349.0000	1.0000	10	0	15.0905	15.9061	144.0433	0.2862	133	157
1	350.0000	1.0000	10	0	14.7232	15.8081	144.4906	0.1306	137	157
1	351.0000	1.0000	10	0	14.6842	15.7601	144.4475	0.1779	140	159
1	352.0000	1.0000	10	0	14.9932	15.7654	144.1763	0.1971	138	154
1	353.0000	1.0000	10	0	15.1429	15.6918	143.9309	0.3202	141	159
1	354.0000	1.0000	10	0	14.8335	15.7440	144.4143	0.1703	138	150
1	355.0000	1.0000	10	0	15.1183	15.8036	144.0577	0.1723	136	150
1	356.0000	1.0000	10	0	16.3847	15.9264	142.7043	0.2188	127	148
1	357.0000	1.0000	10	0	16.0418	15.9474	143.1436	0.2393	136	153
1	358.0000	1.0000	10	0	16.7847	16.0100	142.4927	0.1940	127	155
1	359.0000	1.0000	10	0	16.9578	16.0966	142.2138	0.1301	130	151
1	360.0000	1.0000	10	0	17.1545	16.1304	142.1688	0.1359	129	152
1	361.0000	1.0000	10	0	16.8027	16.0749	142.5145	0.2238	133	155
1	362.0000	1.0000	10	0	17.3655	16.1962	141.9171	0.2307	144	157
1	363.0000	1.0000	10	0	17.8146	16.2485	141.4808	0.2447	142	150
1	364.0000	1.0000	9	0	17.6057	16.2351	141.8950	0.2391	131	159
1	365.0000	1.0000	10	0	18.0617	16.3107	141.4072	0.2405	143	162
1	366.0000	1.0000	10	0	18.2604	16.2257	141.2865	0.1856	140	163
1	367.0000	1.0000	10	0	18.1336	16.2444	141.3898	0.1611	129	158
1	368.0000	1.0000	9	0	17.7830	16.2078	141.6479	0.1719	128	162
1	369.0000	1.0000	9	0	18.2156	16.1582	141.2857	0.1777	138	154
1	370.0000	1.0000	10	0	17.9893	16.1855	141.5236	0.2161	137	150
1	371.0000	1.0000	10	0	18.4394	16.1704	140.9218	0.3099	132	148
1	372.0000	1.0000	9	0	19.1664	16.3897	140.4229	0.2390	134	153
1	373.0000	1.0000	10	0	18.9131	16.2387	140.8826	0.2927	140	154
1	374.0000	1.0000	10	0	18.9127	16.3050	140.9910	0.1372	132	153
1	375.0000	1.0000	9	0	18.8063	16.2406	141.1052	0.1715	134	164
1	376.0000	1.0000	10	0	18.3629	16.1592	141.4904	0.1966	130	163
1	377.0000	1.0000	10	0	18.0209	16.0793	141.9081	0.2183	125	156
1	378.0000	1.0000	10	0	17.5860	15.9565	142.2354	0.2087	129	155
1	379.0000	1.0000	9	0	17.8980	15.9863	142.0682	0.1537	129	155
1	380.0000	1.0000	9	0	17.6965	15.9801	142.2514	0.1457	123	144
1	381.0000	1.0000	9	0	17.7782	15.9021	141.9900	0.1804	112	127
1	382.0000	1.0000	9	0	17.6075	15.8212	142.1859	0.1622	128	145
1	383.0000	1.0000	9	0	17.8929	15.9294	141.9575	0.2013	131	156
1	384.0000	1.0000	9	0	17.6840	15.8265	142.1429	0.1793	127	153
1	385.0000	1.0000	9	0	17.5810	15.8476	142.2858	0.1513	132	156
1	386.0000	1.0000	9	0	17.5082	15.7951	142.4518	0.1662	131	160
1	387.0000	1.0000	9	0	17.0798	15.6961	142.8576	0.1536	131	158
1	388.0000	1.0000	9	0	16.5967	15.6493	143.2415	0.1795	149	156
1	389.0000	1.0000	9	0	16.3953	15.6322	143.4512	0.1956	131	156
1	390.0000	1.0000	10	0	16.4227	15.6390	143.3392	0.2138	133	154
1	391.0000	1.0000	10	0	16.5553	15.5974	143.3414	0.1737	131	156
1	392.0000	1.0000	9	0	16.5461	15.5869	143.3691	0.1619	132	161
1	393.0000	1.0000	9	0	16.7369	15.5766	143.1053	0.1984	158	163
1	394.0000	1.0000	10	0	16.4426	15.6394	143.4721	0.1456	138	160
1	395.0000	1.0000	9	0	16.5314	15.5713	143.3175	0.2368	143	157
1	396.0000	1.0000	9	0	17.1421	15.6476	142.7468	0.2081	160	160
1	397.0000	1.0000	9	0	16.8779	15.6093	143.0490	0.1938	128	154
1	398.0000	1.0000	9	0	16.4848	15.5065	143.2644	0.2564	130	164
1	399.0000	1.0000	9	0	15.7467	15.3342	144.0358	0.1584	132	160
1	400.0000	1.0000	9	0	15.4819	15.2567	144.0829	0.2513	132	156
1	401.0000	1.0000	9	0	15.0630	15.2018	144.5896	0.1698	137	150
1	402.0000	1.0000	10	0	14.8351	15.1595	144.8111	0.2275	127	147
1	403.0000	1.0000	9	0	15.2791	15.1667	144.3865	0.2216	128	149
1	404.0000	1.0000	9	0	15.0505	15.0655	144.5784	0.2460	125	146
1	405.0000	1.0000	9	0	15.1562	15.1200	144.4812	0.1961	128	142
1	406.0000	1.0000	9	0	14.8519	15.0025	144.7849	0.1941	124	144
1	407.0000	1.0000	9	0	15.1733	15.0760	144.4797	0.1883	128	150
1	408.0000	1.0000	9	0	15.2378	15.1199	144.3957	0.1797	128	153
1	409.0000	1.0000	8	0	14.9258	15.0112	144.7636	0.2467	131	147
1	410.0000	1.0000	9	0	15.2256	15.0314	144.4680	0.1432	129	149
1	411.0000	1.0000	9	0	18.1797	15.2677	141.8154	0.3170	140	142
1	412.0000	1.0000	9	0	18.7470	15.6348	141.5121	0.1553	136	142
1	413.0000	1.0000	9	0	18.6962	15.6274	141.4700	0.2479	132	146
1	414.0000	1.0000	10	0	18.6485	15.5619	141.6203	0.2357	127	155
1	415.0000	1.0000	9	0	18.8523	15.5189	141.2228	0.1756	132	153
1	416.0000	1.0000	10	0	18.4358	15.4793	141.7556	0.1907	129	150
1	417.0000	1.0000	9	0	18.2619	15.4054	141.8996	0.1866	132	152
1	418.0000	1.0000	10	0	18.1517	15.4276	141.8769	0.2317	129	154
1	419.0000	1.0000	10	0	18.5982	15.4306	141.4680	0.1895	128	153
1	420.0000	1.0000	9	0	18.2189	15.3458	141.9043	0.1352	131	152
1	421.0000	1.0000	9	0	17.3473	15.1529	142.8782	0.1989	127	154
1	422.0000	1.0000	9	0	17.3165	15.0775	143.0310	0.2017	124	144
1	423.0000	1.0000	10	0	17.4828	15.0088	142.9330	0.1696	126	145
1	424.0000	1.0000	9	0	17.4586	14.9736	142.9472	0.1508	123	147
1	425.0000	1.0000	9	0	17.7832	14.9556	142.6606	0.1623	134	153
1	426.0000	1.0000	9	0	17.4233	14.9353	142.9813	0.2054	131	145
1	427.0000	1.0000	9	0	16.7982	14.7611	143.7468	0.2387	117	117
1	428.0000	1.0000	9	0	17.5533	14.8470	142.9719	0.1739	119	129
1	429.0000	1.0000	8	0	17.4132	14.8535	143.1885	0.1299	136	140
1	430.0000	1.0000	9	0	17.7197	14.9061	142.7959	0.2566	126	146
1	431.0000	1.0000	10	0	18.3499	14.9196	142.3321	0.2027	129	149
1	432.0000	1.0000	9	0	18.0384	14.8308	142.8141	0.2441	129	151
1	433.0000	1.0000	9	0	18.3856	14.8876	142.3259	0.1519	134	157
1	434.0000	1.0000	10	0	18.3640	14.7931	142.3678	0.2026	128	151
1	435.0000	1.0000	9	0	18.5857	14.7790	142.1702	0.1509	138	153
1	436.0000	1.0000	10	0	18.5927	14.7567	142.0937	0.1478	137	154
1	437.0000	1.0000	9	0	18.5443	14.7527	142.1988	0.1422	140	148
1	438.0000	1.0000	9	0	18.4527	14.7373	142.3364	0.1763	138	146
1	439.0000	1.0000	9	0	19.0418	14.8040	141.6360	0.3590	135	137
1	440.0000	1.0000	10	0	21.9172	15.4532	139.1758	0.2011	131	142
1	441.0000	1.0000	10	0	22.0665	15.4939	139.0814	0.1917	131	141
1	442.0000	1.0000	10	0	22.0874	15.4253	139.1032	0.1482	134	151
1	443.0000	1.0000	9	0	21.6603	15.3777	139.4469	0.1195	128	143
1	444.0000	1.0000	10	0	21.4271	15.2975	139.6705	0.1970	128	150
1	445.0000	1.0000	10	0	21.4512	15.2841	139.7540	0.1486	129	152
1	446.0000	1.0000	10	0	20.9148	15.2394	140.3150	0.1494	131	152
1	447.0000	1.0000	10	0	20.8490	15.1220	140.3184	0.2355	131	150
1	448.0000	1.0000	10	0	21.2787	15.2154	140.0377	0.1614	125	155
1	449.0000	1.0000	10	0	22.4654	15.3745	138.8397	0.4673	127	140
1	450.0000	1.0000	8	0	22.6775	15.6626	138.4748	0.2802	134	134
1	451.0000	1.0000	9	0	23.6995	15.6662	137.7048	0.2073	133	144
1	452.0000	1.0000	9	0	22.8172	15.5591	138.4670	0.2176	133	147
1	453.0000	1.0000	10	0	22.6523	15.4535	138.7235	0.3092	129	145
1	454.0000	1.0000	10	0	22.6069	15.4902	138.6805	0.2076	131	150
1	455.0000	1.0000	10	0	22.6778	15.5410	138.5716	0.3959	133	155
1	456.0000	1.0000	10	0	21.9231	15.4905	139.3038	0.1624	131	153
1	457.0000	1.0000	10	0	21.8558	15.4394	139.4180	0.1425	135	150
1	458.0000	1.0000	9	0	21.8036	15.4373	139.5772	0.1475	127	139
1	459.0000	1.0000	9	0	21.8502	15.3537	139.5056	0.1637	127	150
1	460.0000	1.0000	10	0	21.7572	15.3219	139.4796	0.1658	129	160
1	461.0000	1.0000	10	0	21.5665	15.3424	139.6381	0.2100	128	156
1	462.0000	1.0000	10	0	21.1389	15.2424	140.0994	0.1659	130	155
1	463.0000	1.0000	10	0	21.4854	15.2656	139.8165	0.1726	133	155
1	464.0000	1.0000	10	0	21.3715	15.2689	139.9045	0.2002	130	153
1	465.0000	1.0000	10	0	20.9904	15.2414	140.2439	0.2144	133	157
1	466.0000	1.0000	10	0	21.0023	15.1820	140.2818	0.2238	131	159
1	467.0000	1.0000	10	0	21.0540	15.2267	140.2113	0.2135	128	161
1	468.0000	1.0000	10	0	20.9199	15.1771	140.2793	0.1883	124	157
1	469.0000	1.0000	9	0	20.3663	15.1475	140.7248	0.2996	126	156
1	470.0000	1.0000	10	0	21.0148	15.0819	140.2791	0.2518	128	144
1	471.0000	1.0000	10	0	20.4698	15.0919	140.8146	0.2407	131	155
1	472.0000	1.0000	10	0	20.4732	15.0662	140.7253	0.1759	126	150
1	473.0000	1.0000	10	0	22.1075	15.3934	139.1928	0.4557	129	146
1	474.0000	1.0000	10	0	21.4828	15.3453	140.1145	0.1993	129	150
1	475.0000	1.0000	10	0	22.0059	15.2632	139.5449	0.1462	131	155
1	476.0000	1.0000	9	0	22.1863	15.2272	139.4640	0.1367	127	141
1	477.0000	1.0000	9	0	22.0804	15.1931	139.4229	0.2961	117	134
1	478.0000	1.0000	9	0	22.6291	15.3864	138.8254	0.3263	120	132
1	479.0000	1.0000	10	0	22.2632	15.2643	139.4163	0.2106	117	134
1	480.0000	1.0000	10	0	22.8170	15.3914	138.7964	0.2459	121	130
1	481.0000	1.0000	10	0	21.1038	15.5987	140.4497	0.3027	122	137
1	482.0000	1.0000	10	0	21.2690	15.5703	140.5648	0.1825	132	143
1	483.0000	1.0000	10	0	20.7751	15.5701	140.9339	0.2323	128	143
1	484.0000	1.0000	10	0	20.6771	15.5489	141.2452	0.2054	128	141
1	485.0000	1.0000	8	0	20.1729	15.4675	141.6780	0.1506	126	140
1	486.0000	1.0000	10	0	20.4415	15.6105	141.3851	0.2061	122	144
1	487.0000	1.0000	10	0	20.2582	15.6304	141.5954	0.2445	131	154
1	488.0000	1.0000	10	0	20.4548	15.6370	141.2993	0.2831	139	150
1	489.0000	1.0000	9	0	20.4264	15.7474	141.3541	0.2000	130	149
1	490.0000	1.0000	10	0	20.3780	15.9532	141.4041	0.2515	130	150
1	491.0000	1.0000	10	0	20.5725	15.9524	141.1497	0.2460	134	148
1	492.0000	1.0000	10	0	20.6731	16.0159	141.1890	0.2401	133	148
1	493.0000	1.0000	10	0	20.6263	16.1283	141.1278	0.2472	133	145
1	494.0000	1.0000	10	0	20.5113	16.2276	141.1817	0.2099	133	151
1	495.0000	1.0000	10	0	20.8610	16.2476	140.9889	0.1700	134	147
1	496.0000	1.0000	10	0	20.8665	16.3562	140.8256	0.1699	134	146
1	497.0000	1.0000	10	0	21.0090	16.4361	140.6267	0.2222	131	152
1	498.0000	1.0000	9	0	21.0517	16.4240	140.6206	0.1827	129	150
1	499.0000	1.0000	10	0	21.1225	16.4163	140.7001	0.2071	131	147
1	500.0000	1.0000	9	0	20.7037	16.3735	141.1107	0.2379	129	151
1	501.0000	1.0000	9	0	21.2923	16.4717	140.4021	0.2682	131	152
1	502.0000	1.0000	10	0	21.3725	16.5428	140.4246	0.2026	129	151
1	503.0000	1.0000	10	0	21.4416	16.5646	140.3916	0.2347	129	148
1	504.0000	1.0000	9	0	21.8518	16.6141	139.9692	0.1746	127	144
1	505.0000	1.0000	9	0	21.5597	16.5955	140.2768	0.2380	126	143
1	506.0000	1.0000	10	0	21.6375	16.6013	140.2641	0.2664	128	156
1	507.0000	1.0000	9	0	21.7354	16.6049	140.1123	0.1374	130	154
1	508.0000	1.0000	9	0	21.5734	16.5930	140.3652	0.1088	129	150
1	509.0000	1.0000	10	0	21.9464	16.6764	139.8866	0.2829	128	140
1	510.0000	1.0000	10	0	21.2907	16.4845	140.6492	0.1760	123	139
1	511.0000	1.0000	10	0	21.2161	16.5465	140.5931	0.2239	127	147
1	512.0000	1.0000	10	0	21.3137	16.5133	140.5056	0.2160	125	141
1	513.0000	1.0000	10	0	20.1219	16.4990	141.7120	0.2587	121	135
1	514.0000	1.0000	9	0	19.7386	16.3258	142.2321	0.2303	120	148
1	515.0000	1.0000	10	0	19.6973	16.4096	142.3247	0.2821	126	149
1	516.0000	1.0000	9	0	19.6489	16.2936	142.2065	0.2047	130	154
1	517.0000	1.0000	10	0	19.8188	16.2498	142.0241	0.2239	126	142
1	518.0000	1.0000	9	0	19.6139	16.2266	142.3160	0.1548	148	147
1	519.0000	1.0000	9	0	19.3426	16.2247	142.5366	0.2071	134	149
1	520.0000	1.0000	9	0	19.7006	16.2023	142.3303	0.3534	126	142
1	521.0000	1.0000	9	0	20.8028	16.5955	141.9283	0.3667	125	143
1	522.0000	1.0000	10	0	20.3092	16.5451	142.3775	0.2191	127	150
1	523.0000	1.0000	9	0	20.3750	16.5219	142.3734	0.2504	128	151
1	524.0000	1.0000	9	0	18.2242	16.2362	144.7839	0.2263	125	145
1	525.0000	1.0000	10	0	17.2717	16.1343	145.7526	0.1378	133	148
1	526.0000	1.0000	10	0	16.7957	15.9734	146.3108	0.1355	125	147
1	527.0000	1.0000	10	0	16.2186	15.8382	146.9496	0.1794	122	141
1	528.0000	1.0000	10	0	16.1360	15.9120	146.9178	0.3486	124	145
1	529.0000	1.0000	10	0	15.1860	15.7143	147.9370	0.1365	132	145
1	530.0000	1.0000	10	0	14.4563	15.6446	148.7310	0.1504	124	152
1	531.0000	1.0000	9	0	13.7887	15.5299	149.2555	0.2248	123	146
1	532.0000	1.0000	9	0	13.3185	15.4367	149.7196	0.2790	125	152
1	533.0000	1.0000	9	0	12.6893	15.3827	150.2740	0.2079	134	149
1	534.0000	1.0000	9	0	12.7573	15.3601	150.2395	0.1871	130	151
1	535.0000	1.0000	9	0	12.8568	15.3481	150.1627	0.1291	141	151
1	536.0000	1.0000	8	0	12.4060	15.2013	150.3357	0.2225	126	140
1	537.0000	1.0000	8	0	10.8243	15.0610	151.9162	0.2103	126	144
1	538.0000	1.0000	8	0	10.8206	14.9018	151.9004	0.1975	127	143
1	539.0000	1.0000	8	0	10.6225	14.9696	152.1403	0.2296	131	150
1	540.0000	1.0000	8	0	9.9551	14.9089	152.8367	0.1522	135	148
1	541.0000	1.0000	8	0	10.3239	14.9299	152.5088	0.1352	130	154
1	542.0000	1.0000	8	0	10.3121	14.9412	152.4902	0.1408	127	147
1	543.0000	1.0000	8	0	10.3331	14.9459	152.4401	0.1712	131	146
1	544.0000	1.0000	9	0	10.7104	14.9633	152.0472	0.2184	133	151
1	545.0000	1.0000	8	0	10.3875	14.9619	152.4954	0.1427	130	155
1	546.0000	1.0000	8	0	10.6870	15.0031	152.1063	0.1340	127	150
1	547.0000	1.0000	8	0	10.3355	14.8215	152.3350	0.2409	132	151
1	548.0000	1.0000	8	0	8.3740	14.6179	154.2716	0.1865	129	146
1	549.0000	1.0000	8	0	7.3148	14.4495	155.1929	0.3660	134	146
1	550.0000	1.0000	8	0	7.5646	14.5247	154.9509	0.1928	131	148
1	551.0000	1.0000	8	0	6.9824	14.5942	155.5809	0.1976	128	144
1	552.0000	1.0000	9	0	7.3245	14.5144	155.2660	0.1301	127	146
1	553.0000	1.0000	9	0	7.1614	14.5807	155.5044	0.2232	130	151
1	554.0000	1.0000	9	0	7.7131	14.6320	154.8976	0.1933	131	150
1	555.0000	1.0000	8	0	7.6326	14.6606	154.9130	0.1346	133	141
1	556.0000	1.0000	8	0	7.4280	14.6924	155.1247	0.2026	130	150
1	557.0000	1.0000	8	0	8.0495	14.7067	154.5049	0.1562	135	145
1	558.0000	1.0000	8	0	7.8465	14.6665	154.6840	0.1277	131	147
1	559.0000	1.0000	8	0	7.6470	14.7317	154.8444	0.1670	138	154
1	560.0000	1.0000	9	0	6.5657	14.5198	155.7985	0.1818	130	149
1	561.0000	1.0000	9	0	6.1327	14.5182	156.1446	0.1847	129	149
1	562.0000	1.0000	9	0	5.9651	14.5013	156.5272	0.1752	130	153
1	563.0000	1.0000	9	0	5.9529	14.4651	156.3952	0.2366	136	152
1	564.0000	1.0000	8	0	7.8427	14.5579	154.6883	0.2555	134	138
1	565.0000	1.0000	8	0	8.9354	14.9740	153.8655	0.2625	140	150
1	566.0000	1.0000	10	0	9.3672	14.9742	153.2780	0.1460	131	149
1	567.0000	1.0000	8	0	10.2915	14.9515	152.3887	0.2212	124	148
1	568.0000	1.0000	9	0	9.4612	14.9020	153.3684	0.1920	125	138
1	569.0000	1.0000	8	0	9.4757	14.9729	153.3722	0.1355	121	143
1	570.0000	1.0000	9	0	10.4469	15.1512	152.3610	0.1637	129	151
1	571.0000	1.0000	9	0	10.5465	15.1607	152.2507	0.1928	129	150
1	572.0000	1.0000	9	0	10.7899	15.2230	152.1315	0.0900	129	150
1	573.0000	1.0000	9	0	10.6691	15.2844	152.2164	0.3096	132	153
1	574.0000	1.0000	9	0	10.9838	15.3159	151.9328	0.1906	130	151
1	575.0000	1.0000	9	0	11.0126	15.2564	151.9420	0.2270	136	147
1	576.0000	1.0000	9	0	10.9159	15.2606	152.0268	0.1601	137	149
1	577.0000	1.0000	9	0	10.7294	15.3228	152.2695	0.1826	138	152
1	578.0000	1.0000	9	0	10.7650	15.2690	152.2862	0.0976	135	155
1	579.0000	1.0000	9	0	10.8951	15.2805	152.0866	0.1605	137	159
1	580.0000	1.0000	9	0	10.5564	15.2560	152.5006	0.1431	137	149
1	581.0000	1.0000	10	0	10.2551	15.3115	152.7772	0.2134	139	152
1	582.0000	1.0000	9	0	10.2980	15.2522	152.7312	0.1905	132	151
1	583.0000	1.0000	9	0	10.3184	15.2800	152.7014	0.2115	137	152
1	584.0000	1.0000	8	0	10.4580	15.2222	152.6176	0.1308	136	150
1	585.0000	1.0000	9	0	10.5468	15.2970	152.4118	0.1554	130	148
1	586.0000	1.0000	9	0	10.7671	15.3082	152.1497	0.1825	130	152
1	587.0000	1.0000	9	0	10.8807	15.2499	152.1220	0.1474	128	144
1	588.0000	1.0000	9	0	10.4146	15.3159	152.6305	0.1597	131	142
1	589.0000	1.0000	9	0	11.3202	15.3297	151.7526	0.1225	133	147
1	590.0000	1.0000	9	0	11.2106	15.3258	151.8713	0.1670	134	150
1	591.0000	1.0000	9	0	11.2177	15.3342	151.8593	0.1864	135	146
1	592.0000	1.0000	9	0	11.0164	15.3421	152.0354	0.1698	131	147
1	593.0000	1.0000	8	0	11.2926	15.3706	151.7819	0.1643	129	143
1	594.0000	1.0000	8	0	11.8132	15.4108	151.2527	0.1560	128	140
1	595.0000	1.0000	9	0	10.6103	15.2659	152.5340	0.2934	127	140
1	596.0000	1.0000	8	0	11.2269	15.3458	152.0079	0.2207	117	123
1	597.0000	1.0000	8	0	10.4908	15.2349	152.2369	0.4581	109	110
1	598.0000	1.0000	8	0	11.4402	15.3363	151.5079	0.1736	110	113
1	599.0000	1.0000	8	0	11.5888	15.3642	151.4359	0.1592	126	129
1	600.0000	1.0000	9	0	11.4723	15.4378	151.6687	0.2343	129	137
1	601.0000	1.0000	10	0	11.8760	15.5097	151.2066	0.1975	131	138
1	602.0000	1.0000	8	0	12.6242	15.5718	150.5063	0.2204	130	139
1	603.0000	1.0000	9	0	12.7417	15.5330	150.2663	0.2083	132	133
1	604.0000	1.0000	8	0	12.4288	15.5275	150.5363	0.2423	117	120
1	605.0000	1.0000	7	0	13.4977	15.8246	149.7072	0.2127	123	124
1	606.0000	1.0000	9	0	13.4410	15.8503	149.8044	0.3168	122	129
1	607.0000	1.0000	9	0	13.7485	15.7902	149.5307	0.2238	114	131
1	608.0000	1.0000	9	0	13.3921	15.8122	149.9510	0.2803	121	132
1	609.0000	1.0000	8	0	13.4784	15.7929	149.6110	0.2356	117	122
1	610.0000	1.0000	9	0	13.7102	15.7210	149.5778	0.1974	110	111
1	611.0000	1.0000	8	0	14.5705	15.5913	148.8752	0.3625	109	103
1	612.0000	1.0000	8	0	13.9190	15.4022	149.3633	0.5093	110	104
1	613.0000	1.0000	8	0	15.1763	15.3325	148.4399	0.7452	104	93
1	614.0000	1.0000	7	0	15.7739	15.5937	148.2828	0.7170	92	86
1	615.0000	1.0000	8	0	13.9620	15.4690	150.6085	0.9349	96	80
1	616.0000	1.0000	8	0	15.0006	15.8795	148.1441	0.6513	107	95
1	617.0000	1.0000	8	0	15.6601	15.6446	148.3701	1.1195	103	103
1	618.0000	1.0000	8	0	14.8861	16.0339	148.9953	0.3015	118	117
1	619.0000	1.0000	8	0	15.0806	16.0583	149.0583	0.2765	122	125
1	620.0000	1.0000	10	0	15.3143	16.1484	148.4398	0.4515	118	119
1	621.0000	1.0000	10	0	14.8802	16.0919	148.8858	0.4662	124	123
1	622.0000	1.0000	9	0	13.7996	16.1077	150.1232	0.3645	111	118
1	623.0000	1.0000	8	0	14.8032	16.2804	149.3786	0.2160	114	116
1	624.0000	1.0000	9	0	14.5041	16.0357	149.8172	0.3864	117	122
1	625.0000	1.0000	9	0	14.4409	16.2275	149.8864	0.2333	128	140
1	626.0000	1.0000	9	0	14.9289	16.2176	149.2792	0.1823	130	143
1	627.0000	1.0000	9	0	15.0746	16.2487	149.1652	0.1968	136	153
1	628.0000	1.0000	9	0	14.8475	16.2613	149.4751	0.1782	138	157
1	629.0000	1.0000	9	0	14.8543	16.2846	149.4826	0.1892	133	156
1	630.0000	1.0000	9	0	14.6756	16.3529	149.6224	0.2040	133	155
1	631.0000	1.0000	9	0	14.6829	16.3254	149.5860	0.2936	131	149
1	632.0000	1.0000	9	0	14.5472	16.2403	150.3067	0.3065	138	143
1	633.0000	1.0000	9	0	14.9714	16.2464	150.2527	0.1416	135	148
1	634.0000	1.0000	9	0	14.7630	16.2839	150.5170	0.1072	135	152
1	635.0000	1.0000	9	0	14.6904	16.2202	150.6880	0.2533	142	160
1	636.0000	1.0000	9	0	14.8846	16.3745	150.3677	0.1647	133	152
1	637.0000	1.0000	10	0	14.7629	16.3326	150.3735	0.2439	141	152
1	638.0000	1.0000	9	0	14.8057	16.2717	150.3515	0.2220	133	150
1	639.0000	1.0000	9	0	14.4322	16.3568	150.6874	0.2247	132	153
1	640.0000	1.0000	9	0	14.1827	16.2419	150.9011	0.2549	138	151
1	641.0000	1.0000	9	0	14.1881	16.2560	150.9762	0.1423	135	149
1	642.0000	1.0000	9	0	14.3695	16.3347	150.7775	0.1253	134	150
1	643.0000	1.0000	9	0	13.9618	16.2678	151.1844	0.2100	133	149
1	644.0000	1.0000	9	0	14.0480	16.2419	151.0745	0.1621	137	150
1	645.0000	1.0000	9	0	14.0176	16.2402	151.1163	0.1669	140	152
1	646.0000	1.0000	9	0	14.2900	16.2796	150.8903	0.1620	139	146
1	647.0000	1.0000	9	0	13.5119	16.2371	151.7527	0.2508	135	149
1	648.0000	1.0000	9	0	14.0566	16.2801	151.1557	0.1595	134	144
1	649.0000	1.0000	9	0	13.7693	16.2295	151.5640	0.2280	134	145
1	650.0000	1.0000	9	0	12.7669	16.0797	153.1296	0.2233	134	146
1	651.0000	1.0000	9	0	12.6838	16.1227	153.0444	0.1795	137	140
1	652.0000	1.0000	9	0	12.3652	16.1550	153.3652	0.2859	126	142
1	653.0000	1.0000	9	0	12.6809	16.1705	152.8739	0.2682	129	138
1	654.0000	1.0000	9	0	13.1115	16.1074	152.7298	0.3387	127	137
1	655.0000	1.0000	9	0	11.9636	16.0845	153.5817	0.3776	119	133
1	656.0000	1.0000	9	0	11.4441	16.1114	153.9977	0.1910	120	131
1	657.0000	1.0000	8	0	10.2675	16.0651	155.0189	0.1790	119	125
1	658.0000	1.0000	8	0	10.6635	15.9080	154.7064	0.2786	115	124
1	659.0000	1.0000	8	0	9.1384	16.0888	155.7760	0.2835	112	119
1	660.0000	1.0000	7	0	11.5733	16.0382	153.8402	0.3432	115	118
1	661.0000	1.0000	8	0	11.1610	16.0023	154.0897	0.2085	113	111
1	662.0000	1.0000	8	0	11.8781	15.8593	153.1501	0.4836	114	112
1	663.0000	1.0000	8	0	9.5422	15.8532	155.7215	0.2949	106	111
1	664.0000	1.0000	9	0	10.0919	15.6704	155.0551	0.5457	113	114
1	665.0000	1.0000	8	0	9.6671	15.6698	155.3677	0.3873	123	124
1	666.0000	1.0000	8	0	10.4282	15.9004	154.6110	0.2280	134	133
1	667.0000	1.0000	9	0	10.1139	15.9278	154.9358	0.1635	134	146
1	668.0000	1.0000	9	0	10.0944	15.9174	154.9239	0.1766	131	148
1	669.0000	1.0000	9	0	10.5582	16.0126	154.5014	0.2537	129	146
1	670.0000	1.0000	8	0	10.3475	16.0483	154.5992	0.1968	126	145
1	671.0000	1.0000	9	0	10.5789	15.9282	154.4320	0.1949	128	139
1	672.0000	1.0000	8	0	10.0026	15.8468	154.9929	0.1816	132	146
1	673.0000	1.0000	9	0	9.9193	15.9747	154.9405	0.2145	132	154
1	674.0000	1.0000	9	0	9.4986	15.8858	155.4310	0.2591	129	153
1	675.0000	1.0000	8	0	9.3725	15.8455	155.5206	0.3127	136	150
1	676.0000	1.0000	9	0	10.0016	15.9726	154.8452	0.2336	130	149
1	677.0000	1.0000	9	0	9.7239	15.8895	155.0697	0.2733	131	145
1	678.0000	1.0000	8	0	8.5258	15.7019	156.0423	0.2991	121	121
1	679.0000	1.0000	8	0	8.7752	15.6509	156.1861	0.5103	123	137
1	680.0000	1.0000	9	0	8.6082	15.7038	155.9972	0.3056	132	147
1	681.0000	1.0000	8	0	8.0283	15.7044	156.4507	0.1896	128	145
1	682.0000	1.0000	9	0	7.8419	15.7132	156.6135	0.1994	137	144
1	683.0000	1.0000	8	0	7.9596	15.6445	156.7111	0.3377	133	147
1	684.0000	1.0000	8	0	8.9144	15.8421	155.9588	0.1763	130	142
1	685.0000	1.0000	9	0	9.0031	15.8453	155.6720	0.1628	128	143
1	686.0000	1.0000	8	0	8.1118	15.7277	156.5245	0.2111	136	141
1	687.0000	1.0000	9	0	7.8567	15.7384	156.6862	0.1637	134	144
1	688.0000	1.0000	9	0	7.3360	15.7362	157.2104	0.1724	134	144
1	689.0000	1.0000	8	0	6.5860	15.6057	157.7661	0.4680	131	138
1	690.0000	1.0000	8	0	8.9661	15.8656	155.7952	0.1574	128	141
1	691.0000	1.0000	8	0	8.3421	15.8047	156.4286	0.1384	132	151
1	692.0000	1.0000	8	0	8.2300	15.7733	156.5041	0.1242	134	147
1	693.0000	1.0000	8	0	8.3886	15.6971	156.1343	0.2163	129	147
1	694.0000	1.0000	9	0	7.6370	15.6671	156.9290	0.2395	133	146
1	695.0000	1.0000	8	0	7.3482	15.7115	157.1649	0.1846	131	148
1	696.0000	1.0000	8	0	7.3152	15.6690	157.2157	0.1676	127	146
1	697.0000	1.0000	9	0	7.8493	15.7107	156.7278	0.2613	131	138
1	698.0000	1.0000	8	0	7.8407	15.6287	156.7089	0.1998	127	128
1	699.0000	1.0000	8	0	7.1218	15.5342	157.4065	0.2675	125	135
1	700.0000	1.0000	9	0	7.1773	15.6808	157.0491	0.4060	125	140
1	701.0000	1.0000	8	0	8.7929	15.6910	155.7211	0.3807	123	126
1	702.0000	1.0000	8	0	8.5761	15.8075	155.9713	0.2585	128	144
1	703.0000	1.0000	9	0	9.0537	15.8322	155.5624	0.1690	127	141
1	704.0000	1.0000	8	0	8.4359	15.7629	156.1414	0.2515	124	137
1	705.0000	1.0000	8	0	8.3823	15.8587	155.9902	0.3139	122	134
1	706.0000	1.0000	8	0	8.5985	15.6861	156.0671	0.2700	123	131
1	707.0000	1.0000	8	0	8.7625	15.8558	155.8537	0.1961	122	130
1	708.0000	1.0000	8	0	9.5024	15.8057	155.2547	0.1614	124	130
1	709.0000	1.0000	9	0	7.8893	15.5505	156.4959	0.3151	125	132
1	710.0000	1.0000	8	0	6.0045	15.3928	158.4858	0.1633	126	142
1	711.0000	1.0000	8	0	6.4966	15.4574	157.8963	0.1279	130	142
1	712.0000	1.0000	8	0	6.4733	15.4245	158.0240	0.2537	133	139
1	713.0000	1.0000	8	0	6.6570	15.4670	157.8415	0.1370	130	141
1	714.0000	1.0000	8	0	6.1033	15.5201	158.3513	0.1606	129	140
1	715.0000	1.0000	8	0	6.2061	15.4574	158.2489	0.1571	133	145
1	716.0000	1.0000	9	0	6.4636	15.5098	157.9541	0.1694	130	144
1	717.0000	1.0000	9	0	6.1947	15.5036	158.2660	0.0978	130	145
1	718.0000	1.0000	9	0	5.6229	15.4522	158.5404	0.2514	133	139
1	719.0000	1.0000	9	0	5.9289	15.4730	158.4874	0.2295	130	138
1	720.0000	1.0000	8	0	6.1767	15.4805	158.1189	0.1823	131	146
1	721.0000	1.0000	8	0	5.5661	15.4837	158.6692	0.2237	136	144
1	722.0000	1.0000	8	0	6.5759	15.5505	157.8362	0.1570	135	143
1	723.0000	1.0000	8	0	5.3264	15.4645	159.0569	0.3160	134	145
1	724.0000	1.0000	8	0	6.4100	15.5225	157.9945	0.1511	131	134
1	725.0000	1.0000	9	0	7.0823	15.6092	157.3121	0.2113	130	143
1	726.0000	1.0000	9	0	6.9651	15.6062	157.4957	0.1736	131	136
1	727.0000	1.0000	8	0	7.8929	15.5624	156.6427	0.3111	135	142
1	728.0000	1.0000	8	0	8.3608	15.7622	156.1948	0.1473	127	140
1	729.0000	1.0000	9	0	7.4297	15.7129	156.9821	0.1818	132	143
1	730.0000	1.0000	9	0	7.6578	15.6526	156.8108	0.1752	130	146
1	731.0000	1.0000	9	0	7.9859	15.7299	156.3903	0.2395	136	138
1	732.0000	1.0000	9	0	8.5693	15.7931	156.1451	0.2414	128	148
1	733.0000	1.0000	9	0	9.0141	15.9229	155.6583	0.1727	130	141
1	734.0000	1.0000	9	0	8.7874	15.9190	155.9534	0.1725	131	147
1	735.0000	1.0000	9	0	9.2140	15.9133	155.5285	0.1681	133	147
1	736.0000	1.0000	8	0	9.9727	15.9417	154.8616	0.1663	132	148
1	737.0000	1.0000	9	0	9.7591	16.0095	155.0160	0.1639	131	150
1	738.0000	1.0000	9	0	10.0340	16.0207	154.7659	0.2112	139	147
1	739.0000	1.0000	9	0	10.9968	16.1145	154.0674	0.2173	138	146
1	740.0000	1.0000	9	0	11.6338	16.2853	153.5485	0.1788	131	144
1	741.0000	1.0000	9	0	11.8688	16.2856	153.3192	0.1927	134	143
1	742.0000	1.0000	9	0	11.3290	16.1331	153.5562	0.2802	136	147
1	743.0000	1.0000	9	0	11.0365	16.1960	153.8406	0.1651	141	151
1	744.0000	1.0000	9	0	10.6109	16.0399	154.2067	0.1594	129	145
1	745.0000	1.0000	10	0	10.1176	15.9999	154.6831	0.1677	131	143
1	746.0000	1.0000	9	0	10.6714	16.0697	154.1125	0.1680	134	145
1	747.0000	1.0000	9	0	10.4592	16.1117	154.3165	0.2137	140	125
1	748.0000	1.0000	8	0	18.7315	17.5192	146.8783	0.2559	139	116
1	749.0000	1.0000	9	0	18.3895	17.4846	147.1757	0.2309	137	135
1	750.0000	1.0000	9	0	18.4831	17.4459	146.9056	0.1375	135	129
1	751.0000	1.0000	9	0	18.2403	17.4341	147.1216	0.1770	131	130
1	752.0000	1.0000	9	0	17.7085	17.3816	147.5496	0.2015	133	137
1	753.0000	1.0000	9	0	17.7036	17.3544	147.4076	0.2684	129	141
1	754.0000	1.0000	9	0	17.9454	17.3442	147.2650	0.2706	131	134
1	755.0000	1.0000	9	0	18.1060	17.3883	147.1484	0.1512	134	136
1	756.0000	1.0000	9	0	18.1182	17.3713	147.1448	0.2828	136	139
1	757.0000	1.0000	9	0	17.7894	17.3206	147.3664	0.2670	135	144
1	758.0000	1.0000	9	0	18.1138	17.3179	147.1323	0.1961	137	144
1	759.0000	1.0000	9	0	17.9558	17.3490	147.2010	0.1704	144	141
1	760.0000	1.0000	9	0	18.0070	17.3584	147.2440	0.1866	138	146
1	761.0000	1.0000	9	0	17.9584	17.3474	147.3913	0.1743	140	145
1	762.0000	1.0000	9	0	18.0034	17.4100	147.1690	0.2248	135	147
1	763.0000	1.0000	9	0	17.9496	17.3929	147.3314	0.1764	140	145
1	764.0000	1.0000	9	0	18.5767	17.4905	146.7785	0.1863	133	141
1	765.0000	1.0000	9	0	18.7679	17.5008	146.6812	0.1463	137	146
1	766.0000	1.0000	9	0	19.2838	17.6031	146.2415	0.1224	133	149
1	767.0000	1.0000	9	0	18.7999	17.5813	146.6956	0.2720	135	150
1	768.0000	1.0000	9	0	18.9981	17.5677	146.6150	0.1121	141	144
1	769.0000	1.0000	9	0	16.5124	17.1201	148.8680	0.3006	139	138
1	770.0000	1.0000	9	0	15.5221	17.0246	149.8053	0.1791	134	149
1	771.0000	1.0000	9	0	15.4558	16.9718	149.7961	0.1213	143	143
1	772.0000	1.0000	9	0	15.4132	16.9909	149.8091	0.2025	136	146
1	773.0000	1.0000	9	0	16.1062	17.0284	149.1857	0.3322	138	144
1	774.0000	1.0000	9	0	17.7179	17.3627	147.7440	0.1371	139	149
1	775.0000	1.0000	9	0	18.6229	17.5403	146.8151	0.1389	139	148
1	776.0000	1.0000	9	0	18.7182	17.5438	146.7534	0.1391	133	153
1	777.0000	1.0000	9	0	15.4403	16.9312	149.8880	0.2236	132	141
1	778.0000	1.0000	9	0	15.5786	16.9491	149.8361	0.1937	133	151
1	779.0000	1.0000	9	0	14.8393	16.9388	150.3667	0.2815	138	156
1	780.0000	1.0000	9	0	15.1816	16.8787	149.7577	0.4795	136	145
1	781.0000	1.0000	9	0	17.4196	17.3201	147.9716	0.2014	141	146
1	782.0000	1.0000	9	0	17.9628	17.4372	147.5657	0.1195	138	150
1	783.0000	1.0000	9	0	18.0593	17.4624	147.4597	0.1781	130	146
1	784.0000	1.0000	9	0	18.1448	17.5613	147.4048	0.1782	137	152
1	785.0000	1.0000	9	0	18.4219	17.6631	147.1976	0.1654	135	152
1	786.0000	1.0000	9	0	17.6817	17.4283	147.8769	0.3167	135	153
1	787.0000	1.0000	9	0	16.5249	17.2820	149.1037	0.2669	140	151
1	788.0000	1.0000	9	0	17.0737	17.3592	148.4807	0.1727	143	152
1	789.0000	1.0000	9	0	15.8821	17.1058	149.5324	0.2603	137	152
1	790.0000	1.0000	9	0	14.8675	16.9670	150.5120	0.1715	138	157
1	791.0000	1.0000	9	0	15.1220	16.9806	150.2726	0.1958	131	152
1	792.0000	1.0000	9	0	15.0994	17.0187	150.3802	0.1634	133	150
1	793.0000	1.0000	9	0	14.5659	16.9861	150.8041	0.2238	139	150
1	794.0000	1.0000	9	0	15.3048	16.9806	150.1107	0.1975	137	151
1	795.0000	1.0000	9	0	15.8138	17.1123	149.5182	0.2068	136	156
1	796.0000	1.0000	9	0	15.5713	17.0639	149.7646	0.1443	138	154
1	797.0000	1.0000	9	0	15.6104	17.0667	149.6152	0.1979	135	149
1	798.0000	1.0000	9	0	15.8357	17.1240	149.5672	0.2178	139	151
1	799.0000	1.0000	9	0	15.7057	17.1022	149.7582	0.1248	135	152
1	800.0000	1.0000	9	0	15.5798	17.0731	149.7562	0.1338	132	158
1	801.0000	1.0000	9	0	15.3061	17.0534	150.0222	0.1189	136	152
1	802.0000	1.0000	9	0	15.6515	17.0424	149.6615	0.1798	137	159
1	803.0000	1.0000	9	0	15.1665	17.0224	150.2079	0.2359	131	157
1	804.0000	1.0000	9	0	15.7393	17.0913	149.6630	0.2000	137	159
1	805.0000	1.0000	9	0	15.3412	17.0727	150.0257	0.1958	138	162
1	806.0000	1.0000	9	0	15.0496	17.1242	150.1902	0.3040	136	153
1	807.0000	1.0000	9	0	15.3676	17.1093	149.9935	0.2473	140	152
1	808.0000	1.0000	9	0	15.4550	17.1297	149.9323	0.2328	136	150
1	809.0000	1.0000	9	0	15.0395	17.0956	150.2427	0.2253	137	155
1	810.0000	1.0000	9	0	15.3249	17.1010	149.9735	0.1961	135	150
1	811.0000	1.0000	9	0	15.5466	17.1417	149.9252	0.1917	137	154
1	812.0000	1.0000	9	0	15.4922	17.1066	149.8073	0.1502	134	150
1	813.0000	1.0000	9	0	15.4151	17.0997	149.9025	0.2460	143	154
1	814.0000	1.0000	9	0	16.4778	17.2514	149.1004	0.1835	143	156
1	815.0000	1.0000	9	0	16.3853	17.2826	149.1733	0.2183	139	158
1	816.0000	1.0000	9	0	14.6311	16.9056	150.8020	0.2264	133	152
1	817.0000	1.0000	9	0	12.8949	16.5074	152.4036	0.4952	137	141
1	818.0000	1.0000	9	0	10.0214	16.3099	154.9197	0.1598	142	139
1	819.0000	1.0000	9	0	10.0744	16.3975	154.9491	0.2048	131	143
1	820.0000	1.0000	9	0	9.8268	16.3813	155.1115	0.3000	136	141
1	821.0000	1.0000	9	0	10.2319	16.3500	154.7370	0.2450	135	140
1	822.0000	1.0000	9	0	9.4269	16.4153	155.4428	0.2990	138	142
1	823.0000	1.0000	9	0	9.8365	16.4100	155.1211	0.2127	138	148
1	824.0000	1.0000	9	0	9.7865	16.4162	155.3046	0.2397	134	144
1	825.0000	1.0000	9	0	10.0345	16.3871	154.8594	0.1446	138	147
1	826.0000	1.0000	7	0	16.7297	17.0599	149.1285	0.5011	141	118
1	827.0000	1.0000	9	0	19.0368	17.8207	146.8861	0.2338	132	141
1	828.0000	1.0000	9	0	19.1419	17.8552	146.7424	0.1708	138	143
1	829.0000	1.0000	8	0	19.3227	17.8480	146.6213	0.2895	140	147
1	830.0000	1.0000	9	0	20.4297	18.1163	145.2553	0.2136	137	136
1	831.0000	1.0000	9	0	19.0591	17.9003	146.4989	0.2391	137	143
1	832.0000	1.0000	9	0	18.9099	17.8989	146.5875	0.2085	135	146
1	833.0000	1.0000	9	0	18.9904	17.8523	146.4955	0.1178	143	148
1	834.0000	1.0000	9	0	18.9108	17.8786	146.4178	0.1620	142	146
1	835.0000	1.0000	9	0	18.7021	17.8293	146.7727	0.1768	139	151
1	836.0000	1.0000	9	0	18.6032	17.8737	146.7560	0.1587	137	152
1	837.0000	1.0000	9	0	18.5426	17.8123	146.7738	0.3238	133	142
1	838.0000	1.0000	9	0	18.5010	17.7551	146.7323	0.2259	135	147
1	839.0000	1.0000	9	0	19.0517	17.8056	146.1849	0.2031	137	146
1	840.0000	1.0000	9	0	19.0029	17.7904	146.1470	0.2692	130	136
1	841.0000	1.0000	9	0	18.1469	17.7263	147.2241	0.1362	134	139
1	842.0000	1.0000	9	0	17.7110	17.7244	147.5379	0.2253	142	145
1	843.0000	1.0000	8	0	17.0795	17.5668	148.0531	0.1376	133	144
1	844.0000	1.0000	9	0	16.2774	17.4823	148.7591	0.1921	141	147
1	845.0000	1.0000	9	0	16.0279	17.4356	149.0087	0.1962	138	151
1	846.0000	1.0000	9	0	15.2598	17.3445	149.8032	0.1616	138	154
1	847.0000	1.0000	9	0	15.2781	17.2869	149.6506	0.2074	139	147
1	848.0000	1.0000	10	0	15.5278	17.3095	149.3946	0.2596	139	150
1	849.0000	1.0000	9	0	15.2274	17.2661	149.6305	0.1459	136	148
1	850.0000	1.0000	9	0	15.1545	17.3752	149.6749	0.2018	134	143
1	851.0000	1.0000	9	0	14.6917	17.3270	150.1620	0.2657	142	142
1	852.0000	1.0000	9	0	15.0028	17.4293	149.7793	0.2015	141	153
1	853.0000	1.0000	9	0	14.9799	17.4098	149.9222	0.1305	141	146
1	854.0000	1.0000	8	0	18.0456	17.5909	146.9164	0.5400	140	125
1	855.0000	1.0000	9	0	20.3423	18.3636	145.1316	0.1895	140	132
1	856.0000	1.0000	9	0	19.8319	18.2215	145.2878	0.4359	143	138
1	857.0000	1.0000	9	0	22.2964	18.7894	143.0974	0.1801	136	147
1	858.0000	1.0000	9	0	22.1233	18.8838	143.2227	0.2456	137	153
1	859.0000	1.0000	9	0	21.8858	18.8019	143.3076	0.1513	140	149
1	860.0000	1.0000	9	0	21.6354	18.7659	143.4353	0.2015	140	152
1	861.0000	1.0000	9	0	21.7080	18.7487	143.4204	0.1611	138	153
1	862.0000	1.0000	8	0	21.7140	18.7865	143.4250	0.1473	133	147
1	863.0000	1.0000	9	0	21.8294	18.7645	143.2659	0.1609	137	152
1	864.0000	1.0000	9	0	21.7491	18.7980	143.7275	0.4231	141	145
1	865.0000	1.0000	9	0	24.0340	19.3093	140.8977	0.6336	137	136
1	866.0000	1.0000	9	0	24.7058	19.6049	139.9895	0.2220	133	145
1	867.0000	1.0000	9	0	25.3596	19.6385	139.2338	0.4103	134	147
1	868.0000	1.0000	9	0	25.2946	19.7292	139.1062	0.2445	133	145
1	869.0000	1.0000	9	0	24.9922	19.6904	139.3122	0.1963	126	152
1	870.0000	1.0000	9	0	24.8497	19.6490	139.4561	0.1651	130	152
1	871.0000	1.0000	9	0	25.2009	19.6270	139.1683	0.2669	117	118
1	872.0000	1.0000	9	0	24.9020	19.6419	139.4279	0.2338	128	133
1	873.0000	1.0000	9	0	24.9838	19.6477	139.3774	0.2229	134	147
1	874.0000	1.0000	9	0	24.6445	19.6167	139.6014	0.2580	137	151
1	875.0000	1.0000	9	0	24.5149	19.6160	139.7621	0.2811	136	156
1	876.0000	1.0000	9	0	24.5643	19.6334	139.6780	0.2161	136	152
1	877.0000	1.0000	9	0	24.4835	19.5805	139.7852	0.2682	135	153
1	878.0000	1.0000	9	0	24.5909	19.6791	139.6592	0.1751	135	159
1	879.0000	1.0000	9	0	24.4780	19.7142	139.7807	0.2212	132	152
1	880.0000	1.0000	9	0	24.5008	19.7022	139.8277	0.2540	137	155
1	881.0000	1.0000	9	0	23.4436	19.3392	140.5647	0.3272	137	156
1	882.0000	1.0000	9	0	23.0634	19.2175	140.6766	0.3073	137	154
1	883.0000	1.0000	9	0	22.9037	19.2110	140.8434	0.2012	139	158
1	884.0000	1.0000	9	0	22.8340	19.1366	140.9399	0.1664	139	159
1	885.0000	1.0000	9	0	22.8995	19.1690	140.8397	0.2028	140	163
1	886.0000	1.0000	9	0	22.9689	19.2103	140.7675	0.1888	142	158
1	887.0000	1.0000	9	0	22.8328	19.1402	140.8454	0.2000	137	165
1	888.0000	1.0000	9	0	23.0464	19.1947	140.6696	0.1816	138	164
1	889.0000	1.0000	9	0	22.8418	19.1857	140.8857	0.2255	136	162
1	890.0000	1.0000	9	0	22.5832	19.1239	141.1269	0.2117	138	153
1	891.0000	1.0000	9	0	22.6376	19.1041	141.1891	0.1129	137	155
1	892.0000	1.0000	9	0	22.8789	19.1430	140.8697	0.1621	141	169
1	893.0000	1.0000	9	0	22.7128	19.1641	140.8315	0.2199	146	156
1	894.0000	1.0000	9	0	22.7396	19.1541	140.7295	0.2216	147	166
1	895.0000	1.0000	9	0	22.7159	19.1875	140.7745	0.1881	140	161
1	896.0000	1.0000	9	0	22.4946	19.0644	141.0287	0.2558	140	166
1	897.0000	1.0000	9	0	21.9834	18.9287	141.5683	0.3441	141	151
1	898.0000	1.0000	9	0	20.8982	18.6928	142.5872	0.1971	138	156
1	899.0000	1.0000	9	0	20.6831	18.6498	142.7991	0.1760	138	157
1	900.0000	1.0000	9	0	20.6578	18.7193	142.8727	0.1702	137	167
1	901.0000	1.0000	9	0	20.7720	18.7243	142.7936	0.1532	137	161
1	902.0000	1.0000	9	0	20.7514	18.7604	142.7764	0.2455	136	150
1	903.0000	1.0000	9	0	20.7185	18.7681	142.7734	0.2909	137	164
1	904.0000	1.0000	9	0	20.7317	18.7003	142.7586	0.1797	129	153
1	905.0000	1.0000	9	0	20.5303	18.7095	143.0126	0.1677	131	161
1	906.0000	1.0000	9	0	20.5449	18.7620	142.9938	0.1650	136	167
1	907.0000	1.0000	9	0	20.1871	18.6458	143.3276	0.1742	138	165
1	908.0000	1.0000	9	0	19.5022	18.5483	144.0794	0.2000	134	153
1	909.0000	1.0000	9	0	19.4346	18.5799	144.0084	0.2285	130	159
1	910.0000	1.0000	10	0	19.3877	18.5450	144.0617	0.1157	138	153
1	911.0000	1.0000	9	0	19.4752	18.5609	143.9703	0.2216	136	163
1	912.0000	1.0000	9	0	19.1123	18.5090	144.3886	0.1512	141	157
1	913.0000	1.0000	9	0	19.2131	18.5051	144.2290	0.2013	136	159
1	914.0000	1.0000	9	0	18.8319	18.4549	144.6577	0.1742	137	154
1	915.0000	1.0000	9	0	17.2894	18.1299	146.2760	0.1505	134	152
1	916.0000	1.0000	9	0	17.0003	18.1035	146.4915	0.2122	138	154
1	917.0000	1.0000	9	0	16.8601	18.0906	146.6838	0.1233	131	157
1	918.0000	1.0000	9	0	16.6368	18.1298	146.8617	0.1735	135	149
1	919.0000	1.0000	9	0	16.6219	18.1350	146.8072	0.2026	144	152
1	920.0000	1.0000	9	0	16.6992	18.1702	146.8328	0.1436	134	153
1	921.0000	1.0000	9	0	17.0430	18.2393	146.3975	0.2416	139	144
1	922.0000	1.0000	10	0	17.3299	18.2801	146.2842	0.2640	132	143
1	923.0000	1.0000	9	0	16.7490	18.1410	146.7265	0.2304	128	129
1	924.0000	1.0000	8	0	15.6963	17.8751	147.6869	0.1541	120	119
1	925.0000	1.0000	9	0	16.4847	17.8837	147.1137	0.2423	125	112
1	926.0000	1.0000	7	0	16.0486	17.8858	147.4884	0.1740	107	98
1	927.0000	1.0000	7	0	17.5541	17.6630	145.7949	0.4793	100	88
1	928.0000	1.0000	8	0	16.4209	17.9115	146.9742	0.4589	99	92
1	929.0000	1.0000	8	0	16.9051	17.4610	146.1993	0.6129	127	89
1	930.0000	1.0000	8	0	16.8050	17.7400	146.8277	0.3038	117	109
1	931.0000	1.0000	9	0	16.7130	17.8822	146.8439	0.2475	129	137
1	932.0000	1.0000	9	0	16.9553	17.8387	146.5060	0.4315	126	136
1	933.0000	1.0000	9	0	21.8550	19.1474	141.0475	0.2955	135	125
1	934.0000	1.0000	9	0	22.2389	19.3127	140.7950	0.1760	135	142
1	935.0000	1.0000	9	0	21.6056	19.1685	141.5134	0.2163	130	144
1	936.0000	1.0000	9	0	19.1464	18.5372	144.1284	0.2708	134	151
1	937.0000	1.0000	9	0	18.3212	18.4902	144.9986	0.1849	136	152
1	938.0000	1.0000	9	0	16.9899	18.1794	146.2980	0.1464	131	150
1	939.0000	1.0000	9	0	17.0834	18.1884	146.2921	0.1323	131	147
1	940.0000	1.0000	9	0	15.7855	17.7952	147.4079	0.4344	135	139
1	941.0000	1.0000	9	0	14.4388	17.6401	149.0253	0.2346	133	137
1	942.0000	1.0000	9	0	14.0782	17.6514	149.3007	0.2150	130	146
1	943.0000	1.0000	9	0	13.8841	17.6616	149.5079	0.1367	128	142
1	944.0000	1.0000	9	0	13.7910	17.6559	149.5574	0.1891	136	149
1	945.0000	1.0000	9	0	12.7108	17.4467	150.1583	0.4571	136	141
1	946.0000	1.0000	9	0	21.0110	18.9360	142.0547	0.7381	135	127
1	947.0000	1.0000	9	0	19.6920	19.0551	142.7380	0.2427	131	144
1	948.0000	1.0000	10	0	20.2244	19.2080	142.0874	0.1417	135	142
1	949.0000	1.0000	9	0	19.9299	19.1208	142.4200	0.1668	139	148
1	950.0000	1.0000	9	0	19.8207	19.0757	142.6462	0.2528	138	149
1	951.0000	1.0000	9	0	20.0738	19.1424	142.2926	0.1207	136	154
1	952.0000	1.0000	9	0	20.1699	19.0031	142.1382	0.2942	129	141
1	953.0000	1.0000	9	0	19.9956	18.6961	141.9144	0.2261	130	134
1	954.0000	1.0000	9	0	20.5124	19.1453	141.6287	0.1373	135	138
1	955.0000	1.0000	9	0	20.2703	19.1952	141.7110	0.2486	132	148
1	956.0000	1.0000	9	0	20.1795	19.1285	141.8741	0.1649	135	154
1	957.0000	1.0000	9	0	20.1798	19.1166	141.8841	0.1805	132	150
1	958.0000	1.0000	9	0	20.1549	19.1282	141.8943	0.1244	132	151
1	959.0000	1.0000	9	0	20.0510	19.0969	142.0374	0.1289	133	149
1	960.0000	1.0000	9	0	20.4597	19.2052	141.6708	0.1775	134	150
1	961.0000	1.0000	9	0	21.0777	19.3484	141.0022	0.2999	133	145
1	962.0000	1.0000	9	0	22.8116	19.7192	139.4225	0.2720	127	131
1	963.0000	1.0000	9	0	22.2946	19.7454	136.6297	0.2269	123	125
1	964.0000	1.0000	9	0	22.1419	19.6775	136.7790	0.2450	132	141
1	965.0000	1.0000	9	0	22.3217	19.7019	136.5622	0.2042	135	148
1	966.0000	1.0000	9	0	22.1951	19.6406	136.6813	0.1588	130	143
1	967.0000	1.0000	9	0	21.9835	19.6129	136.9350	0.1700	134	146
1	968.0000	1.0000	9	0	21.5441	19.5326	137.4248	0.2653	129	139
1	969.0000	1.0000	9	0	21.8760	19.5788	137.0970	0.1662	127	141
1	970.0000	1.0000	9	0	21.9414	19.4615	137.1350	0.2209	129	146
1	971.0000	1.0000	9	0	22.0638	19.4612	136.9303	0.1315	129	140
1	972.0000	1.0000	9	0	22.0413	19.5243	136.8870	0.1462	130	145
1	973.0000	1.0000	9	0	22.1253	19.4997	136.8885	0.1343	134	145
1	974.0000	1.0000	9	0	22.3955	19.5125	136.9474	0.1748	133	151
1	975.0000	1.0000	9	0	22.3542	19.6645	137.2748	0.1582	131	152
1	976.0000	1.0000	9	0	22.2874	19.6353	137.2571	0.2271	130	150
1	977.0000	1.0000	9	0	22.4591	19.6168	137.2318	0.1504	129	145
1	978.0000	1.0000	9	0	22.4543	19.6483	137.1706	0.1844	154	144
1	979.0000	1.0000	9	0	22.7154	19.6062	137.0303	0.1007	123	138
1	980.0000	1.0000	9	0	23.2784	19.6101	136.4393	0.2810	114	117
1	981.0000	1.0000	9	0	24.2118	20.6312	135.1548	0.2204	127	128
1	982.0000	1.0000	10	0	23.6638	20.6188	135.6388	0.1965	130	137
1	983.0000	1.0000	9	0	23.3468	20.4882	136.0065	0.2541	128	132
1	984.0000	1.0000	9	0	23.5059	20.5864	135.8344	0.1968	133	143
1	985.0000	1.0000	10	0	23.2260	20.6516	136.1309	0.2242	131	137
1	986.0000	1.0000	9	0	23.5301	20.6311	135.7993	0.1267	121	121
1	987.0000	1.0000	9	0	22.7980	19.4799	136.4117	0.7082	86	84
1	988.0000	1.0000	10	0	22.7048	19.9085	136.5320	0.5260	105	104
1	989.0000	1.0000	9	0	22.6399	19.7099	136.9430	0.1871	121	143
1	990.0000	1.0000	10	0	22.6089	19.7649	137.0251	0.1518	123	143
1	991.0000	1.0000	9	0	22.3279	19.7432	137.3198	0.1512	132	146
1	992.0000	1.0000	9	0	22.6863	19.7119	136.7647	0.2483	129	148
1	993.0000	1.0000	9	0	22.2948	19.6027	137.1386	0.2542	136	148
1	994.0000	1.0000	9	0	22.3797	19.6054	137.0418	0.1473	128	139
1	995.0000	1.0000	9	0	22.4252	19.5807	136.8781	0.3543	129	141
1	996.0000	1.0000	9	0	22.4374	19.6282	137.2591	0.2218	131	146
1	997.0000	1.0000	9	0	22.8777	19.6807	137.0813	0.1770	133	154
1	998.0000	1.0000	9	0	22.6045	19.7345	137.4432	0.2054	137	151
1	999.0000	1.0000	9	0	22.8917	19.8047	137.0865	0.2631	128	152
1	1000.0000	1.0000	9	0	22.5020	19.6913	137.6526	0.1814	134	156
1	1001.0000	1.0000	9	0	22.9958	19.7985	137.0917	0.1940	132	146
1	1002.0000	1.0000	9	0	23.1638	19.7480	137.0077	0.1642	129	146
1	1003.0000	1.0000	9	0	22.9936	19.7410	137.1376	0.1614	129	149
1	1004.0000	1.0000	9	0	22.9363	19.7432	137.2240	0.2374	133	151
1	1005.0000	1.0000	9	0	23.2761	19.7934	136.9531	0.2006	135	155
1	1006.0000	1.0000	9	0	23.2384	19.7542	136.9668	0.1590	133	147
1	1007.0000	1.0000	9	0	23.1739	19.7157	136.9716	0.2145	133	142
1	1008.0000	1.0000	9	0	22.8774	19.7953	137.2349	0.2018	134	146
1	1009.0000	1.0000	9	0	22.7532	19.6993	137.3971	0.1591	137	153
1	1010.0000	1.0000	9	0	23.2088	19.8135	136.9522	0.1724	137	153
1	1011.0000	1.0000	9	0	22.7293	19.7160	137.4309	0.1596	130	154
1	1012.0000	1.0000	9	0	22.8709	19.7182	137.1871	0.1787	132	150
1	1013.0000	1.0000	9	0	23.0001	19.7535	137.1405	0.1869	138	155
1	1014.0000	1.0000	9	0	23.0652	19.7170	137.0624	0.2480	137	152
1	1015.0000	1.0000	9	0	23.2873	19.7484	136.8118	0.1736	132	153
1	1016.0000	1.0000	9	0	23.2147	19.7049	136.8569	0.2490	137	151
1	1017.0000	1.0000	9	0	23.3099	19.6924	136.8289	0.1621	129	149
1	1018.0000	1.0000	9	0	23.1425	19.6144	137.0753	0.1810	135	151
1	1019.0000	1.0000	9	0	23.5014	19.7006	136.7112	0.1955	136	152
1	1020.0000	1.0000	9	0	23.3062	19.6977	136.9231	0.2071	143	147
1	1021.0000	1.0000	9	0	23.5815	19.7158	136.6448	0.2132	137	144
1	1022.0000	1.0000	7	0	24.7844	19.4169	137.2807	1.3752	111	97
1	1023.0000	1.0000	9	0	16.5086	17.5456	146.6451	0.1792	145	134
1	1024.0000	1.0000	9	0	15.9236	17.5240	147.3399	0.1738	153	138
1	1025.0000	1.0000	9	0	16.3114	17.5660	147.0347	0.2066	133	145
1	1026.0000	1.0000	9	0	16.3445	17.5324	146.9136	0.2325	133	148
1	1027.0000	1.0000	9	0	16.5601	17.5028	146.7038	0.1830	141	144
1	1028.0000	1.0000	9	0	16.7196	17.4788	146.3947	0.3583	129	146
1	1029.0000	1.0000	9	0	16.5446	17.5051	146.7095	0.1103	139	146
1	1030.0000	1.0000	9	0	16.5946	17.5124	146.6074	0.1562	136	145
1	1031.0000	1.0000	10	0	16.8363	17.5524	146.3728	0.1683	129	142
1	1032.0000	1.0000	9	0	17.1723	17.5575	146.1987	0.1966	124	140
1	1033.0000	1.0000	9	0	16.6593	17.6083	146.6791	0.2252	129	149
1	1034.0000	1.0000	9	0	17.0652	17.6034	146.4259	0.1996	137	146
1	1035.0000	1.0000	9	0	17.0828	17.6237	146.4108	0.2207	127	144
1	1036.0000	1.0000	9	0	16.8935	17.5617	146.5604	0.1583	132	153
1	1037.0000	1.0000	9	0	17.0023	17.5997	146.4250	0.2190	127	147
1	1038.0000	1.0000	9	0	16.5785	17.5307	146.8873	0.2324	132	150
1	1039.0000	1.0000	9	0	16.7114	17.5461	146.7869	0.2811	131	148
1	1040.0000	1.0000	9	0	16.7561	17.5021	146.8117	0.1831	134	146
1	1041.0000	1.0000	9	0	16.8837	17.5248	146.7280	0.1617	133	149
1	1042.0000	1.0000	9	0	16.1426	17.4582	147.3277	0.2106	136	150
1	1043.0000	1.0000	10	0	15.2386	17.2659	148.3386	0.1624	138	149
1	1044.0000	1.0000	10	0	14.4743	17.1558	148.8755	0.1870	139	147
1	1045.0000	1.0000	10	0	14.3738	16.9607	148.9829	0.1656	135	146
1	1046.0000	1.0000	9	0	13.6025	16.9642	149.6584	0.1507	135	147
1	1047.0000	1.0000	9	0	13.8132	17.0023	149.6687	0.1896	137	147
1	1048.0000	1.0000	10	0	14.5710	17.1082	149.0035	0.1643	140	154
1	1049.0000	1.0000	9	0	14.4267	17.0203	149.0442	0.2275	141	158
1	1050.0000	1.0000	10	0	13.3300	16.9032	150.1255	0.3857	131	132
1	1051.0000	1.0000	9	0	8.8177	16.2492	155.3247	0.1887	132	139
1	1052.0000	1.0000	9	0	8.3047	16.1797	155.7845	0.2037	129	139
1	1053.0000	1.0000	10	0	8.5198	16.2080	155.5626	0.1505	137	140
1	1054.0000	1.0000	10	0	8.6365	16.2068	155.5274	0.1341	137	143
1	1055.0000	1.0000	8	0	7.0836	16.0175	157.3037	0.1234	138	138
1	1056.0000	1.0000	9	0	6.8884	15.9999	157.4253	0.1699	134	142
1	1057.0000	1.0000	9	0	6.3422	15.9092	158.1107	0.1401	133	139
1	1058.0000	1.0000	8	0	3.8163	15.3130	160.3263	0.4039	133	130
1	1059.0000	1.0000	8	0	1.3085	15.3980	162.2540	0.1812	123	134
1	1060.0000	1.0000	8	0	0.4931	15.3347	163.1537	0.1704	127	138
1	1061.0000	1.0000	9	0	1.0801	15.4123	162.5377	0.1353	129	144
1	1062.0000	1.0000	8	0	179.9761	164.7021	16.5660	0.2116	127	140
1	1063.0000	1.0000	8	0	179.8744	164.7534	16.3166	0.1044	130	138
1	1064.0000	1.0000	8	0	179.8454	164.7570	16.2563	0.1367	123	138
1	1065.0000	1.0000	8	0	179.7288	164.7407	16.1092	0.2477	133	139
1	1066.0000	1.0000	7	0	5.3747	15.4585	158.5259	0.3561	134	111
1	1067.0000	1.0000	8	0	8.1850	15.9630	155.7864	0.2166	126	124
1	1068.0000	1.0000	7	0	1.1626	15.1600	163.1075	1.3843	136	102
1	1069.0000	1.0000	8	0	173.3567	165.5273	10.0634	0.2459	126	109
1	1070.0000	1.0000	7	0	173.1287	165.6076	9.7629	0.2621	134	118
1	1071.0000	1.0000	8	0	172.6713	165.5992	9.5543	0.3409	125	115
1	1072.0000	1.0000	8	0	174.6292	165.8552	11.4389	0.4430	103	97
1	1073.0000	1.0000	8	0	174.2162	165.8142	10.9808	0.3254	114	98
1	1074.0000	1.0000	8	0	175.0576	165.7985	11.8529	0.2233	115	105
1	1075.0000	1.0000	7	0	2.8606	14.2154	161.3054	0.5188	115	88
1	1076.0000	1.0000	7	0	5.6005	14.6975	159.0764	0.2747	110	102
1	1077.0000	1.0000	8	0	7.0566	14.7517	157.6955	0.3972	100	95
0	1078.0000	1.0000	0	3	0.0000	0.0000	0.0000	0.0000	73	64
1	1079.0000	1.0000	7	0	173.4523	165.9099	7.4527	0.3354	72	67
1	1080.0000	1.0000	7	0	174.1616	165.9098	8.1409	0.2327	111	109
1	1081.0000	1.0000	10	0	174.1365	165.7567	8.3198	0.2439	126	132
1	1082.0000	1.0000	9	0	174.3308	165.7613	8.3885	0.1921	132	133
1	1083.0000	1.0000	9	0	173.9063	165.8380	8.2607	0.1054	121	132
1	1084.0000	1.0000	8	0	174.2592	165.9263	8.8019	0.3737	129	125
1	1085.0000	1.0000	9	0	169.1387	166.2252	3.8392	0.5003	128	135
1	1086.0000	1.0000	9	0	168.6687	166.0843	3.2865	0.3803	131	143
1	1087.0000	1.0000	9	0	168.5757	166.0187	2.9885	0.1389	133	143
1	1088.0000	1.0000	8	0	169.0887	165.9574	3.4751	0.2086	131	151
1	1089.0000	1.0000	9	0	168.8703	166.0031	3.4039	0.1338	129	142
1	1090.0000	1.0000	9	0	168.7407	165.9995	3.2926	0.1223	136	141
1	1091.0000	1.0000	9	0	169.1507	166.0506	3.6615	0.1437	133	140
1	1092.0000	1.0000	9	0	168.9568	166.0567	3.4720	0.2263	123	137
1	1093.0000	1.0000	8	0	168.4799	166.1661	2.6767	0.5119	105	85
0	1094.0000	1.0000	0	3	0.0000	0.0000	0.0000	0.0000	57	52
1	1095.0000	1.0000	8	0	55.7856	118.9512	62.9118	0.1746	97	76
1	1096.0000	1.0000	9	0	56.3147	119.0503	63.2981	0.2114	146	123
1	1097.0000	1.0000	9	0	56.1628	119.0323	63.2741	0.2501	153	132
1	1098.0000	1.0000	10	0	56.0909	119.1137	63.2336	0.1618	156	130
1	1099.0000	1.0000	10	0	55.9735	119.0433	63.1410	0.2549	148	129
1	1100.0000	1.0000	10	0	55.7692	118.6740	63.0630	0.4640	150	128
1	1101.0000	1.0000	10	0	56.0098	119.0928	63.1466	0.1857	140	129
1	1102.0000	1.0000	10	0	55.8546	119.1869	63.0910	0.2068	149	120
1	1103.0000	1.0000	10	0	56.0325	119.0773	63.1678	0.3218	146	125
1	1104.0000	1.0000	10	0	55.9130	119.1391	63.0620	0.1598	147	124
1	1105.0000	1.0000	10	0	55.9527	118.8548	63.0620	0.3679	146	120
1	1106.0000	1.0000	10	0	55.7284	118.9863	62.9252	0.3057	134	104
1	1107.0000	1.0000	8	0	55.6048	119.1488	62.7370	0.4442	107	91
1	1108.0000	1.0000	9	0	55.6699	118.8949	62.8924	0.2541	109	91
1	1109.0000	1.0000	9	0	56.3400	118.5549	62.8604	0.7922	97	75
1	1110.0000	1.0000	8	0	56.2644	119.0656	62.9224	0.5530	102	74
1	1111.0000	1.0000	9	0	55.9248	119.1238	63.1194	0.2337	138	102
1	1112.0000	1.0000	10	0	55.5725	119.5598	63.1571	0.2314	150	120
1	1113.0000	1.0000	10	0	55.6879	119.5742	63.2817	0.1310	157	137
1	1114.0000	1.0000	10	0	55.7404	119.6031	63.3281	0.1390	157	140
1	1115.0000	1.0000	10	0	55.8060	119.5790	63.3632	0.1422	161	146
1	1116.0000	1.0000	10	0	55.7869	119.5413	63.3784	0.1723	164	146
1	1117.0000	1.0000	10	0	55.7365	119.5423	63.3706	0.1988	147	134
1	1118.0000	1.0000	9	0	55.7150	119.3656	63.3968	0.2749	126	97
1	1119.0000	1.0000	9	0	55.9159	119.6285	63.4247	0.1273	154	135
1	1120.0000	1.0000	10	0	55.9325	119.5954	63.4363	0.1180	155	153
1	1121.0000	1.0000	10	0	56.0363	119.6224	63.4701	0.1780	174	151
1	1122.0000	1.0000	10	0	55.9400	119.5246	63.4402	0.1603	157	146
1	1123.0000	1.0000	10	0	56.0229	119.6258	63.4390	0.1323	172	142
1	1124.0000	1.0000	10	0	55.9209	119.6422	63.3789	0.1332	174	150
1	1125.0000	1.0000	10	0	56.0332	119.5969	63.4305	0.1430	164	145
1	1126.0000	1.0000	10	0	55.7455	119.7302	62.9113	0.3350	169	136
1	1127.0000	1.0000	10	0	55.7741	120.1401	62.4688	0.1668	158	148
1	1128.0000	1.0000	10	0	55.8537	120.1014	62.4667	0.2315	159	149
1	1129.0000	1.0000	9	0	55.7209	120.0532	62.3648	0.1505	163	153
1	1130.0000	1.0000	10	0	55.7873	119.9880	62.4085	0.1142	157	147
1	1131.0000	1.0000	10	0	55.7620	120.0350	62.3646	0.2776	159	152
1	1132.0000	1.0000	10	0	55.7844	120.0016	62.3769	0.1859	188	150
1	1133.0000	1.0000	10	0	55.8412	120.1066	62.3984	0.1772	155	154
1	1134.0000	1.0000	10	0	55.8056	120.0690	62.3920	0.1998	159	149
1	1135.0000	1.0000	10	0	55.7991	120.1034	62.3787	0.1539	155	146
1	1136.0000	1.0000	10	0	55.7471	120.0280	62.3847	0.1620	153	149
1	1137.0000	1.0000	10	0	55.6931	120.1095	62.2551	0.1972	152	141
1	1138.0000	1.0000	10	0	55.8538	120.1431	62.3536	0.1677	156	145
1	1139.0000	1.0000	10	0	55.7094	120.1371	62.3759	0.2314	160	150
1	1140.0000	1.0000	10	0	55.8614	120.0718	62.4110	0.1743	161	149
1	1141.0000	1.0000	10	0	55.9157	120.0858	62.4576	0.1320	153	152
1	0.0000	2.0000	10	0	58.9253	165.2929	69.7408	0.2811	121	138
1	1.0000	2.0000	10	0	59.4277	165.0429	70.0411	0.2850	121	144
1	2.0000	2.0000	10	0	59.2351	165.2662	69.9091	0.2025	121	143
1	3.0000	2.0000	10	0	59.1058	165.2607	69.7124	0.2577	129	148
1	4.0000	2.0000	10	0	58.8087	165.2952	69.4401	0.1871	128	146
1	5.0000	2.0000	10	0	58.5787	165.4273	69.2090	0.1516	122	140
1	6.0000	2.0000	10	0	58.0622	165.4019	68.5707	0.2811	126	138
1	7.0000	2.0000	10	0	57.7946	165.5838	68.3238	0.2006	126	138
1	8.0000	2.0000	10	0	56.4662	165.5537	66.9704	0.4743	115	133
1	9.0000	2.0000	9	0	56.6425	165.6237	67.1277	0.2623	118	139
1	10.0000	2.0000	10	0	56.7909	165.5044	67.1524	0.3008	130	141
1	11.0000	2.0000	10	0	56.8893	165.8768	67.0990	0.4033	124	147
1	12.0000	2.0000	10	0	55.4502	166.0626	65.3801	0.4087	124	136
1	13.0000	2.0000	9	0	54.3213	166.1974	64.7892	0.5178	115	132
1	14.0000	2.0000	10	0	55.5510	166.1120	66.9341	0.2723	120	127
1	15.0000	2.0000	10	0	54.7857	166.0077	66.1867	0.3628	124	137
1	16.0000	2.0000	10	0	54.6428	166.1985	66.2148	0.2409	118	128
1	17.0000	2.0000	10	0	54.0154	165.9420	65.3921	0.6748	120	127
1	18.0000	2.0000	10	0	54.6643	166.2836	66.2596	0.1831	123	136
1	19.0000	2.0000	10	0	54.7620	165.8872	66.2117	0.2559	129	135
1	20.0000	2.0000	10	0	54.7732	165.7657	66.2973	0.3721	128	138
1	21.0000	2.0000	10	0	55.4314	165.6089	66.8366	0.3849	120	138
1	22.0000	2.0000	10	0	55.7989	165.3460	67.4137	0.3220	121	145
1	23.0000	2.0000	9	0	55.0394	165.4962	66.8043	0.2343	121	142
1	24.0000	2.0000	10	0	55.6245	165.4110	67.3405	0.1677	123	145
1	25.0000	2.0000	10	0	55.1088	165.2720	66.8680	0.1760	125	146
1	26.0000	2.0000	10	0	54.8804	165.2658	66.5583	0.2295	114	131
1	27.0000	2.0000	10	0	53.4935	165.2125	65.2944	0.5003	123	122
1	28.0000	2.0000	9	0	54.1765	165.6253	65.3032	0.1757	129	132
1	29.0000	2.0000	10	0	53.7366	165.8178	64.7816	0.3549	128	138
1	30.0000	2.0000	10	0	52.0248	165.8634	62.8731	0.6120	127	137
1	31.0000	2.0000	9	0	52.1540	166.1772	62.4668	0.2881	133	144
1	32.0000	2.0000	8	0	50.9904	166.5902	61.2409	0.1950	129	132
1	33.0000	2.0000	9	0	51.0512	166.5861	61.4104	0.3175	123	135
1	34.0000	2.0000	10	0	50.7076	166.7284	61.4741	0.2468	136	135
1	35.0000	2.0000	9	0	51.6582	166.5449	62.4025	0.1279	125	138
1	36.0000	2.0000	9	0	51.6394	166.5969	62.3450	0.1521	122	135
1	37.0000	2.0000	9	0	50.9426	166.6506	61.8273	0.2094	132	151
1	38.0000	2.0000	9	0	51.1817	166.6172	62.0040	0.1478	131	150
1	39.0000	2.0000	10	0	51.2459	166.6326	61.9686	0.1799	130	152
1	40.0000	2.0000	10	0	50.8488	166.6415	61.3897	0.2200	126	152
1	41.0000	2.0000	10	0	51.2083	166.4694	61.4305	0.2494	127	154
1	42.0000	2.0000	9	0	51.1463	166.5907	61.2149	0.1569	128	145
1	43.0000	2.0000	9	0	51.2930	166.6406	61.3094	0.1645	129	144
1	44.0000	2.0000	9	0	50.7238	166.6627	60.7990	0.2078	131	146
1	45.0000	2.0000	10	0	50.7806	166.8392	60.9869	0.1625	131	148
1	46.0000	2.0000	9	0	50.9282	166.7570	61.0547	0.2028	121	140
1	47.0000	2.0000	10	0	50.9550	166.6137	60.9637	0.1548	125	132
1	48.0000	2.0000	10	0	50.9831	166.6579	60.7376	0.1601	126	129
1	49.0000	2.0000	9	0	50.9976	166.6356	60.9382	0.1918	127	139
1	50.0000	2.0000	9	0	50.7163	166.5490	60.5474	0.1450	129	138
1	51.0000	2.0000	10	0	49.9655	167.0595	59.7893	0.2424	129	148
1	52.0000	2.0000	9	0	49.6265	167.1555	59.8150	0.1425	127	139
1	53.0000	2.0000	10	0	49.6297	167.1427	59.9811	0.1611	122	145
1	54.0000	2.0000	10	0	49.9861	166.9752	60.4549	0.2148	124	141
1	55.0000	2.0000	10	0	49.4770	166.9417	60.2411	0.1845	130	145
1	56.0000	2.0000	10	0	49.4784	166.8627	60.3768	0.1744	133	143
1	57.0000	2.0000	10	0	49.1394	166.9163	60.2617	0.1477	129	148
1	58.0000	2.0000	10	0	50.0248	166.7608	61.1323	0.2626	124	143
1	59.0000	2.0000	9	0	50.0189	166.6949	61.2284	0.1882	126	143
1	60.0000	2.0000	7	0	50.3640	166.6064	61.5481	0.1591	99	106
1	61.0000	2.0000	8	0	22.7294	17.7751	136.6951	0.1617	107	120
1	62.0000	2.0000	10	0	22.6445	17.7903	136.7429	0.1828	124	142
1	63.0000	2.0000	9	0	22.4411	17.8138	136.9925	0.1723	137	148
1	64.0000	2.0000	10	0	22.4077	17.8303	136.9484	0.1847	141	151
1	65.0000	2.0000	10	0	22.4817	17.8970	136.9222	0.2229	131	155
1	66.0000	2.0000	10	0	22.5467	17.9079	136.8670	0.1953	129	152
1	67.0000	2.0000	10	0	22.6726	17.9382	136.7658	0.1783	131	151
1	68.0000	2.0000	8	0	22.6709	17.8901	136.7272	0.1510	130	149
1	69.0000	2.0000	9	0	22.5859	17.9003	136.7741	0.1713	129	150
1	70.0000	2.0000	10	0	22.6442	17.8677	136.7145	0.1855	130	155
1	71.0000	2.0000	10	0	22.4359	17.8382	136.9300	0.1956	134	150
1	72.0000	2.0000	9	0	20.7339	17.2681	138.5841	0.1544	131	147
1	73.0000	2.0000	10	0	20.0483	17.1698	139.2588	0.2394	135	150
1	74.0000	2.0000	10	0	19.6271	17.0635	139.6781	0.2666	132	152
1	75.0000	2.0000	9	0	18.9809	16.8564	139.9257	0.2792	128	146
1	76.0000	2.0000	10	0	18.4102	16.6602	140.7264	0.2877	131	138
1	77.0000	2.0000	9	0	16.6079	16.3154	142.3477	0.3119	132	142
1	78.0000	2.0000	10	0	15.8974	16.2409	143.1724	0.1683	125	147
1	79.0000	2.0000	10	0	15.5274	16.2172	143.5983	0.1853	136	148
1	80.0000	2.0000	10	0	15.8967	16.2247	143.1985	0.1547	134	146
1	81.0000	2.0000	10	0	16.2697	16.3221	142.7528	0.3094	134	148
1	82.0000	2.0000	9	0	16.9069	16.3914	141.9194	0.2672	132	150
1	83.0000	2.0000	9	0	17.0382	16.4161	141.9378	0.1524	140	154
1	84.0000	2.0000	9	0	17.2700	16.4339	141.7438	0.1438	135	152
1	85.0000	2.0000	9	0	17.8418	16.5600	141.1735	0.2818	134	151
1	86.0000	2.0000	9	0	18.0563	16.6303	140.9422	0.1621	137	148
1	87.0000	2.0000	10	0	17.1680	16.3757	141.2348	0.4562	135	137
1	88.0000	2.0000	10	0	14.0108	15.7267	144.3153	0.3274	143	143
1	89.0000	2.0000	9	0	12.2097	15.4286	146.1107	0.1949	134	154
1	90.0000	2.0000	10	0	11.9876	15.4646	146.3419	0.1351	133	147
1	91.0000	2.0000	9	0	11.9195	15.4496	146.3289	0.1469	139	152
1	92.0000	2.0000	10	0	12.0038	15.5178	146.3050	0.1610	136	147
1	93.0000	2.0000	10	0	11.8797	15.5550	146.3195	0.2352	132	151
1	94.0000	2.0000	10	0	12.0720	15.4913	146.2099	0.1692	137	152
1	95.0000	2.0000	10	0	12.3054	15.5396	145.9957	0.2015	135	152
1	96.0000	2.0000	9	0	12.4871	15.4975	145.8122	0.2195	137	152
1	97.0000	2.0000	10	0	12.6213	15.5859	145.6289	0.1710	138	154
1	98.0000	2.0000	8	0	12.3371	15.5589	145.9198	0.2076	135	144
1	99.0000	2.0000	9	0	12.3560	15.4760	146.0958	0.1203	134	134
1	100.0000	2.0000	10	0	11.9338	15.3793	146.3410	0.1982	130	134
1	101.0000	2.0000	9	0	11.6539	15.2991	146.7546	0.1498	135	144
1	102.0000	2.0000	10	0	11.7992	15.4125	146.5815	0.2054	137	149
1	103.0000	2.0000	9	0	11.7318	15.4262	146.6478	0.1514	134	148
1	104.0000	2.0000	9	0	11.8902	15.4298	146.4691	0.1194	136	154
1	105.0000	2.0000	10	0	12.5511	15.5587	145.7210	0.2356	137	157
1	106.0000	2.0000	10	0	12.2766	15.5260	146.0715	0.1462	137	160
1	107.0000	2.0000	9	0	12.5162	15.5331	145.8866	0.1631	136	158
1	108.0000	2.0000	9	0	12.2688	15.5154	145.9827	0.1758	136	155
1	109.0000	2.0000	10	0	12.6005	15.5876	145.7355	0.2248	137	155
1	110.0000	2.0000	10	0	12.3459	15.5605	145.9778	0.1900	135	153
1	111.0000	2.0000	9	0	12.7965	15.5176	145.4446	0.1661	139	156
1	112.0000	2.0000	9	0	12.4875	15.5626	145.6687	0.1369	142	157
1	113.0000	2.0000	9	0	12.5420	15.5042	145.5787	0.1658	139	158
1	114.0000	2.0000	9	0	12.8328	15.5134	145.2705	0.1569	138	158
1	115.0000	2.0000	10	0	12.6475	15.5409	145.4544	0.1661	141	157
1	116.0000	2.0000	9	0	12.8528	15.5204	145.2888	0.1707	136	161
1	117.0000	2.0000	10	0	12.8975	15.5325	145.1970	0.1831	140	154
1	118.0000	2.0000	9	0	12.9116	15.5508	145.1999	0.2846	141	160
1	119.0000	2.0000	10	0	12.8735	15.5481	145.2549	0.1459	134	154
1	120.0000	2.0000	9	0	13.4423	15.6667	144.5805	0.3908	135	135
1	121.0000	2.0000	10	0	15.5284	16.0947	142.6750	0.1994	136	157
1	122.0000	2.0000	9	0	15.1738	16.0011	143.0236	0.2275	132	157
1	123.0000	2.0000	9	0	14.8372	15.9999	143.3294	0.1531	139	161
1	124.0000	2.0000	9	0	14.6293	15.9151	143.4603	0.1565	140	161
1	125.0000	2.0000	10	0	14.8034	16.0349	143.3631	0.1306	137	163
1	126.0000	2.0000	10	0	15.3216	16.1214	142.7790	0.2044	134	153
1	127.0000	2.0000	10	0	15.9475	16.3728	142.1864	0.2827	137	161
1	128.0000	2.0000	10	0	16.4226	16.4137	141.9122	0.1688	140	159
1	129.0000	2.0000	10	0	16.3957	16.4169	141.9971	0.2470	140	155
1	130.0000	2.0000	10	0	16.8756	16.4539	141.5125	0.2596	142	155
1	131.0000	2.0000	10	0	17.3382	16.5819	141.0023	0.1916	138	156
1	132.0000	2.0000	10	0	17.2717	16.6176	141.0044	0.1968	140	153
1	133.0000	2.0000	10	0	17.6023	16.6458	140.8153	0.1670	140	151
1	134.0000	2.0000	9	0	18.0200	16.7118	140.3335	0.2428	139	158
1	135.0000	2.0000	10	0	17.9041	16.6883	140.3955	0.1814	136	153
1	136.0000	2.0000	10	0	18.0291	16.7361	140.3675	0.1758	137	153
1	137.0000	2.0000	9	0	18.0812	16.7385	140.2784	0.1924	138	150
1	138.0000	2.0000	9	0	19.5142	16.7626	139.1203	0.3402	135	134
1	139.0000	2.0000	9	0	20.0252	17.2168	138.6741	0.2699	131	139
1	140.0000	2.0000	10	0	20.6012	17.3595	138.2354	0.1671	135	143
1	141.0000	2.0000	10	0	20.2550	17.3606	138.4746	0.2397	136	140
1	142.0000	2.0000	9	0	21.0606	17.4134	137.7182	0.1579	139	141
1	143.0000	2.0000	10	0	21.0397	17.4545	137.9062	0.1849	136	149
1	144.0000	2.0000	10	0	20.7733	17.3495	138.0172	0.1644	135	149
1	145.0000	2.0000	10	0	21.1556	17.4006	137.5142	0.3170	140	149
1	146.0000	2.0000	10	0	20.5137	17.4346	138.2876	0.3737	140	149
1	147.0000	2.0000	10	0	18.1031	16.5933	140.2831	0.4718	140	126
1	148.0000	2.0000	10	0	15.7203	16.2898	142.3255	0.2182	139	145
1	149.0000	2.0000	10	0	15.7210	16.2889	142.3959	0.1577	138	153
1	150.0000	2.0000	10	0	15.4519	16.2857	142.6636	0.1742	136	156
1	151.0000	2.0000	10	0	15.6225	16.2307	142.5203	0.1596	138	162
1	152.0000	2.0000	10	0	15.6792	16.2873	142.5400	0.1268	136	154
1	153.0000	2.0000	10	0	15.9081	16.2803	142.4143	0.1850	142	164
1	154.0000	2.0000	10	0	15.7708	16.2344	142.4233	0.1724	136	157
1	155.0000	2.0000	10	0	15.8875	16.2819	142.2504	0.2136	139	162
1	156.0000	2.0000	10	0	16.0786	16.3028	142.1710	0.1568	144	162
1	157.0000	2.0000	10	0	16.2474	16.3162	141.9650	0.2233	138	165
1	158.0000	2.0000	9	0	15.6934	16.3527	142.5855	0.2156	141	165
1	159.0000	2.0000	10	0	15.9135	16.4172	142.3416	0.1948	143	160
1	160.0000	2.0000	10	0	16.6397	16.4837	141.7820	0.1464	140	161
1	161.0000	2.0000	10	0	16.9832	16.4863	141.4586	0.1885	144	151
1	162.0000	2.0000	10	0	16.1072	16.3690	142.2632	0.1972	139	158
1	163.0000	2.0000	10	0	16.1180	16.3167	142.2418	0.2521	139	156
1	164.0000	2.0000	9	0	15.4852	16.2985	142.7953	0.1802	137	157
1	165.0000	2.0000	9	0	15.2475	16.1708	142.9310	0.1958	138	161
1	166.0000	2.0000	9	0	15.0164	16.2010	143.2297	0.2132	131	165
1	167.0000	2.0000	10	0	15.3461	16.2444	142.9300	0.1602	138	164
1	168.0000	2.0000	9	0	15.0954	16.2139	143.1639	0.1511	141	159
1	169.0000	2.0000	10	0	15.8519	16.2330	142.5199	0.1808	140	155
1	170.0000	2.0000	10	0	15.7887	16.3570	142.7029	0.1630	138	153
1	171.0000	2.0000	9	0	16.0785	16.3507	142.4235	0.1857	142	160
1	172.0000	2.0000	10	0	16.1605	16.3914	142.3830	0.2588	138	156
1	173.0000	2.0000	10	0	16.2586	16.4334	142.1947	0.1605	139	165
1	174.0000	2.0000	9	0	16.4244	16.4544	142.1772	0.1092	134	162
1	175.0000	2.0000	9	0	16.5563	16.5411	141.9343	0.2518	133	159
1	176.0000	2.0000	9	0	17.0377	16.5178	141.5880	0.2029	135	156
1	177.0000	2.0000	10	0	16.3648	16.4593	142.2535	0.1817	137	151
1	178.0000	2.0000	9	0	15.8835	16.4184	142.7407	0.1898	142	164
1	179.0000	2.0000	10	0	15.9746	16.3758	142.6302	0.1572	148	158
1	180.0000	2.0000	9	0	15.9678	16.3837	142.6899	0.2426	141	163
1	181.0000	2.0000	10	0	15.9526	16.3002	142.5976	0.2655	134	158
1	182.0000	2.0000	9	0	15.0467	16.2695	143.5790	0.2049	131	154
1	183.0000	2.0000	10	0	15.0126	16.2175	143.5321	0.2170	133	152
1	184.0000	2.0000	9	0	14.7125	16.1051	143.8152	0.1814	132	158
1	185.0000	2.0000	10	0	14.2603	15.9866	144.2000	0.2329	134	154
1	186.0000	2.0000	10	0	14.8725	15.8984	143.6897	0.3192	134	161
1	187.0000	2.0000	10	0	14.3430	15.9816	144.1557	0.1580	133	159
1	188.0000	2.0000	10	0	13.9454	15.9782	144.5512	0.1893	135	155
1	189.0000	2.0000	9	0	13.4581	15.8379	144.9455	0.2750	136	157
1	190.0000	2.0000	10	0	12.7623	15.6994	145.6024	0.1831	138	153
1	191.0000	2.0000	10	0	12.3325	15.6596	146.0994	0.1408	136	157
1	192.0000	2.0000	9	0	12.6658	15.6522	145.7529	0.2138	139	153
1	193.0000	2.0000	9	0	12.6027	15.7041	145.8852	0.2349	139	154
1	194.0000	2.0000	10	0	13.1646	15.7512	145.1324	0.3036	135	148
1	195.0000	2.0000	9	0	12.9926	15.7351	145.4282	0.1696	132	142
1	196.0000	2.0000	9	0	13.0172	15.6434	145.5048	0.1958	122	123
1	197.0000	2.0000	8	0	13.0136	15.6876	145.4741	0.2407	129	124
1	198.0000	2.0000	8	0	12.9765	15.6465	145.5372	0.2708	119	123
1	199.0000	2.0000	9	0	13.2946	15.8884	145.1530	0.2844	120	135
1	200.0000	2.0000	9	0	13.8066	15.9401	144.6269	0.1751	132	153
1	201.0000	2.0000	9	0	14.2249	15.9444	144.0641	0.4578	133	144
1	202.0000	2.0000	9	0	16.2267	16.4700	142.5174	0.0760	134	149
1	203.0000	2.0000	10	0	16.4664	16.5342	142.2083	0.1616	157	151
1	204.0000	2.0000	10	0	16.2780	16.5021	142.4526	0.2272	134	157
1	205.0000	2.0000	9	0	16.4897	16.5826	142.2139	0.1749	132	151
1	206.0000	2.0000	9	0	16.3695	16.5311	142.3257	0.2042	136	159
1	207.0000	2.0000	10	0	16.5323	16.5839	142.2313	0.1694	132	149
1	208.0000	2.0000	10	0	15.6046	16.1524	143.2115	0.4161	138	139
1	209.0000	2.0000	9	0	13.6586	15.6772	144.9858	0.4720	137	146
1	210.0000	2.0000	9	0	16.1470	16.4075	142.7926	0.2192	140	146
1	211.0000	2.0000	8	0	16.2892	16.4864	142.6310	0.1638	138	147
1	212.0000	2.0000	10	0	16.6417	16.4397	142.2482	0.3071	141	158
1	213.0000	2.0000	10	0	15.3898	16.2836	143.5802	0.2372	141	156
1	214.0000	2.0000	10	0	14.7643	16.1793	144.0142	0.2513	137	156
1	215.0000	2.0000	9	0	15.2590	16.3044	143.7209	0.2053	131	154
1	216.0000	2.0000	9	0	14.9143	16.2793	143.9990	0.1769	135	158
1	217.0000	2.0000	9	0	15.0110	16.2481	143.8381	0.2172	140	159
1	218.0000	2.0000	9	0	15.4991	16.3683	143.4531	0.1592	135	162
1	219.0000	2.0000	10	0	15.6591	16.4278	143.2821	0.1724	138	161
1	220.0000	2.0000	10	0	15.4443	16.4063	143.5021	0.2057	137	161
1	221.0000	2.0000	9	0	15.5822	16.3171	143.3680	0.2321	131	168
1	222.0000	2.0000	9	0	14.5203	16.1840	144.3302	0.2205	133	159
1	223.0000	2.0000	9	0	14.0531	16.1607	144.7728	0.2442	136	155
1	224.0000	2.0000	10	0	14.1806	16.1891	144.5765	0.2000	135	156
1	225.0000	2.0000	9	0	14.5545	16.2313	144.2760	0.1886	135	156
1	226.0000	2.0000	10	0	14.7125	16.1732	144.0761	0.2324	137	157
1	227.0000	2.0000	9	0	15.0923	16.3057	143.7422	0.2781	134	153
1	228.0000	2.0000	10	0	15.3749	16.3464	143.5571	0.2089	144	165
1	229.0000	2.0000	9	0	14.8676	16.2316	143.9361	0.2281	135	156
1	230.0000	2.0000	9	0	13.8870	16.1414	144.9067	0.2291	136	159
1	231.0000	2.0000	9	0	13.9687	16.2134	144.7721	0.2790	137	160
1	232.0000	2.0000	9	0	14.2512	16.2158	144.6174	0.1950	133	158
1	233.0000	2.0000	9	0	14.1431	16.1486	144.7842	0.2019	137	153
1	234.0000	2.0000	9	0	14.5698	16.1885	144.3713	0.1915	132	157
1	235.0000	2.0000	9	0	14.2686	16.1427	144.6519	0.2119	137	155
1	236.0000	2.0000	9	0	15.1151	16.2706	143.7758	0.1959	136	153
1	237.0000	2.0000	9	0	14.6528	16.2026	144.3106	0.1856	130	151
1	238.0000	2.0000	9	0	14.3492	16.1500	144.4128	0.2180	132	147
1	239.0000	2.0000	10	0	14.3838	16.1607	144.5789	0.2984	121	127
1	240.0000	2.0000	9	0	15.5059	16.2876	143.4177	0.2077	134	149
1	241.0000	2.0000	10	0	15.9272	16.3291	143.2801	0.2759	136	150
1	242.0000	2.0000	10	0	15.7073	16.3879	143.3872	0.1586	140	160
1	243.0000	2.0000	9	0	14.8242	16.3054	144.2332	0.3823	138	157
1	244.0000	2.0000	9	0	15.5231	16.3532	143.6655	0.1799	135	156
1	245.0000	2.0000	9	0	16.0790	16.3736	143.0797	0.3833	158	144
1	246.0000	2.0000	10	0	18.8266	16.9092	140.3408	0.3392	158	151
1	247.0000	2.0000	9	0	18.7674	17.1378	140.4667	0.2834	132	153
1	248.0000	2.0000	10	0	18.9626	17.1381	140.3431	0.1659	138	152
1	249.0000	2.0000	10	0	18.4469	17.0231	140.9070	0.2004	142	160
1	250.0000	2.0000	9	0	16.9088	16.7262	142.3905	0.2423	132	158
1	251.0000	2.0000	10	0	16.2369	16.5875	143.0280	0.1861	140	162
1	252.0000	2.0000	9	0	15.9266	16.5061	143.2719	0.1724	137	156
1	253.0000	2.0000	9	0	15.8919	16.4859	143.2257	0.1918	134	162
1	254.0000	2.0000	9	0	15.4944	16.4177	143.6722	0.1471	137	159
1	255.0000	2.0000	9	0	15.3239	16.3764	143.8182	0.1979	133	165
1	256.0000	2.0000	9	0	15.4281	16.3694	143.8255	0.1826	145	155
1	257.0000	2.0000	9	0	15.3737	16.4241	143.7477	0.2053	136	163
1	258.0000	2.0000	9	0	15.9767	16.5022	143.1426	0.2065	132	158
1	259.0000	2.0000	9	0	16.2943	16.4912	142.9672	0.2102	136	157
1	260.0000	2.0000	9	0	18.1808	16.8994	141.2615	0.2632	126	151
1	261.0000	2.0000	9	0	17.9578	16.9427	141.2579	0.0987	137	160
1	262.0000	2.0000	9	0	17.9082	16.8037	141.2940	0.2238	137	162
1	263.0000	2.0000	9	0	16.6383	16.6224	142.5377	0.1957	136	161
1	264.0000	2.0000	9	0	15.6460	16.4065	143.4693	0.1830	136	164
1	265.0000	2.0000	9	0	15.3916	16.3971	143.7442	0.1801	133	161
1	266.0000	2.0000	9	0	15.5474	16.3875	143.5741	0.2121	137	158
1	267.0000	2.0000	10	0	15.6009	16.4316	143.4569	0.2215	134	154
1	268.0000	2.0000	9	0	16.1237	16.4358	142.9939	0.1641	139	157
1	269.0000	2.0000	9	0	16.4875	16.5886	142.6491	0.1537	135	160
1	270.0000	2.0000	9	0	17.1222	16.7143	142.1076	0.1686	134	159
1	271.0000	2.0000	9	0	17.1658	16.6304	141.9433	0.2365	134	157
1	272.0000	2.0000	10	0	16.5590	16.5440	142.5412	0.2395	130	160
1	273.0000	2.0000	9	0	15.8847	16.4932	143.2574	0.1742	131	161
1	274.0000	2.0000	9	0	15.4807	16.4312	143.4282	0.2556	131	151
1	275.0000	2.0000	9	0	17.0550	16.5358	142.0528	0.2375	131	149
1	276.0000	2.0000	9	0	16.7201	16.5594	142.3443	0.2434	126	148
1	277.0000	2.0000	10	0	16.5756	16.6528	142.5687	0.3382	127	151
1	278.0000	2.0000	9	0	16.8680	16.6833	142.3095	0.2779	131	157
1	279.0000	2.0000	9	0	17.0278	16.7170	142.1806	0.1769	132	164
1	280.0000	2.0000	9	0	16.5979	16.6324	142.6403	0.2425	136	161
1	281.0000	2.0000	9	0	16.9319	16.6469	142.2021	0.2061	133	162
1	282.0000	2.0000	9	0	16.6451	16.6641	142.6172	0.2291	138	161
1	283.0000	2.0000	10	0	16.6718	16.6267	142.5916	0.2375	144	154
1	284.0000	2.0000	9	0	17.2299	16.6972	142.0490	0.2096	131	158
1	285.0000	2.0000	9	0	17.3980	16.8327	141.8579	0.2755	133	158
1	286.0000	2.0000	9	0	18.1038	16.9576	141.1632	0.1642	138	165
1	287.0000	2.0000	9	0	18.1480	17.0124	141.0446	0.1979	139	164
1	288.0000	2.0000	9	0	18.5806	17.0673	140.7414	0.2095	137	153
1	289.0000	2.0000	9	0	19.0000	17.1132	140.3999	0.2104	137	156
1	290.0000	2.0000	9	0	18.9990	17.1780	140.3915	0.1744	136	155
1	291.0000	2.0000	9	0	18.5518	17.0345	140.6571	0.2697	132	161
1	292.0000	2.0000	9	0	18.5542	17.0898	140.8403	0.1780	135	160
1	293.0000	2.0000	9	0	17.7208	16.9565	141.6452	0.1812	134	156
1	294.0000	2.0000	9	0	18.4042	16.9121	141.1262	0.2775	133	158
1	295.0000	2.0000	9	0	18.0621	16.9430	141.2675	0.2115	135	157
1	296.0000	2.0000	9	0	18.5777	17.0314	140.7879	0.2603	137	159
1	297.0000	2.0000	9	0	18.7086	17.0804	140.6144	0.1870	134	153
1	298.0000	2.0000	9	0	19.4720	17.2204	139.7942	0.1897	136	158
1	299.0000	2.0000	9	0	19.0691	17.1196	140.2067	0.2204	134	156
1	300.0000	2.0000	9	0	19.4579	17.2430	139.7090	0.2757	141	155
1	301.0000	2.0000	9	0	20.6907	17.2505	138.7990	0.3096	133	130
1	302.0000	2.0000	10	0	20.1233	17.3258	138.9937	0.3578	129	139
1	303.0000	2.0000	9	0	20.1052	17.3463	139.2331	0.1503	134	145
1	304.0000	2.0000	9	0	19.8604	17.3423	139.5791	0.1738	140	148
1	305.0000	2.0000	9	0	19.0056	17.2427	140.3280	0.2228	137	158
1	306.0000	2.0000	9	0	18.8714	17.1774	140.4757	0.1636	140	159
1	307.0000	2.0000	10	0	18.7116	17.1278	140.6179	0.1918	145	166
1	308.0000	2.0000	10	0	18.7380	17.0807	140.5987	0.1670	135	155
1	309.0000	2.0000	9	0	18.6077	17.1072	140.5882	0.2853	136	153
1	310.0000	2.0000	10	0	18.7210	17.0307	140.5502	0.2562	131	151
1	311.0000	2.0000	9	0	18.7233	16.9615	140.4588	0.3205	133	158
1	312.0000	2.0000	9	0	18.2641	17.0285	140.9974	0.1677	133	156
1	313.0000	2.0000	9	0	18.6095	17.0299	140.6566	0.2043	134	155
1	314.0000	2.0000	9	0	18.7726	17.0176	140.3842	0.1389	132	152
1	315.0000	2.0000	9	0	17.8907	16.9838	141.2977	0.2119	133	159
1	316.0000	2.0000	9	0	18.5425	16.9942	140.6874	0.3138	129	158
1	317.0000	2.0000	9	0	17.9930	17.0031	141.2259	0.2285	131	161
1	318.0000	2.0000	9	0	18.6169	16.9846	140.5805	0.1951	132	156
1	319.0000	2.0000	9	0	18.4608	17.0758	140.7729	0.2199	134	157
1	320.0000	2.0000	9	0	18.8804	17.1273	140.4185	0.1893	130	154
1	321.0000	2.0000	9	0	19.1058	17.1746	140.1936	0.1419	134	154
1	322.0000	2.0000	10	0	19.8428	17.3166	139.4475	0.1842	130	153
1	323.0000	2.0000	9	0	19.7205	17.2603	139.6605	0.1077	134	153
1	324.0000	2.0000	9	0	19.6435	17.2861	139.5743	0.1982	132	159
1	325.0000	2.0000	9	0	19.5925	17.1907	139.7281	0.1532	136	160
1	326.0000	2.0000	9	0	18.8335	16.8770	140.1286	0.2554	130	157
1	327.0000	2.0000	9	0	17.7094	16.7690	141.1536	0.2962	130	161
1	328.0000	2.0000	9	0	17.5936	16.6339	141.3629	0.2353	135	154
1	329.0000	2.0000	9	0	17.4661	16.3441	141.2897	0.4892	128	151
1	330.0000	2.0000	10	0	16.2157	16.3497	142.6632	0.2244	138	153
1	331.0000	2.0000	9	0	16.4576	16.3913	142.4304	0.2398	141	159
1	332.0000	2.0000	9	0	16.4161	16.3493	142.5136	0.1706	134	157
1	333.0000	2.0000	9	0	16.1305	16.2848	142.7664	0.1955	140	153
1	334.0000	2.0000	9	0	16.3747	16.3106	142.6932	0.1274	133	151
1	335.0000	2.0000	9	0	16.3652	16.2586	142.6640	0.1488	134	153
1	336.0000	2.0000	10	0	16.5550	16.3384	142.4710	0.1725	132	159
1	337.0000	2.0000	10	0	16.4998	16.3185	142.5426	0.2286	134	156
1	338.0000	2.0000	9	0	16.1966	16.2288	142.9350	0.1735	133	152
1	339.0000	2.0000	9	0	16.2683	16.1225	143.0364	0.1392	132	147
1	340.0000	2.0000	9	0	16.3660	16.1664	142.7529	0.1798	133	145
1	341.0000	2.0000	9	0	16.1998	16.2220	143.0270	0.2182	135	157
1	342.0000	2.0000	9	0	15.6579	16.1782	143.3924	0.2554	133	155
1	343.0000	2.0000	9	0	15.5269	16.1023	143.6262	0.1619	133	151
1	344.0000	2.0000	10	0	16.2469	16.0950	143.0046	0.1954	126	146
1	345.0000	2.0000	10	0	15.3083	15.9365	143.8522	0.1576	123	154
1	346.0000	2.0000	10	0	15.3786	15.9874	143.7502	0.1697	130	150
1	347.0000	2.0000	10	0	15.1064	15.8239	144.0333	0.2059	134	156
1	348.0000	2.0000	10	0	14.8683	15.8455	144.3033	0.2342	133	154
1	349.0000	2.0000	10	0	14.8823	15.8193	144.2685	0.1835	132	154
1	350.0000	2.0000	10	0	14.6397	15.7908	144.4983	0.2012	141	157
1	351.0000	2.0000	10	0	14.9470	15.8419	144.2591	0.1902	147	150
1	352.0000	2.0000	9	0	14.8711	15.7814	144.4498	0.1623	133	156
1	353.0000	2.0000	10	0	14.9886	15.6903	144.1463	0.2019	136	157
1	354.0000	2.0000	9	0	15.0542	15.7905	144.0934	0.1736	141	153
1	355.0000	2.0000	10	0	15.3655	15.8708	143.8202	0.1927	135	150
1	356.0000	2.0000	10	0	15.8168	15.9473	143.4036	0.1895	135	151
1	357.0000	2.0000	10	0	16.4286	16.0545	142.7167	0.1392	127	147
1	358.0000	2.0000	10	0	16.5550	16.0777	142.6165	0.1972	130	152
1	359.0000	2.0000	9	0	17.0013	16.0683	142.2463	0.1620	128	148
1	360.0000	2.0000	10	0	16.2750	16.1001	142.8595	0.2999	128	157
1	361.0000	2.0000	10	0	17.4748	16.1946	141.6927	0.2230	132	155
1	362.0000	2.0000	10	0	17.7942	16.2810	141.5435	0.1544	144	151
1	363.0000	2.0000	10	0	18.1019	16.3546	141.1621	0.2666	127	156
1	364.0000	2.0000	10	0	17.5605	16.1930	141.9097	0.3079	139	154
1	365.0000	2.0000	10	0	17.9489	16.2360	141.5665	0.2345	125	156
1	366.0000	2.0000	9	0	17.7943	16.2607	141.6628	0.2546	140	165
1	367.0000	2.0000	10	0	17.8229	16.2128	141.6886	0.1493	137	165
1	368.0000	2.0000	10	0	18.0031	16.1548	141.4220	0.1752	133	157
1	369.0000	2.0000	10	0	18.2173	16.1712	141.1654	0.1974	122	155
1	370.0000	2.0000	10	0	18.2389	16.1649	141.3543	0.1637	142	153
1	371.0000	2.0000	9	0	19.0603	16.2915	140.4178	0.1504	133	150
1	372.0000	2.0000	9	0	19.5565	16.3400	140.1901	0.2411	139	150
1	373.0000	2.0000	9	0	19.2509	16.3266	140.6436	0.0923	132	152
1	374.0000	2.0000	10	0	19.1911	16.3042	140.7422	0.1695	132	161
1	375.0000	2.0000	9	0	18.2257	16.2251	141.6788	0.2010	132	158
1	376.0000	2.0000	10	0	18.4474	16.1135	141.4808	0.1703	129	157
1	377.0000	2.0000	10	0	18.1557	16.0483	141.7170	0.1871	134	160
1	378.0000	2.0000	10	0	17.5683	16.0582	142.2807	0.2385	133	157
1	379.0000	2.0000	10	0	17.9765	16.0315	141.8698	0.1705	134	160
1	380.0000	2.0000	10	0	17.7615	15.9966	142.1671	0.1464	127	152
1	381.0000	2.0000	10	0	17.5974	15.8858	142.3530	0.1148	110	128
1	382.0000	2.0000	9	0	17.5194	15.8766	142.3078	0.1641	121	139
1	383.0000	2.0000	9	0	17.6838	15.9262	142.2240	0.2315	126	153
1	384.0000	2.0000	10	0	17.5098	15.8567	142.3878	0.1345	129	149
1	385.0000	2.0000	9	0	17.3863	15.8430	142.5596	0.1673	130	154
1	386.0000	2.0000	9	0	17.0824	15.7751	142.8523	0.1461	132	155
1	387.0000	2.0000	9	0	16.8662	15.7469	142.9240	0.2418	131	158
1	388.0000	2.0000	9	0	16.5232	15.6050	143.3214	0.1948	137	160
1	389.0000	2.0000	9	0	15.9432	15.6095	143.9207	0.2265	132	158
1	390.0000	2.0000	9	0	16.2145	15.5924	143.7151	0.1294	131	156
1	391.0000	2.0000	10	0	16.4784	15.5765	143.3872	0.2096	131	155
1	392.0000	2.0000	9	0	16.6950	15.5547	143.1385	0.2067	133	160
1	393.0000	2.0000	9	0	16.5701	15.6396	143.3073	0.1841	131	164
1	394.0000	2.0000	9	0	16.2479	15.6226	143.7317	0.2146	135	161
1	395.0000	2.0000	9	0	16.9675	15.6143	142.9182	0.1712	134	159
1	396.0000	2.0000	9	0	16.6984	15.6017	143.2301	0.2459	130	155
1	397.0000	2.0000	9	0	16.6215	15.6104	143.2459	0.2292	128	154
1	398.0000	2.0000	9	0	15.9202	15.4727	143.8832	0.1791	129	157
1	399.0000	2.0000	9	0	15.5914	15.2880	144.0840	0.2033	127	157
1	400.0000	2.0000	9	0	14.7948	15.2059	144.8624	0.1932	144	152
1	401.0000	2.0000	9	0	15.2159	15.1806	144.4206	0.2045	129	150
1	402.0000	2.0000	8	0	15.3642	15.1725	144.3764	0.2499	132	150
1	403.0000	2.0000	9	0	15.0912	15.0586	144.5795	0.2306	133	148
1	404.0000	2.0000	8	0	14.9999	15.0649	144.6879	0.1434	127	148
1	405.0000	2.0000	9	0	14.7611	15.0708	144.8662	0.1470	126	142
1	406.0000	2.0000	9	0	15.1120	15.0658	144.5167	0.2053	127	144
1	407.0000	2.0000	8	0	15.2921	15.0729	144.4184	0.1676	128	144
1	408.0000	2.0000	9	0	15.0852	15.0709	144.5858	0.2087	124	152
1	409.0000	2.0000	10	0	15.1394	15.0470	144.4755	0.1824	131	152
1	410.0000	2.0000	9	0	15.4010	15.0395	144.3065	0.1998	128	146
1	411.0000	2.0000	9	0	16.9289	15.0946	142.9687	0.3563	128	138
1	412.0000	2.0000	10	0	18.7886	15.6962	141.4236	0.2005	129	148
1	413.0000	2.0000	10	0	18.8584	15.6287	141.3450	0.1132	133	151
1	414.0000	2.0000	9	0	18.8231	15.5861	141.3643	0.1555	133	150
1	415.0000	2.0000	9	0	18.7759	15.5421	141.3719	0.1982	127	149
1	416.0000	2.0000	9	0	18.5511	15.4282	141.6788	0.2119	128	157
1	417.0000	2.0000	9	0	18.1415	15.4128	142.0034	0.1054	126	154
1	418.0000	2.0000	9	0	18.1153	15.3427	142.0884	0.1687	124	149
1	419.0000	2.0000	10	0	18.0619	15.3000	142.1435	0.1463	121	148
1	420.0000	2.0000	9	0	18.1623	15.2781	142.0059	0.2203	128	149
1	421.0000	2.0000	10	0	17.1572	15.1183	143.0471	0.3352	124	155
1	422.0000	2.0000	9	0	17.2662	15.0155	143.1394	0.2019	125	148
1	423.0000	2.0000	9	0	17.2046	14.9511	143.2541	0.1726	130	154
1	424.0000	2.0000	9	0	17.3592	14.9812	143.0677	0.1727	125	143
1	425.0000	2.0000	9	0	17.4359	14.9375	143.0554	0.1229	129	151
1	426.0000	2.0000	9	0	17.1138	14.8789	143.3973	0.1761	120	137
1	427.0000	2.0000	8	0	17.6107	14.7802	142.9776	0.1959	121	122
1	428.0000	2.0000	10	0	17.6083	14.8502	142.8999	0.1797	134	139
1	429.0000	2.0000	9	0	17.6477	14.8931	142.8471	0.1975	125	143
1	430.0000	2.0000	9	0	17.9451	14.9185	142.7227	0.2701	129	142
1	431.0000	2.0000	9	0	18.6293	14.9267	142.0468	0.1817	125	149
1	432.0000	2.0000	10	0	18.1680	14.9312	142.4720	0.1651	127	152
1	433.0000	2.0000	9	0	18.2015	14.8617	142.5132	0.1969	131	150
1	434.0000	2.0000	9	0	18.5759	14.8768	142.1210	0.1569	136	159
1	435.0000	2.0000	10	0	18.3127	14.7947	142.4880	0.1566	137	157
1	436.0000	2.0000	10	0	18.4101	14.7502	142.2654	0.2371	137	154
1	437.0000	2.0000	9	0	18.2865	14.7456	142.5205	0.2008	134	145
1	438.0000	2.0000	9	0	18.6276	14.7311	142.0879	0.1561	139	147
1	439.0000	2.0000	9	0	20.5596	14.9198	140.3107	0.4490	136	138
1	440.0000	2.0000	9	0	21.6398	15.4288	139.4764	0.2587	133	136
1	441.0000	2.0000	10	0	21.7899	15.4565	139.3324	0.1445	130	153
1	442.0000	2.0000	10	0	21.6278	15.4034	139.4658	0.1904	126	143
1	443.0000	2.0000	10	0	21.7262	15.3640	139.5722	0.2659	128	154
1	444.0000	2.0000	10	0	21.3128	15.2555	139.9425	0.1882	128	156
1	445.0000	2.0000	10	0	20.9202	15.2856	140.3076	0.1634	130	149
1	446.0000	2.0000	10	0	20.8307	15.2346	140.4883	0.1834	132	154
1	447.0000	2.0000	10	0	21.0438	15.2231	140.1929	0.2133	133	160
1	448.0000	2.0000	9	0	21.3029	15.2699	140.0380	0.2427	133	150
1	449.0000	2.0000	10	0	22.4383	15.5196	138.8513	0.4265	129	144
1	450.0000	2.0000	10	0	22.7311	15.6101	138.4517	0.2458	141	146
1	451.0000	2.0000	10	0	23.0213	15.5735	138.2340	0.1827	141	155
1	452.0000	2.0000	10	0	22.3510	15.5243	138.8964	0.1735	133	148
1	453.0000	2.0000	10	0	22.8014	15.4813	138.4542	0.2029	136	150
1	454.0000	2.0000	10	0	22.3145	15.4699	139.0162	0.1364	131	148
1	455.0000	2.0000	10	0	21.8387	15.4236	139.4880	0.2224	129	159
1	456.0000	2.0000	10	0	21.7356	15.4759	139.5297	0.1496	128	154
1	457.0000	2.0000	10	0	21.4843	15.4516	139.7904	0.1658	129	152
1	458.0000	2.0000	10	0	21.9524	15.4030	139.3075	0.1995	120	130
1	459.0000	2.0000	9	0	21.5149	15.3948	139.8043	0.2243	127	142
1	460.0000	2.0000	10	0	21.3583	15.3660	139.9294	0.2421	132	151
1	461.0000	2.0000	10	0	21.4830	15.3902	139.7006	0.2622	128	154
1	462.0000	2.0000	10	0	21.5236	15.2421	139.6716	0.1827	130	159
1	463.0000	2.0000	10	0	21.2711	15.2336	140.0759	0.2399	126	155
1	464.0000	2.0000	10	0	21.3223	15.2190	139.9696	0.1879	124	152
1	465.0000	2.0000	9	0	20.5525	15.1659	140.6494	0.1424	127	153
1	466.0000	2.0000	10	0	20.6712	15.2041	140.5943	0.1792	129	157
1	467.0000	2.0000	9	0	20.6101	15.1063	140.6309	0.2238	132	156
1	468.0000	2.0000	10	0	20.6763	15.1796	140.5249	0.2345	130	159
1	469.0000	2.0000	9	0	20.1247	15.1318	141.0186	0.3200	125	146
1	470.0000	2.0000	9	0	20.5154	15.0213	140.7580	0.2472	124	138
1	471.0000	2.0000	10	0	20.9192	15.1665	140.3150	0.2322	131	150
1	472.0000	2.0000	10	0	20.4227	15.0437	140.8432	0.1263	126	148
1	473.0000	2.0000	10	0	21.4420	15.3296	140.0979	0.2898	128	141
1	474.0000	2.0000	10	0	21.6687	15.3531	139.9200	0.2348	127	151
1	475.0000	2.0000	10	0	21.2798	15.4030	140.3286	0.2781	125	146
1	476.0000	2.0000	9	0	21.6608	15.3324	139.9305	0.3076	125	138
1	477.0000	2.0000	10	0	21.4620	15.6218	140.1030	0.1987	131	141
1	478.0000	2.0000	10	0	21.4516	15.5520	140.0068	0.2979	133	136
1	479.0000	2.0000	10	0	21.0329	15.5233	140.3961	0.3664	135	143
1	480.0000	2.0000	9	0	21.3640	15.5726	140.2755	0.1832	124	143
1	481.0000	2.0000	10	0	21.1807	15.6492	140.5762	0.1733	142	148
1	482.0000	2.0000	10	0	20.9016	15.5392	140.8243	0.1509	127	151
1	483.0000	2.0000	10	0	21.1105	15.6303	140.5972	0.1933	138	147
1	484.0000	2.0000	9	0	20.8969	15.5442	140.8393	0.2109	127	149
1	485.0000	2.0000	10	0	20.7279	15.6013	141.1000	0.2282	130	151
1	486.0000	2.0000	10	0	21.1035	15.7726	140.6681	0.3794	136	152
1	487.0000	2.0000	10	0	20.6689	15.7536	141.1705	0.2450	134	158
1	488.0000	2.0000	10	0	20.6419	15.7406	141.2605	0.2748	130	153
1	489.0000	2.0000	10	0	20.3256	15.8415	141.6667	0.2320	132	150
1	490.0000	2.0000	10	0	20.7805	15.9924	141.1294	0.2563	132	146
1	491.0000	2.0000	10	0	20.5774	16.1121	141.2950	0.2502	129	144
1	492.0000	2.0000	9	0	20.5219	16.1639	141.2936	0.2475	125	146
1	493.0000	2.0000	9	0	20.7759	16.1965	141.0438	0.2480	132	145
1	494.0000	2.0000	9	0	20.3621	16.2136	141.3692	0.2056	139	143
1	495.0000	2.0000	10	0	20.8850	16.3141	140.7802	0.1635	130	151
1	496.0000	2.0000	9	0	20.8248	16.3460	140.8482	0.2168	133	153
1	497.0000	2.0000	9	0	21.0297	16.3118	140.6103	0.1685	130	145
1	498.0000	2.0000	9	0	20.9977	16.4185	140.6862	0.1753	128	151
1	499.0000	2.0000	9	0	21.0975	16.3966	140.6734	0.2073	134	153
1	500.0000	2.0000	10	0	20.9410	16.4251	140.8469	0.1882	133	149
1	501.0000	2.0000	9	0	21.2692	16.4397	140.6005	0.1392	133	145
1	502.0000	2.0000	9	0	21.4907	16.5074	140.3519	0.1863	126	147
1	503.0000	2.0000	9	0	21.7793	16.5427	140.1276	0.1982	129	153
1	504.0000	2.0000	10	0	21.7903	16.6886	139.9213	0.2703	125	147
1	505.0000	2.0000	9	0	21.9892	16.6558	139.8882	0.1377	127	147
1	506.0000	2.0000	9	0	21.6197	16.5947	140.2162	0.1949	132	151
1	507.0000	2.0000	9	0	21.5955	16.6012	140.3325	0.1880	133	152
1	508.0000	2.0000	9	0	21.4731	16.6545	140.3277	0.2058	127	150
1	509.0000	2.0000	10	0	21.1209	16.5198	140.8153	0.2148	126	141
1	510.0000	2.0000	10	0	21.3164	16.6387	140.4667	0.2012	139	151
1	511.0000	2.0000	9	0	21.0716	16.6294	140.6641	0.3171	131	152
1	512.0000	2.0000	9	0	20.9654	16.5394	140.8379	0.2036	124	142
1	513.0000	2.0000	9	0	19.6551	16.3378	142.3704	0.1509	124	140
1	514.0000	2.0000	9	0	19.3460	16.2934	142.5334	0.2289	125	140
1	515.0000	2.0000	9	0	19.0901	16.2238	142.9128	0.2992	128	141
1	516.0000	2.0000	10	0	19.0065	16.2097	142.8911	0.1936	131	151
1	517.0000	2.0000	9	0	18.7942	16.1555	143.0722	0.1618	129	147
1	518.0000	2.0000	9	0	19.1796	16.2143	142.7487	0.1872	138	150
1	519.0000	2.0000	9	0	19.2724	16.1192	142.6358	0.1804	139	147
1	520.0000	2.0000	9	0	19.7706	16.1938	142.2566	0.4091	126	137
1	521.0000	2.0000	9	0	19.6102	16.4811	143.1378	0.1847	129	148
1	522.0000	2.0000	9	0	19.5095	16.3895	143.1510	0.2935	127	149
1	523.0000	2.0000	10	0	19.3052	16.3547	143.5987	0.1537	136	151
1	524.0000	2.0000	10	0	17.3916	16.1122	145.7328	0.2680	128	144
1	525.0000	2.0000	10	0	16.9566	16.0070	146.1413	0.2493	124	155
1	526.0000	2.0000	10	0	17.1211	15.8857	145.8138	0.3504	127	152
1	527.0000	2.0000	10	0	16.3538	15.8525	146.7437	0.2875	124	146
1	528.0000	2.0000	9	0	15.6556	15.7175	147.4853	0.2196	126	151
1	529.0000	2.0000	9	0	14.9282	15.7230	148.2067	0.1970	134	152
1	530.0000	2.0000	9	0	14.6277	15.6332	148.4155	0.2021	128	153
1	531.0000	2.0000	9	0	13.4728	15.4951	149.5311	0.1413	125	149
1	532.0000	2.0000	9	0	12.9879	15.4581	150.1000	0.1913	130	153
1	533.0000	2.0000	9	0	12.5743	15.3074	150.4613	0.1877	132	150
1	534.0000	2.0000	9	0	12.6990	15.3386	150.3103	0.1382	126	150
1	535.0000	2.0000	9	0	12.6661	15.3947	150.3485	0.1511	124	146
1	536.0000	2.0000	8	0	11.3138	15.0126	151.7431	0.3635	129	146
1	537.0000	2.0000	8	0	10.6372	14.9438	152.1902	0.1051	129	148
1	538.0000	2.0000	8	0	10.4762	14.8848	152.3298	0.0954	132	149
1	539.0000	2.0000	8	0	9.9379	14.9107	152.7474	0.2214	135	148
1	540.0000	2.0000	8	0	10.0668	14.9225	152.6464	0.1919	135	151
1	541.0000	2.0000	8	0	10.1196	14.8870	152.6975	0.1306	137	153
1	542.0000	2.0000	8	0	10.5851	14.9308	152.2234	0.1461	129	151
1	543.0000	2.0000	8	0	10.9269	14.9425	152.0142	0.1974	132	148
1	544.0000	2.0000	8	0	10.4649	14.9856	152.4109	0.1622	132	144
1	545.0000	2.0000	8	0	10.6787	14.9472	152.2104	0.1657	130	149
1	546.0000	2.0000	8	0	10.7212	14.9301	152.0024	0.2376	128	152
1	547.0000	2.0000	9	0	8.7915	14.7585	153.8153	0.2509	136	152
1	548.0000	2.0000	8	0	7.8114	14.5972	154.8557	0.1293	133	149
1	549.0000	2.0000	8	0	6.9879	14.5618	155.5155	0.2564	136	149
1	550.0000	2.0000	8	0	7.1731	14.5674	155.2718	0.2013	134	142
1	551.0000	2.0000	8	0	7.4833	14.6128	155.0343	0.1759	131	148
1	552.0000	2.0000	9	0	7.2277	14.6143	155.2143	0.2652	131	153
1	553.0000	2.0000	9	0	6.7266	14.5944	155.7457	0.2312	134	149
1	554.0000	2.0000	9	0	7.0854	14.6622	155.4163	0.2636	137	145
1	555.0000	2.0000	8	0	7.1790	14.6573	155.2590	0.1678	126	155
1	556.0000	2.0000	8	0	7.5885	14.6783	154.8959	0.2164	134	154
1	557.0000	2.0000	9	0	7.9171	14.7441	154.5530	0.2655	132	152
1	558.0000	2.0000	8	0	7.7720	14.7095	154.7182	0.2532	124	146
1	559.0000	2.0000	8	0	7.8045	14.5198	154.6498	0.3334	134	150
1	560.0000	2.0000	8	0	5.9939	14.5382	156.3722	0.2342	133	154
1	561.0000	2.0000	9	0	5.9941	14.5223	156.3869	0.1893	126	148
1	562.0000	2.0000	9	0	6.1789	14.5498	156.1935	0.1442	130	150
1	563.0000	2.0000	9	0	6.5167	14.4584	155.6847	0.5173	136	155
1	564.0000	2.0000	8	0	7.5369	14.5762	155.1632	0.2238	134	145
1	565.0000	2.0000	8	0	9.5558	14.9470	153.1203	0.1168	135	151
1	566.0000	2.0000	9	0	9.8184	15.0115	152.9441	0.1892	128	156
1	567.0000	2.0000	8	0	9.8274	15.0570	153.0111	0.2288	130	152
1	568.0000	2.0000	9	0	9.7415	14.9573	153.1248	0.2044	124	143
1	569.0000	2.0000	9	0	10.1039	15.0415	152.7273	0.1777	128	144
1	570.0000	2.0000	9	0	10.0023	15.1872	152.8662	0.2304	131	153
1	571.0000	2.0000	9	0	10.1684	15.1674	152.7471	0.2087	134	152
1	572.0000	2.0000	9	0	10.8152	15.2164	152.0627	0.2107	133	154
1	573.0000	2.0000	9	0	11.1455	15.1914	151.9547	0.2478	130	150
1	574.0000	2.0000	10	0	11.0179	15.2690	152.0056	0.1505	132	151
1	575.0000	2.0000	10	0	10.6539	15.2817	152.3878	0.1385	132	156
1	576.0000	2.0000	10	0	10.9253	15.2449	152.0139	0.1587	133	151
1	577.0000	2.0000	9	0	10.9418	15.2347	152.0658	0.1893	131	147
1	578.0000	2.0000	10	0	10.7057	15.2978	152.2486	0.1722	135	156
1	579.0000	2.0000	9	0	10.6412	15.2937	152.3609	0.2217	138	161
1	580.0000	2.0000	9	0	11.0537	15.2278	152.0186	0.1178	138	152
1	581.0000	2.0000	10	0	10.6413	15.2505	152.3942	0.1707	137	153
1	582.0000	2.0000	9	0	10.5252	15.2823	152.5382	0.1650	133	148
1	583.0000	2.0000	9	0	10.6147	15.2229	152.4434	0.1278	128	145
1	584.0000	2.0000	9	0	10.3170	15.2567	152.7037	0.2025	133	152
1	585.0000	2.0000	9	0	10.3820	15.2910	152.7170	0.2241	136	144
1	586.0000	2.0000	9	0	10.9191	15.2919	152.1682	0.2164	134	146
1	587.0000	2.0000	9	0	10.4520	15.3068	152.6432	0.2599	133	143
1	588.0000	2.0000	9	0	10.8112	15.3796	152.1542	0.1941	131	141
1	589.0000	2.0000	10	0	10.7191	15.3580	152.2969	0.2977	133	146
1	590.0000	2.0000	9	0	10.6515	15.2893	152.3796	0.2381	132	148
1	591.0000	2.0000	10	0	11.0159	15.3101	151.9828	0.2362	132	144
1	592.0000	2.0000	9	0	10.9269	15.3187	152.1212	0.2323	131	133
1	593.0000	2.0000	9	0	10.9801	15.3595	152.0010	0.2398	124	132
1	594.0000	2.0000	8	0	10.8016	15.3091	152.2454	0.1693	111	118
1	595.0000	2.0000	8	0	11.0450	15.2363	152.2081	0.2065	111	121
1	596.0000	2.0000	8	0	11.2459	15.2268	151.6979	0.3717	106	102
1	597.0000	2.0000	7	0	13.9627	15.2999	149.5227	0.8270	105	84
1	598.0000	2.0000	8	0	11.0395	15.2024	151.9770	0.3797	98	88
1	599.0000	2.0000	8	0	11.0743	15.1100	151.9914	0.6471	105	102
1	600.0000	2.0000	8	0	12.1939	15.4641	150.9584	0.2066	110	120
1	601.0000	2.0000	8	0	12.3271	15.4829	150.9413	0.1413	123	131
1	602.0000	2.0000	8	0	11.4946	15.5157	151.3734	0.4326	123	123
1	603.0000	2.0000	9	0	12.5833	15.5420	150.5528	0.2686	119	128
1	604.0000	2.0000	8	0	13.3842	15.1799	149.9610	0.7977	105	106
1	605.0000	2.0000	7	0	13.3183	15.7100	150.0501	0.2727	110	105
1	606.0000	2.0000	8	0	11.9300	15.6760	150.9500	0.4206	111	110
1	607.0000	2.0000	8	0	11.0989	15.5963	152.1340	0.6989	103	106
1	608.0000	2.0000	8	0	14.2540	15.5153	149.3311	0.5672	109	102
1	609.0000	2.0000	7	0	13.5277	15.6215	149.6292	0.4202	106	99
1	610.0000	2.0000	7	0	10.9147	15.5865	151.5356	0.7635	92	84
1	611.0000	2.0000	8	0	10.9001	15.4033	152.1153	0.6616	92	80
1	612.0000	2.0000	9	0	13.5437	15.7060	149.4831	0.7620	88	77
1	613.0000	2.0000	8	0	12.1315	15.4842	150.9519	0.5479	87	72
1	614.0000	2.0000	8	0	14.1288	15.7806	148.9193	1.0140	96	82
1	615.0000	2.0000	9	0	17.2749	15.7339	146.4427	0.5778	112	99
1	616.0000	2.0000	8	0	17.4581	15.6443	146.4219	0.2835	118	106
1	617.0000	2.0000	9	0	16.9784	15.6469	147.0921	0.2514	112	101
1	618.0000	2.0000	8	0	16.4392	15.6314	147.3189	0.4900	116	109
1	619.0000	2.0000	9	0	17.9810	15.7771	145.9488	0.3825	125	123
1	620.0000	2.0000	8	0	16.7687	15.7996	147.2634	0.3383	118	119
1	621.0000	2.0000	9	0	17.1285	15.7907	146.9144	0.2341	120	120
1	622.0000	2.0000	9	0	16.8257	15.7265	147.1730	0.3618	111	98
1	623.0000	2.0000	7	0	14.6124	15.8354	149.0468	0.5595	98	82
1	624.0000	2.0000	9	0	15.8999	16.1281	147.9559	0.6707	99	87
1	625.0000	2.0000	8	0	14.5941	16.1563	149.5039	0.3146	120	119
1	626.0000	2.0000	9	0	14.7194	16.2282	149.3638	0.1695	120	131
1	627.0000	2.0000	9	0	14.3314	16.2629	149.7543	0.2903	139	147
1	628.0000	2.0000	9	0	14.4631	16.2428	149.6970	0.2539	133	144
1	629.0000	2.0000	9	0	14.6336	16.2896	149.7092	0.2003	135	151
1	630.0000	2.0000	9	0	15.4950	16.2899	148.8536	0.2342	134	150
1	631.0000	2.0000	9	0	14.9939	16.2607	149.4658	0.3673	136	147
1	632.0000	2.0000	9	0	14.7805	16.3011	150.2875	0.2313	137	146
1	633.0000	2.0000	9	0	15.0037	16.3573	150.1732	0.1845	136	153
1	634.0000	2.0000	9	0	14.8954	16.2290	150.5384	0.2380	140	150
1	635.0000	2.0000	10	0	14.7019	16.3426	150.4398	0.1807	137	149
1	636.0000	2.0000	9	0	14.8184	16.3142	150.2805	0.1903	141	147
1	637.0000	2.0000	9	0	14.9367	16.3137	150.3112	0.1456	144	151
1	638.0000	2.0000	9	0	14.7637	16.2638	150.5069	0.1406	133	149
1	639.0000	2.0000	9	0	14.3578	16.2388	150.7697	0.2278	137	149
1	640.0000	2.0000	9	0	14.0624	16.2365	151.0842	0.2015	140	150
1	641.0000	2.0000	9	0	14.1710	16.2981	150.8417	0.2426	135	147
1	642.0000	2.0000	9	0	14.0648	16.2734	151.0278	0.1473	137	147
1	643.0000	2.0000	9	0	14.0655	16.2179	151.0974	0.1453	142	148
1	644.0000	2.0000	9	0	14.1526	16.2520	150.9496	0.2175	132	142
1	645.0000	2.0000	9	0	14.2098	16.2699	150.8312	0.2337	125	142
1	646.0000	2.0000	9	0	14.3140	16.1907	150.9132	0.2848	129	145
1	647.0000	2.0000	9	0	14.4392	16.2833	150.7491	0.1969	139	141
1	648.0000	2.0000	9	0	13.7278	16.2684	151.4498	0.2517	135	139
1	649.0000	2.0000	9	0	13.4794	16.1004	151.9869	0.1841	126	138
1	650.0000	2.0000	8	0	12.4974	16.0276	153.2929	0.3038	118	125
1	651.0000	2.0000	8	0	12.8614	16.0718	152.8274	0.3758	121	117
1	652.0000	2.0000	7	0	10.9105	15.8255	154.6156	0.6845	109	106
1	653.0000	2.0000	8	0	12.9558	15.9750	152.8902	0.6249	108	105
1	654.0000	2.0000	9	0	12.9911	16.0058	152.6542	0.3574	109	99
1	655.0000	2.0000	8	0	10.5695	15.8322	154.4906	0.6064	104	94
1	656.0000	2.0000	8	0	10.7696	15.8319	154.1992	0.4429	112	99
1	657.0000	2.0000	8	0	11.3971	15.5699	154.2537	0.8648	109	103
1	658.0000	2.0000	7	0	12.2819	15.9999	153.0612	0.5790	90	90
1	659.0000	2.0000	8	0	12.4981	15.8599	152.6051	0.6255	95	82
1	660.0000	2.0000	7	0	11.9786	15.7765	153.4905	0.3868	82	72
1	661.0000	2.0000	7	0	9.9309	15.7776	155.1928	0.6730	97	75
1	662.0000	2.0000	7	0	11.6450	15.8554	153.5414	0.9755	83	71
1	663.0000	2.0000	7	0	10.6647	15.5272	154.4149	0.5811	78	72
1	664.0000	2.0000	7	0	11.1703	15.5383	154.6928	0.5222	101	82
1	665.0000	2.0000	8	0	8.1873	15.6935	156.7685	0.6759	111	101
1	666.0000	2.0000	8	0	10.6943	15.7573	154.2402	0.2282	121	126
1	667.0000	2.0000	8	0	10.4212	15.9464	154.5735	0.1902	128	129
1	668.0000	2.0000	8	0	9.4511	15.8852	155.5649	0.2999	117	130
1	669.0000	2.0000	8	0	10.4712	15.9820	154.4367	0.2972	110	121
1	670.0000	2.0000	8	0	10.9496	15.5934	154.6833	0.8094	111	111
1	671.0000	2.0000	8	0	10.0053	15.8430	154.9814	0.3020	106	109
1	672.0000	2.0000	8	0	10.4158	15.9178	154.3987	0.3046	122	127
1	673.0000	2.0000	9	0	10.7183	15.8909	154.0909	0.3331	128	148
1	674.0000	2.0000	9	0	9.6688	15.8425	155.3553	0.2365	129	147
1	675.0000	2.0000	9	0	10.0165	16.0218	154.8236	0.2123	136	148
1	676.0000	2.0000	9	0	9.4966	15.9662	155.3007	0.1905	125	145
1	677.0000	2.0000	9	0	8.5501	15.8181	156.2962	0.2337	126	136
1	678.0000	2.0000	9	0	8.9650	15.8659	155.9344	0.5301	126	122
1	679.0000	2.0000	8	0	9.1874	15.6961	155.2952	0.4460	119	129
1	680.0000	2.0000	8	0	8.3232	15.6430	156.1906	0.1650	122	136
1	681.0000	2.0000	9	0	8.2419	15.7707	156.2090	0.1824	136	137
1	682.0000	2.0000	8	0	7.3677	15.7525	157.1704	0.1978	131	141
1	683.0000	2.0000	8	0	8.6648	15.7566	156.0955	0.2755	133	141
1	684.0000	2.0000	8	0	9.1716	15.8578	155.4754	0.3372	126	144
1	685.0000	2.0000	9	0	8.7082	15.8142	155.9250	0.2415	130	143
1	686.0000	2.0000	8	0	8.2164	15.6986	156.4204	0.1337	136	143
1	687.0000	2.0000	8	0	8.0200	15.6898	156.6604	0.1521	130	145
1	688.0000	2.0000	9	0	7.6382	15.6753	156.9383	0.2612	133	143
1	689.0000	2.0000	8	0	8.6792	15.7250	155.9371	0.4177	136	141
1	690.0000	2.0000	8	0	8.4317	15.7363	156.2587	0.2930	136	138
1	691.0000	2.0000	8	0	8.2253	15.7853	156.4501	0.2043	133	133
1	692.0000	2.0000	8	0	8.5148	15.7435	156.3017	0.2098	127	139
1	693.0000	2.0000	9	0	7.7437	15.6612	156.8150	0.1566	133	138
1	694.0000	2.0000	8	0	7.2288	15.6256	157.2435	0.2241	127	141
1	695.0000	2.0000	8	0	7.7408	15.6356	156.8053	0.1835	126	146
1	696.0000	2.0000	9	0	7.3538	15.6590	157.2537	0.2046	139	148
1	697.0000	2.0000	8	0	7.8139	15.7094	156.7869	0.2478	145	142
1	698.0000	2.0000	9	0	8.1984	15.6942	156.4039	0.4227	130	135
1	699.0000	2.0000	8	0	7.2216	15.5628	157.1698	0.1875	130	137
1	700.0000	2.0000	8	0	7.2932	15.6796	156.8936	0.2101	125	139
1	701.0000	2.0000	7	0	7.6243	15.6597	156.8160	0.3547	119	122
1	702.0000	2.0000	8	0	6.8548	15.7309	157.3425	0.4446	118	126
1	703.0000	2.0000	8	0	8.6220	15.8034	155.9029	0.2408	113	118
1	704.0000	2.0000	8	0	8.2795	15.7708	156.1189	0.2318	107	115
1	705.0000	2.0000	8	0	7.6091	15.7462	156.8352	0.2993	107	102
1	706.0000	2.0000	8	0	9.6640	15.4418	154.9310	0.5285	116	100
1	707.0000	2.0000	8	0	9.9545	15.6733	154.7135	0.3724	100	93
1	708.0000	2.0000	8	0	7.6112	15.4320	156.9062	0.6406	111	97
1	709.0000	2.0000	8	0	5.1376	15.4763	158.8995	0.5197	104	99
1	710.0000	2.0000	8	0	6.6739	15.4242	157.3570	0.3227	114	105
1	711.0000	2.0000	8	0	6.0400	15.4014	158.2928	0.3152	120	120
1	712.0000	2.0000	9	0	7.0848	15.4136	157.3888	0.3038	123	125
1	713.0000	2.0000	8	0	6.0567	15.4709	158.3094	0.2769	126	130
1	714.0000	2.0000	8	0	6.3348	15.4833	158.1211	0.2697	119	126
1	715.0000	2.0000	8	0	6.0163	15.3804	158.2738	0.2570	129	140
1	716.0000	2.0000	8	0	6.6554	15.4056	157.6619	0.1774	127	134
1	717.0000	2.0000	8	0	5.5160	15.4595	158.8056	0.2226	129	140
1	718.0000	2.0000	8	0	6.3226	15.4485	158.1684	0.1468	125	139
1	719.0000	2.0000	8	0	6.3949	15.4634	157.9048	0.2089	128	133
1	720.0000	2.0000	8	0	6.1872	15.5349	158.1264	0.2247	130	133
1	721.0000	2.0000	8	0	5.4559	15.4339	158.8291	0.3050	125	130
1	722.0000	2.0000	9	0	6.7631	15.5429	157.6405	0.1727	134	148
1	723.0000	2.0000	8	0	6.2382	15.5064	158.1504	0.1648	129	138
1	724.0000	2.0000	8	0	6.1362	15.5885	158.1243	0.2342	136	140
1	725.0000	2.0000	8	0	6.5698	15.6445	157.9068	0.1636	129	138
1	726.0000	2.0000	9	0	6.3923	15.5113	158.0523	0.3110	127	141
1	727.0000	2.0000	10	0	8.5619	15.7418	155.9462	0.3051	128	139
1	728.0000	2.0000	8	0	7.6683	15.7122	156.7855	0.1913	131	140
1	729.0000	2.0000	8	0	7.2493	15.6681	157.1567	0.2559	128	140
1	730.0000	2.0000	8	0	7.1412	15.6555	157.3091	0.2579	135	139
1	731.0000	2.0000	8	0	7.7116	15.6760	156.8215	0.2925	132	137
1	732.0000	2.0000	8	0	9.4856	15.8285	155.0611	0.2484	134	150
1	733.0000	2.0000	9	0	8.8385	15.8651	155.7884	0.1867	133	141
1	734.0000	2.0000	8	0	9.4500	15.8757	155.1968	0.1703	135	148
1	735.0000	2.0000	8	0	9.0250	15.9080	155.6837	0.1737	132	145
1	736.0000	2.0000	9	0	9.7767	15.9658	154.9871	0.1475	133	145
1	737.0000	2.0000	9	0	9.9115	16.0065	154.8918	0.1777	135	149
1	738.0000	2.0000	8	0	10.4954	16.0097	154.3474	0.2081	132	145
1	739.0000	2.0000	8	0	11.8154	16.1936	153.2456	0.1774	136	134
1	740.0000	2.0000	9	0	11.9665	16.2287	153.3476	0.1926	139	145
1	741.0000	2.0000	9	0	11.8259	16.2363	153.3958	0.1950	140	140
1	742.0000	2.0000	9	0	11.0339	16.1704	154.0921	0.3150	131	142
1	743.0000	2.0000	9	0	11.0054	16.1409	154.0448	0.1910	131	139
1	744.0000	2.0000	9	0	10.6940	16.1310	154.0876	0.1889	130	141
1	745.0000	2.0000	9	0	10.2081	16.0491	154.5673	0.2901	134	143
1	746.0000	2.0000	8	0	10.3946	15.9885	154.3233	0.2264	134	141
1	747.0000	2.0000	8	0	10.6563	16.0963	154.2474	0.2492	139	117
1	748.0000	2.0000	8	0	17.8549	17.1180	147.6169	0.3782	138	118
1	749.0000	2.0000	9	0	18.2650	17.4069	147.1785	0.2101	134	127
1	750.0000	2.0000	9	0	17.7746	17.1868	147.5466	0.4109	127	128
1	751.0000	2.0000	9	0	18.2727	17.3918	147.0814	0.2209	133	136
1	752.0000	2.0000	9	0	18.1525	17.4078	146.9983	0.1800	130	135
1	753.0000	2.0000	9	0	18.3203	17.4086	146.9782	0.1541	127	133
1	754.0000	2.0000	9	0	18.1859	17.3373	147.0477	0.1941	132	139
1	755.0000	2.0000	9	0	18.1403	17.4300	147.0732	0.1795	132	133
1	756.0000	2.0000	9	0	17.6886	17.4051	147.4618	0.2054	135	131
1	757.0000	2.0000	9	0	18.0660	17.3476	147.0513	0.1239	130	145
1	758.0000	2.0000	9	0	17.6834	17.2823	147.4002	0.2421	131	132
1	759.0000	2.0000	9	0	18.0358	17.3561	147.1995	0.1679	133	136
1	760.0000	2.0000	9	0	17.8958	17.3059	147.3105	0.2078	133	140
1	761.0000	2.0000	9	0	17.9920	17.3543	147.2979	0.1436	136	143
1	762.0000	2.0000	9	0	17.8447	17.2502	147.4497	0.2082	135	148
1	763.0000	2.0000	9	0	18.1561	17.4025	147.1746	0.1220	135	144
1	764.0000	2.0000	9	0	18.3559	17.4612	147.0516	0.1613	133	147
1	765.0000	2.0000	9	0	18.5587	17.5086	146.7882	0.2024	133	142
1	766.0000	2.0000	9	0	19.3691	17.6214	146.1465	0.1652	129	142
1	767.0000	2.0000	9	0	19.1343	17.6049	146.4394	0.1444	127	145
1	768.0000	2.0000	9	0	18.6586	17.4552	146.9181	0.2989	131	145
1	769.0000	2.0000	10	0	16.7925	17.0706	148.5544	0.2973	131	141
1	770.0000	2.0000	9	0	15.2101	16.8772	150.2676	0.3783	136	151
1	771.0000	2.0000	9	0	15.8813	17.0091	149.6328	0.3146	137	151
1	772.0000	2.0000	9	0	15.8156	16.9562	149.5492	0.2160	135	145
1	773.0000	2.0000	9	0	17.9810	17.2450	147.5166	0.2007	136	142
1	774.0000	2.0000	9	0	17.7520	17.4399	147.6939	0.2001	142	146
1	775.0000	2.0000	9	0	18.3756	17.4694	147.1103	0.1514	136	145
1	776.0000	2.0000	8	0	17.7190	17.3646	147.5641	0.3543	135	150
1	777.0000	2.0000	9	0	15.3028	16.8816	149.8429	0.1890	128	143
1	778.0000	2.0000	9	0	14.9274	16.9056	150.4181	0.1762	131	144
1	779.0000	2.0000	9	0	15.2431	17.0051	150.0456	0.2506	132	149
1	780.0000	2.0000	9	0	16.2522	17.0572	149.0183	0.3174	139	146
1	781.0000	2.0000	9	0	17.7122	17.4137	147.8504	0.3737	134	149
1	782.0000	2.0000	9	0	17.6778	17.4207	147.8407	0.1762	132	144
1	783.0000	2.0000	9	0	18.2282	17.4847	147.3524	0.1777	137	143
1	784.0000	2.0000	9	0	18.5035	17.5607	147.2164	0.1878	138	148
1	785.0000	2.0000	10	0	18.0149	17.6063	147.6107	0.1917	132	148
1	786.0000	2.0000	9	0	17.1503	17.3351	148.4056	0.1341	143	151
1	787.0000	2.0000	9	0	17.0551	17.3737	148.5669	0.1821	135	151
1	788.0000	2.0000	9	0	16.5183	17.2251	149.0685	0.1854	140	151
1	789.0000	2.0000	9	0	15.7588	17.0458	149.7555	0.2052	138	150
1	790.0000	2.0000	9	0	15.1447	16.9967	150.2011	0.1770	132	156
1	791.0000	2.0000	9	0	14.7668	16.9971	150.7104	0.1738	133	152
1	792.0000	2.0000	9	0	14.6913	16.9973	150.7419	0.1989	137	146
1	793.0000	2.0000	9	0	14.8399	16.9976	150.5685	0.1766	133	148
1	794.0000	2.0000	9	0	15.1826	17.0401	150.1937	0.1944	138	155
1	795.0000	2.0000	9	0	16.2051	17.1318	149.1659	0.2047	140	155
1	796.0000	2.0000	9	0	15.4354	17.1055	149.8989	0.2123	133	156
1	797.0000	2.0000	9	0	15.7543	17.0464	149.5257	0.1529	133	150
1	798.0000	2.0000	9	0	15.7963	17.0826	149.4797	0.1640	132	153
1	799.0000	2.0000	9	0	15.9233	17.0455	149.4709	0.1467	141	159
1	800.0000	2.0000	10	0	16.2055	17.0944	149.1743	0.2247	140	159
1	801.0000	2.0000	9	0	15.2975	17.0312	149.9652	0.2006	135	156
1	802.0000	2.0000	9	0	15.2250	17.0466	150.0120	0.1522	134	152
1	803.0000	2.0000	9	0	15.3615	17.0834	149.9214	0.1447	141	157
1	804.0000	2.0000	9	0	15.4334	17.1030	149.9117	0.1615	139	154
1	805.0000	2.0000	9	0	15.5782	17.1431	149.7600	0.1829	132	157
1	806.0000	2.0000	9	0	15.4871	17.1349	149.7863	0.2220	136	152
1	807.0000	2.0000	9	0	16.0244	17.1169	149.3291	0.1815	138	151
1	808.0000	2.0000	9	0	15.3005	17.0747	149.9503	0.1930	132	151
1	809.0000	2.0000	9	0	15.3062	17.1218	150.0083	0.2128	142	159
1	810.0000	2.0000	10	0	15.3332	17.0940	150.1782	0.1904	134	147
1	811.0000	2.0000	9	0	15.8642	17.1366	149.3876	0.3136	139	160
1	812.0000	2.0000	9	0	15.1198	17.1099	150.1785	0.2330	136	151
1	813.0000	2.0000	9	0	15.3171	17.1134	150.0834	0.2187	139	147
1	814.0000	2.0000	9	0	16.1562	17.1877	149.2273	0.2256	136	154
1	815.0000	2.0000	9	0	15.9611	17.1421	149.6717	0.1984	136	156
1	816.0000	2.0000	9	0	14.7521	16.9694	150.7940	0.1426	136	148
1	817.0000	2.0000	9	0	12.3694	16.3575	152.7127	0.3752	136	142
1	818.0000	2.0000	8	0	10.1812	16.3387	154.8257	0.2305	142	144
1	819.0000	2.0000	8	0	9.9378	16.3132	155.0468	0.1501	136	143
1	820.0000	2.0000	9	0	10.1650	16.3986	154.9185	0.2336	139	146
1	821.0000	2.0000	9	0	9.7089	16.3581	155.3198	0.1719	133	144
1	822.0000	2.0000	8	0	9.8764	16.3741	155.1396	0.1473	137	145
1	823.0000	2.0000	9	0	10.0172	16.4233	154.9958	0.1632	140	149
1	824.0000	2.0000	8	0	9.2446	16.3562	155.8102	0.2022	135	144
1	825.0000	2.0000	8	0	9.9147	16.4292	155.1520	0.1894	143	139
1	826.0000	2.0000	7	0	15.4574	16.7565	150.0275	0.5056	129	120
1	827.0000	2.0000	9	0	19.1817	17.8736	146.7784	0.2040	135	139
1	828.0000	2.0000	9	0	19.1797	17.7259	146.7624	0.2847	136	135
1	829.0000	2.0000	9	0	19.5696	17.7333	146.1811	0.4987	137	136
1	830.0000	2.0000	9	0	19.9789	17.9400	145.4742	0.3842	137	143
1	831.0000	2.0000	9	0	19.5294	18.0510	146.0224	0.2969	136	145
1	832.0000	2.0000	9	0	19.2757	17.9027	146.1253	0.2615	138	143
1	833.0000	2.0000	9	0	18.5744	17.7498	146.8908	0.2980	139	152
1	834.0000	2.0000	9	0	18.5594	17.8086	146.7340	0.2462	132	147
1	835.0000	2.0000	9	0	18.5425	17.8698	146.8245	0.1475	136	146
1	836.0000	2.0000	9	0	18.6202	17.8257	146.7470	0.1329	136	149
1	837.0000	2.0000	9	0	18.9251	17.9027	146.5027	0.1288	139	151
1	838.0000	2.0000	9	0	18.5762	17.8100	146.8266	0.1913	133	146
1	839.0000	2.0000	9	0	18.4316	17.7775	146.8712	0.2514	133	152
1	840.0000	2.0000	9	0	18.5441	17.8161	146.6863	0.1859	127	143
1	841.0000	2.0000	9	0	17.9583	17.7116	147.3307	0.2451	136	134
1	842.0000	2.0000	9	0	17.5707	17.6191	147.4776	0.2290	144	142
1	843.0000	2.0000	9	0	17.0621	17.5263	148.0492	0.0924	134	148
1	844.0000	2.0000	9	0	16.6049	17.4536	148.4613	0.1360	142	149
1	845.0000	2.0000	9	0	15.6788	17.3487	149.3226	0.1581	138	151
1	846.0000	2.0000	9	0	15.2061	17.3107	149.7608	0.1717	139	146
1	847.0000	2.0000	9	0	15.0214	17.2405	150.0970	0.2188	138	150
1	848.0000	2.0000	9	0	14.9092	17.3486	149.8915	0.1978	140	144
1	849.0000	2.0000	9	0	15.3309	17.2669	149.4880	0.1779	131	151
1	850.0000	2.0000	9	0	14.8861	17.2809	149.9318	0.2698	141	151
1	851.0000	2.0000	9	0	14.9624	17.2935	149.9807	0.2189	135	151
1	852.0000	2.0000	9	0	14.9262	17.3264	149.8575	0.2034	143	152
1	853.0000	2.0000	9	0	14.7961	17.3098	150.0505	0.2817	138	147
1	854.0000	2.0000	7	0	17.2051	17.4396	147.9732	0.6267	146	132
1	855.0000	2.0000	9	0	20.1317	18.4048	145.3156	0.1779	135	134
1	856.0000	2.0000	9	0	20.9291	18.5189	144.5305	0.2957	136	137
1	857.0000	2.0000	9	0	22.2804	18.9359	143.1204	0.1647	143	148
1	858.0000	2.0000	9	0	22.1573	18.8794	143.1957	0.1676	132	147
1	859.0000	2.0000	9	0	21.9999	18.7822	143.2045	0.1533	142	155
1	860.0000	2.0000	9	0	21.7713	18.8046	143.3964	0.1881	144	155
1	861.0000	2.0000	9	0	21.8485	18.7904	143.1834	0.1828	138	151
1	862.0000	2.0000	9	0	21.9054	18.6987	143.2544	0.1249	136	152
1	863.0000	2.0000	9	0	21.4670	18.7118	143.5749	0.1438	136	150
1	864.0000	2.0000	9	0	21.6444	18.6431	143.4015	0.2640	135	146
1	865.0000	2.0000	9	0	24.8870	19.6045	139.8383	0.2400	134	143
1	866.0000	2.0000	9	0	24.5831	19.6023	140.2663	0.1710	132	143
1	867.0000	2.0000	9	0	25.1700	19.7418	139.5090	0.2662	136	152
1	868.0000	2.0000	9	0	25.1843	19.7375	139.1681	0.2484	132	147
1	869.0000	2.0000	9	0	25.0755	19.7066	139.1958	0.2606	136	152
1	870.0000	2.0000	9	0	25.0173	19.6298	139.2000	0.1696	126	138
1	871.0000	2.0000	9	0	25.3965	19.5277	139.0724	0.3626	122	130
1	872.0000	2.0000	9	0	25.0044	19.6750	139.2738	0.3466	133	147
1	873.0000	2.0000	9	0	24.9091	19.6225	139.3075	0.2952	136	149
1	874.0000	2.0000	9	0	24.7254	19.5937	139.4528	0.2323	129	150
1	875.0000	2.0000	9	0	24.6512	19.5460	139.5884	0.1196	131	151
1	876.0000	2.0000	9	0	24.6327	19.5832	139.5804	0.1469	135	152
1	877.0000	2.0000	9	0	24.7428	19.6739	139.5172	0.1850	132	157
1	878.0000	2.0000	9	0	24.6067	19.6395	139.6132	0.2114	134	156
1	879.0000	2.0000	9	0	24.4890	19.6745	139.7701	0.2169	136	160
1	880.0000	2.0000	9	0	24.5693	19.6586	139.6608	0.2342	140	164
1	881.0000	2.0000	9	0	23.4122	19.2421	140.4944	0.2254	139	157
1	882.0000	2.0000	9	0	23.0194	19.2184	140.7894	0.2174	140	158
1	883.0000	2.0000	9	0	22.8588	19.1613	140.8982	0.2166	141	163
1	884.0000	2.0000	9	0	22.7329	19.1300	140.9983	0.1487	142	156
1	885.0000	2.0000	9	0	22.6751	19.1360	141.0301	0.1890	141	167
1	886.0000	2.0000	9	0	22.7125	19.1507	141.0080	0.2487	136	156
1	887.0000	2.0000	9	0	22.8443	19.1062	140.9700	0.2600	139	163
1	888.0000	2.0000	9	0	22.9449	19.1917	140.8059	0.1482	135	157
1	889.0000	2.0000	9	0	22.7661	19.1524	141.0392	0.1958	138	163
1	890.0000	2.0000	9	0	22.7433	19.1238	141.0001	0.1585	138	166
1	891.0000	2.0000	9	0	22.3867	19.0794	141.3460	0.2135	140	160
1	892.0000	2.0000	9	0	22.7593	19.1167	141.0034	0.1819	136	158
1	893.0000	2.0000	9	0	22.8008	19.1719	140.6877	0.1805	136	158
1	894.0000	2.0000	9	0	22.7406	19.1471	140.6466	0.2136	138	164
1	895.0000	2.0000	9	0	22.7518	19.0995	140.7084	0.1963	141	158
1	896.0000	2.0000	9	0	22.4851	19.0805	140.9247	0.1968	137	164
1	897.0000	2.0000	9	0	20.9590	18.6699	142.6062	0.3035	137	162
1	898.0000	2.0000	9	0	20.7189	18.6883	142.8114	0.1987	139	155
1	899.0000	2.0000	9	0	20.6809	18.7322	142.9062	0.1626	139	155
1	900.0000	2.0000	9	0	20.7724	18.7398	142.7268	0.2463	137	160
1	901.0000	2.0000	9	0	20.8185	18.7089	142.7064	0.1717	138	158
1	902.0000	2.0000	9	0	20.8871	18.7278	142.7189	0.1853	140	159
1	903.0000	2.0000	9	0	20.8603	18.7396	142.6306	0.1786	142	161
1	904.0000	2.0000	9	0	20.5609	18.7468	142.9120	0.2963	132	158
1	905.0000	2.0000	9	0	20.6218	18.7198	142.8322	0.2894	137	167
1	906.0000	2.0000	9	0	20.2279	18.6905	143.2680	0.2416	129	159
1	907.0000	2.0000	9	0	19.8068	18.6050	143.6758	0.1719	131	159
1	908.0000	2.0000	9	0	19.5436	18.5856	143.8997	0.2055	140	163
1	909.0000	2.0000	9	0	19.4270	18.5186	144.0529	0.1180	134	160
1	910.0000	2.0000	9	0	19.3813	18.5643	144.0248	0.1483	141	158
1	911.0000	2.0000	9	0	19.1589	18.5026	144.2954	0.1482	136	163
1	912.0000	2.0000	10	0	19.0948	18.5418	144.2902	0.1997	139	160
1	913.0000	2.0000	9	0	19.0542	18.4636	144.3588	0.2579	133	149
1	914.0000	2.0000	9	0	18.3668	18.3098	144.9989	0.3462	139	154
1	915.0000	2.0000	9	0	16.8528	18.0845	146.6504	0.1441	133	153
1	916.0000	2.0000	9	0	17.0206	18.1483	146.5301	0.1440	137	154
1	917.0000	2.0000	9	0	16.8296	18.1393	146.7134	0.1578	138	149
1	918.0000	2.0000	9	0	16.2387	18.0634	147.3123	0.1949	133	157
1	919.0000	2.0000	9	0	16.9668	18.1264	146.6089	0.1492	140	153
1	920.0000	2.0000	9	0	16.8622	18.1553	146.6370	0.1644	137	151
1	921.0000	2.0000	9	0	17.0708	18.2008	146.5618	0.1942	140	153
1	922.0000	2.0000	9	0	16.9932	18.2126	146.5579	0.1411	135	152
1	923.0000	2.0000	9	0	16.1480	18.0494	147.3965	0.2197	135	156
1	924.0000	2.0000	9	0	15.7146	17.9935	147.7414	0.2095	129	146
1	925.0000	2.0000	8	0	15.7830	17.9938	147.7642	0.1346	127	147
1	926.0000	2.0000	9	0	15.4990	17.9807	148.0850	0.2150	136	149
1	927.0000	2.0000	10	0	16.4604	18.1802	147.0292	0.2582	131	143
1	928.0000	2.0000	10	0	16.5302	18.1282	146.9778	0.1680	128	119
1	929.0000	2.0000	8	0	16.2502	18.1147	147.2969	0.4284	117	114
1	930.0000	2.0000	8	0	16.6906	17.9248	146.6794	0.4438	106	98
1	931.0000	2.0000	8	0	18.7210	17.9252	144.6339	0.4945	136	103
1	932.0000	2.0000	8	0	18.6523	17.9663	144.5345	0.7620	122	101
1	933.0000	2.0000	9	0	22.2449	19.3190	140.6968	0.1953	127	126
1	934.0000	2.0000	9	0	21.7715	19.1934	141.3138	0.2728	131	130
1	935.0000	2.0000	9	0	21.1067	18.9868	142.1438	0.2350	130	140
1	936.0000	2.0000	9	0	19.1577	18.6359	144.1001	0.1559	130	146
1	937.0000	2.0000	9	0	18.3923	18.2880	144.9097	0.4288	138	144
1	938.0000	2.0000	9	0	17.6451	18.2114	145.7103	0.2612	131	149
1	939.0000	2.0000	9	0	17.2319	18.2088	146.1339	0.1803	126	149
1	940.0000	2.0000	9	0	16.1282	17.8507	147.1383	0.3217	134	144
1	941.0000	2.0000	9	0	14.5256	17.6899	148.7878	0.1411	136	146
1	942.0000	2.0000	9	0	14.0880	17.6574	149.2363	0.1270	136	144
1	943.0000	2.0000	9	0	13.6314	17.6033	149.7210	0.1750	140	144
1	944.0000	2.0000	9	0	13.7254	17.6400	149.6419	0.1240	137	140
1	945.0000	2.0000	9	0	13.5524	17.6517	149.6788	0.2581	138	125
1	946.0000	2.0000	9	0	20.1720	19.1512	142.1378	0.1431	132	131
1	947.0000	2.0000	9	0	20.1467	19.1205	142.2315	0.1388	135	142
1	948.0000	2.0000	9	0	19.9965	19.0995	142.3901	0.1958	141	148
1	949.0000	2.0000	9	0	20.0731	19.1451	142.2078	0.1540	134	145
1	950.0000	2.0000	9	0	20.0881	19.1608	142.2551	0.1887	138	154
1	951.0000	2.0000	9	0	20.1212	19.1509	142.0668	0.2518	132	145
1	952.0000	2.0000	9	0	20.3878	19.0266	141.5668	0.3076	130	150
1	953.0000	2.0000	9	0	19.8933	18.7006	142.0897	0.2395	130	144
1	954.0000	2.0000	9	0	20.4767	19.1540	141.6145	0.1529	138	145
1	955.0000	2.0000	9	0	20.4477	19.1554	141.5480	0.2331	136	152
1	956.0000	2.0000	9	0	20.2960	19.1524	141.6700	0.2581	134	151
1	957.0000	2.0000	9	0	20.2051	19.1331	141.7879	0.1533	134	145
1	958.0000	2.0000	9	0	20.5058	19.1569	141.5018	0.2229	135	144
1	959.0000	2.0000	9	0	20.0830	19.1024	141.9530	0.1654	134	152
1	960.0000	2.0000	9	0	19.9230	19.1255	142.1268	0.2573	135	152
1	961.0000	2.0000	9	0	20.7503	19.4976	141.2512	0.3522	129	143
1	962.0000	2.0000	9	0	23.3814	19.5774	138.2676	0.6086	115	117
1	963.0000	2.0000	9	0	22.0852	19.6404	136.7560	0.1122	133	136
1	964.0000	2.0000	9	0	22.0696	19.7095	136.8059	0.1201	134	144
1	965.0000	2.0000	9	0	21.7817	19.5870	137.1308	0.2718	131	145
1	966.0000	2.0000	9	0	22.0354	19.5768	136.8945	0.1991	130	136
1	967.0000	2.0000	9	0	21.7485	19.4779	137.2659	0.2401	123	138
1	968.0000	2.0000	9	0	22.0701	19.5305	136.9353	0.1376	126	135
1	969.0000	2.0000	9	0	22.0386	19.5706	136.9530	0.1583	128	141
1	970.0000	2.0000	9	0	21.9342	19.5007	137.0085	0.1889	131	140
1	971.0000	2.0000	9	0	21.5633	19.4888	137.3657	0.1611	129	144
1	972.0000	2.0000	9	0	22.0271	19.4990	136.8578	0.2410	152	144
1	973.0000	2.0000	9	0	21.9910	19.5124	137.0676	0.1951	132	150
1	974.0000	2.0000	9	0	22.2732	19.6037	137.4473	0.1316	132	151
1	975.0000	2.0000	9	0	22.4250	19.6100	137.2717	0.2258	133	153
1	976.0000	2.0000	9	0	22.3617	19.6219	137.3235	0.2137	129	148
1	977.0000	2.0000	9	0	22.6144	19.6729	137.0942	0.1306	128	143
1	978.0000	2.0000	9	0	22.5091	19.4860	137.0339	0.3917	127	146
1	979.0000	2.0000	9	0	23.5466	19.6193	135.9522	0.3791	126	128
1	980.0000	2.0000	9	0	23.8733	19.6939	135.5386	0.5979	111	111
1	981.0000	2.0000	9	0	23.6788	20.5522	135.5802	0.1815	128	135
1	982.0000	2.0000	9	0	23.1829	20.4608	136.2968	0.3713	129	138
1	983.0000	2.0000	10	0	23.5644	20.5346	135.7589	0.2252	126	135
1	984.0000	2.0000	9	0	23.3747	20.6068	135.9391	0.1990	129	139
1	985.0000	2.0000	9	0	23.2412	20.5362	136.0353	0.1400	133	141
1	986.0000	2.0000	9	0	23.4457	20.4651	136.0637	0.2791	121	129
1	987.0000	2.0000	10	0	23.1911	19.7437	136.4828	0.3896	113	109
1	988.0000	2.0000	9	0	22.3815	19.7471	137.1805	0.2274	122	132
1	989.0000	2.0000	9	0	22.9370	19.8409	136.7086	0.2329	126	146
1	990.0000	2.0000	10	0	22.8157	19.7699	136.7561	0.2763	125	152
1	991.0000	2.0000	9	0	22.4229	19.6989	137.1388	0.1503	136	154
1	992.0000	2.0000	9	0	22.2289	19.6698	137.2314	0.2025	131	152
1	993.0000	2.0000	9	0	22.2202	19.5867	137.2451	0.1950	129	150
1	994.0000	2.0000	9	0	22.5138	19.5308	137.0858	0.2087	131	144
1	995.0000	2.0000	10	0	22.8940	19.6570	136.7085	0.1563	148	142
1	996.0000	2.0000	9	0	22.9311	19.7074	136.9309	0.1780	128	149
1	997.0000	2.0000	9	0	22.7640	19.7742	137.3403	0.1849	133	149
1	998.0000	2.0000	9	0	22.9238	19.8009	137.1472	0.2158	131	154
1	999.0000	2.0000	9	0	23.0168	19.8123	136.9654	0.2462	136	152
1	1000.0000	2.0000	9	0	23.1098	19.8166	137.0018	0.1980	137	150
1	1001.0000	2.0000	9	0	23.2256	19.8210	136.8589	0.2835	136	149
1	1002.0000	2.0000	9	0	23.1016	19.7839	137.0801	0.2351	134	146
1	1003.0000	2.0000	9	0	23.0397	19.7654	137.1196	0.1706	139	147
1	1004.0000	2.0000	9	0	23.1714	19.7548	136.9722	0.2373	142	158
1	1005.0000	2.0000	9	0	22.8276	19.7003	137.2996	0.2239	132	155
1	1006.0000	2.0000	9	0	22.9761	19.7013	137.1296	0.1816	129	149
1	1007.0000	2.0000	9	0	23.0519	19.7372	137.1985	0.1893	136	152
1	1008.0000	2.0000	9	0	23.2087	19.7732	136.9439	0.1513	133	150
1	1009.0000	2.0000	9	0	23.0493	19.7122	137.0393	0.2231	131	154
1	1010.0000	2.0000	9	0	23.0688	19.7328	137.1063	0.1512	129	149
1	1011.0000	2.0000	9	0	23.0774	19.7498	137.1391	0.1502	135	154
1	1012.0000	2.0000	9	0	22.9486	19.7346	137.2431	0.1302	137	149
1	1013.0000	2.0000	9	0	22.7689	19.6781	137.3991	0.2125	135	148
1	1014.0000	2.0000	9	0	23.3386	19.7451	136.8014	0.1725	138	155
1	1015.0000	2.0000	9	0	23.1586	19.7503	136.9429	0.2010	135	149
1	1016.0000	2.0000	9	0	23.5989	19.7254	136.5811	0.1902	135	149
1	1017.0000	2.0000	9	0	23.2909	19.6748	136.8178	0.1888	136	140
1	1018.0000	2.0000	9	0	23.3848	19.6802	136.8384	0.1870	138	152
1	1019.0000	2.0000	9	0	23.5589	19.6992	136.7494	0.1719	140	157
1	1020.0000	2.0000	9	0	23.3133	19.7754	137.0067	0.1829	133	156
1	1021.0000	2.0000	9	0	23.3272	19.7193	136.9485	0.1876	127	142
1	1022.0000	2.0000	9	0	16.7363	17.5516	146.4477	0.2449	134	122
1	1023.0000	2.0000	9	0	16.3840	17.4967	146.9045	0.1357	130	143
1	1024.0000	2.0000	9	0	16.4643	17.5225	146.7945	0.1546	128	141
1	1025.0000	2.0000	10	0	16.4004	17.5602	146.7996	0.1920	130	145
1	1026.0000	2.0000	9	0	16.6267	17.5463	146.6808	0.1157	136	149
1	1027.0000	2.0000	9	0	15.9240	17.4730	147.3358	0.3133	130	145
1	1028.0000	2.0000	9	0	16.3757	17.4714	146.8174	0.1846	132	153
1	1029.0000	2.0000	9	0	16.5116	17.4896	146.6665	0.2045	140	152
1	1030.0000	2.0000	9	0	16.3456	17.5008	146.8750	0.2072	128	147
1	1031.0000	2.0000	9	0	16.5540	17.5113	146.7321	0.1910	137	153
1	1032.0000	2.0000	9	0	16.4558	17.5464	146.8976	0.2124	130	147
1	1033.0000	2.0000	9	0	16.6816	17.5765	146.7880	0.1285	132	155
1	1034.0000	2.0000	9	0	16.6832	17.5374	146.7438	0.1543	136	154
1	1035.0000	2.0000	9	0	16.9134	17.5447	146.5034	0.1646	134	153
1	1036.0000	2.0000	9	0	16.9169	17.5347	146.5070	0.1878	130	148
1	1037.0000	2.0000	9	0	16.6656	17.4695	146.8072	0.1796	132	144
1	1038.0000	2.0000	9	0	16.8609	17.5726	146.7068	0.2136	133	146
1	1039.0000	2.0000	9	0	16.7399	17.4888	146.9454	0.1491	135	153
1	1040.0000	2.0000	9	0	16.7782	17.5410	146.7509	0.1755	136	150
1	1041.0000	2.0000	9	0	16.3040	17.4187	147.1509	0.1944	135	153
1	1042.0000	2.0000	9	0	15.9717	17.3214	147.5647	0.2076	136	153
1	1043.0000	2.0000	9	0	15.3227	17.2356	148.2421	0.1756	144	146
1	1044.0000	2.0000	10	0	14.4617	17.0977	148.9768	0.2358	140	151
1	1045.0000	2.0000	10	0	13.4485	16.9224	149.7435	0.1934	145	153
1	1046.0000	2.0000	9	0	13.6559	16.9241	149.5865	0.1846	138	147
1	1047.0000	2.0000	10	0	14.2775	17.0254	149.2815	0.2150	144	150
1	1048.0000	2.0000	10	0	14.6847	17.0761	148.8974	0.1026	143	160
1	1049.0000	2.0000	10	0	14.6205	17.0846	148.8532	0.2157	137	150
1	1050.0000	2.0000	9	0	9.5182	16.3360	154.3556	0.7463	131	133
1	1051.0000	2.0000	10	0	8.8156	16.2291	155.2397	0.2342	131	137
1	1052.0000	2.0000	10	0	8.3491	16.2455	155.7857	0.2363	135	143
1	1053.0000	2.0000	9	0	8.7572	16.1832	155.3476	0.2203	131	140
1	1054.0000	2.0000	10	0	8.4045	16.1776	155.7998	0.1384	130	141
1	1055.0000	2.0000	9	0	6.8913	15.9655	157.4833	0.1575	131	142
1	1056.0000	2.0000	8	0	6.2948	15.9046	158.1205	0.1031	133	145
1	1057.0000	2.0000	9	0	6.1652	15.8161	158.2456	0.1082	129	142
1	1058.0000	2.0000	7	0	0.6177	15.4138	163.1194	0.1397	130	137
1	1059.0000	2.0000	8	0	1.3589	15.2939	162.3672	0.2276	125	139
1	1060.0000	2.0000	8	0	1.7152	15.3560	161.9430	0.1806	129	136
1	1061.0000	2.0000	9	0	0.9789	15.3937	162.6166	0.2317	126	141
1	1062.0000	2.0000	9	0	0.0406	15.2384	163.4597	0.1432	132	137
1	1063.0000	2.0000	9	0	179.7506	164.8171	16.2190	0.2018	130	138
1	1064.0000	2.0000	9	0	0.2176	15.2957	163.3391	0.1592	134	143
1	1065.0000	2.0000	8	0	179.9975	164.7636	16.5112	0.0922	133	135
1	1066.0000	2.0000	8	0	5.6488	15.3900	158.4149	0.4059	129	115
1	1067.0000	2.0000	8	0	7.3567	15.9658	156.7292	0.3350	128	127
1	1068.0000	2.0000	6	0	177.0521	165.3235	12.7761	0.5022	125	105
1	1069.0000	2.0000	8	0	173.0431	165.5065	9.6172	0.2945	127	114
1	1070.0000	2.0000	8	0	172.6620	165.5981	9.1476	0.4118	121	113
1	1071.0000	2.0000	8	0	173.2538	165.6982	9.8909	0.2184	120	116
1	1072.0000	2.0000	8	0	173.1174	165.8411	9.5724	0.2992	116	104
1	1073.0000	2.0000	8	0	173.7150	165.6821	10.7254	0.6120	95	83
1	1074.0000	2.0000	7	0	173.7927	165.7931	10.9272	0.3465	115	81
0	1075.0000	2.0000	0	3	0.0000	0.0000	0.0000	0.0000	69	61
1	1076.0000	2.0000	7	0	7.7691	14.5639	156.4905	0.7458	83	67
1	1077.0000	2.0000	7	0	7.5992	14.3449	156.3433	0.7377	64	59
1	1078.0000	2.0000	6	0	173.6019	166.0774	8.1640	0.7254	67	54
1	1079.0000	2.0000	8	0	174.4462	165.7871	8.4980	0.2198	106	101
1	1080.0000	2.0000	8	0	174.9934	165.8071	9.1686	0.2134	117	123
1	1081.0000	2.0000	10	0	174.1307	165.7328	8.1935	0.1998	126	133
1	1082.0000	2.0000	8	0	174.3304	165.7843	8.5236	0.1162	126	135
1	1083.0000	2.0000	9	0	173.6264	165.8186	8.0009	0.1685	131	133
1	1084.0000	2.0000	9	0	171.7113	166.0019	6.3454	0.5608	132	126
1	1085.0000	2.0000	8	0	168.7295	165.9439	3.1064	0.1309	131	131
1	1086.0000	2.0000	9	0	168.8300	165.9383	3.2726	0.1217	136	146
1	1087.0000	2.0000	9	0	168.2165	166.0059	2.6778	0.1840	130	149
1	1088.0000	2.0000	9	0	169.2121	166.1527	3.6807	0.4248	129	144
1	1089.0000	2.0000	9	0	168.8120	166.0179	3.2174	0.1639	127	151
1	1090.0000	2.0000	9	0	169.1775	166.0802	3.7522	0.2417	129	144
1	1091.0000	2.0000	8	0	169.5216	166.0452	4.0419	0.1826	127	144
1	1092.0000	2.0000	9	0	168.7648	166.0354	3.1975	0.2230	129	135
1	1093.0000	2.0000	8	0	169.1506	166.1485	3.6446	0.2216	113	95
3	1094.0000	2.0000	6	0	7.9615	81.1317	0.2895	0.7448	81	62
0	1095.0000	2.0000	0	3	0.0000	0.0000	0.0000	0.0000	56	53
1	1096.0000	2.0000	8	0	55.8306	118.8953	62.9465	0.1714	112	94
1	1097.0000	2.0000	10	0	55.9227	118.8628	63.1578	0.4142	145	119
1	1098.0000	2.0000	10	0	56.0978	119.0140	63.2011	0.2273	153	122
1	1099.0000	2.0000	9	0	56.0905	119.0302	63.1787	0.2531	150	122
1	1100.0000	2.0000	10	0	55.9289	119.0263	63.1160	0.1920	147	124
1	1101.0000	2.0000	9	0	55.5654	118.7398	62.9234	0.3737	149	115
1	1102.0000	2.0000	9	0	55.7401	118.7888	62.9669	0.3463	146	117
1	1103.0000	2.0000	9	0	55.7805	118.9172	62.9637	0.3138	154	111
1	1104.0000	2.0000	10	0	55.8764	118.9241	63.0994	0.1810	159	117
1	1105.0000	2.0000	8	0	55.7634	118.8948	62.9934	0.2876	131	106
1	1106.0000	2.0000	8	0	55.3187	118.7070	62.6398	0.4089	116	91
1	1107.0000	2.0000	9	0	55.5517	118.4970	62.6326	0.8235	88	71
1	1108.0000	2.0000	7	0	56.1718	119.3543	62.4017	0.7554	110	76
1	1109.0000	2.0000	9	0	55.6968	119.4036	63.2272	0.2061	133	99
1	1110.0000	2.0000	10	0	55.7917	119.4834	63.3266	0.2029	154	119
1	1111.0000	2.0000	10	0	55.7298	119.5312	63.3598	0.2144	169	131
1	1112.0000	2.0000	10	0	55.7090	119.6451	63.3426	0.1824	160	138
1	1113.0000	2.0000	10	0	55.8489	119.5982	63.4104	0.1353	169	143
1	1114.0000	2.0000	10	0	55.8386	119.6188	63.4258	0.1720	155	143
1	1115.0000	2.0000	10	0	55.7874	119.6573	63.4023	0.1882	165	143
1	1116.0000	2.0000	10	0	55.8540	119.5959	63.3251	0.1820	163	143
1	1117.0000	2.0000	10	0	55.7638	119.5412	63.3501	0.1916	152	142
1	1118.0000	2.0000	10	0	55.8582	119.6453	63.4582	0.1847	158	134
1	1119.0000	2.0000	10	0	55.9821	119.5996	63.5108	0.1106	170	147
1	1120.0000	2.0000	10	0	55.9629	119.6199	63.4587	0.1599	164	153
1	1121.0000	2.0000	10	0	55.9684	119.5924	63.4340	0.1612	162	153
1	1122.0000	2.0000	10	0	55.9196	119.6246	63.4261	0.1603	166	148
1	1123.0000	2.0000	10	0	55.9604	119.6265	63.4354	0.1471	169	151
1	1124.0000	2.0000	10	0	55.9728	119.6295	63.4437	0.1638	166	152
1	1125.0000	2.0000	10	0	56.0013	119.5925	63.4025	0.2056	162	151
1	1126.0000	2.0000	10	0	55.8028	119.5929	63.2756	0.2381	170	132
1	1127.0000	2.0000	10	0	55.5873	120.0760	62.3577	0.2325	154	153
1	1128.0000	2.0000	10	0	55.7101	120.1529	62.4232	0.1986	162	144
1	1129.0000	2.0000	9	0	55.8409	120.0192	62.4312	0.1777	157	147
1	1130.0000	2.0000	10	0	55.8793	120.0453	62.4310	0.1666	157	152
1	1131.0000	2.0000	10	0	55.7661	119.9737	62.4204	0.1492	159	144
1	1132.0000	2.0000	10	0	55.8135	119.8759	62.4222	0.1928	159	148
1	1133.0000	2.0000	10	0	55.7091	120.0304	62.4189	0.3236	159	152
1	1134.0000	2.0000	10	0	55.7882	119.9884	62.3835	0.1825	164	148
1	1135.0000	2.0000	10	0	55.8122	120.0852	62.4213	0.1117	167	154
1	1136.0000	2.0000	10	0	55.7876	120.1365	62.4473	0.2687	157	149
1	1137.0000	2.0000	10	0	55.6716	120.0400	62.3316	0.2138	155	147
1	1138.0000	2.0000	10	0	55.7519	120.0093	62.3824	0.1668	157	150
1	1139.0000	2.0000	10	0	55.8582	120.1304	62.4495	0.2302	162	146
1	1140.0000	2.0000	10	0	55.7743	120.0782	62.3469	0.1762	172	151
1	1141.0000	2.0000	10	0	55.8255	120.0261	62.3921	0.1895	151	147
1	0.0000	3.0000	10	0	59.4784	165.2172	70.2245	0.1314	129	141
1	1.0000	3.0000	10	0	59.1854	165.1637	69.7941	0.3122	125	140
1	2.0000	3.0000	10	0	59.2997	165.1684	69.9415	0.1621	123	135
1	3.0000	3.0000	10	0	58.9849	165.2096	69.6517	0.1770	122	144
1	4.0000	3.0000	10	0	58.6146	165.3113	69.2566	0.2003	123	138
1	5.0000	3.0000	10	0	58.7714	165.3829	69.3811	0.1847	128	148
1	6.0000	3.0000	10	0	57.7393	165.3889	68.2919	0.3132	122	135
1	7.0000	3.0000	10	0	57.6370	165.5999	68.0984	0.2296	123	135
1	8.0000	3.0000	10	0	57.5176	165.7059	67.7537	0.5926	116	130
1	9.0000	3.0000	10	0	56.6235	165.7898	67.0185	0.2383	117	131
1	10.0000	3.0000	10	0	56.2616	165.5723	66.5112	0.4273	123	140
1	11.0000	3.0000	10	0	55.4279	166.0125	65.7346	0.3696	126	130
1	12.0000	3.0000	9	0	55.6076	166.2271	65.6370	0.5472	123	130
1	13.0000	3.0000	9	0	53.4402	166.4180	63.8254	0.5590	123	131
1	14.0000	3.0000	10	0	54.6032	166.1741	66.1398	0.2263	124	134
1	15.0000	3.0000	10	0	55.1668	165.9495	66.5621	0.4309	124	130
1	16.0000	3.0000	10	0	54.9213	165.6987	66.3791	0.7110	116	125
1	17.0000	3.0000	10	0	54.8765	166.1969	66.3376	0.3670	115	127
1	18.0000	3.0000	10	0	54.8032	166.0729	66.3316	0.1677	128	129
1	19.0000	3.0000	10	0	55.0355	166.0531	66.5933	0.3482	123	137
1	20.0000	3.0000	10	0	54.6968	165.2633	66.1970	0.4847	118	135
1	21.0000	3.0000	10	0	54.8933	165.4139	66.4229	0.2886	121	130
1	22.0000	3.0000	10	0	55.1498	165.4123	66.7673	0.2132	120	143
1	23.0000	3.0000	10	0	55.2888	165.3880	67.0012	0.1852	126	147
1	24.0000	3.0000	10	0	55.3654	165.4039	67.1001	0.1757	125	151
1	25.0000	3.0000	10	0	55.1341	165.1714	66.8812	0.1920	125	146
1	26.0000	3.0000	9	0	54.6594	164.8845	66.2765	0.4491	116	125
1	27.0000	3.0000	9	0	53.9027	165.0379	65.3720	0.3374	123	126
1	28.0000	3.0000	9	0	53.8206	165.6423	64.9384	0.2319	136	129
1	29.0000	3.0000	9	0	53.0072	165.7838	64.0066	0.2869	128	131
1	30.0000	3.0000	9	0	52.3445	165.9416	62.8634	0.3217	124	136
1	31.0000	3.0000	10	0	51.5915	166.5117	61.7146	0.1724	124	135
1	32.0000	3.0000	9	0	51.7525	166.4572	62.0181	0.1782	124	135
1	33.0000	3.0000	10	0	51.5562	166.5947	62.0290	0.1834	121	143
1	34.0000	3.0000	9	0	51.8114	166.5453	62.5625	0.1700	141	139
1	35.0000	3.0000	9	0	51.8383	166.5174	62.6151	0.1761	128	145
1	36.0000	3.0000	9	0	51.7396	166.5327	62.5124	0.2399	126	144
1	37.0000	3.0000	10	0	51.1398	166.5532	61.9963	0.2318	122	147
1	38.0000	3.0000	10	0	51.2103	166.5961	62.0347	0.2011	129	142
1	39.0000	3.0000	10	0	51.2699	166.5699	61.8978	0.2004	128	146
1	40.0000	3.0000	10	0	50.7911	166.5331	61.3706	0.2352	125	142
1	41.0000	3.0000	10	0	51.3326	166.4924	61.3976	0.2241	129	146
1	42.0000	3.0000	9	0	51.4634	166.6141	61.4087	0.1092	134	145
1	43.0000	3.0000	10	0	51.1756	166.6846	61.1623	0.1665	124	143
1	44.0000	3.0000	10	0	50.9821	166.7381	61.1597	0.1500	126	142
1	45.0000	3.0000	9	0	51.1232	166.6785	61.2825	0.2131	127	142
1	46.0000	3.0000	10	0	50.6734	166.6991	60.8200	0.1409	129	138
1	47.0000	3.0000	9	0	50.8826	166.7174	60.8360	0.1600	128	133
1	48.0000	3.0000	9	0	50.8437	166.6531	60.7776	0.1612	129	141
1	49.0000	3.0000	9	0	51.0279	166.5275	60.8637	0.1447	127	145
1	50.0000	3.0000	9	0	51.1546	166.5388	60.9648	0.1680	129	144
1	51.0000	3.0000	9	0	50.2016	166.9469	60.4107	0.2377	127	141
1	52.0000	3.0000	9	0	49.7441	167.1180	59.9086	0.2037	123	139
1	53.0000	3.0000	9	0	49.8029	167.0621	60.1331	0.2567	128	140
1	54.0000	3.0000	10	0	49.7472	166.8887	60.1485	0.2745	132	142
1	55.0000	3.0000	10	0	49.7622	166.8118	60.5790	0.1695	128	148
1	56.0000	3.0000	10	0	49.2279	166.8831	60.3731	0.2237	125	152
1	57.0000	3.0000	10	0	49.0555	166.8833	60.2658	0.2109	123	143
1	58.0000	3.0000	10	0	49.6348	166.7560	60.7232	0.1575	123	149
1	59.0000	3.0000	10	0	49.8516	166.6988	61.0817	0.1742	123	138
1	60.0000	3.0000	9	0	50.5874	166.4473	61.9475	0.2386	103	113
1	61.0000	3.0000	9	0	22.5118	17.8017	136.8085	0.1633	106	120
1	62.0000	3.0000	10	0	22.4928	17.8197	136.8758	0.1909	127	143
1	63.0000	3.0000	9	0	22.4698	17.8020	136.9459	0.1693	133	151
1	64.0000	3.0000	10	0	22.5984	17.8765	136.8143	0.2286	135	147
1	65.0000	3.0000	10	0	22.6087	17.8894	136.7985	0.1506	132	152
1	66.0000	3.0000	9	0	22.5905	17.9349	136.8045	0.1706	139	153
1	67.0000	3.0000	10	0	22.6621	17.9089	136.8027	0.1721	136	153
1	68.0000	3.0000	9	0	22.5917	17.8794	136.8615	0.1258	131	149
1	69.0000	3.0000	10	0	22.5887	17.8848	136.7924	0.2076	139	149
1	70.0000	3.0000	9	0	22.5602	17.8367	136.7741	0.1714	143	150
1	71.0000	3.0000	10	0	21.7624	17.5107	137.5660	0.2976	135	141
1	72.0000	3.0000	9	0	19.8080	17.1019	139.5326	0.2361	131	150
1	73.0000	3.0000	9	0	20.0963	17.0503	139.1735	0.1588	136	150
1	74.0000	3.0000	10	0	19.8837	17.0269	139.2913	0.1558	135	152
1	75.0000	3.0000	10	0	18.7244	16.8169	140.4053	0.1685	133	154
1	76.0000	3.0000	9	0	17.8818	16.5875	141.1326	0.2950	133	144
1	77.0000	3.0000	10	0	15.8646	16.2521	143.1514	0.2381	134	144
1	78.0000	3.0000	9	0	15.4385	16.1429	143.6274	0.1965	135	148
1	79.0000	3.0000	10	0	15.4677	16.1420	143.7109	0.1790	137	154
1	80.0000	3.0000	9	0	16.5515	16.2247	142.5432	0.1955	134	148
1	81.0000	3.0000	9	0	17.0370	16.4054	142.1403	0.1910	133	147
1	82.0000	3.0000	9	0	17.3941	16.4504	141.7202	0.1587	132	154
1	83.0000	3.0000	9	0	17.1910	16.4296	141.7403	0.1851	141	157
1	84.0000	3.0000	9	0	16.8949	16.3786	141.9687	0.3007	140	152
1	85.0000	3.0000	9	0	17.4675	16.5746	141.5599	0.2458	134	153
1	86.0000	3.0000	9	0	18.2516	16.7136	140.8163	0.1434	134	138
1	87.0000	3.0000	9	0	14.3997	15.8077	143.6472	0.4662	137	135
1	88.0000	3.0000	8	0	12.8254	15.5705	145.4166	0.2070	135	144
1	89.0000	3.0000	10	0	12.3601	15.5526	145.8886	0.1938	138	147
1	90.0000	3.0000	9	0	12.0177	15.5071	146.2849	0.1219	137	149
1	91.0000	3.0000	10	0	12.0407	15.4768	146.2383	0.1872	142	143
1	92.0000	3.0000	9	0	11.9232	15.4656	146.3333	0.1948	139	152
1	93.0000	3.0000	9	0	11.9614	15.4884	146.2526	0.1717	136	149
1	94.0000	3.0000	9	0	11.9758	15.4928	146.3136	0.1512	137	149
1	95.0000	3.0000	9	0	12.4045	15.5730	145.7634	0.1896	136	152
1	96.0000	3.0000	9	0	12.4772	15.5809	145.7660	0.1711	135	144
1	97.0000	3.0000	8	0	12.5806	15.5916	145.7812	0.1249	140	151
1	98.0000	3.0000	10	0	12.5563	15.5628	145.8212	0.1348	139	155
1	99.0000	3.0000	9	0	12.0868	15.4552	146.3440	0.1360	137	147
1	100.0000	3.0000	10	0	11.7348	15.4373	146.5980	0.1810	141	149
1	101.0000	3.0000	9	0	11.5154	15.3885	146.9149	0.1544	136	152
1	102.0000	3.0000	9	0	11.5111	15.3689	146.9164	0.1659	135	143
1	103.0000	3.0000	10	0	11.8700	15.4334	146.4248	0.1979	140	151
1	104.0000	3.0000	10	0	12.0505	15.4829	146.2615	0.2042	137	153
1	105.0000	3.0000	8	0	12.4550	15.5371	145.8646	0.1770	140	153
1	106.0000	3.0000	10	0	12.3593	15.5311	145.9587	0.2243	138	157
1	107.0000	3.0000	10	0	12.6542	15.5552	145.7155	0.1749	144	154
1	108.0000	3.0000	10	0	12.5711	15.5103	145.7937	0.1626	139	156
1	109.0000	3.0000	9	0	12.3995	15.5317	145.8817	0.2143	141	152
1	110.0000	3.0000	10	0	12.4673	15.5956	145.6853	0.2582	142	157
1	111.0000	3.0000	10	0	12.6011	15.6108	145.6493	0.1853	138	152
1	112.0000	3.0000	9	0	12.4769	15.5840	145.7342	0.1280	142	160
1	113.0000	3.0000	10	0	12.6393	15.5538	145.5962	0.1495	136	160
1	114.0000	3.0000	10	0	12.7686	15.5320	145.4528	0.1567	134	155
1	115.0000	3.0000	9	0	12.6058	15.5504	145.5061	0.1497	134	152
1	116.0000	3.0000	10	0	12.8965	15.5700	145.1244	0.2153	135	153
1	117.0000	3.0000	10	0	12.9671	15.4958	145.2016	0.2471	133	160
1	118.0000	3.0000	9	0	13.1629	15.5460	144.9561	0.1467	138	155
1	119.0000	3.0000	9	0	12.7978	15.5293	145.2393	0.1479	133	147
1	120.0000	3.0000	10	0	15.2195	15.8977	142.9982	0.3893	140	142
1	121.0000	3.0000	10	0	15.4558	16.0820	142.6061	0.1747	135	153
1	122.0000	3.0000	10	0	14.9896	15.9565	143.0467	0.2037	136	159
1	123.0000	3.0000	10	0	14.4117	15.9741	143.6719	0.2081	134	162
1	124.0000	3.0000	10	0	15.0372	15.9808	143.1478	0.2211	143	158
1	125.0000	3.0000	9	0	14.7892	16.0178	143.3215	0.1838	135	160
1	126.0000	3.0000	10	0	15.9375	16.2467	142.2723	0.2630	137	153
1	127.0000	3.0000	10	0	16.0467	16.3756	142.0764	0.2653	141	160
1	128.0000	3.0000	10	0	16.4689	16.4720	141.8445	0.1845	142	166
1	129.0000	3.0000	10	0	16.7213	16.4337	141.5674	0.1065	139	158
1	130.0000	3.0000	10	0	16.7895	16.5054	141.6565	0.2550	140	156
1	131.0000	3.0000	10	0	16.7543	16.5011	141.3614	0.2755	139	157
1	132.0000	3.0000	10	0	17.4162	16.5819	140.8837	0.1950	143	156
1	133.0000	3.0000	9	0	17.8807	16.6664	140.3876	0.2373	137	155
1	134.0000	3.0000	9	0	18.3023	16.6599	140.1910	0.3299	140	149
1	135.0000	3.0000	10	0	18.0306	16.6865	140.3310	0.1472	133	159
1	136.0000	3.0000	9	0	18.3787	16.7224	139.8950	0.1360	132	161
1	137.0000	3.0000	10	0	18.4734	16.7787	139.6311	0.3200	148	145
1	138.0000	3.0000	9	0	19.1878	16.9414	139.0981	0.3384	136	139
1	139.0000	3.0000	9	0	20.5542	17.3285	138.3321	0.1307	135	142
1	140.0000	3.0000	10	0	20.6938	17.4053	138.0315	0.2307	140	149
1	141.0000	3.0000	10	0	21.0864	17.4253	137.7880	0.1391	141	150
1	142.0000	3.0000	10	0	21.2505	17.4844	137.5513	0.1464	134	146
1	143.0000	3.0000	10	0	21.1453	17.4978	137.6864	0.1902	137	148
1	144.0000	3.0000	10	0	20.5571	17.4112	138.1762	0.2103	136	151
1	145.0000	3.0000	10	0	20.5946	17.3442	138.1218	0.2096	132	147
1	146.0000	3.0000	10	0	21.2013	17.4791	137.7279	0.2080	138	138
1	147.0000	3.0000	9	0	15.2381	16.2329	142.6099	0.4058	131	130
1	148.0000	3.0000	10	0	15.5436	16.2790	142.6254	0.1388	139	148
1	149.0000	3.0000	10	0	15.3636	16.2623	142.7404	0.2119	139	151
1	150.0000	3.0000	10	0	15.4808	16.2901	142.6147	0.2260	137	159
1	151.0000	3.0000	10	0	15.6523	16.2545	142.5744	0.1774	140	160
1	152.0000	3.0000	10	0	15.8419	16.2848	142.3204	0.2267	141	163
1	153.0000	3.0000	9	0	16.0470	16.3056	142.1189	0.1865	138	161
1	154.0000	3.0000	10	0	15.6671	16.2704	142.5439	0.1993	139	162
1	155.0000	3.0000	10	0	15.8417	16.2952	142.4725	0.2142	137	153
1	156.0000	3.0000	10	0	15.9388	16.3645	142.3794	0.2184	134	164
1	157.0000	3.0000	10	0	16.1609	16.3909	142.1222	0.2284	143	159
1	158.0000	3.0000	10	0	15.9026	16.3436	142.4397	0.2136	135	164
1	159.0000	3.0000	10	0	16.3797	16.4203	141.9928	0.1681	137	163
1	160.0000	3.0000	10	0	16.3249	16.4750	142.0361	0.2401	142	158
1	161.0000	3.0000	10	0	16.4400	16.4414	141.9636	0.1253	143	160
1	162.0000	3.0000	9	0	15.4364	16.3119	142.8682	0.1890	135	165
1	163.0000	3.0000	10	0	15.3656	16.2544	142.9310	0.2293	135	158
1	164.0000	3.0000	10	0	15.3270	16.1918	142.9710	0.2147	138	160
1	165.0000	3.0000	9	0	14.9004	16.1548	143.3504	0.1545	136	168
1	166.0000	3.0000	10	0	15.1743	16.1943	143.1185	0.2295	132	159
1	167.0000	3.0000	9	0	15.2975	16.2476	143.0436	0.1461	135	163
1	168.0000	3.0000	9	0	15.4916	16.2069	142.7811	0.1888	140	170
1	169.0000	3.0000	10	0	15.6484	16.3251	142.7397	0.1649	146	160
1	170.0000	3.0000	10	0	15.9144	16.3237	142.4857	0.1806	140	167
1	171.0000	3.0000	9	0	16.1987	16.3616	142.1834	0.2311	136	162
1	172.0000	3.0000	10	0	16.3224	16.4259	142.1707	0.1925	138	159
1	173.0000	3.0000	9	0	16.9193	16.5070	141.6507	0.1984	139	162
1	174.0000	3.0000	10	0	16.9952	16.5397	141.5219	0.2128	138	161
1	175.0000	3.0000	10	0	16.6063	16.5682	141.9303	0.2580	135	160
1	176.0000	3.0000	9	0	16.5573	16.4584	142.1092	0.1858	138	159
1	177.0000	3.0000	10	0	16.3200	16.4454	142.3033	0.2064	137	157
1	178.0000	3.0000	9	0	16.1042	16.3497	142.4672	0.1987	141	160
1	179.0000	3.0000	10	0	16.1281	16.3760	142.5008	0.1392	135	160
1	180.0000	3.0000	10	0	15.8509	16.3304	142.7386	0.2387	142	159
1	181.0000	3.0000	9	0	15.5407	16.2626	143.1565	0.1583	142	160
1	182.0000	3.0000	10	0	15.0007	16.1972	143.5931	0.1982	138	162
1	183.0000	3.0000	9	0	14.9097	16.0754	143.6169	0.2023	137	160
1	184.0000	3.0000	9	0	14.4762	16.0484	144.0267	0.1873	139	165
1	185.0000	3.0000	10	0	14.1789	15.9554	144.3264	0.2344	130	156
1	186.0000	3.0000	9	0	13.7812	15.9546	144.7064	0.2187	137	162
1	187.0000	3.0000	10	0	14.2267	16.0041	144.2844	0.1776	133	153
1	188.0000	3.0000	9	0	14.0235	15.9347	144.5087	0.1668	136	154
1	189.0000	3.0000	9	0	13.4007	15.7849	145.0456	0.1448	136	151
1	190.0000	3.0000	9	0	12.4452	15.6526	145.8893	0.2006	134	153
1	191.0000	3.0000	9	0	12.3607	15.6161	146.0913	0.1639	136	147
1	192.0000	3.0000	10	0	12.5560	15.6643	145.9512	0.1373	131	152
1	193.0000	3.0000	10	0	12.7343	15.7241	145.6060	0.1726	134	155
1	194.0000	3.0000	9	0	12.8845	15.7204	145.6261	0.1192	137	154
1	195.0000	3.0000	9	0	13.2382	15.7602	145.2240	0.1140	136	154
1	196.0000	3.0000	9	0	13.0953	15.7935	145.2919	0.2348	133	149
1	197.0000	3.0000	9	0	12.7435	15.6534	145.6780	0.2741	131	134
1	198.0000	3.0000	9	0	14.2750	15.7375	144.1640	0.2339	124	128
1	199.0000	3.0000	8	0	14.4150	15.9729	144.2295	0.1946	127	131
1	200.0000	3.0000	10	0	14.3971	15.9429	144.1176	0.2271	126	138
1	201.0000	3.0000	9	0	16.1609	16.3931	142.5538	0.1960	155	147
1	202.0000	3.0000	9	0	16.1929	16.5162	142.4502	0.1729	137	151
1	203.0000	3.0000	9	0	16.2695	16.4212	142.4417	0.2098	136	156
1	204.0000	3.0000	9	0	16.2394	16.5618	142.4333	0.2476	139	157
1	205.0000	3.0000	9	0	16.6057	16.5814	142.0475	0.1363	137	156
1	206.0000	3.0000	10	0	16.5671	16.6119	142.1623	0.1236	135	158
1	207.0000	3.0000	9	0	16.6510	16.5681	142.2383	0.1625	131	155
1	208.0000	3.0000	10	0	13.5564	15.6379	144.9429	0.5331	134	133
1	209.0000	3.0000	9	0	13.0569	15.6203	145.5467	0.4211	139	136
1	210.0000	3.0000	9	0	16.3283	16.4750	142.6374	0.1190	137	150
1	211.0000	3.0000	9	0	16.5375	16.4611	142.4296	0.1666	136	153
1	212.0000	3.0000	10	0	15.9839	16.3931	142.8638	0.1841	133	154
1	213.0000	3.0000	9	0	14.9031	16.2743	143.9120	0.2780	144	163
1	214.0000	3.0000	9	0	14.7137	16.1997	144.1392	0.2855	135	156
1	215.0000	3.0000	10	0	14.9832	16.2490	143.9245	0.2315	132	151
1	216.0000	3.0000	10	0	14.9926	16.3207	143.9027	0.2417	131	156
1	217.0000	3.0000	9	0	15.0094	16.2327	143.9234	0.1750	133	160
1	218.0000	3.0000	10	0	15.3210	16.3748	143.6203	0.1667	142	165
1	219.0000	3.0000	9	0	15.2381	16.2637	143.7077	0.2906	136	156
1	220.0000	3.0000	10	0	15.0021	16.3519	143.9508	0.1745	141	163
1	221.0000	3.0000	9	0	14.6213	16.2157	144.2820	0.1776	135	161
1	222.0000	3.0000	9	0	13.9811	16.1403	144.9078	0.2122	135	157
1	223.0000	3.0000	9	0	14.3736	16.1879	144.5239	0.1801	138	154
1	224.0000	3.0000	9	0	14.5963	16.1962	144.3270	0.1621	139	160
1	225.0000	3.0000	10	0	14.4920	16.1701	144.3372	0.2056	132	159
1	226.0000	3.0000	9	0	14.4384	16.2085	144.4187	0.2828	131	156
1	227.0000	3.0000	9	0	15.4892	16.3734	143.4930	0.2254	136	168
1	228.0000	3.0000	10	0	15.4210	16.3195	143.4998	0.1495	141	154
1	229.0000	3.0000	9	0	14.5021	16.1428	144.4674	0.1858	136	158
1	230.0000	3.0000	9	0	14.4526	16.1373	144.5342	0.1616	129	152
1	231.0000	3.0000	9	0	14.2338	16.1474	144.7498	0.1388	135	154
1	232.0000	3.0000	10	0	14.4682	16.1886	144.3302	0.1990	139	160
1	233.0000	3.0000	9	0	13.9879	16.1829	144.8481	0.2364	133	157
1	234.0000	3.0000	10	0	14.2932	16.1000	144.6196	0.2130	136	155
1	235.0000	3.0000	10	0	14.4973	16.1272	144.4445	0.2199	132	144
1	236.0000	3.0000	9	0	15.2020	16.2631	143.7948	0.1677	131	149
1	237.0000	3.0000	9	0	14.7439	16.2062	144.0866	0.2445	129	147
1	238.0000	3.0000	10	0	14.3701	16.1359	144.6105	0.1458	125	144
1	239.0000	3.0000	9	0	14.8854	16.1763	144.1034	0.1840	134	154
1	240.0000	3.0000	10	0	14.9566	16.2822	144.1204	0.2646	137	153
1	241.0000	3.0000	9	0	15.9809	16.3235	143.1077	0.2032	134	150
1	242.0000	3.0000	10	0	15.7378	16.4468	143.3427	0.1936	128	154
1	243.0000	3.0000	9	0	15.7433	16.3248	143.3142	0.1540	133	158
1	244.0000	3.0000	9	0	15.9993	16.3620	143.1421	0.2517	135	152
1	245.0000	3.0000	9	0	18.4010	16.9215	141.1294	0.5329	138	149
1	246.0000	3.0000	9	0	18.8156	17.1213	140.4848	0.1848	135	147
1	247.0000	3.0000	9	0	19.0680	17.1789	140.3353	0.2392	138	160
1	248.0000	3.0000	9	0	18.4537	17.0540	140.7568	0.1877	133	160
1	249.0000	3.0000	10	0	18.4599	17.0457	140.8163	0.2026	138	158
1	250.0000	3.0000	9	0	16.6092	16.6883	142.6356	0.1888	132	161
1	251.0000	3.0000	9	0	16.2357	16.5471	142.9487	0.1461	136	162
1	252.0000	3.0000	9	0	16.1150	16.5226	143.0952	0.1948	134	157
1	253.0000	3.0000	9	0	15.6811	16.4595	143.4894	0.1863	136	161
1	254.0000	3.0000	9	0	15.2598	16.3906	143.8617	0.2456	134	161
1	255.0000	3.0000	9	0	15.4813	16.3597	143.6934	0.1932	136	163
1	256.0000	3.0000	9	0	15.3002	16.4006	143.8065	0.1707	135	163
1	257.0000	3.0000	9	0	15.4208	16.3858	143.8111	0.1752	131	159
1	258.0000	3.0000	9	0	16.0136	16.4211	143.2148	0.1317	135	163
1	259.0000	3.0000	9	0	17.2454	16.5329	141.9994	0.4517	133	148
1	260.0000	3.0000	9	0	17.8761	16.8705	141.3576	0.2815	137	152
1	261.0000	3.0000	9	0	17.9756	16.8582	141.2233	0.1738	137	159
1	262.0000	3.0000	10	0	17.2721	16.7884	141.9066	0.3064	132	160
1	263.0000	3.0000	9	0	16.3076	16.4623	142.7926	0.2633	142	161
1	264.0000	3.0000	9	0	15.4368	16.3931	143.6480	0.1926	136	167
1	265.0000	3.0000	9	0	15.3738	16.3605	143.6845	0.1785	137	160
1	266.0000	3.0000	10	0	15.5466	16.4201	143.4984	0.2284	134	157
1	267.0000	3.0000	9	0	15.5823	16.4615	143.5507	0.2137	135	163
1	268.0000	3.0000	9	0	16.1208	16.4895	142.8794	0.2923	133	157
1	269.0000	3.0000	9	0	16.4595	16.5759	142.7214	0.3060	134	164
1	270.0000	3.0000	10	0	17.3071	16.7452	141.9178	0.2408	129	159
1	271.0000	3.0000	9	0	16.8440	16.5871	142.2750	0.1960	152	154
1	272.0000	3.0000	10	0	16.5682	16.5378	142.5803	0.2406	134	159
1	273.0000	3.0000	9	0	15.7094	16.4373	143.3067	0.2380	134	153
1	274.0000	3.0000	9	0	15.7820	16.4532	143.4148	0.3024	136	153
1	275.0000	3.0000	10	0	16.8502	16.5329	142.3370	0.2710	130	157
1	276.0000	3.0000	9	0	16.8969	16.4744	142.1085	0.3930	134	153
1	277.0000	3.0000	9	0	16.3028	16.5679	142.8189	0.2241	130	150
1	278.0000	3.0000	9	0	17.3626	16.7351	141.7620	0.2521	133	156
1	279.0000	3.0000	9	0	16.9278	16.6838	142.3366	0.1559	136	161
1	280.0000	3.0000	9	0	16.9766	16.6620	142.2333	0.2309	133	157
1	281.0000	3.0000	9	0	17.2406	16.6864	142.0167	0.2015	133	164
1	282.0000	3.0000	9	0	16.9084	16.6486	142.3443	0.1609	133	160
1	283.0000	3.0000	9	0	16.6612	16.6236	142.6441	0.1007	133	162
1	284.0000	3.0000	9	0	17.0707	16.6659	142.2711	0.2109	133	149
1	285.0000	3.0000	10	0	18.0776	16.8955	141.1309	0.2511	137	159
1	286.0000	3.0000	9	0	18.2572	16.9521	140.9817	0.1553	132	157
1	287.0000	3.0000	9	0	18.4788	17.0106	140.9796	0.2381	138	160
1	288.0000	3.0000	9	0	18.9431	17.1387	140.3409	0.3010	137	155
1	289.0000	3.0000	9	0	19.1930	17.1869	140.2179	0.2204	137	155
1	290.0000	3.0000	9	0	19.0159	17.1356	140.2924	0.1835	133	162
1	291.0000	3.0000	10	0	18.6837	16.9767	140.5867	0.3754	140	156
1	292.0000	3.0000	10	0	18.4464	16.9466	140.8265	0.2233	137	159
1	293.0000	3.0000	9	0	18.0957	16.9540	141.3729	0.1835	139	165
1	294.0000	3.0000	9	0	17.7564	16.8859	141.6416	0.1611	132	163
1	295.0000	3.0000	9	0	18.3023	16.9020	141.0337	0.2352	130	156
1	296.0000	3.0000	9	0	18.7533	17.0119	140.5464	0.2024	130	150
1	297.0000	3.0000	9	0	18.6694	17.0712	140.7261	0.1605	136	157
1	298.0000	3.0000	10	0	19.0008	17.1840	140.3851	0.1400	141	163
1	299.0000	3.0000	9	0	19.7446	17.2728	139.5034	0.2378	135	156
1	300.0000	3.0000	9	0	20.4079	17.2460	138.8056	0.3806	137	154
1	301.0000	3.0000	9	0	20.2618	17.2203	138.9398	0.2694	149	130
1	302.0000	3.0000	9	0	20.1784	17.3600	139.1635	0.1957	132	143
1	303.0000	3.0000	9	0	20.3986	17.4044	138.9911	0.1658	134	149
1	304.0000	3.0000	9	0	19.4478	17.2193	139.9066	0.1580	137	153
1	305.0000	3.0000	9	0	19.3976	17.2285	139.9956	0.1440	136	154
1	306.0000	3.0000	9	0	19.2711	17.1683	140.0564	0.1999	137	164
1	307.0000	3.0000	9	0	18.9512	17.1550	140.4604	0.1683	134	160
1	308.0000	3.0000	10	0	19.2420	17.1491	140.2042	0.2083	139	160
1	309.0000	3.0000	9	0	19.3464	17.0829	140.0332	0.2048	133	150
1	310.0000	3.0000	9	0	18.4649	17.0390	140.8819	0.1818	134	153
1	311.0000	3.0000	9	0	18.4768	17.0510	140.7113	0.1888	133	157
1	312.0000	3.0000	9	0	18.4729	16.9955	140.8081	0.2030	138	170
1	313.0000	3.0000	9	0	19.0216	17.0511	140.3437	0.1930	133	155
1	314.0000	3.0000	10	0	18.8615	17.0231	140.2419	0.2430	133	151
1	315.0000	3.0000	10	0	18.6809	16.9477	140.6046	0.2959	127	160
1	316.0000	3.0000	9	0	18.6765	16.8409	140.6431	0.2754	135	157
1	317.0000	3.0000	10	0	18.4465	16.9530	140.7954	0.1795	136	159
1	318.0000	3.0000	9	0	18.2541	17.0099	140.9647	0.1875	135	156
1	319.0000	3.0000	9	0	18.5984	17.0236	140.5700	0.1813	134	158
1	320.0000	3.0000	9	0	18.8344	17.0946	140.4882	0.1581	126	152
1	321.0000	3.0000	9	0	19.6410	17.2336	139.6044	0.2290	134	152
1	322.0000	3.0000	9	0	19.8599	17.2827	139.4184	0.2244	129	153
1	323.0000	3.0000	9	0	19.9220	17.3133	139.3411	0.2140	133	155
1	324.0000	3.0000	9	0	19.5997	17.2699	139.6378	0.1436	131	162
1	325.0000	3.0000	9	0	19.4493	17.1667	139.7393	0.1605	136	163
1	326.0000	3.0000	9	0	18.3725	16.8381	140.7295	0.2126	132	160
1	327.0000	3.0000	9	0	17.9066	16.6520	141.0682	0.2051	156	156
1	328.0000	3.0000	10	0	17.4427	16.5559	141.5114	0.1647	135	161
1	329.0000	3.0000	9	0	16.6738	16.4184	142.1278	0.2697	133	154
1	330.0000	3.0000	10	0	16.5070	16.4165	142.3657	0.2605	140	153
1	331.0000	3.0000	9	0	15.7633	16.3080	143.2741	0.1811	139	153
1	332.0000	3.0000	9	0	15.9349	16.3047	143.0318	0.1636	130	160
1	333.0000	3.0000	10	0	16.3408	16.3147	142.6943	0.1699	131	157
1	334.0000	3.0000	9	0	15.9788	16.2723	142.9689	0.1917	138	156
1	335.0000	3.0000	10	0	16.2947	16.3541	142.6792	0.2163	130	151
1	336.0000	3.0000	10	0	16.3563	16.3578	142.6047	0.2153	144	156
1	337.0000	3.0000	10	0	16.4919	16.3406	142.5924	0.2026	137	157
1	338.0000	3.0000	10	0	16.1932	16.1616	142.9333	0.1361	132	153
1	339.0000	3.0000	10	0	15.6707	16.1833	143.4891	0.2447	129	147
1	340.0000	3.0000	9	0	16.3014	16.2598	142.8390	0.2586	128	151
1	341.0000	3.0000	10	0	16.3833	16.1947	142.7940	0.2113	131	148
1	342.0000	3.0000	10	0	16.4156	16.2407	142.7638	0.1945	133	160
1	343.0000	3.0000	10	0	15.9239	16.1694	143.2396	0.1893	133	156
1	344.0000	3.0000	10	0	15.3274	16.0722	143.8510	0.2390	134	152
1	345.0000	3.0000	10	0	15.3804	15.9494	143.8112	0.1186	135	155
1	346.0000	3.0000	10	0	15.3666	15.9509	143.7142	0.2659	131	155
1	347.0000	3.0000	9	0	15.0058	15.8597	144.1846	0.2578	132	152
1	348.0000	3.0000	10	0	15.2520	15.7913	143.9333	0.2122	132	153
1	349.0000	3.0000	10	0	14.7192	15.7643	144.4113	0.1776	137	159
1	350.0000	3.0000	9	0	14.4450	15.8064	144.7523	0.2339	138	157
1	351.0000	3.0000	10	0	15.2061	15.8236	144.0850	0.1834	136	159
1	352.0000	3.0000	10	0	14.6938	15.7504	144.5213	0.1408	138	152
1	353.0000	3.0000	10	0	15.2288	15.7870	144.0150	0.1778	130	147
1	354.0000	3.0000	10	0	15.4916	15.7887	143.6410	0.2147	134	158
1	355.0000	3.0000	9	0	15.7469	15.8674	143.4952	0.1732	135	153
1	356.0000	3.0000	10	0	16.2902	15.9571	142.8132	0.1969	131	151
1	357.0000	3.0000	10	0	16.8170	15.9724	142.4962	0.2333	127	150
1	358.0000	3.0000	9	0	16.8057	15.9907	142.1318	0.3810	135	152
1	359.0000	3.0000	10	0	17.2868	16.1283	142.0402	0.2522	132	149
1	360.0000	3.0000	10	0	16.9381	16.1628	142.2250	0.2209	130	155
1	361.0000	3.0000	10	0	17.3873	16.1953	141.8996	0.1585	133	156
1	362.0000	3.0000	10	0	18.1778	16.2910	141.1438	0.2071	135	158
1	363.0000	3.0000	10	0	18.3289	16.3341	141.0655	0.2610	138	161
1	364.0000	3.0000	10	0	18.2444	16.2606	141.2313	0.1747	134	155
1	365.0000	3.0000	10	0	17.8929	16.2548	141.5580	0.2206	144	160
1	366.0000	3.0000	10	0	17.8157	16.1705	141.6862	0.2233	136	157
1	367.0000	3.0000	9	0	17.8224	16.1934	141.7423	0.1574	137	156
1	368.0000	3.0000	9	0	17.9332	16.1806	141.6942	0.1430	132	150
1	369.0000	3.0000	9	0	18.2841	16.2459	141.1864	0.2030	129	154
1	370.0000	3.0000	9	0	19.2429	16.2173	140.4170	0.2001	125	154
1	371.0000	3.0000	9	0	19.5831	16.4496	139.9226	0.1917	138	157
1	372.0000	3.0000	10	0	19.7712	16.5187	140.0228	0.1992	135	159
1	373.0000	3.0000	10	0	19.0768	16.3802	140.7230	0.1801	132	151
1	374.0000	3.0000	10	0	18.7394	16.2634	141.1424	0.1414	126	156
1	375.0000	3.0000	9	0	18.5894	16.1874	141.2830	0.1771	137	150
1	376.0000	3.0000	10	0	18.0485	16.0811	141.7990	0.1302	132	161
1	377.0000	3.0000	10	0	18.0684	16.0693	141.7936	0.1989	130	167
1	378.0000	3.0000	9	0	18.0861	16.0609	141.8148	0.1488	127	162
1	379.0000	3.0000	9	0	17.5732	15.9971	142.2860	0.2092	131	161
1	380.0000	3.0000	10	0	17.8683	15.9926	142.1286	0.1953	122	158
1	381.0000	3.0000	9	0	17.9943	15.9759	141.9561	0.2055	118	132
1	382.0000	3.0000	9	0	17.6294	15.8141	142.2507	0.1693	118	134
1	383.0000	3.0000	9	0	17.6736	15.9037	142.1815	0.1380	125	152
1	384.0000	3.0000	9	0	17.3956	15.8250	142.5174	0.1701	132	163
1	385.0000	3.0000	9	0	17.2148	15.7668	142.6936	0.1805	134	161
1	386.0000	3.0000	10	0	16.8761	15.7322	142.9938	0.1772	127	152
1	387.0000	3.0000	9	0	16.3756	15.6294	143.5503	0.1571	132	159
1	388.0000	3.0000	9	0	16.2353	15.5888	143.5906	0.1829	129	158
1	389.0000	3.0000	10	0	16.4943	15.5684	143.3207	0.1801	133	158
1	390.0000	3.0000	10	0	16.4000	15.5642	143.4357	0.2081	129	156
1	391.0000	3.0000	9	0	16.4306	15.5076	143.3886	0.1763	128	153
1	392.0000	3.0000	9	0	16.3553	15.5388	143.6311	0.1223	130	155
1	393.0000	3.0000	10	0	16.4535	15.5375	143.4983	0.1249	131	156
1	394.0000	3.0000	9	0	16.6830	15.5894	143.1567	0.2131	134	157
1	395.0000	3.0000	9	0	16.6690	15.5477	143.2898	0.1962	139	155
1	396.0000	3.0000	9	0	16.5536	15.5477	143.2990	0.3141	137	158
1	397.0000	3.0000	10	0	16.5741	15.5528	143.2545	0.2215	127	151
1	398.0000	3.0000	10	0	15.5584	15.3828	144.1693	0.1777	131	157
1	399.0000	3.0000	9	0	14.9578	15.3147	144.5912	0.1871	133	154
1	400.0000	3.0000	9	0	14.9680	15.1658	144.7377	0.2300	129	155
1	401.0000	3.0000	10	0	15.1056	15.2194	144.5294	0.2651	126	153
1	402.0000	3.0000	10	0	15.2234	15.1880	144.3551	0.2826	130	151
1	403.0000	3.0000	10	0	15.1291	15.1553	144.4763	0.1427	140	146
1	404.0000	3.0000	9	0	14.9798	15.0905	144.6713	0.2368	126	150
1	405.0000	3.0000	8	0	15.1921	15.0519	144.4231	0.2567	129	144
1	406.0000	3.0000	8	0	14.7765	15.0034	144.9837	0.2336	125	138
1	407.0000	3.0000	8	0	14.8653	15.0529	144.6825	0.2326	126	148
1	408.0000	3.0000	8	0	14.9550	14.9892	144.7229	0.1650	131	149
1	409.0000	3.0000	9	0	15.2835	15.0572	144.4050	0.1572	133	151
1	410.0000	3.0000	8	0	16.0504	15.0337	143.7202	0.1835	130	138
1	411.0000	3.0000	9	0	17.9831	15.5317	142.0279	0.2929	134	141
1	412.0000	3.0000	10	0	18.9345	15.6177	141.1662	0.2226	134	152
1	413.0000	3.0000	10	0	19.0802	15.5801	141.1577	0.2478	133	151
1	414.0000	3.0000	9	0	18.9597	15.5529	141.2497	0.2335	131	146
1	415.0000	3.0000	9	0	18.7654	15.4754	141.4780	0.2384	127	147
1	416.0000	3.0000	10	0	18.4394	15.4301	141.6323	0.2132	132	156
1	417.0000	3.0000	9	0	18.2483	15.4203	141.8500	0.1656	133	155
1	418.0000	3.0000	9	0	17.9061	15.3779	142.1931	0.1744	130	143
1	419.0000	3.0000	9	0	18.3798	15.3630	141.7685	0.1685	125	157
1	420.0000	3.0000	10	0	17.6939	15.2076	142.4624	0.2778	131	152
1	421.0000	3.0000	9	0	17.2382	15.0531	143.1285	0.1646	127	153
1	422.0000	3.0000	9	0	17.1162	14.9703	143.3733	0.1700	145	157
1	423.0000	3.0000	9	0	17.1682	14.8979	143.2691	0.2064	128	156
1	424.0000	3.0000	8	0	17.3422	14.9247	143.0928	0.1741	137	154
1	425.0000	3.0000	10	0	17.2832	14.8558	143.1349	0.2352	129	149
1	426.0000	3.0000	9	0	17.3069	14.8556	143.1700	0.1555	136	145
1	427.0000	3.0000	8	0	17.3896	14.7936	143.1727	0.1645	138	140
1	428.0000	3.0000	9	0	17.2989	14.8360	143.2538	0.1872	139	150
1	429.0000	3.0000	9	0	18.4636	14.9319	142.1281	0.2627	140	150
1	430.0000	3.0000	9	0	18.3246	14.9436	142.3606	0.1626	129	145
1	431.0000	3.0000	9	0	18.0711	14.8398	142.6512	0.2656	125	146
1	432.0000	3.0000	10	0	18.1461	14.8694	142.5014	0.1706	134	151
1	433.0000	3.0000	9	0	18.3177	14.8764	142.4509	0.1482	136	160
1	434.0000	3.0000	10	0	18.2359	14.8864	142.5332	0.1789	142	157
1	435.0000	3.0000	10	0	18.5622	14.7913	142.1327	0.2387	139	154
1	436.0000	3.0000	10	0	18.4800	14.7272	142.2524	0.2763	140	152
1	437.0000	3.0000	10	0	18.1744	14.7998	142.5487	0.1933	138	152
1	438.0000	3.0000	9	0	18.0455	14.7773	142.5999	0.2560	129	138
1	439.0000	3.0000	9	0	22.0697	15.4128	139.1173	0.1987	138	134
1	440.0000	3.0000	10	0	21.6035	15.4594	139.5133	0.1342	129	146
1	441.0000	3.0000	10	0	21.9941	15.4902	139.1974	0.2758	124	142
1	442.0000	3.0000	10	0	21.5658	15.4500	139.5551	0.1726	127	147
1	443.0000	3.0000	10	0	21.2339	15.3606	139.8693	0.2917	130	153
1	444.0000	3.0000	10	0	21.2114	15.3760	140.0446	0.2002	133	155
1	445.0000	3.0000	10	0	21.0634	15.2317	140.1662	0.1748	128	155
1	446.0000	3.0000	10	0	20.8716	15.2377	140.3914	0.2301	126	149
1	447.0000	3.0000	10	0	20.6859	15.2426	140.4133	0.2245	128	150
1	448.0000	3.0000	9	0	21.2688	15.2124	139.8516	0.2233	126	144
1	449.0000	3.0000	10	0	22.5743	15.6535	138.7231	0.2832	134	149
1	450.0000	3.0000	10	0	22.8677	15.5936	138.4724	0.1653	132	144
1	451.0000	3.0000	9	0	22.6057	15.5093	138.7442	0.1446	137	151
1	452.0000	3.0000	10	0	22.3532	15.5271	138.8872	0.1709	143	154
1	453.0000	3.0000	10	0	22.0261	15.4892	139.1797	0.2531	130	157
1	454.0000	3.0000	10	0	21.6266	15.4499	139.6458	0.1967	138	151
1	455.0000	3.0000	10	0	21.6654	15.4603	139.5660	0.1817	139	151
1	456.0000	3.0000	10	0	21.7119	15.4200	139.5327	0.1924	129	153
1	457.0000	3.0000	10	0	21.7221	15.4448	139.5373	0.1778	134	154
1	458.0000	3.0000	10	0	21.2877	15.3892	140.0100	0.1338	127	138
1	459.0000	3.0000	10	0	21.3873	15.3844	139.8921	0.1511	126	151
1	460.0000	3.0000	10	0	21.5759	15.4035	139.6865	0.2427	128	153
1	461.0000	3.0000	10	0	21.2245	15.3725	140.0615	0.1578	127	159
1	462.0000	3.0000	10	0	21.0175	15.3395	140.2375	0.1854	131	157
1	463.0000	3.0000	10	0	21.0764	15.2851	140.1833	0.2534	126	149
1	464.0000	3.0000	9	0	21.0270	15.2315	140.1942	0.1402	119	145
1	465.0000	3.0000	10	0	20.2933	15.2014	140.9100	0.2323	126	155
1	466.0000	3.0000	10	0	20.4142	15.1805	140.8649	0.1875	131	152
1	467.0000	3.0000	10	0	20.6209	15.2045	140.5969	0.2061	130	164
1	468.0000	3.0000	10	0	20.4655	15.2130	140.8599	0.1701	128	153
1	469.0000	3.0000	10	0	20.9720	15.1380	140.1981	0.3192	120	148
1	470.0000	3.0000	10	0	20.4555	15.0287	140.6796	0.2374	117	144
1	471.0000	3.0000	10	0	20.6830	15.1239	140.5717	0.1846	129	150
1	472.0000	3.0000	10	0	20.8970	15.1519	140.2986	0.1864	124	146
1	473.0000	3.0000	10	0	21.4651	15.4392	140.1247	0.2582	128	147
1	474.0000	3.0000	10	0	20.9283	15.3672	140.4747	0.3477	125	145
1	475.0000	3.0000	10	0	21.2370	15.4487	140.4109	0.2806	137	146
1	476.0000	3.0000	9	0	21.6837	15.6431	139.8611	0.2617	137	149
1	477.0000	3.0000	9	0	21.5853	15.6479	140.0444	0.1647	128	149
1	478.0000	3.0000	9	0	21.3997	15.6809	140.2585	0.2057	130	151
1	479.0000	3.0000	10	0	21.1946	15.5419	140.3499	0.2050	138	152
1	480.0000	3.0000	10	0	21.4122	15.5931	140.2087	0.1919	139	155
1	481.0000	3.0000	9	0	21.4124	15.6516	140.2889	0.2155	141	162
1	482.0000	3.0000	10	0	20.8221	15.6300	140.9406	0.1908	125	151
1	483.0000	3.0000	10	0	20.9710	15.6331	140.7343	0.1970	140	145
1	484.0000	3.0000	10	0	20.9041	15.6341	140.9190	0.2253	139	152
1	485.0000	3.0000	9	0	20.8236	15.6765	141.0365	0.1951	129	154
1	486.0000	3.0000	9	0	20.4443	15.6197	141.4321	0.2381	128	150
1	487.0000	3.0000	9	0	20.7315	15.7696	141.1189	0.2325	126	144
1	488.0000	3.0000	10	0	20.8281	15.8152	141.0588	0.2088	129	145
1	489.0000	3.0000	9	0	20.3264	15.8108	141.5607	0.2006	131	146
1	490.0000	3.0000	10	0	21.3070	16.0599	140.6137	0.3090	125	147
1	491.0000	3.0000	10	0	20.9777	16.0687	140.8063	0.2266	131	152
1	492.0000	3.0000	9	0	20.6712	16.0858	141.1057	0.1848	135	149
1	493.0000	3.0000	10	0	20.5974	16.2641	141.2098	0.2192	128	151
1	494.0000	3.0000	9	0	20.8075	16.2934	140.8635	0.2449	133	147
1	495.0000	3.0000	9	0	20.9273	16.3610	140.7133	0.1415	139	146
1	496.0000	3.0000	9	0	21.0396	16.4043	140.6062	0.2161	132	143
1	497.0000	3.0000	10	0	21.3418	16.4287	140.2802	0.2230	133	147
1	498.0000	3.0000	9	0	21.2839	16.3853	140.4885	0.1439	136	155
1	499.0000	3.0000	10	0	20.9721	16.3890	140.8399	0.1192	136	150
1	500.0000	3.0000	10	0	20.9615	16.3920	140.9027	0.2193	130	144
1	501.0000	3.0000	10	0	21.3376	16.4479	140.4805	0.1730	133	148
1	502.0000	3.0000	9	0	21.3304	16.4998	140.4238	0.2061	134	149
1	503.0000	3.0000	9	0	21.5935	16.5700	140.2188	0.1610	130	152
1	504.0000	3.0000	9	0	21.9214	16.6898	139.8479	0.2446	128	152
1	505.0000	3.0000	9	0	21.8326	16.6868	139.9889	0.1557	129	145
1	506.0000	3.0000	9	0	21.6240	16.6238	140.2039	0.1614	130	157
1	507.0000	3.0000	9	0	21.5874	16.6092	140.2577	0.1918	130	159
1	508.0000	3.0000	9	0	21.3282	16.5590	140.4367	0.1551	126	149
1	509.0000	3.0000	9	0	21.3422	16.5886	140.4720	0.2599	124	151
1	510.0000	3.0000	9	0	21.1310	16.5346	140.7068	0.2433	126	152
1	511.0000	3.0000	9	0	20.8789	16.4656	141.0402	0.2032	124	146
1	512.0000	3.0000	9	0	20.5368	16.4061	141.2100	0.1528	130	147
1	513.0000	3.0000	9	0	19.1592	16.1259	142.6665	0.2820	125	144
1	514.0000	3.0000	9	0	18.6163	16.1272	143.2131	0.2404	141	140
1	515.0000	3.0000	9	0	19.5751	16.2599	142.2919	0.2812	123	144
1	516.0000	3.0000	10	0	18.6882	16.1166	143.2007	0.1857	122	146
1	517.0000	3.0000	9	0	19.1325	16.1972	142.7175	0.1962	129	148
1	518.0000	3.0000	9	0	19.0903	16.1239	142.7850	0.1725	127	158
1	519.0000	3.0000	9	0	19.0926	16.1687	142.7802	0.1677	128	146
1	520.0000	3.0000	9	0	19.9625	16.1568	142.4744	0.5042	133	148
1	521.0000	3.0000	9	0	19.2769	16.4036	143.4674	0.1916	129	149
1	522.0000	3.0000	9	0	19.4980	16.4136	143.2967	0.1548	130	154
1	523.0000	3.0000	9	0	18.1201	16.2107	144.7931	0.2994	135	154
1	524.0000	3.0000	10	0	17.2620	16.0445	145.8179	0.2115	121	149
1	525.0000	3.0000	9	0	16.6660	16.0026	146.3730	0.1809	133	152
1	526.0000	3.0000	9	0	16.0585	15.9273	147.0458	0.1504	132	146
1	527.0000	3.0000	10	0	15.6822	15.8769	147.1939	0.3770	125	148
1	528.0000	3.0000	10	0	15.1761	15.7186	147.7167	0.2702	125	148
1	529.0000	3.0000	9	0	14.9611	15.6986	148.2627	0.1987	133	149
1	530.0000	3.0000	9	0	13.8887	15.5100	149.1543	0.2355	129	150
1	531.0000	3.0000	10	0	13.2415	15.4441	149.7769	0.1441	128	150
1	532.0000	3.0000	9	0	12.8455	15.3627	150.1000	0.1955	126	155
1	533.0000	3.0000	9	0	12.7340	15.3138	150.2523	0.1268	138	145
1	534.0000	3.0000	9	0	12.7396	15.2739	150.2640	0.1523	135	152
1	535.0000	3.0000	9	0	12.6328	15.2178	150.4065	0.1607	136	151
1	536.0000	3.0000	9	0	10.6280	15.0031	152.2259	0.2277	131	141
1	537.0000	3.0000	8	0	10.1640	14.9462	152.4585	0.2425	131	141
1	538.0000	3.0000	8	0	10.0613	14.8330	152.5112	0.4034	131	146
1	539.0000	3.0000	8	0	10.3623	14.9051	152.5314	0.1999	137	155
1	540.0000	3.0000	9	0	10.4213	14.9137	152.4276	0.1550	135	155
1	541.0000	3.0000	9	0	10.3064	14.9079	152.5366	0.1571	124	152
1	542.0000	3.0000	9	0	10.4815	14.9713	152.3174	0.1545	132	152
1	543.0000	3.0000	8	0	10.4669	14.9154	152.2880	0.1689	129	149
1	544.0000	3.0000	9	0	10.6960	14.9591	152.1018	0.1350	134	150
1	545.0000	3.0000	9	0	10.7239	14.9399	152.0507	0.1970	132	154
1	546.0000	3.0000	8	0	10.2655	14.9040	152.3926	0.1681	133	152
1	547.0000	3.0000	9	0	8.8612	14.7761	153.6555	0.2906	138	146
1	548.0000	3.0000	8	0	7.6874	14.6439	154.9006	0.1799	135	153
1	549.0000	3.0000	8	0	7.5187	14.5877	155.0619	0.1077	134	147
1	550.0000	3.0000	8	0	6.5918	14.5332	155.9011	0.1576	132	151
1	551.0000	3.0000	9	0	7.4071	14.5928	155.0253	0.1781	133	153
1	552.0000	3.0000	9	0	7.1338	14.6202	155.2974	0.1729	137	148
1	553.0000	3.0000	8	0	7.3812	14.6676	155.1825	0.1365	134	152
1	554.0000	3.0000	8	0	7.6530	14.6816	154.8684	0.1812	135	147
1	555.0000	3.0000	9	0	7.0713	14.6443	155.4862	0.1686	136	152
1	556.0000	3.0000	8	0	7.8472	14.6756	154.6742	0.1593	131	157
1	557.0000	3.0000	8	0	7.4509	14.7068	155.0848	0.1577	130	151
1	558.0000	3.0000	9	0	8.0732	14.7133	154.3816	0.2142	133	147
1	559.0000	3.0000	8	0	7.9237	14.5336	154.5916	0.2780	137	145
1	560.0000	3.0000	8	0	6.3040	14.5381	156.0885	0.1898	132	144
1	561.0000	3.0000	9	0	5.6175	14.5087	156.7295	0.2210	134	151
1	562.0000	3.0000	9	0	6.3067	14.5551	156.0545	0.2349	126	150
1	563.0000	3.0000	9	0	6.3706	14.5418	156.0582	0.1751	132	147
1	564.0000	3.0000	8	0	9.0824	14.8928	153.8606	0.2279	133	146
1	565.0000	3.0000	8	0	9.6024	15.0395	153.0993	0.2374	127	145
1	566.0000	3.0000	9	0	9.6061	14.9925	153.1541	0.1613	131	149
1	567.0000	3.0000	9	0	9.8531	15.0531	152.9001	0.1568	125	150
1	568.0000	3.0000	8	0	9.4111	15.0193	153.4757	0.2078	125	144
1	569.0000	3.0000	9	0	9.9802	15.0765	152.9953	0.1666	126	144
1	570.0000	3.0000	9	0	10.4343	15.2108	152.4968	0.2084	133	143
1	571.0000	3.0000	9	0	10.4693	15.1495	152.4323	0.1765	134	147
1	572.0000	3.0000	10	0	11.1249	15.2654	151.8594	0.1841	125	144
1	573.0000	3.0000	9	0	11.3060	15.2415	151.6911	0.1465	134	149
1	574.0000	3.0000	9	0	11.1544	15.2504	151.8579	0.0863	137	149
1	575.0000	3.0000	8	0	10.8547	15.2047	152.1230	0.1145	137	152
1	576.0000	3.0000	9	0	10.7363	15.2250	152.3036	0.1877	133	155
1	577.0000	3.0000	10	0	10.6193	15.1760	152.3942	0.1650	132	152
1	578.0000	3.0000	10	0	10.6618	15.2080	152.3480	0.1783	128	154
1	579.0000	3.0000	9	0	10.6180	15.2082	152.4106	0.1980	132	148
1	580.0000	3.0000	9	0	10.8778	15.2438	152.2288	0.1623	136	148
1	581.0000	3.0000	10	0	10.7821	15.2747	152.2280	0.1663	130	149
1	582.0000	3.0000	9	0	10.9141	15.3186	152.0397	0.2058	133	149
1	583.0000	3.0000	9	0	10.7803	15.2219	152.2672	0.2320	142	152
1	584.0000	3.0000	9	0	10.7188	15.2894	152.3288	0.1963	136	145
1	585.0000	3.0000	9	0	10.8038	15.2962	152.2752	0.0975	131	151
1	586.0000	3.0000	9	0	10.9155	15.2912	152.1235	0.1560	133	144
1	587.0000	3.0000	9	0	10.9345	15.2255	152.1505	0.2804	132	149
1	588.0000	3.0000	9	0	11.2789	15.2918	151.7589	0.1814	131	142
1	589.0000	3.0000	8	0	11.1503	15.3227	151.8696	0.1707	126	132
1	590.0000	3.0000	8	0	11.4095	15.2587	151.6308	0.1483	128	134
1	591.0000	3.0000	9	0	11.5150	15.3327	151.4741	0.2061	123	129
1	592.0000	3.0000	8	0	10.7504	15.3563	152.2028	0.2214	124	126
1	593.0000	3.0000	8	0	10.8744	15.3624	152.3070	0.3145	106	108
1	594.0000	3.0000	9	0	10.9094	15.2033	152.1919	0.3756	95	86
1	595.0000	3.0000	8	0	11.8762	15.1578	151.1193	0.3205	97	94
1	596.0000	3.0000	8	0	10.2287	15.2106	152.6532	0.3436	95	85
1	597.0000	3.0000	8	0	10.4232	15.1795	152.2375	0.4565	86	74
1	598.0000	3.0000	8	0	13.8550	14.7951	149.2558	0.9655	83	70
1	599.0000	3.0000	6	0	9.5242	15.0893	153.1377	0.6306	88	73
1	600.0000	3.0000	8	0	12.7501	15.2978	149.9716	0.3395	96	87
1	601.0000	3.0000	8	0	14.9795	15.1070	148.2257	0.9650	106	100
1	602.0000	3.0000	8	0	12.7223	15.3323	150.5873	0.5664	104	97
1	603.0000	3.0000	7	0	11.4795	15.4039	151.5432	0.3647	97	86
1	604.0000	3.0000	7	0	14.1146	15.5164	148.9735	0.3021	89	82
1	605.0000	3.0000	8	0	12.6085	15.3968	150.7341	0.6105	102	87
1	606.0000	3.0000	8	0	10.0861	15.3592	153.0368	0.8729	101	87
1	607.0000	3.0000	8	0	12.7474	15.4673	150.6649	0.4003	94	94
1	608.0000	3.0000	9	0	13.1004	15.6046	149.7062	0.6724	101	96
1	609.0000	3.0000	8	0	13.9498	15.6059	149.4259	0.4672	101	94
1	610.0000	3.0000	9	0	15.2151	15.7076	147.9803	0.5023	98	92
1	611.0000	3.0000	9	0	15.0605	15.8469	147.9027	0.6326	104	98
1	612.0000	3.0000	9	0	14.6466	15.7347	148.3715	0.2292	100	95
1	613.0000	3.0000	9	0	15.8468	15.6516	147.5420	0.7099	101	89
1	614.0000	3.0000	9	0	17.4040	15.8200	146.5620	0.2764	115	117
1	615.0000	3.0000	9	0	17.3161	15.8390	146.6512	0.2553	128	136
1	616.0000	3.0000	10	0	17.2461	15.7475	146.6652	0.2423	127	140
1	617.0000	3.0000	9	0	17.2988	15.7850	146.5762	0.2767	124	121
1	618.0000	3.0000	9	0	17.1708	15.6456	146.8589	0.2580	121	124
1	619.0000	3.0000	9	0	17.2350	15.8068	146.6430	0.2316	133	137
1	620.0000	3.0000	9	0	17.9347	15.7952	146.0066	0.2003	133	143
1	621.0000	3.0000	10	0	17.5528	15.7317	146.3983	0.2039	127	138
1	622.0000	3.0000	8	0	17.3659	15.7076	146.6632	0.2913	109	106
1	623.0000	3.0000	8	0	14.0028	15.6256	149.9766	0.6690	75	63
1	624.0000	3.0000	9	0	16.6580	16.0549	147.8687	0.6550	104	89
1	625.0000	3.0000	9	0	14.7828	16.1738	149.4832	0.2115	122	128
1	626.0000	3.0000	10	0	14.8651	16.2069	149.3336	0.2517	122	137
1	627.0000	3.0000	9	0	14.8361	16.1522	149.4996	0.2399	133	145
1	628.0000	3.0000	9	0	14.7404	16.2247	149.6455	0.1255	134	145
1	629.0000	3.0000	9	0	14.9656	16.2848	149.3836	0.1881	132	149
1	630.0000	3.0000	9	0	14.7890	16.1628	149.5277	0.2027	137	148
1	631.0000	3.0000	9	0	14.7395	16.1904	149.8675	0.2089	135	141
1	632.0000	3.0000	9	0	15.0388	16.3441	150.1381	0.2590	136	146
1	633.0000	3.0000	9	0	14.7512	16.2961	150.5490	0.1241	137	141
1	634.0000	3.0000	9	0	14.4160	16.2911	150.6968	0.2238	137	147
1	635.0000	3.0000	9	0	14.5530	16.2313	150.6772	0.2127	135	147
1	636.0000	3.0000	9	0	14.3779	16.3382	150.7937	0.2360	135	152
1	637.0000	3.0000	9	0	14.7320	16.3495	150.4532	0.2096	134	145
1	638.0000	3.0000	9	0	14.8578	16.2790	150.3899	0.2287	128	140
1	639.0000	3.0000	9	0	14.5265	16.2676	150.6115	0.1431	131	145
1	640.0000	3.0000	9	0	14.6342	16.2827	150.4879	0.2054	137	148
1	641.0000	3.0000	9	0	14.3776	16.2932	150.6736	0.1842	135	153
1	642.0000	3.0000	9	0	14.0412	16.2040	151.1207	0.2725	140	147
1	643.0000	3.0000	9	0	14.0296	16.2186	150.9773	0.2858	122	138
1	644.0000	3.0000	9	0	13.9277	16.1485	151.1738	0.2749	117	122
1	645.0000	3.0000	8	0	14.5297	16.1630	150.7196	0.2453	125	118
1	646.0000	3.0000	9	0	14.0384	16.1905	151.1260	0.1650	130	134
1	647.0000	3.0000	9	0	14.2803	16.1955	150.8836	0.2529	132	139
1	648.0000	3.0000	9	0	13.5187	16.1861	151.6734	0.1775	122	131
1	649.0000	3.0000	8	0	14.1651	16.1126	151.2510	0.2086	113	114
1	650.0000	3.0000	9	0	12.5365	15.7219	152.7836	0.3567	105	93
1	651.0000	3.0000	7	0	11.7519	15.6787	153.9443	0.7144	92	88
1	652.0000	3.0000	9	0	12.0404	15.4357	153.8766	0.7499	101	81
1	653.0000	3.0000	8	0	13.8019	15.4749	151.3364	0.5231	92	73
1	654.0000	3.0000	7	0	12.9655	15.7505	152.3919	1.1108	83	63
1	655.0000	3.0000	8	0	14.9167	15.4205	150.9919	0.7836	77	61
1	656.0000	3.0000	7	0	10.2390	15.0052	155.8132	1.1732	93	68
1	657.0000	3.0000	7	0	12.0310	15.7998	153.0162	0.3263	99	74
1	658.0000	3.0000	8	0	11.2543	15.5123	153.4186	0.6809	84	72
1	659.0000	3.0000	9	0	11.5571	15.5372	154.1478	0.6860	86	80
1	660.0000	3.0000	8	0	10.0613	15.7609	154.3349	0.7570	89	80
1	661.0000	3.0000	8	0	10.8102	15.7131	154.2141	0.7435	93	73
1	662.0000	3.0000	8	0	11.2701	15.9980	153.3750	0.5829	99	81
1	663.0000	3.0000	8	0	11.0779	15.4483	153.9384	0.7507	93	66
1	664.0000	3.0000	9	0	11.9095	15.3465	153.8681	0.8310	101	59
1	665.0000	3.0000	9	0	10.1654	15.4917	155.5472	0.6847	86	72
1	666.0000	3.0000	7	0	12.3277	15.5217	152.6835	0.7369	105	91
1	667.0000	3.0000	8	0	9.8819	15.7042	154.9635	0.7566	113	96
1	668.0000	3.0000	9	0	10.8784	15.8413	154.0349	0.3145	106	97
1	669.0000	3.0000	8	0	11.4551	15.8606	153.4731	0.2249	114	100
1	670.0000	3.0000	9	0	10.8282	15.7513	153.7569	0.4957	105	99
1	671.0000	3.0000	9	0	10.3028	15.6101	154.5171	0.5999	99	87
1	672.0000	3.0000	8	0	9.8463	15.7930	154.6003	0.2728	104	98
1	673.0000	3.0000	8	0	10.0859	15.8438	154.9079	0.2046	122	134
1	674.0000	3.0000	8	0	10.0253	15.9076	154.8500	0.1873	129	140
1	675.0000	3.0000	9	0	9.9941	15.9291	154.9070	0.2242	131	145
1	676.0000	3.0000	8	0	9.4568	15.8865	155.4871	0.2734	129	136
1	677.0000	3.0000	9	0	9.3150	15.8682	155.5897	0.1379	130	142
1	678.0000	3.0000	8	0	9.2553	15.8554	155.6102	0.1634	129	131
1	679.0000	3.0000	8	0	9.1207	15.5959	155.7396	0.4233	120	130
1	680.0000	3.0000	8	0	8.5393	15.5626	156.1722	0.2031	123	132
1	681.0000	3.0000	8	0	7.8597	15.6540	156.5668	0.1454	119	132
1	682.0000	3.0000	9	0	7.3630	15.6574	157.1791	0.2370	132	140
1	683.0000	3.0000	8	0	8.5864	15.7601	156.1845	0.1998	125	137
1	684.0000	3.0000	9	0	9.5251	15.8719	155.3410	0.2135	132	140
1	685.0000	3.0000	8	0	8.7254	15.7779	155.9065	0.2373	126	136
1	686.0000	3.0000	8	0	7.6638	15.7429	156.9139	0.1610	128	135
1	687.0000	3.0000	8	0	7.8108	15.6261	156.6741	0.1739	123	128
1	688.0000	3.0000	8	0	7.8335	15.5551	156.9640	0.3171	113	123
1	689.0000	3.0000	8	0	8.1138	15.7026	156.5438	0.4149	111	120
1	690.0000	3.0000	8	0	7.7258	15.6789	157.0071	0.3239	118	115
1	691.0000	3.0000	8	0	7.6871	15.7693	156.9140	0.3553	106	108
1	692.0000	3.0000	8	0	7.4414	15.5291	157.2897	0.4124	116	117
1	693.0000	3.0000	8	0	7.6935	15.5876	156.8609	0.3014	114	115
1	694.0000	3.0000	8	0	6.8907	15.5083	157.4140	0.3370	120	119
1	695.0000	3.0000	8	0	6.7308	15.6763	157.6291	0.3831	124	123
1	696.0000	3.0000	8	0	7.9405	15.6468	156.4953	0.2379	125	128
1	697.0000	3.0000	7	0	8.5197	15.6101	155.9171	0.2503	125	125
1	698.0000	3.0000	8	0	9.0536	15.7831	155.6139	0.2169	117	122
1	699.0000	3.0000	8	0	6.4260	15.6541	158.0424	0.4404	113	115
1	700.0000	3.0000	8	0	8.8807	15.5256	155.5402	0.2770	107	107
1	701.0000	3.0000	8	0	9.5680	15.3034	154.5526	0.5542	103	93
1	702.0000	3.0000	8	0	8.8356	15.5611	155.2635	0.5337	100	91
1	703.0000	3.0000	8	0	8.2504	15.5905	156.1067	0.4325	110	97
1	704.0000	3.0000	8	0	8.0441	15.6286	156.4964	0.2540	109	103
1	705.0000	3.0000	8	0	8.8468	15.5664	156.2764	0.4609	110	98
1	706.0000	3.0000	8	0	9.0514	15.6568	155.5456	0.2804	113	103
1	707.0000	3.0000	9	0	9.0955	15.7940	155.4926	0.2489	123	107
1	708.0000	3.0000	8	0	6.3629	15.7344	157.9289	0.6558	117	103
1	709.0000	3.0000	8	0	5.5349	15.4472	158.4989	0.6055	107	92
1	710.0000	3.0000	8	0	6.4092	15.3771	158.1065	0.4080	102	84
1	711.0000	3.0000	8	0	5.8694	15.3408	158.2136	0.3596	92	83
1	712.0000	3.0000	8	0	6.1962	15.3296	158.1103	0.4099	103	92
1	713.0000	3.0000	8	0	6.7821	15.3192	157.2883	0.4660	101	95
1	714.0000	3.0000	8	0	5.5574	15.1329	158.5582	0.5921	111	102
1	715.0000	3.0000	9	0	7.3496	15.0696	157.5167	0.9715	98	96
1	716.0000	3.0000	8	0	7.7253	15.5347	157.0566	0.5135	104	105
1	717.0000	3.0000	8	0	7.2394	15.2952	157.1857	0.2451	112	112
1	718.0000	3.0000	8	0	5.1491	15.3340	159.0447	0.3513	109	110
1	719.0000	3.0000	8	0	5.5501	15.2986	158.5387	0.3385	110	115
1	720.0000	3.0000	8	0	5.8816	15.4416	158.3922	0.2828	113	110
1	721.0000	3.0000	7	0	5.7916	15.2075	158.4154	0.2839	116	120
1	722.0000	3.0000	8	0	5.9762	15.3838	158.4891	0.1929	110	122
1	723.0000	3.0000	8	0	6.1530	15.4943	158.2405	0.2443	117	130
1	724.0000	3.0000	8	0	6.7129	15.5128	157.6521	0.1731	117	131
1	725.0000	3.0000	8	0	6.5150	15.5340	157.8145	0.3083	124	134
1	726.0000	3.0000	8	0	7.1243	15.5690	157.4252	0.2490	116	127
1	727.0000	3.0000	8	0	8.4013	15.7423	156.2330	0.2154	132	131
1	728.0000	3.0000	8	0	8.2486	15.7994	156.0358	0.2742	130	139
1	729.0000	3.0000	8	0	7.7434	15.7352	156.5918	0.1919	130	136
1	730.0000	3.0000	9	0	7.6740	15.7401	156.6413	0.2267	125	132
1	731.0000	3.0000	9	0	8.3372	15.7379	156.2103	0.1493	135	139
1	732.0000	3.0000	8	0	9.0185	15.8782	155.5494	0.1833	129	136
1	733.0000	3.0000	8	0	9.3554	15.8776	155.2785	0.2109	129	142
1	734.0000	3.0000	9	0	8.8326	15.8596	155.9345	0.2060	132	144
1	735.0000	3.0000	8	0	9.0287	15.9055	155.6559	0.2094	130	144
1	736.0000	3.0000	9	0	9.7357	15.9596	155.0849	0.1850	130	145
1	737.0000	3.0000	9	0	10.2575	16.0231	154.6264	0.1434	132	145
1	738.0000	3.0000	10	0	10.4148	15.9746	154.4658	0.3163	137	139
1	739.0000	3.0000	9	0	11.4226	16.1996	153.7293	0.1945	135	134
1	740.0000	3.0000	9	0	11.6255	16.1960	153.4969	0.1421	137	138
1	741.0000	3.0000	9	0	11.5970	16.2451	153.5336	0.2365	134	146
1	742.0000	3.0000	8	0	11.5209	16.2008	153.5341	0.1888	130	138
1	743.0000	3.0000	9	0	10.4466	16.0423	154.6178	0.2746	130	143
1	744.0000	3.0000	9	0	10.8155	16.0858	153.8669	0.2327	132	137
1	745.0000	3.0000	8	0	9.9158	16.1870	154.7771	0.2878	127	137
1	746.0000	3.0000	8	0	10.0090	16.0879	154.6832	0.2594	122	131
1	747.0000	3.0000	7	0	12.3051	16.1028	152.6804	0.2684	124	106
1	748.0000	3.0000	8	0	17.8566	17.1156	147.3221	0.6306	120	105
1	749.0000	3.0000	9	0	17.4039	17.3293	148.1357	0.3864	126	116
1	750.0000	3.0000	9	0	18.6730	17.2203	146.7394	0.4032	125	124
1	751.0000	3.0000	9	0	17.7416	17.1779	147.2211	0.5489	132	125
1	752.0000	3.0000	9	0	18.2683	17.3659	146.9132	0.1905	126	129
1	753.0000	3.0000	9	0	18.0719	17.3734	147.2855	0.1752	134	124
1	754.0000	3.0000	9	0	17.6189	17.3371	147.6539	0.2659	127	131
1	755.0000	3.0000	9	0	18.3999	17.4154	146.8901	0.2746	130	129
1	756.0000	3.0000	9	0	17.7883	17.4111	147.4578	0.1827	128	137
1	757.0000	3.0000	9	0	18.2243	17.3917	147.0378	0.1918	129	130
1	758.0000	3.0000	9	0	17.9639	17.4255	147.2666	0.1809	132	135
1	759.0000	3.0000	9	0	18.0694	17.4222	147.0306	0.2959	137	143
1	760.0000	3.0000	9	0	18.0280	17.3420	147.3615	0.2417	137	141
1	761.0000	3.0000	9	0	18.1867	17.4100	147.1064	0.1254	129	142
1	762.0000	3.0000	9	0	18.0034	17.3281	147.2703	0.3034	134	146
1	763.0000	3.0000	9	0	18.2173	17.4823	147.1698	0.1139	140	143
1	764.0000	3.0000	9	0	18.5782	17.4570	146.9070	0.1444	134	141
1	765.0000	3.0000	9	0	18.8354	17.4863	146.5854	0.3059	130	142
1	766.0000	3.0000	9	0	19.3850	17.6065	146.0308	0.2599	132	136
1	767.0000	3.0000	9	0	19.1748	17.5920	146.3707	0.2020	127	144
1	768.0000	3.0000	9	0	19.0807	17.5429	146.3751	0.2577	132	136
1	769.0000	3.0000	9	0	15.3660	17.0128	149.8369	0.2368	127	144
1	770.0000	3.0000	9	0	15.4553	17.0126	149.7631	0.2175	131	143
1	771.0000	3.0000	9	0	15.3774	16.9759	149.8921	0.1628	135	150
1	772.0000	3.0000	9	0	16.4126	16.8961	148.8846	0.2855	134	142
1	773.0000	3.0000	9	0	18.0324	17.4137	147.3674	0.3376	129	139
1	774.0000	3.0000	9	0	17.9509	17.3678	147.5518	0.3493	137	144
1	775.0000	3.0000	9	0	18.2759	17.4181	147.2584	0.2316	142	147
1	776.0000	3.0000	9	0	18.2542	17.2741	146.8847	0.5161	133	143
1	777.0000	3.0000	9	0	15.8513	16.8757	149.5043	0.2525	132	141
1	778.0000	3.0000	9	0	14.6723	16.8718	150.7240	0.2351	131	152
1	779.0000	3.0000	9	0	15.3283	16.7990	149.9901	0.4098	137	150
1	780.0000	3.0000	9	0	16.3552	16.9688	148.9204	0.4201	134	141
1	781.0000	3.0000	9	0	18.0779	17.3560	147.6602	0.3541	142	150
1	782.0000	3.0000	9	0	17.7951	17.3785	147.7003	0.2550	140	151
1	783.0000	3.0000	9	0	18.1954	17.4848	147.3365	0.1939	141	150
1	784.0000	3.0000	9	0	18.5596	17.5191	146.9703	0.2298	138	154
1	785.0000	3.0000	9	0	18.4335	17.5676	147.2743	0.2591	140	154
1	786.0000	3.0000	10	0	17.6541	17.2666	148.0584	0.2418	140	146
1	787.0000	3.0000	9	0	16.6075	17.2180	148.9190	0.1436	133	154
1	788.0000	3.0000	9	0	16.5325	17.3011	148.9049	0.2532	134	149
1	789.0000	3.0000	9	0	15.0913	17.0428	150.2897	0.2384	133	146
1	790.0000	3.0000	9	0	15.2866	16.9649	150.1224	0.1735	137	148
1	791.0000	3.0000	9	0	14.7788	17.0461	150.5849	0.1942	133	152
1	792.0000	3.0000	9	0	15.3519	17.0224	150.0705	0.2009	135	155
1	793.0000	3.0000	9	0	15.1243	16.9926	150.2489	0.2030	138	149
1	794.0000	3.0000	9	0	15.8940	17.1366	149.7506	0.1930	140	154
1	795.0000	3.0000	9	0	15.6599	17.1202	149.7289	0.1588	137	150
1	796.0000	3.0000	9	0	15.5587	17.1453	149.7260	0.1543	137	149
1	797.0000	3.0000	9	0	15.6549	17.0950	149.6500	0.1495	138	160
1	798.0000	3.0000	9	0	15.4376	17.0807	149.9023	0.1659	141	153
1	799.0000	3.0000	9	0	15.2461	17.0202	150.1578	0.2487	139	149
1	800.0000	3.0000	9	0	15.5904	17.1267	149.6522	0.1802	135	153
1	801.0000	3.0000	9	0	15.5046	17.0489	149.6073	0.2475	134	150
1	802.0000	3.0000	9	0	15.6216	17.1155	149.7084	0.1786	137	155
1	803.0000	3.0000	9	0	14.9787	17.0655	150.3048	0.2334	138	153
1	804.0000	3.0000	9	0	15.5801	17.1179	149.8044	0.1772	136	156
1	805.0000	3.0000	9	0	15.5488	17.1210	149.8178	0.1609	137	152
1	806.0000	3.0000	9	0	15.5503	17.1166	149.7282	0.1553	139	159
1	807.0000	3.0000	9	0	15.8604	17.0664	149.5533	0.1704	136	150
1	808.0000	3.0000	9	0	15.4438	17.0714	149.9079	0.1139	141	154
1	809.0000	3.0000	9	0	15.5652	17.1198	149.7967	0.1437	141	160
1	810.0000	3.0000	9	0	15.3579	17.1238	149.9768	0.1217	136	157
1	811.0000	3.0000	9	0	15.6484	17.1423	149.6704	0.1541	135	153
1	812.0000	3.0000	9	0	15.2899	17.1492	149.9859	0.1959	139	153
1	813.0000	3.0000	9	0	16.0246	17.2068	149.4212	0.2265	135	146
1	814.0000	3.0000	9	0	16.4674	17.2617	149.1641	0.2026	141	157
1	815.0000	3.0000	9	0	15.6421	17.1898	149.7787	0.2503	137	149
1	816.0000	3.0000	9	0	14.6370	16.9893	150.9265	0.2428	135	147
1	817.0000	3.0000	8	0	9.4803	16.4051	155.4325	0.2813	135	139
1	818.0000	3.0000	9	0	10.1703	16.4052	154.8606	0.1817	139	150
1	819.0000	3.0000	9	0	10.1288	16.3728	154.9638	0.1721	138	141
1	820.0000	3.0000	9	0	10.2490	16.4166	154.6060	0.2493	137	148
1	821.0000	3.0000	9	0	9.9098	16.3996	155.0370	0.1748	138	151
1	822.0000	3.0000	9	0	9.7617	16.4283	155.2161	0.2220	140	148
1	823.0000	3.0000	9	0	10.5385	16.4287	154.4856	0.2055	138	151
1	824.0000	3.0000	9	0	9.9391	16.4310	155.0853	0.2310	141	149
1	825.0000	3.0000	8	0	10.6766	16.3671	154.4809	0.2464	176	122
1	826.0000	3.0000	9	0	18.7188	17.7473	147.2835	0.2664	129	125
1	827.0000	3.0000	9	0	18.9292	17.6749	146.8611	0.2498	133	137
1	828.0000	3.0000	9	0	19.6504	17.8994	146.0909	0.2261	134	139
1	829.0000	3.0000	9	0	20.3573	18.0606	145.5688	0.1917	137	139
1	830.0000	3.0000	9	0	19.7981	17.9507	145.8050	0.2214	130	140
1	831.0000	3.0000	9	0	19.0501	17.8889	146.3703	0.1753	135	146
1	832.0000	3.0000	9	0	19.2905	17.8802	146.0179	0.2062	137	149
1	833.0000	3.0000	9	0	18.7363	17.8561	146.5620	0.1919	133	146
1	834.0000	3.0000	9	0	18.4602	17.7823	146.8870	0.1265	135	150
1	835.0000	3.0000	9	0	18.4700	17.8685	146.9163	0.1372	134	151
1	836.0000	3.0000	9	0	18.6238	17.8400	146.7390	0.1390	134	148
1	837.0000	3.0000	9	0	18.5877	17.8362	146.8196	0.2143	138	147
1	838.0000	3.0000	9	0	18.3800	17.8357	146.8849	0.1677	137	147
1	839.0000	3.0000	9	0	18.5080	17.7961	146.7760	0.1857	139	151
1	840.0000	3.0000	9	0	18.3610	17.7905	146.9006	0.1321	136	147
1	841.0000	3.0000	9	0	17.9001	17.6748	147.3912	0.1958	136	134
1	842.0000	3.0000	9	0	17.7598	17.5938	147.3156	0.2719	132	133
1	843.0000	3.0000	9	0	17.0014	17.5533	148.0334	0.2218	134	148
1	844.0000	3.0000	9	0	15.6643	17.3570	149.3044	0.2879	134	149
1	845.0000	3.0000	9	0	15.3681	17.2935	149.5803	0.1544	134	146
1	846.0000	3.0000	10	0	15.5889	17.3262	149.4659	0.1584	140	150
1	847.0000	3.0000	9	0	15.2800	17.2990	149.6478	0.1900	137	153
1	848.0000	3.0000	9	0	15.4570	17.3343	149.4219	0.1988	138	144
1	849.0000	3.0000	9	0	15.0832	17.2901	149.6727	0.2898	137	148
1	850.0000	3.0000	10	0	14.8456	17.3041	149.9451	0.2322	133	147
1	851.0000	3.0000	10	0	15.2623	17.3497	149.6186	0.1323	139	149
1	852.0000	3.0000	9	0	15.1751	17.4364	149.7090	0.1889	136	156
1	853.0000	3.0000	9	0	15.4485	17.4294	149.5558	0.1111	133	148
1	854.0000	3.0000	9	0	19.6602	17.8952	145.8945	0.2896	140	132
1	855.0000	3.0000	9	0	20.7318	18.5931	144.6523	0.3004	137	144
1	856.0000	3.0000	9	0	21.1095	18.5378	144.2677	0.2095	135	141
1	857.0000	3.0000	9	0	22.3707	18.8745	142.9654	0.2480	139	148
1	858.0000	3.0000	9	0	22.4442	18.8596	142.8690	0.1516	145	148
1	859.0000	3.0000	9	0	21.9685	18.7782	143.1188	0.1369	135	161
1	860.0000	3.0000	9	0	21.9112	18.7878	143.1478	0.1944	138	154
1	861.0000	3.0000	9	0	21.8531	18.7733	143.3507	0.1364	138	157
1	862.0000	3.0000	9	0	21.7190	18.7280	143.4559	0.2059	138	156
1	863.0000	3.0000	9	0	21.7835	18.7339	143.2980	0.1795	137	153
1	864.0000	3.0000	9	0	23.2455	18.8877	141.9103	0.4423	131	141
1	865.0000	3.0000	9	0	24.6470	19.5587	140.0846	0.2430	131	144
1	866.0000	3.0000	9	0	24.7943	19.6572	140.0250	0.1951	132	147
1	867.0000	3.0000	9	0	25.3554	19.7209	139.1958	0.3102	134	152
1	868.0000	3.0000	10	0	25.1345	19.7091	139.1777	0.2393	131	150
1	869.0000	3.0000	9	0	25.0660	19.6619	139.2305	0.2567	133	144
1	870.0000	3.0000	9	0	24.9236	19.5745	139.3811	0.1980	125	135
1	871.0000	3.0000	9	0	24.8103	19.5859	139.5704	0.2000	133	145
1	872.0000	3.0000	9	0	25.0252	19.6387	139.2146	0.2890	138	153
1	873.0000	3.0000	10	0	24.8497	19.6025	139.3597	0.2077	132	149
1	874.0000	3.0000	9	0	24.9919	19.6793	139.2649	0.2157	134	162
1	875.0000	3.0000	9	0	24.8773	19.6972	139.3658	0.2668	135	155
1	876.0000	3.0000	9	0	24.6978	19.6467	139.5596	0.2098	143	157
1	877.0000	3.0000	9	0	24.5929	19.6437	139.6766	0.1980	133	162
1	878.0000	3.0000	9	0	24.6293	19.6473	139.6267	0.2095	137	157
1	879.0000	3.0000	9	0	24.6830	19.6580	139.6398	0.2027	133	162
1	880.0000	3.0000	9	0	24.5986	19.6731	139.7221	0.1923	137	156
1	881.0000	3.0000	9	0	23.1433	19.1939	140.6346	0.1940	141	155
1	882.0000	3.0000	9	0	23.0466	19.1654	140.6327	0.1822	136	152
1	883.0000	3.0000	9	0	22.9095	19.1688	140.7991	0.2114	135	161
1	884.0000	3.0000	9	0	22.8953	19.1582	140.9120	0.1986	138	159
1	885.0000	3.0000	9	0	22.7759	19.1155	140.9799	0.2128	141	167
1	886.0000	3.0000	9	0	22.8393	19.1939	140.8274	0.2741	141	168
1	887.0000	3.0000	9	0	22.5140	19.0798	141.2702	0.2267	139	159
1	888.0000	3.0000	9	0	22.8698	19.1516	140.8594	0.1328	146	160
1	889.0000	3.0000	9	0	22.9814	19.1826	140.8050	0.1496	142	168
1	890.0000	3.0000	9	0	22.9424	19.1376	140.8012	0.1605	138	168
1	891.0000	3.0000	9	0	22.6470	19.1363	141.1762	0.1719	142	161
1	892.0000	3.0000	9	0	22.8717	19.1194	140.7959	0.1825	144	160
1	893.0000	3.0000	9	0	22.9387	19.1770	140.5182	0.2384	140	164
1	894.0000	3.0000	9	0	22.6309	19.1703	140.9090	0.2266	143	159
1	895.0000	3.0000	9	0	22.4004	19.0658	141.0488	0.2018	135	150
1	896.0000	3.0000	9	0	22.3742	19.0273	141.1703	0.1155	137	158
1	897.0000	3.0000	9	0	21.0512	18.7084	142.4825	0.2064	136	158
1	898.0000	3.0000	9	0	20.8366	18.6922	142.6367	0.1725	140	155
1	899.0000	3.0000	9	0	21.1367	18.6440	142.2397	0.3899	138	159
1	900.0000	3.0000	9	0	20.8277	18.6904	142.6859	0.1753	145	161
1	901.0000	3.0000	9	0	20.4434	18.6548	143.0787	0.1896	138	160
1	902.0000	3.0000	9	0	20.9102	18.7071	142.6133	0.1182	139	157
1	903.0000	3.0000	9	0	20.8705	18.7755	142.5992	0.2681	134	147
1	904.0000	3.0000	9	0	20.5258	18.6997	143.0336	0.1807	131	146
1	905.0000	3.0000	9	0	20.7822	18.7837	142.7477	0.2864	134	150
1	906.0000	3.0000	9	0	20.3892	18.7563	143.1453	0.2377	141	165
1	907.0000	3.0000	9	0	19.9227	18.6288	143.5939	0.2126	137	163
1	908.0000	3.0000	9	0	19.7551	18.6347	143.8549	0.1773	141	158
1	909.0000	3.0000	10	0	19.2232	18.5588	144.2207	0.2073	145	164
1	910.0000	3.0000	10	0	19.3787	18.5315	144.0911	0.1315	138	164
1	911.0000	3.0000	9	0	19.4129	18.5531	143.9475	0.1788	139	154
1	912.0000	3.0000	9	0	19.0418	18.4809	144.4673	0.1874	135	158
1	913.0000	3.0000	9	0	18.6733	18.4853	144.7322	0.1697	135	158
1	914.0000	3.0000	9	0	17.7679	18.2481	145.7330	0.2596	131	150
1	915.0000	3.0000	9	0	17.1247	18.1282	146.5829	0.1517	137	148
1	916.0000	3.0000	9	0	17.3343	18.1803	146.4118	0.0975	135	147
1	917.0000	3.0000	9	0	16.8423	18.1365	146.7465	0.1376	134	155
1	918.0000	3.0000	10	0	17.1295	18.1724	146.4442	0.1785	140	149
1	919.0000	3.0000	9	0	17.0100	18.1657	146.5046	0.1555	131	149
1	920.0000	3.0000	9	0	16.7374	18.2114	146.8782	0.1961	139	155
1	921.0000	3.0000	10	0	17.1412	18.2070	146.4226	0.1412	139	158
1	922.0000	3.0000	9	0	17.1027	18.2169	146.5259	0.2177	139	160
1	923.0000	3.0000	9	0	16.0597	18.0430	147.3929	0.1973	132	151
1	924.0000	3.0000	9	0	15.6374	18.0364	147.8675	0.1881	130	154
1	925.0000	3.0000	9	0	15.6098	18.0271	147.8854	0.1975	133	152
1	926.0000	3.0000	9	0	16.1922	18.0944	147.2941	0.2195	136	153
1	927.0000	3.0000	10	0	16.6799	18.1377	146.7778	0.2554	138	152
1	928.0000	3.0000	10	0	16.4024	18.1681	147.0969	0.1794	131	155
1	929.0000	3.0000	9	0	16.2085	18.1290	147.3145	0.1605	135	150
1	930.0000	3.0000	10	0	16.4681	18.1191	147.1052	0.1772	131	133
1	931.0000	3.0000	8	0	16.4641	18.0702	147.0762	0.2349	120	105
1	932.0000	3.0000	6	0	19.6437	18.2679	144.3393	0.5527	103	81
1	933.0000	3.0000	8	0	22.6044	19.2000	140.5529	0.2997	110	90
1	934.0000	3.0000	8	0	21.8853	19.0035	140.7861	0.6113	109	116
1	935.0000	3.0000	8	0	19.3064	18.4608	143.7571	0.4003	118	124
1	936.0000	3.0000	9	0	19.0987	18.4930	144.1267	0.2296	132	142
1	937.0000	3.0000	9	0	17.4466	18.2450	145.8627	0.3105	128	150
1	938.0000	3.0000	9	0	16.9225	18.1681	146.4487	0.1770	132	145
1	939.0000	3.0000	10	0	17.1347	18.1932	146.4370	0.2843	129	146
1	940.0000	3.0000	9	0	15.3367	17.8253	147.9584	0.1588	130	144
1	941.0000	3.0000	9	0	14.1168	17.6915	149.0718	0.2502	130	140
1	942.0000	3.0000	9	0	14.0053	17.6034	149.3304	0.1460	134	139
1	943.0000	3.0000	9	0	13.8246	17.6043	149.3877	0.2271	134	144
1	944.0000	3.0000	9	0	13.6950	17.6146	149.6264	0.1583	135	144
1	945.0000	3.0000	8	0	17.2667	17.8845	146.0355	0.9501	133	121
1	946.0000	3.0000	9	0	20.0007	19.0945	142.3955	0.1893	131	135
1	947.0000	3.0000	9	0	19.7775	19.0684	142.5063	0.2077	133	140
1	948.0000	3.0000	9	0	19.9709	19.1402	142.3491	0.2032	134	147
1	949.0000	3.0000	9	0	20.2301	19.1746	142.0218	0.1639	137	147
1	950.0000	3.0000	9	0	19.7964	19.1032	142.5163	0.1564	138	157
1	951.0000	3.0000	9	0	19.9498	19.1662	142.3292	0.2265	133	147
1	952.0000	3.0000	9	0	19.6600	18.8984	142.3915	0.3100	130	136
1	953.0000	3.0000	9	0	20.2293	18.9824	141.8040	0.2479	126	136
1	954.0000	3.0000	10	0	20.2393	19.0683	141.8882	0.1420	137	148
1	955.0000	3.0000	9	0	20.2256	19.1282	141.9020	0.1017	139	154
1	956.0000	3.0000	9	0	20.3826	19.1689	141.6896	0.1574	135	155
1	957.0000	3.0000	9	0	20.1863	19.1005	141.9193	0.1273	133	149
1	958.0000	3.0000	9	0	20.2196	19.1467	141.7437	0.1569	134	153
1	959.0000	3.0000	9	0	20.4081	19.1430	141.5575	0.2517	135	154
1	960.0000	3.0000	9	0	20.6009	19.2510	141.4714	0.2430	137	150
1	961.0000	3.0000	9	0	22.2567	19.5742	139.7032	0.3397	128	131
1	962.0000	3.0000	9	0	21.5334	19.5344	137.7096	0.8368	121	110
1	963.0000	3.0000	9	0	21.8804	19.6277	137.0383	0.0875	128	130
1	964.0000	3.0000	9	0	22.4331	19.7209	136.3902	0.2132	126	141
1	965.0000	3.0000	9	0	22.3597	19.6701	136.6260	0.1507	131	143
1	966.0000	3.0000	9	0	22.1247	19.5977	136.8184	0.1701	128	138
1	967.0000	3.0000	10	0	22.0588	19.5488	136.9152	0.2125	126	147
1	968.0000	3.0000	9	0	22.1194	19.6187	136.8483	0.3174	125	144
1	969.0000	3.0000	9	0	21.7766	19.5363	137.2083	0.1289	131	146
1	970.0000	3.0000	9	0	21.6176	19.5327	137.2832	0.2168	132	151
1	971.0000	3.0000	9	0	21.7497	19.4917	137.1956	0.1674	125	146
1	972.0000	3.0000	9	0	21.9683	19.4936	137.0628	0.1974	123	146
1	973.0000	3.0000	9	0	21.6702	19.3169	137.4425	0.5094	129	149
1	974.0000	3.0000	9	0	22.5560	19.6340	137.1511	0.3006	134	148
1	975.0000	3.0000	9	0	22.2926	19.6069	137.3727	0.1982	128	146
1	976.0000	3.0000	9	0	22.4838	19.7065	137.2174	0.2025	128	152
1	977.0000	3.0000	9	0	22.6236	19.5337	137.1592	0.2311	128	142
1	978.0000	3.0000	9	0	23.9429	19.6624	135.5646	0.3119	131	143
1	979.0000	3.0000	9	0	24.5887	19.6473	134.8344	0.2318	115	123
1	980.0000	3.0000	9	0	23.8167	20.2151	135.6524	0.3539	125	119
1	981.0000	3.0000	9	0	23.5607	20.5874	135.7322	0.1439	128	136
1	982.0000	3.0000	10	0	23.3950	20.4908	135.9814	0.2387	127	143
1	983.0000	3.0000	10	0	23.5060	20.5806	135.7674	0.2016	127	137
1	984.0000	3.0000	9	0	23.5881	20.5321	135.7658	0.2703	131	140
1	985.0000	3.0000	9	0	23.4089	20.4982	135.9324	0.1694	128	137
1	986.0000	3.0000	9	0	23.8332	20.2351	136.0479	0.5282	115	124
1	987.0000	3.0000	9	0	22.7161	19.7351	136.8474	0.2905	125	131
1	988.0000	3.0000	10	0	22.7310	19.7249	136.7453	0.2994	127	146
1	989.0000	3.0000	9	0	22.8427	19.7449	136.7151	0.2751	130	148
1	990.0000	3.0000	9	0	22.5003	19.7188	137.1392	0.1477	131	149
1	991.0000	3.0000	9	0	22.6091	19.6498	136.9033	0.1270	131	155
1	992.0000	3.0000	9	0	22.2913	19.5630	137.1622	0.2044	131	153
1	993.0000	3.0000	9	0	22.2705	19.5907	137.1797	0.1583	137	153
1	994.0000	3.0000	9	0	22.3975	19.5119	137.2764	0.2472	131	148
1	995.0000	3.0000	9	0	22.8228	19.5025	137.0043	0.2315	130	143
1	996.0000	3.0000	9	0	22.9590	19.6722	137.0904	0.1316	135	150
1	997.0000	3.0000	9	0	22.8061	19.6718	137.2727	0.1474	134	148
1	998.0000	3.0000	9	0	22.8949	19.7750	137.1498	0.1880	142	155
1	999.0000	3.0000	9	0	22.6410	19.7409	137.4066	0.1408	133	152
1	1000.0000	3.0000	9	0	23.0436	19.7742	137.0715	0.2288	128	150
1	1001.0000	3.0000	9	0	22.9438	19.6760	137.1765	0.1516	134	149
1	1002.0000	3.0000	9	0	23.0226	19.7502	137.0604	0.2538	137	152
1	1003.0000	3.0000	9	0	23.2148	19.7679	136.9403	0.2080	132	150
1	1004.0000	3.0000	9	0	22.9670	19.7018	137.1589	0.2097	137	158
1	1005.0000	3.0000	9	0	23.0317	19.7532	137.1517	0.1132	136	145
1	1006.0000	3.0000	9	0	22.9248	19.6846	137.2476	0.1682	137	153
1	1007.0000	3.0000	9	0	23.0066	19.7364	137.1775	0.1937	133	157
1	1008.0000	3.0000	9	0	22.9639	19.7090	137.1934	0.1607	136	151
1	1009.0000	3.0000	9	0	23.0935	19.7140	137.0584	0.1634	138	156
1	1010.0000	3.0000	9	0	23.0729	19.7887	137.0797	0.1417	140	155
1	1011.0000	3.0000	9	0	23.1979	19.7642	136.8749	0.1889	136	154
1	1012.0000	3.0000	9	0	22.9038	19.7576	137.1968	0.1442	129	157
1	1013.0000	3.0000	9	0	22.6613	19.6725	137.5490	0.1940	135	155
1	1014.0000	3.0000	9	0	23.1020	19.7161	137.0463	0.1980	135	155
1	1015.0000	3.0000	9	0	23.3179	19.8259	136.8375	0.1680	136	154
1	1016.0000	3.0000	9	0	22.8563	19.6691	137.2234	0.2968	118	119
1	1017.0000	3.0000	8	0	23.3411	19.4432	136.7393	0.3144	105	97
1	1018.0000	3.0000	9	0	23.5568	19.7113	136.6595	0.1841	130	136
1	1019.0000	3.0000	9	0	23.5153	19.7028	136.8092	0.1834	139	150
1	1020.0000	3.0000	9	0	23.6069	19.7181	136.7269	0.1189	136	152
1	1021.0000	3.0000	8	0	23.5052	19.6899	136.7362	0.1583	116	115
1	1022.0000	3.0000	8	0	16.3659	17.4977	146.8133	0.1598	147	136
1	1023.0000	3.0000	9	0	16.2727	17.5158	146.9305	0.1868	125	141
1	1024.0000	3.0000	9	0	16.4555	17.5150	146.7610	0.1615	130	145
1	1025.0000	3.0000	9	0	16.5846	17.4821	146.5840	0.2508	130	146
1	1026.0000	3.0000	10	0	16.6934	17.5473	146.4641	0.2499	130	153
1	1027.0000	3.0000	9	0	16.4086	17.5459	146.7871	0.1891	139	151
1	1028.0000	3.0000	9	0	16.5830	17.4576	146.5175	0.1680	139	150
1	1029.0000	3.0000	9	0	16.2329	17.4889	146.9359	0.1673	143	149
1	1030.0000	3.0000	9	0	16.2494	17.3342	147.0312	0.2209	140	147
1	1031.0000	3.0000	9	0	16.4893	17.4492	146.7842	0.1316	142	156
1	1032.0000	3.0000	9	0	16.5906	17.5036	146.7383	0.2237	139	147
1	1033.0000	3.0000	9	0	16.6752	17.5562	146.6679	0.2215	136	154
1	1034.0000	3.0000	9	0	16.7830	17.4999	146.6555	0.2107	137	154
1	1035.0000	3.0000	9	0	16.7966	17.5350	146.6034	0.1701	134	155
1	1036.0000	3.0000	9	0	17.0486	17.5118	146.3393	0.1279	130	152
1	1037.0000	3.0000	9	0	16.9808	17.4773	146.4525	0.2452	129	148
1	1038.0000	3.0000	9	0	16.7045	17.4959	146.8954	0.1634	131	147
1	1039.0000	3.0000	9	0	17.1624	17.5642	146.4717	0.1942	134	150
1	1040.0000	3.0000	9	0	16.8955	17.5542	146.7205	0.2227	136	149
1	1041.0000	3.0000	9	0	16.0151	17.4566	147.4626	0.2210	133	152
1	1042.0000	3.0000	10	0	15.5852	17.2305	147.9295	0.1862	136	153
1	1043.0000	3.0000	10	0	14.5494	17.1512	148.7943	0.1534	140	149
1	1044.0000	3.0000	9	0	14.0117	17.0459	149.3852	0.1641	132	146
1	1045.0000	3.0000	9	0	13.6924	16.8161	149.6096	0.3426	137	146
1	1046.0000	3.0000	10	0	13.9254	16.9270	149.5402	0.2059	140	151
1	1047.0000	3.0000	10	0	14.5811	16.9824	148.9430	0.2514	139	148
1	1048.0000	3.0000	9	0	14.3745	17.0639	149.0515	0.2326	140	150
1	1049.0000	3.0000	10	0	14.3157	17.0423	149.2028	0.1682	134	146
1	1050.0000	3.0000	9	0	9.0203	16.2117	154.8317	0.4147	134	131
1	1051.0000	3.0000	9	0	8.4885	16.1705	155.5852	0.1709	142	138
1	1052.0000	3.0000	9	0	8.3920	16.1355	155.7699	0.1252	138	147
1	1053.0000	3.0000	9	0	8.6982	16.1459	155.3952	0.1531	137	143
1	1054.0000	3.0000	9	0	8.0190	16.0523	156.1744	0.2056	137	142
1	1055.0000	3.0000	10	0	6.7097	15.9784	157.6202	0.2498	135	145
1	1056.0000	3.0000	10	0	6.3246	15.8636	157.9982	0.2615	132	141
1	1057.0000	3.0000	8	0	5.7656	15.8081	158.7052	0.1930	138	136
1	1058.0000	3.0000	8	0	0.8950	15.3537	162.8041	0.2081	126	129
1	1059.0000	3.0000	8	0	1.2578	15.3383	162.5184	0.1586	125	138
1	1060.0000	3.0000	9	0	1.5624	15.3687	162.1983	0.1568	125	137
1	1061.0000	3.0000	8	0	1.4779	15.2365	162.1489	0.3672	138	140
1	1062.0000	3.0000	8	0	179.8899	164.7892	16.3961	0.1808	127	142
1	1063.0000	3.0000	8	0	179.6502	164.7768	16.1389	0.1800	134	143
1	1064.0000	3.0000	8	0	0.0564	15.2398	163.4262	0.1015	130	148
1	1065.0000	3.0000	8	0	179.7082	164.7954	16.1963	0.1300	133	130
1	1066.0000	3.0000	8	0	7.9066	15.9207	156.1734	0.2495	133	118
1	1067.0000	3.0000	8	0	7.8989	15.9504	156.2166	0.1264	132	124
1	1068.0000	3.0000	8	0	173.3594	165.3825	9.7327	0.2016	134	115
1	1069.0000	3.0000	8	0	173.6571	165.4227	9.9193	0.1482	128	126
1	1070.0000	3.0000	8	0	172.7692	165.4547	9.2515	0.1858	130	128
1	1071.0000	3.0000	8	0	173.7140	165.4856	10.1629	0.1924	133	120
1	1072.0000	3.0000	8	0	173.1966	165.6493	9.6972	0.2624	119	106
7	1073.0000	3.0000	7	0	84.6559	69.3123	119.5977	1.7857	88	80
3	1074.0000	3.0000	6	0	136.6056	114.6874	202.1626	1.6902	62	56
0	1075.0000	3.0000	0	3	0.0000	0.0000	0.0000	0.0000	59	54
0	1076.0000	3.0000	0	3	0.0000	0.0000	0.0000	0.0000	53	53
0	1077.0000	3.0000	0	3	0.0000	0.0000	0.0000	0.0000	54	50
1	1078.0000	3.0000	7	0	174.2062	165.9120	8.3463	0.2526	81	67
1	1079.0000	3.0000	8	0	174.6318	165.8102	8.8622	0.1196	119	122
1	1080.0000	3.0000	9	0	174.6851	165.7398	8.8306	0.1672	116	130
1	1081.0000	3.0000	9	0	174.5497	165.7444	8.7010	0.2412	122	136
1	1082.0000	3.0000	9	0	174.1344	165.9035	8.4574	0.2344	118	133
1	1083.0000	3.0000	8	0	173.1289	165.8683	7.4567	0.1926	120	126
1	1084.0000	3.0000	9	0	170.7612	165.9484	5.3971	0.2708	132	133
1	1085.0000	3.0000	9	0	168.3456	165.9071	2.7114	0.1987	155	141
1	1086.0000	3.0000	9	0	168.2636	166.2453	2.8985	0.5581	129	150
1	1087.0000	3.0000	9	0	167.9519	165.9786	2.3396	0.2409	136	144
1	1088.0000	3.0000	9	0	168.5564	166.0051	2.8777	0.1448	128	153
1	1089.0000	3.0000	9	0	169.1398	166.0126	3.5534	0.1379	128	138
1	1090.0000	3.0000	9	0	169.1141	165.9550	3.6889	0.1305	130	137
1	1091.0000	3.0000	9	0	169.3083	166.0034	3.7646	0.1921	143	121
1	1092.0000	3.0000	9	0	169.3161	165.9943	3.8201	0.1535	124	126
1	1093.0000	3.0000	8	0	173.2930	166.1690	7.3119	0.5600	122	97
1	1094.0000	3.0000	7	0	178.4452	165.9062	12.3918	0.3959	105	88
1	1095.0000	3.0000	6	0	176.7956	166.4489	11.1427	0.7856	82	67
1	1096.0000	3.0000	6	0	55.4792	119.9729	61.1572	1.3590	62	51
1	1097.0000	3.0000	8	0	55.6608	118.8577	62.8697	0.3142	101	82
1	1098.0000	3.0000	8	0	56.0403	118.8287	63.1453	0.2171	145	100
1	1099.0000	3.0000	10	0	56.0145	119.1231	63.0640	0.4006	146	115
1	1100.0000	3.0000	9	0	56.5312	118.9333	63.1768	0.6656	134	111
1	1101.0000	3.0000	8	0	55.5325	118.5550	62.5116	0.6752	87	75
1	1102.0000	3.0000	8	0	55.4596	118.5230	62.5838	0.4193	91	76
1	1103.0000	3.0000	8	0	55.8010	118.8135	62.5227	0.5033	103	83
1	1104.0000	3.0000	8	0	56.0872	118.7120	62.9502	0.7225	100	82
1	1105.0000	3.0000	8	0	56.0757	118.5627	62.6695	0.7600	102	83
1	1106.0000	3.0000	9	0	56.0350	118.7018	62.6992	0.8394	94	73
1	1107.0000	3.0000	9	0	55.7464	119.5590	63.2636	0.2782	122	94
1	1108.0000	3.0000	10	0	55.7334	119.5404	63.3724	0.1839	148	128
1	1109.0000	3.0000	10	0	55.8323	119.5940	63.4198	0.1474	153	134
1	1110.0000	3.0000	10	0	55.7348	119.6347	63.3486	0.1807	155	144
1	1111.0000	3.0000	10	0	55.8251	119.6409	63.4033	0.1440	162	149
1	1112.0000	3.0000	10	0	55.8092	119.6056	63.3941	0.1357	160	146
1	1113.0000	3.0000	10	0	55.7078	119.6274	63.3482	0.2234	163	148
1	1114.0000	3.0000	10	0	55.6143	119.5889	63.3085	0.2529	154	150
1	1115.0000	3.0000	10	0	55.7448	119.5810	63.3600	0.1078	159	147
1	1116.0000	3.0000	10	0	55.7872	119.5622	63.3651	0.1450	167	151
1	1117.0000	3.0000	10	0	55.9173	119.5319	63.4674	0.1332	158	152
1	1118.0000	3.0000	10	0	55.8357	119.5612	63.4180	0.1786	159	140
1	1119.0000	3.0000	10	0	55.8950	119.6352	63.4154	0.2091	155	146
1	1120.0000	3.0000	10	0	55.9962	119.5990	63.4769	0.1816	160	148
1	1121.0000	3.0000	10	0	55.9693	119.6087	63.4582	0.2080	161	152
1	1122.0000	3.0000	10	0	56.0125	119.6102	63.4492	0.1350	162	150
1	1123.0000	3.0000	10	0	56.0050	119.5616	63.4446	0.1273	158	151
1	1124.0000	3.0000	10	0	56.0328	119.6191	63.4560	0.1484	164	153
1	1125.0000	3.0000	10	0	55.9642	119.6279	63.3937	0.1837	163	152
1	1126.0000	3.0000	10	0	56.0081	119.5936	63.4373	0.1569	166	145
1	1127.0000	3.0000	9	0	55.7460	120.0361	62.4295	0.1119	156	143
1	1128.0000	3.0000	10	0	55.8072	120.0760	62.3866	0.1188	161	151
1	1129.0000	3.0000	10	0	55.6288	120.1172	62.3004	0.1616	162	150
1	1130.0000	3.0000	10	0	55.7516	120.0586	62.3781	0.1745	157	150
1	1131.0000	3.0000	10	0	55.7325	120.0993	62.3915	0.2215	157	153
1	1132.0000	3.0000	10	0	55.6965	119.9096	62.3018	0.1494	157	141
1	1133.0000	3.0000	10	0	55.8728	119.9620	62.4074	0.1860	153	149
1	1134.0000	3.0000	10	0	55.8111	119.9046	62.3574	0.1797	171	151
1	1135.0000	3.0000	10	0	55.7208	119.9198	62.3349	0.1829	156	148
1	1136.0000	3.0000	10	0	55.7636	119.9803	62.3243	0.1769	155	148
1	1137.0000	3.0000	10	0	55.8010	120.0066	62.3885	0.2466	166	141
1	1138.0000	3.0000	10	0	55.7123	120.1703	62.3319	0.2282	169	149
1	1139.0000	3.0000	10	0	55.8182	120.0647	62.3050	0.1628	154	145
1	1140.0000	3.0000	10	0	55.9180	120.0024	62.4272	0.1958	157	145
1	1141.0000	3.0000	10	0	55.7773	119.9888	62.3521	0.1967	153	140
1	0.0000	4.0000	10	0	59.5903	165.0786	70.2823	0.1484	133	141
1	1.0000	4.0000	10	0	59.3711	165.1184	70.0627	0.1813	125	143
1	2.0000	4.0000	10	0	59.1569	165.1209	69.8362	0.2645	123	135
1	3.0000	4.0000	10	0	59.0305	165.1998	69.6537	0.1701	126	139
1	4.0000	4.0000	10	0	58.8663	165.3012	69.4328	0.2363	124	143
1	5.0000	4.0000	10	0	58.5186	165.3341	69.1449	0.1347	127	153
1	6.0000	4.0000	10	0	57.3739	165.3527	68.0043	0.4775	120	144
1	7.0000	4.0000	10	0	57.6956	165.6077	68.1033	0.2530	120	136
1	8.0000	4.0000	10	0	55.6823	165.8283	66.1914	0.6182	123	132
1	9.0000	4.0000	10	0	56.8163	165.5691	67.1066	0.4138	120	134
1	10.0000	4.0000	10	0	55.7261	165.7875	66.0712	0.2722	124	137
1	11.0000	4.0000	10	0	55.4742	165.7581	65.7347	0.4304	116	131
1	12.0000	4.0000	10	0	55.8835	166.1323	65.8168	0.3827	121	138
1	13.0000	4.0000	9	0	53.6954	166.1044	64.7074	0.6842	118	122
1	14.0000	4.0000	10	0	54.6095	166.1297	66.0440	0.3981	121	131
1	15.0000	4.0000	10	0	54.4435	165.8224	66.0514	0.3228	124	125
1	16.0000	4.0000	10	0	54.6116	166.0257	66.1484	0.3738	115	123
1	17.0000	4.0000	10	0	54.8560	166.0906	66.3377	0.1689	125	137
1	18.0000	4.0000	10	0	54.6274	166.1924	66.1509	0.2625	127	137
1	19.0000	4.0000	10	0	54.6238	165.8615	66.1556	0.3249	124	136
1	20.0000	4.0000	10	0	54.9933	165.5622	66.4518	0.4720	118	137
1	21.0000	4.0000	9	0	54.2424	165.3866	66.0327	0.4594	124	129
1	22.0000	4.0000	10	0	55.5413	165.3248	67.1615	0.2886	126	137
1	23.0000	4.0000	10	0	55.3683	165.3800	67.1165	0.1858	128	148
1	24.0000	4.0000	10	0	55.6291	165.2705	67.2533	0.1869	130	144
1	25.0000	4.0000	10	0	54.8979	165.1529	66.6458	0.1860	117	136
1	26.0000	4.0000	10	0	54.5478	164.5749	66.1400	0.5700	114	123
1	27.0000	4.0000	8	0	54.0205	165.6187	65.2751	0.3985	124	131
1	28.0000	4.0000	9	0	53.3976	165.7816	64.5833	0.1564	129	132
1	29.0000	4.0000	9	0	52.9445	165.8619	63.4900	0.3845	126	133
1	30.0000	4.0000	9	0	52.1860	166.1172	62.5336	0.3326	129	134
1	31.0000	4.0000	9	0	52.5092	166.2912	62.6615	0.2484	120	140
1	32.0000	4.0000	8	0	51.4602	166.3817	61.6997	0.2785	124	133
1	33.0000	4.0000	10	0	51.3571	166.5793	61.9001	0.2274	132	141
1	34.0000	4.0000	9	0	51.4849	166.4645	62.2264	0.2324	123	140
1	35.0000	4.0000	10	0	51.5934	166.5591	62.4682	0.1995	127	144
1	36.0000	4.0000	10	0	51.3000	166.5081	62.1449	0.2539	124	147
1	37.0000	4.0000	10	0	51.3054	166.5070	62.0578	0.1722	123	141
1	38.0000	4.0000	10	0	51.2320	166.5433	61.9667	0.1702	126	144
1	39.0000	4.0000	10	0	51.2706	166.5981	61.8313	0.1343	127	146
1	40.0000	4.0000	10	0	51.2804	166.4685	61.5836	0.1943	127	142
1	41.0000	4.0000	9	0	51.4685	166.5208	61.6336	0.1944	124	147
1	42.0000	4.0000	9	0	51.4000	166.5729	61.3519	0.1818	130	143
1	43.0000	4.0000	9	0	50.7811	166.6647	60.8697	0.1654	123	136
1	44.0000	4.0000	10	0	50.9557	166.6800	61.1495	0.2176	132	137
1	45.0000	4.0000	10	0	51.2339	166.6682	61.3928	0.1366	122	141
1	46.0000	4.0000	9	0	51.2660	166.6722	61.3722	0.1533	129	150
1	47.0000	4.0000	9	0	50.8282	166.5831	60.9242	0.1822	130	149
1	48.0000	4.0000	10	0	50.8376	166.5960	60.7740	0.1528	133	154
1	49.0000	4.0000	9	0	51.2727	166.5139	61.0277	0.2530	132	146
1	50.0000	4.0000	9	0	50.7790	166.5701	60.6788	0.1507	132	141
1	51.0000	4.0000	9	0	50.0282	166.9168	60.0798	0.1904	127	136
1	52.0000	4.0000	10	0	49.7514	167.0442	59.9886	0.1877	127	147
1	53.0000	4.0000	9	0	49.3443	167.0665	59.7023	0.1737	130	145
1	54.0000	4.0000	10	0	49.1701	166.7617	59.8444	0.2849	133	144
1	55.0000	4.0000	10	0	49.4698	166.9177	60.4032	0.2442	123	144
1	56.0000	4.0000	9	0	49.5413	166.7574	60.6089	0.2295	128	144
1	57.0000	4.0000	10	0	49.0759	166.8573	60.3067	0.2181	121	147
1	58.0000	4.0000	10	0	49.9004	166.6909	61.1403	0.2209	126	147
1	59.0000	4.0000	9	0	50.0440	166.5984	61.2887	0.3217	130	147
1	60.0000	4.0000	9	0	49.8001	166.5728	61.2617	0.1630	102	114
1	61.0000	4.0000	8	0	22.6241	17.7557	136.7693	0.1453	97	112
1	62.0000	4.0000	10	0	22.3552	17.8923	137.1314	0.3151	130	140
1	63.0000	4.0000	10	0	22.6727	17.8370	136.6664	0.1936	131	149
1	64.0000	4.0000	10	0	22.7518	17.9265	136.6274	0.1887	136	151
1	65.0000	4.0000	10	0	22.8325	17.9266	136.5223	0.2738	131	152
1	66.0000	4.0000	10	0	22.5752	17.9074	136.7684	0.2182	130	145
1	67.0000	4.0000	10	0	22.8740	17.9142	136.5340	0.1976	136	155
1	68.0000	4.0000	9	0	22.7494	17.8710	136.6299	0.1723	134	150
1	69.0000	4.0000	10	0	22.7790	17.9241	136.5816	0.2220	135	149
1	70.0000	4.0000	10	0	22.5865	17.7781	136.7786	0.2222	130	149
1	71.0000	4.0000	10	0	21.5383	17.4056	137.7268	0.2985	130	143
1	72.0000	4.0000	10	0	19.9357	17.1751	139.3331	0.2197	136	153
1	73.0000	4.0000	10	0	19.9302	17.1215	139.3071	0.1871	130	149
1	74.0000	4.0000	9	0	19.3374	16.8779	139.7617	0.1885	130	151
1	75.0000	4.0000	9	0	18.6548	16.6884	140.4219	0.2185	135	150
1	76.0000	4.0000	9	0	16.9088	16.3252	142.1975	0.2194	131	143
1	77.0000	4.0000	10	0	15.3698	16.2160	143.6624	0.1667	132	155
1	78.0000	4.0000	10	0	15.4793	16.2060	143.5630	0.2132	135	144
1	79.0000	4.0000	10	0	16.1254	16.1606	143.0390	0.1854	131	149
1	80.0000	4.0000	10	0	16.6574	16.2725	142.5122	0.2449	136	148
1	81.0000	4.0000	9	0	17.4528	16.4739	141.6662	0.1886	132	152
1	82.0000	4.0000	9	0	16.8921	16.4336	142.0340	0.1414	135	152
1	83.0000	4.0000	10	0	16.8685	16.3086	141.9633	0.3552	136	158
1	84.0000	4.0000	9	0	17.5479	16.4787	141.5614	0.1633	136	154
1	85.0000	4.0000	9	0	18.5451	16.6803	140.5370	0.1902	142	149
1	86.0000	4.0000	9	0	18.0443	16.6822	140.8822	0.2901	135	142
1	87.0000	4.0000	9	0	13.8960	15.6868	144.3422	0.3203	134	145
1	88.0000	4.0000	9	0	12.8994	15.5234	145.3838	0.1054	131	140
1	89.0000	4.0000	9	0	12.2248	15.4168	146.1042	0.1786	140	152
1	90.0000	4.0000	10	0	11.9938	15.4143	146.2681	0.1619	133	143
1	91.0000	4.0000	9	0	11.9476	15.4658	146.3412	0.1555	140	143
1	92.0000	4.0000	10	0	11.8248	15.4193	146.4632	0.1366	138	152
1	93.0000	4.0000	10	0	11.8872	15.4627	146.4593	0.1059	139	155
1	94.0000	4.0000	9	0	11.8388	15.5472	146.4183	0.1701	140	151
1	95.0000	4.0000	9	0	12.1098	15.5533	146.1327	0.1761	137	149
1	96.0000	4.0000	9	0	12.5679	15.6012	145.6755	0.1386	140	153
1	97.0000	4.0000	9	0	12.4661	15.5768	145.9063	0.1701	137	157
1	98.0000	4.0000	10	0	12.4677	15.5080	145.8422	0.1825	143	154
1	99.0000	4.0000	9	0	11.8801	15.4030	146.4865	0.2008	136	148
1	100.0000	4.0000	10	0	11.6674	15.4677	146.7409	0.1291	139	147
1	101.0000	4.0000	9	0	11.9278	15.4338	146.3930	0.2075	137	154
1	102.0000	4.0000	9	0	11.2120	15.3608	146.9276	0.3253	135	147
1	103.0000	4.0000	9	0	12.0298	15.4535	146.2461	0.2228	136	150
1	104.0000	4.0000	9	0	12.4371	15.4917	145.8832	0.2057	136	153
1	105.0000	4.0000	10	0	12.3609	15.5008	145.9594	0.2249	137	159
1	106.0000	4.0000	9	0	12.5530	15.5485	145.7568	0.1619	144	162
1	107.0000	4.0000	10	0	12.4925	15.5630	145.8316	0.1647	136	154
1	108.0000	4.0000	9	0	12.6156	15.5312	145.7447	0.1336	136	160
1	109.0000	4.0000	9	0	13.4563	15.5714	144.8173	0.2997	141	162
1	110.0000	4.0000	10	0	12.8630	15.6755	145.3154	0.1679	138	157
1	111.0000	4.0000	10	0	12.8252	15.5690	145.3568	0.2084	142	157
1	112.0000	4.0000	10	0	12.7459	15.6061	145.4404	0.1894	132	156
1	113.0000	4.0000	9	0	12.7811	15.5788	145.3183	0.1740	140	156
1	114.0000	4.0000	10	0	12.8826	15.5674	145.3322	0.1444	138	161
1	115.0000	4.0000	9	0	13.0937	15.5312	144.9766	0.1510	134	154
1	116.0000	4.0000	10	0	13.2795	15.6038	144.9118	0.2124	137	153
1	117.0000	4.0000	9	0	13.3124	15.5680	144.8775	0.1842	140	156
1	118.0000	4.0000	9	0	13.2774	15.5769	144.8351	0.2465	134	147
1	119.0000	4.0000	8	0	13.9521	15.5836	144.3718	0.2261	140	145
1	120.0000	4.0000	10	0	15.3347	16.1156	142.8189	0.2112	146	155
1	121.0000	4.0000	9	0	15.3436	16.0230	142.7763	0.1425	134	155
1	122.0000	4.0000	9	0	14.6891	15.9509	143.3912	0.2297	138	153
1	123.0000	4.0000	10	0	14.5536	15.9499	143.5315	0.2767	135	161
1	124.0000	4.0000	9	0	15.0206	16.0282	143.1437	0.1788	143	165
1	125.0000	4.0000	9	0	15.1299	16.1383	143.0011	0.1615	141	160
1	126.0000	4.0000	10	0	15.2738	16.1686	142.9284	0.2046	141	156
1	127.0000	4.0000	10	0	16.3173	16.3884	141.9068	0.2085	141	164
1	128.0000	4.0000	10	0	16.2599	16.4115	141.9703	0.2030	141	157
1	129.0000	4.0000	10	0	16.7350	16.4515	141.6097	0.1928	144	155
1	130.0000	4.0000	10	0	17.1799	16.5081	141.0427	0.2118	141	155
1	131.0000	4.0000	10	0	17.2044	16.5216	141.2345	0.2589	142	155
1	132.0000	4.0000	9	0	17.5820	16.5982	140.6702	0.1872	137	152
1	133.0000	4.0000	9	0	17.9100	16.6511	140.5553	0.1697	134	153
1	134.0000	4.0000	10	0	17.8874	16.6379	140.5175	0.2145	141	155
1	135.0000	4.0000	10	0	18.2384	16.7187	140.0612	0.2508	140	159
1	136.0000	4.0000	10	0	18.2450	16.7738	140.1177	0.1557	131	155
1	137.0000	4.0000	10	0	18.3553	16.8047	139.8605	0.2958	137	137
1	138.0000	4.0000	9	0	20.8471	17.2476	137.7002	0.2095	137	137
1	139.0000	4.0000	10	0	20.6657	17.3401	138.1594	0.2547	141	148
1	140.0000	4.0000	9	0	20.6471	17.4590	138.1841	0.1190	139	151
1	141.0000	4.0000	10	0	20.8793	17.5600	137.9583	0.2031	136	141
1	142.0000	4.0000	10	0	20.8188	17.4527	138.0407	0.3002	142	146
1	143.0000	4.0000	9	0	20.7306	17.4183	138.1085	0.1543	135	150
1	144.0000	4.0000	9	0	20.8220	17.4171	138.0043	0.1548	133	150
1	145.0000	4.0000	9	0	20.5926	17.3732	138.3127	0.1370	140	152
1	146.0000	4.0000	9	0	19.5767	17.0306	139.1217	0.5904	140	138
1	147.0000	4.0000	9	0	15.9984	16.2947	142.1986	0.1361	135	141
1	148.0000	4.0000	10	0	15.6727	16.2474	142.5760	0.1665	138	156
1	149.0000	4.0000	10	0	15.5388	16.2450	142.6037	0.1951	135	150
1	150.0000	4.0000	10	0	15.8116	16.2600	142.3794	0.1756	138	157
1	151.0000	4.0000	10	0	15.8223	16.3440	142.2847	0.1839	138	162
1	152.0000	4.0000	10	0	15.8743	16.2414	142.4643	0.1909	137	159
1	153.0000	4.0000	10	0	16.0163	16.3076	142.1387	0.2223	135	160
1	154.0000	4.0000	9	0	16.0089	16.2849	142.1716	0.1363	137	153
1	155.0000	4.0000	10	0	16.1714	16.3141	142.1761	0.2001	141	164
1	156.0000	4.0000	10	0	16.2571	16.3654	142.0447	0.1709	132	159
1	157.0000	4.0000	9	0	16.0992	16.3579	142.1891	0.1468	136	165
1	158.0000	4.0000	9	0	16.1059	16.4042	142.2206	0.1527	136	163
1	159.0000	4.0000	10	0	16.2016	16.4593	142.1091	0.1538	136	155
1	160.0000	4.0000	9	0	16.6076	16.5341	141.7700	0.2460	143	157
1	161.0000	4.0000	10	0	16.6093	16.3979	141.7399	0.2137	139	157
1	162.0000	4.0000	10	0	15.4686	16.2398	142.7917	0.1532	135	162
1	163.0000	4.0000	9	0	15.2902	16.2393	142.8566	0.2534	138	157
1	164.0000	4.0000	10	0	15.2118	16.2098	143.0481	0.2243	129	160
1	165.0000	4.0000	10	0	15.0077	16.1757	143.2691	0.1225	136	162
1	166.0000	4.0000	9	0	15.4667	16.1835	142.8544	0.1963	135	164
1	167.0000	4.0000	10	0	15.4224	16.2546	142.8172	0.1490	139	160
1	168.0000	4.0000	9	0	15.5757	16.2116	142.6633	0.2399	139	162
1	169.0000	4.0000	10	0	15.8468	16.3401	142.5015	0.1859	138	161
1	170.0000	4.0000	10	0	15.6326	16.3437	142.7870	0.2037	140	166
1	171.0000	4.0000	10	0	15.9373	16.3660	142.4535	0.1919	138	166
1	172.0000	4.0000	9	0	16.2568	16.3519	142.2211	0.1930	140	156
1	173.0000	4.0000	10	0	16.7874	16.4765	141.8081	0.1708	141	157
1	174.0000	4.0000	10	0	16.8613	16.5325	141.7486	0.1798	140	156
1	175.0000	4.0000	10	0	16.7196	16.5508	141.9192	0.2105	140	159
1	176.0000	4.0000	10	0	16.3936	16.4612	142.1419	0.1790	138	156
1	177.0000	4.0000	9	0	15.7473	16.3699	142.7891	0.3052	138	158
1	178.0000	4.0000	9	0	16.1849	16.3479	142.4279	0.1987	135	159
1	179.0000	4.0000	9	0	16.2007	16.3381	142.4996	0.1193	146	158
1	180.0000	4.0000	9	0	15.7192	16.3112	142.8924	0.2502	152	163
1	181.0000	4.0000	9	0	15.0986	16.1838	143.4992	0.1746	140	161
1	182.0000	4.0000	9	0	14.6034	16.0787	143.9994	0.2044	131	154
1	183.0000	4.0000	10	0	14.6251	16.0855	143.8964	0.1539	138	160
1	184.0000	4.0000	9	0	14.2031	15.9585	144.2736	0.1361	134	158
1	185.0000	4.0000	9	0	14.2850	15.9348	144.2524	0.1968	135	162
1	186.0000	4.0000	10	0	14.4172	15.9878	144.2209	0.1242	134	159
1	187.0000	4.0000	10	0	14.2142	15.9623	144.3204	0.1420	131	154
1	188.0000	4.0000	10	0	13.3933	15.8333	145.0878	0.2002	134	155
1	189.0000	4.0000	10	0	12.7389	15.6690	145.6198	0.1582	130	153
1	190.0000	4.0000	10	0	12.2002	15.6127	146.2500	0.1805	134	160
1	191.0000	4.0000	9	0	12.4430	15.6703	146.0164	0.1848	135	154
1	192.0000	4.0000	9	0	12.6652	15.6595	145.7569	0.1853	139	158
1	193.0000	4.0000	9	0	13.1044	15.7206	145.3787	0.1837	131	151
1	194.0000	4.0000	10	0	12.8677	15.7287	145.6073	0.1636	142	155
1	195.0000	4.0000	10	0	12.9712	15.7533	145.4370	0.1844	138	153
1	196.0000	4.0000	10	0	13.2442	15.8044	145.2591	0.2067	136	156
1	197.0000	4.0000	9	0	13.1794	15.7861	145.2416	0.2302	133	143
1	198.0000	4.0000	9	0	14.0920	15.8821	144.5205	0.2372	128	127
1	199.0000	4.0000	8	0	14.4003	15.8034	143.9770	0.3298	120	124
1	200.0000	4.0000	9	0	14.8458	16.0649	143.7294	0.4100	128	129
1	201.0000	4.0000	9	0	15.7592	16.5003	142.6825	0.2708	132	145
1	202.0000	4.0000	9	0	16.3367	16.5207	142.3672	0.1568	135	150
1	203.0000	4.0000	9	0	16.1921	16.5470	142.4910	0.1900	134	157
1	204.0000	4.0000	10	0	16.3719	16.5410	142.4061	0.2169	136	165
1	205.0000	4.0000	10	0	16.5594	16.5734	142.1103	0.1588	138	156
1	206.0000	4.0000	9	0	16.5672	16.5927	142.1197	0.1124	139	156
1	207.0000	4.0000	9	0	16.1275	16.4583	142.7028	0.2229	134	143
1	208.0000	4.0000	9	0	13.9382	15.6161	144.5927	0.5100	137	143
1	209.0000	4.0000	9	0	15.6443	16.2227	143.1616	0.2801	139	142
1	210.0000	4.0000	9	0	16.0598	16.4454	142.8993	0.1488	138	151
1	211.0000	4.0000	9	0	15.9697	16.4141	143.0519	0.2081	139	157
1	212.0000	4.0000	10	0	15.6576	16.3338	143.2720	0.1408	137	159
1	213.0000	4.0000	9	0	14.3303	16.1180	144.5371	0.2567	134	157
1	214.0000	4.0000	9	0	14.9149	16.1453	143.9466	0.1493	137	151
1	215.0000	4.0000	10	0	15.1491	16.2537	143.7160	0.1572	136	156
1	216.0000	4.0000	9	0	15.1632	16.2640	143.7649	0.1515	136	162
1	217.0000	4.0000	10	0	15.2035	16.2814	143.6081	0.1959	144	161
1	218.0000	4.0000	10	0	15.4660	16.3207	143.3285	0.2022	133	157
1	219.0000	4.0000	10	0	15.5253	16.3660	143.4728	0.1536	136	163
1	220.0000	4.0000	9	0	15.2077	16.2990	143.8539	0.1833	138	165
1	221.0000	4.0000	10	0	14.6185	16.1961	144.2465	0.2032	134	158
1	222.0000	4.0000	9	0	14.1543	16.1370	144.6549	0.1793	139	163
1	223.0000	4.0000	9	0	14.0020	16.1299	144.8138	0.2094	135	159
1	224.0000	4.0000	10	0	14.4038	16.1494	144.6009	0.1538	138	162
1	225.0000	4.0000	9	0	14.6239	16.2065	144.2284	0.1755	135	159
1	226.0000	4.0000	9	0	15.2608	16.2562	143.7150	0.1663	144	159
1	227.0000	4.0000	9	0	15.5981	16.3837	143.3008	0.2561	145	161
1	228.0000	4.0000	9	0	15.3170	16.3419	143.5358	0.2702	136	157
1	229.0000	4.0000	9	0	13.6396	16.1225	145.1096	0.2633	134	161
1	230.0000	4.0000	10	0	14.3962	16.1269	144.4120	0.2052	132	156
1	231.0000	4.0000	9	0	14.1896	16.2107	144.6621	0.1969	137	155
1	232.0000	4.0000	9	0	14.1838	16.1189	144.5867	0.2728	131	154
1	233.0000	4.0000	10	0	14.0411	16.1141	144.7491	0.2228	135	156
1	234.0000	4.0000	9	0	14.4118	16.1096	144.4653	0.2371	132	153
1	235.0000	4.0000	10	0	15.2399	16.2395	143.6503	0.2382	128	144
1	236.0000	4.0000	9	0	15.1473	16.1981	143.9060	0.2501	133	149
1	237.0000	4.0000	9	0	14.5492	16.1427	144.4576	0.1800	130	145
1	238.0000	4.0000	9	0	14.6887	16.1598	144.3380	0.2308	136	157
1	239.0000	4.0000	9	0	15.0530	16.2388	143.9858	0.1871	133	156
1	240.0000	4.0000	9	0	15.0408	16.1786	143.9200	0.2659	134	162
1	241.0000	4.0000	9	0	15.7886	16.4351	143.2369	0.1965	136	161
1	242.0000	4.0000	9	0	15.2222	16.3295	143.8159	0.1474	136	159
1	243.0000	4.0000	9	0	15.6155	16.3508	143.5080	0.1507	138	161
1	244.0000	4.0000	9	0	16.7045	16.4583	142.4536	0.3417	162	150
1	245.0000	4.0000	10	0	18.1921	17.0261	141.1595	0.2537	131	150
1	246.0000	4.0000	9	0	18.8512	17.0926	140.4044	0.2707	139	154
1	247.0000	4.0000	9	0	18.7818	17.1242	140.5779	0.1381	138	154
1	248.0000	4.0000	9	0	18.4654	17.0770	140.9001	0.1679	134	160
1	249.0000	4.0000	9	0	18.0803	16.9567	141.1290	0.2399	131	154
1	250.0000	4.0000	9	0	16.1623	16.6183	142.9371	0.2442	134	162
1	251.0000	4.0000	9	0	15.9457	16.5428	143.2390	0.1981	135	167
1	252.0000	4.0000	9	0	15.4756	16.4437	143.6733	0.1855	136	163
1	253.0000	4.0000	9	0	15.3535	16.4182	143.8945	0.2030	130	161
1	254.0000	4.0000	9	0	15.4976	16.3283	143.6402	0.2208	137	164
1	255.0000	4.0000	9	0	15.3719	16.3499	143.7330	0.1433	132	158
1	256.0000	4.0000	9	0	15.3381	16.3478	143.8579	0.1697	132	153
1	257.0000	4.0000	9	0	15.7968	16.4770	143.4571	0.1831	135	163
1	258.0000	4.0000	9	0	16.6704	16.5164	142.5695	0.2504	131	160
1	259.0000	4.0000	9	0	18.1033	16.8823	141.1467	0.1972	135	156
1	260.0000	4.0000	9	0	17.9226	16.9042	141.2127	0.2148	129	161
1	261.0000	4.0000	9	0	18.0433	16.8374	141.0768	0.1500	134	163
1	262.0000	4.0000	9	0	17.3345	16.6370	141.7674	0.2757	139	166
1	263.0000	4.0000	9	0	16.3227	16.4100	142.8099	0.2665	132	163
1	264.0000	4.0000	9	0	15.5493	16.3704	143.6111	0.1577	136	162
1	265.0000	4.0000	9	0	15.7304	16.3903	143.4305	0.2158	143	167
1	266.0000	4.0000	9	0	15.3430	16.3104	143.6969	0.2487	137	159
1	267.0000	4.0000	9	0	15.9518	16.3514	143.2273	0.1569	136	164
1	268.0000	4.0000	9	0	16.6249	16.5711	142.4936	0.2013	129	158
1	269.0000	4.0000	9	0	16.5851	16.6523	142.5823	0.2224	139	166
1	270.0000	4.0000	9	0	17.1865	16.6836	142.0523	0.1364	138	163
1	271.0000	4.0000	9	0	16.4584	16.5249	142.6225	0.1701	134	164
1	272.0000	4.0000	10	0	16.3057	16.4779	142.8118	0.1631	129	156
1	273.0000	4.0000	10	0	16.2344	16.4887	142.8338	0.2348	132	154
1	274.0000	4.0000	9	0	16.0173	16.4687	143.1389	0.2236	133	154
1	275.0000	4.0000	8	0	16.8145	16.6168	142.2477	0.2472	137	157
1	276.0000	4.0000	9	0	16.6582	16.4561	142.3220	0.3706	131	153
1	277.0000	4.0000	9	0	16.8610	16.6528	142.3477	0.1860	130	151
1	278.0000	4.0000	9	0	16.8390	16.7272	142.3983	0.2068	130	155
1	279.0000	4.0000	10	0	16.8353	16.7098	142.3662	0.2294	131	163
1	280.0000	4.0000	9	0	17.1888	16.6261	142.0407	0.2059	136	162
1	281.0000	4.0000	10	0	16.9522	16.6220	142.2459	0.1799	134	160
1	282.0000	4.0000	9	0	16.6866	16.6364	142.5448	0.1908	133	157
1	283.0000	4.0000	9	0	16.9155	16.6046	142.4167	0.1570	140	161
1	284.0000	4.0000	9	0	18.1484	16.7188	141.3358	0.3756	133	155
1	285.0000	4.0000	9	0	18.1989	16.9771	141.1269	0.2272	136	154
1	286.0000	4.0000	9	0	18.1930	16.9853	141.1304	0.2027	133	161
1	287.0000	4.0000	9	0	18.4490	17.0754	140.8841	0.2453	134	162
1	288.0000	4.0000	9	0	18.7056	17.1512	140.7072	0.2748	139	159
1	289.0000	4.0000	9	0	19.1472	17.1628	140.1961	0.1267	140	163
1	290.0000	4.0000	9	0	18.8890	17.1408	140.4649	0.1988	134	159
1	291.0000	4.0000	9	0	18.8103	17.1394	140.5312	0.2264	135	159
1	292.0000	4.0000	9	0	18.1833	16.9777	141.2089	0.1869	137	158
1	293.0000	4.0000	9	0	17.9599	16.9328	141.4178	0.2365	134	164
1	294.0000	4.0000	9	0	17.7078	16.8816	141.5881	0.1807	138	162
1	295.0000	4.0000	9	0	18.3436	16.9760	141.1469	0.1893	136	160
1	296.0000	4.0000	9	0	19.1928	16.9544	140.1107	0.3135	134	148
1	297.0000	4.0000	9	0	19.3382	17.1735	140.0415	0.1892	133	160
1	298.0000	4.0000	9	0	19.0346	17.1513	140.2082	0.2880	138	162
1	299.0000	4.0000	9	0	19.2562	17.2694	139.9178	0.2925	139	161
1	300.0000	4.0000	9	0	20.3332	17.2993	138.9500	0.2143	131	145
1	301.0000	4.0000	9	0	20.0326	17.1980	139.0979	0.2790	147	128
1	302.0000	4.0000	9	0	19.6863	17.3124	139.3337	0.3253	134	150
1	303.0000	4.0000	9	0	19.8422	17.3106	139.4252	0.2697	136	149
1	304.0000	4.0000	9	0	19.4199	17.2113	139.9006	0.2053	137	158
1	305.0000	4.0000	9	0	19.2310	17.1906	140.1221	0.1757	134	153
1	306.0000	4.0000	9	0	19.0653	17.1685	140.2137	0.1867	136	166
1	307.0000	4.0000	9	0	19.0341	17.1650	140.2825	0.1645	135	163
1	308.0000	4.0000	9	0	19.3767	17.2132	139.9236	0.1711	143	162
1	309.0000	4.0000	9	0	18.9404	17.0823	140.2773	0.2388	136	159
1	310.0000	4.0000	9	0	18.4282	17.0361	140.5418	0.4014	130	150
1	311.0000	4.0000	9	0	18.2738	16.9038	140.8319	0.2883	140	161
1	312.0000	4.0000	9	0	18.4533	17.0302	140.7604	0.2477	137	163
1	313.0000	4.0000	9	0	18.5926	17.0274	140.6400	0.1958	128	152
1	314.0000	4.0000	9	0	18.2417	16.9526	140.9914	0.2196	131	156
1	315.0000	4.0000	9	0	17.8382	16.8830	141.3907	0.1729	131	166
1	316.0000	4.0000	10	0	18.1011	16.9029	141.1694	0.1308	131	159
1	317.0000	4.0000	9	0	18.3061	16.9426	140.8953	0.1719	125	163
1	318.0000	4.0000	10	0	18.6737	17.0639	140.5730	0.2389	134	153
1	319.0000	4.0000	9	0	18.5278	17.1164	140.7875	0.1769	141	154
1	320.0000	4.0000	9	0	19.2040	17.1302	139.9425	0.2020	137	156
1	321.0000	4.0000	9	0	20.0035	17.2513	139.2611	0.2388	132	155
1	322.0000	4.0000	9	0	20.1552	17.3422	139.1116	0.1723	136	156
1	323.0000	4.0000	9	0	19.8744	17.3723	139.4552	0.1917	137	166
1	324.0000	4.0000	10	0	19.5034	17.2794	139.8508	0.1199	135	164
1	325.0000	4.0000	9	0	19.3622	17.1162	139.6381	0.2337	131	157
1	326.0000	4.0000	9	0	18.2074	16.8278	140.7273	0.2682	132	157
1	327.0000	4.0000	9	0	17.5834	16.5923	141.3886	0.2085	151	160
1	328.0000	4.0000	10	0	17.3211	16.5275	141.6405	0.2333	133	161
1	329.0000	4.0000	10	0	16.8487	16.3236	142.1575	0.3184	143	156
1	330.0000	4.0000	9	0	16.7020	16.2627	142.1935	0.3615	143	150
1	331.0000	4.0000	9	0	16.4295	16.3752	142.5731	0.2728	142	160
1	332.0000	4.0000	9	0	16.0947	16.3160	142.8453	0.1700	131	154
1	333.0000	4.0000	9	0	16.0020	16.3419	142.9653	0.2130	139	150
1	334.0000	4.0000	9	0	16.0967	16.3045	142.8330	0.1852	139	150
1	335.0000	4.0000	9	0	16.1826	16.3158	142.8124	0.2175	135	156
1	336.0000	4.0000	10	0	16.3537	16.2475	142.8040	0.1110	141	157
1	337.0000	4.0000	10	0	16.3504	16.2683	142.7476	0.2340	134	156
1	338.0000	4.0000	10	0	16.3755	16.2220	142.7768	0.1464	133	151
1	339.0000	4.0000	10	0	16.2497	16.1967	142.9118	0.2116	133	156
1	340.0000	4.0000	10	0	16.3560	16.2388	142.7285	0.1922	134	151
1	341.0000	4.0000	9	0	16.2082	16.1524	142.9642	0.1623	130	144
1	342.0000	4.0000	9	0	16.2631	16.2046	142.8560	0.1668	135	160
1	343.0000	4.0000	9	0	15.7943	16.0899	143.3341	0.1460	129	149
1	344.0000	4.0000	9	0	15.3832	15.9540	143.7362	0.2715	129	149
1	345.0000	4.0000	9	0	15.3308	15.9179	143.8458	0.1610	133	150
1	346.0000	4.0000	9	0	15.2440	15.8633	143.9083	0.1604	133	152
1	347.0000	4.0000	10	0	14.9943	15.8756	144.0981	0.2282	132	155
1	348.0000	4.0000	10	0	14.7439	15.8499	144.4035	0.2022	134	158
1	349.0000	4.0000	9	0	14.5212	15.8051	144.6779	0.1601	132	154
1	350.0000	4.0000	10	0	14.5342	15.8050	144.6596	0.1991	138	154
1	351.0000	4.0000	9	0	15.0750	15.7786	144.0721	0.1936	134	153
1	352.0000	4.0000	10	0	14.6693	15.7378	144.5307	0.1554	136	149
1	353.0000	4.0000	10	0	15.0410	15.7328	144.1071	0.1846	132	148
1	354.0000	4.0000	10	0	15.5617	15.9147	143.7838	0.2451	136	147
1	355.0000	4.0000	10	0	16.1178	15.9788	142.9995	0.1694	136	156
1	356.0000	4.0000	10	0	16.2873	15.9952	142.8013	0.2089	135	158
1	357.0000	4.0000	10	0	16.9479	16.0528	142.2151	0.2825	134	150
1	358.0000	4.0000	10	0	16.8491	16.0398	142.2964	0.3289	127	151
1	359.0000	4.0000	10	0	16.9040	16.1174	142.3595	0.1574	130	149
1	360.0000	4.0000	10	0	17.3146	16.1843	141.8085	0.2218	131	157
1	361.0000	4.0000	10	0	17.5257	16.1742	141.7494	0.2222	140	157
1	362.0000	4.0000	9	0	18.5206	16.3084	140.9838	0.2072	131	161
1	363.0000	4.0000	10	0	17.7960	16.2927	141.5952	0.2366	129	159
1	364.0000	4.0000	10	0	18.5854	16.2959	140.8980	0.1680	141	159
1	365.0000	4.0000	10	0	17.8484	16.2674	141.6201	0.1592	132	161
1	366.0000	4.0000	10	0	17.9294	16.1619	141.5861	0.1785	138	153
1	367.0000	4.0000	9	0	17.8305	16.1854	141.6651	0.1616	143	160
1	368.0000	4.0000	10	0	18.1172	16.1438	141.4636	0.1816	137	153
1	369.0000	4.0000	10	0	18.2311	16.2263	141.3080	0.2046	125	147
1	370.0000	4.0000	9	0	18.7353	16.3209	140.7556	0.2679	130	156
1	371.0000	4.0000	9	0	20.1624	16.4798	139.3868	0.1876	133	147
1	372.0000	4.0000	9	0	19.7814	16.4300	140.0070	0.1788	131	155
1	373.0000	4.0000	10	0	18.7798	16.3117	141.0799	0.1549	133	158
1	374.0000	4.0000	10	0	18.7437	16.2940	141.1618	0.1641	132	158
1	375.0000	4.0000	10	0	18.0390	16.1622	141.7674	0.1912	134	153
1	376.0000	4.0000	10	0	17.9544	16.0783	142.0815	0.2472	133	152
1	377.0000	4.0000	10	0	17.9122	16.0440	142.0030	0.1705	130	161
1	378.0000	4.0000	10	0	17.7132	16.0398	142.1541	0.1820	130	164
1	379.0000	4.0000	9	0	17.7463	15.9440	142.2710	0.1177	130	157
1	380.0000	4.0000	10	0	18.0094	16.0395	141.9600	0.1548	133	155
1	381.0000	4.0000	9	0	17.5934	15.9164	142.2484	0.2205	122	134
1	382.0000	4.0000	9	0	17.8146	15.8024	142.0604	0.3206	120	131
1	383.0000	4.0000	9	0	17.7954	15.8656	142.1755	0.2005	127	147
1	384.0000	4.0000	9	0	17.3857	15.7529	142.6551	0.1964	130	154
1	385.0000	4.0000	9	0	17.2847	15.8087	142.6097	0.1640	147	152
1	386.0000	4.0000	9	0	16.3690	15.6571	143.4850	0.2099	128	161
1	387.0000	4.0000	9	0	16.6213	15.6082	143.2511	0.1599	129	159
1	388.0000	4.0000	9	0	16.3723	15.6164	143.4484	0.1696	139	149
1	389.0000	4.0000	9	0	16.4875	15.5184	143.3477	0.2439	129	160
1	390.0000	4.0000	9	0	16.5327	15.6265	143.4076	0.1920	134	157
1	391.0000	4.0000	9	0	15.7310	15.5208	144.0730	0.2943	134	159
1	392.0000	4.0000	9	0	16.4261	15.4825	143.4492	0.1574	131	158
1	393.0000	4.0000	10	0	16.3703	15.5350	143.5296	0.2029	163	164
1	394.0000	4.0000	10	0	16.8677	15.5602	142.9609	0.1675	133	161
1	395.0000	4.0000	10	0	16.8020	15.6113	143.0756	0.2073	127	163
1	396.0000	4.0000	9	0	16.5215	15.5563	143.3497	0.1745	134	165
1	397.0000	4.0000	9	0	16.2051	15.4812	143.6773	0.2064	127	155
1	398.0000	4.0000	9	0	15.3504	15.2563	144.3836	0.2100	130	159
1	399.0000	4.0000	9	0	14.9391	15.2093	144.7395	0.2650	130	157
1	400.0000	4.0000	9	0	14.8897	15.1629	144.7774	0.2065	128	149
1	401.0000	4.0000	10	0	15.0396	15.1453	144.5768	0.1962	131	158
1	402.0000	4.0000	9	0	15.1420	15.1336	144.5524	0.1646	128	158
1	403.0000	4.0000	9	0	14.8942	15.0638	144.8118	0.1989	128	151
1	404.0000	4.0000	9	0	14.8441	15.0578	144.7919	0.2134	128	154
1	405.0000	4.0000	8	0	14.8821	15.0446	144.7927	0.1867	134	147
1	406.0000	4.0000	8	0	15.0090	14.9826	144.6802	0.1550	125	140
1	407.0000	4.0000	9	0	14.9905	15.0436	144.7554	0.2351	133	151
1	408.0000	4.0000	10	0	14.5374	14.9298	144.9602	0.2420	134	160
1	409.0000	4.0000	8	0	15.1659	15.0162	144.3858	0.2499	132	142
1	410.0000	4.0000	8	0	16.9536	15.0543	142.9677	0.3818	142	143
1	411.0000	4.0000	8	0	18.7429	15.6275	141.5384	0.2176	133	150
1	412.0000	4.0000	9	0	18.3856	15.5210	141.8130	0.1268	132	156
1	413.0000	4.0000	10	0	18.6913	15.5362	141.4704	0.2239	129	151
1	414.0000	4.0000	9	0	18.2655	15.4955	141.8795	0.2160	124	151
1	415.0000	4.0000	10	0	18.4733	15.4318	141.6724	0.2123	123	151
1	416.0000	4.0000	10	0	18.2041	15.4461	141.9115	0.1885	128	153
1	417.0000	4.0000	9	0	18.2930	15.4347	141.8618	0.1809	125	152
1	418.0000	4.0000	9	0	18.1953	15.3562	141.8748	0.1442	124	147
1	419.0000	4.0000	9	0	18.0052	15.3656	142.2743	0.2091	128	149
1	420.0000	4.0000	10	0	17.1119	15.0846	143.2908	0.2263	130	149
1	421.0000	4.0000	10	0	17.0029	14.9944	143.3490	0.1729	131	153
1	422.0000	4.0000	9	0	17.1800	14.9897	143.3613	0.1711	127	154
1	423.0000	4.0000	9	0	17.4874	14.9949	142.9875	0.2143	127	154
1	424.0000	4.0000	10	0	17.1382	14.8682	143.3382	0.1784	130	154
1	425.0000	4.0000	9	0	17.6931	14.8569	142.7295	0.1830	129	147
1	426.0000	4.0000	9	0	17.1345	14.8129	143.2952	0.2412	135	144
1	427.0000	4.0000	9	0	17.4326	14.8317	143.0868	0.1541	137	142
1	428.0000	4.0000	10	0	17.0830	14.7889	143.3805	0.2207	143	147
1	429.0000	4.0000	8	0	18.2270	14.7994	142.4672	0.2300	138	148
1	430.0000	4.0000	9	0	18.0690	14.8898	142.6028	0.1908	125	142
1	431.0000	4.0000	10	0	18.1095	14.9512	142.6146	0.1791	133	150
1	432.0000	4.0000	10	0	17.7513	14.8646	142.9926	0.2534	139	154
1	433.0000	4.0000	9	0	18.1234	14.8917	142.5441	0.1587	132	156
1	434.0000	4.0000	10	0	18.0384	14.8444	142.7218	0.3195	132	159
1	435.0000	4.0000	10	0	18.1444	14.8359	142.6340	0.1889	134	154
1	436.0000	4.0000	10	0	18.1443	14.8015	142.5291	0.2304	126	146
1	437.0000	4.0000	10	0	18.1029	14.7442	142.6419	0.2452	141	148
1	438.0000	4.0000	9	0	20.0275	14.9603	140.8471	0.3390	132	129
1	439.0000	4.0000	10	0	21.7814	15.5617	139.2908	0.2104	133	142
1	440.0000	4.0000	10	0	21.2957	15.5279	139.7653	0.2206	132	151
1	441.0000	4.0000	9	0	21.3107	15.4645	139.7970	0.1872	126	150
1	442.0000	4.0000	10	0	21.2397	15.4221	139.8956	0.1460	132	150
1	443.0000	4.0000	10	0	20.7293	15.2808	140.5013	0.1617	130	153
1	444.0000	4.0000	10	0	21.0263	15.2942	140.2299	0.1692	126	152
1	445.0000	4.0000	10	0	20.6412	15.2583	140.5820	0.2238	128	152
1	446.0000	4.0000	10	0	20.5362	15.2763	140.7464	0.1951	129	152
1	447.0000	4.0000	10	0	20.6098	15.2473	140.6280	0.2690	129	146
1	448.0000	4.0000	8	0	19.9207	15.0952	141.0986	0.4774	140	136
1	449.0000	4.0000	9	0	22.9521	15.6381	138.4753	0.1657	134	146
1	450.0000	4.0000	10	0	22.3228	15.5302	138.9641	0.1887	138	141
1	451.0000	4.0000	9	0	22.3630	15.5387	138.8552	0.3010	132	145
1	452.0000	4.0000	10	0	22.4555	15.5320	138.8267	0.1801	130	152
1	453.0000	4.0000	9	0	21.9016	15.4769	139.3382	0.2092	131	150
1	454.0000	4.0000	10	0	22.0966	15.4920	139.1286	0.1876	131	147
1	455.0000	4.0000	10	0	21.7609	15.4070	139.5647	0.1441	127	151
1	456.0000	4.0000	9	0	21.4408	15.3907	139.8025	0.2466	130	152
1	457.0000	4.0000	10	0	21.3821	15.3771	139.8595	0.1656	126	154
1	458.0000	4.0000	10	0	21.2379	15.3751	139.9427	0.1857	131	150
1	459.0000	4.0000	10	0	21.5701	15.3986	139.7000	0.2202	129	147
1	460.0000	4.0000	10	0	21.1532	15.3525	140.1752	0.2111	127	158
1	461.0000	4.0000	10	0	21.1470	15.2682	140.1341	0.2245	131	162
1	462.0000	4.0000	10	0	20.8361	15.2848	140.4419	0.1759	127	151
1	463.0000	4.0000	10	0	21.1261	15.2021	140.1774	0.2389	131	153
1	464.0000	4.0000	9	0	21.0225	15.1805	140.1986	0.2103	132	152
1	465.0000	4.0000	10	0	20.9846	15.1374	140.1995	0.2630	128	160
1	466.0000	4.0000	10	0	20.2704	15.1699	140.9523	0.2056	131	162
1	467.0000	4.0000	10	0	20.4901	15.2212	140.6755	0.2353	128	161
1	468.0000	4.0000	10	0	20.5681	15.1639	140.7082	0.1555	126	153
1	469.0000	4.0000	10	0	20.6692	15.1965	140.4909	0.2178	127	145
1	470.0000	4.0000	10	0	20.3623	15.0884	140.8426	0.2603	122	153
1	471.0000	4.0000	10	0	20.2837	15.0996	141.0193	0.1786	123	147
1	472.0000	4.0000	10	0	21.0670	15.2775	140.2365	0.2291	130	147
1	473.0000	4.0000	9	0	21.3365	15.3567	140.1062	0.2321	126	141
1	474.0000	4.0000	10	0	21.6647	15.5288	139.7934	0.2073	131	139
1	475.0000	4.0000	9	0	21.8525	15.7362	139.8579	0.1501	134	151
1	476.0000	4.0000	10	0	21.8553	15.5771	139.8009	0.1706	138	153
1	477.0000	4.0000	10	0	21.4979	15.7247	140.0831	0.2560	136	150
1	478.0000	4.0000	10	0	21.9066	15.8426	139.7100	0.4181	131	153
1	479.0000	4.0000	10	0	21.6471	15.6030	140.0283	0.2384	127	152
1	480.0000	4.0000	10	0	21.3080	15.6486	140.3811	0.2349	132	154
1	481.0000	4.0000	10	0	20.9982	15.6888	140.6686	0.2401	129	143
1	482.0000	4.0000	10	0	21.0785	15.6152	140.6191	0.1793	138	151
1	483.0000	4.0000	9	0	21.0753	15.6504	140.7094	0.1791	130	148
1	484.0000	4.0000	9	0	20.5474	15.6013	141.1968	0.2150	123	147
1	485.0000	4.0000	9	0	20.8148	15.7054	141.0215	0.2384	125	148
1	486.0000	4.0000	9	0	20.8340	15.5800	141.1573	0.2564	128	148
1	487.0000	4.0000	9	0	20.6350	15.8283	141.1455	0.2375	127	146
1	488.0000	4.0000	10	0	20.8539	15.8745	140.9116	0.2481	128	146
1	489.0000	4.0000	10	0	20.6995	16.0058	141.1992	0.2153	129	145
1	490.0000	4.0000	10	0	21.0157	16.1210	140.7587	0.2805	129	143
1	491.0000	4.0000	10	0	21.0315	16.1866	140.7848	0.1599	132	150
1	492.0000	4.0000	10	0	20.1656	16.1492	141.5681	0.2735	147	150
1	493.0000	4.0000	10	0	20.6002	16.2384	141.0849	0.2064	134	153
1	494.0000	4.0000	9	0	20.9787	16.2786	140.7085	0.2148	135	154
1	495.0000	4.0000	10	0	21.0700	16.3431	140.6496	0.1918	128	146
1	496.0000	4.0000	10	0	20.8470	16.3538	140.9010	0.2272	132	154
1	497.0000	4.0000	9	0	21.0348	16.4012	140.7117	0.1196	131	147
1	498.0000	4.0000	9	0	21.2524	16.4342	140.5283	0.1592	132	146
1	499.0000	4.0000	9	0	21.0622	16.3946	140.7031	0.2047	132	151
1	500.0000	4.0000	9	0	21.2665	16.3902	140.5223	0.1837	136	152
1	501.0000	4.0000	10	0	21.4892	16.4890	140.2727	0.2100	134	152
1	502.0000	4.0000	9	0	21.2436	16.5090	140.5753	0.1982	128	145
1	503.0000	4.0000	9	0	21.8279	16.6516	139.9596	0.2716	131	155
1	504.0000	4.0000	9	0	22.2655	16.5985	139.6287	0.2040	131	153
1	505.0000	4.0000	9	0	21.8313	16.5986	139.8605	0.1876	134	154
1	506.0000	4.0000	10	0	21.5109	16.6553	140.2383	0.2010	124	153
1	507.0000	4.0000	10	0	21.4278	16.5838	140.2965	0.2051	131	151
1	508.0000	4.0000	10	0	21.2474	16.5999	140.6084	0.1696	132	149
1	509.0000	4.0000	9	0	21.0183	16.5148	140.8961	0.1615	128	150
1	510.0000	4.0000	10	0	20.6752	16.4598	141.1345	0.1472	126	150
1	511.0000	4.0000	9	0	20.5266	16.3821	141.4360	0.2410	127	144
1	512.0000	4.0000	9	0	19.9604	16.2344	141.8167	0.3057	124	148
1	513.0000	4.0000	9	0	18.9692	16.0754	142.8429	0.2233	133	145
1	514.0000	4.0000	9	0	18.4580	15.9718	143.2576	0.2087	124	140
1	515.0000	4.0000	10	0	18.7975	16.1483	143.1143	0.1818	125	140
1	516.0000	4.0000	9	0	18.1316	16.0850	143.5953	0.2922	128	144
1	517.0000	4.0000	9	0	18.7243	16.1089	143.1056	0.1935	126	149
1	518.0000	4.0000	9	0	18.9407	16.1651	142.8926	0.1806	127	152
1	519.0000	4.0000	9	0	18.8694	16.0946	142.9722	0.2214	128	142
1	520.0000	4.0000	9	0	19.8592	16.5740	142.8475	0.2064	132	157
1	521.0000	4.0000	9	0	19.4532	16.4733	143.2425	0.2190	138	152
1	522.0000	4.0000	9	0	19.0747	16.3973	143.8028	0.3842	129	151
1	523.0000	4.0000	9	0	17.1191	16.1376	145.9550	0.1998	135	152
1	524.0000	4.0000	10	0	16.9129	16.0573	146.1530	0.2779	128	149
1	525.0000	4.0000	10	0	16.7324	16.0606	146.3781	0.1753	128	154
1	526.0000	4.0000	9	0	15.9741	15.9579	147.1523	0.1738	124	154
1	527.0000	4.0000	10	0	15.1490	15.7621	147.9127	0.1487	126	151
1	528.0000	4.0000	9	0	14.9281	15.7716	148.1169	0.2207	123	151
1	529.0000	4.0000	9	0	14.7499	15.6402	148.3710	0.2168	135	157
1	530.0000	4.0000	10	0	14.0684	15.5203	148.9823	0.1940	128	148
1	531.0000	4.0000	9	0	13.1539	15.4148	149.7903	0.2331	136	150
1	532.0000	4.0000	9	0	12.6351	15.3575	150.3164	0.1720	135	149
1	533.0000	4.0000	8	0	12.2896	15.2399	150.6903	0.1502	130	147
1	534.0000	4.0000	9	0	12.6289	15.2783	150.3678	0.1612	136	148
1	535.0000	4.0000	8	0	12.2957	15.2011	150.4390	0.1710	128	144
1	536.0000	4.0000	8	0	9.8810	14.8910	152.6921	0.4013	129	142
1	537.0000	4.0000	8	0	10.5520	14.9903	152.2152	0.1532	134	146
1	538.0000	4.0000	8	0	10.2820	14.8556	152.4994	0.1010	132	150
1	539.0000	4.0000	9	0	10.2600	14.8599	152.4409	0.2095	128	144
1	540.0000	4.0000	8	0	10.2781	14.9115	152.4535	0.1515	136	147
1	541.0000	4.0000	8	0	10.2579	14.9835	152.4940	0.2056	130	148
1	542.0000	4.0000	9	0	10.4666	15.0184	152.3572	0.1722	131	152
1	543.0000	4.0000	8	0	10.2705	14.9366	152.5882	0.0915	134	158
1	544.0000	4.0000	8	0	10.4142	14.9624	152.3871	0.1588	129	152
1	545.0000	4.0000	9	0	10.4093	14.9296	152.3824	0.2209	125	152
1	546.0000	4.0000	10	0	10.1479	14.9065	152.6577	0.1459	135	154
1	547.0000	4.0000	8	0	8.1740	14.6178	154.5918	0.1773	137	150
1	548.0000	4.0000	8	0	7.6411	14.6000	154.8365	0.1908	136	143
1	549.0000	4.0000	8	0	7.1017	14.5410	155.4746	0.0804	132	150
1	550.0000	4.0000	9	0	6.8926	14.5627	155.6600	0.1935	129	150
1	551.0000	4.0000	9	0	7.5843	14.6808	154.9843	0.1521	131	152
1	552.0000	4.0000	9	0	7.1293	14.6341	155.5395	0.1889	130	151
1	553.0000	4.0000	9	0	7.7801	14.6918	154.7557	0.1516	132	153
1	554.0000	4.0000	8	0	7.4698	14.6886	155.0824	0.1236	134	147
1	555.0000	4.0000	8	0	7.5128	14.6048	154.9825	0.1152	132	152
1	556.0000	4.0000	8	0	7.6524	14.6728	154.8771	0.1218	136	153
1	557.0000	4.0000	8	0	7.4143	14.6675	155.1292	0.1945	137	159
1	558.0000	4.0000	9	0	7.5206	14.6918	155.0243	0.2406	130	153
1	559.0000	4.0000	9	0	6.4682	14.5280	155.9319	0.1473	128	148
1	560.0000	4.0000	9	0	5.8709	14.5147	156.5400	0.2251	129	144
1	561.0000	4.0000	8	0	6.0714	14.4674	156.4149	0.0911	129	154
1	562.0000	4.0000	8	0	6.3755	14.5160	156.0857	0.0799	130	153
1	563.0000	4.0000	8	0	7.8060	14.5730	154.7268	0.3107	128	144
1	564.0000	4.0000	8	0	8.5118	14.8606	153.8344	0.4470	129	148
1	565.0000	4.0000	9	0	9.6335	15.0289	153.1406	0.1665	130	147
1	566.0000	4.0000	8	0	9.7480	15.0045	153.0039	0.1527	125	148
1	567.0000	4.0000	10	0	9.7174	15.1079	153.1143	0.1436	130	151
1	568.0000	4.0000	8	0	9.5088	15.0488	153.3419	0.2003	127	146
1	569.0000	4.0000	9	0	10.0803	15.1483	152.8357	0.2399	130	144
1	570.0000	4.0000	9	0	10.7279	15.0675	152.0777	0.2182	131	150
1	571.0000	4.0000	10	0	10.5572	15.1735	152.3861	0.2472	134	150
1	572.0000	4.0000	8	0	11.8937	15.3708	151.0304	0.1802	144	147
1	573.0000	4.0000	10	0	11.4832	15.3338	151.5468	0.1467	134	153
1	574.0000	4.0000	10	0	11.0004	15.2982	151.9917	0.1710	140	152
1	575.0000	4.0000	9	0	10.8567	15.2029	152.1210	0.1723	134	146
1	576.0000	4.0000	9	0	10.4023	15.2477	152.5016	0.2402	131	144
1	577.0000	4.0000	9	0	10.9539	15.2060	152.0335	0.1899	134	151
1	578.0000	4.0000	9	0	10.7957	15.1855	152.2875	0.2294	133	144
1	579.0000	4.0000	9	0	10.6562	15.2252	152.3699	0.2080	130	148
1	580.0000	4.0000	8	0	10.7010	15.2560	152.3501	0.1656	132	143
1	581.0000	4.0000	9	0	10.8260	15.2625	152.2584	0.1562	132	148
1	582.0000	4.0000	9	0	10.5323	15.2092	152.5209	0.2097	131	139
1	583.0000	4.0000	9	0	10.8664	15.1916	152.0490	0.1875	135	144
1	584.0000	4.0000	8	0	10.4219	15.2233	152.6114	0.1900	129	144
1	585.0000	4.0000	9	0	10.8411	15.2535	152.0250	0.1992	130	139
1	586.0000	4.0000	8	0	11.2236	15.3181	151.8516	0.1629	126	141
1	587.0000	4.0000	9	0	11.0930	15.2310	152.0322	0.2130	120	131
1	588.0000	4.0000	9	0	11.5000	15.1914	151.5323	0.1867	119	129
1	589.0000	4.0000	9	0	11.3159	15.3503	151.6324	0.2636	123	130
1	590.0000	4.0000	9	0	11.6536	15.2564	151.2814	0.2434	118	127
1	591.0000	4.0000	9	0	11.1165	15.1649	152.0349	0.3065	116	121
1	592.0000	4.0000	9	0	10.9534	15.1389	152.1172	0.1799	114	118
1	593.0000	4.0000	8	0	10.6880	15.2214	152.3881	0.3594	113	112
1	594.0000	4.0000	8	0	10.6432	15.0641	152.3623	0.4026	119	111
1	595.0000	4.0000	9	0	10.9692	15.1889	151.8465	0.2755	124	117
1	596.0000	4.0000	8	0	11.0162	15.2801	151.9049	0.3617	120	112
1	597.0000	4.0000	9	0	11.4913	15.1839	151.2181	0.4103	114	101
1	598.0000	4.0000	9	0	11.9343	15.3483	151.0763	0.3489	99	93
1	599.0000	4.0000	8	0	11.5420	15.3205	151.4010	0.4454	102	84
1	600.0000	4.0000	9	0	12.8648	15.1700	150.8332	0.6210	100	87
1	601.0000	4.0000	8	0	11.7577	15.2031	151.3834	0.4204	105	95
1	602.0000	4.0000	9	0	12.8400	15.3314	150.1891	0.3258	102	96
1	603.0000	4.0000	9	0	11.7558	15.3313	151.2483	0.4345	107	97
1	604.0000	4.0000	9	0	13.3683	15.3750	149.7701	0.2744	113	106
1	605.0000	4.0000	9	0	13.1267	15.3461	150.1728	0.2578	115	118
1	606.0000	4.0000	9	0	14.0462	15.5552	149.3152	0.2487	124	126
1	607.0000	4.0000	9	0	13.9606	15.5298	149.3624	0.2862	122	127
1	608.0000	4.0000	9	0	13.9103	15.6268	149.5201	0.2758	118	128
1	609.0000	4.0000	10	0	14.2830	15.6296	148.9355	0.2971	122	129
1	610.0000	4.0000	10	0	14.8101	15.7161	148.4694	0.2083	131	139
1	611.0000	4.0000	10	0	14.7616	15.7111	148.5113	0.1882	123	137
1	612.0000	4.0000	10	0	15.0883	15.7550	148.0918	0.1675	126	127
1	613.0000	4.0000	9	0	16.0326	15.6841	147.4414	0.3158	123	120
1	614.0000	4.0000	9	0	16.9938	15.8134	147.0426	0.2414	124	137
1	615.0000	4.0000	10	0	16.8931	15.7020	147.1140	0.1372	130	142
1	616.0000	4.0000	9	0	16.5403	15.7174	147.3717	0.2143	129	141
1	617.0000	4.0000	9	0	17.4033	15.6904	146.6822	0.2920	120	116
1	618.0000	4.0000	9	0	17.4380	15.9431	146.3273	0.2841	126	135
1	619.0000	4.0000	9	0	17.7007	15.9120	146.1400	0.2519	131	148
1	620.0000	4.0000	10	0	17.4438	15.8798	146.2860	0.3541	136	152
1	621.0000	4.0000	9	0	17.5855	15.7685	146.3623	0.1464	129	148
1	622.0000	4.0000	9	0	17.3459	15.8141	146.5332	0.2134	122	122
1	623.0000	4.0000	8	0	17.6496	15.9894	146.0344	0.3864	103	92
1	624.0000	4.0000	9	0	16.3492	16.0581	147.6948	0.4223	113	101
1	625.0000	4.0000	9	0	15.5723	16.1008	148.4095	0.3443	123	124
1	626.0000	4.0000	10	0	15.2474	16.0994	149.0258	0.2977	128	127
1	627.0000	4.0000	9	0	14.8245	16.1924	149.3260	0.3354	129	129
1	628.0000	4.0000	9	0	14.7883	16.1922	149.4974	0.2533	134	142
1	629.0000	4.0000	9	0	15.0371	16.2748	149.3027	0.1525	135	142
1	630.0000	4.0000	9	0	15.0591	16.2144	149.5182	0.1960	134	142
1	631.0000	4.0000	9	0	14.5258	16.1805	150.2345	0.3153	134	139
1	632.0000	4.0000	9	0	14.8096	16.2470	150.3780	0.1523	137	146
1	633.0000	4.0000	9	0	14.4741	16.2282	150.7654	0.2394	130	139
1	634.0000	4.0000	9	0	14.9553	16.3102	150.2651	0.1708	136	146
1	635.0000	4.0000	9	0	14.8928	16.3127	150.3228	0.1964	134	145
1	636.0000	4.0000	10	0	14.6639	16.3127	150.5968	0.1897	133	143
1	637.0000	4.0000	9	0	14.6516	16.2539	150.4860	0.1571	133	140
1	638.0000	4.0000	9	0	14.4764	16.2777	150.6518	0.2321	133	140
1	639.0000	4.0000	9	0	14.2938	16.2561	150.9130	0.1948	139	150
1	640.0000	4.0000	9	0	14.7076	16.2885	150.4718	0.1469	133	140
1	641.0000	4.0000	10	0	14.1792	16.2185	150.9626	0.1446	125	131
1	642.0000	4.0000	10	0	14.1263	16.2502	151.0534	0.2150	123	137
1	643.0000	4.0000	8	0	13.3874	16.2501	151.5110	0.2194	106	117
1	644.0000	4.0000	8	0	15.7856	15.8631	149.8871	0.8870	103	101
1	645.0000	4.0000	9	0	14.4544	16.2105	150.6731	0.3424	115	111
1	646.0000	4.0000	9	0	14.5967	16.2508	150.5577	0.2068	118	119
1	647.0000	4.0000	8	0	14.4555	16.1227	150.9451	0.2281	114	113
1	648.0000	4.0000	8	0	15.5818	16.0027	150.3362	0.8552	109	103
1	649.0000	4.0000	7	0	13.8814	15.8884	152.2849	0.8643	100	89
1	650.0000	4.0000	8	0	12.3173	15.4089	153.5814	0.7745	98	76
1	651.0000	4.0000	8	0	13.9371	15.5407	151.3362	0.7378	107	87
1	652.0000	4.0000	9	0	13.1781	15.3525	151.8898	0.9015	104	87
1	653.0000	4.0000	9	0	14.8514	15.2210	150.7177	0.6505	96	72
1	654.0000	4.0000	8	0	15.4924	15.9338	149.1608	0.5764	92	66
1	655.0000	4.0000	7	0	15.9889	16.0920	149.1924	1.0661	92	75
1	656.0000	4.0000	8	0	12.9353	15.8623	151.8934	0.6692	118	87
1	657.0000	4.0000	8	0	13.1404	16.2091	151.5817	0.9312	112	98
1	658.0000	4.0000	8	0	10.5398	16.0344	154.0285	0.5826	117	116
1	659.0000	4.0000	8	0	11.2242	15.9169	153.7519	0.3300	117	124
1	660.0000	4.0000	8	0	11.6541	15.9413	153.3433	0.2828	121	128
1	661.0000	4.0000	8	0	11.5136	15.9316	153.5726	0.2515	127	129
1	662.0000	4.0000	8	0	11.4540	15.9704	153.5224	0.1627	126	132
1	663.0000	4.0000	8	0	11.3131	15.9265	153.6857	0.2047	114	115
1	664.0000	4.0000	8	0	11.4488	15.7953	153.3088	0.2309	102	94
1	665.0000	4.0000	8	0	11.8031	15.7896	153.1993	0.4578	96	91
1	666.0000	4.0000	8	0	10.9804	15.7920	154.0974	0.3021	113	105
1	667.0000	4.0000	9	0	11.0087	15.8483	153.9547	0.2521	119	118
1	668.0000	4.0000	8	0	11.0416	15.8923	153.8896	0.2274	122	135
1	669.0000	4.0000	9	0	11.1831	15.9007	153.7219	0.2852	133	138
1	670.0000	4.0000	9	0	11.1476	15.8534	153.8063	0.2213	133	135
1	671.0000	4.0000	9	0	11.4286	15.9147	153.6951	0.3303	117	113
1	672.0000	4.0000	8	0	10.6353	15.7257	154.2467	0.3061	107	90
1	673.0000	4.0000	8	0	9.9635	15.6463	155.0701	0.5161	108	106
1	674.0000	4.0000	9	0	9.8805	15.7436	155.0681	0.2091	121	128
1	675.0000	4.0000	9	0	9.5052	15.8177	155.2817	0.2837	123	143
1	676.0000	4.0000	9	0	9.1101	15.8161	155.5473	0.3409	125	140
1	677.0000	4.0000	8	0	8.9342	15.8301	155.8988	0.1956	129	139
1	678.0000	4.0000	8	0	9.1426	15.8102	155.6283	0.2634	124	133
1	679.0000	4.0000	8	0	8.6054	15.5709	155.8929	0.3054	117	120
1	680.0000	4.0000	8	0	9.4105	15.6935	155.2490	0.3077	117	120
1	681.0000	4.0000	8	0	8.0227	15.5948	156.4525	0.2124	115	126
1	682.0000	4.0000	8	0	8.0561	15.7444	156.3002	0.3711	130	132
1	683.0000	4.0000	8	0	9.4698	15.8545	155.4513	0.5042	115	132
1	684.0000	4.0000	8	0	9.6878	15.9132	155.1532	0.3001	116	133
1	685.0000	4.0000	8	0	7.9097	15.7024	156.5479	0.4490	107	118
1	686.0000	4.0000	8	0	8.2638	15.6061	156.4050	0.2441	107	111
1	687.0000	4.0000	8	0	9.3753	15.5731	155.7167	0.5653	102	99
1	688.0000	4.0000	8	0	8.1674	15.5654	156.4387	0.3466	103	103
1	689.0000	4.0000	8	0	9.8131	15.5674	155.1381	0.5377	103	99
1	690.0000	4.0000	8	0	9.9016	15.5528	154.8258	0.5149	113	110
1	691.0000	4.0000	9	0	8.6062	15.7353	156.3381	0.2176	108	104
1	692.0000	4.0000	8	0	8.4323	15.6161	156.1142	0.1962	113	103
1	693.0000	4.0000	9	0	7.9423	15.5824	156.5754	0.2598	110	102
1	694.0000	4.0000	8	0	7.1496	15.6301	157.2585	0.2245	103	102
1	695.0000	4.0000	9	0	8.4755	15.4488	156.3128	0.4582	97	93
1	696.0000	4.0000	8	0	5.8574	15.5145	158.5873	0.4332	104	93
1	697.0000	4.0000	7	0	7.0263	15.4392	157.7736	0.5961	100	98
1	698.0000	4.0000	8	0	9.3629	15.7818	155.1350	0.3483	99	90
1	699.0000	4.0000	9	0	7.6593	15.6363	156.5015	0.7834	95	87
1	700.0000	4.0000	9	0	8.1580	15.5288	156.2818	0.2336	99	102
1	701.0000	4.0000	9	0	8.1512	15.6583	156.0767	0.3317	111	106
1	702.0000	4.0000	9	0	8.3876	15.6947	156.1340	0.2515	116	121
1	703.0000	4.0000	8	0	8.3652	15.6259	156.2214	0.1716	121	123
1	704.0000	4.0000	9	0	7.7654	15.5969	156.5510	0.3311	126	135
1	705.0000	4.0000	8	0	8.8389	15.7372	155.6692	0.2993	126	140
1	706.0000	4.0000	8	0	8.8147	15.7717	155.7373	0.2655	137	144
1	707.0000	4.0000	8	0	8.5923	15.7111	156.0509	0.1639	136	144
1	708.0000	4.0000	8	0	8.4992	15.5975	156.2538	0.2525	130	141
1	709.0000	4.0000	8	0	5.8576	15.4643	158.4197	0.2641	130	134
1	710.0000	4.0000	8	0	6.2398	15.4093	158.0241	0.3134	129	121
1	711.0000	4.0000	8	0	5.8636	15.3285	158.4125	0.2764	124	124
1	712.0000	4.0000	8	0	6.3063	15.4053	158.0828	0.3414	127	118
1	713.0000	4.0000	8	0	6.3454	15.4213	158.1308	0.1722	117	110
1	714.0000	4.0000	9	0	6.6349	15.3134	157.8258	0.3569	115	95
1	715.0000	4.0000	8	0	5.2408	15.3023	158.9759	0.5124	97	82
1	716.0000	4.0000	9	0	5.8985	15.3266	158.3500	0.4925	97	82
1	717.0000	4.0000	9	0	5.8508	15.4217	158.4482	0.5394	100	90
1	718.0000	4.0000	7	0	6.4608	15.0243	157.7263	0.5083	98	91
1	719.0000	4.0000	9	0	5.3510	15.2081	158.7016	0.4540	103	96
1	720.0000	4.0000	9	0	6.2480	15.4583	158.0236	0.5936	94	83
1	721.0000	4.0000	8	0	6.7576	15.1591	157.0123	0.5500	103	87
1	722.0000	4.0000	7	0	7.8773	15.2914	156.3629	0.4609	96	88
1	723.0000	4.0000	8	0	6.2472	15.4438	158.2869	0.2967	95	94
1	724.0000	4.0000	7	0	8.7437	15.5373	156.0150	0.5978	96	98
1	725.0000	4.0000	8	0	10.1186	15.1193	153.9110	0.8400	105	98
1	726.0000	4.0000	8	0	7.6800	15.4058	157.0885	0.4305	108	97
1	727.0000	4.0000	8	0	8.5228	15.6298	155.8301	0.2852	113	107
1	728.0000	4.0000	8	0	7.9451	15.6493	156.6278	0.3925	109	102
1	729.0000	4.0000	8	0	6.6163	15.6156	157.4978	0.4269	117	112
1	730.0000	4.0000	8	0	6.6721	15.6520	157.6177	0.3071	123	128
1	731.0000	4.0000	8	0	7.7534	15.7534	156.7630	0.2760	129	135
1	732.0000	4.0000	8	0	8.9959	15.8354	155.7588	0.1908	128	139
1	733.0000	4.0000	8	0	8.8087	15.8869	155.8897	0.1836	130	136
1	734.0000	4.0000	8	0	8.7412	15.8647	155.9238	0.1940	132	142
1	735.0000	4.0000	9	0	9.5938	15.9002	155.1544	0.1454	131	149
1	736.0000	4.0000	9	0	9.5159	15.9751	155.1474	0.2304	134	146
1	737.0000	4.0000	9	0	9.6570	16.0347	155.2509	0.2294	136	142
1	738.0000	4.0000	9	0	10.0004	15.9730	154.9862	0.3990	132	136
1	739.0000	4.0000	9	0	11.5423	16.1655	153.5640	0.1322	133	143
1	740.0000	4.0000	9	0	11.9421	16.2021	153.2242	0.2356	137	140
1	741.0000	4.0000	9	0	12.0181	16.1456	153.3496	0.2545	128	139
1	742.0000	4.0000	9	0	10.9429	16.1205	154.1346	0.3002	128	143
1	743.0000	4.0000	8	0	7.5325	16.0498	157.2747	0.6582	126	130
1	744.0000	4.0000	9	0	10.8767	16.0343	153.8655	0.1555	125	131
1	745.0000	4.0000	8	0	10.6256	16.0942	154.0545	0.2265	125	128
1	746.0000	4.0000	8	0	11.1311	16.0052	154.0734	0.4659	119	109
1	747.0000	4.0000	8	0	16.1735	16.5427	149.1837	0.6755	108	85
1	748.0000	4.0000	8	0	18.5014	17.0494	147.3404	0.4860	114	90
1	749.0000	4.0000	8	0	18.4823	17.4256	146.9959	0.2138	113	100
1	750.0000	4.0000	9	0	18.5358	17.3905	146.6923	0.2318	118	97
1	751.0000	4.0000	8	0	16.6493	16.9567	148.1414	0.4984	109	97
1	752.0000	4.0000	8	0	18.8118	17.0416	146.3544	0.4940	106	95
1	753.0000	4.0000	8	0	17.8751	17.1787	147.4827	0.4949	110	99
1	754.0000	4.0000	8	0	18.7878	17.1798	146.5402	0.3720	105	104
1	755.0000	4.0000	8	0	18.5486	17.0375	146.5867	0.5916	108	102
1	756.0000	4.0000	8	0	17.9515	17.2854	147.2348	0.3378	115	113
1	757.0000	4.0000	9	0	18.0150	17.3211	147.1440	0.2900	123	118
1	758.0000	4.0000	9	0	16.4823	17.2388	148.7600	0.4839	124	127
1	759.0000	4.0000	9	0	17.8266	17.3662	147.3406	0.1914	126	139
1	760.0000	4.0000	9	0	17.4392	17.3075	147.8108	0.2501	128	138
1	761.0000	4.0000	9	0	17.8755	17.4010	147.4392	0.1915	137	149
1	762.0000	4.0000	10	0	18.6721	17.4652	146.5086	0.2442	128	139
1	763.0000	4.0000	9	0	18.0699	17.4381	147.2828	0.1783	129	144
1	764.0000	4.0000	9	0	18.1333	17.4412	147.0984	0.2164	136	138
1	765.0000	4.0000	9	0	18.8782	17.5231	146.3205	0.4234	128	137
1	766.0000	4.0000	9	0	19.6377	17.6692	145.9490	0.1675	132	139
1	767.0000	4.0000	9	0	19.0747	17.5267	146.5367	0.1470	131	145
1	768.0000	4.0000	9	0	17.0353	17.1438	148.2422	0.4696	133	136
1	769.0000	4.0000	9	0	15.8344	16.9459	149.3666	0.1568	134	140
1	770.0000	4.0000	9	0	15.4108	16.9613	149.7197	0.2592	133	143
1	771.0000	4.0000	9	0	15.6183	16.8957	149.5674	0.2103	133	139
1	772.0000	4.0000	9	0	16.2169	16.8885	149.3982	0.4909	133	130
1	773.0000	4.0000	9	0	17.7277	17.3132	147.7344	0.3374	137	145
1	774.0000	4.0000	9	0	17.9722	17.3848	147.4111	0.2485	134	142
1	775.0000	4.0000	9	0	18.0459	17.4313	147.3991	0.2184	134	144
1	776.0000	4.0000	9	0	17.7145	17.2092	147.7586	0.4278	130	137
1	777.0000	4.0000	9	0	14.8417	16.8242	150.4332	0.1728	135	147
1	778.0000	4.0000	9	0	15.0328	16.9000	150.2224	0.1846	136	153
1	779.0000	4.0000	9	0	15.2716	16.9038	150.0560	0.2128	134	144
1	780.0000	4.0000	9	0	17.4654	17.0655	147.8978	0.3531	135	143
1	781.0000	4.0000	9	0	17.6396	17.3611	147.8350	0.2143	140	150
1	782.0000	4.0000	9	0	18.0583	17.3571	147.3957	0.1713	141	150
1	783.0000	4.0000	9	0	18.5813	17.4482	146.9821	0.1345	139	150
1	784.0000	4.0000	9	0	18.5089	17.4774	147.0732	0.2046	139	154
1	785.0000	4.0000	9	0	18.3979	17.4519	147.2122	0.1846	146	149
1	786.0000	4.0000	9	0	17.0652	17.2828	148.4406	0.1812	141	150
1	787.0000	4.0000	9	0	16.9456	17.2569	148.6113	0.1539	139	159
1	788.0000	4.0000	9	0	16.2734	17.1812	149.3863	0.2253	134	150
1	789.0000	4.0000	9	0	15.5287	16.9963	149.9387	0.1638	132	151
1	790.0000	4.0000	9	0	15.1628	16.9683	150.2457	0.1425	134	154
1	791.0000	4.0000	9	0	15.3642	17.0331	150.0753	0.1875	133	154
1	792.0000	4.0000	9	0	14.9386	16.9983	150.5131	0.2109	135	156
1	793.0000	4.0000	9	0	15.6243	17.0289	149.7818	0.2580	134	153
1	794.0000	4.0000	9	0	15.8916	17.1803	149.6145	0.2649	136	153
1	795.0000	4.0000	9	0	16.0696	17.1461	149.2243	0.1852	138	159
1	796.0000	4.0000	9	0	16.1722	16.9805	149.0583	0.5385	139	152
1	797.0000	4.0000	9	0	15.6583	17.0840	149.7072	0.1561	135	154
1	798.0000	4.0000	9	0	15.7733	17.0926	149.6120	0.1549	136	150
1	799.0000	4.0000	9	0	15.4623	17.1034	149.8886	0.2584	136	154
1	800.0000	4.0000	9	0	15.4956	17.0349	149.7731	0.2129	138	153
1	801.0000	4.0000	9	0	15.1850	17.0171	150.0812	0.1838	131	152
1	802.0000	4.0000	9	0	15.1581	17.0353	150.1971	0.1265	136	155
1	803.0000	4.0000	9	0	15.5701	17.0640	149.7543	0.2269	137	151
1	804.0000	4.0000	9	0	15.4712	17.0796	149.8825	0.1662	139	152
1	805.0000	4.0000	9	0	15.5441	17.0661	149.7720	0.1849	137	151
1	806.0000	4.0000	9	0	15.6197	17.1603	149.6969	0.2142	135	153
1	807.0000	4.0000	9	0	15.5054	17.1062	149.7621	0.1585	137	155
1	808.0000	4.0000	9	0	15.6897	17.1246	149.6600	0.1720	139	158
1	809.0000	4.0000	9	0	15.5925	17.1194	149.7146	0.2059	131	154
1	810.0000	4.0000	9	0	15.5711	17.1099	149.7570	0.1472	139	153
1	811.0000	4.0000	9	0	15.2512	17.0887	150.1135	0.2826	141	161
1	812.0000	4.0000	9	0	15.8528	17.1278	149.4236	0.1960	141	150
1	813.0000	4.0000	9	0	15.8356	17.1465	149.6057	0.1954	135	149
1	814.0000	4.0000	9	0	16.1470	17.2342	149.4400	0.1478	134	151
1	815.0000	4.0000	9	0	15.7358	17.0334	149.9120	0.2033	138	149
1	816.0000	4.0000	9	0	14.0821	16.8004	151.3764	0.2831	134	138
1	817.0000	4.0000	9	0	11.2376	16.3485	153.8940	0.2890	136	145
1	818.0000	4.0000	9	0	10.1053	16.3604	154.8364	0.1220	140	145
1	819.0000	4.0000	8	0	9.9009	16.3635	155.0293	0.1698	135	148
1	820.0000	4.0000	9	0	10.3009	16.4238	154.6846	0.1708	136	148
1	821.0000	4.0000	9	0	9.8210	16.4395	155.1622	0.2022	138	150
1	822.0000	4.0000	9	0	9.9033	16.4506	155.0890	0.1738	141	154
1	823.0000	4.0000	9	0	10.2344	16.3948	154.8633	0.2306	145	145
1	824.0000	4.0000	9	0	10.2414	16.3736	154.7842	0.2144	137	151
1	825.0000	4.0000	7	0	11.1263	16.4214	153.8631	0.2967	180	121
1	826.0000	4.0000	9	0	18.5920	17.7458	147.3140	0.2629	135	132
1	827.0000	4.0000	9	0	19.4077	17.9074	146.4093	0.2150	137	141
1	828.0000	4.0000	9	0	19.2516	17.9089	146.5638	0.2354	139	137
1	829.0000	4.0000	9	0	20.7310	18.0990	145.1478	0.2517	136	142
1	830.0000	4.0000	9	0	20.0238	17.9586	145.6907	0.4465	137	138
1	831.0000	4.0000	9	0	19.3077	17.9215	146.1185	0.1267	138	142
1	832.0000	4.0000	9	0	18.9748	17.8644	146.3995	0.1446	135	144
1	833.0000	4.0000	9	0	18.4646	17.8382	146.8733	0.1978	135	146
1	834.0000	4.0000	9	0	18.3374	17.7765	146.9687	0.3231	131	151
1	835.0000	4.0000	9	0	18.3924	17.7878	146.9439	0.1988	134	149
1	836.0000	4.0000	9	0	18.5519	17.8379	146.8301	0.2545	131	149
1	837.0000	4.0000	9	0	18.9105	17.8524	146.4028	0.2132	136	152
1	838.0000	4.0000	9	0	18.6244	17.8342	146.6924	0.1760	133	151
1	839.0000	4.0000	9	0	18.6088	17.8341	146.7508	0.2575	135	150
1	840.0000	4.0000	9	0	18.0385	17.7570	147.2364	0.1629	132	151
1	841.0000	4.0000	9	0	18.0860	17.6529	147.1373	0.1377	126	135
1	842.0000	4.0000	9	0	17.6520	17.5451	147.3200	0.2783	124	131
1	843.0000	4.0000	9	0	16.5903	17.4862	148.2374	0.2163	136	149
1	844.0000	4.0000	9	0	15.8794	17.4097	149.1029	0.2387	140	151
1	845.0000	4.0000	9	0	15.6647	17.3262	149.3955	0.1205	130	151
1	846.0000	4.0000	9	0	15.1412	17.2851	149.8782	0.2249	140	159
1	847.0000	4.0000	9	0	15.6286	17.3283	149.3835	0.1573	134	149
1	848.0000	4.0000	9	0	15.5291	17.3027	149.2902	0.1956	138	147
1	849.0000	4.0000	9	0	15.1340	17.3388	149.7030	0.1715	138	149
1	850.0000	4.0000	9	0	15.0906	17.3206	149.7438	0.2118	136	153
1	851.0000	4.0000	9	0	15.1310	17.3169	149.7674	0.1823	136	149
1	852.0000	4.0000	9	0	15.2323	17.3921	149.6518	0.1765	139	153
1	853.0000	4.0000	9	0	15.1250	17.4067	149.7121	0.2712	138	139
1	854.0000	4.0000	9	0	20.3495	18.3930	145.0491	0.2727	137	127
1	855.0000	4.0000	9	0	20.5554	18.5168	144.8937	0.1442	139	147
1	856.0000	4.0000	9	0	21.5927	18.5898	143.7370	0.3927	138	144
1	857.0000	4.0000	9	0	22.3006	18.7801	143.0863	0.1660	135	150
1	858.0000	4.0000	9	0	22.1824	18.7819	142.9866	0.1797	137	147
1	859.0000	4.0000	9	0	21.9418	18.7940	143.1975	0.1732	139	154
1	860.0000	4.0000	9	0	21.9331	18.7861	143.2754	0.2102	138	150
1	861.0000	4.0000	9	0	22.1569	18.8422	143.0043	0.2140	135	154
1	862.0000	4.0000	9	0	21.7449	18.7436	143.3175	0.1882	138	151
1	863.0000	4.0000	9	0	21.8597	18.7399	143.3512	0.1539	138	155
1	864.0000	4.0000	8	0	23.0771	18.9864	142.0753	0.6234	140	135
1	865.0000	4.0000	9	0	24.7353	19.5976	140.0339	0.3920	128	142
1	866.0000	4.0000	9	0	24.5610	19.5736	140.2850	0.2690	132	140
1	867.0000	4.0000	9	0	25.1555	19.7111	139.3612	0.2894	132	145
1	868.0000	4.0000	9	0	25.1463	19.6876	139.1969	0.2526	128	149
1	869.0000	4.0000	9	0	24.9027	19.5514	139.3251	0.2564	124	138
1	870.0000	4.0000	9	0	24.9196	19.5570	139.4273	0.2769	123	138
1	871.0000	4.0000	9	0	24.8452	19.5479	139.4035	0.2544	132	147
1	872.0000	4.0000	9	0	24.8252	19.5145	139.5409	0.1819	135	158
1	873.0000	4.0000	10	0	24.8526	19.6739	139.4210	0.1956	133	156
1	874.0000	4.0000	9	0	24.6797	19.5841	139.5895	0.2564	137	153
1	875.0000	4.0000	9	0	24.6922	19.5943	139.4763	0.2876	137	152
1	876.0000	4.0000	10	0	24.6665	19.6447	139.6642	0.1830	139	156
1	877.0000	4.0000	9	0	24.6346	19.6083	139.5963	0.2100	137	157
1	878.0000	4.0000	9	0	24.7129	19.6488	139.4653	0.2305	134	156
1	879.0000	4.0000	9	0	24.6407	19.6297	139.6583	0.1303	139	162
1	880.0000	4.0000	9	0	24.3399	19.5337	139.7424	0.2699	138	156
1	881.0000	4.0000	9	0	23.3448	19.2231	140.4236	0.1718	140	162
1	882.0000	4.0000	9	0	22.9024	19.1227	140.7455	0.2428	142	157
1	883.0000	4.0000	9	0	22.9774	19.1395	140.8110	0.1935	144	158
1	884.0000	4.0000	9	0	22.8657	19.0494	140.8321	0.1882	138	157
1	885.0000	4.0000	9	0	23.0221	19.1588	140.7131	0.1514	134	163
1	886.0000	4.0000	9	0	22.8131	19.1408	140.9149	0.1513	138	159
1	887.0000	4.0000	9	0	22.9437	19.1261	140.8166	0.2162	138	160
1	888.0000	4.0000	9	0	22.9516	19.1651	140.8393	0.1489	139	154
1	889.0000	4.0000	9	0	22.9128	19.1729	140.8173	0.2023	136	167
1	890.0000	4.0000	9	0	22.7508	19.1643	140.9920	0.1889	139	164
1	891.0000	4.0000	9	0	22.7111	19.1132	141.0257	0.1759	139	166
1	892.0000	4.0000	9	0	22.7533	19.1225	140.8718	0.1857	139	159
1	893.0000	4.0000	9	0	22.8624	19.2119	140.6185	0.2690	131	160
1	894.0000	4.0000	9	0	22.8314	19.1559	140.6598	0.2580	138	157
1	895.0000	4.0000	9	0	22.6378	19.1775	140.7621	0.2450	134	158
1	896.0000	4.0000	9	0	22.5851	19.1330	140.9222	0.2886	133	156
1	897.0000	4.0000	9	0	20.8635	18.6746	142.7140	0.1619	136	159
1	898.0000	4.0000	9	0	21.0229	18.7527	142.5448	0.1438	133	160
1	899.0000	4.0000	10	0	20.4107	18.6273	143.0262	0.2230	135	158
1	900.0000	4.0000	9	0	20.8545	18.7473	142.6968	0.1906	133	159
1	901.0000	4.0000	9	0	20.7837	18.7295	142.7497	0.2009	136	159
1	902.0000	4.0000	9	0	20.9520	18.6189	142.6075	0.1571	128	141
1	903.0000	4.0000	8	0	20.7607	18.6999	142.8433	0.1942	117	113
1	904.0000	4.0000	9	0	20.6669	18.6992	142.9188	0.2532	117	117
1	905.0000	4.0000	9	0	20.5972	18.7219	142.9334	0.1763	135	144
1	906.0000	4.0000	10	0	20.1934	18.7004	143.3016	0.2255	135	154
1	907.0000	4.0000	9	0	19.5402	18.5822	143.9462	0.1358	137	159
1	908.0000	4.0000	9	0	19.8738	18.5910	143.6005	0.1535	136	161
1	909.0000	4.0000	9	0	19.5112	18.4995	144.0633	0.1589	138	163
1	910.0000	4.0000	10	0	19.2654	18.4760	144.0562	0.1752	136	160
1	911.0000	4.0000	10	0	19.3651	18.5629	144.0864	0.1408	141	153
1	912.0000	4.0000	9	0	18.9238	18.5504	144.4926	0.1506	139	156
1	913.0000	4.0000	9	0	18.8846	18.4963	144.4951	0.1977	134	157
1	914.0000	4.0000	9	0	17.1275	18.1475	146.4145	0.1412	134	148
1	915.0000	4.0000	9	0	17.0921	18.1495	146.3927	0.1323	137	149
1	916.0000	4.0000	10	0	17.3198	18.1589	146.1959	0.1314	136	157
1	917.0000	4.0000	9	0	16.9828	18.1559	146.5788	0.1169	136	157
1	918.0000	4.0000	9	0	17.0757	18.1394	146.4605	0.1068	134	156
1	919.0000	4.0000	9	0	16.9715	18.1401	146.5212	0.1613	136	154
1	920.0000	4.0000	9	0	16.8541	18.1502	146.7465	0.1597	138	158
1	921.0000	4.0000	9	0	17.0648	18.1328	146.4693	0.2142	139	159
1	922.0000	4.0000	9	0	16.6383	18.1344	146.8591	0.1889	135	157
1	923.0000	4.0000	9	0	16.0325	18.0421	147.4301	0.1844	135	154
1	924.0000	4.0000	9	0	15.6330	18.0081	147.8196	0.1954	131	152
1	925.0000	4.0000	9	0	15.4877	17.9800	147.9526	0.2123	133	150
1	926.0000	4.0000	9	0	16.1069	18.1075	147.4815	0.1300	137	154
1	927.0000	4.0000	10	0	16.3983	18.1891	147.1717	0.1411	134	156
1	928.0000	4.0000	9	0	16.0444	18.1433	147.5620	0.2024	134	159
1	929.0000	4.0000	10	0	16.4975	18.1697	146.9746	0.1432	128	155
1	930.0000	4.0000	9	0	16.2229	18.1651	147.3231	0.1898	134	155
1	931.0000	4.0000	9	0	16.3232	18.1346	147.1709	0.1697	132	142
1	932.0000	4.0000	8	0	22.1128	19.5781	140.7810	0.2140	123	104
1	933.0000	4.0000	8	0	21.8518	19.2329	141.0650	0.3917	106	92
1	934.0000	4.0000	8	0	20.8539	18.6952	141.7881	0.7567	102	77
1	935.0000	4.0000	8	0	19.4161	18.0731	143.7188	0.7913	106	87
1	936.0000	4.0000	8	0	19.4267	18.4550	143.8079	0.2601	118	108
1	937.0000	4.0000	8	0	17.6897	18.2021	145.7289	0.3107	118	120
1	938.0000	4.0000	9	0	17.2114	18.1239	146.0686	0.2227	124	134
1	939.0000	4.0000	9	0	16.9638	18.0644	146.5416	0.2122	130	130
1	940.0000	4.0000	9	0	15.1340	17.8679	148.1165	0.2101	130	134
1	941.0000	4.0000	9	0	14.3321	17.6960	148.9482	0.2069	129	135
1	942.0000	4.0000	9	0	14.2690	17.6867	149.1585	0.1945	129	138
1	943.0000	4.0000	9	0	14.1684	17.6521	149.1161	0.1343	136	136
1	944.0000	4.0000	9	0	14.2082	17.7108	149.0338	0.2827	140	139
1	945.0000	4.0000	8	0	20.2311	19.0595	142.1348	0.2078	132	115
1	946.0000	4.0000	9	0	20.0069	19.1100	142.3163	0.1744	129	140
1	947.0000	4.0000	9	0	20.1983	19.1288	142.1605	0.1588	132	142
1	948.0000	4.0000	9	0	20.1690	19.0973	142.2551	0.1900	132	143
1	949.0000	4.0000	9	0	20.2148	19.0566	142.1661	0.1210	135	152
1	950.0000	4.0000	9	0	20.0681	19.0694	142.2332	0.1669	132	146
1	951.0000	4.0000	9	0	19.9150	19.0757	142.4514	0.1146	136	148
1	952.0000	4.0000	9	0	19.7297	19.0228	142.5065	0.2213	135	147
1	953.0000	4.0000	9	0	20.2041	19.1123	141.8780	0.1552	131	145
1	954.0000	4.0000	9	0	20.1710	19.1325	141.8757	0.1502	134	160
1	955.0000	4.0000	9	0	20.2840	19.1294	141.7499	0.1539	135	153
1	956.0000	4.0000	9	0	20.0118	19.0665	142.0367	0.2441	133	150
1	957.0000	4.0000	9	0	20.1416	19.0368	141.8814	0.1714	137	154
1	958.0000	4.0000	9	0	20.3293	19.1294	141.7933	0.1293	137	146
1	959.0000	4.0000	9	0	20.3816	19.1241	141.7868	0.1532	137	154
1	960.0000	4.0000	9	0	20.9771	19.4133	141.0230	0.1226	131	144
1	961.0000	4.0000	9	0	22.3426	19.5788	139.9227	0.6044	126	131
1	962.0000	4.0000	9	0	22.0628	19.5694	136.9484	0.1885	125	122
1	963.0000	4.0000	9	0	21.8234	19.6068	137.0511	0.1798	125	135
1	964.0000	4.0000	9	0	22.0294	19.6230	136.8499	0.1585	127	140
1	965.0000	4.0000	9	0	22.0949	19.5868	136.7722	0.1665	131	144
1	966.0000	4.0000	9	0	21.9162	19.5340	137.0877	0.2190	133	148
1	967.0000	4.0000	9	0	21.8941	19.5490	137.0105	0.1803	131	148
1	968.0000	4.0000	9	0	22.1311	19.5491	136.9083	0.1580	128	145
1	969.0000	4.0000	9	0	21.6668	19.4860	137.3119	0.1306	132	155
1	970.0000	4.0000	9	0	21.8129	19.4890	137.1236	0.1836	135	155
1	971.0000	4.0000	10	0	21.7545	19.4964	137.2644	0.1988	123	150
1	972.0000	4.0000	9	0	21.9504	19.4352	137.0792	0.1988	126	148
1	973.0000	4.0000	9	0	21.4366	19.3622	137.9900	0.2362	133	146
1	974.0000	4.0000	9	0	22.2473	19.5893	137.4292	0.1933	128	146
1	975.0000	4.0000	9	0	22.0434	19.5992	137.5984	0.2021	126	148
1	976.0000	4.0000	9	0	22.3780	19.5736	137.2908	0.1817	133	147
1	977.0000	4.0000	9	0	23.7853	19.6620	135.8738	0.3088	131	140
1	978.0000	4.0000	9	0	24.4405	19.7078	135.1688	0.1406	130	144
1	979.0000	4.0000	9	0	24.2476	19.6916	135.1933	0.1585	114	120
1	980.0000	4.0000	9	0	23.1963	20.2743	135.9240	0.3309	119	127
1	981.0000	4.0000	9	0	23.5644	20.5332	135.6982	0.2280	126	145
1	982.0000	4.0000	9	0	23.5481	20.5413	135.7801	0.1581	133	149
1	983.0000	4.0000	9	0	23.4260	20.4311	135.9217	0.1890	133	140
1	984.0000	4.0000	10	0	23.8122	20.5819	135.5639	0.2092	128	139
1	985.0000	4.0000	10	0	23.8706	20.4317	135.4499	0.3263	120	132
1	986.0000	4.0000	9	0	22.7626	19.7998	136.7380	0.3445	121	131
1	987.0000	4.0000	9	0	22.7879	19.8670	136.7642	0.2987	127	146
1	988.0000	4.0000	9	0	22.4682	19.6431	137.0147	0.2139	126	147
1	989.0000	4.0000	9	0	22.8043	19.7860	136.7469	0.2714	128	145
1	990.0000	4.0000	10	0	22.6571	19.7804	136.9302	0.1871	129	142
1	991.0000	4.0000	10	0	22.5248	19.7033	136.9150	0.3037	137	154
1	992.0000	4.0000	9	0	22.3444	19.5253	137.1083	0.1789	136	154
1	993.0000	4.0000	9	0	22.0659	19.5309	137.4517	0.2029	136	155
1	994.0000	4.0000	9	0	22.2381	19.5601	137.3562	0.1546	132	149
1	995.0000	4.0000	9	0	22.4686	19.6025	137.3203	0.1840	157	144
1	996.0000	4.0000	9	0	23.0187	19.7479	136.9626	0.1578	133	152
1	997.0000	4.0000	9	0	22.9111	19.7675	137.1753	0.2429	134	152
1	998.0000	4.0000	9	0	22.6045	19.6648	137.4913	0.1347	136	154
1	999.0000	4.0000	9	0	22.7908	19.7288	137.3085	0.2610	125	151
1	1000.0000	4.0000	9	0	23.1015	19.7370	137.0906	0.1252	131	153
1	1001.0000	4.0000	9	0	22.9237	19.7764	137.1047	0.2205	132	150
1	1002.0000	4.0000	9	0	23.3112	19.7725	136.7828	0.2532	133	155
1	1003.0000	4.0000	10	0	23.2647	19.7951	136.8650	0.2058	133	149
1	1004.0000	4.0000	9	0	23.1673	19.7355	137.0145	0.1795	137	148
1	1005.0000	4.0000	9	0	22.9518	19.7893	137.2549	0.1738	133	152
1	1006.0000	4.0000	9	0	22.9961	19.7008	137.0382	0.1778	136	155
1	1007.0000	4.0000	9	0	23.1114	19.7652	137.0239	0.1594	132	151
1	1008.0000	4.0000	9	0	23.0542	19.7438	137.1959	0.1771	134	146
1	1009.0000	4.0000	9	0	23.0550	19.7738	137.0850	0.1843	139	150
1	1010.0000	4.0000	9	0	22.9461	19.7159	137.1579	0.1755	135	150
1	1011.0000	4.0000	9	0	22.9895	19.7298	137.1742	0.1459	135	159
1	1012.0000	4.0000	9	0	23.1708	19.7479	136.9915	0.1859	135	153
1	1013.0000	4.0000	9	0	23.0949	19.7986	137.1133	0.1632	132	158
1	1014.0000	4.0000	9	0	23.2408	19.7539	136.9130	0.1582	131	153
1	1015.0000	4.0000	9	0	23.3321	19.7159	136.8804	0.1241	134	150
1	1016.0000	4.0000	9	0	23.4312	19.6865	136.7416	0.2690	122	122
1	1017.0000	4.0000	8	0	23.4926	19.5230	136.6908	0.5245	111	97
1	1018.0000	4.0000	9	0	23.7604	19.7010	136.5233	0.1830	128	129
1	1019.0000	4.0000	9	0	23.4423	19.7337	136.9883	0.2958	136	149
1	1020.0000	4.0000	9	0	23.3398	19.6761	136.9719	0.1808	134	151
1	1021.0000	4.0000	9	0	23.0306	19.8491	137.9789	1.1457	105	104
1	1022.0000	4.0000	10	0	16.5506	17.4649	146.7136	0.1992	146	128
1	1023.0000	4.0000	9	0	16.2136	17.4791	146.9475	0.1369	123	138
1	1024.0000	4.0000	9	0	16.2808	17.5507	146.9549	0.1831	128	144
1	1025.0000	4.0000	9	0	16.4613	17.5403	146.7983	0.1396	131	151
1	1026.0000	4.0000	9	0	16.5818	17.4813	146.6225	0.2167	132	143
1	1027.0000	4.0000	9	0	16.5579	17.4219	146.6909	0.1758	137	153
1	1028.0000	4.0000	9	0	16.2686	17.4616	146.9498	0.1591	137	151
1	1029.0000	4.0000	9	0	16.4046	17.4285	146.8085	0.1534	132	151
1	1030.0000	4.0000	10	0	16.5424	17.3811	146.8211	0.1248	131	140
1	1031.0000	4.0000	9	0	16.4801	17.4386	146.7186	0.2568	133	151
1	1032.0000	4.0000	9	0	16.2049	17.4177	147.1321	0.2323	135	148
1	1033.0000	4.0000	9	0	16.4010	17.4095	147.0340	0.1330	129	145
1	1034.0000	4.0000	9	0	16.7430	17.4725	146.7330	0.2484	125	149
1	1035.0000	4.0000	9	0	16.6956	17.5197	146.7503	0.1410	136	151
1	1036.0000	4.0000	9	0	16.8090	17.5679	146.6759	0.1355	131	145
1	1037.0000	4.0000	9	0	16.9441	17.4661	146.6430	0.2319	131	146
1	1038.0000	4.0000	9	0	16.8626	17.4990	146.7781	0.1638	131	145
1	1039.0000	4.0000	9	0	17.0286	17.5441	146.5611	0.1824	138	154
1	1040.0000	4.0000	9	0	16.5070	17.4970	147.1561	0.1583	134	155
1	1041.0000	4.0000	10	0	15.9960	17.3633	147.4113	0.2541	134	153
1	1042.0000	4.0000	9	0	15.2172	17.2085	148.2422	0.2240	136	147
1	1043.0000	4.0000	10	0	14.3996	17.1084	148.7269	0.3734	133	144
1	1044.0000	4.0000	10	0	14.1966	16.9691	149.2206	0.2268	140	145
1	1045.0000	4.0000	9	0	12.8378	16.8369	150.3292	0.3083	134	145
1	1046.0000	4.0000	10	0	13.5523	16.8393	149.8177	0.2012	139	152
1	1047.0000	4.0000	9	0	14.2727	16.9691	149.2533	0.1287	133	148
1	1048.0000	4.0000	10	0	14.5059	17.0004	148.9906	0.1776	135	149
1	1049.0000	4.0000	10	0	13.5238	16.8626	150.0746	0.3662	135	140
1	1050.0000	4.0000	10	0	8.7272	16.2266	155.5067	0.1532	134	133
1	1051.0000	4.0000	9	0	8.6749	16.1243	155.4299	0.1465	132	138
1	1052.0000	4.0000	9	0	8.5368	16.1785	155.5456	0.1813	134	140
1	1053.0000	4.0000	9	0	8.8805	16.1599	155.2669	0.1205	134	144
1	1054.0000	4.0000	9	0	7.6878	16.0424	156.6234	0.2797	132	142
1	1055.0000	4.0000	9	0	6.5472	15.9429	157.8570	0.1158	135	145
1	1056.0000	4.0000	8	0	6.1220	15.7437	158.2261	0.2415	136	144
1	1057.0000	4.0000	8	0	4.0259	15.6691	159.7108	0.8521	133	129
1	1058.0000	4.0000	8	0	1.4293	15.3952	162.2350	0.1498	129	138
1	1059.0000	4.0000	8	0	1.3086	15.4225	162.4356	0.1275	132	135
1	1060.0000	4.0000	8	0	1.4916	15.3369	162.2343	0.1415	123	135
1	1061.0000	4.0000	8	0	0.8111	15.2516	162.8589	0.2636	133	138
1	1062.0000	4.0000	8	0	179.6660	164.7205	16.0924	0.1827	123	139
1	1063.0000	4.0000	8	0	179.8981	164.8116	16.3433	0.1583	126	141
1	1064.0000	4.0000	8	0	179.5038	164.8099	15.9901	0.1763	139	141
1	1065.0000	4.0000	7	0	179.3656	164.6897	15.9083	0.1896	127	126
1	1066.0000	4.0000	8	0	7.7268	15.9379	156.3648	0.2068	133	130
1	1067.0000	4.0000	7	0	7.9323	15.9247	156.2142	0.1591	139	116
1	1068.0000	4.0000	8	0	173.2834	165.3318	9.6563	0.1361	134	130
1	1069.0000	4.0000	9	0	173.4696	165.3527	9.7832	0.1626	135	137
1	1070.0000	4.0000	9	0	173.4396	165.4187	9.8302	0.1570	141	134
1	1071.0000	4.0000	9	0	173.4607	165.4492	9.8185	0.1865	132	131
1	1072.0000	4.0000	8	0	173.4350	165.4167	9.7851	0.1745	131	129
1	1073.0000	4.0000	9	0	173.5152	165.1336	9.4445	0.8299	113	87
7	1074.0000	4.0000	6	0	206.5332	52.3688	204.3282	1.4878	71	53
0	1075.0000	4.0000	0	3	0.0000	0.0000	0.0000	0.0000	51	54
0	1076.0000	4.0000	0	3	0.0000	0.0000	0.0000	0.0000	64	47
0	1077.0000	4.0000	0	3	0.0000	0.0000	0.0000	0.0000	51	54
1	1078.0000	4.0000	8	0	175.1653	165.9675	9.5498	0.2608	97	92
1	1079.0000	4.0000	9	0	174.3549	165.8065	8.4233	0.2036	128	132
1	1080.0000	4.0000	9	0	174.6799	165.7785	8.8513	0.1842	123	133
1	1081.0000	4.0000	10	0	174.3257	165.7398	8.5301	0.1889	128	134
1	1082.0000	4.0000	9	0	173.4200	165.7567	7.5403	0.1445	124	131
1	1083.0000	4.0000	9	0	172.7272	165.9229	6.9536	0.2298	125	132
1	1084.0000	4.0000	9	0	169.0200	165.9435	3.6281	0.4841	133	137
1	1085.0000	4.0000	9	0	168.3944	165.9564	2.7795	0.1377	132	144
1	1086.0000	4.0000	8	0	168.5538	165.9395	2.9482	0.1303	135	148
1	1087.0000	4.0000	9	0	168.2529	165.9583	2.5120	0.1287	131	146
1	1088.0000	4.0000	8	0	168.5269	165.9690	2.9524	0.1444	128	151
1	1089.0000	4.0000	8	0	169.2862	165.9456	3.8236	0.1060	149	146
1	1090.0000	4.0000	8	0	168.6497	165.9634	3.0674	0.1214	127	137
1	1091.0000	4.0000	8	0	169.0749	166.3719	3.5176	0.4266	105	93
1	1092.0000	4.0000	8	0	169.0504	166.1044	3.6468	0.2294	121	114
1	1093.0000	4.0000	7	0	175.6162	166.2893	9.8158	0.6136	130	109
1	1094.0000	4.0000	8	0	178.2747	165.8181	12.2808	0.2537	120	116
1	1095.0000	4.0000	8	0	178.8813	165.9085	12.7843	0.2574	111	105
0	1096.0000	4.0000	0	3	0.0000	0.0000	0.0000	0.0000	81	56
0	1097.0000	4.0000	0	3	0.0000	0.0000	0.0000	0.0000	55	54
1	1098.0000	4.0000	8	0	55.2711	117.9485	62.4407	0.9574	76	63
1	1099.0000	4.0000	10	0	56.4251	119.0131	62.9993	0.4504	126	101
1	1100.0000	4.0000	10	0	56.0502	118.6686	63.1006	0.4972	142	106
1	1101.0000	4.0000	7	0	55.7802	118.8301	62.3817	1.0290	85	61
1	1102.0000	4.0000	6	0	56.1302	117.6166	62.5251	1.6876	75	55
1	1103.0000	4.0000	8	0	55.4967	117.8148	64.0826	1.4290	97	73
1	1104.0000	4.0000	8	0	55.6478	119.1422	62.9468	0.3632	125	87
1	1105.0000	4.0000	9	0	55.7163	119.4873	63.3211	0.4146	129	94
1	1106.0000	4.0000	9	0	55.8037	119.5737	63.3505	0.2430	148	115
1	1107.0000	4.0000	10	0	55.8356	119.5750	63.4362	0.1688	160	131
1	1108.0000	4.0000	10	0	55.6949	119.5778	63.3595	0.2651	157	140
1	1109.0000	4.0000	10	0	55.8213	119.6287	63.4462	0.1647	155	143
1	1110.0000	4.0000	10	0	55.7592	119.5956	63.4179	0.1585	161	153
1	1111.0000	4.0000	10	0	55.8130	119.5749	63.4137	0.1445	157	147
1	1112.0000	4.0000	10	0	55.7575	119.6362	63.3289	0.1325	158	143
1	1113.0000	4.0000	10	0	55.7706	119.5348	63.3698	0.1587	170	152
1	1114.0000	4.0000	10	0	55.8560	119.5476	63.3783	0.1664	164	139
1	1115.0000	4.0000	10	0	55.7646	119.5577	63.3544	0.1475	163	151
1	1116.0000	4.0000	10	0	55.8646	119.6040	63.3945	0.1879	166	150
1	1117.0000	4.0000	10	0	55.8455	119.5445	63.3995	0.1706	162	151
1	1118.0000	4.0000	10	0	55.8821	119.5652	63.4226	0.1500	165	150
1	1119.0000	4.0000	10	0	55.9946	119.5364	63.4975	0.1245	165	147
1	1120.0000	4.0000	10	0	55.9809	119.6170	63.4479	0.1572	166	150
1	1121.0000	4.0000	10	0	56.0211	119.6257	63.4771	0.1611	163	152
1	1122.0000	4.0000	10	0	56.0041	119.6133	63.4833	0.1626	165	149
1	1123.0000	4.0000	10	0	55.9135	119.5861	63.4146	0.2150	161	147
1	1124.0000	4.0000	10	0	55.8845	119.5479	63.3865	0.2021	164	151
1	1125.0000	4.0000	10	0	55.9372	119.6075	63.4179	0.1401	166	150
1	1126.0000	4.0000	10	0	56.0353	119.6042	63.4423	0.1494	167	143
1	1127.0000	4.0000	9	0	55.7637	119.9169	62.4863	0.2359	161	133
1	1128.0000	4.0000	10	0	55.7977	120.1045	62.4285	0.1695	157	150
1	1129.0000	4.0000	10	0	55.7694	120.0926	62.3923	0.1551	160	157
1	1130.0000	4.0000	10	0	55.7394	120.0715	62.3285	0.1446	154	156
1	1131.0000	4.0000	10	0	55.6858	120.0208	62.3492	0.1491	152	146
1	1132.0000	4.0000	10	0	55.7492	119.9346	62.3762	0.1522	159	136
1	1133.0000	4.0000	10	0	55.6463	119.8999	62.2691	0.2502	159	147
1	1134.0000	4.0000	10	0	55.9216	119.9082	62.3888	0.2035	183	145
1	1135.0000	4.0000	10	0	55.7420	119.9995	62.3727	0.1398	185	147
1	1136.0000	4.0000	10	0	55.6611	119.9144	62.2972	0.2238	190	150
1	1137.0000	4.0000	10	0	55.9047	120.1090	62.3618	0.1961	158	146
1	1138.0000	4.0000	10	0	55.8205	120.0181	62.3631	0.2222	158	137
1	1139.0000	4.0000	10	0	55.7863	120.0464	62.3931	0.2096	159	150
1	1140.0000	4.0000	10	0	55.8017	120.0249	62.3363	0.2409	193	146
1	1141.0000	4.0000	10	0	55.8892	119.9704	62.3737	0.1895	155	149
1	0.0000	5.0000	10	0	59.1488	165.2817	69.9504	0.2247	124	142
1	1.0000	5.0000	10	0	58.6001	165.2252	69.3937	0.2380	127	133
1	2.0000	5.0000	9	0	59.0432	165.1501	69.7220	0.1549	127	143
1	3.0000	5.0000	10	0	59.1566	165.1930	69.7472	0.1969	124	146
1	4.0000	5.0000	10	0	59.0042	165.3658	69.6419	0.2137	123	146
1	5.0000	5.0000	10	0	58.8848	165.2050	69.4531	0.2584	126	141
1	6.0000	5.0000	10	0	58.2304	165.3845	68.8890	0.2540	124	142
1	7.0000	5.0000	10	0	58.0069	165.4375	68.5401	0.3908	118	137
1	8.0000	5.0000	10	0	56.5728	165.1412	67.0757	0.6553	122	131
1	9.0000	5.0000	10	0	56.3847	165.4656	66.7221	0.5600	117	138
1	10.0000	5.0000	10	0	56.2788	165.6364	66.5517	0.4407	127	139
1	11.0000	5.0000	9	0	56.0519	165.8942	66.2204	0.2751	118	143
1	12.0000	5.0000	10	0	55.6451	166.1093	65.7400	0.4908	121	134
1	13.0000	5.0000	9	0	55.1655	165.7724	66.1029	0.6082	138	128
1	14.0000	5.0000	10	0	55.0087	166.1889	66.6682	0.2635	120	134
1	15.0000	5.0000	10	0	54.5701	166.1233	66.1022	0.3274	118	122
1	16.0000	5.0000	10	0	54.4748	166.0981	66.1803	0.2279	116	127
1	17.0000	5.0000	10	0	54.7207	166.1881	66.4080	0.2868	125	138
1	18.0000	5.0000	10	0	54.7435	166.0614	66.3468	0.3020	124	138
1	19.0000	5.0000	10	0	54.3933	165.8610	66.0037	0.3896	127	134
1	20.0000	5.0000	10	0	54.7235	165.3498	66.1357	0.3421	121	130
1	21.0000	5.0000	10	0	55.1945	165.3184	66.8282	0.2130	127	134
1	22.0000	5.0000	10	0	55.3024	165.2759	66.9121	0.1962	130	139
1	23.0000	5.0000	9	0	55.1708	165.2748	66.8994	0.2761	130	142
1	24.0000	5.0000	10	0	55.4101	165.1858	67.1066	0.1889	130	141
1	25.0000	5.0000	10	0	55.0331	165.0850	66.8035	0.2433	117	128
1	26.0000	5.0000	9	0	54.1275	164.9151	65.8276	0.5002	115	123
1	27.0000	5.0000	10	0	53.9206	165.4965	65.1562	0.2913	129	136
1	28.0000	5.0000	9	0	53.4632	165.6367	64.7271	0.1692	131	134
1	29.0000	5.0000	10	0	52.8268	165.8054	63.5687	0.3217	143	133
1	30.0000	5.0000	9	0	51.8075	166.1352	62.3238	0.4042	122	132
1	31.0000	5.0000	10	0	51.9168	166.4092	62.2511	0.1880	117	141
1	32.0000	5.0000	10	0	51.5597	166.4194	61.9809	0.2372	123	142
1	33.0000	5.0000	10	0	51.4124	166.5445	62.0493	0.3342	125	140
1	34.0000	5.0000	10	0	51.5939	166.4791	62.3675	0.2487	126	144
1	35.0000	5.0000	10	0	51.5161	166.5093	62.3078	0.2167	129	149
1	36.0000	5.0000	10	0	51.7441	166.4603	62.5260	0.2152	121	143
1	37.0000	5.0000	10	0	51.7037	166.4197	62.5370	0.1375	131	141
1	38.0000	5.0000	10	0	51.4117	166.4757	62.0270	0.2487	128	144
1	39.0000	5.0000	9	0	51.2632	166.5180	61.7702	0.1981	122	148
1	40.0000	5.0000	10	0	51.8161	166.3486	61.9674	0.2252	130	146
1	41.0000	5.0000	9	0	51.8861	166.4279	61.9184	0.1743	123	140
1	42.0000	5.0000	10	0	51.6038	166.4475	61.6851	0.1826	125	140
1	43.0000	5.0000	10	0	51.6284	166.5621	61.7372	0.1980	124	142
1	44.0000	5.0000	10	0	51.0347	166.6361	61.1414	0.1472	134	142
1	45.0000	5.0000	9	0	51.0783	166.5818	61.2064	0.1540	132	145
1	46.0000	5.0000	9	0	51.2885	166.6232	61.4799	0.1800	130	144
1	47.0000	5.0000	10	0	51.1756	166.5464	61.1815	0.1621	128	142
1	48.0000	5.0000	9	0	51.0833	166.4709	60.9188	0.1734	131	144
1	49.0000	5.0000	9	0	51.2006	166.5511	61.0440	0.2324	133	151
1	50.0000	5.0000	9	0	50.9343	166.5845	60.7083	0.2018	121	142
1	51.0000	5.0000	9	0	49.5964	166.9416	59.8061	0.2130	125	137
1	52.0000	5.0000	9	0	49.5239	166.9880	59.7818	0.1488	129	147
1	53.0000	5.0000	10	0	49.4722	166.9194	59.8271	0.2186	128	138
1	54.0000	5.0000	9	0	49.6136	166.8559	60.3205	0.1943	127	148
1	55.0000	5.0000	10	0	49.7476	166.7956	60.6670	0.1908	123	150
1	56.0000	5.0000	10	0	49.1755	166.8452	60.2362	0.2313	122	150
1	57.0000	5.0000	10	0	49.1673	166.8719	60.3909	0.1580	134	149
1	58.0000	5.0000	9	0	49.3882	166.7440	60.7589	0.2097	124	145
1	59.0000	5.0000	10	0	49.6043	166.5809	60.9844	0.1512	123	148
1	60.0000	5.0000	9	0	49.7545	166.5080	61.2071	0.1930	110	115
1	61.0000	5.0000	7	0	22.7559	17.7479	136.6398	0.1270	92	110
1	62.0000	5.0000	9	0	22.6037	17.7974	136.7041	0.2016	127	139
1	63.0000	5.0000	10	0	22.5126	17.8914	136.8716	0.2041	126	148
1	64.0000	5.0000	10	0	22.8290	17.9447	136.5502	0.2114	132	150
1	65.0000	5.0000	10	0	22.7238	17.9035	136.6307	0.2619	127	146
1	66.0000	5.0000	10	0	22.9056	17.9236	136.5255	0.1692	130	148
1	67.0000	5.0000	9	0	22.9466	17.8904	136.4969	0.1921	136	151
1	68.0000	5.0000	10	0	22.9173	17.9579	136.5758	0.1655	138	150
1	69.0000	5.0000	10	0	22.6170	17.8699	136.8365	0.2310	139	146
1	70.0000	5.0000	10	0	22.3421	17.7899	137.0381	0.2031	134	148
1	71.0000	5.0000	10	0	20.5551	17.1841	138.8194	0.2570	127	143
1	72.0000	5.0000	9	0	19.7392	17.0890	139.6134	0.1693	130	143
1	73.0000	5.0000	9	0	19.8877	17.0411	139.3680	0.1310	135	145
1	74.0000	5.0000	9	0	18.9886	16.7770	139.9153	0.2628	131	141
1	75.0000	5.0000	9	0	18.2783	16.6744	140.6283	0.2943	128	139
1	76.0000	5.0000	9	0	16.7620	16.2445	142.2924	0.2638	133	137
1	77.0000	5.0000	10	0	15.3389	16.1311	143.8165	0.1248	133	139
1	78.0000	5.0000	10	0	15.5115	16.1850	143.5673	0.2103	132	154
1	79.0000	5.0000	9	0	15.8859	16.1943	143.1231	0.2074	137	151
1	80.0000	5.0000	9	0	16.6427	16.3035	142.3903	0.2651	131	142
1	81.0000	5.0000	9	0	16.7365	16.3916	142.2229	0.2496	136	154
1	82.0000	5.0000	9	0	17.1524	16.4163	141.9268	0.1941	136	154
1	83.0000	5.0000	9	0	17.1006	16.4428	141.8698	0.1527	138	149
1	84.0000	5.0000	9	0	17.7511	16.4715	141.2315	0.1984	136	149
1	85.0000	5.0000	10	0	18.1341	16.7009	140.8650	0.1521	142	156
1	86.0000	5.0000	9	0	16.6750	16.0982	141.7834	0.3349	132	138
1	87.0000	5.0000	9	0	13.6327	15.7224	144.6456	0.2318	133	150
1	88.0000	5.0000	10	0	12.9318	15.5844	145.3462	0.1730	134	150
1	89.0000	5.0000	9	0	12.3142	15.4577	146.0403	0.1418	135	156
1	90.0000	5.0000	10	0	12.0900	15.4621	146.1994	0.1475	138	153
1	91.0000	5.0000	10	0	12.0837	15.4359	146.1517	0.1327	136	156
1	92.0000	5.0000	10	0	12.0905	15.5145	146.1863	0.1765	142	154
1	93.0000	5.0000	10	0	11.8967	15.4655	146.4345	0.1847	135	155
1	94.0000	5.0000	10	0	12.6784	15.5151	145.5120	0.1741	138	153
1	95.0000	5.0000	10	0	12.7692	15.5955	145.4132	0.1716	139	149
1	96.0000	5.0000	10	0	12.6182	15.6418	145.6384	0.1823	132	151
1	97.0000	5.0000	9	0	12.1941	15.5455	146.1031	0.1724	138	154
1	98.0000	5.0000	10	0	12.2334	15.5085	146.1534	0.1678	139	153
1	99.0000	5.0000	10	0	11.9601	15.4639	146.4058	0.2007	137	156
1	100.0000	5.0000	10	0	11.8826	15.4777	146.4626	0.2141	136	157
1	101.0000	5.0000	9	0	11.7531	15.4323	146.6712	0.1931	136	152
1	102.0000	5.0000	9	0	12.0920	15.4570	146.4089	0.1936	141	148
1	103.0000	5.0000	10	0	12.1252	15.4599	146.3273	0.1511	135	153
1	104.0000	5.0000	10	0	12.5670	15.4952	145.8263	0.1686	133	149
1	105.0000	5.0000	9	0	12.5152	15.5456	145.8419	0.1595	140	151
1	106.0000	5.0000	10	0	12.7872	15.6160	145.5786	0.1619	139	162
1	107.0000	5.0000	10	0	12.8480	15.5436	145.4572	0.1707	136	157
1	108.0000	5.0000	10	0	13.0222	15.5644	145.3356	0.2398	139	152
1	109.0000	5.0000	9	0	12.8647	15.5495	145.4081	0.2162	138	149
1	110.0000	5.0000	9	0	12.6651	15.6452	145.5362	0.2151	140	154
1	111.0000	5.0000	10	0	12.4901	15.5855	145.6659	0.2017	138	152
1	112.0000	5.0000	10	0	12.6917	15.6177	145.4703	0.1910	134	154
1	113.0000	5.0000	10	0	12.6800	15.5743	145.4398	0.1602	138	153
1	114.0000	5.0000	9	0	12.8701	15.5729	145.2899	0.1594	134	155
1	115.0000	5.0000	9	0	12.9921	15.5686	145.1021	0.1498	137	146
1	116.0000	5.0000	9	0	12.9546	15.4865	145.2694	0.2182	133	153
1	117.0000	5.0000	10	0	13.2097	15.6297	144.8756	0.2028	137	155
1	118.0000	5.0000	9	0	12.7045	15.5197	145.3563	0.2117	136	148
1	119.0000	5.0000	10	0	14.8557	15.8969	143.2618	0.3552	132	144
1	120.0000	5.0000	10	0	15.4896	16.0796	142.7023	0.1550	142	158
1	121.0000	5.0000	10	0	15.3812	16.0594	142.6537	0.2750	137	154
1	122.0000	5.0000	10	0	14.7035	15.9479	143.4378	0.0981	131	161
1	123.0000	5.0000	9	0	14.7953	15.9436	143.3886	0.1826	134	159
1	124.0000	5.0000	10	0	15.2686	16.1202	142.8369	0.2108	136	161
1	125.0000	5.0000	10	0	15.6300	16.0785	142.5556	0.3370	136	159
1	126.0000	5.0000	10	0	16.2340	16.3513	141.8935	0.2371	137	155
1	127.0000	5.0000	10	0	16.4551	16.3453	141.8263	0.2167	139	158
1	128.0000	5.0000	10	0	16.5760	16.4279	141.6407	0.1448	142	155
1	129.0000	5.0000	9	0	16.7215	16.4624	141.6727	0.1966	141	154
1	130.0000	5.0000	10	0	17.6370	16.4941	140.8074	0.2859	138	158
1	131.0000	5.0000	9	0	17.5626	16.6047	140.7981	0.1721	140	154
1	132.0000	5.0000	9	0	17.2734	16.6528	141.0668	0.1428	132	160
1	133.0000	5.0000	9	0	17.6605	16.6616	140.6490	0.1959	141	155
1	134.0000	5.0000	10	0	17.7598	16.7448	140.5466	0.2419	138	155
1	135.0000	5.0000	9	0	17.8404	16.7752	140.5069	0.2121	138	154
1	136.0000	5.0000	10	0	18.4678	16.8160	139.8173	0.2248	143	153
1	137.0000	5.0000	10	0	19.4130	16.7449	138.9501	0.3876	141	139
1	138.0000	5.0000	9	0	20.5929	17.1756	138.1469	0.2557	134	143
1	139.0000	5.0000	10	0	21.0478	17.4774	137.6721	0.2030	140	143
1	140.0000	5.0000	9	0	20.8319	17.4889	138.0213	0.1482	135	150
1	141.0000	5.0000	9	0	20.6523	17.4187	138.0702	0.2277	140	149
1	142.0000	5.0000	10	0	20.8725	17.4343	137.9021	0.1413	137	147
1	143.0000	5.0000	9	0	20.8247	17.4047	138.0257	0.1274	140	151
1	144.0000	5.0000	10	0	20.4339	17.3177	138.3393	0.1582	140	143
1	145.0000	5.0000	9	0	20.7552	17.3973	138.1154	0.2637	139	142
1	146.0000	5.0000	10	0	17.0923	16.2924	141.3043	0.2944	138	129
1	147.0000	5.0000	10	0	15.6651	16.2758	142.5452	0.1572	143	147
1	148.0000	5.0000	10	0	15.9148	16.2466	142.3390	0.2146	145	155
1	149.0000	5.0000	9	0	15.6232	16.2689	142.5863	0.1414	135	160
1	150.0000	5.0000	10	0	15.7204	16.3252	142.5307	0.1645	139	158
1	151.0000	5.0000	10	0	15.7914	16.2510	142.3899	0.1603	135	161
1	152.0000	5.0000	10	0	15.8415	16.2868	142.3117	0.1851	135	155
1	153.0000	5.0000	9	0	15.8326	16.2936	142.2975	0.1936	135	158
1	154.0000	5.0000	10	0	15.9403	16.3316	142.2487	0.1737	144	159
1	155.0000	5.0000	9	0	16.2235	16.3309	142.0582	0.1725	137	158
1	156.0000	5.0000	10	0	16.3875	16.3658	141.9001	0.1661	137	156
1	157.0000	5.0000	10	0	16.3634	16.4430	141.9624	0.1985	139	158
1	158.0000	5.0000	10	0	16.2786	16.3942	142.0215	0.1839	139	163
1	159.0000	5.0000	10	0	16.4460	16.4252	141.8678	0.2579	140	162
1	160.0000	5.0000	10	0	16.5087	16.4065	141.9126	0.2173	140	155
1	161.0000	5.0000	10	0	16.1866	16.4151	142.0896	0.2122	144	166
1	162.0000	5.0000	9	0	15.7783	16.2334	142.5802	0.1763	138	155
1	163.0000	5.0000	10	0	15.4702	16.1537	142.8752	0.1744	136	156
1	164.0000	5.0000	9	0	15.0525	16.1270	143.2034	0.1757	133	155
1	165.0000	5.0000	10	0	15.1729	16.2132	143.0621	0.1808	138	158
1	166.0000	5.0000	10	0	15.2154	16.2067	143.0932	0.1896	140	163
1	167.0000	5.0000	10	0	15.1860	16.2440	143.0920	0.1868	138	162
1	168.0000	5.0000	10	0	15.8102	16.3272	142.4831	0.1998	140	166
1	169.0000	5.0000	10	0	15.9339	16.3856	142.4905	0.1671	151	165
1	170.0000	5.0000	10	0	16.0784	16.3356	142.4745	0.1947	146	162
1	171.0000	5.0000	9	0	15.9239	16.3354	142.4404	0.2434	139	163
1	172.0000	5.0000	10	0	16.4311	16.3919	142.1704	0.2371	144	159
1	173.0000	5.0000	9	0	16.4982	16.3988	142.1422	0.1970	144	160
1	174.0000	5.0000	10	0	17.0039	16.4571	141.6586	0.1758	139	153
1	175.0000	5.0000	9	0	16.8391	16.4596	141.7165	0.2742	140	153
1	176.0000	5.0000	9	0	16.3469	16.4445	142.1816	0.2844	137	156
1	177.0000	5.0000	10	0	16.1248	16.3473	142.5143	0.1584	138	156
1	178.0000	5.0000	9	0	15.6562	16.3074	142.7626	0.3101	140	158
1	179.0000	5.0000	10	0	15.8110	16.2804	142.7362	0.2878	138	160
1	180.0000	5.0000	9	0	15.5107	16.2258	143.2326	0.2717	145	154
1	181.0000	5.0000	10	0	15.3497	16.1426	143.2651	0.1577	133	152
1	182.0000	5.0000	10	0	14.6397	16.0786	143.8461	0.1954	135	155
1	183.0000	5.0000	9	0	14.1574	15.9758	144.3038	0.1718	135	154
1	184.0000	5.0000	10	0	14.6741	15.9494	143.8908	0.1982	133	162
1	185.0000	5.0000	10	0	14.4465	15.9499	144.0973	0.2418	132	158
1	186.0000	5.0000	9	0	14.1556	15.9480	144.3790	0.1803	139	157
1	187.0000	5.0000	10	0	13.9103	15.9395	144.5758	0.1647	137	152
1	188.0000	5.0000	10	0	13.0568	15.7554	145.4283	0.1596	138	156
1	189.0000	5.0000	10	0	12.4222	15.6382	146.0697	0.1625	140	160
1	190.0000	5.0000	10	0	12.2746	15.5856	146.1294	0.2201	139	152
1	191.0000	5.0000	10	0	12.8591	15.6664	145.5622	0.2116	140	159
1	192.0000	5.0000	10	0	12.7670	15.7297	145.6243	0.1898	143	158
1	193.0000	5.0000	10	0	12.8016	15.7273	145.5534	0.1975	139	153
1	194.0000	5.0000	10	0	12.6630	15.7734	145.6869	0.2851	140	157
1	195.0000	5.0000	10	0	13.3134	15.7754	145.1116	0.2129	138	152
1	196.0000	5.0000	10	0	13.0563	15.7915	145.3081	0.2090	133	156
1	197.0000	5.0000	9	0	13.5818	15.8589	144.9917	0.2437	131	151
1	198.0000	5.0000	9	0	14.4959	15.9216	144.2183	0.3251	133	149
1	199.0000	5.0000	10	0	14.1990	15.9195	144.4981	0.2201	122	134
1	200.0000	5.0000	9	0	14.5140	16.0289	144.2225	0.5614	126	129
1	201.0000	5.0000	9	0	16.2008	16.4560	142.6419	0.1669	139	147
1	202.0000	5.0000	10	0	16.4109	16.5110	142.3128	0.1830	136	153
1	203.0000	5.0000	9	0	16.4892	16.5355	142.3060	0.1251	137	154
1	204.0000	5.0000	9	0	16.3877	16.5493	142.2945	0.2233	138	158
1	205.0000	5.0000	9	0	16.5768	16.5931	142.0926	0.1889	159	156
1	206.0000	5.0000	9	0	16.8289	16.5617	141.8063	0.1876	139	161
1	207.0000	5.0000	9	0	15.8634	16.2896	142.9847	0.3872	135	138
1	208.0000	5.0000	8	0	13.2946	15.6829	145.4197	0.3399	134	138
1	209.0000	5.0000	9	0	15.8034	16.4550	143.0593	0.2224	138	153
1	210.0000	5.0000	9	0	15.5743	16.3991	143.1972	0.2484	142	159
1	211.0000	5.0000	10	0	15.8604	16.3939	143.0215	0.1805	139	157
1	212.0000	5.0000	10	0	15.6044	16.3043	143.1617	0.2499	141	158
1	213.0000	5.0000	10	0	14.6633	16.1262	144.2197	0.2113	134	152
1	214.0000	5.0000	9	0	15.2203	16.2865	143.6501	0.1321	134	154
1	215.0000	5.0000	10	0	15.1347	16.2915	143.8020	0.1960	145	160
1	216.0000	5.0000	9	0	15.2535	16.2717	143.6430	0.1437	134	157
1	217.0000	5.0000	10	0	15.4285	16.3715	143.5718	0.2084	141	153
1	218.0000	5.0000	10	0	15.4510	16.3216	143.5257	0.2549	134	155
1	219.0000	5.0000	10	0	15.3813	16.3736	143.6477	0.1585	138	165
1	220.0000	5.0000	9	0	15.0238	16.2484	143.9121	0.2092	135	154
1	221.0000	5.0000	9	0	14.4172	16.1673	144.5266	0.2110	131	162
1	222.0000	5.0000	10	0	13.9939	16.1310	144.8760	0.2010	137	155
1	223.0000	5.0000	10	0	14.1699	16.0856	144.6391	0.2073	136	153
1	224.0000	5.0000	9	0	14.5259	16.1601	144.4617	0.1600	137	161
1	225.0000	5.0000	9	0	14.5837	16.1475	144.3681	0.2227	135	158
1	226.0000	5.0000	9	0	15.7889	16.3938	143.0907	0.2316	137	159
1	227.0000	5.0000	9	0	15.5332	16.3606	143.4328	0.1968	135	161
1	228.0000	5.0000	10	0	14.3836	16.1243	144.3437	0.3048	131	158
1	229.0000	5.0000	9	0	14.5807	16.0849	144.4783	0.2955	133	158
1	230.0000	5.0000	9	0	14.3269	16.1531	144.6305	0.1815	131	155
1	231.0000	5.0000	10	0	14.0221	16.1698	144.8030	0.2533	131	155
1	232.0000	5.0000	10	0	14.5927	16.1166	144.2818	0.1668	127	154
1	233.0000	5.0000	10	0	14.0459	16.1320	144.7501	0.1917	129	144
1	234.0000	5.0000	9	0	14.5458	16.0681	144.3440	0.2345	132	147
1	235.0000	5.0000	9	0	15.1443	16.2322	143.7660	0.2316	132	142
1	236.0000	5.0000	9	0	14.6362	16.1874	144.2211	0.2014	135	151
1	237.0000	5.0000	9	0	14.7266	16.1535	144.2158	0.2113	130	148
1	238.0000	5.0000	9	0	14.8220	16.1864	144.2749	0.1292	134	160
1	239.0000	5.0000	10	0	15.0016	16.2108	143.9319	0.2899	139	156
1	240.0000	5.0000	10	0	15.3774	16.3521	143.5814	0.3244	135	153
1	241.0000	5.0000	10	0	15.7666	16.4608	143.3137	0.2140	133	161
1	242.0000	5.0000	9	0	15.8286	16.3552	143.3178	0.1714	142	163
1	243.0000	5.0000	9	0	15.4491	16.3303	143.5998	0.2256	130	156
1	244.0000	5.0000	9	0	16.5771	16.4393	142.3924	0.4677	161	144
1	245.0000	5.0000	9	0	18.6477	17.0575	140.6154	0.1946	136	151
1	246.0000	5.0000	9	0	18.7784	17.1153	140.6351	0.1714	137	155
1	247.0000	5.0000	10	0	18.9000	17.1688	140.4165	0.1939	136	155
1	248.0000	5.0000	9	0	18.2819	17.0549	140.9734	0.2324	136	156
1	249.0000	5.0000	9	0	17.6900	16.7001	141.5428	0.1767	129	159
1	250.0000	5.0000	9	0	15.9314	16.5658	143.3097	0.2419	133	168
1	251.0000	5.0000	9	0	15.9168	16.5324	143.3312	0.1983	134	161
1	252.0000	5.0000	9	0	15.7629	16.4419	143.5049	0.1334	134	163
1	253.0000	5.0000	9	0	15.7322	16.3705	143.3704	0.1900	134	164
1	254.0000	5.0000	9	0	15.1846	16.3651	143.7946	0.2499	137	161
1	255.0000	5.0000	10	0	15.5216	16.3534	143.6246	0.1616	132	158
1	256.0000	5.0000	9	0	15.7196	16.3836	143.4332	0.1814	141	161
1	257.0000	5.0000	9	0	16.0842	16.4424	143.1575	0.1725	139	156
1	258.0000	5.0000	9	0	16.7770	16.6175	142.3289	0.3386	134	157
1	259.0000	5.0000	9	0	17.9505	16.9011	141.1740	0.2961	138	153
1	260.0000	5.0000	9	0	18.2227	16.9196	140.9257	0.2181	130	155
1	261.0000	5.0000	9	0	17.2476	16.7494	141.8581	0.2027	133	160
1	262.0000	5.0000	10	0	16.2715	16.5430	142.9110	0.1795	129	155
1	263.0000	5.0000	9	0	15.7286	16.3716	143.4259	0.2045	136	164
1	264.0000	5.0000	9	0	15.5729	16.3999	143.6344	0.2400	135	166
1	265.0000	5.0000	9	0	15.6383	16.3883	143.5748	0.1874	134	159
1	266.0000	5.0000	9	0	16.1136	16.4145	143.0253	0.1714	133	160
1	267.0000	5.0000	9	0	16.1746	16.5019	143.0454	0.1955	136	158
1	268.0000	5.0000	9	0	16.6703	16.6236	142.5088	0.2010	140	157
1	269.0000	5.0000	9	0	17.0031	16.6709	142.2381	0.1543	135	159
1	270.0000	5.0000	9	0	16.4209	16.6103	142.7392	0.1648	137	158
1	271.0000	5.0000	9	0	16.4543	16.5248	142.6882	0.1962	135	160
1	272.0000	5.0000	10	0	16.2993	16.4103	142.8694	0.2311	132	160
1	273.0000	5.0000	9	0	16.3014	16.4517	142.7168	0.2068	134	152
1	274.0000	5.0000	9	0	16.5699	16.5951	142.5586	0.2654	133	158
1	275.0000	5.0000	9	0	16.7780	16.6112	142.4572	0.1864	131	159
1	276.0000	5.0000	9	0	17.3170	16.7234	141.8615	0.2811	134	153
1	277.0000	5.0000	9	0	17.3063	16.6997	141.9145	0.1908	128	148
1	278.0000	5.0000	9	0	16.8914	16.7211	142.2490	0.1858	132	158
1	279.0000	5.0000	10	0	16.5345	16.6664	142.6357	0.1940	140	165
1	280.0000	5.0000	9	0	16.9699	16.6805	142.2363	0.2027	134	162
1	281.0000	5.0000	9	0	16.6385	16.6272	142.5479	0.1778	129	158
1	282.0000	5.0000	9	0	16.4696	16.6197	142.7452	0.1619	139	161
1	283.0000	5.0000	9	0	17.8950	16.7268	141.3024	0.3818	136	160
1	284.0000	5.0000	10	0	18.6716	16.9673	140.5863	0.1671	135	153
1	285.0000	5.0000	9	0	18.0882	16.9508	141.0571	0.2903	133	161
1	286.0000	5.0000	9	0	18.3994	17.0253	140.9051	0.1725	134	164
1	287.0000	5.0000	9	0	18.1486	17.0376	141.0353	0.2794	140	155
1	288.0000	5.0000	9	0	18.9149	17.1489	140.4296	0.2174	140	156
1	289.0000	5.0000	9	0	19.0336	17.1648	140.3621	0.1407	137	159
1	290.0000	5.0000	9	0	18.6862	17.1103	140.6527	0.1792	140	163
1	291.0000	5.0000	9	0	18.5227	17.0652	140.7813	0.1609	138	164
1	292.0000	5.0000	9	0	18.2851	16.9734	141.0213	0.2519	132	161
1	293.0000	5.0000	9	0	17.7687	16.9592	141.6308	0.1804	135	164
1	294.0000	5.0000	9	0	18.1178	17.0142	141.1548	0.2224	134	163
1	295.0000	5.0000	9	0	18.5374	16.9865	140.9388	0.2025	131	154
1	296.0000	5.0000	9	0	18.8786	17.0529	140.4202	0.2649	132	154
1	297.0000	5.0000	9	0	19.1882	17.2022	140.1456	0.1425	137	157
1	298.0000	5.0000	9	0	19.5422	17.2699	139.7519	0.2480	141	165
1	299.0000	5.0000	9	0	19.5187	17.2617	139.8551	0.1781	136	154
1	300.0000	5.0000	9	0	20.3688	17.3508	138.9213	0.2462	135	146
1	301.0000	5.0000	10	0	19.7542	17.2699	139.3984	0.4499	151	128
1	302.0000	5.0000	9	0	19.7568	17.3278	139.5572	0.2747	136	146
1	303.0000	5.0000	9	0	19.6845	17.3489	139.5868	0.2832	134	148
1	304.0000	5.0000	9	0	19.2323	17.2225	140.1515	0.1721	140	156
1	305.0000	5.0000	9	0	19.0504	17.1782	140.3376	0.1608	140	158
1	306.0000	5.0000	9	0	19.0766	17.1540	140.2520	0.1502	136	159
1	307.0000	5.0000	9	0	19.0616	17.2074	140.3047	0.2338	139	164
1	308.0000	5.0000	9	0	19.2457	17.1428	140.1065	0.1106	131	157
1	309.0000	5.0000	10	0	18.8614	17.0682	140.4374	0.1905	136	147
1	310.0000	5.0000	9	0	18.6278	17.0571	140.6939	0.1835	130	145
1	311.0000	5.0000	9	0	18.6136	17.0462	140.6648	0.1623	133	157
1	312.0000	5.0000	9	0	18.4508	17.0714	140.7690	0.1675	136	157
1	313.0000	5.0000	9	0	18.6861	17.0191	140.6493	0.1919	130	156
1	314.0000	5.0000	10	0	18.0497	16.9986	141.1408	0.2507	133	166
1	315.0000	5.0000	9	0	18.2218	16.8982	140.9759	0.2019	130	155
1	316.0000	5.0000	9	0	18.1255	16.9282	141.0269	0.2544	132	157
1	317.0000	5.0000	9	0	18.2320	16.9666	140.8954	0.2292	128	165
1	318.0000	5.0000	9	0	18.8430	17.0272	140.3958	0.3332	133	159
1	319.0000	5.0000	9	0	19.2899	17.1166	139.8956	0.3003	130	153
1	320.0000	5.0000	9	0	19.7837	17.2430	139.4371	0.2189	132	156
1	321.0000	5.0000	9	0	20.2361	17.3483	139.1040	0.1892	138	155
1	322.0000	5.0000	9	0	20.4400	17.3350	138.9510	0.1766	138	153
1	323.0000	5.0000	9	0	19.8297	17.2881	139.5539	0.2100	134	159
1	324.0000	5.0000	10	0	19.4388	17.2728	139.8578	0.1714	139	167
1	325.0000	5.0000	9	0	19.3358	17.0419	139.6238	0.4339	134	160
1	326.0000	5.0000	9	0	17.9239	16.7507	141.2303	0.3302	126	149
1	327.0000	5.0000	9	0	17.3047	16.5534	141.6144	0.1994	130	155
1	328.0000	5.0000	9	0	16.5394	16.4114	142.4000	0.1898	129	152
1	329.0000	5.0000	10	0	16.3379	16.3255	142.5313	0.2876	141	154
1	330.0000	5.0000	9	0	16.5014	16.3586	142.4844	0.2121	137	145
1	331.0000	5.0000	10	0	16.0177	16.3761	142.8938	0.1582	137	159
1	332.0000	5.0000	9	0	16.0956	16.3218	142.8606	0.1645	131	156
1	333.0000	5.0000	9	0	16.4455	16.3152	142.6088	0.1458	145	154
1	334.0000	5.0000	9	0	16.3310	16.2899	142.7790	0.1982	130	156
1	335.0000	5.0000	10	0	16.3748	16.3913	142.5841	0.1922	131	153
1	336.0000	5.0000	9	0	16.0536	16.3023	143.1120	0.1710	136	157
1	337.0000	5.0000	10	0	15.9986	16.2037	143.1189	0.1456	133	154
1	338.0000	5.0000	9	0	16.3235	16.2189	142.7970	0.3153	129	147
1	339.0000	5.0000	9	0	16.2046	16.1764	142.8709	0.2546	135	159
1	340.0000	5.0000	9	0	16.2264	16.1620	142.9549	0.1342	137	153
1	341.0000	5.0000	10	0	16.4596	16.1986	142.7208	0.2367	133	153
1	342.0000	5.0000	10	0	15.9461	16.1989	143.1892	0.1616	137	156
1	343.0000	5.0000	10	0	15.4377	15.9806	143.7408	0.1904	132	153
1	344.0000	5.0000	10	0	15.8418	15.9636	143.2615	0.2200	126	146
1	345.0000	5.0000	9	0	15.1722	15.8552	143.9555	0.1292	129	151
1	346.0000	5.0000	10	0	15.2188	15.9090	143.9016	0.1691	131	156
1	347.0000	5.0000	9	0	15.3807	15.8836	143.8755	0.1925	133	160
1	348.0000	5.0000	9	0	14.7046	15.8267	144.4423	0.1397	134	156
1	349.0000	5.0000	10	0	14.5972	15.7398	144.5027	0.2296	139	158
1	350.0000	5.0000	10	0	14.5590	15.7770	144.5872	0.1460	137	155
1	351.0000	5.0000	10	0	14.6746	15.7128	144.4968	0.2385	132	156
1	352.0000	5.0000	10	0	14.4374	15.7124	144.7067	0.1862	135	147
1	353.0000	5.0000	10	0	15.2717	15.8305	144.0052	0.2648	138	157
1	354.0000	5.0000	10	0	15.4019	15.8963	143.9082	0.2339	133	151
1	355.0000	5.0000	9	0	16.3476	15.9841	142.8473	0.1758	130	153
1	356.0000	5.0000	10	0	16.3272	15.9951	142.9990	0.2020	128	152
1	357.0000	5.0000	9	0	16.8536	16.0401	142.3227	0.2445	132	155
1	358.0000	5.0000	9	0	17.3384	16.0881	141.9487	0.2499	128	157
1	359.0000	5.0000	9	0	16.6090	16.0812	142.6180	0.2170	124	153
1	360.0000	5.0000	9	0	16.6928	16.1993	142.3119	0.2627	132	160
1	361.0000	5.0000	10	0	18.0046	16.2887	141.4079	0.1591	130	157
1	362.0000	5.0000	10	0	18.0358	16.3045	141.4172	0.1641	131	152
1	363.0000	5.0000	9	0	18.1883	16.2226	141.2623	0.1973	135	160
1	364.0000	5.0000	10	0	18.1570	16.2458	141.3278	0.2121	141	162
1	365.0000	5.0000	9	0	18.0134	16.2267	141.4893	0.2225	129	162
1	366.0000	5.0000	9	0	17.5841	16.2014	141.8483	0.1974	125	162
1	367.0000	5.0000	10	0	17.6853	16.1520	141.8023	0.1944	131	154
1	368.0000	5.0000	9	0	18.1366	16.1812	141.3798	0.1510	126	156
1	369.0000	5.0000	10	0	18.5279	16.2258	140.9127	0.1833	128	155
1	370.0000	5.0000	9	0	19.3175	16.3526	140.2929	0.2545	133	150
1	371.0000	5.0000	9	0	19.4149	16.3678	140.3881	0.2595	130	151
1	372.0000	5.0000	9	0	19.0122	16.3568	140.8783	0.2419	131	154
1	373.0000	5.0000	10	0	18.7218	16.3393	141.1177	0.2136	135	155
1	374.0000	5.0000	9	0	18.4074	16.1786	141.3199	0.2418	129	154
1	375.0000	5.0000	10	0	18.0887	16.1333	141.7397	0.1708	129	154
1	376.0000	5.0000	10	0	17.8270	16.0962	142.1273	0.1631	137	158
1	377.0000	5.0000	9	0	17.7044	16.0565	142.0987	0.1983	134	156
1	378.0000	5.0000	9	0	17.6807	15.9697	142.2204	0.1364	130	160
1	379.0000	5.0000	10	0	17.9570	16.0523	141.9594	0.1421	130	160
1	380.0000	5.0000	9	0	17.6190	15.9623	142.3154	0.1294	128	159
1	381.0000	5.0000	9	0	17.9981	15.8759	141.8679	0.2074	116	134
1	382.0000	5.0000	9	0	17.6127	15.8103	142.2306	0.2062	122	132
1	383.0000	5.0000	9	0	17.7573	15.8580	142.1704	0.2293	126	144
1	384.0000	5.0000	9	0	17.1067	15.7855	142.7558	0.1529	132	155
1	385.0000	5.0000	10	0	17.1794	15.8176	142.7189	0.3243	128	153
1	386.0000	5.0000	10	0	16.8830	15.6995	142.9662	0.2361	134	160
1	387.0000	5.0000	9	0	16.4340	15.5552	143.4671	0.1707	131	159
1	388.0000	5.0000	9	0	16.1319	15.5006	143.8018	0.1731	126	158
1	389.0000	5.0000	9	0	16.0626	15.5707	143.8108	0.1814	126	154
1	390.0000	5.0000	10	0	16.3201	15.5400	143.5827	0.2055	127	165
1	391.0000	5.0000	10	0	16.3654	15.5676	143.6365	0.2521	129	157
1	392.0000	5.0000	9	0	16.3875	15.5134	143.5012	0.1457	132	158
1	393.0000	5.0000	10	0	16.6260	15.5543	143.3206	0.1848	128	149
1	394.0000	5.0000	9	0	16.6302	15.5536	143.2707	0.1876	130	161
1	395.0000	5.0000	9	0	16.5697	15.5741	143.3420	0.1499	131	158
1	396.0000	5.0000	9	0	16.2531	15.5002	143.6295	0.1921	130	159
1	397.0000	5.0000	9	0	16.1831	15.4020	143.5653	0.2259	134	163
1	398.0000	5.0000	9	0	15.2272	15.2829	144.3933	0.1743	131	156
1	399.0000	5.0000	9	0	14.9377	15.2505	144.7768	0.2448	140	154
1	400.0000	5.0000	9	0	14.8028	15.1125	144.8862	0.2892	128	156
1	401.0000	5.0000	9	0	14.7071	15.1055	144.9282	0.1990	126	150
1	402.0000	5.0000	10	0	15.0976	15.1231	144.5779	0.1524	132	143
1	403.0000	5.0000	9	0	15.2710	15.1333	144.4225	0.1556	127	147
1	404.0000	5.0000	9	0	14.5260	15.0590	145.1359	0.1581	128	149
1	405.0000	5.0000	9	0	15.2142	15.0724	144.4568	0.2087	124	142
1	406.0000	5.0000	9	0	15.1889	15.0096	144.4652	0.2038	122	141
1	407.0000	5.0000	8	0	14.8551	14.9802	144.8568	0.1834	124	141
1	408.0000	5.0000	8	0	14.9567	14.9983	144.7278	0.1899	129	145
1	409.0000	5.0000	9	0	15.0075	15.0120	144.6245	0.1571	133	139
1	410.0000	5.0000	9	0	18.0475	15.5623	142.0734	0.3740	138	140
1	411.0000	5.0000	10	0	18.5012	15.5702	141.6553	0.1570	133	144
1	412.0000	5.0000	9	0	18.1389	15.4878	141.9139	0.2494	140	157
1	413.0000	5.0000	9	0	18.2295	15.4422	141.8815	0.2622	138	147
1	414.0000	5.0000	10	0	18.2558	15.4245	141.9371	0.2004	134	150
1	415.0000	5.0000	9	0	18.5741	15.4941	141.6816	0.1484	132	145
1	416.0000	5.0000	10	0	18.1563	15.3739	141.9798	0.1770	133	150
1	417.0000	5.0000	10	0	18.4080	15.3823	141.8745	0.1472	125	154
1	418.0000	5.0000	10	0	17.8467	15.3514	142.3440	0.2859	122	148
1	419.0000	5.0000	10	0	18.0614	15.3262	142.1008	0.2641	129	149
1	420.0000	5.0000	10	0	17.1066	15.0403	143.2744	0.2377	134	158
1	421.0000	5.0000	9	0	16.8987	15.0180	143.6372	0.1726	131	154
1	422.0000	5.0000	9	0	16.5611	14.8746	143.9091	0.1612	144	156
1	423.0000	5.0000	10	0	17.3889	15.0046	143.1356	0.2059	131	158
1	424.0000	5.0000	10	0	17.3683	14.8005	143.1858	0.2016	140	151
1	425.0000	5.0000	10	0	17.7638	14.9143	142.6956	0.1649	139	153
1	426.0000	5.0000	10	0	17.5195	14.8119	142.9565	0.1628	134	146
1	427.0000	5.0000	9	0	17.2547	14.7906	143.2075	0.1552	126	140
1	428.0000	5.0000	8	0	17.4057	14.8435	143.1558	0.1695	137	149
1	429.0000	5.0000	10	0	17.8567	14.9327	142.7988	0.1852	129	139
1	430.0000	5.0000	10	0	17.8807	14.9167	142.7759	0.1226	126	141
1	431.0000	5.0000	9	0	18.0814	14.8503	142.5842	0.2258	129	150
1	432.0000	5.0000	9	0	17.7263	14.8580	142.9420	0.2150	135	158
1	433.0000	5.0000	9	0	18.1987	14.8780	142.5310	0.2221	132	162
1	434.0000	5.0000	10	0	18.2066	14.8556	142.5862	0.1848	130	153
1	435.0000	5.0000	10	0	18.3212	14.8671	142.4282	0.1822	139	156
1	436.0000	5.0000	10	0	18.2883	14.8134	142.4613	0.1497	129	150
1	437.0000	5.0000	9	0	18.1770	14.7637	142.5943	0.2045	131	147
1	438.0000	5.0000	9	0	19.9477	15.0673	140.8920	0.3484	133	134
1	439.0000	5.0000	9	0	21.7250	15.5086	139.3271	0.2311	132	137
1	440.0000	5.0000	10	0	21.5187	15.5208	139.5665	0.1807	133	148
1	441.0000	5.0000	10	0	21.2901	15.4742	139.8444	0.1967	126	145
1	442.0000	5.0000	10	0	21.0199	15.3624	140.1184	0.2234	128	147
1	443.0000	5.0000	10	0	21.0770	15.3552	140.1474	0.1675	130	158
1	444.0000	5.0000	10	0	20.7367	15.2791	140.4826	0.1597	130	156
1	445.0000	5.0000	10	0	20.6059	15.2423	140.7388	0.1852	126	152
1	446.0000	5.0000	10	0	20.7577	15.2312	140.6091	0.1896	128	158
1	447.0000	5.0000	10	0	21.1910	15.2496	139.8905	0.3831	122	140
1	448.0000	5.0000	10	0	22.6527	15.6643	138.6719	0.2349	131	142
1	449.0000	5.0000	9	0	22.5434	15.6090	138.8421	0.1770	130	142
1	450.0000	5.0000	9	0	22.4796	15.5435	138.8582	0.1606	134	148
1	451.0000	5.0000	10	0	22.1206	15.4940	139.0057	0.2717	131	149
1	452.0000	5.0000	10	0	22.1644	15.5809	139.1242	0.2391	127	149
1	453.0000	5.0000	10	0	21.6639	15.4971	139.5542	0.1778	139	149
1	454.0000	5.0000	9	0	21.7399	15.4082	139.5028	0.2762	130	147
1	455.0000	5.0000	10	0	21.7621	15.5078	139.5968	0.2286	124	145
1	456.0000	5.0000	10	0	21.6213	15.4354	139.6697	0.1909	127	155
1	457.0000	5.0000	10	0	21.2830	15.4656	139.9874	0.1817	122	153
1	458.0000	5.0000	10	0	21.1196	15.3507	140.1696	0.1227	124	150
1	459.0000	5.0000	10	0	21.2485	15.3875	139.9991	0.2061	126	153
1	460.0000	5.0000	10	0	21.1802	15.3846	140.0225	0.2004	127	153
1	461.0000	5.0000	10	0	20.7143	15.2994	140.5446	0.1470	131	152
1	462.0000	5.0000	10	0	20.6883	15.2679	140.6183	0.2134	127	158
1	463.0000	5.0000	10	0	20.7663	15.2330	140.5137	0.1773	129	153
1	464.0000	5.0000	10	0	20.3760	15.1532	140.9380	0.1705	126	151
1	465.0000	5.0000	10	0	20.2448	15.1620	141.0403	0.1587	124	148
1	466.0000	5.0000	10	0	20.5309	15.1669	140.6231	0.1618	127	157
1	467.0000	5.0000	10	0	20.0635	15.1304	141.1522	0.1512	133	157
1	468.0000	5.0000	10	0	20.4753	15.1908	140.7570	0.1718	131	154
1	469.0000	5.0000	9	0	19.8954	15.0788	141.2790	0.2292	128	144
1	470.0000	5.0000	9	0	20.2394	15.0924	141.0137	0.1912	124	153
1	471.0000	5.0000	9	0	20.0437	15.1640	141.1228	0.3867	129	138
1	472.0000	5.0000	9	0	21.7275	15.4874	139.7029	0.2327	127	143
1	473.0000	5.0000	9	0	21.5569	15.5315	139.9308	0.2966	134	150
1	474.0000	5.0000	10	0	21.9967	15.6741	139.7396	0.1763	137	150
1	475.0000	5.0000	10	0	21.4073	15.6056	139.9939	0.3498	136	150
1	476.0000	5.0000	9	0	21.5596	15.6441	140.0539	0.2733	137	155
1	477.0000	5.0000	9	0	21.1770	15.6732	140.4702	0.2207	133	158
1	478.0000	5.0000	10	0	21.4523	15.6380	140.1518	0.2254	143	153
1	479.0000	5.0000	10	0	21.7201	15.6945	139.8111	0.3630	137	149
1	480.0000	5.0000	10	0	21.2338	15.6644	140.5011	0.2188	133	153
1	481.0000	5.0000	9	0	21.3113	15.7105	140.3258	0.2101	130	148
1	482.0000	5.0000	9	0	21.3259	15.6734	140.5064	0.2130	135	157
1	483.0000	5.0000	9	0	20.8843	15.6622	140.9827	0.1388	133	151
1	484.0000	5.0000	9	0	20.9010	15.7340	140.9997	0.2077	127	146
1	485.0000	5.0000	9	0	21.0201	15.7606	140.7634	0.2216	129	149
1	486.0000	5.0000	9	0	20.7903	15.7643	140.9907	0.1233	127	147
1	487.0000	5.0000	10	0	20.8603	15.8282	141.0150	0.1711	136	147
1	488.0000	5.0000	9	0	21.0691	16.1010	140.6693	0.3102	127	150
1	489.0000	5.0000	9	0	21.2947	16.0818	140.6180	0.1723	132	149
1	490.0000	5.0000	10	0	20.8673	16.2342	140.8700	0.2453	132	148
1	491.0000	5.0000	9	0	21.2292	16.2617	140.5751	0.1644	133	143
1	492.0000	5.0000	9	0	21.0598	16.2895	140.7711	0.1717	126	145
1	493.0000	5.0000	10	0	20.7438	16.2565	141.0020	0.1963	136	143
1	494.0000	5.0000	9	0	20.8326	16.2612	140.9170	0.1955	129	146
1	495.0000	5.0000	9	0	21.1073	16.2738	140.6575	0.1162	133	148
1	496.0000	5.0000	9	0	20.8279	16.3202	140.7693	0.2317	137	147
1	497.0000	5.0000	9	0	21.1511	16.4224	140.5254	0.1639	128	140
1	498.0000	5.0000	10	0	21.3449	16.3742	140.3279	0.3639	126	145
1	499.0000	5.0000	9	0	21.1358	16.4140	140.6444	0.1610	135	149
1	500.0000	5.0000	9	0	21.0158	16.4454	140.7459	0.1803	132	150
1	501.0000	5.0000	9	0	21.1177	16.4142	140.7637	0.1377	129	151
1	502.0000	5.0000	9	0	21.2265	16.4807	140.5438	0.1833	130	148
1	503.0000	5.0000	9	0	21.9137	16.5920	139.8828	0.1699	129	145
1	504.0000	5.0000	9	0	21.8055	16.6257	139.9680	0.1926	127	150
1	505.0000	5.0000	10	0	21.3648	16.5829	140.4249	0.2851	129	155
1	506.0000	5.0000	10	0	21.4260	16.5676	140.3634	0.2362	129	146
1	507.0000	5.0000	9	0	21.1648	16.5943	140.6683	0.1580	128	151
1	508.0000	5.0000	9	0	21.0904	16.5024	140.7289	0.1790	128	148
1	509.0000	5.0000	9	0	20.9846	16.5734	140.7703	0.2279	127	151
1	510.0000	5.0000	10	0	20.9656	16.5547	140.8404	0.1806	129	151
1	511.0000	5.0000	9	0	20.5296	16.5060	141.4007	0.1815	132	152
1	512.0000	5.0000	9	0	19.3018	16.0387	142.3993	0.3750	131	145
1	513.0000	5.0000	10	0	18.5302	16.0362	143.1735	0.2841	131	148
1	514.0000	5.0000	10	0	18.4611	16.0138	143.3887	0.1803	132	146
1	515.0000	5.0000	10	0	18.1408	16.0179	143.6695	0.3252	125	145
1	516.0000	5.0000	9	0	18.7143	16.1379	143.1044	0.2063	128	143
1	517.0000	5.0000	9	0	18.4697	16.0966	143.4223	0.1769	136	154
1	518.0000	5.0000	9	0	18.9378	16.2019	142.8997	0.2396	124	147
1	519.0000	5.0000	9	0	19.9258	16.2488	142.2716	0.2832	131	144
1	520.0000	5.0000	10	0	19.3642	16.4428	143.3514	0.1567	132	145
1	521.0000	5.0000	9	0	19.4575	16.4398	143.4714	0.2557	130	152
1	522.0000	5.0000	9	0	18.2183	16.1639	144.7233	0.2047	126	150
1	523.0000	5.0000	10	0	17.3811	16.1163	145.5672	0.2093	132	154
1	524.0000	5.0000	9	0	16.9789	16.0495	146.1022	0.1834	128	151
1	525.0000	5.0000	10	0	16.4668	15.9802	146.6053	0.1545	130	158
1	526.0000	5.0000	10	0	15.6968	15.8209	147.2843	0.1692	135	156
1	527.0000	5.0000	9	0	15.2168	15.7491	147.9371	0.1942	121	153
1	528.0000	5.0000	10	0	14.6908	15.7529	148.3870	0.1830	126	152
1	529.0000	5.0000	9	0	15.0149	15.5985	148.0156	0.3273	128	152
1	530.0000	5.0000	9	0	13.4860	15.5180	149.3795	0.1932	131	146
1	531.0000	5.0000	9	0	12.9663	15.4738	149.9018	0.2626	128	155
1	532.0000	5.0000	9	0	12.5399	15.3004	150.5019	0.3418	136	144
1	533.0000	5.0000	8	0	12.0128	15.3487	150.7940	0.2680	132	140
1	534.0000	5.0000	9	0	12.2821	15.2295	150.6049	0.1850	127	151
1	535.0000	5.0000	9	0	11.1223	15.0078	151.4997	0.2011	121	142
1	536.0000	5.0000	8	0	10.4566	14.9521	152.2094	0.2084	129	146
1	537.0000	5.0000	9	0	10.4185	14.9348	152.2993	0.1437	135	142
1	538.0000	5.0000	8	0	10.2695	14.9018	152.5012	0.1588	133	149
1	539.0000	5.0000	8	0	10.0852	14.9089	152.7072	0.1447	132	143
1	540.0000	5.0000	8	0	10.1713	14.8705	152.6470	0.0890	136	150
1	541.0000	5.0000	8	0	10.4071	14.9033	152.4657	0.1293	136	149
1	542.0000	5.0000	8	0	10.5263	14.9542	152.2573	0.2350	140	151
1	543.0000	5.0000	8	0	10.6880	14.8686	152.0688	0.2564	132	150
1	544.0000	5.0000	8	0	10.6003	14.9579	152.1959	0.1619	135	151
1	545.0000	5.0000	8	0	10.3772	14.9597	152.3649	0.1834	133	151
1	546.0000	5.0000	8	0	9.8212	14.8077	152.8267	0.1547	134	151
1	547.0000	5.0000	8	0	7.4445	14.6619	155.1102	0.1490	130	154
1	548.0000	5.0000	8	0	6.9531	14.6355	155.6735	0.1678	134	151
1	549.0000	5.0000	8	0	7.6789	14.6263	154.9034	0.1425	132	152
1	550.0000	5.0000	8	0	7.5298	14.5695	155.1239	0.1521	134	147
1	551.0000	5.0000	8	0	7.5654	14.5890	154.9749	0.1982	134	148
1	552.0000	5.0000	8	0	6.8462	14.6567	155.6850	0.2340	141	150
1	553.0000	5.0000	9	0	7.4880	14.6848	155.0644	0.2038	134	156
1	554.0000	5.0000	8	0	7.5638	14.6795	154.8876	0.1703	132	149
1	555.0000	5.0000	9	0	7.6087	14.7016	154.8623	0.1835	131	156
1	556.0000	5.0000	8	0	7.6650	14.6438	154.8449	0.1359	138	148
1	557.0000	5.0000	9	0	7.3476	14.6722	155.1134	0.2108	135	154
1	558.0000	5.0000	9	0	7.0182	14.5456	155.2519	0.2589	134	149
1	559.0000	5.0000	9	0	6.0349	14.5172	156.3479	0.1489	131	153
1	560.0000	5.0000	8	0	5.4957	14.4665	156.8273	0.2996	131	144
1	561.0000	5.0000	9	0	6.2024	14.4819	156.3137	0.1790	130	150
1	562.0000	5.0000	9	0	6.6017	14.5435	155.7717	0.2706	130	147
1	563.0000	5.0000	8	0	7.1388	14.4958	155.4059	0.3449	129	143
1	564.0000	5.0000	9	0	9.1462	15.0694	153.4768	0.2857	136	155
1	565.0000	5.0000	10	0	9.3751	15.0239	153.3731	0.2853	137	148
1	566.0000	5.0000	9	0	10.0474	15.0420	152.6688	0.1738	127	147
1	567.0000	5.0000	9	0	10.1156	15.0478	152.7119	0.2132	134	149
1	568.0000	5.0000	9	0	10.0608	15.0452	152.7634	0.2139	128	149
1	569.0000	5.0000	9	0	10.3660	15.1861	152.3668	0.2718	126	144
1	570.0000	5.0000	8	0	10.6652	15.1861	152.2505	0.1784	130	155
1	571.0000	5.0000	10	0	11.1760	15.2827	151.7703	0.1585	132	150
1	572.0000	5.0000	10	0	11.4110	15.2870	151.3978	0.2706	136	151
1	573.0000	5.0000	9	0	11.5023	15.2888	151.4317	0.1982	135	151
1	574.0000	5.0000	9	0	11.2467	15.2864	151.7582	0.1300	131	159
1	575.0000	5.0000	8	0	10.6370	15.2038	152.3829	0.2223	131	151
1	576.0000	5.0000	10	0	10.8532	15.2770	152.1581	0.1782	128	147
1	577.0000	5.0000	8	0	10.4926	15.1559	152.5563	0.2866	123	141
1	578.0000	5.0000	8	0	11.0359	15.2077	152.0053	0.1143	122	140
1	579.0000	5.0000	8	0	10.8445	15.2279	152.0970	0.1379	124	136
1	580.0000	5.0000	9	0	10.9915	15.2298	152.0224	0.2517	127	134
1	581.0000	5.0000	9	0	10.7529	15.1936	152.3173	0.1641	128	137
1	582.0000	5.0000	9	0	10.8157	15.1971	152.1900	0.1615	120	133
1	583.0000	5.0000	8	0	10.9941	15.1946	151.9272	0.2036	123	137
1	584.0000	5.0000	9	0	11.0811	15.2106	151.9527	0.2061	122	131
1	585.0000	5.0000	8	0	10.9334	15.2297	152.1498	0.1716	123	128
1	586.0000	5.0000	9	0	11.0008	15.2015	151.8850	0.1671	124	134
1	587.0000	5.0000	9	0	10.9752	15.1812	152.0272	0.2345	126	135
1	588.0000	5.0000	9	0	11.3133	15.2252	151.7033	0.2441	125	137
1	589.0000	5.0000	8	0	11.1843	15.2083	151.9323	0.2287	125	134
1	590.0000	5.0000	9	0	11.0898	15.2585	151.9012	0.2792	127	138
1	591.0000	5.0000	8	0	11.5787	15.1896	151.4653	0.2279	128	142
1	592.0000	5.0000	8	0	11.1249	15.2090	151.9423	0.1803	128	145
1	593.0000	5.0000	9	0	11.3960	15.2870	151.7409	0.1730	124	141
1	594.0000	5.0000	9	0	11.2084	15.3255	151.9249	0.2111	130	138
1	595.0000	5.0000	8	0	10.8121	15.2841	152.3301	0.2516	129	137
1	596.0000	5.0000	9	0	11.3156	15.3456	151.6618	0.2513	125	138
1	597.0000	5.0000	9	0	11.2293	15.3473	151.9449	0.2257	125	136
1	598.0000	5.0000	9	0	12.0238	15.4940	151.0263	0.1648	130	133
1	599.0000	5.0000	9	0	11.4777	15.4905	151.5570	0.1481	123	129
1	600.0000	5.0000	9	0	12.1654	15.2366	151.0178	0.3561	121	111
1	601.0000	5.0000	8	0	12.8377	15.3298	150.3581	0.3943	127	122
1	602.0000	5.0000	8	0	12.7642	15.2317	150.4882	0.2667	122	119
1	603.0000	5.0000	9	0	12.5501	15.2617	150.8537	0.2403	117	120
1	604.0000	5.0000	9	0	14.1396	15.5090	149.1357	0.3907	117	131
1	605.0000	5.0000	8	0	13.5631	15.4169	149.7071	0.1987	127	129
1	606.0000	5.0000	9	0	13.8808	15.3910	149.4444	0.1570	128	143
1	607.0000	5.0000	9	0	14.1467	15.5443	149.1162	0.1852	129	152
1	608.0000	5.0000	10	0	14.2573	15.5127	148.9234	0.2319	124	148
1	609.0000	5.0000	9	0	14.2808	15.5438	148.8784	0.2255	130	150
1	610.0000	5.0000	10	0	14.5948	15.6691	148.5853	0.2204	127	149
1	611.0000	5.0000	9	0	14.7456	15.7055	148.4178	0.2219	128	146
1	612.0000	5.0000	9	0	14.4218	15.5834	148.7494	0.3313	135	146
1	613.0000	5.0000	9	0	17.5540	15.9593	146.3022	0.1966	129	141
1	614.0000	5.0000	9	0	17.2165	15.7942	146.5842	0.2666	131	140
1	615.0000	5.0000	9	0	17.4459	15.7033	146.5591	0.2416	130	143
1	616.0000	5.0000	10	0	17.0231	15.6508	146.9846	0.2254	120	128
1	617.0000	5.0000	9	0	16.8764	15.8140	147.0481	0.3131	130	126
1	618.0000	5.0000	10	0	17.6167	15.8944	146.2238	0.1836	131	141
1	619.0000	5.0000	9	0	17.2924	15.8585	146.5437	0.2277	134	156
1	620.0000	5.0000	9	0	17.6742	15.9069	146.2344	0.1564	135	149
1	621.0000	5.0000	9	0	17.3035	15.9936	146.5741	0.2129	136	153
1	622.0000	5.0000	9	0	16.6934	15.9154	147.2270	0.2208	138	146
1	623.0000	5.0000	10	0	16.8582	16.0096	147.0055	0.2334	130	127
1	624.0000	5.0000	9	0	17.4007	15.9873	146.5369	0.2199	137	139
1	625.0000	5.0000	9	0	16.7100	15.9740	147.3130	0.2443	128	132
1	626.0000	5.0000	9	0	16.9609	16.0204	146.9805	0.2083	127	125
1	627.0000	5.0000	9	0	17.0847	16.0121	146.9213	0.2410	129	129
1	628.0000	5.0000	9	0	16.8305	16.1399	147.2245	0.2875	127	134
1	629.0000	5.0000	9	0	15.7779	16.1342	148.2547	0.3596	127	127
1	630.0000	5.0000	9	0	15.3310	16.1573	149.0500	0.3945	127	130
1	631.0000	5.0000	9	0	15.6868	16.2133	149.2614	0.2864	133	125
1	632.0000	5.0000	8	0	15.4016	16.2263	149.7448	0.2021	126	126
1	633.0000	5.0000	8	0	14.9604	16.2617	150.1181	0.2515	118	122
1	634.0000	5.0000	9	0	15.0731	16.2431	150.1043	0.1935	130	129
1	635.0000	5.0000	9	0	14.7500	16.3375	150.3534	0.1772	133	139
1	636.0000	5.0000	9	0	15.2808	16.2802	149.8795	0.2607	131	139
1	637.0000	5.0000	9	0	14.5564	16.0929	150.7003	0.2355	124	135
1	638.0000	5.0000	10	0	14.3773	16.0001	150.5392	0.4555	129	134
1	639.0000	5.0000	9	0	13.9279	16.1636	151.1581	0.2972	133	132
1	640.0000	5.0000	9	0	13.6179	16.1387	151.5082	0.4918	120	116
1	641.0000	5.0000	8	0	14.3173	16.1114	150.7959	0.2258	111	109
1	642.0000	5.0000	9	0	13.6482	16.1103	151.4009	0.2214	118	109
1	643.0000	5.0000	8	0	13.6049	15.9337	151.2470	0.5947	105	95
1	644.0000	5.0000	8	0	14.2242	15.9923	150.3603	0.7503	97	89
1	645.0000	5.0000	8	0	14.8790	16.0365	150.1702	0.2558	113	99
1	646.0000	5.0000	8	0	13.8364	16.1609	151.1005	0.3604	111	108
1	647.0000	5.0000	10	0	14.8432	16.1897	149.9005	0.3721	114	113
1	648.0000	5.0000	8	0	14.3584	16.0251	150.8203	0.2510	118	112
1	649.0000	5.0000	9	0	14.6140	15.9202	150.9992	0.5703	116	107
1	650.0000	5.0000	8	0	13.3725	15.7317	151.7147	0.4341	107	100
1	651.0000	5.0000	10	0	14.1702	15.8224	150.9890	0.3388	116	107
1	652.0000	5.0000	9	0	13.7675	15.8338	151.2559	0.3962	114	108
1	653.0000	5.0000	9	0	14.2217	16.0905	151.1182	0.4260	110	108
1	654.0000	5.0000	9	0	13.9455	16.0141	151.0055	0.5689	112	109
1	655.0000	5.0000	8	0	12.5235	15.9363	152.4525	0.2579	108	105
1	656.0000	5.0000	8	0	12.6560	15.9006	152.3490	0.3013	124	119
1	657.0000	5.0000	9	0	11.1126	15.9457	153.7413	0.3089	120	123
1	658.0000	5.0000	9	0	11.7197	16.0780	153.4384	0.3494	135	139
1	659.0000	5.0000	9	0	11.4442	16.0105	153.3011	0.3052	131	146
1	660.0000	5.0000	9	0	11.5789	16.0301	153.3099	0.2263	136	151
1	661.0000	5.0000	9	0	11.3487	15.9671	153.5682	0.2019	136	154
1	662.0000	5.0000	9	0	11.6196	15.9378	153.3161	0.1464	135	151
1	663.0000	5.0000	9	0	11.8607	15.9603	153.1131	0.1630	129	150
1	664.0000	5.0000	8	0	11.6483	15.8823	153.1098	0.4493	121	131
1	665.0000	5.0000	8	0	11.2916	16.0041	153.7933	0.1920	126	131
1	666.0000	5.0000	10	0	10.9469	15.8298	154.1010	0.2672	126	141
1	667.0000	5.0000	10	0	11.2100	15.9606	153.7417	0.1609	134	149
1	668.0000	5.0000	9	0	11.4335	15.9477	153.5777	0.1488	135	154
1	669.0000	5.0000	9	0	11.4103	15.9622	153.5898	0.1923	139	153
1	670.0000	5.0000	9	0	11.0484	15.9397	154.0002	0.1553	134	149
1	671.0000	5.0000	8	0	10.6857	15.9148	154.2767	0.2838	137	142
1	672.0000	5.0000	9	0	9.4968	15.6663	154.8621	0.7532	120	110
1	673.0000	5.0000	9	0	9.9091	15.6364	155.1737	0.3964	103	94
1	674.0000	5.0000	8	0	9.7811	15.7066	155.2132	0.2592	106	100
1	675.0000	5.0000	8	0	10.7991	15.9260	154.0461	0.2085	112	111
1	676.0000	5.0000	7	0	10.6702	15.7050	153.7622	0.5882	116	116
1	677.0000	5.0000	8	0	9.6073	15.6606	155.2165	0.2689	111	108
1	678.0000	5.0000	8	0	10.1175	15.5297	154.7853	0.4499	106	100
1	679.0000	5.0000	7	0	10.5890	15.5174	154.2213	0.4325	89	86
1	680.0000	5.0000	8	0	9.6858	15.6211	154.6956	0.7286	91	85
1	681.0000	5.0000	8	0	7.8763	15.5449	156.6404	0.2157	109	101
1	682.0000	5.0000	8	0	9.6642	15.6916	155.4145	0.7227	106	104
1	683.0000	5.0000	8	0	9.8156	15.5582	154.5670	0.4822	113	99
1	684.0000	5.0000	8	0	9.2186	15.7268	155.5496	0.4748	106	95
1	685.0000	5.0000	8	0	8.7007	15.5100	155.7556	0.5126	113	106
1	686.0000	5.0000	8	0	7.9530	15.6649	156.5120	0.3421	110	112
1	687.0000	5.0000	8	0	8.3258	15.5859	156.0086	0.4159	120	117
1	688.0000	5.0000	8	0	8.2315	15.6799	156.4772	0.2900	123	125
1	689.0000	5.0000	8	0	9.3280	15.7616	155.5393	0.1925	126	131
1	690.0000	5.0000	8	0	9.1180	15.7310	155.5508	0.1970	130	140
1	691.0000	5.0000	8	0	8.9659	15.7326	155.8710	0.1195	127	138
1	692.0000	5.0000	8	0	8.1477	15.6840	156.4787	0.1854	130	136
1	693.0000	5.0000	8	0	8.0006	15.6435	156.6512	0.2027	123	138
1	694.0000	5.0000	8	0	7.5534	15.5823	156.9974	0.2149	124	135
1	695.0000	5.0000	8	0	7.5947	15.5478	157.0427	0.2013	141	127
1	696.0000	5.0000	8	0	8.3443	15.6231	156.4217	0.3073	123	127
1	697.0000	5.0000	8	0	9.6664	15.7422	154.9754	0.4432	127	117
1	698.0000	5.0000	8	0	8.9340	15.8627	155.7316	0.2172	123	129
1	699.0000	5.0000	8	0	8.3861	15.8933	156.4103	0.1846	129	132
1	700.0000	5.0000	8	0	8.3847	15.8236	156.2831	0.1888	135	139
1	701.0000	5.0000	8	0	8.0311	15.6891	156.7362	0.2099	132	137
1	702.0000	5.0000	8	0	8.1393	15.7406	156.5631	0.1545	129	143
1	703.0000	5.0000	8	0	8.2483	15.6561	156.3927	0.1856	135	146
1	704.0000	5.0000	9	0	8.0054	15.6636	156.7178	0.2139	138	139
1	705.0000	5.0000	9	0	8.6623	15.7501	156.0826	0.1824	133	146
1	706.0000	5.0000	8	0	8.7218	15.7873	155.9860	0.1707	131	157
1	707.0000	5.0000	8	0	9.0252	15.7745	155.6732	0.1427	126	146
[truncated: 23,268,387 more chars]
