# Supplementary material for: Intracrystalline deformation microstructures in natural olivine with implications for stress estimation
Source: Sci Rep. 2022 Nov 22;12:20069. doi: 10.1038/s41598-022-24538-2 (PMC9681765; doi:10.1038/s41598-022-24538-2)
Supplement: Supplementary file 4 — Supplementary Information 4. [file 41598_2022_24538_MOESM4_ESM.zip › grain-8.ctf]

Channel Text File
Prj	grain-8
Author	
JobMode	Grid
XCells	1406
YCells	554
XStep	1.0000
YStep	1.0000
AcqE1	0.0000
AcqE2	0.0000
AcqE3	0.0000
Euler angles refer to Sample Coordinate system (CS0)!	Mag	55.0000	Coverage	100	Device	0	KV	20.0000	TiltAngle	70.0000	TiltAxis	0	DetectorOrientationE1	359.9495	DetectorOrientationE2	94.1684	DetectorOrientationE3	0.0421	WorkingDistance	12.2095	InsertionDistance	193.0
Phases	7
4.756;10.207;5.980	90.000;90.000;90.000	Forsterite	3	0			[Forsteri.cry]
18.241;8.830;5.185	90.000;90.000;90.000	Enstatite  Opx AV77	3	0			[Enstatit.cry]
9.746;8.990;5.251	90.000;105.630;90.000	Diopside   CaMgSi2O6	2	0			[Diopside.cry]
8.206;8.206;8.206	90.000;90.000;90.000	Spinel - (Mg,Fe)2SiO4	11	227			American Mineralogist, (1993), vol. 78, 页面 1320-1323
9.922;18.219;5.360	90.000;104.810;90.000	Amphibole	2	12			American Mineralogist, (1993), vol. 78, 页面 746-752
11.507;11.507;11.507	90.000;90.000;90.000	Pyrope	11	230			American Mineralogist, (1975), vol. 60, 页面 218-228
8.194;12.897;14.190	92.980;115.820;91.150	Anorthite	1	2			American Mineralogist, (1973), vol. 58, 页面 665-675
Phase	X	Y	Bands	Error	Euler1	Euler2	Euler3	MAD	BC	BS
0	0.0000	0.0000	0	5	0.0000	0.0000	0.0000	0.0000	0	0
0	1.0000	0.0000	0	5	0.0000	0.0000	0.0000	0.0000	0	0
0	2.0000	0.0000	0	5	0.0000	0.0000	0.0000	0.0000	0	0
0	3.0000	0.0000	0	5	0.0000	0.0000	0.0000	0.0000	0	0
0	4.0000	0.0000	0	5	0.0000	0.0000	0.0000	0.0000	0	0
0	5.0000	0.0000	0	5	0.0000	0.0000	0.0000	0.0000	0	0
0	6.0000	0.0000	0	5	0.0000	0.0000	0.0000	0.0000	0	0
0	7.0000	0.0000	0	5	0.0000	0.0000	0.0000	0.0000	0	0
0	8.0000	0.0000	0	5	0.0000	0.0000	0.0000	0.0000	0	0
0	9.0000	0.0000	0	5	0.0000	0.0000	0.0000	0.0000	0	0
0	10.0000	0.0000	0	5	0.0000	0.0000	0.0000	0.0000	0	0
0	11.0000	0.0000	0	5	0.0000	0.0000	0.0000	0.0000	0	0
0	12.0000	0.0000	0	5	0.0000	0.0000	0.0000	0.0000	0	0
0	13.0000	0.0000	0	5	0.0000	0.0000	0.0000	0.0000	0	0
0	14.0000	0.0000	0	5	0.0000	0.0000	0.0000	0.0000	0	0
0	15.0000	0.0000	0	5	0.0000	0.0000	0.0000	0.0000	0	0
0	16.0000	0.0000	0	5	0.0000	0.0000	0.0000	0.0000	0	0
0	17.0000	0.0000	0	5	0.0000	0.0000	0.0000	0.0000	0	0
0	18.0000	0.0000	0	5	0.0000	0.0000	0.0000	0.0000	0	0
0	19.0000	0.0000	0	5	0.0000	0.0000	0.0000	0.0000	0	0
0	20.0000	0.0000	0	5	0.0000	0.0000	0.0000	0.0000	0	0
0	21.0000	0.0000	0	5	0.0000	0.0000	0.0000	0.0000	0	0
0	22.0000	0.0000	0	5	0.0000	0.0000	0.0000	0.0000	0	0
0	23.0000	0.0000	0	5	0.0000	0.0000	0.0000	0.0000	0	0
0	24.0000	0.0000	0	5	0.0000	0.0000	0.0000	0.0000	0	0
0	25.0000	0.0000	0	5	0.0000	0.0000	0.0000	0.0000	0	0
0	26.0000	0.0000	0	5	0.0000	0.0000	0.0000	0.0000	0	0
0	27.0000	0.0000	0	5	0.0000	0.0000	0.0000	0.0000	0	0
0	28.0000	0.0000	0	5	0.0000	0.0000	0.0000	0.0000	0	0
0	29.0000	0.0000	0	5	0.0000	0.0000	0.0000	0.0000	0	0
0	30.0000	0.0000	0	5	0.0000	0.0000	0.0000	0.0000	0	0
0	31.0000	0.0000	0	5	0.0000	0.0000	0.0000	0.0000	0	0
0	32.0000	0.0000	0	5	0.0000	0.0000	0.0000	0.0000	0	0
0	33.0000	0.0000	0	5	0.0000	0.0000	0.0000	0.0000	0	0
0	34.0000	0.0000	0	5	0.0000	0.0000	0.0000	0.0000	0	0
0	35.0000	0.0000	0	5	0.0000	0.0000	0.0000	0.0000	0	0
0	36.0000	0.0000	0	5	0.0000	0.0000	0.0000	0.0000	0	0
0	37.0000	0.0000	0	5	0.0000	0.0000	0.0000	0.0000	0	0
0	38.0000	0.0000	0	5	0.0000	0.0000	0.0000	0.0000	0	0
0	39.0000	0.0000	0	5	0.0000	0.0000	0.0000	0.0000	0	0
0	40.0000	0.0000	0	5	0.0000	0.0000	0.0000	0.0000	0	0
1	41.0000	0.0000	9	0	174.6492	106.5830	24.6624	0.6986	137	109
1	42.0000	0.0000	8	0	175.4865	106.8101	26.5257	0.4524	131	95
1	43.0000	0.0000	9	0	175.0658	106.6728	25.8101	0.5216	157	128
0	44.0000	0.0000	0	5	0.0000	0.0000	0.0000	0.0000	0	0
0	45.0000	0.0000	0	5	0.0000	0.0000	0.0000	0.0000	0	0
0	46.0000	0.0000	0	5	0.0000	0.0000	0.0000	0.0000	0	0
0	47.0000	0.0000	0	5	0.0000	0.0000	0.0000	0.0000	0	0
0	48.0000	0.0000	0	5	0.0000	0.0000	0.0000	0.0000	0	0
0	49.0000	0.0000	0	5	0.0000	0.0000	0.0000	0.0000	0	0
0	50.0000	0.0000	0	5	0.0000	0.0000	0.0000	0.0000	0	0
0	51.0000	0.0000	0	5	0.0000	0.0000	0.0000	0.0000	0	0
0	52.0000	0.0000	0	5	0.0000	0.0000	0.0000	0.0000	0	0
0	53.0000	0.0000	0	5	0.0000	0.0000	0.0000	0.0000	0	0
0	54.0000	0.0000	0	5	0.0000	0.0000	0.0000	0.0000	0	0
0	55.0000	0.0000	0	5	0.0000	0.0000	0.0000	0.0000	0	0
0	56.0000	0.0000	0	5	0.0000	0.0000	0.0000	0.0000	0	0
0	57.0000	0.0000	0	5	0.0000	0.0000	0.0000	0.0000	0	0
0	58.0000	0.0000	0	5	0.0000	0.0000	0.0000	0.0000	0	0
0	59.0000	0.0000	0	5	0.0000	0.0000	0.0000	0.0000	0	0
0	60.0000	0.0000	0	5	0.0000	0.0000	0.0000	0.0000	0	0
0	61.0000	0.0000	0	5	0.0000	0.0000	0.0000	0.0000	0	0
0	62.0000	0.0000	0	5	0.0000	0.0000	0.0000	0.0000	0	0
0	63.0000	0.0000	0	5	0.0000	0.0000	0.0000	0.0000	0	0
0	64.0000	0.0000	0	5	0.0000	0.0000	0.0000	0.0000	0	0
0	65.0000	0.0000	0	5	0.0000	0.0000	0.0000	0.0000	0	0
0	66.0000	0.0000	0	5	0.0000	0.0000	0.0000	0.0000	0	0
0	67.0000	0.0000	0	5	0.0000	0.0000	0.0000	0.0000	0	0
0	68.0000	0.0000	0	5	0.0000	0.0000	0.0000	0.0000	0	0
0	69.0000	0.0000	0	5	0.0000	0.0000	0.0000	0.0000	0	0
0	70.0000	0.0000	0	5	0.0000	0.0000	0.0000	0.0000	0	0
0	71.0000	0.0000	0	5	0.0000	0.0000	0.0000	0.0000	0	0
0	72.0000	0.0000	0	5	0.0000	0.0000	0.0000	0.0000	0	0
0	73.0000	0.0000	0	5	0.0000	0.0000	0.0000	0.0000	0	0
0	74.0000	0.0000	0	5	0.0000	0.0000	0.0000	0.0000	0	0
0	75.0000	0.0000	0	5	0.0000	0.0000	0.0000	0.0000	0	0
0	76.0000	0.0000	0	5	0.0000	0.0000	0.0000	0.0000	0	0
0	77.0000	0.0000	0	5	0.0000	0.0000	0.0000	0.0000	0	0
0	78.0000	0.0000	0	5	0.0000	0.0000	0.0000	0.0000	0	0
0	79.0000	0.0000	0	5	0.0000	0.0000	0.0000	0.0000	0	0
0	80.0000	0.0000	0	5	0.0000	0.0000	0.0000	0.0000	0	0
0	81.0000	0.0000	0	5	0.0000	0.0000	0.0000	0.0000	0	0
0	82.0000	0.0000	0	5	0.0000	0.0000	0.0000	0.0000	0	0
0	83.0000	0.0000	0	5	0.0000	0.0000	0.0000	0.0000	0	0
0	84.0000	0.0000	0	5	0.0000	0.0000	0.0000	0.0000	0	0
0	85.0000	0.0000	0	5	0.0000	0.0000	0.0000	0.0000	0	0
0	86.0000	0.0000	0	5	0.0000	0.0000	0.0000	0.0000	0	0
0	87.0000	0.0000	0	5	0.0000	0.0000	0.0000	0.0000	0	0
0	88.0000	0.0000	0	5	0.0000	0.0000	0.0000	0.0000	0	0
0	89.0000	0.0000	0	5	0.0000	0.0000	0.0000	0.0000	0	0
0	90.0000	0.0000	0	5	0.0000	0.0000	0.0000	0.0000	0	0
0	91.0000	0.0000	0	5	0.0000	0.0000	0.0000	0.0000	0	0
0	92.0000	0.0000	0	5	0.0000	0.0000	0.0000	0.0000	0	0
0	93.0000	0.0000	0	5	0.0000	0.0000	0.0000	0.0000	0	0
0	94.0000	0.0000	0	5	0.0000	0.0000	0.0000	0.0000	0	0
0	95.0000	0.0000	0	5	0.0000	0.0000	0.0000	0.0000	0	0
0	96.0000	0.0000	0	5	0.0000	0.0000	0.0000	0.0000	0	0
0	97.0000	0.0000	0	5	0.0000	0.0000	0.0000	0.0000	0	0
0	98.0000	0.0000	0	5	0.0000	0.0000	0.0000	0.0000	0	0
0	99.0000	0.0000	0	5	0.0000	0.0000	0.0000	0.0000	0	0
0	100.0000	0.0000	0	5	0.0000	0.0000	0.0000	0.0000	0	0
0	101.0000	0.0000	0	5	0.0000	0.0000	0.0000	0.0000	0	0
0	102.0000	0.0000	0	5	0.0000	0.0000	0.0000	0.0000	0	0
0	103.0000	0.0000	0	5	0.0000	0.0000	0.0000	0.0000	0	0
0	104.0000	0.0000	0	5	0.0000	0.0000	0.0000	0.0000	0	0
0	105.0000	0.0000	0	5	0.0000	0.0000	0.0000	0.0000	0	0
0	106.0000	0.0000	0	5	0.0000	0.0000	0.0000	0.0000	0	0
0	107.0000	0.0000	0	5	0.0000	0.0000	0.0000	0.0000	0	0
0	108.0000	0.0000	0	5	0.0000	0.0000	0.0000	0.0000	0	0
0	109.0000	0.0000	0	5	0.0000	0.0000	0.0000	0.0000	0	0
0	110.0000	0.0000	0	5	0.0000	0.0000	0.0000	0.0000	0	0
0	111.0000	0.0000	0	5	0.0000	0.0000	0.0000	0.0000	0	0
0	112.0000	0.0000	0	5	0.0000	0.0000	0.0000	0.0000	0	0
0	113.0000	0.0000	0	5	0.0000	0.0000	0.0000	0.0000	0	0
0	114.0000	0.0000	0	5	0.0000	0.0000	0.0000	0.0000	0	0
0	115.0000	0.0000	0	5	0.0000	0.0000	0.0000	0.0000	0	0
0	116.0000	0.0000	0	5	0.0000	0.0000	0.0000	0.0000	0	0
0	117.0000	0.0000	0	5	0.0000	0.0000	0.0000	0.0000	0	0
0	118.0000	0.0000	0	5	0.0000	0.0000	0.0000	0.0000	0	0
0	119.0000	0.0000	0	5	0.0000	0.0000	0.0000	0.0000	0	0
0	120.0000	0.0000	0	5	0.0000	0.0000	0.0000	0.0000	0	0
0	121.0000	0.0000	0	5	0.0000	0.0000	0.0000	0.0000	0	0
0	122.0000	0.0000	0	5	0.0000	0.0000	0.0000	0.0000	0	0
0	123.0000	0.0000	0	5	0.0000	0.0000	0.0000	0.0000	0	0
0	124.0000	0.0000	0	5	0.0000	0.0000	0.0000	0.0000	0	0
0	125.0000	0.0000	0	5	0.0000	0.0000	0.0000	0.0000	0	0
0	126.0000	0.0000	0	5	0.0000	0.0000	0.0000	0.0000	0	0
0	127.0000	0.0000	0	5	0.0000	0.0000	0.0000	0.0000	0	0
0	128.0000	0.0000	0	5	0.0000	0.0000	0.0000	0.0000	0	0
0	129.0000	0.0000	0	5	0.0000	0.0000	0.0000	0.0000	0	0
0	130.0000	0.0000	0	5	0.0000	0.0000	0.0000	0.0000	0	0
0	131.0000	0.0000	0	5	0.0000	0.0000	0.0000	0.0000	0	0
0	132.0000	0.0000	0	5	0.0000	0.0000	0.0000	0.0000	0	0
0	133.0000	0.0000	0	5	0.0000	0.0000	0.0000	0.0000	0	0
0	134.0000	0.0000	0	5	0.0000	0.0000	0.0000	0.0000	0	0
0	135.0000	0.0000	0	5	0.0000	0.0000	0.0000	0.0000	0	0
0	136.0000	0.0000	0	5	0.0000	0.0000	0.0000	0.0000	0	0
0	137.0000	0.0000	0	5	0.0000	0.0000	0.0000	0.0000	0	0
0	138.0000	0.0000	0	5	0.0000	0.0000	0.0000	0.0000	0	0
0	139.0000	0.0000	0	5	0.0000	0.0000	0.0000	0.0000	0	0
0	140.0000	0.0000	0	5	0.0000	0.0000	0.0000	0.0000	0	0
0	141.0000	0.0000	0	5	0.0000	0.0000	0.0000	0.0000	0	0
0	142.0000	0.0000	0	5	0.0000	0.0000	0.0000	0.0000	0	0
0	143.0000	0.0000	0	5	0.0000	0.0000	0.0000	0.0000	0	0
0	144.0000	0.0000	0	5	0.0000	0.0000	0.0000	0.0000	0	0
0	145.0000	0.0000	0	5	0.0000	0.0000	0.0000	0.0000	0	0
0	146.0000	0.0000	0	5	0.0000	0.0000	0.0000	0.0000	0	0
0	147.0000	0.0000	0	5	0.0000	0.0000	0.0000	0.0000	0	0
0	148.0000	0.0000	0	5	0.0000	0.0000	0.0000	0.0000	0	0
0	149.0000	0.0000	0	5	0.0000	0.0000	0.0000	0.0000	0	0
0	150.0000	0.0000	0	5	0.0000	0.0000	0.0000	0.0000	0	0
0	151.0000	0.0000	0	5	0.0000	0.0000	0.0000	0.0000	0	0
0	152.0000	0.0000	0	5	0.0000	0.0000	0.0000	0.0000	0	0
0	153.0000	0.0000	0	5	0.0000	0.0000	0.0000	0.0000	0	0
0	154.0000	0.0000	0	5	0.0000	0.0000	0.0000	0.0000	0	0
0	155.0000	0.0000	0	5	0.0000	0.0000	0.0000	0.0000	0	0
0	156.0000	0.0000	0	5	0.0000	0.0000	0.0000	0.0000	0	0
0	157.0000	0.0000	0	5	0.0000	0.0000	0.0000	0.0000	0	0
0	158.0000	0.0000	0	5	0.0000	0.0000	0.0000	0.0000	0	0
0	159.0000	0.0000	0	5	0.0000	0.0000	0.0000	0.0000	0	0
0	160.0000	0.0000	0	5	0.0000	0.0000	0.0000	0.0000	0	0
0	161.0000	0.0000	0	5	0.0000	0.0000	0.0000	0.0000	0	0
0	162.0000	0.0000	0	5	0.0000	0.0000	0.0000	0.0000	0	0
0	163.0000	0.0000	0	5	0.0000	0.0000	0.0000	0.0000	0	0
0	164.0000	0.0000	0	5	0.0000	0.0000	0.0000	0.0000	0	0
0	165.0000	0.0000	0	5	0.0000	0.0000	0.0000	0.0000	0	0
0	166.0000	0.0000	0	5	0.0000	0.0000	0.0000	0.0000	0	0
0	167.0000	0.0000	0	5	0.0000	0.0000	0.0000	0.0000	0	0
0	168.0000	0.0000	0	5	0.0000	0.0000	0.0000	0.0000	0	0
0	169.0000	0.0000	0	5	0.0000	0.0000	0.0000	0.0000	0	0
0	170.0000	0.0000	0	5	0.0000	0.0000	0.0000	0.0000	0	0
0	171.0000	0.0000	0	5	0.0000	0.0000	0.0000	0.0000	0	0
0	172.0000	0.0000	0	5	0.0000	0.0000	0.0000	0.0000	0	0
0	173.0000	0.0000	0	5	0.0000	0.0000	0.0000	0.0000	0	0
0	174.0000	0.0000	0	5	0.0000	0.0000	0.0000	0.0000	0	0
0	175.0000	0.0000	0	5	0.0000	0.0000	0.0000	0.0000	0	0
0	176.0000	0.0000	0	5	0.0000	0.0000	0.0000	0.0000	0	0
0	177.0000	0.0000	0	5	0.0000	0.0000	0.0000	0.0000	0	0
0	178.0000	0.0000	0	5	0.0000	0.0000	0.0000	0.0000	0	0
0	179.0000	0.0000	0	5	0.0000	0.0000	0.0000	0.0000	0	0
0	180.0000	0.0000	0	5	0.0000	0.0000	0.0000	0.0000	0	0
0	181.0000	0.0000	0	5	0.0000	0.0000	0.0000	0.0000	0	0
0	182.0000	0.0000	0	5	0.0000	0.0000	0.0000	0.0000	0	0
0	183.0000	0.0000	0	5	0.0000	0.0000	0.0000	0.0000	0	0
0	184.0000	0.0000	0	5	0.0000	0.0000	0.0000	0.0000	0	0
0	185.0000	0.0000	0	5	0.0000	0.0000	0.0000	0.0000	0	0
0	186.0000	0.0000	0	5	0.0000	0.0000	0.0000	0.0000	0	0
0	187.0000	0.0000	0	5	0.0000	0.0000	0.0000	0.0000	0	0
0	188.0000	0.0000	0	5	0.0000	0.0000	0.0000	0.0000	0	0
0	189.0000	0.0000	0	5	0.0000	0.0000	0.0000	0.0000	0	0
0	190.0000	0.0000	0	5	0.0000	0.0000	0.0000	0.0000	0	0
0	191.0000	0.0000	0	5	0.0000	0.0000	0.0000	0.0000	0	0
0	192.0000	0.0000	0	5	0.0000	0.0000	0.0000	0.0000	0	0
0	193.0000	0.0000	0	5	0.0000	0.0000	0.0000	0.0000	0	0
0	194.0000	0.0000	0	5	0.0000	0.0000	0.0000	0.0000	0	0
0	195.0000	0.0000	0	5	0.0000	0.0000	0.0000	0.0000	0	0
0	196.0000	0.0000	0	5	0.0000	0.0000	0.0000	0.0000	0	0
0	197.0000	0.0000	0	5	0.0000	0.0000	0.0000	0.0000	0	0
0	198.0000	0.0000	0	5	0.0000	0.0000	0.0000	0.0000	0	0
0	199.0000	0.0000	0	5	0.0000	0.0000	0.0000	0.0000	0	0
0	200.0000	0.0000	0	5	0.0000	0.0000	0.0000	0.0000	0	0
0	201.0000	0.0000	0	5	0.0000	0.0000	0.0000	0.0000	0	0
0	202.0000	0.0000	0	5	0.0000	0.0000	0.0000	0.0000	0	0
0	203.0000	0.0000	0	5	0.0000	0.0000	0.0000	0.0000	0	0
0	204.0000	0.0000	0	5	0.0000	0.0000	0.0000	0.0000	0	0
0	205.0000	0.0000	0	5	0.0000	0.0000	0.0000	0.0000	0	0
0	206.0000	0.0000	0	5	0.0000	0.0000	0.0000	0.0000	0	0
0	207.0000	0.0000	0	5	0.0000	0.0000	0.0000	0.0000	0	0
0	208.0000	0.0000	0	5	0.0000	0.0000	0.0000	0.0000	0	0
0	209.0000	0.0000	0	5	0.0000	0.0000	0.0000	0.0000	0	0
0	210.0000	0.0000	0	5	0.0000	0.0000	0.0000	0.0000	0	0
0	211.0000	0.0000	0	5	0.0000	0.0000	0.0000	0.0000	0	0
0	212.0000	0.0000	0	5	0.0000	0.0000	0.0000	0.0000	0	0
0	213.0000	0.0000	0	5	0.0000	0.0000	0.0000	0.0000	0	0
0	214.0000	0.0000	0	5	0.0000	0.0000	0.0000	0.0000	0	0
0	215.0000	0.0000	0	5	0.0000	0.0000	0.0000	0.0000	0	0
0	216.0000	0.0000	0	5	0.0000	0.0000	0.0000	0.0000	0	0
0	217.0000	0.0000	0	5	0.0000	0.0000	0.0000	0.0000	0	0
0	218.0000	0.0000	0	5	0.0000	0.0000	0.0000	0.0000	0	0
0	219.0000	0.0000	0	5	0.0000	0.0000	0.0000	0.0000	0	0
0	220.0000	0.0000	0	5	0.0000	0.0000	0.0000	0.0000	0	0
0	221.0000	0.0000	0	5	0.0000	0.0000	0.0000	0.0000	0	0
0	222.0000	0.0000	0	5	0.0000	0.0000	0.0000	0.0000	0	0
0	223.0000	0.0000	0	5	0.0000	0.0000	0.0000	0.0000	0	0
0	224.0000	0.0000	0	5	0.0000	0.0000	0.0000	0.0000	0	0
0	225.0000	0.0000	0	5	0.0000	0.0000	0.0000	0.0000	0	0
0	226.0000	0.0000	0	5	0.0000	0.0000	0.0000	0.0000	0	0
0	227.0000	0.0000	0	5	0.0000	0.0000	0.0000	0.0000	0	0
0	228.0000	0.0000	0	5	0.0000	0.0000	0.0000	0.0000	0	0
0	229.0000	0.0000	0	5	0.0000	0.0000	0.0000	0.0000	0	0
0	230.0000	0.0000	0	5	0.0000	0.0000	0.0000	0.0000	0	0
0	231.0000	0.0000	0	5	0.0000	0.0000	0.0000	0.0000	0	0
0	232.0000	0.0000	0	5	0.0000	0.0000	0.0000	0.0000	0	0
0	233.0000	0.0000	0	5	0.0000	0.0000	0.0000	0.0000	0	0
0	234.0000	0.0000	0	5	0.0000	0.0000	0.0000	0.0000	0	0
0	235.0000	0.0000	0	5	0.0000	0.0000	0.0000	0.0000	0	0
0	236.0000	0.0000	0	5	0.0000	0.0000	0.0000	0.0000	0	0
0	237.0000	0.0000	0	5	0.0000	0.0000	0.0000	0.0000	0	0
0	238.0000	0.0000	0	5	0.0000	0.0000	0.0000	0.0000	0	0
0	239.0000	0.0000	0	5	0.0000	0.0000	0.0000	0.0000	0	0
0	240.0000	0.0000	0	5	0.0000	0.0000	0.0000	0.0000	0	0
0	241.0000	0.0000	0	5	0.0000	0.0000	0.0000	0.0000	0	0
0	242.0000	0.0000	0	5	0.0000	0.0000	0.0000	0.0000	0	0
0	243.0000	0.0000	0	5	0.0000	0.0000	0.0000	0.0000	0	0
0	244.0000	0.0000	0	5	0.0000	0.0000	0.0000	0.0000	0	0
0	245.0000	0.0000	0	5	0.0000	0.0000	0.0000	0.0000	0	0
0	246.0000	0.0000	0	5	0.0000	0.0000	0.0000	0.0000	0	0
0	247.0000	0.0000	0	5	0.0000	0.0000	0.0000	0.0000	0	0
0	248.0000	0.0000	0	5	0.0000	0.0000	0.0000	0.0000	0	0
0	249.0000	0.0000	0	5	0.0000	0.0000	0.0000	0.0000	0	0
0	250.0000	0.0000	0	5	0.0000	0.0000	0.0000	0.0000	0	0
0	251.0000	0.0000	0	5	0.0000	0.0000	0.0000	0.0000	0	0
0	252.0000	0.0000	0	5	0.0000	0.0000	0.0000	0.0000	0	0
0	253.0000	0.0000	0	5	0.0000	0.0000	0.0000	0.0000	0	0
0	254.0000	0.0000	0	5	0.0000	0.0000	0.0000	0.0000	0	0
0	255.0000	0.0000	0	5	0.0000	0.0000	0.0000	0.0000	0	0
0	256.0000	0.0000	0	5	0.0000	0.0000	0.0000	0.0000	0	0
0	257.0000	0.0000	0	5	0.0000	0.0000	0.0000	0.0000	0	0
0	258.0000	0.0000	0	5	0.0000	0.0000	0.0000	0.0000	0	0
0	259.0000	0.0000	0	5	0.0000	0.0000	0.0000	0.0000	0	0
0	260.0000	0.0000	0	5	0.0000	0.0000	0.0000	0.0000	0	0
0	261.0000	0.0000	0	5	0.0000	0.0000	0.0000	0.0000	0	0
0	262.0000	0.0000	0	5	0.0000	0.0000	0.0000	0.0000	0	0
0	263.0000	0.0000	0	5	0.0000	0.0000	0.0000	0.0000	0	0
0	264.0000	0.0000	0	5	0.0000	0.0000	0.0000	0.0000	0	0
0	265.0000	0.0000	0	5	0.0000	0.0000	0.0000	0.0000	0	0
0	266.0000	0.0000	0	5	0.0000	0.0000	0.0000	0.0000	0	0
0	267.0000	0.0000	0	5	0.0000	0.0000	0.0000	0.0000	0	0
0	268.0000	0.0000	0	5	0.0000	0.0000	0.0000	0.0000	0	0
0	269.0000	0.0000	0	5	0.0000	0.0000	0.0000	0.0000	0	0
0	270.0000	0.0000	0	5	0.0000	0.0000	0.0000	0.0000	0	0
0	271.0000	0.0000	0	5	0.0000	0.0000	0.0000	0.0000	0	0
0	272.0000	0.0000	0	5	0.0000	0.0000	0.0000	0.0000	0	0
0	273.0000	0.0000	0	5	0.0000	0.0000	0.0000	0.0000	0	0
0	274.0000	0.0000	0	5	0.0000	0.0000	0.0000	0.0000	0	0
0	275.0000	0.0000	0	5	0.0000	0.0000	0.0000	0.0000	0	0
0	276.0000	0.0000	0	5	0.0000	0.0000	0.0000	0.0000	0	0
0	277.0000	0.0000	0	5	0.0000	0.0000	0.0000	0.0000	0	0
0	278.0000	0.0000	0	5	0.0000	0.0000	0.0000	0.0000	0	0
0	279.0000	0.0000	0	5	0.0000	0.0000	0.0000	0.0000	0	0
0	280.0000	0.0000	0	5	0.0000	0.0000	0.0000	0.0000	0	0
0	281.0000	0.0000	0	5	0.0000	0.0000	0.0000	0.0000	0	0
0	282.0000	0.0000	0	5	0.0000	0.0000	0.0000	0.0000	0	0
0	283.0000	0.0000	0	5	0.0000	0.0000	0.0000	0.0000	0	0
0	284.0000	0.0000	0	5	0.0000	0.0000	0.0000	0.0000	0	0
0	285.0000	0.0000	0	5	0.0000	0.0000	0.0000	0.0000	0	0
0	286.0000	0.0000	0	5	0.0000	0.0000	0.0000	0.0000	0	0
0	287.0000	0.0000	0	5	0.0000	0.0000	0.0000	0.0000	0	0
0	288.0000	0.0000	0	5	0.0000	0.0000	0.0000	0.0000	0	0
0	289.0000	0.0000	0	5	0.0000	0.0000	0.0000	0.0000	0	0
0	290.0000	0.0000	0	5	0.0000	0.0000	0.0000	0.0000	0	0
0	291.0000	0.0000	0	5	0.0000	0.0000	0.0000	0.0000	0	0
0	292.0000	0.0000	0	5	0.0000	0.0000	0.0000	0.0000	0	0
0	293.0000	0.0000	0	5	0.0000	0.0000	0.0000	0.0000	0	0
0	294.0000	0.0000	0	5	0.0000	0.0000	0.0000	0.0000	0	0
0	295.0000	0.0000	0	5	0.0000	0.0000	0.0000	0.0000	0	0
0	296.0000	0.0000	0	5	0.0000	0.0000	0.0000	0.0000	0	0
0	297.0000	0.0000	0	5	0.0000	0.0000	0.0000	0.0000	0	0
0	298.0000	0.0000	0	5	0.0000	0.0000	0.0000	0.0000	0	0
0	299.0000	0.0000	0	5	0.0000	0.0000	0.0000	0.0000	0	0
0	300.0000	0.0000	0	5	0.0000	0.0000	0.0000	0.0000	0	0
0	301.0000	0.0000	0	5	0.0000	0.0000	0.0000	0.0000	0	0
0	302.0000	0.0000	0	5	0.0000	0.0000	0.0000	0.0000	0	0
0	303.0000	0.0000	0	5	0.0000	0.0000	0.0000	0.0000	0	0
0	304.0000	0.0000	0	5	0.0000	0.0000	0.0000	0.0000	0	0
0	305.0000	0.0000	0	5	0.0000	0.0000	0.0000	0.0000	0	0
0	306.0000	0.0000	0	5	0.0000	0.0000	0.0000	0.0000	0	0
0	307.0000	0.0000	0	5	0.0000	0.0000	0.0000	0.0000	0	0
0	308.0000	0.0000	0	5	0.0000	0.0000	0.0000	0.0000	0	0
0	309.0000	0.0000	0	5	0.0000	0.0000	0.0000	0.0000	0	0
0	310.0000	0.0000	0	5	0.0000	0.0000	0.0000	0.0000	0	0
0	311.0000	0.0000	0	5	0.0000	0.0000	0.0000	0.0000	0	0
0	312.0000	0.0000	0	5	0.0000	0.0000	0.0000	0.0000	0	0
0	313.0000	0.0000	0	5	0.0000	0.0000	0.0000	0.0000	0	0
0	314.0000	0.0000	0	5	0.0000	0.0000	0.0000	0.0000	0	0
0	315.0000	0.0000	0	5	0.0000	0.0000	0.0000	0.0000	0	0
0	316.0000	0.0000	0	5	0.0000	0.0000	0.0000	0.0000	0	0
0	317.0000	0.0000	0	5	0.0000	0.0000	0.0000	0.0000	0	0
0	318.0000	0.0000	0	5	0.0000	0.0000	0.0000	0.0000	0	0
0	319.0000	0.0000	0	5	0.0000	0.0000	0.0000	0.0000	0	0
0	320.0000	0.0000	0	5	0.0000	0.0000	0.0000	0.0000	0	0
0	321.0000	0.0000	0	5	0.0000	0.0000	0.0000	0.0000	0	0
0	322.0000	0.0000	0	5	0.0000	0.0000	0.0000	0.0000	0	0
0	323.0000	0.0000	0	5	0.0000	0.0000	0.0000	0.0000	0	0
0	324.0000	0.0000	0	5	0.0000	0.0000	0.0000	0.0000	0	0
0	325.0000	0.0000	0	5	0.0000	0.0000	0.0000	0.0000	0	0
0	326.0000	0.0000	0	5	0.0000	0.0000	0.0000	0.0000	0	0
0	327.0000	0.0000	0	5	0.0000	0.0000	0.0000	0.0000	0	0
0	328.0000	0.0000	0	5	0.0000	0.0000	0.0000	0.0000	0	0
0	329.0000	0.0000	0	5	0.0000	0.0000	0.0000	0.0000	0	0
0	330.0000	0.0000	0	5	0.0000	0.0000	0.0000	0.0000	0	0
0	331.0000	0.0000	0	5	0.0000	0.0000	0.0000	0.0000	0	0
0	332.0000	0.0000	0	5	0.0000	0.0000	0.0000	0.0000	0	0
0	333.0000	0.0000	0	5	0.0000	0.0000	0.0000	0.0000	0	0
0	334.0000	0.0000	0	5	0.0000	0.0000	0.0000	0.0000	0	0
0	335.0000	0.0000	0	5	0.0000	0.0000	0.0000	0.0000	0	0
0	336.0000	0.0000	0	5	0.0000	0.0000	0.0000	0.0000	0	0
0	337.0000	0.0000	0	5	0.0000	0.0000	0.0000	0.0000	0	0
0	338.0000	0.0000	0	5	0.0000	0.0000	0.0000	0.0000	0	0
0	339.0000	0.0000	0	5	0.0000	0.0000	0.0000	0.0000	0	0
0	340.0000	0.0000	0	5	0.0000	0.0000	0.0000	0.0000	0	0
0	341.0000	0.0000	0	5	0.0000	0.0000	0.0000	0.0000	0	0
0	342.0000	0.0000	0	5	0.0000	0.0000	0.0000	0.0000	0	0
0	343.0000	0.0000	0	5	0.0000	0.0000	0.0000	0.0000	0	0
0	344.0000	0.0000	0	5	0.0000	0.0000	0.0000	0.0000	0	0
0	345.0000	0.0000	0	5	0.0000	0.0000	0.0000	0.0000	0	0
0	346.0000	0.0000	0	5	0.0000	0.0000	0.0000	0.0000	0	0
0	347.0000	0.0000	0	5	0.0000	0.0000	0.0000	0.0000	0	0
0	348.0000	0.0000	0	5	0.0000	0.0000	0.0000	0.0000	0	0
0	349.0000	0.0000	0	5	0.0000	0.0000	0.0000	0.0000	0	0
0	350.0000	0.0000	0	5	0.0000	0.0000	0.0000	0.0000	0	0
0	351.0000	0.0000	0	5	0.0000	0.0000	0.0000	0.0000	0	0
0	352.0000	0.0000	0	5	0.0000	0.0000	0.0000	0.0000	0	0
0	353.0000	0.0000	0	5	0.0000	0.0000	0.0000	0.0000	0	0
0	354.0000	0.0000	0	5	0.0000	0.0000	0.0000	0.0000	0	0
0	355.0000	0.0000	0	5	0.0000	0.0000	0.0000	0.0000	0	0
0	356.0000	0.0000	0	5	0.0000	0.0000	0.0000	0.0000	0	0
0	357.0000	0.0000	0	5	0.0000	0.0000	0.0000	0.0000	0	0
0	358.0000	0.0000	0	5	0.0000	0.0000	0.0000	0.0000	0	0
0	359.0000	0.0000	0	5	0.0000	0.0000	0.0000	0.0000	0	0
0	360.0000	0.0000	0	5	0.0000	0.0000	0.0000	0.0000	0	0
0	361.0000	0.0000	0	5	0.0000	0.0000	0.0000	0.0000	0	0
0	362.0000	0.0000	0	5	0.0000	0.0000	0.0000	0.0000	0	0
0	363.0000	0.0000	0	5	0.0000	0.0000	0.0000	0.0000	0	0
0	364.0000	0.0000	0	5	0.0000	0.0000	0.0000	0.0000	0	0
0	365.0000	0.0000	0	5	0.0000	0.0000	0.0000	0.0000	0	0
0	366.0000	0.0000	0	5	0.0000	0.0000	0.0000	0.0000	0	0
0	367.0000	0.0000	0	5	0.0000	0.0000	0.0000	0.0000	0	0
0	368.0000	0.0000	0	5	0.0000	0.0000	0.0000	0.0000	0	0
0	369.0000	0.0000	0	5	0.0000	0.0000	0.0000	0.0000	0	0
0	370.0000	0.0000	0	5	0.0000	0.0000	0.0000	0.0000	0	0
0	371.0000	0.0000	0	5	0.0000	0.0000	0.0000	0.0000	0	0
0	372.0000	0.0000	0	5	0.0000	0.0000	0.0000	0.0000	0	0
0	373.0000	0.0000	0	5	0.0000	0.0000	0.0000	0.0000	0	0
0	374.0000	0.0000	0	5	0.0000	0.0000	0.0000	0.0000	0	0
0	375.0000	0.0000	0	5	0.0000	0.0000	0.0000	0.0000	0	0
0	376.0000	0.0000	0	5	0.0000	0.0000	0.0000	0.0000	0	0
0	377.0000	0.0000	0	5	0.0000	0.0000	0.0000	0.0000	0	0
0	378.0000	0.0000	0	5	0.0000	0.0000	0.0000	0.0000	0	0
0	379.0000	0.0000	0	5	0.0000	0.0000	0.0000	0.0000	0	0
0	380.0000	0.0000	0	5	0.0000	0.0000	0.0000	0.0000	0	0
0	381.0000	0.0000	0	5	0.0000	0.0000	0.0000	0.0000	0	0
0	382.0000	0.0000	0	5	0.0000	0.0000	0.0000	0.0000	0	0
0	383.0000	0.0000	0	5	0.0000	0.0000	0.0000	0.0000	0	0
0	384.0000	0.0000	0	5	0.0000	0.0000	0.0000	0.0000	0	0
0	385.0000	0.0000	0	5	0.0000	0.0000	0.0000	0.0000	0	0
0	386.0000	0.0000	0	5	0.0000	0.0000	0.0000	0.0000	0	0
0	387.0000	0.0000	0	5	0.0000	0.0000	0.0000	0.0000	0	0
0	388.0000	0.0000	0	5	0.0000	0.0000	0.0000	0.0000	0	0
0	389.0000	0.0000	0	5	0.0000	0.0000	0.0000	0.0000	0	0
0	390.0000	0.0000	0	5	0.0000	0.0000	0.0000	0.0000	0	0
0	391.0000	0.0000	0	5	0.0000	0.0000	0.0000	0.0000	0	0
0	392.0000	0.0000	0	5	0.0000	0.0000	0.0000	0.0000	0	0
0	393.0000	0.0000	0	5	0.0000	0.0000	0.0000	0.0000	0	0
0	394.0000	0.0000	0	5	0.0000	0.0000	0.0000	0.0000	0	0
0	395.0000	0.0000	0	5	0.0000	0.0000	0.0000	0.0000	0	0
0	396.0000	0.0000	0	5	0.0000	0.0000	0.0000	0.0000	0	0
0	397.0000	0.0000	0	5	0.0000	0.0000	0.0000	0.0000	0	0
0	398.0000	0.0000	0	5	0.0000	0.0000	0.0000	0.0000	0	0
0	399.0000	0.0000	0	5	0.0000	0.0000	0.0000	0.0000	0	0
0	400.0000	0.0000	0	5	0.0000	0.0000	0.0000	0.0000	0	0
0	401.0000	0.0000	0	5	0.0000	0.0000	0.0000	0.0000	0	0
0	402.0000	0.0000	0	5	0.0000	0.0000	0.0000	0.0000	0	0
0	403.0000	0.0000	0	5	0.0000	0.0000	0.0000	0.0000	0	0
0	404.0000	0.0000	0	5	0.0000	0.0000	0.0000	0.0000	0	0
0	405.0000	0.0000	0	5	0.0000	0.0000	0.0000	0.0000	0	0
0	406.0000	0.0000	0	5	0.0000	0.0000	0.0000	0.0000	0	0
0	407.0000	0.0000	0	5	0.0000	0.0000	0.0000	0.0000	0	0
0	408.0000	0.0000	0	5	0.0000	0.0000	0.0000	0.0000	0	0
0	409.0000	0.0000	0	5	0.0000	0.0000	0.0000	0.0000	0	0
0	410.0000	0.0000	0	5	0.0000	0.0000	0.0000	0.0000	0	0
0	411.0000	0.0000	0	5	0.0000	0.0000	0.0000	0.0000	0	0
0	412.0000	0.0000	0	5	0.0000	0.0000	0.0000	0.0000	0	0
0	413.0000	0.0000	0	5	0.0000	0.0000	0.0000	0.0000	0	0
0	414.0000	0.0000	0	5	0.0000	0.0000	0.0000	0.0000	0	0
0	415.0000	0.0000	0	5	0.0000	0.0000	0.0000	0.0000	0	0
0	416.0000	0.0000	0	5	0.0000	0.0000	0.0000	0.0000	0	0
0	417.0000	0.0000	0	5	0.0000	0.0000	0.0000	0.0000	0	0
0	418.0000	0.0000	0	5	0.0000	0.0000	0.0000	0.0000	0	0
0	419.0000	0.0000	0	5	0.0000	0.0000	0.0000	0.0000	0	0
0	420.0000	0.0000	0	5	0.0000	0.0000	0.0000	0.0000	0	0
0	421.0000	0.0000	0	5	0.0000	0.0000	0.0000	0.0000	0	0
0	422.0000	0.0000	0	5	0.0000	0.0000	0.0000	0.0000	0	0
0	423.0000	0.0000	0	5	0.0000	0.0000	0.0000	0.0000	0	0
0	424.0000	0.0000	0	5	0.0000	0.0000	0.0000	0.0000	0	0
0	425.0000	0.0000	0	5	0.0000	0.0000	0.0000	0.0000	0	0
0	426.0000	0.0000	0	5	0.0000	0.0000	0.0000	0.0000	0	0
0	427.0000	0.0000	0	5	0.0000	0.0000	0.0000	0.0000	0	0
0	428.0000	0.0000	0	5	0.0000	0.0000	0.0000	0.0000	0	0
0	429.0000	0.0000	0	5	0.0000	0.0000	0.0000	0.0000	0	0
0	430.0000	0.0000	0	5	0.0000	0.0000	0.0000	0.0000	0	0
0	431.0000	0.0000	0	5	0.0000	0.0000	0.0000	0.0000	0	0
0	432.0000	0.0000	0	5	0.0000	0.0000	0.0000	0.0000	0	0
0	433.0000	0.0000	0	5	0.0000	0.0000	0.0000	0.0000	0	0
0	434.0000	0.0000	0	5	0.0000	0.0000	0.0000	0.0000	0	0
0	435.0000	0.0000	0	5	0.0000	0.0000	0.0000	0.0000	0	0
0	436.0000	0.0000	0	5	0.0000	0.0000	0.0000	0.0000	0	0
0	437.0000	0.0000	0	5	0.0000	0.0000	0.0000	0.0000	0	0
0	438.0000	0.0000	0	5	0.0000	0.0000	0.0000	0.0000	0	0
0	439.0000	0.0000	0	5	0.0000	0.0000	0.0000	0.0000	0	0
0	440.0000	0.0000	0	5	0.0000	0.0000	0.0000	0.0000	0	0
0	441.0000	0.0000	0	5	0.0000	0.0000	0.0000	0.0000	0	0
0	442.0000	0.0000	0	5	0.0000	0.0000	0.0000	0.0000	0	0
0	443.0000	0.0000	0	5	0.0000	0.0000	0.0000	0.0000	0	0
0	444.0000	0.0000	0	5	0.0000	0.0000	0.0000	0.0000	0	0
0	445.0000	0.0000	0	5	0.0000	0.0000	0.0000	0.0000	0	0
0	446.0000	0.0000	0	5	0.0000	0.0000	0.0000	0.0000	0	0
0	447.0000	0.0000	0	5	0.0000	0.0000	0.0000	0.0000	0	0
0	448.0000	0.0000	0	5	0.0000	0.0000	0.0000	0.0000	0	0
0	449.0000	0.0000	0	5	0.0000	0.0000	0.0000	0.0000	0	0
0	450.0000	0.0000	0	5	0.0000	0.0000	0.0000	0.0000	0	0
0	451.0000	0.0000	0	5	0.0000	0.0000	0.0000	0.0000	0	0
0	452.0000	0.0000	0	5	0.0000	0.0000	0.0000	0.0000	0	0
0	453.0000	0.0000	0	5	0.0000	0.0000	0.0000	0.0000	0	0
0	454.0000	0.0000	0	5	0.0000	0.0000	0.0000	0.0000	0	0
0	455.0000	0.0000	0	5	0.0000	0.0000	0.0000	0.0000	0	0
0	456.0000	0.0000	0	5	0.0000	0.0000	0.0000	0.0000	0	0
0	457.0000	0.0000	0	5	0.0000	0.0000	0.0000	0.0000	0	0
0	458.0000	0.0000	0	5	0.0000	0.0000	0.0000	0.0000	0	0
0	459.0000	0.0000	0	5	0.0000	0.0000	0.0000	0.0000	0	0
0	460.0000	0.0000	0	5	0.0000	0.0000	0.0000	0.0000	0	0
0	461.0000	0.0000	0	5	0.0000	0.0000	0.0000	0.0000	0	0
0	462.0000	0.0000	0	5	0.0000	0.0000	0.0000	0.0000	0	0
0	463.0000	0.0000	0	5	0.0000	0.0000	0.0000	0.0000	0	0
0	464.0000	0.0000	0	5	0.0000	0.0000	0.0000	0.0000	0	0
0	465.0000	0.0000	0	5	0.0000	0.0000	0.0000	0.0000	0	0
0	466.0000	0.0000	0	5	0.0000	0.0000	0.0000	0.0000	0	0
0	467.0000	0.0000	0	5	0.0000	0.0000	0.0000	0.0000	0	0
0	468.0000	0.0000	0	5	0.0000	0.0000	0.0000	0.0000	0	0
0	469.0000	0.0000	0	5	0.0000	0.0000	0.0000	0.0000	0	0
0	470.0000	0.0000	0	5	0.0000	0.0000	0.0000	0.0000	0	0
0	471.0000	0.0000	0	5	0.0000	0.0000	0.0000	0.0000	0	0
0	472.0000	0.0000	0	5	0.0000	0.0000	0.0000	0.0000	0	0
0	473.0000	0.0000	0	5	0.0000	0.0000	0.0000	0.0000	0	0
0	474.0000	0.0000	0	5	0.0000	0.0000	0.0000	0.0000	0	0
0	475.0000	0.0000	0	5	0.0000	0.0000	0.0000	0.0000	0	0
0	476.0000	0.0000	0	5	0.0000	0.0000	0.0000	0.0000	0	0
0	477.0000	0.0000	0	5	0.0000	0.0000	0.0000	0.0000	0	0
0	478.0000	0.0000	0	5	0.0000	0.0000	0.0000	0.0000	0	0
0	479.0000	0.0000	0	5	0.0000	0.0000	0.0000	0.0000	0	0
0	480.0000	0.0000	0	5	0.0000	0.0000	0.0000	0.0000	0	0
0	481.0000	0.0000	0	5	0.0000	0.0000	0.0000	0.0000	0	0
0	482.0000	0.0000	0	5	0.0000	0.0000	0.0000	0.0000	0	0
0	483.0000	0.0000	0	5	0.0000	0.0000	0.0000	0.0000	0	0
0	484.0000	0.0000	0	5	0.0000	0.0000	0.0000	0.0000	0	0
0	485.0000	0.0000	0	5	0.0000	0.0000	0.0000	0.0000	0	0
0	486.0000	0.0000	0	5	0.0000	0.0000	0.0000	0.0000	0	0
0	487.0000	0.0000	0	5	0.0000	0.0000	0.0000	0.0000	0	0
0	488.0000	0.0000	0	5	0.0000	0.0000	0.0000	0.0000	0	0
0	489.0000	0.0000	0	5	0.0000	0.0000	0.0000	0.0000	0	0
0	490.0000	0.0000	0	5	0.0000	0.0000	0.0000	0.0000	0	0
0	491.0000	0.0000	0	5	0.0000	0.0000	0.0000	0.0000	0	0
0	492.0000	0.0000	0	5	0.0000	0.0000	0.0000	0.0000	0	0
0	493.0000	0.0000	0	5	0.0000	0.0000	0.0000	0.0000	0	0
0	494.0000	0.0000	0	5	0.0000	0.0000	0.0000	0.0000	0	0
0	495.0000	0.0000	0	5	0.0000	0.0000	0.0000	0.0000	0	0
0	496.0000	0.0000	0	5	0.0000	0.0000	0.0000	0.0000	0	0
0	497.0000	0.0000	0	5	0.0000	0.0000	0.0000	0.0000	0	0
0	498.0000	0.0000	0	5	0.0000	0.0000	0.0000	0.0000	0	0
0	499.0000	0.0000	0	5	0.0000	0.0000	0.0000	0.0000	0	0
0	500.0000	0.0000	0	5	0.0000	0.0000	0.0000	0.0000	0	0
0	501.0000	0.0000	0	5	0.0000	0.0000	0.0000	0.0000	0	0
0	502.0000	0.0000	0	5	0.0000	0.0000	0.0000	0.0000	0	0
0	503.0000	0.0000	0	5	0.0000	0.0000	0.0000	0.0000	0	0
0	504.0000	0.0000	0	5	0.0000	0.0000	0.0000	0.0000	0	0
0	505.0000	0.0000	0	5	0.0000	0.0000	0.0000	0.0000	0	0
0	506.0000	0.0000	0	5	0.0000	0.0000	0.0000	0.0000	0	0
0	507.0000	0.0000	0	5	0.0000	0.0000	0.0000	0.0000	0	0
0	508.0000	0.0000	0	5	0.0000	0.0000	0.0000	0.0000	0	0
0	509.0000	0.0000	0	5	0.0000	0.0000	0.0000	0.0000	0	0
0	510.0000	0.0000	0	5	0.0000	0.0000	0.0000	0.0000	0	0
0	511.0000	0.0000	0	5	0.0000	0.0000	0.0000	0.0000	0	0
0	512.0000	0.0000	0	5	0.0000	0.0000	0.0000	0.0000	0	0
0	513.0000	0.0000	0	5	0.0000	0.0000	0.0000	0.0000	0	0
0	514.0000	0.0000	0	5	0.0000	0.0000	0.0000	0.0000	0	0
0	515.0000	0.0000	0	5	0.0000	0.0000	0.0000	0.0000	0	0
0	516.0000	0.0000	0	5	0.0000	0.0000	0.0000	0.0000	0	0
0	517.0000	0.0000	0	5	0.0000	0.0000	0.0000	0.0000	0	0
0	518.0000	0.0000	0	5	0.0000	0.0000	0.0000	0.0000	0	0
0	519.0000	0.0000	0	5	0.0000	0.0000	0.0000	0.0000	0	0
0	520.0000	0.0000	0	5	0.0000	0.0000	0.0000	0.0000	0	0
0	521.0000	0.0000	0	5	0.0000	0.0000	0.0000	0.0000	0	0
0	522.0000	0.0000	0	5	0.0000	0.0000	0.0000	0.0000	0	0
0	523.0000	0.0000	0	5	0.0000	0.0000	0.0000	0.0000	0	0
0	524.0000	0.0000	0	5	0.0000	0.0000	0.0000	0.0000	0	0
0	525.0000	0.0000	0	5	0.0000	0.0000	0.0000	0.0000	0	0
0	526.0000	0.0000	0	5	0.0000	0.0000	0.0000	0.0000	0	0
0	527.0000	0.0000	0	5	0.0000	0.0000	0.0000	0.0000	0	0
0	528.0000	0.0000	0	5	0.0000	0.0000	0.0000	0.0000	0	0
0	529.0000	0.0000	0	5	0.0000	0.0000	0.0000	0.0000	0	0
0	530.0000	0.0000	0	5	0.0000	0.0000	0.0000	0.0000	0	0
0	531.0000	0.0000	0	5	0.0000	0.0000	0.0000	0.0000	0	0
0	532.0000	0.0000	0	5	0.0000	0.0000	0.0000	0.0000	0	0
0	533.0000	0.0000	0	5	0.0000	0.0000	0.0000	0.0000	0	0
0	534.0000	0.0000	0	5	0.0000	0.0000	0.0000	0.0000	0	0
0	535.0000	0.0000	0	5	0.0000	0.0000	0.0000	0.0000	0	0
0	536.0000	0.0000	0	5	0.0000	0.0000	0.0000	0.0000	0	0
0	537.0000	0.0000	0	5	0.0000	0.0000	0.0000	0.0000	0	0
0	538.0000	0.0000	0	5	0.0000	0.0000	0.0000	0.0000	0	0
0	539.0000	0.0000	0	5	0.0000	0.0000	0.0000	0.0000	0	0
0	540.0000	0.0000	0	5	0.0000	0.0000	0.0000	0.0000	0	0
0	541.0000	0.0000	0	5	0.0000	0.0000	0.0000	0.0000	0	0
0	542.0000	0.0000	0	5	0.0000	0.0000	0.0000	0.0000	0	0
0	543.0000	0.0000	0	5	0.0000	0.0000	0.0000	0.0000	0	0
0	544.0000	0.0000	0	5	0.0000	0.0000	0.0000	0.0000	0	0
0	545.0000	0.0000	0	5	0.0000	0.0000	0.0000	0.0000	0	0
0	546.0000	0.0000	0	5	0.0000	0.0000	0.0000	0.0000	0	0
0	547.0000	0.0000	0	5	0.0000	0.0000	0.0000	0.0000	0	0
0	548.0000	0.0000	0	5	0.0000	0.0000	0.0000	0.0000	0	0
0	549.0000	0.0000	0	5	0.0000	0.0000	0.0000	0.0000	0	0
0	550.0000	0.0000	0	5	0.0000	0.0000	0.0000	0.0000	0	0
0	551.0000	0.0000	0	5	0.0000	0.0000	0.0000	0.0000	0	0
0	552.0000	0.0000	0	5	0.0000	0.0000	0.0000	0.0000	0	0
0	553.0000	0.0000	0	5	0.0000	0.0000	0.0000	0.0000	0	0
0	554.0000	0.0000	0	5	0.0000	0.0000	0.0000	0.0000	0	0
0	555.0000	0.0000	0	5	0.0000	0.0000	0.0000	0.0000	0	0
0	556.0000	0.0000	0	5	0.0000	0.0000	0.0000	0.0000	0	0
0	557.0000	0.0000	0	5	0.0000	0.0000	0.0000	0.0000	0	0
0	558.0000	0.0000	0	5	0.0000	0.0000	0.0000	0.0000	0	0
0	559.0000	0.0000	0	5	0.0000	0.0000	0.0000	0.0000	0	0
0	560.0000	0.0000	0	5	0.0000	0.0000	0.0000	0.0000	0	0
0	561.0000	0.0000	0	5	0.0000	0.0000	0.0000	0.0000	0	0
0	562.0000	0.0000	0	5	0.0000	0.0000	0.0000	0.0000	0	0
0	563.0000	0.0000	0	5	0.0000	0.0000	0.0000	0.0000	0	0
0	564.0000	0.0000	0	5	0.0000	0.0000	0.0000	0.0000	0	0
0	565.0000	0.0000	0	5	0.0000	0.0000	0.0000	0.0000	0	0
0	566.0000	0.0000	0	5	0.0000	0.0000	0.0000	0.0000	0	0
0	567.0000	0.0000	0	5	0.0000	0.0000	0.0000	0.0000	0	0
0	568.0000	0.0000	0	5	0.0000	0.0000	0.0000	0.0000	0	0
0	569.0000	0.0000	0	5	0.0000	0.0000	0.0000	0.0000	0	0
0	570.0000	0.0000	0	5	0.0000	0.0000	0.0000	0.0000	0	0
0	571.0000	0.0000	0	5	0.0000	0.0000	0.0000	0.0000	0	0
0	572.0000	0.0000	0	5	0.0000	0.0000	0.0000	0.0000	0	0
0	573.0000	0.0000	0	5	0.0000	0.0000	0.0000	0.0000	0	0
0	574.0000	0.0000	0	5	0.0000	0.0000	0.0000	0.0000	0	0
0	575.0000	0.0000	0	5	0.0000	0.0000	0.0000	0.0000	0	0
0	576.0000	0.0000	0	5	0.0000	0.0000	0.0000	0.0000	0	0
0	577.0000	0.0000	0	5	0.0000	0.0000	0.0000	0.0000	0	0
0	578.0000	0.0000	0	5	0.0000	0.0000	0.0000	0.0000	0	0
0	579.0000	0.0000	0	5	0.0000	0.0000	0.0000	0.0000	0	0
0	580.0000	0.0000	0	5	0.0000	0.0000	0.0000	0.0000	0	0
0	581.0000	0.0000	0	5	0.0000	0.0000	0.0000	0.0000	0	0
0	582.0000	0.0000	0	5	0.0000	0.0000	0.0000	0.0000	0	0
0	583.0000	0.0000	0	5	0.0000	0.0000	0.0000	0.0000	0	0
0	584.0000	0.0000	0	5	0.0000	0.0000	0.0000	0.0000	0	0
0	585.0000	0.0000	0	5	0.0000	0.0000	0.0000	0.0000	0	0
0	586.0000	0.0000	0	5	0.0000	0.0000	0.0000	0.0000	0	0
0	587.0000	0.0000	0	5	0.0000	0.0000	0.0000	0.0000	0	0
0	588.0000	0.0000	0	5	0.0000	0.0000	0.0000	0.0000	0	0
0	589.0000	0.0000	0	5	0.0000	0.0000	0.0000	0.0000	0	0
0	590.0000	0.0000	0	5	0.0000	0.0000	0.0000	0.0000	0	0
0	591.0000	0.0000	0	5	0.0000	0.0000	0.0000	0.0000	0	0
0	592.0000	0.0000	0	5	0.0000	0.0000	0.0000	0.0000	0	0
0	593.0000	0.0000	0	5	0.0000	0.0000	0.0000	0.0000	0	0
0	594.0000	0.0000	0	5	0.0000	0.0000	0.0000	0.0000	0	0
0	595.0000	0.0000	0	5	0.0000	0.0000	0.0000	0.0000	0	0
0	596.0000	0.0000	0	5	0.0000	0.0000	0.0000	0.0000	0	0
0	597.0000	0.0000	0	5	0.0000	0.0000	0.0000	0.0000	0	0
0	598.0000	0.0000	0	5	0.0000	0.0000	0.0000	0.0000	0	0
0	599.0000	0.0000	0	5	0.0000	0.0000	0.0000	0.0000	0	0
0	600.0000	0.0000	0	5	0.0000	0.0000	0.0000	0.0000	0	0
0	601.0000	0.0000	0	5	0.0000	0.0000	0.0000	0.0000	0	0
0	602.0000	0.0000	0	5	0.0000	0.0000	0.0000	0.0000	0	0
0	603.0000	0.0000	0	5	0.0000	0.0000	0.0000	0.0000	0	0
0	604.0000	0.0000	0	5	0.0000	0.0000	0.0000	0.0000	0	0
0	605.0000	0.0000	0	5	0.0000	0.0000	0.0000	0.0000	0	0
0	606.0000	0.0000	0	5	0.0000	0.0000	0.0000	0.0000	0	0
0	607.0000	0.0000	0	5	0.0000	0.0000	0.0000	0.0000	0	0
0	608.0000	0.0000	0	5	0.0000	0.0000	0.0000	0.0000	0	0
0	609.0000	0.0000	0	5	0.0000	0.0000	0.0000	0.0000	0	0
0	610.0000	0.0000	0	5	0.0000	0.0000	0.0000	0.0000	0	0
0	611.0000	0.0000	0	5	0.0000	0.0000	0.0000	0.0000	0	0
0	612.0000	0.0000	0	5	0.0000	0.0000	0.0000	0.0000	0	0
0	613.0000	0.0000	0	5	0.0000	0.0000	0.0000	0.0000	0	0
0	614.0000	0.0000	0	5	0.0000	0.0000	0.0000	0.0000	0	0
0	615.0000	0.0000	0	5	0.0000	0.0000	0.0000	0.0000	0	0
0	616.0000	0.0000	0	5	0.0000	0.0000	0.0000	0.0000	0	0
0	617.0000	0.0000	0	5	0.0000	0.0000	0.0000	0.0000	0	0
0	618.0000	0.0000	0	5	0.0000	0.0000	0.0000	0.0000	0	0
0	619.0000	0.0000	0	5	0.0000	0.0000	0.0000	0.0000	0	0
0	620.0000	0.0000	0	5	0.0000	0.0000	0.0000	0.0000	0	0
0	621.0000	0.0000	0	5	0.0000	0.0000	0.0000	0.0000	0	0
0	622.0000	0.0000	0	5	0.0000	0.0000	0.0000	0.0000	0	0
0	623.0000	0.0000	0	5	0.0000	0.0000	0.0000	0.0000	0	0
0	624.0000	0.0000	0	5	0.0000	0.0000	0.0000	0.0000	0	0
0	625.0000	0.0000	0	5	0.0000	0.0000	0.0000	0.0000	0	0
0	626.0000	0.0000	0	5	0.0000	0.0000	0.0000	0.0000	0	0
0	627.0000	0.0000	0	5	0.0000	0.0000	0.0000	0.0000	0	0
0	628.0000	0.0000	0	5	0.0000	0.0000	0.0000	0.0000	0	0
0	629.0000	0.0000	0	5	0.0000	0.0000	0.0000	0.0000	0	0
0	630.0000	0.0000	0	5	0.0000	0.0000	0.0000	0.0000	0	0
0	631.0000	0.0000	0	5	0.0000	0.0000	0.0000	0.0000	0	0
0	632.0000	0.0000	0	5	0.0000	0.0000	0.0000	0.0000	0	0
0	633.0000	0.0000	0	5	0.0000	0.0000	0.0000	0.0000	0	0
0	634.0000	0.0000	0	5	0.0000	0.0000	0.0000	0.0000	0	0
0	635.0000	0.0000	0	5	0.0000	0.0000	0.0000	0.0000	0	0
0	636.0000	0.0000	0	5	0.0000	0.0000	0.0000	0.0000	0	0
0	637.0000	0.0000	0	5	0.0000	0.0000	0.0000	0.0000	0	0
0	638.0000	0.0000	0	5	0.0000	0.0000	0.0000	0.0000	0	0
0	639.0000	0.0000	0	5	0.0000	0.0000	0.0000	0.0000	0	0
0	640.0000	0.0000	0	5	0.0000	0.0000	0.0000	0.0000	0	0
0	641.0000	0.0000	0	5	0.0000	0.0000	0.0000	0.0000	0	0
0	642.0000	0.0000	0	5	0.0000	0.0000	0.0000	0.0000	0	0
0	643.0000	0.0000	0	5	0.0000	0.0000	0.0000	0.0000	0	0
0	644.0000	0.0000	0	5	0.0000	0.0000	0.0000	0.0000	0	0
0	645.0000	0.0000	0	5	0.0000	0.0000	0.0000	0.0000	0	0
0	646.0000	0.0000	0	5	0.0000	0.0000	0.0000	0.0000	0	0
0	647.0000	0.0000	0	5	0.0000	0.0000	0.0000	0.0000	0	0
0	648.0000	0.0000	0	5	0.0000	0.0000	0.0000	0.0000	0	0
0	649.0000	0.0000	0	5	0.0000	0.0000	0.0000	0.0000	0	0
0	650.0000	0.0000	0	5	0.0000	0.0000	0.0000	0.0000	0	0
0	651.0000	0.0000	0	5	0.0000	0.0000	0.0000	0.0000	0	0
0	652.0000	0.0000	0	5	0.0000	0.0000	0.0000	0.0000	0	0
0	653.0000	0.0000	0	5	0.0000	0.0000	0.0000	0.0000	0	0
0	654.0000	0.0000	0	5	0.0000	0.0000	0.0000	0.0000	0	0
0	655.0000	0.0000	0	5	0.0000	0.0000	0.0000	0.0000	0	0
0	656.0000	0.0000	0	5	0.0000	0.0000	0.0000	0.0000	0	0
0	657.0000	0.0000	0	5	0.0000	0.0000	0.0000	0.0000	0	0
0	658.0000	0.0000	0	5	0.0000	0.0000	0.0000	0.0000	0	0
0	659.0000	0.0000	0	5	0.0000	0.0000	0.0000	0.0000	0	0
0	660.0000	0.0000	0	5	0.0000	0.0000	0.0000	0.0000	0	0
0	661.0000	0.0000	0	5	0.0000	0.0000	0.0000	0.0000	0	0
0	662.0000	0.0000	0	5	0.0000	0.0000	0.0000	0.0000	0	0
0	663.0000	0.0000	0	5	0.0000	0.0000	0.0000	0.0000	0	0
0	664.0000	0.0000	0	5	0.0000	0.0000	0.0000	0.0000	0	0
0	665.0000	0.0000	0	5	0.0000	0.0000	0.0000	0.0000	0	0
0	666.0000	0.0000	0	5	0.0000	0.0000	0.0000	0.0000	0	0
0	667.0000	0.0000	0	5	0.0000	0.0000	0.0000	0.0000	0	0
0	668.0000	0.0000	0	5	0.0000	0.0000	0.0000	0.0000	0	0
0	669.0000	0.0000	0	5	0.0000	0.0000	0.0000	0.0000	0	0
0	670.0000	0.0000	0	5	0.0000	0.0000	0.0000	0.0000	0	0
0	671.0000	0.0000	0	5	0.0000	0.0000	0.0000	0.0000	0	0
0	672.0000	0.0000	0	5	0.0000	0.0000	0.0000	0.0000	0	0
0	673.0000	0.0000	0	5	0.0000	0.0000	0.0000	0.0000	0	0
0	674.0000	0.0000	0	5	0.0000	0.0000	0.0000	0.0000	0	0
0	675.0000	0.0000	0	5	0.0000	0.0000	0.0000	0.0000	0	0
0	676.0000	0.0000	0	5	0.0000	0.0000	0.0000	0.0000	0	0
0	677.0000	0.0000	0	5	0.0000	0.0000	0.0000	0.0000	0	0
0	678.0000	0.0000	0	5	0.0000	0.0000	0.0000	0.0000	0	0
0	679.0000	0.0000	0	5	0.0000	0.0000	0.0000	0.0000	0	0
0	680.0000	0.0000	0	5	0.0000	0.0000	0.0000	0.0000	0	0
0	681.0000	0.0000	0	5	0.0000	0.0000	0.0000	0.0000	0	0
0	682.0000	0.0000	0	5	0.0000	0.0000	0.0000	0.0000	0	0
0	683.0000	0.0000	0	5	0.0000	0.0000	0.0000	0.0000	0	0
0	684.0000	0.0000	0	5	0.0000	0.0000	0.0000	0.0000	0	0
0	685.0000	0.0000	0	5	0.0000	0.0000	0.0000	0.0000	0	0
0	686.0000	0.0000	0	5	0.0000	0.0000	0.0000	0.0000	0	0
0	687.0000	0.0000	0	5	0.0000	0.0000	0.0000	0.0000	0	0
0	688.0000	0.0000	0	5	0.0000	0.0000	0.0000	0.0000	0	0
0	689.0000	0.0000	0	5	0.0000	0.0000	0.0000	0.0000	0	0
0	690.0000	0.0000	0	5	0.0000	0.0000	0.0000	0.0000	0	0
0	691.0000	0.0000	0	5	0.0000	0.0000	0.0000	0.0000	0	0
0	692.0000	0.0000	0	5	0.0000	0.0000	0.0000	0.0000	0	0
0	693.0000	0.0000	0	5	0.0000	0.0000	0.0000	0.0000	0	0
0	694.0000	0.0000	0	5	0.0000	0.0000	0.0000	0.0000	0	0
0	695.0000	0.0000	0	5	0.0000	0.0000	0.0000	0.0000	0	0
0	696.0000	0.0000	0	5	0.0000	0.0000	0.0000	0.0000	0	0
0	697.0000	0.0000	0	5	0.0000	0.0000	0.0000	0.0000	0	0
0	698.0000	0.0000	0	5	0.0000	0.0000	0.0000	0.0000	0	0
0	699.0000	0.0000	0	5	0.0000	0.0000	0.0000	0.0000	0	0
0	700.0000	0.0000	0	5	0.0000	0.0000	0.0000	0.0000	0	0
0	701.0000	0.0000	0	5	0.0000	0.0000	0.0000	0.0000	0	0
0	702.0000	0.0000	0	5	0.0000	0.0000	0.0000	0.0000	0	0
0	703.0000	0.0000	0	5	0.0000	0.0000	0.0000	0.0000	0	0
0	704.0000	0.0000	0	5	0.0000	0.0000	0.0000	0.0000	0	0
0	705.0000	0.0000	0	5	0.0000	0.0000	0.0000	0.0000	0	0
0	706.0000	0.0000	0	5	0.0000	0.0000	0.0000	0.0000	0	0
0	707.0000	0.0000	0	5	0.0000	0.0000	0.0000	0.0000	0	0
0	708.0000	0.0000	0	5	0.0000	0.0000	0.0000	0.0000	0	0
0	709.0000	0.0000	0	5	0.0000	0.0000	0.0000	0.0000	0	0
0	710.0000	0.0000	0	5	0.0000	0.0000	0.0000	0.0000	0	0
0	711.0000	0.0000	0	5	0.0000	0.0000	0.0000	0.0000	0	0
0	712.0000	0.0000	0	5	0.0000	0.0000	0.0000	0.0000	0	0
0	713.0000	0.0000	0	5	0.0000	0.0000	0.0000	0.0000	0	0
0	714.0000	0.0000	0	5	0.0000	0.0000	0.0000	0.0000	0	0
0	715.0000	0.0000	0	5	0.0000	0.0000	0.0000	0.0000	0	0
0	716.0000	0.0000	0	5	0.0000	0.0000	0.0000	0.0000	0	0
0	717.0000	0.0000	0	5	0.0000	0.0000	0.0000	0.0000	0	0
0	718.0000	0.0000	0	5	0.0000	0.0000	0.0000	0.0000	0	0
0	719.0000	0.0000	0	5	0.0000	0.0000	0.0000	0.0000	0	0
0	720.0000	0.0000	0	5	0.0000	0.0000	0.0000	0.0000	0	0
0	721.0000	0.0000	0	5	0.0000	0.0000	0.0000	0.0000	0	0
0	722.0000	0.0000	0	5	0.0000	0.0000	0.0000	0.0000	0	0
0	723.0000	0.0000	0	5	0.0000	0.0000	0.0000	0.0000	0	0
0	724.0000	0.0000	0	5	0.0000	0.0000	0.0000	0.0000	0	0
0	725.0000	0.0000	0	5	0.0000	0.0000	0.0000	0.0000	0	0
0	726.0000	0.0000	0	5	0.0000	0.0000	0.0000	0.0000	0	0
0	727.0000	0.0000	0	5	0.0000	0.0000	0.0000	0.0000	0	0
0	728.0000	0.0000	0	5	0.0000	0.0000	0.0000	0.0000	0	0
0	729.0000	0.0000	0	5	0.0000	0.0000	0.0000	0.0000	0	0
0	730.0000	0.0000	0	5	0.0000	0.0000	0.0000	0.0000	0	0
0	731.0000	0.0000	0	5	0.0000	0.0000	0.0000	0.0000	0	0
0	732.0000	0.0000	0	5	0.0000	0.0000	0.0000	0.0000	0	0
0	733.0000	0.0000	0	5	0.0000	0.0000	0.0000	0.0000	0	0
0	734.0000	0.0000	0	5	0.0000	0.0000	0.0000	0.0000	0	0
0	735.0000	0.0000	0	5	0.0000	0.0000	0.0000	0.0000	0	0
0	736.0000	0.0000	0	5	0.0000	0.0000	0.0000	0.0000	0	0
0	737.0000	0.0000	0	5	0.0000	0.0000	0.0000	0.0000	0	0
0	738.0000	0.0000	0	5	0.0000	0.0000	0.0000	0.0000	0	0
0	739.0000	0.0000	0	5	0.0000	0.0000	0.0000	0.0000	0	0
0	740.0000	0.0000	0	5	0.0000	0.0000	0.0000	0.0000	0	0
0	741.0000	0.0000	0	5	0.0000	0.0000	0.0000	0.0000	0	0
0	742.0000	0.0000	0	5	0.0000	0.0000	0.0000	0.0000	0	0
0	743.0000	0.0000	0	5	0.0000	0.0000	0.0000	0.0000	0	0
0	744.0000	0.0000	0	5	0.0000	0.0000	0.0000	0.0000	0	0
0	745.0000	0.0000	0	5	0.0000	0.0000	0.0000	0.0000	0	0
0	746.0000	0.0000	0	5	0.0000	0.0000	0.0000	0.0000	0	0
0	747.0000	0.0000	0	5	0.0000	0.0000	0.0000	0.0000	0	0
0	748.0000	0.0000	0	5	0.0000	0.0000	0.0000	0.0000	0	0
0	749.0000	0.0000	0	5	0.0000	0.0000	0.0000	0.0000	0	0
0	750.0000	0.0000	0	5	0.0000	0.0000	0.0000	0.0000	0	0
0	751.0000	0.0000	0	5	0.0000	0.0000	0.0000	0.0000	0	0
0	752.0000	0.0000	0	5	0.0000	0.0000	0.0000	0.0000	0	0
0	753.0000	0.0000	0	5	0.0000	0.0000	0.0000	0.0000	0	0
0	754.0000	0.0000	0	5	0.0000	0.0000	0.0000	0.0000	0	0
0	755.0000	0.0000	0	5	0.0000	0.0000	0.0000	0.0000	0	0
0	756.0000	0.0000	0	5	0.0000	0.0000	0.0000	0.0000	0	0
0	757.0000	0.0000	0	5	0.0000	0.0000	0.0000	0.0000	0	0
0	758.0000	0.0000	0	5	0.0000	0.0000	0.0000	0.0000	0	0
0	759.0000	0.0000	0	5	0.0000	0.0000	0.0000	0.0000	0	0
0	760.0000	0.0000	0	5	0.0000	0.0000	0.0000	0.0000	0	0
0	761.0000	0.0000	0	5	0.0000	0.0000	0.0000	0.0000	0	0
0	762.0000	0.0000	0	5	0.0000	0.0000	0.0000	0.0000	0	0
0	763.0000	0.0000	0	5	0.0000	0.0000	0.0000	0.0000	0	0
0	764.0000	0.0000	0	5	0.0000	0.0000	0.0000	0.0000	0	0
0	765.0000	0.0000	0	5	0.0000	0.0000	0.0000	0.0000	0	0
0	766.0000	0.0000	0	5	0.0000	0.0000	0.0000	0.0000	0	0
0	767.0000	0.0000	0	5	0.0000	0.0000	0.0000	0.0000	0	0
0	768.0000	0.0000	0	5	0.0000	0.0000	0.0000	0.0000	0	0
0	769.0000	0.0000	0	5	0.0000	0.0000	0.0000	0.0000	0	0
0	770.0000	0.0000	0	5	0.0000	0.0000	0.0000	0.0000	0	0
0	771.0000	0.0000	0	5	0.0000	0.0000	0.0000	0.0000	0	0
0	772.0000	0.0000	0	5	0.0000	0.0000	0.0000	0.0000	0	0
0	773.0000	0.0000	0	5	0.0000	0.0000	0.0000	0.0000	0	0
0	774.0000	0.0000	0	5	0.0000	0.0000	0.0000	0.0000	0	0
0	775.0000	0.0000	0	5	0.0000	0.0000	0.0000	0.0000	0	0
0	776.0000	0.0000	0	5	0.0000	0.0000	0.0000	0.0000	0	0
0	777.0000	0.0000	0	5	0.0000	0.0000	0.0000	0.0000	0	0
0	778.0000	0.0000	0	5	0.0000	0.0000	0.0000	0.0000	0	0
0	779.0000	0.0000	0	5	0.0000	0.0000	0.0000	0.0000	0	0
0	780.0000	0.0000	0	5	0.0000	0.0000	0.0000	0.0000	0	0
0	781.0000	0.0000	0	5	0.0000	0.0000	0.0000	0.0000	0	0
0	782.0000	0.0000	0	5	0.0000	0.0000	0.0000	0.0000	0	0
0	783.0000	0.0000	0	5	0.0000	0.0000	0.0000	0.0000	0	0
0	784.0000	0.0000	0	5	0.0000	0.0000	0.0000	0.0000	0	0
0	785.0000	0.0000	0	5	0.0000	0.0000	0.0000	0.0000	0	0
0	786.0000	0.0000	0	5	0.0000	0.0000	0.0000	0.0000	0	0
0	787.0000	0.0000	0	5	0.0000	0.0000	0.0000	0.0000	0	0
0	788.0000	0.0000	0	5	0.0000	0.0000	0.0000	0.0000	0	0
0	789.0000	0.0000	0	5	0.0000	0.0000	0.0000	0.0000	0	0
0	790.0000	0.0000	0	5	0.0000	0.0000	0.0000	0.0000	0	0
0	791.0000	0.0000	0	5	0.0000	0.0000	0.0000	0.0000	0	0
0	792.0000	0.0000	0	5	0.0000	0.0000	0.0000	0.0000	0	0
0	793.0000	0.0000	0	5	0.0000	0.0000	0.0000	0.0000	0	0
0	794.0000	0.0000	0	5	0.0000	0.0000	0.0000	0.0000	0	0
0	795.0000	0.0000	0	5	0.0000	0.0000	0.0000	0.0000	0	0
0	796.0000	0.0000	0	5	0.0000	0.0000	0.0000	0.0000	0	0
0	797.0000	0.0000	0	5	0.0000	0.0000	0.0000	0.0000	0	0
0	798.0000	0.0000	0	5	0.0000	0.0000	0.0000	0.0000	0	0
0	799.0000	0.0000	0	5	0.0000	0.0000	0.0000	0.0000	0	0
0	800.0000	0.0000	0	5	0.0000	0.0000	0.0000	0.0000	0	0
0	801.0000	0.0000	0	5	0.0000	0.0000	0.0000	0.0000	0	0
0	802.0000	0.0000	0	5	0.0000	0.0000	0.0000	0.0000	0	0
0	803.0000	0.0000	0	5	0.0000	0.0000	0.0000	0.0000	0	0
0	804.0000	0.0000	0	5	0.0000	0.0000	0.0000	0.0000	0	0
0	805.0000	0.0000	0	5	0.0000	0.0000	0.0000	0.0000	0	0
0	806.0000	0.0000	0	5	0.0000	0.0000	0.0000	0.0000	0	0
0	807.0000	0.0000	0	5	0.0000	0.0000	0.0000	0.0000	0	0
0	808.0000	0.0000	0	5	0.0000	0.0000	0.0000	0.0000	0	0
0	809.0000	0.0000	0	5	0.0000	0.0000	0.0000	0.0000	0	0
0	810.0000	0.0000	0	5	0.0000	0.0000	0.0000	0.0000	0	0
0	811.0000	0.0000	0	5	0.0000	0.0000	0.0000	0.0000	0	0
0	812.0000	0.0000	0	5	0.0000	0.0000	0.0000	0.0000	0	0
0	813.0000	0.0000	0	5	0.0000	0.0000	0.0000	0.0000	0	0
0	814.0000	0.0000	0	5	0.0000	0.0000	0.0000	0.0000	0	0
0	815.0000	0.0000	0	5	0.0000	0.0000	0.0000	0.0000	0	0
0	816.0000	0.0000	0	5	0.0000	0.0000	0.0000	0.0000	0	0
0	817.0000	0.0000	0	5	0.0000	0.0000	0.0000	0.0000	0	0
0	818.0000	0.0000	0	5	0.0000	0.0000	0.0000	0.0000	0	0
0	819.0000	0.0000	0	5	0.0000	0.0000	0.0000	0.0000	0	0
0	820.0000	0.0000	0	5	0.0000	0.0000	0.0000	0.0000	0	0
0	821.0000	0.0000	0	5	0.0000	0.0000	0.0000	0.0000	0	0
0	822.0000	0.0000	0	5	0.0000	0.0000	0.0000	0.0000	0	0
0	823.0000	0.0000	0	5	0.0000	0.0000	0.0000	0.0000	0	0
0	824.0000	0.0000	0	5	0.0000	0.0000	0.0000	0.0000	0	0
0	825.0000	0.0000	0	5	0.0000	0.0000	0.0000	0.0000	0	0
0	826.0000	0.0000	0	5	0.0000	0.0000	0.0000	0.0000	0	0
0	827.0000	0.0000	0	5	0.0000	0.0000	0.0000	0.0000	0	0
0	828.0000	0.0000	0	5	0.0000	0.0000	0.0000	0.0000	0	0
0	829.0000	0.0000	0	5	0.0000	0.0000	0.0000	0.0000	0	0
0	830.0000	0.0000	0	5	0.0000	0.0000	0.0000	0.0000	0	0
0	831.0000	0.0000	0	5	0.0000	0.0000	0.0000	0.0000	0	0
0	832.0000	0.0000	0	5	0.0000	0.0000	0.0000	0.0000	0	0
0	833.0000	0.0000	0	5	0.0000	0.0000	0.0000	0.0000	0	0
0	834.0000	0.0000	0	5	0.0000	0.0000	0.0000	0.0000	0	0
0	835.0000	0.0000	0	5	0.0000	0.0000	0.0000	0.0000	0	0
0	836.0000	0.0000	0	5	0.0000	0.0000	0.0000	0.0000	0	0
0	837.0000	0.0000	0	5	0.0000	0.0000	0.0000	0.0000	0	0
0	838.0000	0.0000	0	5	0.0000	0.0000	0.0000	0.0000	0	0
0	839.0000	0.0000	0	5	0.0000	0.0000	0.0000	0.0000	0	0
0	840.0000	0.0000	0	5	0.0000	0.0000	0.0000	0.0000	0	0
0	841.0000	0.0000	0	5	0.0000	0.0000	0.0000	0.0000	0	0
0	842.0000	0.0000	0	5	0.0000	0.0000	0.0000	0.0000	0	0
0	843.0000	0.0000	0	5	0.0000	0.0000	0.0000	0.0000	0	0
0	844.0000	0.0000	0	5	0.0000	0.0000	0.0000	0.0000	0	0
0	845.0000	0.0000	0	5	0.0000	0.0000	0.0000	0.0000	0	0
0	846.0000	0.0000	0	5	0.0000	0.0000	0.0000	0.0000	0	0
0	847.0000	0.0000	0	5	0.0000	0.0000	0.0000	0.0000	0	0
0	848.0000	0.0000	0	5	0.0000	0.0000	0.0000	0.0000	0	0
0	849.0000	0.0000	0	5	0.0000	0.0000	0.0000	0.0000	0	0
0	850.0000	0.0000	0	5	0.0000	0.0000	0.0000	0.0000	0	0
0	851.0000	0.0000	0	5	0.0000	0.0000	0.0000	0.0000	0	0
0	852.0000	0.0000	0	5	0.0000	0.0000	0.0000	0.0000	0	0
0	853.0000	0.0000	0	5	0.0000	0.0000	0.0000	0.0000	0	0
0	854.0000	0.0000	0	5	0.0000	0.0000	0.0000	0.0000	0	0
0	855.0000	0.0000	0	5	0.0000	0.0000	0.0000	0.0000	0	0
0	856.0000	0.0000	0	5	0.0000	0.0000	0.0000	0.0000	0	0
0	857.0000	0.0000	0	5	0.0000	0.0000	0.0000	0.0000	0	0
0	858.0000	0.0000	0	5	0.0000	0.0000	0.0000	0.0000	0	0
0	859.0000	0.0000	0	5	0.0000	0.0000	0.0000	0.0000	0	0
0	860.0000	0.0000	0	5	0.0000	0.0000	0.0000	0.0000	0	0
0	861.0000	0.0000	0	5	0.0000	0.0000	0.0000	0.0000	0	0
0	862.0000	0.0000	0	5	0.0000	0.0000	0.0000	0.0000	0	0
0	863.0000	0.0000	0	5	0.0000	0.0000	0.0000	0.0000	0	0
0	864.0000	0.0000	0	5	0.0000	0.0000	0.0000	0.0000	0	0
0	865.0000	0.0000	0	5	0.0000	0.0000	0.0000	0.0000	0	0
0	866.0000	0.0000	0	5	0.0000	0.0000	0.0000	0.0000	0	0
0	867.0000	0.0000	0	5	0.0000	0.0000	0.0000	0.0000	0	0
0	868.0000	0.0000	0	5	0.0000	0.0000	0.0000	0.0000	0	0
0	869.0000	0.0000	0	5	0.0000	0.0000	0.0000	0.0000	0	0
0	870.0000	0.0000	0	5	0.0000	0.0000	0.0000	0.0000	0	0
0	871.0000	0.0000	0	5	0.0000	0.0000	0.0000	0.0000	0	0
0	872.0000	0.0000	0	5	0.0000	0.0000	0.0000	0.0000	0	0
0	873.0000	0.0000	0	5	0.0000	0.0000	0.0000	0.0000	0	0
0	874.0000	0.0000	0	5	0.0000	0.0000	0.0000	0.0000	0	0
0	875.0000	0.0000	0	5	0.0000	0.0000	0.0000	0.0000	0	0
0	876.0000	0.0000	0	5	0.0000	0.0000	0.0000	0.0000	0	0
0	877.0000	0.0000	0	5	0.0000	0.0000	0.0000	0.0000	0	0
0	878.0000	0.0000	0	5	0.0000	0.0000	0.0000	0.0000	0	0
0	879.0000	0.0000	0	5	0.0000	0.0000	0.0000	0.0000	0	0
0	880.0000	0.0000	0	5	0.0000	0.0000	0.0000	0.0000	0	0
0	881.0000	0.0000	0	5	0.0000	0.0000	0.0000	0.0000	0	0
0	882.0000	0.0000	0	5	0.0000	0.0000	0.0000	0.0000	0	0
0	883.0000	0.0000	0	5	0.0000	0.0000	0.0000	0.0000	0	0
0	884.0000	0.0000	0	5	0.0000	0.0000	0.0000	0.0000	0	0
0	885.0000	0.0000	0	5	0.0000	0.0000	0.0000	0.0000	0	0
0	886.0000	0.0000	0	5	0.0000	0.0000	0.0000	0.0000	0	0
0	887.0000	0.0000	0	5	0.0000	0.0000	0.0000	0.0000	0	0
0	888.0000	0.0000	0	5	0.0000	0.0000	0.0000	0.0000	0	0
0	889.0000	0.0000	0	5	0.0000	0.0000	0.0000	0.0000	0	0
0	890.0000	0.0000	0	5	0.0000	0.0000	0.0000	0.0000	0	0
0	891.0000	0.0000	0	5	0.0000	0.0000	0.0000	0.0000	0	0
0	892.0000	0.0000	0	5	0.0000	0.0000	0.0000	0.0000	0	0
0	893.0000	0.0000	0	5	0.0000	0.0000	0.0000	0.0000	0	0
0	894.0000	0.0000	0	5	0.0000	0.0000	0.0000	0.0000	0	0
0	895.0000	0.0000	0	5	0.0000	0.0000	0.0000	0.0000	0	0
0	896.0000	0.0000	0	5	0.0000	0.0000	0.0000	0.0000	0	0
0	897.0000	0.0000	0	5	0.0000	0.0000	0.0000	0.0000	0	0
0	898.0000	0.0000	0	5	0.0000	0.0000	0.0000	0.0000	0	0
0	899.0000	0.0000	0	5	0.0000	0.0000	0.0000	0.0000	0	0
0	900.0000	0.0000	0	5	0.0000	0.0000	0.0000	0.0000	0	0
0	901.0000	0.0000	0	5	0.0000	0.0000	0.0000	0.0000	0	0
0	902.0000	0.0000	0	5	0.0000	0.0000	0.0000	0.0000	0	0
0	903.0000	0.0000	0	5	0.0000	0.0000	0.0000	0.0000	0	0
0	904.0000	0.0000	0	5	0.0000	0.0000	0.0000	0.0000	0	0
0	905.0000	0.0000	0	5	0.0000	0.0000	0.0000	0.0000	0	0
0	906.0000	0.0000	0	5	0.0000	0.0000	0.0000	0.0000	0	0
0	907.0000	0.0000	0	5	0.0000	0.0000	0.0000	0.0000	0	0
0	908.0000	0.0000	0	5	0.0000	0.0000	0.0000	0.0000	0	0
0	909.0000	0.0000	0	5	0.0000	0.0000	0.0000	0.0000	0	0
0	910.0000	0.0000	0	5	0.0000	0.0000	0.0000	0.0000	0	0
0	911.0000	0.0000	0	5	0.0000	0.0000	0.0000	0.0000	0	0
0	912.0000	0.0000	0	5	0.0000	0.0000	0.0000	0.0000	0	0
0	913.0000	0.0000	0	5	0.0000	0.0000	0.0000	0.0000	0	0
0	914.0000	0.0000	0	5	0.0000	0.0000	0.0000	0.0000	0	0
0	915.0000	0.0000	0	5	0.0000	0.0000	0.0000	0.0000	0	0
0	916.0000	0.0000	0	5	0.0000	0.0000	0.0000	0.0000	0	0
0	917.0000	0.0000	0	5	0.0000	0.0000	0.0000	0.0000	0	0
0	918.0000	0.0000	0	5	0.0000	0.0000	0.0000	0.0000	0	0
0	919.0000	0.0000	0	5	0.0000	0.0000	0.0000	0.0000	0	0
0	920.0000	0.0000	0	5	0.0000	0.0000	0.0000	0.0000	0	0
0	921.0000	0.0000	0	5	0.0000	0.0000	0.0000	0.0000	0	0
0	922.0000	0.0000	0	5	0.0000	0.0000	0.0000	0.0000	0	0
0	923.0000	0.0000	0	5	0.0000	0.0000	0.0000	0.0000	0	0
0	924.0000	0.0000	0	5	0.0000	0.0000	0.0000	0.0000	0	0
0	925.0000	0.0000	0	5	0.0000	0.0000	0.0000	0.0000	0	0
0	926.0000	0.0000	0	5	0.0000	0.0000	0.0000	0.0000	0	0
0	927.0000	0.0000	0	5	0.0000	0.0000	0.0000	0.0000	0	0
0	928.0000	0.0000	0	5	0.0000	0.0000	0.0000	0.0000	0	0
0	929.0000	0.0000	0	5	0.0000	0.0000	0.0000	0.0000	0	0
0	930.0000	0.0000	0	5	0.0000	0.0000	0.0000	0.0000	0	0
0	931.0000	0.0000	0	5	0.0000	0.0000	0.0000	0.0000	0	0
0	932.0000	0.0000	0	5	0.0000	0.0000	0.0000	0.0000	0	0
0	933.0000	0.0000	0	5	0.0000	0.0000	0.0000	0.0000	0	0
0	934.0000	0.0000	0	5	0.0000	0.0000	0.0000	0.0000	0	0
0	935.0000	0.0000	0	5	0.0000	0.0000	0.0000	0.0000	0	0
0	936.0000	0.0000	0	5	0.0000	0.0000	0.0000	0.0000	0	0
0	937.0000	0.0000	0	5	0.0000	0.0000	0.0000	0.0000	0	0
0	938.0000	0.0000	0	5	0.0000	0.0000	0.0000	0.0000	0	0
0	939.0000	0.0000	0	5	0.0000	0.0000	0.0000	0.0000	0	0
0	940.0000	0.0000	0	5	0.0000	0.0000	0.0000	0.0000	0	0
0	941.0000	0.0000	0	5	0.0000	0.0000	0.0000	0.0000	0	0
0	942.0000	0.0000	0	5	0.0000	0.0000	0.0000	0.0000	0	0
0	943.0000	0.0000	0	5	0.0000	0.0000	0.0000	0.0000	0	0
0	944.0000	0.0000	0	5	0.0000	0.0000	0.0000	0.0000	0	0
0	945.0000	0.0000	0	5	0.0000	0.0000	0.0000	0.0000	0	0
0	946.0000	0.0000	0	5	0.0000	0.0000	0.0000	0.0000	0	0
0	947.0000	0.0000	0	5	0.0000	0.0000	0.0000	0.0000	0	0
0	948.0000	0.0000	0	5	0.0000	0.0000	0.0000	0.0000	0	0
0	949.0000	0.0000	0	5	0.0000	0.0000	0.0000	0.0000	0	0
0	950.0000	0.0000	0	5	0.0000	0.0000	0.0000	0.0000	0	0
0	951.0000	0.0000	0	5	0.0000	0.0000	0.0000	0.0000	0	0
0	952.0000	0.0000	0	5	0.0000	0.0000	0.0000	0.0000	0	0
0	953.0000	0.0000	0	5	0.0000	0.0000	0.0000	0.0000	0	0
0	954.0000	0.0000	0	5	0.0000	0.0000	0.0000	0.0000	0	0
0	955.0000	0.0000	0	5	0.0000	0.0000	0.0000	0.0000	0	0
0	956.0000	0.0000	0	5	0.0000	0.0000	0.0000	0.0000	0	0
0	957.0000	0.0000	0	5	0.0000	0.0000	0.0000	0.0000	0	0
0	958.0000	0.0000	0	5	0.0000	0.0000	0.0000	0.0000	0	0
0	959.0000	0.0000	0	5	0.0000	0.0000	0.0000	0.0000	0	0
0	960.0000	0.0000	0	5	0.0000	0.0000	0.0000	0.0000	0	0
0	961.0000	0.0000	0	5	0.0000	0.0000	0.0000	0.0000	0	0
0	962.0000	0.0000	0	5	0.0000	0.0000	0.0000	0.0000	0	0
0	963.0000	0.0000	0	5	0.0000	0.0000	0.0000	0.0000	0	0
0	964.0000	0.0000	0	5	0.0000	0.0000	0.0000	0.0000	0	0
0	965.0000	0.0000	0	5	0.0000	0.0000	0.0000	0.0000	0	0
0	966.0000	0.0000	0	5	0.0000	0.0000	0.0000	0.0000	0	0
0	967.0000	0.0000	0	5	0.0000	0.0000	0.0000	0.0000	0	0
0	968.0000	0.0000	0	5	0.0000	0.0000	0.0000	0.0000	0	0
0	969.0000	0.0000	0	5	0.0000	0.0000	0.0000	0.0000	0	0
0	970.0000	0.0000	0	5	0.0000	0.0000	0.0000	0.0000	0	0
0	971.0000	0.0000	0	5	0.0000	0.0000	0.0000	0.0000	0	0
0	972.0000	0.0000	0	5	0.0000	0.0000	0.0000	0.0000	0	0
0	973.0000	0.0000	0	5	0.0000	0.0000	0.0000	0.0000	0	0
0	974.0000	0.0000	0	5	0.0000	0.0000	0.0000	0.0000	0	0
0	975.0000	0.0000	0	5	0.0000	0.0000	0.0000	0.0000	0	0
0	976.0000	0.0000	0	5	0.0000	0.0000	0.0000	0.0000	0	0
0	977.0000	0.0000	0	5	0.0000	0.0000	0.0000	0.0000	0	0
0	978.0000	0.0000	0	5	0.0000	0.0000	0.0000	0.0000	0	0
0	979.0000	0.0000	0	5	0.0000	0.0000	0.0000	0.0000	0	0
0	980.0000	0.0000	0	5	0.0000	0.0000	0.0000	0.0000	0	0
0	981.0000	0.0000	0	5	0.0000	0.0000	0.0000	0.0000	0	0
0	982.0000	0.0000	0	5	0.0000	0.0000	0.0000	0.0000	0	0
0	983.0000	0.0000	0	5	0.0000	0.0000	0.0000	0.0000	0	0
0	984.0000	0.0000	0	5	0.0000	0.0000	0.0000	0.0000	0	0
0	985.0000	0.0000	0	5	0.0000	0.0000	0.0000	0.0000	0	0
0	986.0000	0.0000	0	5	0.0000	0.0000	0.0000	0.0000	0	0
0	987.0000	0.0000	0	5	0.0000	0.0000	0.0000	0.0000	0	0
0	988.0000	0.0000	0	5	0.0000	0.0000	0.0000	0.0000	0	0
0	989.0000	0.0000	0	5	0.0000	0.0000	0.0000	0.0000	0	0
0	990.0000	0.0000	0	5	0.0000	0.0000	0.0000	0.0000	0	0
0	991.0000	0.0000	0	5	0.0000	0.0000	0.0000	0.0000	0	0
0	992.0000	0.0000	0	5	0.0000	0.0000	0.0000	0.0000	0	0
0	993.0000	0.0000	0	5	0.0000	0.0000	0.0000	0.0000	0	0
0	994.0000	0.0000	0	5	0.0000	0.0000	0.0000	0.0000	0	0
0	995.0000	0.0000	0	5	0.0000	0.0000	0.0000	0.0000	0	0
0	996.0000	0.0000	0	5	0.0000	0.0000	0.0000	0.0000	0	0
0	997.0000	0.0000	0	5	0.0000	0.0000	0.0000	0.0000	0	0
0	998.0000	0.0000	0	5	0.0000	0.0000	0.0000	0.0000	0	0
0	999.0000	0.0000	0	5	0.0000	0.0000	0.0000	0.0000	0	0
0	1000.0000	0.0000	0	5	0.0000	0.0000	0.0000	0.0000	0	0
0	1001.0000	0.0000	0	5	0.0000	0.0000	0.0000	0.0000	0	0
0	1002.0000	0.0000	0	5	0.0000	0.0000	0.0000	0.0000	0	0
0	1003.0000	0.0000	0	5	0.0000	0.0000	0.0000	0.0000	0	0
0	1004.0000	0.0000	0	5	0.0000	0.0000	0.0000	0.0000	0	0
0	1005.0000	0.0000	0	5	0.0000	0.0000	0.0000	0.0000	0	0
0	1006.0000	0.0000	0	5	0.0000	0.0000	0.0000	0.0000	0	0
0	1007.0000	0.0000	0	5	0.0000	0.0000	0.0000	0.0000	0	0
0	1008.0000	0.0000	0	5	0.0000	0.0000	0.0000	0.0000	0	0
0	1009.0000	0.0000	0	5	0.0000	0.0000	0.0000	0.0000	0	0
0	1010.0000	0.0000	0	5	0.0000	0.0000	0.0000	0.0000	0	0
0	1011.0000	0.0000	0	5	0.0000	0.0000	0.0000	0.0000	0	0
0	1012.0000	0.0000	0	5	0.0000	0.0000	0.0000	0.0000	0	0
0	1013.0000	0.0000	0	5	0.0000	0.0000	0.0000	0.0000	0	0
0	1014.0000	0.0000	0	5	0.0000	0.0000	0.0000	0.0000	0	0
0	1015.0000	0.0000	0	5	0.0000	0.0000	0.0000	0.0000	0	0
0	1016.0000	0.0000	0	5	0.0000	0.0000	0.0000	0.0000	0	0
0	1017.0000	0.0000	0	5	0.0000	0.0000	0.0000	0.0000	0	0
0	1018.0000	0.0000	0	5	0.0000	0.0000	0.0000	0.0000	0	0
0	1019.0000	0.0000	0	5	0.0000	0.0000	0.0000	0.0000	0	0
0	1020.0000	0.0000	0	5	0.0000	0.0000	0.0000	0.0000	0	0
0	1021.0000	0.0000	0	5	0.0000	0.0000	0.0000	0.0000	0	0
0	1022.0000	0.0000	0	5	0.0000	0.0000	0.0000	0.0000	0	0
0	1023.0000	0.0000	0	5	0.0000	0.0000	0.0000	0.0000	0	0
0	1024.0000	0.0000	0	5	0.0000	0.0000	0.0000	0.0000	0	0
0	1025.0000	0.0000	0	5	0.0000	0.0000	0.0000	0.0000	0	0
0	1026.0000	0.0000	0	5	0.0000	0.0000	0.0000	0.0000	0	0
0	1027.0000	0.0000	0	5	0.0000	0.0000	0.0000	0.0000	0	0
0	1028.0000	0.0000	0	5	0.0000	0.0000	0.0000	0.0000	0	0
0	1029.0000	0.0000	0	5	0.0000	0.0000	0.0000	0.0000	0	0
0	1030.0000	0.0000	0	5	0.0000	0.0000	0.0000	0.0000	0	0
0	1031.0000	0.0000	0	5	0.0000	0.0000	0.0000	0.0000	0	0
0	1032.0000	0.0000	0	5	0.0000	0.0000	0.0000	0.0000	0	0
0	1033.0000	0.0000	0	5	0.0000	0.0000	0.0000	0.0000	0	0
0	1034.0000	0.0000	0	5	0.0000	0.0000	0.0000	0.0000	0	0
0	1035.0000	0.0000	0	5	0.0000	0.0000	0.0000	0.0000	0	0
0	1036.0000	0.0000	0	5	0.0000	0.0000	0.0000	0.0000	0	0
0	1037.0000	0.0000	0	5	0.0000	0.0000	0.0000	0.0000	0	0
0	1038.0000	0.0000	0	5	0.0000	0.0000	0.0000	0.0000	0	0
0	1039.0000	0.0000	0	5	0.0000	0.0000	0.0000	0.0000	0	0
0	1040.0000	0.0000	0	5	0.0000	0.0000	0.0000	0.0000	0	0
0	1041.0000	0.0000	0	5	0.0000	0.0000	0.0000	0.0000	0	0
0	1042.0000	0.0000	0	5	0.0000	0.0000	0.0000	0.0000	0	0
0	1043.0000	0.0000	0	5	0.0000	0.0000	0.0000	0.0000	0	0
0	1044.0000	0.0000	0	5	0.0000	0.0000	0.0000	0.0000	0	0
0	1045.0000	0.0000	0	5	0.0000	0.0000	0.0000	0.0000	0	0
0	1046.0000	0.0000	0	5	0.0000	0.0000	0.0000	0.0000	0	0
0	1047.0000	0.0000	0	5	0.0000	0.0000	0.0000	0.0000	0	0
0	1048.0000	0.0000	0	5	0.0000	0.0000	0.0000	0.0000	0	0
0	1049.0000	0.0000	0	5	0.0000	0.0000	0.0000	0.0000	0	0
0	1050.0000	0.0000	0	5	0.0000	0.0000	0.0000	0.0000	0	0
0	1051.0000	0.0000	0	5	0.0000	0.0000	0.0000	0.0000	0	0
0	1052.0000	0.0000	0	5	0.0000	0.0000	0.0000	0.0000	0	0
0	1053.0000	0.0000	0	5	0.0000	0.0000	0.0000	0.0000	0	0
0	1054.0000	0.0000	0	5	0.0000	0.0000	0.0000	0.0000	0	0
0	1055.0000	0.0000	0	5	0.0000	0.0000	0.0000	0.0000	0	0
0	1056.0000	0.0000	0	5	0.0000	0.0000	0.0000	0.0000	0	0
0	1057.0000	0.0000	0	5	0.0000	0.0000	0.0000	0.0000	0	0
0	1058.0000	0.0000	0	5	0.0000	0.0000	0.0000	0.0000	0	0
0	1059.0000	0.0000	0	5	0.0000	0.0000	0.0000	0.0000	0	0
0	1060.0000	0.0000	0	5	0.0000	0.0000	0.0000	0.0000	0	0
0	1061.0000	0.0000	0	5	0.0000	0.0000	0.0000	0.0000	0	0
0	1062.0000	0.0000	0	5	0.0000	0.0000	0.0000	0.0000	0	0
0	1063.0000	0.0000	0	5	0.0000	0.0000	0.0000	0.0000	0	0
0	1064.0000	0.0000	0	5	0.0000	0.0000	0.0000	0.0000	0	0
0	1065.0000	0.0000	0	5	0.0000	0.0000	0.0000	0.0000	0	0
0	1066.0000	0.0000	0	5	0.0000	0.0000	0.0000	0.0000	0	0
0	1067.0000	0.0000	0	5	0.0000	0.0000	0.0000	0.0000	0	0
0	1068.0000	0.0000	0	5	0.0000	0.0000	0.0000	0.0000	0	0
0	1069.0000	0.0000	0	5	0.0000	0.0000	0.0000	0.0000	0	0
0	1070.0000	0.0000	0	5	0.0000	0.0000	0.0000	0.0000	0	0
0	1071.0000	0.0000	0	5	0.0000	0.0000	0.0000	0.0000	0	0
0	1072.0000	0.0000	0	5	0.0000	0.0000	0.0000	0.0000	0	0
0	1073.0000	0.0000	0	5	0.0000	0.0000	0.0000	0.0000	0	0
0	1074.0000	0.0000	0	5	0.0000	0.0000	0.0000	0.0000	0	0
0	1075.0000	0.0000	0	5	0.0000	0.0000	0.0000	0.0000	0	0
0	1076.0000	0.0000	0	5	0.0000	0.0000	0.0000	0.0000	0	0
0	1077.0000	0.0000	0	5	0.0000	0.0000	0.0000	0.0000	0	0
0	1078.0000	0.0000	0	5	0.0000	0.0000	0.0000	0.0000	0	0
0	1079.0000	0.0000	0	5	0.0000	0.0000	0.0000	0.0000	0	0
0	1080.0000	0.0000	0	5	0.0000	0.0000	0.0000	0.0000	0	0
0	1081.0000	0.0000	0	5	0.0000	0.0000	0.0000	0.0000	0	0
0	1082.0000	0.0000	0	5	0.0000	0.0000	0.0000	0.0000	0	0
0	1083.0000	0.0000	0	5	0.0000	0.0000	0.0000	0.0000	0	0
0	1084.0000	0.0000	0	5	0.0000	0.0000	0.0000	0.0000	0	0
0	1085.0000	0.0000	0	5	0.0000	0.0000	0.0000	0.0000	0	0
0	1086.0000	0.0000	0	5	0.0000	0.0000	0.0000	0.0000	0	0
0	1087.0000	0.0000	0	5	0.0000	0.0000	0.0000	0.0000	0	0
0	1088.0000	0.0000	0	5	0.0000	0.0000	0.0000	0.0000	0	0
0	1089.0000	0.0000	0	5	0.0000	0.0000	0.0000	0.0000	0	0
0	1090.0000	0.0000	0	5	0.0000	0.0000	0.0000	0.0000	0	0
0	1091.0000	0.0000	0	5	0.0000	0.0000	0.0000	0.0000	0	0
0	1092.0000	0.0000	0	5	0.0000	0.0000	0.0000	0.0000	0	0
0	1093.0000	0.0000	0	5	0.0000	0.0000	0.0000	0.0000	0	0
0	1094.0000	0.0000	0	5	0.0000	0.0000	0.0000	0.0000	0	0
0	1095.0000	0.0000	0	5	0.0000	0.0000	0.0000	0.0000	0	0
0	1096.0000	0.0000	0	5	0.0000	0.0000	0.0000	0.0000	0	0
0	1097.0000	0.0000	0	5	0.0000	0.0000	0.0000	0.0000	0	0
0	1098.0000	0.0000	0	5	0.0000	0.0000	0.0000	0.0000	0	0
0	1099.0000	0.0000	0	5	0.0000	0.0000	0.0000	0.0000	0	0
0	1100.0000	0.0000	0	5	0.0000	0.0000	0.0000	0.0000	0	0
0	1101.0000	0.0000	0	5	0.0000	0.0000	0.0000	0.0000	0	0
0	1102.0000	0.0000	0	5	0.0000	0.0000	0.0000	0.0000	0	0
0	1103.0000	0.0000	0	5	0.0000	0.0000	0.0000	0.0000	0	0
0	1104.0000	0.0000	0	5	0.0000	0.0000	0.0000	0.0000	0	0
0	1105.0000	0.0000	0	5	0.0000	0.0000	0.0000	0.0000	0	0
0	1106.0000	0.0000	0	5	0.0000	0.0000	0.0000	0.0000	0	0
0	1107.0000	0.0000	0	5	0.0000	0.0000	0.0000	0.0000	0	0
0	1108.0000	0.0000	0	5	0.0000	0.0000	0.0000	0.0000	0	0
0	1109.0000	0.0000	0	5	0.0000	0.0000	0.0000	0.0000	0	0
0	1110.0000	0.0000	0	5	0.0000	0.0000	0.0000	0.0000	0	0
0	1111.0000	0.0000	0	5	0.0000	0.0000	0.0000	0.0000	0	0
0	1112.0000	0.0000	0	5	0.0000	0.0000	0.0000	0.0000	0	0
0	1113.0000	0.0000	0	5	0.0000	0.0000	0.0000	0.0000	0	0
0	1114.0000	0.0000	0	5	0.0000	0.0000	0.0000	0.0000	0	0
0	1115.0000	0.0000	0	5	0.0000	0.0000	0.0000	0.0000	0	0
0	1116.0000	0.0000	0	5	0.0000	0.0000	0.0000	0.0000	0	0
0	1117.0000	0.0000	0	5	0.0000	0.0000	0.0000	0.0000	0	0
0	1118.0000	0.0000	0	5	0.0000	0.0000	0.0000	0.0000	0	0
0	1119.0000	0.0000	0	5	0.0000	0.0000	0.0000	0.0000	0	0
0	1120.0000	0.0000	0	5	0.0000	0.0000	0.0000	0.0000	0	0
0	1121.0000	0.0000	0	5	0.0000	0.0000	0.0000	0.0000	0	0
0	1122.0000	0.0000	0	5	0.0000	0.0000	0.0000	0.0000	0	0
0	1123.0000	0.0000	0	5	0.0000	0.0000	0.0000	0.0000	0	0
0	1124.0000	0.0000	0	5	0.0000	0.0000	0.0000	0.0000	0	0
0	1125.0000	0.0000	0	5	0.0000	0.0000	0.0000	0.0000	0	0
0	1126.0000	0.0000	0	5	0.0000	0.0000	0.0000	0.0000	0	0
0	1127.0000	0.0000	0	5	0.0000	0.0000	0.0000	0.0000	0	0
0	1128.0000	0.0000	0	5	0.0000	0.0000	0.0000	0.0000	0	0
0	1129.0000	0.0000	0	5	0.0000	0.0000	0.0000	0.0000	0	0
0	1130.0000	0.0000	0	5	0.0000	0.0000	0.0000	0.0000	0	0
0	1131.0000	0.0000	0	5	0.0000	0.0000	0.0000	0.0000	0	0
0	1132.0000	0.0000	0	5	0.0000	0.0000	0.0000	0.0000	0	0
0	1133.0000	0.0000	0	5	0.0000	0.0000	0.0000	0.0000	0	0
0	1134.0000	0.0000	0	5	0.0000	0.0000	0.0000	0.0000	0	0
0	1135.0000	0.0000	0	5	0.0000	0.0000	0.0000	0.0000	0	0
0	1136.0000	0.0000	0	5	0.0000	0.0000	0.0000	0.0000	0	0
0	1137.0000	0.0000	0	5	0.0000	0.0000	0.0000	0.0000	0	0
0	1138.0000	0.0000	0	5	0.0000	0.0000	0.0000	0.0000	0	0
0	1139.0000	0.0000	0	5	0.0000	0.0000	0.0000	0.0000	0	0
0	1140.0000	0.0000	0	5	0.0000	0.0000	0.0000	0.0000	0	0
0	1141.0000	0.0000	0	5	0.0000	0.0000	0.0000	0.0000	0	0
0	1142.0000	0.0000	0	5	0.0000	0.0000	0.0000	0.0000	0	0
0	1143.0000	0.0000	0	5	0.0000	0.0000	0.0000	0.0000	0	0
0	1144.0000	0.0000	0	5	0.0000	0.0000	0.0000	0.0000	0	0
0	1145.0000	0.0000	0	5	0.0000	0.0000	0.0000	0.0000	0	0
0	1146.0000	0.0000	0	5	0.0000	0.0000	0.0000	0.0000	0	0
0	1147.0000	0.0000	0	5	0.0000	0.0000	0.0000	0.0000	0	0
0	1148.0000	0.0000	0	5	0.0000	0.0000	0.0000	0.0000	0	0
0	1149.0000	0.0000	0	5	0.0000	0.0000	0.0000	0.0000	0	0
0	1150.0000	0.0000	0	5	0.0000	0.0000	0.0000	0.0000	0	0
0	1151.0000	0.0000	0	5	0.0000	0.0000	0.0000	0.0000	0	0
0	1152.0000	0.0000	0	5	0.0000	0.0000	0.0000	0.0000	0	0
0	1153.0000	0.0000	0	5	0.0000	0.0000	0.0000	0.0000	0	0
0	1154.0000	0.0000	0	5	0.0000	0.0000	0.0000	0.0000	0	0
0	1155.0000	0.0000	0	5	0.0000	0.0000	0.0000	0.0000	0	0
0	1156.0000	0.0000	0	5	0.0000	0.0000	0.0000	0.0000	0	0
0	1157.0000	0.0000	0	5	0.0000	0.0000	0.0000	0.0000	0	0
0	1158.0000	0.0000	0	5	0.0000	0.0000	0.0000	0.0000	0	0
0	1159.0000	0.0000	0	5	0.0000	0.0000	0.0000	0.0000	0	0
0	1160.0000	0.0000	0	5	0.0000	0.0000	0.0000	0.0000	0	0
0	1161.0000	0.0000	0	5	0.0000	0.0000	0.0000	0.0000	0	0
0	1162.0000	0.0000	0	5	0.0000	0.0000	0.0000	0.0000	0	0
0	1163.0000	0.0000	0	5	0.0000	0.0000	0.0000	0.0000	0	0
0	1164.0000	0.0000	0	5	0.0000	0.0000	0.0000	0.0000	0	0
0	1165.0000	0.0000	0	5	0.0000	0.0000	0.0000	0.0000	0	0
0	1166.0000	0.0000	0	5	0.0000	0.0000	0.0000	0.0000	0	0
0	1167.0000	0.0000	0	5	0.0000	0.0000	0.0000	0.0000	0	0
0	1168.0000	0.0000	0	5	0.0000	0.0000	0.0000	0.0000	0	0
0	1169.0000	0.0000	0	5	0.0000	0.0000	0.0000	0.0000	0	0
0	1170.0000	0.0000	0	5	0.0000	0.0000	0.0000	0.0000	0	0
0	1171.0000	0.0000	0	5	0.0000	0.0000	0.0000	0.0000	0	0
0	1172.0000	0.0000	0	5	0.0000	0.0000	0.0000	0.0000	0	0
0	1173.0000	0.0000	0	5	0.0000	0.0000	0.0000	0.0000	0	0
0	1174.0000	0.0000	0	5	0.0000	0.0000	0.0000	0.0000	0	0
0	1175.0000	0.0000	0	5	0.0000	0.0000	0.0000	0.0000	0	0
0	1176.0000	0.0000	0	5	0.0000	0.0000	0.0000	0.0000	0	0
0	1177.0000	0.0000	0	5	0.0000	0.0000	0.0000	0.0000	0	0
0	1178.0000	0.0000	0	5	0.0000	0.0000	0.0000	0.0000	0	0
0	1179.0000	0.0000	0	5	0.0000	0.0000	0.0000	0.0000	0	0
0	1180.0000	0.0000	0	5	0.0000	0.0000	0.0000	0.0000	0	0
0	1181.0000	0.0000	0	5	0.0000	0.0000	0.0000	0.0000	0	0
0	1182.0000	0.0000	0	5	0.0000	0.0000	0.0000	0.0000	0	0
0	1183.0000	0.0000	0	5	0.0000	0.0000	0.0000	0.0000	0	0
0	1184.0000	0.0000	0	5	0.0000	0.0000	0.0000	0.0000	0	0
0	1185.0000	0.0000	0	5	0.0000	0.0000	0.0000	0.0000	0	0
0	1186.0000	0.0000	0	5	0.0000	0.0000	0.0000	0.0000	0	0
0	1187.0000	0.0000	0	5	0.0000	0.0000	0.0000	0.0000	0	0
0	1188.0000	0.0000	0	5	0.0000	0.0000	0.0000	0.0000	0	0
0	1189.0000	0.0000	0	5	0.0000	0.0000	0.0000	0.0000	0	0
0	1190.0000	0.0000	0	5	0.0000	0.0000	0.0000	0.0000	0	0
0	1191.0000	0.0000	0	5	0.0000	0.0000	0.0000	0.0000	0	0
0	1192.0000	0.0000	0	5	0.0000	0.0000	0.0000	0.0000	0	0
0	1193.0000	0.0000	0	5	0.0000	0.0000	0.0000	0.0000	0	0
0	1194.0000	0.0000	0	5	0.0000	0.0000	0.0000	0.0000	0	0
0	1195.0000	0.0000	0	5	0.0000	0.0000	0.0000	0.0000	0	0
0	1196.0000	0.0000	0	5	0.0000	0.0000	0.0000	0.0000	0	0
0	1197.0000	0.0000	0	5	0.0000	0.0000	0.0000	0.0000	0	0
0	1198.0000	0.0000	0	5	0.0000	0.0000	0.0000	0.0000	0	0
0	1199.0000	0.0000	0	5	0.0000	0.0000	0.0000	0.0000	0	0
0	1200.0000	0.0000	0	5	0.0000	0.0000	0.0000	0.0000	0	0
0	1201.0000	0.0000	0	5	0.0000	0.0000	0.0000	0.0000	0	0
0	1202.0000	0.0000	0	5	0.0000	0.0000	0.0000	0.0000	0	0
0	1203.0000	0.0000	0	5	0.0000	0.0000	0.0000	0.0000	0	0
0	1204.0000	0.0000	0	5	0.0000	0.0000	0.0000	0.0000	0	0
0	1205.0000	0.0000	0	5	0.0000	0.0000	0.0000	0.0000	0	0
0	1206.0000	0.0000	0	5	0.0000	0.0000	0.0000	0.0000	0	0
0	1207.0000	0.0000	0	5	0.0000	0.0000	0.0000	0.0000	0	0
0	1208.0000	0.0000	0	5	0.0000	0.0000	0.0000	0.0000	0	0
0	1209.0000	0.0000	0	5	0.0000	0.0000	0.0000	0.0000	0	0
0	1210.0000	0.0000	0	5	0.0000	0.0000	0.0000	0.0000	0	0
0	1211.0000	0.0000	0	5	0.0000	0.0000	0.0000	0.0000	0	0
0	1212.0000	0.0000	0	5	0.0000	0.0000	0.0000	0.0000	0	0
0	1213.0000	0.0000	0	5	0.0000	0.0000	0.0000	0.0000	0	0
0	1214.0000	0.0000	0	5	0.0000	0.0000	0.0000	0.0000	0	0
0	1215.0000	0.0000	0	5	0.0000	0.0000	0.0000	0.0000	0	0
0	1216.0000	0.0000	0	5	0.0000	0.0000	0.0000	0.0000	0	0
0	1217.0000	0.0000	0	5	0.0000	0.0000	0.0000	0.0000	0	0
0	1218.0000	0.0000	0	5	0.0000	0.0000	0.0000	0.0000	0	0
0	1219.0000	0.0000	0	5	0.0000	0.0000	0.0000	0.0000	0	0
0	1220.0000	0.0000	0	5	0.0000	0.0000	0.0000	0.0000	0	0
0	1221.0000	0.0000	0	5	0.0000	0.0000	0.0000	0.0000	0	0
0	1222.0000	0.0000	0	5	0.0000	0.0000	0.0000	0.0000	0	0
0	1223.0000	0.0000	0	5	0.0000	0.0000	0.0000	0.0000	0	0
0	1224.0000	0.0000	0	5	0.0000	0.0000	0.0000	0.0000	0	0
0	1225.0000	0.0000	0	5	0.0000	0.0000	0.0000	0.0000	0	0
0	1226.0000	0.0000	0	5	0.0000	0.0000	0.0000	0.0000	0	0
0	1227.0000	0.0000	0	5	0.0000	0.0000	0.0000	0.0000	0	0
0	1228.0000	0.0000	0	5	0.0000	0.0000	0.0000	0.0000	0	0
0	1229.0000	0.0000	0	5	0.0000	0.0000	0.0000	0.0000	0	0
0	1230.0000	0.0000	0	5	0.0000	0.0000	0.0000	0.0000	0	0
0	1231.0000	0.0000	0	5	0.0000	0.0000	0.0000	0.0000	0	0
0	1232.0000	0.0000	0	5	0.0000	0.0000	0.0000	0.0000	0	0
0	1233.0000	0.0000	0	5	0.0000	0.0000	0.0000	0.0000	0	0
0	1234.0000	0.0000	0	5	0.0000	0.0000	0.0000	0.0000	0	0
0	1235.0000	0.0000	0	5	0.0000	0.0000	0.0000	0.0000	0	0
0	1236.0000	0.0000	0	5	0.0000	0.0000	0.0000	0.0000	0	0
0	1237.0000	0.0000	0	5	0.0000	0.0000	0.0000	0.0000	0	0
0	1238.0000	0.0000	0	5	0.0000	0.0000	0.0000	0.0000	0	0
0	1239.0000	0.0000	0	5	0.0000	0.0000	0.0000	0.0000	0	0
0	1240.0000	0.0000	0	5	0.0000	0.0000	0.0000	0.0000	0	0
0	1241.0000	0.0000	0	5	0.0000	0.0000	0.0000	0.0000	0	0
0	1242.0000	0.0000	0	5	0.0000	0.0000	0.0000	0.0000	0	0
0	1243.0000	0.0000	0	5	0.0000	0.0000	0.0000	0.0000	0	0
0	1244.0000	0.0000	0	5	0.0000	0.0000	0.0000	0.0000	0	0
0	1245.0000	0.0000	0	5	0.0000	0.0000	0.0000	0.0000	0	0
0	1246.0000	0.0000	0	5	0.0000	0.0000	0.0000	0.0000	0	0
0	1247.0000	0.0000	0	5	0.0000	0.0000	0.0000	0.0000	0	0
0	1248.0000	0.0000	0	5	0.0000	0.0000	0.0000	0.0000	0	0
0	1249.0000	0.0000	0	5	0.0000	0.0000	0.0000	0.0000	0	0
0	1250.0000	0.0000	0	5	0.0000	0.0000	0.0000	0.0000	0	0
0	1251.0000	0.0000	0	5	0.0000	0.0000	0.0000	0.0000	0	0
0	1252.0000	0.0000	0	5	0.0000	0.0000	0.0000	0.0000	0	0
0	1253.0000	0.0000	0	5	0.0000	0.0000	0.0000	0.0000	0	0
0	1254.0000	0.0000	0	5	0.0000	0.0000	0.0000	0.0000	0	0
0	1255.0000	0.0000	0	5	0.0000	0.0000	0.0000	0.0000	0	0
0	1256.0000	0.0000	0	5	0.0000	0.0000	0.0000	0.0000	0	0
0	1257.0000	0.0000	0	5	0.0000	0.0000	0.0000	0.0000	0	0
0	1258.0000	0.0000	0	5	0.0000	0.0000	0.0000	0.0000	0	0
0	1259.0000	0.0000	0	5	0.0000	0.0000	0.0000	0.0000	0	0
0	1260.0000	0.0000	0	5	0.0000	0.0000	0.0000	0.0000	0	0
0	1261.0000	0.0000	0	5	0.0000	0.0000	0.0000	0.0000	0	0
0	1262.0000	0.0000	0	5	0.0000	0.0000	0.0000	0.0000	0	0
0	1263.0000	0.0000	0	5	0.0000	0.0000	0.0000	0.0000	0	0
0	1264.0000	0.0000	0	5	0.0000	0.0000	0.0000	0.0000	0	0
0	1265.0000	0.0000	0	5	0.0000	0.0000	0.0000	0.0000	0	0
0	1266.0000	0.0000	0	5	0.0000	0.0000	0.0000	0.0000	0	0
0	1267.0000	0.0000	0	5	0.0000	0.0000	0.0000	0.0000	0	0
0	1268.0000	0.0000	0	5	0.0000	0.0000	0.0000	0.0000	0	0
0	1269.0000	0.0000	0	5	0.0000	0.0000	0.0000	0.0000	0	0
0	1270.0000	0.0000	0	5	0.0000	0.0000	0.0000	0.0000	0	0
0	1271.0000	0.0000	0	5	0.0000	0.0000	0.0000	0.0000	0	0
0	1272.0000	0.0000	0	5	0.0000	0.0000	0.0000	0.0000	0	0
0	1273.0000	0.0000	0	5	0.0000	0.0000	0.0000	0.0000	0	0
0	1274.0000	0.0000	0	5	0.0000	0.0000	0.0000	0.0000	0	0
0	1275.0000	0.0000	0	5	0.0000	0.0000	0.0000	0.0000	0	0
0	1276.0000	0.0000	0	5	0.0000	0.0000	0.0000	0.0000	0	0
0	1277.0000	0.0000	0	5	0.0000	0.0000	0.0000	0.0000	0	0
0	1278.0000	0.0000	0	5	0.0000	0.0000	0.0000	0.0000	0	0
0	1279.0000	0.0000	0	5	0.0000	0.0000	0.0000	0.0000	0	0
0	1280.0000	0.0000	0	5	0.0000	0.0000	0.0000	0.0000	0	0
0	1281.0000	0.0000	0	5	0.0000	0.0000	0.0000	0.0000	0	0
0	1282.0000	0.0000	0	5	0.0000	0.0000	0.0000	0.0000	0	0
0	1283.0000	0.0000	0	5	0.0000	0.0000	0.0000	0.0000	0	0
0	1284.0000	0.0000	0	5	0.0000	0.0000	0.0000	0.0000	0	0
0	1285.0000	0.0000	0	5	0.0000	0.0000	0.0000	0.0000	0	0
0	1286.0000	0.0000	0	5	0.0000	0.0000	0.0000	0.0000	0	0
0	1287.0000	0.0000	0	5	0.0000	0.0000	0.0000	0.0000	0	0
0	1288.0000	0.0000	0	5	0.0000	0.0000	0.0000	0.0000	0	0
0	1289.0000	0.0000	0	5	0.0000	0.0000	0.0000	0.0000	0	0
0	1290.0000	0.0000	0	5	0.0000	0.0000	0.0000	0.0000	0	0
0	1291.0000	0.0000	0	5	0.0000	0.0000	0.0000	0.0000	0	0
0	1292.0000	0.0000	0	5	0.0000	0.0000	0.0000	0.0000	0	0
0	1293.0000	0.0000	0	5	0.0000	0.0000	0.0000	0.0000	0	0
0	1294.0000	0.0000	0	5	0.0000	0.0000	0.0000	0.0000	0	0
0	1295.0000	0.0000	0	5	0.0000	0.0000	0.0000	0.0000	0	0
0	1296.0000	0.0000	0	5	0.0000	0.0000	0.0000	0.0000	0	0
0	1297.0000	0.0000	0	5	0.0000	0.0000	0.0000	0.0000	0	0
0	1298.0000	0.0000	0	5	0.0000	0.0000	0.0000	0.0000	0	0
0	1299.0000	0.0000	0	5	0.0000	0.0000	0.0000	0.0000	0	0
0	1300.0000	0.0000	0	5	0.0000	0.0000	0.0000	0.0000	0	0
0	1301.0000	0.0000	0	5	0.0000	0.0000	0.0000	0.0000	0	0
0	1302.0000	0.0000	0	5	0.0000	0.0000	0.0000	0.0000	0	0
0	1303.0000	0.0000	0	5	0.0000	0.0000	0.0000	0.0000	0	0
0	1304.0000	0.0000	0	5	0.0000	0.0000	0.0000	0.0000	0	0
0	1305.0000	0.0000	0	5	0.0000	0.0000	0.0000	0.0000	0	0
0	1306.0000	0.0000	0	5	0.0000	0.0000	0.0000	0.0000	0	0
0	1307.0000	0.0000	0	5	0.0000	0.0000	0.0000	0.0000	0	0
0	1308.0000	0.0000	0	5	0.0000	0.0000	0.0000	0.0000	0	0
0	1309.0000	0.0000	0	5	0.0000	0.0000	0.0000	0.0000	0	0
0	1310.0000	0.0000	0	5	0.0000	0.0000	0.0000	0.0000	0	0
0	1311.0000	0.0000	0	5	0.0000	0.0000	0.0000	0.0000	0	0
0	1312.0000	0.0000	0	5	0.0000	0.0000	0.0000	0.0000	0	0
0	1313.0000	0.0000	0	5	0.0000	0.0000	0.0000	0.0000	0	0
0	1314.0000	0.0000	0	5	0.0000	0.0000	0.0000	0.0000	0	0
0	1315.0000	0.0000	0	5	0.0000	0.0000	0.0000	0.0000	0	0
0	1316.0000	0.0000	0	5	0.0000	0.0000	0.0000	0.0000	0	0
0	1317.0000	0.0000	0	5	0.0000	0.0000	0.0000	0.0000	0	0
0	1318.0000	0.0000	0	5	0.0000	0.0000	0.0000	0.0000	0	0
0	1319.0000	0.0000	0	5	0.0000	0.0000	0.0000	0.0000	0	0
0	1320.0000	0.0000	0	5	0.0000	0.0000	0.0000	0.0000	0	0
0	1321.0000	0.0000	0	5	0.0000	0.0000	0.0000	0.0000	0	0
0	1322.0000	0.0000	0	5	0.0000	0.0000	0.0000	0.0000	0	0
0	1323.0000	0.0000	0	5	0.0000	0.0000	0.0000	0.0000	0	0
0	1324.0000	0.0000	0	5	0.0000	0.0000	0.0000	0.0000	0	0
0	1325.0000	0.0000	0	5	0.0000	0.0000	0.0000	0.0000	0	0
0	1326.0000	0.0000	0	5	0.0000	0.0000	0.0000	0.0000	0	0
0	1327.0000	0.0000	0	5	0.0000	0.0000	0.0000	0.0000	0	0
0	1328.0000	0.0000	0	5	0.0000	0.0000	0.0000	0.0000	0	0
0	1329.0000	0.0000	0	5	0.0000	0.0000	0.0000	0.0000	0	0
0	1330.0000	0.0000	0	5	0.0000	0.0000	0.0000	0.0000	0	0
0	1331.0000	0.0000	0	5	0.0000	0.0000	0.0000	0.0000	0	0
0	1332.0000	0.0000	0	5	0.0000	0.0000	0.0000	0.0000	0	0
0	1333.0000	0.0000	0	5	0.0000	0.0000	0.0000	0.0000	0	0
0	1334.0000	0.0000	0	5	0.0000	0.0000	0.0000	0.0000	0	0
0	1335.0000	0.0000	0	5	0.0000	0.0000	0.0000	0.0000	0	0
0	1336.0000	0.0000	0	5	0.0000	0.0000	0.0000	0.0000	0	0
0	1337.0000	0.0000	0	5	0.0000	0.0000	0.0000	0.0000	0	0
0	1338.0000	0.0000	0	5	0.0000	0.0000	0.0000	0.0000	0	0
0	1339.0000	0.0000	0	5	0.0000	0.0000	0.0000	0.0000	0	0
0	1340.0000	0.0000	0	5	0.0000	0.0000	0.0000	0.0000	0	0
0	1341.0000	0.0000	0	5	0.0000	0.0000	0.0000	0.0000	0	0
0	1342.0000	0.0000	0	5	0.0000	0.0000	0.0000	0.0000	0	0
0	1343.0000	0.0000	0	5	0.0000	0.0000	0.0000	0.0000	0	0
0	1344.0000	0.0000	0	5	0.0000	0.0000	0.0000	0.0000	0	0
0	1345.0000	0.0000	0	5	0.0000	0.0000	0.0000	0.0000	0	0
0	1346.0000	0.0000	0	5	0.0000	0.0000	0.0000	0.0000	0	0
0	1347.0000	0.0000	0	5	0.0000	0.0000	0.0000	0.0000	0	0
0	1348.0000	0.0000	0	5	0.0000	0.0000	0.0000	0.0000	0	0
0	1349.0000	0.0000	0	5	0.0000	0.0000	0.0000	0.0000	0	0
0	1350.0000	0.0000	0	5	0.0000	0.0000	0.0000	0.0000	0	0
0	1351.0000	0.0000	0	5	0.0000	0.0000	0.0000	0.0000	0	0
0	1352.0000	0.0000	0	5	0.0000	0.0000	0.0000	0.0000	0	0
0	1353.0000	0.0000	0	5	0.0000	0.0000	0.0000	0.0000	0	0
0	1354.0000	0.0000	0	5	0.0000	0.0000	0.0000	0.0000	0	0
0	1355.0000	0.0000	0	5	0.0000	0.0000	0.0000	0.0000	0	0
0	1356.0000	0.0000	0	5	0.0000	0.0000	0.0000	0.0000	0	0
0	1357.0000	0.0000	0	5	0.0000	0.0000	0.0000	0.0000	0	0
0	1358.0000	0.0000	0	5	0.0000	0.0000	0.0000	0.0000	0	0
0	1359.0000	0.0000	0	5	0.0000	0.0000	0.0000	0.0000	0	0
0	1360.0000	0.0000	0	5	0.0000	0.0000	0.0000	0.0000	0	0
0	1361.0000	0.0000	0	5	0.0000	0.0000	0.0000	0.0000	0	0
0	1362.0000	0.0000	0	5	0.0000	0.0000	0.0000	0.0000	0	0
0	1363.0000	0.0000	0	5	0.0000	0.0000	0.0000	0.0000	0	0
0	1364.0000	0.0000	0	5	0.0000	0.0000	0.0000	0.0000	0	0
0	1365.0000	0.0000	0	5	0.0000	0.0000	0.0000	0.0000	0	0
0	1366.0000	0.0000	0	5	0.0000	0.0000	0.0000	0.0000	0	0
0	1367.0000	0.0000	0	5	0.0000	0.0000	0.0000	0.0000	0	0
0	1368.0000	0.0000	0	5	0.0000	0.0000	0.0000	0.0000	0	0
0	1369.0000	0.0000	0	5	0.0000	0.0000	0.0000	0.0000	0	0
0	1370.0000	0.0000	0	5	0.0000	0.0000	0.0000	0.0000	0	0
0	1371.0000	0.0000	0	5	0.0000	0.0000	0.0000	0.0000	0	0
0	1372.0000	0.0000	0	5	0.0000	0.0000	0.0000	0.0000	0	0
0	1373.0000	0.0000	0	5	0.0000	0.0000	0.0000	0.0000	0	0
0	1374.0000	0.0000	0	5	0.0000	0.0000	0.0000	0.0000	0	0
0	1375.0000	0.0000	0	5	0.0000	0.0000	0.0000	0.0000	0	0
0	1376.0000	0.0000	0	5	0.0000	0.0000	0.0000	0.0000	0	0
0	1377.0000	0.0000	0	5	0.0000	0.0000	0.0000	0.0000	0	0
0	1378.0000	0.0000	0	5	0.0000	0.0000	0.0000	0.0000	0	0
0	1379.0000	0.0000	0	5	0.0000	0.0000	0.0000	0.0000	0	0
0	1380.0000	0.0000	0	5	0.0000	0.0000	0.0000	0.0000	0	0
0	1381.0000	0.0000	0	5	0.0000	0.0000	0.0000	0.0000	0	0
0	1382.0000	0.0000	0	5	0.0000	0.0000	0.0000	0.0000	0	0
0	1383.0000	0.0000	0	5	0.0000	0.0000	0.0000	0.0000	0	0
0	1384.0000	0.0000	0	5	0.0000	0.0000	0.0000	0.0000	0	0
0	1385.0000	0.0000	0	5	0.0000	0.0000	0.0000	0.0000	0	0
0	1386.0000	0.0000	0	5	0.0000	0.0000	0.0000	0.0000	0	0
0	1387.0000	0.0000	0	5	0.0000	0.0000	0.0000	0.0000	0	0
0	1388.0000	0.0000	0	5	0.0000	0.0000	0.0000	0.0000	0	0
0	1389.0000	0.0000	0	5	0.0000	0.0000	0.0000	0.0000	0	0
0	1390.0000	0.0000	0	5	0.0000	0.0000	0.0000	0.0000	0	0
0	1391.0000	0.0000	0	5	0.0000	0.0000	0.0000	0.0000	0	0
0	1392.0000	0.0000	0	5	0.0000	0.0000	0.0000	0.0000	0	0
0	1393.0000	0.0000	0	5	0.0000	0.0000	0.0000	0.0000	0	0
0	1394.0000	0.0000	0	5	0.0000	0.0000	0.0000	0.0000	0	0
0	1395.0000	0.0000	0	5	0.0000	0.0000	0.0000	0.0000	0	0
0	1396.0000	0.0000	0	5	0.0000	0.0000	0.0000	0.0000	0	0
0	1397.0000	0.0000	0	5	0.0000	0.0000	0.0000	0.0000	0	0
0	1398.0000	0.0000	0	5	0.0000	0.0000	0.0000	0.0000	0	0
0	1399.0000	0.0000	0	5	0.0000	0.0000	0.0000	0.0000	0	0
0	1400.0000	0.0000	0	5	0.0000	0.0000	0.0000	0.0000	0	0
0	1401.0000	0.0000	0	5	0.0000	0.0000	0.0000	0.0000	0	0
0	1402.0000	0.0000	0	5	0.0000	0.0000	0.0000	0.0000	0	0
0	1403.0000	0.0000	0	5	0.0000	0.0000	0.0000	0.0000	0	0
0	1404.0000	0.0000	0	5	0.0000	0.0000	0.0000	0.0000	0	0
0	1405.0000	0.0000	0	5	0.0000	0.0000	0.0000	0.0000	0	0
0	0.0000	1.0000	0	5	0.0000	0.0000	0.0000	0.0000	0	0
0	1.0000	1.0000	0	5	0.0000	0.0000	0.0000	0.0000	0	0
0	2.0000	1.0000	0	5	0.0000	0.0000	0.0000	0.0000	0	0
0	3.0000	1.0000	0	5	0.0000	0.0000	0.0000	0.0000	0	0
0	4.0000	1.0000	0	5	0.0000	0.0000	0.0000	0.0000	0	0
0	5.0000	1.0000	0	5	0.0000	0.0000	0.0000	0.0000	0	0
0	6.0000	1.0000	0	5	0.0000	0.0000	0.0000	0.0000	0	0
0	7.0000	1.0000	0	5	0.0000	0.0000	0.0000	0.0000	0	0
0	8.0000	1.0000	0	5	0.0000	0.0000	0.0000	0.0000	0	0
0	9.0000	1.0000	0	5	0.0000	0.0000	0.0000	0.0000	0	0
0	10.0000	1.0000	0	5	0.0000	0.0000	0.0000	0.0000	0	0
0	11.0000	1.0000	0	5	0.0000	0.0000	0.0000	0.0000	0	0
0	12.0000	1.0000	0	5	0.0000	0.0000	0.0000	0.0000	0	0
0	13.0000	1.0000	0	5	0.0000	0.0000	0.0000	0.0000	0	0
0	14.0000	1.0000	0	5	0.0000	0.0000	0.0000	0.0000	0	0
0	15.0000	1.0000	0	5	0.0000	0.0000	0.0000	0.0000	0	0
0	16.0000	1.0000	0	5	0.0000	0.0000	0.0000	0.0000	0	0
0	17.0000	1.0000	0	5	0.0000	0.0000	0.0000	0.0000	0	0
0	18.0000	1.0000	0	5	0.0000	0.0000	0.0000	0.0000	0	0
0	19.0000	1.0000	0	5	0.0000	0.0000	0.0000	0.0000	0	0
0	20.0000	1.0000	0	5	0.0000	0.0000	0.0000	0.0000	0	0
0	21.0000	1.0000	0	5	0.0000	0.0000	0.0000	0.0000	0	0
0	22.0000	1.0000	0	5	0.0000	0.0000	0.0000	0.0000	0	0
0	23.0000	1.0000	0	5	0.0000	0.0000	0.0000	0.0000	0	0
0	24.0000	1.0000	0	5	0.0000	0.0000	0.0000	0.0000	0	0
0	25.0000	1.0000	0	5	0.0000	0.0000	0.0000	0.0000	0	0
0	26.0000	1.0000	0	5	0.0000	0.0000	0.0000	0.0000	0	0
0	27.0000	1.0000	0	5	0.0000	0.0000	0.0000	0.0000	0	0
0	28.0000	1.0000	0	5	0.0000	0.0000	0.0000	0.0000	0	0
0	29.0000	1.0000	0	5	0.0000	0.0000	0.0000	0.0000	0	0
0	30.0000	1.0000	0	5	0.0000	0.0000	0.0000	0.0000	0	0
0	31.0000	1.0000	0	5	0.0000	0.0000	0.0000	0.0000	0	0
0	32.0000	1.0000	0	5	0.0000	0.0000	0.0000	0.0000	0	0
0	33.0000	1.0000	0	5	0.0000	0.0000	0.0000	0.0000	0	0
0	34.0000	1.0000	0	5	0.0000	0.0000	0.0000	0.0000	0	0
0	35.0000	1.0000	0	5	0.0000	0.0000	0.0000	0.0000	0	0
0	36.0000	1.0000	0	5	0.0000	0.0000	0.0000	0.0000	0	0
0	37.0000	1.0000	0	5	0.0000	0.0000	0.0000	0.0000	0	0
0	38.0000	1.0000	0	5	0.0000	0.0000	0.0000	0.0000	0	0
0	39.0000	1.0000	0	5	0.0000	0.0000	0.0000	0.0000	0	0
0	40.0000	1.0000	0	5	0.0000	0.0000	0.0000	0.0000	0	0
1	41.0000	1.0000	8	0	175.8671	107.3452	25.8282	0.8632	125	84
1	42.0000	1.0000	9	0	175.3674	106.7735	25.5876	0.8023	140	100
1	43.0000	1.0000	9	0	175.0247	106.4052	26.2368	0.5888	147	138
1	44.0000	1.0000	8	0	175.2745	106.2802	26.3332	0.3454	147	137
1	45.0000	1.0000	9	0	174.8374	106.4011	26.1065	0.5679	149	139
1	46.0000	1.0000	9	0	174.8908	106.2588	26.2997	0.5580	150	140
1	47.0000	1.0000	9	0	174.5164	106.6914	26.2480	0.4915	149	135
0	48.0000	1.0000	0	5	0.0000	0.0000	0.0000	0.0000	0	0
0	49.0000	1.0000	0	5	0.0000	0.0000	0.0000	0.0000	0	0
0	50.0000	1.0000	0	5	0.0000	0.0000	0.0000	0.0000	0	0
0	51.0000	1.0000	0	5	0.0000	0.0000	0.0000	0.0000	0	0
0	52.0000	1.0000	0	5	0.0000	0.0000	0.0000	0.0000	0	0
0	53.0000	1.0000	0	5	0.0000	0.0000	0.0000	0.0000	0	0
0	54.0000	1.0000	0	5	0.0000	0.0000	0.0000	0.0000	0	0
0	55.0000	1.0000	0	5	0.0000	0.0000	0.0000	0.0000	0	0
0	56.0000	1.0000	0	5	0.0000	0.0000	0.0000	0.0000	0	0
0	57.0000	1.0000	0	5	0.0000	0.0000	0.0000	0.0000	0	0
0	58.0000	1.0000	0	5	0.0000	0.0000	0.0000	0.0000	0	0
0	59.0000	1.0000	0	5	0.0000	0.0000	0.0000	0.0000	0	0
0	60.0000	1.0000	0	5	0.0000	0.0000	0.0000	0.0000	0	0
0	61.0000	1.0000	0	5	0.0000	0.0000	0.0000	0.0000	0	0
0	62.0000	1.0000	0	5	0.0000	0.0000	0.0000	0.0000	0	0
0	63.0000	1.0000	0	5	0.0000	0.0000	0.0000	0.0000	0	0
0	64.0000	1.0000	0	5	0.0000	0.0000	0.0000	0.0000	0	0
0	65.0000	1.0000	0	5	0.0000	0.0000	0.0000	0.0000	0	0
0	66.0000	1.0000	0	5	0.0000	0.0000	0.0000	0.0000	0	0
0	67.0000	1.0000	0	5	0.0000	0.0000	0.0000	0.0000	0	0
0	68.0000	1.0000	0	5	0.0000	0.0000	0.0000	0.0000	0	0
0	69.0000	1.0000	0	5	0.0000	0.0000	0.0000	0.0000	0	0
0	70.0000	1.0000	0	5	0.0000	0.0000	0.0000	0.0000	0	0
0	71.0000	1.0000	0	5	0.0000	0.0000	0.0000	0.0000	0	0
0	72.0000	1.0000	0	5	0.0000	0.0000	0.0000	0.0000	0	0
0	73.0000	1.0000	0	5	0.0000	0.0000	0.0000	0.0000	0	0
0	74.0000	1.0000	0	5	0.0000	0.0000	0.0000	0.0000	0	0
0	75.0000	1.0000	0	5	0.0000	0.0000	0.0000	0.0000	0	0
0	76.0000	1.0000	0	5	0.0000	0.0000	0.0000	0.0000	0	0
0	77.0000	1.0000	0	5	0.0000	0.0000	0.0000	0.0000	0	0
0	78.0000	1.0000	0	5	0.0000	0.0000	0.0000	0.0000	0	0
0	79.0000	1.0000	0	5	0.0000	0.0000	0.0000	0.0000	0	0
0	80.0000	1.0000	0	5	0.0000	0.0000	0.0000	0.0000	0	0
0	81.0000	1.0000	0	5	0.0000	0.0000	0.0000	0.0000	0	0
0	82.0000	1.0000	0	5	0.0000	0.0000	0.0000	0.0000	0	0
0	83.0000	1.0000	0	5	0.0000	0.0000	0.0000	0.0000	0	0
0	84.0000	1.0000	0	5	0.0000	0.0000	0.0000	0.0000	0	0
0	85.0000	1.0000	0	5	0.0000	0.0000	0.0000	0.0000	0	0
0	86.0000	1.0000	0	5	0.0000	0.0000	0.0000	0.0000	0	0
0	87.0000	1.0000	0	5	0.0000	0.0000	0.0000	0.0000	0	0
0	88.0000	1.0000	0	5	0.0000	0.0000	0.0000	0.0000	0	0
0	89.0000	1.0000	0	5	0.0000	0.0000	0.0000	0.0000	0	0
0	90.0000	1.0000	0	5	0.0000	0.0000	0.0000	0.0000	0	0
0	91.0000	1.0000	0	5	0.0000	0.0000	0.0000	0.0000	0	0
0	92.0000	1.0000	0	5	0.0000	0.0000	0.0000	0.0000	0	0
0	93.0000	1.0000	0	5	0.0000	0.0000	0.0000	0.0000	0	0
0	94.0000	1.0000	0	5	0.0000	0.0000	0.0000	0.0000	0	0
0	95.0000	1.0000	0	5	0.0000	0.0000	0.0000	0.0000	0	0
0	96.0000	1.0000	0	5	0.0000	0.0000	0.0000	0.0000	0	0
0	97.0000	1.0000	0	5	0.0000	0.0000	0.0000	0.0000	0	0
0	98.0000	1.0000	0	5	0.0000	0.0000	0.0000	0.0000	0	0
0	99.0000	1.0000	0	5	0.0000	0.0000	0.0000	0.0000	0	0
0	100.0000	1.0000	0	5	0.0000	0.0000	0.0000	0.0000	0	0
0	101.0000	1.0000	0	5	0.0000	0.0000	0.0000	0.0000	0	0
0	102.0000	1.0000	0	5	0.0000	0.0000	0.0000	0.0000	0	0
0	103.0000	1.0000	0	5	0.0000	0.0000	0.0000	0.0000	0	0
0	104.0000	1.0000	0	5	0.0000	0.0000	0.0000	0.0000	0	0
0	105.0000	1.0000	0	5	0.0000	0.0000	0.0000	0.0000	0	0
0	106.0000	1.0000	0	5	0.0000	0.0000	0.0000	0.0000	0	0
0	107.0000	1.0000	0	5	0.0000	0.0000	0.0000	0.0000	0	0
0	108.0000	1.0000	0	5	0.0000	0.0000	0.0000	0.0000	0	0
0	109.0000	1.0000	0	5	0.0000	0.0000	0.0000	0.0000	0	0
0	110.0000	1.0000	0	5	0.0000	0.0000	0.0000	0.0000	0	0
0	111.0000	1.0000	0	5	0.0000	0.0000	0.0000	0.0000	0	0
0	112.0000	1.0000	0	5	0.0000	0.0000	0.0000	0.0000	0	0
0	113.0000	1.0000	0	5	0.0000	0.0000	0.0000	0.0000	0	0
0	114.0000	1.0000	0	5	0.0000	0.0000	0.0000	0.0000	0	0
0	115.0000	1.0000	0	5	0.0000	0.0000	0.0000	0.0000	0	0
0	116.0000	1.0000	0	5	0.0000	0.0000	0.0000	0.0000	0	0
0	117.0000	1.0000	0	5	0.0000	0.0000	0.0000	0.0000	0	0
0	118.0000	1.0000	0	5	0.0000	0.0000	0.0000	0.0000	0	0
0	119.0000	1.0000	0	5	0.0000	0.0000	0.0000	0.0000	0	0
0	120.0000	1.0000	0	5	0.0000	0.0000	0.0000	0.0000	0	0
0	121.0000	1.0000	0	5	0.0000	0.0000	0.0000	0.0000	0	0
0	122.0000	1.0000	0	5	0.0000	0.0000	0.0000	0.0000	0	0
0	123.0000	1.0000	0	5	0.0000	0.0000	0.0000	0.0000	0	0
0	124.0000	1.0000	0	5	0.0000	0.0000	0.0000	0.0000	0	0
0	125.0000	1.0000	0	5	0.0000	0.0000	0.0000	0.0000	0	0
0	126.0000	1.0000	0	5	0.0000	0.0000	0.0000	0.0000	0	0
0	127.0000	1.0000	0	5	0.0000	0.0000	0.0000	0.0000	0	0
0	128.0000	1.0000	0	5	0.0000	0.0000	0.0000	0.0000	0	0
0	129.0000	1.0000	0	5	0.0000	0.0000	0.0000	0.0000	0	0
0	130.0000	1.0000	0	5	0.0000	0.0000	0.0000	0.0000	0	0
0	131.0000	1.0000	0	5	0.0000	0.0000	0.0000	0.0000	0	0
0	132.0000	1.0000	0	5	0.0000	0.0000	0.0000	0.0000	0	0
0	133.0000	1.0000	0	5	0.0000	0.0000	0.0000	0.0000	0	0
0	134.0000	1.0000	0	5	0.0000	0.0000	0.0000	0.0000	0	0
0	135.0000	1.0000	0	5	0.0000	0.0000	0.0000	0.0000	0	0
0	136.0000	1.0000	0	5	0.0000	0.0000	0.0000	0.0000	0	0
0	137.0000	1.0000	0	5	0.0000	0.0000	0.0000	0.0000	0	0
0	138.0000	1.0000	0	5	0.0000	0.0000	0.0000	0.0000	0	0
0	139.0000	1.0000	0	5	0.0000	0.0000	0.0000	0.0000	0	0
0	140.0000	1.0000	0	5	0.0000	0.0000	0.0000	0.0000	0	0
0	141.0000	1.0000	0	5	0.0000	0.0000	0.0000	0.0000	0	0
0	142.0000	1.0000	0	5	0.0000	0.0000	0.0000	0.0000	0	0
0	143.0000	1.0000	0	5	0.0000	0.0000	0.0000	0.0000	0	0
0	144.0000	1.0000	0	5	0.0000	0.0000	0.0000	0.0000	0	0
0	145.0000	1.0000	0	5	0.0000	0.0000	0.0000	0.0000	0	0
0	146.0000	1.0000	0	5	0.0000	0.0000	0.0000	0.0000	0	0
0	147.0000	1.0000	0	5	0.0000	0.0000	0.0000	0.0000	0	0
0	148.0000	1.0000	0	5	0.0000	0.0000	0.0000	0.0000	0	0
0	149.0000	1.0000	0	5	0.0000	0.0000	0.0000	0.0000	0	0
0	150.0000	1.0000	0	5	0.0000	0.0000	0.0000	0.0000	0	0
0	151.0000	1.0000	0	5	0.0000	0.0000	0.0000	0.0000	0	0
0	152.0000	1.0000	0	5	0.0000	0.0000	0.0000	0.0000	0	0
0	153.0000	1.0000	0	5	0.0000	0.0000	0.0000	0.0000	0	0
0	154.0000	1.0000	0	5	0.0000	0.0000	0.0000	0.0000	0	0
0	155.0000	1.0000	0	5	0.0000	0.0000	0.0000	0.0000	0	0
0	156.0000	1.0000	0	5	0.0000	0.0000	0.0000	0.0000	0	0
0	157.0000	1.0000	0	5	0.0000	0.0000	0.0000	0.0000	0	0
0	158.0000	1.0000	0	5	0.0000	0.0000	0.0000	0.0000	0	0
0	159.0000	1.0000	0	5	0.0000	0.0000	0.0000	0.0000	0	0
0	160.0000	1.0000	0	5	0.0000	0.0000	0.0000	0.0000	0	0
0	161.0000	1.0000	0	5	0.0000	0.0000	0.0000	0.0000	0	0
0	162.0000	1.0000	0	5	0.0000	0.0000	0.0000	0.0000	0	0
0	163.0000	1.0000	0	5	0.0000	0.0000	0.0000	0.0000	0	0
0	164.0000	1.0000	0	5	0.0000	0.0000	0.0000	0.0000	0	0
0	165.0000	1.0000	0	5	0.0000	0.0000	0.0000	0.0000	0	0
0	166.0000	1.0000	0	5	0.0000	0.0000	0.0000	0.0000	0	0
0	167.0000	1.0000	0	5	0.0000	0.0000	0.0000	0.0000	0	0
0	168.0000	1.0000	0	5	0.0000	0.0000	0.0000	0.0000	0	0
0	169.0000	1.0000	0	5	0.0000	0.0000	0.0000	0.0000	0	0
0	170.0000	1.0000	0	5	0.0000	0.0000	0.0000	0.0000	0	0
0	171.0000	1.0000	0	5	0.0000	0.0000	0.0000	0.0000	0	0
0	172.0000	1.0000	0	5	0.0000	0.0000	0.0000	0.0000	0	0
0	173.0000	1.0000	0	5	0.0000	0.0000	0.0000	0.0000	0	0
0	174.0000	1.0000	0	5	0.0000	0.0000	0.0000	0.0000	0	0
0	175.0000	1.0000	0	5	0.0000	0.0000	0.0000	0.0000	0	0
0	176.0000	1.0000	0	5	0.0000	0.0000	0.0000	0.0000	0	0
0	177.0000	1.0000	0	5	0.0000	0.0000	0.0000	0.0000	0	0
0	178.0000	1.0000	0	5	0.0000	0.0000	0.0000	0.0000	0	0
0	179.0000	1.0000	0	5	0.0000	0.0000	0.0000	0.0000	0	0
0	180.0000	1.0000	0	5	0.0000	0.0000	0.0000	0.0000	0	0
0	181.0000	1.0000	0	5	0.0000	0.0000	0.0000	0.0000	0	0
0	182.0000	1.0000	0	5	0.0000	0.0000	0.0000	0.0000	0	0
0	183.0000	1.0000	0	5	0.0000	0.0000	0.0000	0.0000	0	0
0	184.0000	1.0000	0	5	0.0000	0.0000	0.0000	0.0000	0	0
0	185.0000	1.0000	0	5	0.0000	0.0000	0.0000	0.0000	0	0
0	186.0000	1.0000	0	5	0.0000	0.0000	0.0000	0.0000	0	0
0	187.0000	1.0000	0	5	0.0000	0.0000	0.0000	0.0000	0	0
0	188.0000	1.0000	0	5	0.0000	0.0000	0.0000	0.0000	0	0
0	189.0000	1.0000	0	5	0.0000	0.0000	0.0000	0.0000	0	0
0	190.0000	1.0000	0	5	0.0000	0.0000	0.0000	0.0000	0	0
0	191.0000	1.0000	0	5	0.0000	0.0000	0.0000	0.0000	0	0
0	192.0000	1.0000	0	5	0.0000	0.0000	0.0000	0.0000	0	0
0	193.0000	1.0000	0	5	0.0000	0.0000	0.0000	0.0000	0	0
0	194.0000	1.0000	0	5	0.0000	0.0000	0.0000	0.0000	0	0
0	195.0000	1.0000	0	5	0.0000	0.0000	0.0000	0.0000	0	0
0	196.0000	1.0000	0	5	0.0000	0.0000	0.0000	0.0000	0	0
0	197.0000	1.0000	0	5	0.0000	0.0000	0.0000	0.0000	0	0
0	198.0000	1.0000	0	5	0.0000	0.0000	0.0000	0.0000	0	0
0	199.0000	1.0000	0	5	0.0000	0.0000	0.0000	0.0000	0	0
0	200.0000	1.0000	0	5	0.0000	0.0000	0.0000	0.0000	0	0
0	201.0000	1.0000	0	5	0.0000	0.0000	0.0000	0.0000	0	0
0	202.0000	1.0000	0	5	0.0000	0.0000	0.0000	0.0000	0	0
0	203.0000	1.0000	0	5	0.0000	0.0000	0.0000	0.0000	0	0
0	204.0000	1.0000	0	5	0.0000	0.0000	0.0000	0.0000	0	0
0	205.0000	1.0000	0	5	0.0000	0.0000	0.0000	0.0000	0	0
0	206.0000	1.0000	0	5	0.0000	0.0000	0.0000	0.0000	0	0
0	207.0000	1.0000	0	5	0.0000	0.0000	0.0000	0.0000	0	0
0	208.0000	1.0000	0	5	0.0000	0.0000	0.0000	0.0000	0	0
0	209.0000	1.0000	0	5	0.0000	0.0000	0.0000	0.0000	0	0
0	210.0000	1.0000	0	5	0.0000	0.0000	0.0000	0.0000	0	0
0	211.0000	1.0000	0	5	0.0000	0.0000	0.0000	0.0000	0	0
0	212.0000	1.0000	0	5	0.0000	0.0000	0.0000	0.0000	0	0
0	213.0000	1.0000	0	5	0.0000	0.0000	0.0000	0.0000	0	0
0	214.0000	1.0000	0	5	0.0000	0.0000	0.0000	0.0000	0	0
0	215.0000	1.0000	0	5	0.0000	0.0000	0.0000	0.0000	0	0
0	216.0000	1.0000	0	5	0.0000	0.0000	0.0000	0.0000	0	0
0	217.0000	1.0000	0	5	0.0000	0.0000	0.0000	0.0000	0	0
0	218.0000	1.0000	0	5	0.0000	0.0000	0.0000	0.0000	0	0
0	219.0000	1.0000	0	5	0.0000	0.0000	0.0000	0.0000	0	0
0	220.0000	1.0000	0	5	0.0000	0.0000	0.0000	0.0000	0	0
0	221.0000	1.0000	0	5	0.0000	0.0000	0.0000	0.0000	0	0
0	222.0000	1.0000	0	5	0.0000	0.0000	0.0000	0.0000	0	0
0	223.0000	1.0000	0	5	0.0000	0.0000	0.0000	0.0000	0	0
0	224.0000	1.0000	0	5	0.0000	0.0000	0.0000	0.0000	0	0
0	225.0000	1.0000	0	5	0.0000	0.0000	0.0000	0.0000	0	0
0	226.0000	1.0000	0	5	0.0000	0.0000	0.0000	0.0000	0	0
0	227.0000	1.0000	0	5	0.0000	0.0000	0.0000	0.0000	0	0
0	228.0000	1.0000	0	5	0.0000	0.0000	0.0000	0.0000	0	0
0	229.0000	1.0000	0	5	0.0000	0.0000	0.0000	0.0000	0	0
0	230.0000	1.0000	0	5	0.0000	0.0000	0.0000	0.0000	0	0
0	231.0000	1.0000	0	5	0.0000	0.0000	0.0000	0.0000	0	0
0	232.0000	1.0000	0	5	0.0000	0.0000	0.0000	0.0000	0	0
0	233.0000	1.0000	0	5	0.0000	0.0000	0.0000	0.0000	0	0
0	234.0000	1.0000	0	5	0.0000	0.0000	0.0000	0.0000	0	0
0	235.0000	1.0000	0	5	0.0000	0.0000	0.0000	0.0000	0	0
0	236.0000	1.0000	0	5	0.0000	0.0000	0.0000	0.0000	0	0
0	237.0000	1.0000	0	5	0.0000	0.0000	0.0000	0.0000	0	0
0	238.0000	1.0000	0	5	0.0000	0.0000	0.0000	0.0000	0	0
0	239.0000	1.0000	0	5	0.0000	0.0000	0.0000	0.0000	0	0
0	240.0000	1.0000	0	5	0.0000	0.0000	0.0000	0.0000	0	0
0	241.0000	1.0000	0	5	0.0000	0.0000	0.0000	0.0000	0	0
0	242.0000	1.0000	0	5	0.0000	0.0000	0.0000	0.0000	0	0
0	243.0000	1.0000	0	5	0.0000	0.0000	0.0000	0.0000	0	0
0	244.0000	1.0000	0	5	0.0000	0.0000	0.0000	0.0000	0	0
0	245.0000	1.0000	0	5	0.0000	0.0000	0.0000	0.0000	0	0
0	246.0000	1.0000	0	5	0.0000	0.0000	0.0000	0.0000	0	0
0	247.0000	1.0000	0	5	0.0000	0.0000	0.0000	0.0000	0	0
0	248.0000	1.0000	0	5	0.0000	0.0000	0.0000	0.0000	0	0
0	249.0000	1.0000	0	5	0.0000	0.0000	0.0000	0.0000	0	0
0	250.0000	1.0000	0	5	0.0000	0.0000	0.0000	0.0000	0	0
0	251.0000	1.0000	0	5	0.0000	0.0000	0.0000	0.0000	0	0
0	252.0000	1.0000	0	5	0.0000	0.0000	0.0000	0.0000	0	0
0	253.0000	1.0000	0	5	0.0000	0.0000	0.0000	0.0000	0	0
0	254.0000	1.0000	0	5	0.0000	0.0000	0.0000	0.0000	0	0
0	255.0000	1.0000	0	5	0.0000	0.0000	0.0000	0.0000	0	0
0	256.0000	1.0000	0	5	0.0000	0.0000	0.0000	0.0000	0	0
0	257.0000	1.0000	0	5	0.0000	0.0000	0.0000	0.0000	0	0
0	258.0000	1.0000	0	5	0.0000	0.0000	0.0000	0.0000	0	0
0	259.0000	1.0000	0	5	0.0000	0.0000	0.0000	0.0000	0	0
0	260.0000	1.0000	0	5	0.0000	0.0000	0.0000	0.0000	0	0
0	261.0000	1.0000	0	5	0.0000	0.0000	0.0000	0.0000	0	0
0	262.0000	1.0000	0	5	0.0000	0.0000	0.0000	0.0000	0	0
0	263.0000	1.0000	0	5	0.0000	0.0000	0.0000	0.0000	0	0
0	264.0000	1.0000	0	5	0.0000	0.0000	0.0000	0.0000	0	0
0	265.0000	1.0000	0	5	0.0000	0.0000	0.0000	0.0000	0	0
0	266.0000	1.0000	0	5	0.0000	0.0000	0.0000	0.0000	0	0
0	267.0000	1.0000	0	5	0.0000	0.0000	0.0000	0.0000	0	0
0	268.0000	1.0000	0	5	0.0000	0.0000	0.0000	0.0000	0	0
0	269.0000	1.0000	0	5	0.0000	0.0000	0.0000	0.0000	0	0
0	270.0000	1.0000	0	5	0.0000	0.0000	0.0000	0.0000	0	0
0	271.0000	1.0000	0	5	0.0000	0.0000	0.0000	0.0000	0	0
0	272.0000	1.0000	0	5	0.0000	0.0000	0.0000	0.0000	0	0
0	273.0000	1.0000	0	5	0.0000	0.0000	0.0000	0.0000	0	0
0	274.0000	1.0000	0	5	0.0000	0.0000	0.0000	0.0000	0	0
0	275.0000	1.0000	0	5	0.0000	0.0000	0.0000	0.0000	0	0
0	276.0000	1.0000	0	5	0.0000	0.0000	0.0000	0.0000	0	0
0	277.0000	1.0000	0	5	0.0000	0.0000	0.0000	0.0000	0	0
0	278.0000	1.0000	0	5	0.0000	0.0000	0.0000	0.0000	0	0
0	279.0000	1.0000	0	5	0.0000	0.0000	0.0000	0.0000	0	0
0	280.0000	1.0000	0	5	0.0000	0.0000	0.0000	0.0000	0	0
0	281.0000	1.0000	0	5	0.0000	0.0000	0.0000	0.0000	0	0
0	282.0000	1.0000	0	5	0.0000	0.0000	0.0000	0.0000	0	0
0	283.0000	1.0000	0	5	0.0000	0.0000	0.0000	0.0000	0	0
0	284.0000	1.0000	0	5	0.0000	0.0000	0.0000	0.0000	0	0
0	285.0000	1.0000	0	5	0.0000	0.0000	0.0000	0.0000	0	0
0	286.0000	1.0000	0	5	0.0000	0.0000	0.0000	0.0000	0	0
0	287.0000	1.0000	0	5	0.0000	0.0000	0.0000	0.0000	0	0
0	288.0000	1.0000	0	5	0.0000	0.0000	0.0000	0.0000	0	0
0	289.0000	1.0000	0	5	0.0000	0.0000	0.0000	0.0000	0	0
0	290.0000	1.0000	0	5	0.0000	0.0000	0.0000	0.0000	0	0
0	291.0000	1.0000	0	5	0.0000	0.0000	0.0000	0.0000	0	0
0	292.0000	1.0000	0	5	0.0000	0.0000	0.0000	0.0000	0	0
0	293.0000	1.0000	0	5	0.0000	0.0000	0.0000	0.0000	0	0
0	294.0000	1.0000	0	5	0.0000	0.0000	0.0000	0.0000	0	0
0	295.0000	1.0000	0	5	0.0000	0.0000	0.0000	0.0000	0	0
0	296.0000	1.0000	0	5	0.0000	0.0000	0.0000	0.0000	0	0
0	297.0000	1.0000	0	5	0.0000	0.0000	0.0000	0.0000	0	0
0	298.0000	1.0000	0	5	0.0000	0.0000	0.0000	0.0000	0	0
0	299.0000	1.0000	0	5	0.0000	0.0000	0.0000	0.0000	0	0
0	300.0000	1.0000	0	5	0.0000	0.0000	0.0000	0.0000	0	0
0	301.0000	1.0000	0	5	0.0000	0.0000	0.0000	0.0000	0	0
0	302.0000	1.0000	0	5	0.0000	0.0000	0.0000	0.0000	0	0
0	303.0000	1.0000	0	5	0.0000	0.0000	0.0000	0.0000	0	0
0	304.0000	1.0000	0	5	0.0000	0.0000	0.0000	0.0000	0	0
0	305.0000	1.0000	0	5	0.0000	0.0000	0.0000	0.0000	0	0
0	306.0000	1.0000	0	5	0.0000	0.0000	0.0000	0.0000	0	0
0	307.0000	1.0000	0	5	0.0000	0.0000	0.0000	0.0000	0	0
0	308.0000	1.0000	0	5	0.0000	0.0000	0.0000	0.0000	0	0
0	309.0000	1.0000	0	5	0.0000	0.0000	0.0000	0.0000	0	0
0	310.0000	1.0000	0	5	0.0000	0.0000	0.0000	0.0000	0	0
0	311.0000	1.0000	0	5	0.0000	0.0000	0.0000	0.0000	0	0
0	312.0000	1.0000	0	5	0.0000	0.0000	0.0000	0.0000	0	0
0	313.0000	1.0000	0	5	0.0000	0.0000	0.0000	0.0000	0	0
0	314.0000	1.0000	0	5	0.0000	0.0000	0.0000	0.0000	0	0
0	315.0000	1.0000	0	5	0.0000	0.0000	0.0000	0.0000	0	0
0	316.0000	1.0000	0	5	0.0000	0.0000	0.0000	0.0000	0	0
0	317.0000	1.0000	0	5	0.0000	0.0000	0.0000	0.0000	0	0
0	318.0000	1.0000	0	5	0.0000	0.0000	0.0000	0.0000	0	0
0	319.0000	1.0000	0	5	0.0000	0.0000	0.0000	0.0000	0	0
0	320.0000	1.0000	0	5	0.0000	0.0000	0.0000	0.0000	0	0
0	321.0000	1.0000	0	5	0.0000	0.0000	0.0000	0.0000	0	0
0	322.0000	1.0000	0	5	0.0000	0.0000	0.0000	0.0000	0	0
0	323.0000	1.0000	0	5	0.0000	0.0000	0.0000	0.0000	0	0
0	324.0000	1.0000	0	5	0.0000	0.0000	0.0000	0.0000	0	0
0	325.0000	1.0000	0	5	0.0000	0.0000	0.0000	0.0000	0	0
0	326.0000	1.0000	0	5	0.0000	0.0000	0.0000	0.0000	0	0
0	327.0000	1.0000	0	5	0.0000	0.0000	0.0000	0.0000	0	0
0	328.0000	1.0000	0	5	0.0000	0.0000	0.0000	0.0000	0	0
0	329.0000	1.0000	0	5	0.0000	0.0000	0.0000	0.0000	0	0
0	330.0000	1.0000	0	5	0.0000	0.0000	0.0000	0.0000	0	0
0	331.0000	1.0000	0	5	0.0000	0.0000	0.0000	0.0000	0	0
0	332.0000	1.0000	0	5	0.0000	0.0000	0.0000	0.0000	0	0
0	333.0000	1.0000	0	5	0.0000	0.0000	0.0000	0.0000	0	0
0	334.0000	1.0000	0	5	0.0000	0.0000	0.0000	0.0000	0	0
0	335.0000	1.0000	0	5	0.0000	0.0000	0.0000	0.0000	0	0
0	336.0000	1.0000	0	5	0.0000	0.0000	0.0000	0.0000	0	0
0	337.0000	1.0000	0	5	0.0000	0.0000	0.0000	0.0000	0	0
0	338.0000	1.0000	0	5	0.0000	0.0000	0.0000	0.0000	0	0
0	339.0000	1.0000	0	5	0.0000	0.0000	0.0000	0.0000	0	0
0	340.0000	1.0000	0	5	0.0000	0.0000	0.0000	0.0000	0	0
0	341.0000	1.0000	0	5	0.0000	0.0000	0.0000	0.0000	0	0
0	342.0000	1.0000	0	5	0.0000	0.0000	0.0000	0.0000	0	0
0	343.0000	1.0000	0	5	0.0000	0.0000	0.0000	0.0000	0	0
0	344.0000	1.0000	0	5	0.0000	0.0000	0.0000	0.0000	0	0
0	345.0000	1.0000	0	5	0.0000	0.0000	0.0000	0.0000	0	0
0	346.0000	1.0000	0	5	0.0000	0.0000	0.0000	0.0000	0	0
0	347.0000	1.0000	0	5	0.0000	0.0000	0.0000	0.0000	0	0
0	348.0000	1.0000	0	5	0.0000	0.0000	0.0000	0.0000	0	0
0	349.0000	1.0000	0	5	0.0000	0.0000	0.0000	0.0000	0	0
0	350.0000	1.0000	0	5	0.0000	0.0000	0.0000	0.0000	0	0
0	351.0000	1.0000	0	5	0.0000	0.0000	0.0000	0.0000	0	0
0	352.0000	1.0000	0	5	0.0000	0.0000	0.0000	0.0000	0	0
0	353.0000	1.0000	0	5	0.0000	0.0000	0.0000	0.0000	0	0
0	354.0000	1.0000	0	5	0.0000	0.0000	0.0000	0.0000	0	0
0	355.0000	1.0000	0	5	0.0000	0.0000	0.0000	0.0000	0	0
0	356.0000	1.0000	0	5	0.0000	0.0000	0.0000	0.0000	0	0
0	357.0000	1.0000	0	5	0.0000	0.0000	0.0000	0.0000	0	0
0	358.0000	1.0000	0	5	0.0000	0.0000	0.0000	0.0000	0	0
0	359.0000	1.0000	0	5	0.0000	0.0000	0.0000	0.0000	0	0
0	360.0000	1.0000	0	5	0.0000	0.0000	0.0000	0.0000	0	0
0	361.0000	1.0000	0	5	0.0000	0.0000	0.0000	0.0000	0	0
0	362.0000	1.0000	0	5	0.0000	0.0000	0.0000	0.0000	0	0
0	363.0000	1.0000	0	5	0.0000	0.0000	0.0000	0.0000	0	0
0	364.0000	1.0000	0	5	0.0000	0.0000	0.0000	0.0000	0	0
0	365.0000	1.0000	0	5	0.0000	0.0000	0.0000	0.0000	0	0
0	366.0000	1.0000	0	5	0.0000	0.0000	0.0000	0.0000	0	0
0	367.0000	1.0000	0	5	0.0000	0.0000	0.0000	0.0000	0	0
0	368.0000	1.0000	0	5	0.0000	0.0000	0.0000	0.0000	0	0
0	369.0000	1.0000	0	5	0.0000	0.0000	0.0000	0.0000	0	0
0	370.0000	1.0000	0	5	0.0000	0.0000	0.0000	0.0000	0	0
0	371.0000	1.0000	0	5	0.0000	0.0000	0.0000	0.0000	0	0
0	372.0000	1.0000	0	5	0.0000	0.0000	0.0000	0.0000	0	0
0	373.0000	1.0000	0	5	0.0000	0.0000	0.0000	0.0000	0	0
0	374.0000	1.0000	0	5	0.0000	0.0000	0.0000	0.0000	0	0
0	375.0000	1.0000	0	5	0.0000	0.0000	0.0000	0.0000	0	0
0	376.0000	1.0000	0	5	0.0000	0.0000	0.0000	0.0000	0	0
0	377.0000	1.0000	0	5	0.0000	0.0000	0.0000	0.0000	0	0
0	378.0000	1.0000	0	5	0.0000	0.0000	0.0000	0.0000	0	0
0	379.0000	1.0000	0	5	0.0000	0.0000	0.0000	0.0000	0	0
0	380.0000	1.0000	0	5	0.0000	0.0000	0.0000	0.0000	0	0
0	381.0000	1.0000	0	5	0.0000	0.0000	0.0000	0.0000	0	0
0	382.0000	1.0000	0	5	0.0000	0.0000	0.0000	0.0000	0	0
0	383.0000	1.0000	0	5	0.0000	0.0000	0.0000	0.0000	0	0
0	384.0000	1.0000	0	5	0.0000	0.0000	0.0000	0.0000	0	0
0	385.0000	1.0000	0	5	0.0000	0.0000	0.0000	0.0000	0	0
0	386.0000	1.0000	0	5	0.0000	0.0000	0.0000	0.0000	0	0
0	387.0000	1.0000	0	5	0.0000	0.0000	0.0000	0.0000	0	0
0	388.0000	1.0000	0	5	0.0000	0.0000	0.0000	0.0000	0	0
0	389.0000	1.0000	0	5	0.0000	0.0000	0.0000	0.0000	0	0
0	390.0000	1.0000	0	5	0.0000	0.0000	0.0000	0.0000	0	0
0	391.0000	1.0000	0	5	0.0000	0.0000	0.0000	0.0000	0	0
0	392.0000	1.0000	0	5	0.0000	0.0000	0.0000	0.0000	0	0
0	393.0000	1.0000	0	5	0.0000	0.0000	0.0000	0.0000	0	0
0	394.0000	1.0000	0	5	0.0000	0.0000	0.0000	0.0000	0	0
0	395.0000	1.0000	0	5	0.0000	0.0000	0.0000	0.0000	0	0
0	396.0000	1.0000	0	5	0.0000	0.0000	0.0000	0.0000	0	0
0	397.0000	1.0000	0	5	0.0000	0.0000	0.0000	0.0000	0	0
0	398.0000	1.0000	0	5	0.0000	0.0000	0.0000	0.0000	0	0
0	399.0000	1.0000	0	5	0.0000	0.0000	0.0000	0.0000	0	0
0	400.0000	1.0000	0	5	0.0000	0.0000	0.0000	0.0000	0	0
0	401.0000	1.0000	0	5	0.0000	0.0000	0.0000	0.0000	0	0
0	402.0000	1.0000	0	5	0.0000	0.0000	0.0000	0.0000	0	0
0	403.0000	1.0000	0	5	0.0000	0.0000	0.0000	0.0000	0	0
0	404.0000	1.0000	0	5	0.0000	0.0000	0.0000	0.0000	0	0
0	405.0000	1.0000	0	5	0.0000	0.0000	0.0000	0.0000	0	0
0	406.0000	1.0000	0	5	0.0000	0.0000	0.0000	0.0000	0	0
0	407.0000	1.0000	0	5	0.0000	0.0000	0.0000	0.0000	0	0
0	408.0000	1.0000	0	5	0.0000	0.0000	0.0000	0.0000	0	0
0	409.0000	1.0000	0	5	0.0000	0.0000	0.0000	0.0000	0	0
0	410.0000	1.0000	0	5	0.0000	0.0000	0.0000	0.0000	0	0
0	411.0000	1.0000	0	5	0.0000	0.0000	0.0000	0.0000	0	0
0	412.0000	1.0000	0	5	0.0000	0.0000	0.0000	0.0000	0	0
0	413.0000	1.0000	0	5	0.0000	0.0000	0.0000	0.0000	0	0
0	414.0000	1.0000	0	5	0.0000	0.0000	0.0000	0.0000	0	0
0	415.0000	1.0000	0	5	0.0000	0.0000	0.0000	0.0000	0	0
0	416.0000	1.0000	0	5	0.0000	0.0000	0.0000	0.0000	0	0
0	417.0000	1.0000	0	5	0.0000	0.0000	0.0000	0.0000	0	0
0	418.0000	1.0000	0	5	0.0000	0.0000	0.0000	0.0000	0	0
0	419.0000	1.0000	0	5	0.0000	0.0000	0.0000	0.0000	0	0
0	420.0000	1.0000	0	5	0.0000	0.0000	0.0000	0.0000	0	0
0	421.0000	1.0000	0	5	0.0000	0.0000	0.0000	0.0000	0	0
0	422.0000	1.0000	0	5	0.0000	0.0000	0.0000	0.0000	0	0
0	423.0000	1.0000	0	5	0.0000	0.0000	0.0000	0.0000	0	0
0	424.0000	1.0000	0	5	0.0000	0.0000	0.0000	0.0000	0	0
0	425.0000	1.0000	0	5	0.0000	0.0000	0.0000	0.0000	0	0
0	426.0000	1.0000	0	5	0.0000	0.0000	0.0000	0.0000	0	0
0	427.0000	1.0000	0	5	0.0000	0.0000	0.0000	0.0000	0	0
0	428.0000	1.0000	0	5	0.0000	0.0000	0.0000	0.0000	0	0
0	429.0000	1.0000	0	5	0.0000	0.0000	0.0000	0.0000	0	0
0	430.0000	1.0000	0	5	0.0000	0.0000	0.0000	0.0000	0	0
0	431.0000	1.0000	0	5	0.0000	0.0000	0.0000	0.0000	0	0
0	432.0000	1.0000	0	5	0.0000	0.0000	0.0000	0.0000	0	0
0	433.0000	1.0000	0	5	0.0000	0.0000	0.0000	0.0000	0	0
0	434.0000	1.0000	0	5	0.0000	0.0000	0.0000	0.0000	0	0
0	435.0000	1.0000	0	5	0.0000	0.0000	0.0000	0.0000	0	0
0	436.0000	1.0000	0	5	0.0000	0.0000	0.0000	0.0000	0	0
0	437.0000	1.0000	0	5	0.0000	0.0000	0.0000	0.0000	0	0
0	438.0000	1.0000	0	5	0.0000	0.0000	0.0000	0.0000	0	0
0	439.0000	1.0000	0	5	0.0000	0.0000	0.0000	0.0000	0	0
0	440.0000	1.0000	0	5	0.0000	0.0000	0.0000	0.0000	0	0
0	441.0000	1.0000	0	5	0.0000	0.0000	0.0000	0.0000	0	0
0	442.0000	1.0000	0	5	0.0000	0.0000	0.0000	0.0000	0	0
0	443.0000	1.0000	0	5	0.0000	0.0000	0.0000	0.0000	0	0
0	444.0000	1.0000	0	5	0.0000	0.0000	0.0000	0.0000	0	0
0	445.0000	1.0000	0	5	0.0000	0.0000	0.0000	0.0000	0	0
0	446.0000	1.0000	0	5	0.0000	0.0000	0.0000	0.0000	0	0
0	447.0000	1.0000	0	5	0.0000	0.0000	0.0000	0.0000	0	0
0	448.0000	1.0000	0	5	0.0000	0.0000	0.0000	0.0000	0	0
0	449.0000	1.0000	0	5	0.0000	0.0000	0.0000	0.0000	0	0
0	450.0000	1.0000	0	5	0.0000	0.0000	0.0000	0.0000	0	0
0	451.0000	1.0000	0	5	0.0000	0.0000	0.0000	0.0000	0	0
0	452.0000	1.0000	0	5	0.0000	0.0000	0.0000	0.0000	0	0
0	453.0000	1.0000	0	5	0.0000	0.0000	0.0000	0.0000	0	0
0	454.0000	1.0000	0	5	0.0000	0.0000	0.0000	0.0000	0	0
0	455.0000	1.0000	0	5	0.0000	0.0000	0.0000	0.0000	0	0
0	456.0000	1.0000	0	5	0.0000	0.0000	0.0000	0.0000	0	0
0	457.0000	1.0000	0	5	0.0000	0.0000	0.0000	0.0000	0	0
0	458.0000	1.0000	0	5	0.0000	0.0000	0.0000	0.0000	0	0
0	459.0000	1.0000	0	5	0.0000	0.0000	0.0000	0.0000	0	0
0	460.0000	1.0000	0	5	0.0000	0.0000	0.0000	0.0000	0	0
0	461.0000	1.0000	0	5	0.0000	0.0000	0.0000	0.0000	0	0
0	462.0000	1.0000	0	5	0.0000	0.0000	0.0000	0.0000	0	0
0	463.0000	1.0000	0	5	0.0000	0.0000	0.0000	0.0000	0	0
0	464.0000	1.0000	0	5	0.0000	0.0000	0.0000	0.0000	0	0
0	465.0000	1.0000	0	5	0.0000	0.0000	0.0000	0.0000	0	0
0	466.0000	1.0000	0	5	0.0000	0.0000	0.0000	0.0000	0	0
0	467.0000	1.0000	0	5	0.0000	0.0000	0.0000	0.0000	0	0
0	468.0000	1.0000	0	5	0.0000	0.0000	0.0000	0.0000	0	0
0	469.0000	1.0000	0	5	0.0000	0.0000	0.0000	0.0000	0	0
0	470.0000	1.0000	0	5	0.0000	0.0000	0.0000	0.0000	0	0
0	471.0000	1.0000	0	5	0.0000	0.0000	0.0000	0.0000	0	0
0	472.0000	1.0000	0	5	0.0000	0.0000	0.0000	0.0000	0	0
0	473.0000	1.0000	0	5	0.0000	0.0000	0.0000	0.0000	0	0
0	474.0000	1.0000	0	5	0.0000	0.0000	0.0000	0.0000	0	0
0	475.0000	1.0000	0	5	0.0000	0.0000	0.0000	0.0000	0	0
0	476.0000	1.0000	0	5	0.0000	0.0000	0.0000	0.0000	0	0
0	477.0000	1.0000	0	5	0.0000	0.0000	0.0000	0.0000	0	0
0	478.0000	1.0000	0	5	0.0000	0.0000	0.0000	0.0000	0	0
0	479.0000	1.0000	0	5	0.0000	0.0000	0.0000	0.0000	0	0
0	480.0000	1.0000	0	5	0.0000	0.0000	0.0000	0.0000	0	0
0	481.0000	1.0000	0	5	0.0000	0.0000	0.0000	0.0000	0	0
0	482.0000	1.0000	0	5	0.0000	0.0000	0.0000	0.0000	0	0
0	483.0000	1.0000	0	5	0.0000	0.0000	0.0000	0.0000	0	0
0	484.0000	1.0000	0	5	0.0000	0.0000	0.0000	0.0000	0	0
0	485.0000	1.0000	0	5	0.0000	0.0000	0.0000	0.0000	0	0
0	486.0000	1.0000	0	5	0.0000	0.0000	0.0000	0.0000	0	0
0	487.0000	1.0000	0	5	0.0000	0.0000	0.0000	0.0000	0	0
0	488.0000	1.0000	0	5	0.0000	0.0000	0.0000	0.0000	0	0
0	489.0000	1.0000	0	5	0.0000	0.0000	0.0000	0.0000	0	0
0	490.0000	1.0000	0	5	0.0000	0.0000	0.0000	0.0000	0	0
0	491.0000	1.0000	0	5	0.0000	0.0000	0.0000	0.0000	0	0
0	492.0000	1.0000	0	5	0.0000	0.0000	0.0000	0.0000	0	0
0	493.0000	1.0000	0	5	0.0000	0.0000	0.0000	0.0000	0	0
0	494.0000	1.0000	0	5	0.0000	0.0000	0.0000	0.0000	0	0
0	495.0000	1.0000	0	5	0.0000	0.0000	0.0000	0.0000	0	0
0	496.0000	1.0000	0	5	0.0000	0.0000	0.0000	0.0000	0	0
0	497.0000	1.0000	0	5	0.0000	0.0000	0.0000	0.0000	0	0
0	498.0000	1.0000	0	5	0.0000	0.0000	0.0000	0.0000	0	0
0	499.0000	1.0000	0	5	0.0000	0.0000	0.0000	0.0000	0	0
0	500.0000	1.0000	0	5	0.0000	0.0000	0.0000	0.0000	0	0
0	501.0000	1.0000	0	5	0.0000	0.0000	0.0000	0.0000	0	0
0	502.0000	1.0000	0	5	0.0000	0.0000	0.0000	0.0000	0	0
0	503.0000	1.0000	0	5	0.0000	0.0000	0.0000	0.0000	0	0
0	504.0000	1.0000	0	5	0.0000	0.0000	0.0000	0.0000	0	0
0	505.0000	1.0000	0	5	0.0000	0.0000	0.0000	0.0000	0	0
0	506.0000	1.0000	0	5	0.0000	0.0000	0.0000	0.0000	0	0
0	507.0000	1.0000	0	5	0.0000	0.0000	0.0000	0.0000	0	0
0	508.0000	1.0000	0	5	0.0000	0.0000	0.0000	0.0000	0	0
0	509.0000	1.0000	0	5	0.0000	0.0000	0.0000	0.0000	0	0
0	510.0000	1.0000	0	5	0.0000	0.0000	0.0000	0.0000	0	0
0	511.0000	1.0000	0	5	0.0000	0.0000	0.0000	0.0000	0	0
0	512.0000	1.0000	0	5	0.0000	0.0000	0.0000	0.0000	0	0
0	513.0000	1.0000	0	5	0.0000	0.0000	0.0000	0.0000	0	0
0	514.0000	1.0000	0	5	0.0000	0.0000	0.0000	0.0000	0	0
0	515.0000	1.0000	0	5	0.0000	0.0000	0.0000	0.0000	0	0
0	516.0000	1.0000	0	5	0.0000	0.0000	0.0000	0.0000	0	0
0	517.0000	1.0000	0	5	0.0000	0.0000	0.0000	0.0000	0	0
0	518.0000	1.0000	0	5	0.0000	0.0000	0.0000	0.0000	0	0
0	519.0000	1.0000	0	5	0.0000	0.0000	0.0000	0.0000	0	0
0	520.0000	1.0000	0	5	0.0000	0.0000	0.0000	0.0000	0	0
0	521.0000	1.0000	0	5	0.0000	0.0000	0.0000	0.0000	0	0
0	522.0000	1.0000	0	5	0.0000	0.0000	0.0000	0.0000	0	0
0	523.0000	1.0000	0	5	0.0000	0.0000	0.0000	0.0000	0	0
0	524.0000	1.0000	0	5	0.0000	0.0000	0.0000	0.0000	0	0
0	525.0000	1.0000	0	5	0.0000	0.0000	0.0000	0.0000	0	0
0	526.0000	1.0000	0	5	0.0000	0.0000	0.0000	0.0000	0	0
0	527.0000	1.0000	0	5	0.0000	0.0000	0.0000	0.0000	0	0
0	528.0000	1.0000	0	5	0.0000	0.0000	0.0000	0.0000	0	0
0	529.0000	1.0000	0	5	0.0000	0.0000	0.0000	0.0000	0	0
0	530.0000	1.0000	0	5	0.0000	0.0000	0.0000	0.0000	0	0
0	531.0000	1.0000	0	5	0.0000	0.0000	0.0000	0.0000	0	0
0	532.0000	1.0000	0	5	0.0000	0.0000	0.0000	0.0000	0	0
0	533.0000	1.0000	0	5	0.0000	0.0000	0.0000	0.0000	0	0
0	534.0000	1.0000	0	5	0.0000	0.0000	0.0000	0.0000	0	0
0	535.0000	1.0000	0	5	0.0000	0.0000	0.0000	0.0000	0	0
0	536.0000	1.0000	0	5	0.0000	0.0000	0.0000	0.0000	0	0
0	537.0000	1.0000	0	5	0.0000	0.0000	0.0000	0.0000	0	0
0	538.0000	1.0000	0	5	0.0000	0.0000	0.0000	0.0000	0	0
0	539.0000	1.0000	0	5	0.0000	0.0000	0.0000	0.0000	0	0
0	540.0000	1.0000	0	5	0.0000	0.0000	0.0000	0.0000	0	0
0	541.0000	1.0000	0	5	0.0000	0.0000	0.0000	0.0000	0	0
0	542.0000	1.0000	0	5	0.0000	0.0000	0.0000	0.0000	0	0
0	543.0000	1.0000	0	5	0.0000	0.0000	0.0000	0.0000	0	0
0	544.0000	1.0000	0	5	0.0000	0.0000	0.0000	0.0000	0	0
0	545.0000	1.0000	0	5	0.0000	0.0000	0.0000	0.0000	0	0
0	546.0000	1.0000	0	5	0.0000	0.0000	0.0000	0.0000	0	0
0	547.0000	1.0000	0	5	0.0000	0.0000	0.0000	0.0000	0	0
0	548.0000	1.0000	0	5	0.0000	0.0000	0.0000	0.0000	0	0
0	549.0000	1.0000	0	5	0.0000	0.0000	0.0000	0.0000	0	0
0	550.0000	1.0000	0	5	0.0000	0.0000	0.0000	0.0000	0	0
0	551.0000	1.0000	0	5	0.0000	0.0000	0.0000	0.0000	0	0
0	552.0000	1.0000	0	5	0.0000	0.0000	0.0000	0.0000	0	0
0	553.0000	1.0000	0	5	0.0000	0.0000	0.0000	0.0000	0	0
0	554.0000	1.0000	0	5	0.0000	0.0000	0.0000	0.0000	0	0
0	555.0000	1.0000	0	5	0.0000	0.0000	0.0000	0.0000	0	0
0	556.0000	1.0000	0	5	0.0000	0.0000	0.0000	0.0000	0	0
0	557.0000	1.0000	0	5	0.0000	0.0000	0.0000	0.0000	0	0
0	558.0000	1.0000	0	5	0.0000	0.0000	0.0000	0.0000	0	0
0	559.0000	1.0000	0	5	0.0000	0.0000	0.0000	0.0000	0	0
0	560.0000	1.0000	0	5	0.0000	0.0000	0.0000	0.0000	0	0
0	561.0000	1.0000	0	5	0.0000	0.0000	0.0000	0.0000	0	0
0	562.0000	1.0000	0	5	0.0000	0.0000	0.0000	0.0000	0	0
0	563.0000	1.0000	0	5	0.0000	0.0000	0.0000	0.0000	0	0
0	564.0000	1.0000	0	5	0.0000	0.0000	0.0000	0.0000	0	0
0	565.0000	1.0000	0	5	0.0000	0.0000	0.0000	0.0000	0	0
0	566.0000	1.0000	0	5	0.0000	0.0000	0.0000	0.0000	0	0
0	567.0000	1.0000	0	5	0.0000	0.0000	0.0000	0.0000	0	0
0	568.0000	1.0000	0	5	0.0000	0.0000	0.0000	0.0000	0	0
0	569.0000	1.0000	0	5	0.0000	0.0000	0.0000	0.0000	0	0
0	570.0000	1.0000	0	5	0.0000	0.0000	0.0000	0.0000	0	0
0	571.0000	1.0000	0	5	0.0000	0.0000	0.0000	0.0000	0	0
0	572.0000	1.0000	0	5	0.0000	0.0000	0.0000	0.0000	0	0
0	573.0000	1.0000	0	5	0.0000	0.0000	0.0000	0.0000	0	0
0	574.0000	1.0000	0	5	0.0000	0.0000	0.0000	0.0000	0	0
0	575.0000	1.0000	0	5	0.0000	0.0000	0.0000	0.0000	0	0
0	576.0000	1.0000	0	5	0.0000	0.0000	0.0000	0.0000	0	0
0	577.0000	1.0000	0	5	0.0000	0.0000	0.0000	0.0000	0	0
0	578.0000	1.0000	0	5	0.0000	0.0000	0.0000	0.0000	0	0
0	579.0000	1.0000	0	5	0.0000	0.0000	0.0000	0.0000	0	0
0	580.0000	1.0000	0	5	0.0000	0.0000	0.0000	0.0000	0	0
0	581.0000	1.0000	0	5	0.0000	0.0000	0.0000	0.0000	0	0
0	582.0000	1.0000	0	5	0.0000	0.0000	0.0000	0.0000	0	0
0	583.0000	1.0000	0	5	0.0000	0.0000	0.0000	0.0000	0	0
0	584.0000	1.0000	0	5	0.0000	0.0000	0.0000	0.0000	0	0
0	585.0000	1.0000	0	5	0.0000	0.0000	0.0000	0.0000	0	0
0	586.0000	1.0000	0	5	0.0000	0.0000	0.0000	0.0000	0	0
0	587.0000	1.0000	0	5	0.0000	0.0000	0.0000	0.0000	0	0
0	588.0000	1.0000	0	5	0.0000	0.0000	0.0000	0.0000	0	0
0	589.0000	1.0000	0	5	0.0000	0.0000	0.0000	0.0000	0	0
0	590.0000	1.0000	0	5	0.0000	0.0000	0.0000	0.0000	0	0
0	591.0000	1.0000	0	5	0.0000	0.0000	0.0000	0.0000	0	0
0	592.0000	1.0000	0	5	0.0000	0.0000	0.0000	0.0000	0	0
0	593.0000	1.0000	0	5	0.0000	0.0000	0.0000	0.0000	0	0
0	594.0000	1.0000	0	5	0.0000	0.0000	0.0000	0.0000	0	0
0	595.0000	1.0000	0	5	0.0000	0.0000	0.0000	0.0000	0	0
0	596.0000	1.0000	0	5	0.0000	0.0000	0.0000	0.0000	0	0
0	597.0000	1.0000	0	5	0.0000	0.0000	0.0000	0.0000	0	0
0	598.0000	1.0000	0	5	0.0000	0.0000	0.0000	0.0000	0	0
0	599.0000	1.0000	0	5	0.0000	0.0000	0.0000	0.0000	0	0
0	600.0000	1.0000	0	5	0.0000	0.0000	0.0000	0.0000	0	0
0	601.0000	1.0000	0	5	0.0000	0.0000	0.0000	0.0000	0	0
0	602.0000	1.0000	0	5	0.0000	0.0000	0.0000	0.0000	0	0
0	603.0000	1.0000	0	5	0.0000	0.0000	0.0000	0.0000	0	0
0	604.0000	1.0000	0	5	0.0000	0.0000	0.0000	0.0000	0	0
0	605.0000	1.0000	0	5	0.0000	0.0000	0.0000	0.0000	0	0
0	606.0000	1.0000	0	5	0.0000	0.0000	0.0000	0.0000	0	0
0	607.0000	1.0000	0	5	0.0000	0.0000	0.0000	0.0000	0	0
0	608.0000	1.0000	0	5	0.0000	0.0000	0.0000	0.0000	0	0
0	609.0000	1.0000	0	5	0.0000	0.0000	0.0000	0.0000	0	0
0	610.0000	1.0000	0	5	0.0000	0.0000	0.0000	0.0000	0	0
0	611.0000	1.0000	0	5	0.0000	0.0000	0.0000	0.0000	0	0
0	612.0000	1.0000	0	5	0.0000	0.0000	0.0000	0.0000	0	0
0	613.0000	1.0000	0	5	0.0000	0.0000	0.0000	0.0000	0	0
0	614.0000	1.0000	0	5	0.0000	0.0000	0.0000	0.0000	0	0
0	615.0000	1.0000	0	5	0.0000	0.0000	0.0000	0.0000	0	0
0	616.0000	1.0000	0	5	0.0000	0.0000	0.0000	0.0000	0	0
0	617.0000	1.0000	0	5	0.0000	0.0000	0.0000	0.0000	0	0
0	618.0000	1.0000	0	5	0.0000	0.0000	0.0000	0.0000	0	0
0	619.0000	1.0000	0	5	0.0000	0.0000	0.0000	0.0000	0	0
0	620.0000	1.0000	0	5	0.0000	0.0000	0.0000	0.0000	0	0
0	621.0000	1.0000	0	5	0.0000	0.0000	0.0000	0.0000	0	0
0	622.0000	1.0000	0	5	0.0000	0.0000	0.0000	0.0000	0	0
0	623.0000	1.0000	0	5	0.0000	0.0000	0.0000	0.0000	0	0
0	624.0000	1.0000	0	5	0.0000	0.0000	0.0000	0.0000	0	0
0	625.0000	1.0000	0	5	0.0000	0.0000	0.0000	0.0000	0	0
0	626.0000	1.0000	0	5	0.0000	0.0000	0.0000	0.0000	0	0
0	627.0000	1.0000	0	5	0.0000	0.0000	0.0000	0.0000	0	0
0	628.0000	1.0000	0	5	0.0000	0.0000	0.0000	0.0000	0	0
0	629.0000	1.0000	0	5	0.0000	0.0000	0.0000	0.0000	0	0
0	630.0000	1.0000	0	5	0.0000	0.0000	0.0000	0.0000	0	0
0	631.0000	1.0000	0	5	0.0000	0.0000	0.0000	0.0000	0	0
0	632.0000	1.0000	0	5	0.0000	0.0000	0.0000	0.0000	0	0
0	633.0000	1.0000	0	5	0.0000	0.0000	0.0000	0.0000	0	0
0	634.0000	1.0000	0	5	0.0000	0.0000	0.0000	0.0000	0	0
0	635.0000	1.0000	0	5	0.0000	0.0000	0.0000	0.0000	0	0
0	636.0000	1.0000	0	5	0.0000	0.0000	0.0000	0.0000	0	0
0	637.0000	1.0000	0	5	0.0000	0.0000	0.0000	0.0000	0	0
0	638.0000	1.0000	0	5	0.0000	0.0000	0.0000	0.0000	0	0
0	639.0000	1.0000	0	5	0.0000	0.0000	0.0000	0.0000	0	0
0	640.0000	1.0000	0	5	0.0000	0.0000	0.0000	0.0000	0	0
0	641.0000	1.0000	0	5	0.0000	0.0000	0.0000	0.0000	0	0
0	642.0000	1.0000	0	5	0.0000	0.0000	0.0000	0.0000	0	0
0	643.0000	1.0000	0	5	0.0000	0.0000	0.0000	0.0000	0	0
0	644.0000	1.0000	0	5	0.0000	0.0000	0.0000	0.0000	0	0
0	645.0000	1.0000	0	5	0.0000	0.0000	0.0000	0.0000	0	0
0	646.0000	1.0000	0	5	0.0000	0.0000	0.0000	0.0000	0	0
0	647.0000	1.0000	0	5	0.0000	0.0000	0.0000	0.0000	0	0
0	648.0000	1.0000	0	5	0.0000	0.0000	0.0000	0.0000	0	0
0	649.0000	1.0000	0	5	0.0000	0.0000	0.0000	0.0000	0	0
0	650.0000	1.0000	0	5	0.0000	0.0000	0.0000	0.0000	0	0
0	651.0000	1.0000	0	5	0.0000	0.0000	0.0000	0.0000	0	0
0	652.0000	1.0000	0	5	0.0000	0.0000	0.0000	0.0000	0	0
0	653.0000	1.0000	0	5	0.0000	0.0000	0.0000	0.0000	0	0
0	654.0000	1.0000	0	5	0.0000	0.0000	0.0000	0.0000	0	0
0	655.0000	1.0000	0	5	0.0000	0.0000	0.0000	0.0000	0	0
0	656.0000	1.0000	0	5	0.0000	0.0000	0.0000	0.0000	0	0
0	657.0000	1.0000	0	5	0.0000	0.0000	0.0000	0.0000	0	0
0	658.0000	1.0000	0	5	0.0000	0.0000	0.0000	0.0000	0	0
0	659.0000	1.0000	0	5	0.0000	0.0000	0.0000	0.0000	0	0
0	660.0000	1.0000	0	5	0.0000	0.0000	0.0000	0.0000	0	0
0	661.0000	1.0000	0	5	0.0000	0.0000	0.0000	0.0000	0	0
0	662.0000	1.0000	0	5	0.0000	0.0000	0.0000	0.0000	0	0
0	663.0000	1.0000	0	5	0.0000	0.0000	0.0000	0.0000	0	0
0	664.0000	1.0000	0	5	0.0000	0.0000	0.0000	0.0000	0	0
0	665.0000	1.0000	0	5	0.0000	0.0000	0.0000	0.0000	0	0
0	666.0000	1.0000	0	5	0.0000	0.0000	0.0000	0.0000	0	0
0	667.0000	1.0000	0	5	0.0000	0.0000	0.0000	0.0000	0	0
0	668.0000	1.0000	0	5	0.0000	0.0000	0.0000	0.0000	0	0
0	669.0000	1.0000	0	5	0.0000	0.0000	0.0000	0.0000	0	0
0	670.0000	1.0000	0	5	0.0000	0.0000	0.0000	0.0000	0	0
0	671.0000	1.0000	0	5	0.0000	0.0000	0.0000	0.0000	0	0
0	672.0000	1.0000	0	5	0.0000	0.0000	0.0000	0.0000	0	0
0	673.0000	1.0000	0	5	0.0000	0.0000	0.0000	0.0000	0	0
0	674.0000	1.0000	0	5	0.0000	0.0000	0.0000	0.0000	0	0
0	675.0000	1.0000	0	5	0.0000	0.0000	0.0000	0.0000	0	0
0	676.0000	1.0000	0	5	0.0000	0.0000	0.0000	0.0000	0	0
0	677.0000	1.0000	0	5	0.0000	0.0000	0.0000	0.0000	0	0
0	678.0000	1.0000	0	5	0.0000	0.0000	0.0000	0.0000	0	0
0	679.0000	1.0000	0	5	0.0000	0.0000	0.0000	0.0000	0	0
0	680.0000	1.0000	0	5	0.0000	0.0000	0.0000	0.0000	0	0
0	681.0000	1.0000	0	5	0.0000	0.0000	0.0000	0.0000	0	0
0	682.0000	1.0000	0	5	0.0000	0.0000	0.0000	0.0000	0	0
0	683.0000	1.0000	0	5	0.0000	0.0000	0.0000	0.0000	0	0
0	684.0000	1.0000	0	5	0.0000	0.0000	0.0000	0.0000	0	0
0	685.0000	1.0000	0	5	0.0000	0.0000	0.0000	0.0000	0	0
0	686.0000	1.0000	0	5	0.0000	0.0000	0.0000	0.0000	0	0
0	687.0000	1.0000	0	5	0.0000	0.0000	0.0000	0.0000	0	0
0	688.0000	1.0000	0	5	0.0000	0.0000	0.0000	0.0000	0	0
0	689.0000	1.0000	0	5	0.0000	0.0000	0.0000	0.0000	0	0
0	690.0000	1.0000	0	5	0.0000	0.0000	0.0000	0.0000	0	0
0	691.0000	1.0000	0	5	0.0000	0.0000	0.0000	0.0000	0	0
0	692.0000	1.0000	0	5	0.0000	0.0000	0.0000	0.0000	0	0
0	693.0000	1.0000	0	5	0.0000	0.0000	0.0000	0.0000	0	0
0	694.0000	1.0000	0	5	0.0000	0.0000	0.0000	0.0000	0	0
0	695.0000	1.0000	0	5	0.0000	0.0000	0.0000	0.0000	0	0
0	696.0000	1.0000	0	5	0.0000	0.0000	0.0000	0.0000	0	0
0	697.0000	1.0000	0	5	0.0000	0.0000	0.0000	0.0000	0	0
0	698.0000	1.0000	0	5	0.0000	0.0000	0.0000	0.0000	0	0
0	699.0000	1.0000	0	5	0.0000	0.0000	0.0000	0.0000	0	0
0	700.0000	1.0000	0	5	0.0000	0.0000	0.0000	0.0000	0	0
0	701.0000	1.0000	0	5	0.0000	0.0000	0.0000	0.0000	0	0
0	702.0000	1.0000	0	5	0.0000	0.0000	0.0000	0.0000	0	0
0	703.0000	1.0000	0	5	0.0000	0.0000	0.0000	0.0000	0	0
0	704.0000	1.0000	0	5	0.0000	0.0000	0.0000	0.0000	0	0
0	705.0000	1.0000	0	5	0.0000	0.0000	0.0000	0.0000	0	0
0	706.0000	1.0000	0	5	0.0000	0.0000	0.0000	0.0000	0	0
0	707.0000	1.0000	0	5	0.0000	0.0000	0.0000	0.0000	0	0
0	708.0000	1.0000	0	5	0.0000	0.0000	0.0000	0.0000	0	0
0	709.0000	1.0000	0	5	0.0000	0.0000	0.0000	0.0000	0	0
0	710.0000	1.0000	0	5	0.0000	0.0000	0.0000	0.0000	0	0
0	711.0000	1.0000	0	5	0.0000	0.0000	0.0000	0.0000	0	0
0	712.0000	1.0000	0	5	0.0000	0.0000	0.0000	0.0000	0	0
0	713.0000	1.0000	0	5	0.0000	0.0000	0.0000	0.0000	0	0
0	714.0000	1.0000	0	5	0.0000	0.0000	0.0000	0.0000	0	0
0	715.0000	1.0000	0	5	0.0000	0.0000	0.0000	0.0000	0	0
0	716.0000	1.0000	0	5	0.0000	0.0000	0.0000	0.0000	0	0
0	717.0000	1.0000	0	5	0.0000	0.0000	0.0000	0.0000	0	0
0	718.0000	1.0000	0	5	0.0000	0.0000	0.0000	0.0000	0	0
0	719.0000	1.0000	0	5	0.0000	0.0000	0.0000	0.0000	0	0
0	720.0000	1.0000	0	5	0.0000	0.0000	0.0000	0.0000	0	0
0	721.0000	1.0000	0	5	0.0000	0.0000	0.0000	0.0000	0	0
0	722.0000	1.0000	0	5	0.0000	0.0000	0.0000	0.0000	0	0
0	723.0000	1.0000	0	5	0.0000	0.0000	0.0000	0.0000	0	0
0	724.0000	1.0000	0	5	0.0000	0.0000	0.0000	0.0000	0	0
0	725.0000	1.0000	0	5	0.0000	0.0000	0.0000	0.0000	0	0
0	726.0000	1.0000	0	5	0.0000	0.0000	0.0000	0.0000	0	0
0	727.0000	1.0000	0	5	0.0000	0.0000	0.0000	0.0000	0	0
0	728.0000	1.0000	0	5	0.0000	0.0000	0.0000	0.0000	0	0
0	729.0000	1.0000	0	5	0.0000	0.0000	0.0000	0.0000	0	0
0	730.0000	1.0000	0	5	0.0000	0.0000	0.0000	0.0000	0	0
0	731.0000	1.0000	0	5	0.0000	0.0000	0.0000	0.0000	0	0
0	732.0000	1.0000	0	5	0.0000	0.0000	0.0000	0.0000	0	0
0	733.0000	1.0000	0	5	0.0000	0.0000	0.0000	0.0000	0	0
0	734.0000	1.0000	0	5	0.0000	0.0000	0.0000	0.0000	0	0
0	735.0000	1.0000	0	5	0.0000	0.0000	0.0000	0.0000	0	0
0	736.0000	1.0000	0	5	0.0000	0.0000	0.0000	0.0000	0	0
0	737.0000	1.0000	0	5	0.0000	0.0000	0.0000	0.0000	0	0
0	738.0000	1.0000	0	5	0.0000	0.0000	0.0000	0.0000	0	0
0	739.0000	1.0000	0	5	0.0000	0.0000	0.0000	0.0000	0	0
0	740.0000	1.0000	0	5	0.0000	0.0000	0.0000	0.0000	0	0
0	741.0000	1.0000	0	5	0.0000	0.0000	0.0000	0.0000	0	0
0	742.0000	1.0000	0	5	0.0000	0.0000	0.0000	0.0000	0	0
0	743.0000	1.0000	0	5	0.0000	0.0000	0.0000	0.0000	0	0
0	744.0000	1.0000	0	5	0.0000	0.0000	0.0000	0.0000	0	0
0	745.0000	1.0000	0	5	0.0000	0.0000	0.0000	0.0000	0	0
0	746.0000	1.0000	0	5	0.0000	0.0000	0.0000	0.0000	0	0
0	747.0000	1.0000	0	5	0.0000	0.0000	0.0000	0.0000	0	0
0	748.0000	1.0000	0	5	0.0000	0.0000	0.0000	0.0000	0	0
0	749.0000	1.0000	0	5	0.0000	0.0000	0.0000	0.0000	0	0
0	750.0000	1.0000	0	5	0.0000	0.0000	0.0000	0.0000	0	0
0	751.0000	1.0000	0	5	0.0000	0.0000	0.0000	0.0000	0	0
0	752.0000	1.0000	0	5	0.0000	0.0000	0.0000	0.0000	0	0
0	753.0000	1.0000	0	5	0.0000	0.0000	0.0000	0.0000	0	0
0	754.0000	1.0000	0	5	0.0000	0.0000	0.0000	0.0000	0	0
0	755.0000	1.0000	0	5	0.0000	0.0000	0.0000	0.0000	0	0
0	756.0000	1.0000	0	5	0.0000	0.0000	0.0000	0.0000	0	0
0	757.0000	1.0000	0	5	0.0000	0.0000	0.0000	0.0000	0	0
0	758.0000	1.0000	0	5	0.0000	0.0000	0.0000	0.0000	0	0
0	759.0000	1.0000	0	5	0.0000	0.0000	0.0000	0.0000	0	0
0	760.0000	1.0000	0	5	0.0000	0.0000	0.0000	0.0000	0	0
0	761.0000	1.0000	0	5	0.0000	0.0000	0.0000	0.0000	0	0
0	762.0000	1.0000	0	5	0.0000	0.0000	0.0000	0.0000	0	0
0	763.0000	1.0000	0	5	0.0000	0.0000	0.0000	0.0000	0	0
0	764.0000	1.0000	0	5	0.0000	0.0000	0.0000	0.0000	0	0
0	765.0000	1.0000	0	5	0.0000	0.0000	0.0000	0.0000	0	0
0	766.0000	1.0000	0	5	0.0000	0.0000	0.0000	0.0000	0	0
0	767.0000	1.0000	0	5	0.0000	0.0000	0.0000	0.0000	0	0
0	768.0000	1.0000	0	5	0.0000	0.0000	0.0000	0.0000	0	0
0	769.0000	1.0000	0	5	0.0000	0.0000	0.0000	0.0000	0	0
0	770.0000	1.0000	0	5	0.0000	0.0000	0.0000	0.0000	0	0
0	771.0000	1.0000	0	5	0.0000	0.0000	0.0000	0.0000	0	0
0	772.0000	1.0000	0	5	0.0000	0.0000	0.0000	0.0000	0	0
0	773.0000	1.0000	0	5	0.0000	0.0000	0.0000	0.0000	0	0
0	774.0000	1.0000	0	5	0.0000	0.0000	0.0000	0.0000	0	0
0	775.0000	1.0000	0	5	0.0000	0.0000	0.0000	0.0000	0	0
0	776.0000	1.0000	0	5	0.0000	0.0000	0.0000	0.0000	0	0
0	777.0000	1.0000	0	5	0.0000	0.0000	0.0000	0.0000	0	0
0	778.0000	1.0000	0	5	0.0000	0.0000	0.0000	0.0000	0	0
0	779.0000	1.0000	0	5	0.0000	0.0000	0.0000	0.0000	0	0
0	780.0000	1.0000	0	5	0.0000	0.0000	0.0000	0.0000	0	0
0	781.0000	1.0000	0	5	0.0000	0.0000	0.0000	0.0000	0	0
0	782.0000	1.0000	0	5	0.0000	0.0000	0.0000	0.0000	0	0
0	783.0000	1.0000	0	5	0.0000	0.0000	0.0000	0.0000	0	0
0	784.0000	1.0000	0	5	0.0000	0.0000	0.0000	0.0000	0	0
0	785.0000	1.0000	0	5	0.0000	0.0000	0.0000	0.0000	0	0
0	786.0000	1.0000	0	5	0.0000	0.0000	0.0000	0.0000	0	0
0	787.0000	1.0000	0	5	0.0000	0.0000	0.0000	0.0000	0	0
0	788.0000	1.0000	0	5	0.0000	0.0000	0.0000	0.0000	0	0
0	789.0000	1.0000	0	5	0.0000	0.0000	0.0000	0.0000	0	0
0	790.0000	1.0000	0	5	0.0000	0.0000	0.0000	0.0000	0	0
0	791.0000	1.0000	0	5	0.0000	0.0000	0.0000	0.0000	0	0
0	792.0000	1.0000	0	5	0.0000	0.0000	0.0000	0.0000	0	0
0	793.0000	1.0000	0	5	0.0000	0.0000	0.0000	0.0000	0	0
0	794.0000	1.0000	0	5	0.0000	0.0000	0.0000	0.0000	0	0
0	795.0000	1.0000	0	5	0.0000	0.0000	0.0000	0.0000	0	0
0	796.0000	1.0000	0	5	0.0000	0.0000	0.0000	0.0000	0	0
0	797.0000	1.0000	0	5	0.0000	0.0000	0.0000	0.0000	0	0
0	798.0000	1.0000	0	5	0.0000	0.0000	0.0000	0.0000	0	0
0	799.0000	1.0000	0	5	0.0000	0.0000	0.0000	0.0000	0	0
0	800.0000	1.0000	0	5	0.0000	0.0000	0.0000	0.0000	0	0
0	801.0000	1.0000	0	5	0.0000	0.0000	0.0000	0.0000	0	0
0	802.0000	1.0000	0	5	0.0000	0.0000	0.0000	0.0000	0	0
0	803.0000	1.0000	0	5	0.0000	0.0000	0.0000	0.0000	0	0
0	804.0000	1.0000	0	5	0.0000	0.0000	0.0000	0.0000	0	0
0	805.0000	1.0000	0	5	0.0000	0.0000	0.0000	0.0000	0	0
0	806.0000	1.0000	0	5	0.0000	0.0000	0.0000	0.0000	0	0
0	807.0000	1.0000	0	5	0.0000	0.0000	0.0000	0.0000	0	0
0	808.0000	1.0000	0	5	0.0000	0.0000	0.0000	0.0000	0	0
0	809.0000	1.0000	0	5	0.0000	0.0000	0.0000	0.0000	0	0
0	810.0000	1.0000	0	5	0.0000	0.0000	0.0000	0.0000	0	0
0	811.0000	1.0000	0	5	0.0000	0.0000	0.0000	0.0000	0	0
0	812.0000	1.0000	0	5	0.0000	0.0000	0.0000	0.0000	0	0
0	813.0000	1.0000	0	5	0.0000	0.0000	0.0000	0.0000	0	0
0	814.0000	1.0000	0	5	0.0000	0.0000	0.0000	0.0000	0	0
0	815.0000	1.0000	0	5	0.0000	0.0000	0.0000	0.0000	0	0
0	816.0000	1.0000	0	5	0.0000	0.0000	0.0000	0.0000	0	0
0	817.0000	1.0000	0	5	0.0000	0.0000	0.0000	0.0000	0	0
0	818.0000	1.0000	0	5	0.0000	0.0000	0.0000	0.0000	0	0
0	819.0000	1.0000	0	5	0.0000	0.0000	0.0000	0.0000	0	0
0	820.0000	1.0000	0	5	0.0000	0.0000	0.0000	0.0000	0	0
0	821.0000	1.0000	0	5	0.0000	0.0000	0.0000	0.0000	0	0
0	822.0000	1.0000	0	5	0.0000	0.0000	0.0000	0.0000	0	0
0	823.0000	1.0000	0	5	0.0000	0.0000	0.0000	0.0000	0	0
0	824.0000	1.0000	0	5	0.0000	0.0000	0.0000	0.0000	0	0
0	825.0000	1.0000	0	5	0.0000	0.0000	0.0000	0.0000	0	0
0	826.0000	1.0000	0	5	0.0000	0.0000	0.0000	0.0000	0	0
0	827.0000	1.0000	0	5	0.0000	0.0000	0.0000	0.0000	0	0
0	828.0000	1.0000	0	5	0.0000	0.0000	0.0000	0.0000	0	0
0	829.0000	1.0000	0	5	0.0000	0.0000	0.0000	0.0000	0	0
0	830.0000	1.0000	0	5	0.0000	0.0000	0.0000	0.0000	0	0
0	831.0000	1.0000	0	5	0.0000	0.0000	0.0000	0.0000	0	0
0	832.0000	1.0000	0	5	0.0000	0.0000	0.0000	0.0000	0	0
0	833.0000	1.0000	0	5	0.0000	0.0000	0.0000	0.0000	0	0
0	834.0000	1.0000	0	5	0.0000	0.0000	0.0000	0.0000	0	0
0	835.0000	1.0000	0	5	0.0000	0.0000	0.0000	0.0000	0	0
0	836.0000	1.0000	0	5	0.0000	0.0000	0.0000	0.0000	0	0
0	837.0000	1.0000	0	5	0.0000	0.0000	0.0000	0.0000	0	0
0	838.0000	1.0000	0	5	0.0000	0.0000	0.0000	0.0000	0	0
0	839.0000	1.0000	0	5	0.0000	0.0000	0.0000	0.0000	0	0
0	840.0000	1.0000	0	5	0.0000	0.0000	0.0000	0.0000	0	0
0	841.0000	1.0000	0	5	0.0000	0.0000	0.0000	0.0000	0	0
0	842.0000	1.0000	0	5	0.0000	0.0000	0.0000	0.0000	0	0
0	843.0000	1.0000	0	5	0.0000	0.0000	0.0000	0.0000	0	0
0	844.0000	1.0000	0	5	0.0000	0.0000	0.0000	0.0000	0	0
0	845.0000	1.0000	0	5	0.0000	0.0000	0.0000	0.0000	0	0
0	846.0000	1.0000	0	5	0.0000	0.0000	0.0000	0.0000	0	0
0	847.0000	1.0000	0	5	0.0000	0.0000	0.0000	0.0000	0	0
0	848.0000	1.0000	0	5	0.0000	0.0000	0.0000	0.0000	0	0
0	849.0000	1.0000	0	5	0.0000	0.0000	0.0000	0.0000	0	0
0	850.0000	1.0000	0	5	0.0000	0.0000	0.0000	0.0000	0	0
0	851.0000	1.0000	0	5	0.0000	0.0000	0.0000	0.0000	0	0
0	852.0000	1.0000	0	5	0.0000	0.0000	0.0000	0.0000	0	0
0	853.0000	1.0000	0	5	0.0000	0.0000	0.0000	0.0000	0	0
0	854.0000	1.0000	0	5	0.0000	0.0000	0.0000	0.0000	0	0
0	855.0000	1.0000	0	5	0.0000	0.0000	0.0000	0.0000	0	0
0	856.0000	1.0000	0	5	0.0000	0.0000	0.0000	0.0000	0	0
0	857.0000	1.0000	0	5	0.0000	0.0000	0.0000	0.0000	0	0
0	858.0000	1.0000	0	5	0.0000	0.0000	0.0000	0.0000	0	0
0	859.0000	1.0000	0	5	0.0000	0.0000	0.0000	0.0000	0	0
0	860.0000	1.0000	0	5	0.0000	0.0000	0.0000	0.0000	0	0
0	861.0000	1.0000	0	5	0.0000	0.0000	0.0000	0.0000	0	0
0	862.0000	1.0000	0	5	0.0000	0.0000	0.0000	0.0000	0	0
0	863.0000	1.0000	0	5	0.0000	0.0000	0.0000	0.0000	0	0
0	864.0000	1.0000	0	5	0.0000	0.0000	0.0000	0.0000	0	0
0	865.0000	1.0000	0	5	0.0000	0.0000	0.0000	0.0000	0	0
0	866.0000	1.0000	0	5	0.0000	0.0000	0.0000	0.0000	0	0
0	867.0000	1.0000	0	5	0.0000	0.0000	0.0000	0.0000	0	0
0	868.0000	1.0000	0	5	0.0000	0.0000	0.0000	0.0000	0	0
0	869.0000	1.0000	0	5	0.0000	0.0000	0.0000	0.0000	0	0
0	870.0000	1.0000	0	5	0.0000	0.0000	0.0000	0.0000	0	0
0	871.0000	1.0000	0	5	0.0000	0.0000	0.0000	0.0000	0	0
0	872.0000	1.0000	0	5	0.0000	0.0000	0.0000	0.0000	0	0
0	873.0000	1.0000	0	5	0.0000	0.0000	0.0000	0.0000	0	0
0	874.0000	1.0000	0	5	0.0000	0.0000	0.0000	0.0000	0	0
0	875.0000	1.0000	0	5	0.0000	0.0000	0.0000	0.0000	0	0
0	876.0000	1.0000	0	5	0.0000	0.0000	0.0000	0.0000	0	0
0	877.0000	1.0000	0	5	0.0000	0.0000	0.0000	0.0000	0	0
0	878.0000	1.0000	0	5	0.0000	0.0000	0.0000	0.0000	0	0
0	879.0000	1.0000	0	5	0.0000	0.0000	0.0000	0.0000	0	0
0	880.0000	1.0000	0	5	0.0000	0.0000	0.0000	0.0000	0	0
0	881.0000	1.0000	0	5	0.0000	0.0000	0.0000	0.0000	0	0
0	882.0000	1.0000	0	5	0.0000	0.0000	0.0000	0.0000	0	0
0	883.0000	1.0000	0	5	0.0000	0.0000	0.0000	0.0000	0	0
0	884.0000	1.0000	0	5	0.0000	0.0000	0.0000	0.0000	0	0
0	885.0000	1.0000	0	5	0.0000	0.0000	0.0000	0.0000	0	0
0	886.0000	1.0000	0	5	0.0000	0.0000	0.0000	0.0000	0	0
0	887.0000	1.0000	0	5	0.0000	0.0000	0.0000	0.0000	0	0
0	888.0000	1.0000	0	5	0.0000	0.0000	0.0000	0.0000	0	0
0	889.0000	1.0000	0	5	0.0000	0.0000	0.0000	0.0000	0	0
0	890.0000	1.0000	0	5	0.0000	0.0000	0.0000	0.0000	0	0
0	891.0000	1.0000	0	5	0.0000	0.0000	0.0000	0.0000	0	0
0	892.0000	1.0000	0	5	0.0000	0.0000	0.0000	0.0000	0	0
0	893.0000	1.0000	0	5	0.0000	0.0000	0.0000	0.0000	0	0
0	894.0000	1.0000	0	5	0.0000	0.0000	0.0000	0.0000	0	0
0	895.0000	1.0000	0	5	0.0000	0.0000	0.0000	0.0000	0	0
0	896.0000	1.0000	0	5	0.0000	0.0000	0.0000	0.0000	0	0
0	897.0000	1.0000	0	5	0.0000	0.0000	0.0000	0.0000	0	0
0	898.0000	1.0000	0	5	0.0000	0.0000	0.0000	0.0000	0	0
0	899.0000	1.0000	0	5	0.0000	0.0000	0.0000	0.0000	0	0
0	900.0000	1.0000	0	5	0.0000	0.0000	0.0000	0.0000	0	0
0	901.0000	1.0000	0	5	0.0000	0.0000	0.0000	0.0000	0	0
0	902.0000	1.0000	0	5	0.0000	0.0000	0.0000	0.0000	0	0
0	903.0000	1.0000	0	5	0.0000	0.0000	0.0000	0.0000	0	0
0	904.0000	1.0000	0	5	0.0000	0.0000	0.0000	0.0000	0	0
0	905.0000	1.0000	0	5	0.0000	0.0000	0.0000	0.0000	0	0
0	906.0000	1.0000	0	5	0.0000	0.0000	0.0000	0.0000	0	0
0	907.0000	1.0000	0	5	0.0000	0.0000	0.0000	0.0000	0	0
0	908.0000	1.0000	0	5	0.0000	0.0000	0.0000	0.0000	0	0
0	909.0000	1.0000	0	5	0.0000	0.0000	0.0000	0.0000	0	0
0	910.0000	1.0000	0	5	0.0000	0.0000	0.0000	0.0000	0	0
0	911.0000	1.0000	0	5	0.0000	0.0000	0.0000	0.0000	0	0
0	912.0000	1.0000	0	5	0.0000	0.0000	0.0000	0.0000	0	0
0	913.0000	1.0000	0	5	0.0000	0.0000	0.0000	0.0000	0	0
0	914.0000	1.0000	0	5	0.0000	0.0000	0.0000	0.0000	0	0
0	915.0000	1.0000	0	5	0.0000	0.0000	0.0000	0.0000	0	0
0	916.0000	1.0000	0	5	0.0000	0.0000	0.0000	0.0000	0	0
0	917.0000	1.0000	0	5	0.0000	0.0000	0.0000	0.0000	0	0
0	918.0000	1.0000	0	5	0.0000	0.0000	0.0000	0.0000	0	0
0	919.0000	1.0000	0	5	0.0000	0.0000	0.0000	0.0000	0	0
0	920.0000	1.0000	0	5	0.0000	0.0000	0.0000	0.0000	0	0
0	921.0000	1.0000	0	5	0.0000	0.0000	0.0000	0.0000	0	0
0	922.0000	1.0000	0	5	0.0000	0.0000	0.0000	0.0000	0	0
0	923.0000	1.0000	0	5	0.0000	0.0000	0.0000	0.0000	0	0
0	924.0000	1.0000	0	5	0.0000	0.0000	0.0000	0.0000	0	0
0	925.0000	1.0000	0	5	0.0000	0.0000	0.0000	0.0000	0	0
0	926.0000	1.0000	0	5	0.0000	0.0000	0.0000	0.0000	0	0
0	927.0000	1.0000	0	5	0.0000	0.0000	0.0000	0.0000	0	0
0	928.0000	1.0000	0	5	0.0000	0.0000	0.0000	0.0000	0	0
0	929.0000	1.0000	0	5	0.0000	0.0000	0.0000	0.0000	0	0
0	930.0000	1.0000	0	5	0.0000	0.0000	0.0000	0.0000	0	0
0	931.0000	1.0000	0	5	0.0000	0.0000	0.0000	0.0000	0	0
0	932.0000	1.0000	0	5	0.0000	0.0000	0.0000	0.0000	0	0
0	933.0000	1.0000	0	5	0.0000	0.0000	0.0000	0.0000	0	0
0	934.0000	1.0000	0	5	0.0000	0.0000	0.0000	0.0000	0	0
0	935.0000	1.0000	0	5	0.0000	0.0000	0.0000	0.0000	0	0
0	936.0000	1.0000	0	5	0.0000	0.0000	0.0000	0.0000	0	0
0	937.0000	1.0000	0	5	0.0000	0.0000	0.0000	0.0000	0	0
0	938.0000	1.0000	0	5	0.0000	0.0000	0.0000	0.0000	0	0
0	939.0000	1.0000	0	5	0.0000	0.0000	0.0000	0.0000	0	0
0	940.0000	1.0000	0	5	0.0000	0.0000	0.0000	0.0000	0	0
0	941.0000	1.0000	0	5	0.0000	0.0000	0.0000	0.0000	0	0
0	942.0000	1.0000	0	5	0.0000	0.0000	0.0000	0.0000	0	0
0	943.0000	1.0000	0	5	0.0000	0.0000	0.0000	0.0000	0	0
0	944.0000	1.0000	0	5	0.0000	0.0000	0.0000	0.0000	0	0
0	945.0000	1.0000	0	5	0.0000	0.0000	0.0000	0.0000	0	0
0	946.0000	1.0000	0	5	0.0000	0.0000	0.0000	0.0000	0	0
0	947.0000	1.0000	0	5	0.0000	0.0000	0.0000	0.0000	0	0
0	948.0000	1.0000	0	5	0.0000	0.0000	0.0000	0.0000	0	0
0	949.0000	1.0000	0	5	0.0000	0.0000	0.0000	0.0000	0	0
0	950.0000	1.0000	0	5	0.0000	0.0000	0.0000	0.0000	0	0
0	951.0000	1.0000	0	5	0.0000	0.0000	0.0000	0.0000	0	0
0	952.0000	1.0000	0	5	0.0000	0.0000	0.0000	0.0000	0	0
0	953.0000	1.0000	0	5	0.0000	0.0000	0.0000	0.0000	0	0
0	954.0000	1.0000	0	5	0.0000	0.0000	0.0000	0.0000	0	0
0	955.0000	1.0000	0	5	0.0000	0.0000	0.0000	0.0000	0	0
0	956.0000	1.0000	0	5	0.0000	0.0000	0.0000	0.0000	0	0
0	957.0000	1.0000	0	5	0.0000	0.0000	0.0000	0.0000	0	0
0	958.0000	1.0000	0	5	0.0000	0.0000	0.0000	0.0000	0	0
0	959.0000	1.0000	0	5	0.0000	0.0000	0.0000	0.0000	0	0
0	960.0000	1.0000	0	5	0.0000	0.0000	0.0000	0.0000	0	0
0	961.0000	1.0000	0	5	0.0000	0.0000	0.0000	0.0000	0	0
0	962.0000	1.0000	0	5	0.0000	0.0000	0.0000	0.0000	0	0
0	963.0000	1.0000	0	5	0.0000	0.0000	0.0000	0.0000	0	0
0	964.0000	1.0000	0	5	0.0000	0.0000	0.0000	0.0000	0	0
0	965.0000	1.0000	0	5	0.0000	0.0000	0.0000	0.0000	0	0
0	966.0000	1.0000	0	5	0.0000	0.0000	0.0000	0.0000	0	0
0	967.0000	1.0000	0	5	0.0000	0.0000	0.0000	0.0000	0	0
0	968.0000	1.0000	0	5	0.0000	0.0000	0.0000	0.0000	0	0
0	969.0000	1.0000	0	5	0.0000	0.0000	0.0000	0.0000	0	0
0	970.0000	1.0000	0	5	0.0000	0.0000	0.0000	0.0000	0	0
0	971.0000	1.0000	0	5	0.0000	0.0000	0.0000	0.0000	0	0
0	972.0000	1.0000	0	5	0.0000	0.0000	0.0000	0.0000	0	0
0	973.0000	1.0000	0	5	0.0000	0.0000	0.0000	0.0000	0	0
0	974.0000	1.0000	0	5	0.0000	0.0000	0.0000	0.0000	0	0
0	975.0000	1.0000	0	5	0.0000	0.0000	0.0000	0.0000	0	0
0	976.0000	1.0000	0	5	0.0000	0.0000	0.0000	0.0000	0	0
0	977.0000	1.0000	0	5	0.0000	0.0000	0.0000	0.0000	0	0
0	978.0000	1.0000	0	5	0.0000	0.0000	0.0000	0.0000	0	0
0	979.0000	1.0000	0	5	0.0000	0.0000	0.0000	0.0000	0	0
0	980.0000	1.0000	0	5	0.0000	0.0000	0.0000	0.0000	0	0
0	981.0000	1.0000	0	5	0.0000	0.0000	0.0000	0.0000	0	0
0	982.0000	1.0000	0	5	0.0000	0.0000	0.0000	0.0000	0	0
0	983.0000	1.0000	0	5	0.0000	0.0000	0.0000	0.0000	0	0
0	984.0000	1.0000	0	5	0.0000	0.0000	0.0000	0.0000	0	0
0	985.0000	1.0000	0	5	0.0000	0.0000	0.0000	0.0000	0	0
0	986.0000	1.0000	0	5	0.0000	0.0000	0.0000	0.0000	0	0
0	987.0000	1.0000	0	5	0.0000	0.0000	0.0000	0.0000	0	0
0	988.0000	1.0000	0	5	0.0000	0.0000	0.0000	0.0000	0	0
0	989.0000	1.0000	0	5	0.0000	0.0000	0.0000	0.0000	0	0
0	990.0000	1.0000	0	5	0.0000	0.0000	0.0000	0.0000	0	0
0	991.0000	1.0000	0	5	0.0000	0.0000	0.0000	0.0000	0	0
0	992.0000	1.0000	0	5	0.0000	0.0000	0.0000	0.0000	0	0
0	993.0000	1.0000	0	5	0.0000	0.0000	0.0000	0.0000	0	0
0	994.0000	1.0000	0	5	0.0000	0.0000	0.0000	0.0000	0	0
0	995.0000	1.0000	0	5	0.0000	0.0000	0.0000	0.0000	0	0
0	996.0000	1.0000	0	5	0.0000	0.0000	0.0000	0.0000	0	0
0	997.0000	1.0000	0	5	0.0000	0.0000	0.0000	0.0000	0	0
0	998.0000	1.0000	0	5	0.0000	0.0000	0.0000	0.0000	0	0
0	999.0000	1.0000	0	5	0.0000	0.0000	0.0000	0.0000	0	0
0	1000.0000	1.0000	0	5	0.0000	0.0000	0.0000	0.0000	0	0
0	1001.0000	1.0000	0	5	0.0000	0.0000	0.0000	0.0000	0	0
0	1002.0000	1.0000	0	5	0.0000	0.0000	0.0000	0.0000	0	0
0	1003.0000	1.0000	0	5	0.0000	0.0000	0.0000	0.0000	0	0
0	1004.0000	1.0000	0	5	0.0000	0.0000	0.0000	0.0000	0	0
0	1005.0000	1.0000	0	5	0.0000	0.0000	0.0000	0.0000	0	0
0	1006.0000	1.0000	0	5	0.0000	0.0000	0.0000	0.0000	0	0
0	1007.0000	1.0000	0	5	0.0000	0.0000	0.0000	0.0000	0	0
0	1008.0000	1.0000	0	5	0.0000	0.0000	0.0000	0.0000	0	0
0	1009.0000	1.0000	0	5	0.0000	0.0000	0.0000	0.0000	0	0
0	1010.0000	1.0000	0	5	0.0000	0.0000	0.0000	0.0000	0	0
0	1011.0000	1.0000	0	5	0.0000	0.0000	0.0000	0.0000	0	0
0	1012.0000	1.0000	0	5	0.0000	0.0000	0.0000	0.0000	0	0
0	1013.0000	1.0000	0	5	0.0000	0.0000	0.0000	0.0000	0	0
0	1014.0000	1.0000	0	5	0.0000	0.0000	0.0000	0.0000	0	0
0	1015.0000	1.0000	0	5	0.0000	0.0000	0.0000	0.0000	0	0
0	1016.0000	1.0000	0	5	0.0000	0.0000	0.0000	0.0000	0	0
0	1017.0000	1.0000	0	5	0.0000	0.0000	0.0000	0.0000	0	0
0	1018.0000	1.0000	0	5	0.0000	0.0000	0.0000	0.0000	0	0
0	1019.0000	1.0000	0	5	0.0000	0.0000	0.0000	0.0000	0	0
0	1020.0000	1.0000	0	5	0.0000	0.0000	0.0000	0.0000	0	0
0	1021.0000	1.0000	0	5	0.0000	0.0000	0.0000	0.0000	0	0
0	1022.0000	1.0000	0	5	0.0000	0.0000	0.0000	0.0000	0	0
0	1023.0000	1.0000	0	5	0.0000	0.0000	0.0000	0.0000	0	0
0	1024.0000	1.0000	0	5	0.0000	0.0000	0.0000	0.0000	0	0
0	1025.0000	1.0000	0	5	0.0000	0.0000	0.0000	0.0000	0	0
0	1026.0000	1.0000	0	5	0.0000	0.0000	0.0000	0.0000	0	0
0	1027.0000	1.0000	0	5	0.0000	0.0000	0.0000	0.0000	0	0
0	1028.0000	1.0000	0	5	0.0000	0.0000	0.0000	0.0000	0	0
0	1029.0000	1.0000	0	5	0.0000	0.0000	0.0000	0.0000	0	0
0	1030.0000	1.0000	0	5	0.0000	0.0000	0.0000	0.0000	0	0
0	1031.0000	1.0000	0	5	0.0000	0.0000	0.0000	0.0000	0	0
0	1032.0000	1.0000	0	5	0.0000	0.0000	0.0000	0.0000	0	0
0	1033.0000	1.0000	0	5	0.0000	0.0000	0.0000	0.0000	0	0
0	1034.0000	1.0000	0	5	0.0000	0.0000	0.0000	0.0000	0	0
0	1035.0000	1.0000	0	5	0.0000	0.0000	0.0000	0.0000	0	0
0	1036.0000	1.0000	0	5	0.0000	0.0000	0.0000	0.0000	0	0
0	1037.0000	1.0000	0	5	0.0000	0.0000	0.0000	0.0000	0	0
0	1038.0000	1.0000	0	5	0.0000	0.0000	0.0000	0.0000	0	0
0	1039.0000	1.0000	0	5	0.0000	0.0000	0.0000	0.0000	0	0
0	1040.0000	1.0000	0	5	0.0000	0.0000	0.0000	0.0000	0	0
0	1041.0000	1.0000	0	5	0.0000	0.0000	0.0000	0.0000	0	0
0	1042.0000	1.0000	0	5	0.0000	0.0000	0.0000	0.0000	0	0
0	1043.0000	1.0000	0	5	0.0000	0.0000	0.0000	0.0000	0	0
0	1044.0000	1.0000	0	5	0.0000	0.0000	0.0000	0.0000	0	0
0	1045.0000	1.0000	0	5	0.0000	0.0000	0.0000	0.0000	0	0
0	1046.0000	1.0000	0	5	0.0000	0.0000	0.0000	0.0000	0	0
0	1047.0000	1.0000	0	5	0.0000	0.0000	0.0000	0.0000	0	0
0	1048.0000	1.0000	0	5	0.0000	0.0000	0.0000	0.0000	0	0
0	1049.0000	1.0000	0	5	0.0000	0.0000	0.0000	0.0000	0	0
0	1050.0000	1.0000	0	5	0.0000	0.0000	0.0000	0.0000	0	0
0	1051.0000	1.0000	0	5	0.0000	0.0000	0.0000	0.0000	0	0
0	1052.0000	1.0000	0	5	0.0000	0.0000	0.0000	0.0000	0	0
0	1053.0000	1.0000	0	5	0.0000	0.0000	0.0000	0.0000	0	0
0	1054.0000	1.0000	0	5	0.0000	0.0000	0.0000	0.0000	0	0
0	1055.0000	1.0000	0	5	0.0000	0.0000	0.0000	0.0000	0	0
0	1056.0000	1.0000	0	5	0.0000	0.0000	0.0000	0.0000	0	0
0	1057.0000	1.0000	0	5	0.0000	0.0000	0.0000	0.0000	0	0
0	1058.0000	1.0000	0	5	0.0000	0.0000	0.0000	0.0000	0	0
0	1059.0000	1.0000	0	5	0.0000	0.0000	0.0000	0.0000	0	0
0	1060.0000	1.0000	0	5	0.0000	0.0000	0.0000	0.0000	0	0
0	1061.0000	1.0000	0	5	0.0000	0.0000	0.0000	0.0000	0	0
0	1062.0000	1.0000	0	5	0.0000	0.0000	0.0000	0.0000	0	0
0	1063.0000	1.0000	0	5	0.0000	0.0000	0.0000	0.0000	0	0
0	1064.0000	1.0000	0	5	0.0000	0.0000	0.0000	0.0000	0	0
0	1065.0000	1.0000	0	5	0.0000	0.0000	0.0000	0.0000	0	0
0	1066.0000	1.0000	0	5	0.0000	0.0000	0.0000	0.0000	0	0
0	1067.0000	1.0000	0	5	0.0000	0.0000	0.0000	0.0000	0	0
0	1068.0000	1.0000	0	5	0.0000	0.0000	0.0000	0.0000	0	0
0	1069.0000	1.0000	0	5	0.0000	0.0000	0.0000	0.0000	0	0
0	1070.0000	1.0000	0	5	0.0000	0.0000	0.0000	0.0000	0	0
0	1071.0000	1.0000	0	5	0.0000	0.0000	0.0000	0.0000	0	0
0	1072.0000	1.0000	0	5	0.0000	0.0000	0.0000	0.0000	0	0
0	1073.0000	1.0000	0	5	0.0000	0.0000	0.0000	0.0000	0	0
0	1074.0000	1.0000	0	5	0.0000	0.0000	0.0000	0.0000	0	0
0	1075.0000	1.0000	0	5	0.0000	0.0000	0.0000	0.0000	0	0
0	1076.0000	1.0000	0	5	0.0000	0.0000	0.0000	0.0000	0	0
0	1077.0000	1.0000	0	5	0.0000	0.0000	0.0000	0.0000	0	0
0	1078.0000	1.0000	0	5	0.0000	0.0000	0.0000	0.0000	0	0
0	1079.0000	1.0000	0	5	0.0000	0.0000	0.0000	0.0000	0	0
0	1080.0000	1.0000	0	5	0.0000	0.0000	0.0000	0.0000	0	0
0	1081.0000	1.0000	0	5	0.0000	0.0000	0.0000	0.0000	0	0
0	1082.0000	1.0000	0	5	0.0000	0.0000	0.0000	0.0000	0	0
0	1083.0000	1.0000	0	5	0.0000	0.0000	0.0000	0.0000	0	0
0	1084.0000	1.0000	0	5	0.0000	0.0000	0.0000	0.0000	0	0
0	1085.0000	1.0000	0	5	0.0000	0.0000	0.0000	0.0000	0	0
0	1086.0000	1.0000	0	5	0.0000	0.0000	0.0000	0.0000	0	0
0	1087.0000	1.0000	0	5	0.0000	0.0000	0.0000	0.0000	0	0
0	1088.0000	1.0000	0	5	0.0000	0.0000	0.0000	0.0000	0	0
0	1089.0000	1.0000	0	5	0.0000	0.0000	0.0000	0.0000	0	0
0	1090.0000	1.0000	0	5	0.0000	0.0000	0.0000	0.0000	0	0
0	1091.0000	1.0000	0	5	0.0000	0.0000	0.0000	0.0000	0	0
0	1092.0000	1.0000	0	5	0.0000	0.0000	0.0000	0.0000	0	0
0	1093.0000	1.0000	0	5	0.0000	0.0000	0.0000	0.0000	0	0
0	1094.0000	1.0000	0	5	0.0000	0.0000	0.0000	0.0000	0	0
0	1095.0000	1.0000	0	5	0.0000	0.0000	0.0000	0.0000	0	0
0	1096.0000	1.0000	0	5	0.0000	0.0000	0.0000	0.0000	0	0
0	1097.0000	1.0000	0	5	0.0000	0.0000	0.0000	0.0000	0	0
0	1098.0000	1.0000	0	5	0.0000	0.0000	0.0000	0.0000	0	0
0	1099.0000	1.0000	0	5	0.0000	0.0000	0.0000	0.0000	0	0
0	1100.0000	1.0000	0	5	0.0000	0.0000	0.0000	0.0000	0	0
0	1101.0000	1.0000	0	5	0.0000	0.0000	0.0000	0.0000	0	0
0	1102.0000	1.0000	0	5	0.0000	0.0000	0.0000	0.0000	0	0
0	1103.0000	1.0000	0	5	0.0000	0.0000	0.0000	0.0000	0	0
0	1104.0000	1.0000	0	5	0.0000	0.0000	0.0000	0.0000	0	0
0	1105.0000	1.0000	0	5	0.0000	0.0000	0.0000	0.0000	0	0
0	1106.0000	1.0000	0	5	0.0000	0.0000	0.0000	0.0000	0	0
0	1107.0000	1.0000	0	5	0.0000	0.0000	0.0000	0.0000	0	0
0	1108.0000	1.0000	0	5	0.0000	0.0000	0.0000	0.0000	0	0
0	1109.0000	1.0000	0	5	0.0000	0.0000	0.0000	0.0000	0	0
0	1110.0000	1.0000	0	5	0.0000	0.0000	0.0000	0.0000	0	0
0	1111.0000	1.0000	0	5	0.0000	0.0000	0.0000	0.0000	0	0
0	1112.0000	1.0000	0	5	0.0000	0.0000	0.0000	0.0000	0	0
0	1113.0000	1.0000	0	5	0.0000	0.0000	0.0000	0.0000	0	0
0	1114.0000	1.0000	0	5	0.0000	0.0000	0.0000	0.0000	0	0
0	1115.0000	1.0000	0	5	0.0000	0.0000	0.0000	0.0000	0	0
0	1116.0000	1.0000	0	5	0.0000	0.0000	0.0000	0.0000	0	0
0	1117.0000	1.0000	0	5	0.0000	0.0000	0.0000	0.0000	0	0
0	1118.0000	1.0000	0	5	0.0000	0.0000	0.0000	0.0000	0	0
0	1119.0000	1.0000	0	5	0.0000	0.0000	0.0000	0.0000	0	0
0	1120.0000	1.0000	0	5	0.0000	0.0000	0.0000	0.0000	0	0
0	1121.0000	1.0000	0	5	0.0000	0.0000	0.0000	0.0000	0	0
0	1122.0000	1.0000	0	5	0.0000	0.0000	0.0000	0.0000	0	0
0	1123.0000	1.0000	0	5	0.0000	0.0000	0.0000	0.0000	0	0
0	1124.0000	1.0000	0	5	0.0000	0.0000	0.0000	0.0000	0	0
0	1125.0000	1.0000	0	5	0.0000	0.0000	0.0000	0.0000	0	0
0	1126.0000	1.0000	0	5	0.0000	0.0000	0.0000	0.0000	0	0
0	1127.0000	1.0000	0	5	0.0000	0.0000	0.0000	0.0000	0	0
0	1128.0000	1.0000	0	5	0.0000	0.0000	0.0000	0.0000	0	0
0	1129.0000	1.0000	0	5	0.0000	0.0000	0.0000	0.0000	0	0
0	1130.0000	1.0000	0	5	0.0000	0.0000	0.0000	0.0000	0	0
0	1131.0000	1.0000	0	5	0.0000	0.0000	0.0000	0.0000	0	0
0	1132.0000	1.0000	0	5	0.0000	0.0000	0.0000	0.0000	0	0
0	1133.0000	1.0000	0	5	0.0000	0.0000	0.0000	0.0000	0	0
0	1134.0000	1.0000	0	5	0.0000	0.0000	0.0000	0.0000	0	0
0	1135.0000	1.0000	0	5	0.0000	0.0000	0.0000	0.0000	0	0
0	1136.0000	1.0000	0	5	0.0000	0.0000	0.0000	0.0000	0	0
0	1137.0000	1.0000	0	5	0.0000	0.0000	0.0000	0.0000	0	0
0	1138.0000	1.0000	0	5	0.0000	0.0000	0.0000	0.0000	0	0
0	1139.0000	1.0000	0	5	0.0000	0.0000	0.0000	0.0000	0	0
0	1140.0000	1.0000	0	5	0.0000	0.0000	0.0000	0.0000	0	0
0	1141.0000	1.0000	0	5	0.0000	0.0000	0.0000	0.0000	0	0
0	1142.0000	1.0000	0	5	0.0000	0.0000	0.0000	0.0000	0	0
0	1143.0000	1.0000	0	5	0.0000	0.0000	0.0000	0.0000	0	0
0	1144.0000	1.0000	0	5	0.0000	0.0000	0.0000	0.0000	0	0
0	1145.0000	1.0000	0	5	0.0000	0.0000	0.0000	0.0000	0	0
0	1146.0000	1.0000	0	5	0.0000	0.0000	0.0000	0.0000	0	0
0	1147.0000	1.0000	0	5	0.0000	0.0000	0.0000	0.0000	0	0
0	1148.0000	1.0000	0	5	0.0000	0.0000	0.0000	0.0000	0	0
0	1149.0000	1.0000	0	5	0.0000	0.0000	0.0000	0.0000	0	0
0	1150.0000	1.0000	0	5	0.0000	0.0000	0.0000	0.0000	0	0
0	1151.0000	1.0000	0	5	0.0000	0.0000	0.0000	0.0000	0	0
0	1152.0000	1.0000	0	5	0.0000	0.0000	0.0000	0.0000	0	0
0	1153.0000	1.0000	0	5	0.0000	0.0000	0.0000	0.0000	0	0
0	1154.0000	1.0000	0	5	0.0000	0.0000	0.0000	0.0000	0	0
0	1155.0000	1.0000	0	5	0.0000	0.0000	0.0000	0.0000	0	0
0	1156.0000	1.0000	0	5	0.0000	0.0000	0.0000	0.0000	0	0
0	1157.0000	1.0000	0	5	0.0000	0.0000	0.0000	0.0000	0	0
0	1158.0000	1.0000	0	5	0.0000	0.0000	0.0000	0.0000	0	0
0	1159.0000	1.0000	0	5	0.0000	0.0000	0.0000	0.0000	0	0
0	1160.0000	1.0000	0	5	0.0000	0.0000	0.0000	0.0000	0	0
0	1161.0000	1.0000	0	5	0.0000	0.0000	0.0000	0.0000	0	0
0	1162.0000	1.0000	0	5	0.0000	0.0000	0.0000	0.0000	0	0
0	1163.0000	1.0000	0	5	0.0000	0.0000	0.0000	0.0000	0	0
0	1164.0000	1.0000	0	5	0.0000	0.0000	0.0000	0.0000	0	0
0	1165.0000	1.0000	0	5	0.0000	0.0000	0.0000	0.0000	0	0
0	1166.0000	1.0000	0	5	0.0000	0.0000	0.0000	0.0000	0	0
0	1167.0000	1.0000	0	5	0.0000	0.0000	0.0000	0.0000	0	0
0	1168.0000	1.0000	0	5	0.0000	0.0000	0.0000	0.0000	0	0
0	1169.0000	1.0000	0	5	0.0000	0.0000	0.0000	0.0000	0	0
0	1170.0000	1.0000	0	5	0.0000	0.0000	0.0000	0.0000	0	0
0	1171.0000	1.0000	0	5	0.0000	0.0000	0.0000	0.0000	0	0
0	1172.0000	1.0000	0	5	0.0000	0.0000	0.0000	0.0000	0	0
0	1173.0000	1.0000	0	5	0.0000	0.0000	0.0000	0.0000	0	0
0	1174.0000	1.0000	0	5	0.0000	0.0000	0.0000	0.0000	0	0
0	1175.0000	1.0000	0	5	0.0000	0.0000	0.0000	0.0000	0	0
0	1176.0000	1.0000	0	5	0.0000	0.0000	0.0000	0.0000	0	0
0	1177.0000	1.0000	0	5	0.0000	0.0000	0.0000	0.0000	0	0
0	1178.0000	1.0000	0	5	0.0000	0.0000	0.0000	0.0000	0	0
0	1179.0000	1.0000	0	5	0.0000	0.0000	0.0000	0.0000	0	0
0	1180.0000	1.0000	0	5	0.0000	0.0000	0.0000	0.0000	0	0
0	1181.0000	1.0000	0	5	0.0000	0.0000	0.0000	0.0000	0	0
0	1182.0000	1.0000	0	5	0.0000	0.0000	0.0000	0.0000	0	0
0	1183.0000	1.0000	0	5	0.0000	0.0000	0.0000	0.0000	0	0
0	1184.0000	1.0000	0	5	0.0000	0.0000	0.0000	0.0000	0	0
0	1185.0000	1.0000	0	5	0.0000	0.0000	0.0000	0.0000	0	0
0	1186.0000	1.0000	0	5	0.0000	0.0000	0.0000	0.0000	0	0
0	1187.0000	1.0000	0	5	0.0000	0.0000	0.0000	0.0000	0	0
0	1188.0000	1.0000	0	5	0.0000	0.0000	0.0000	0.0000	0	0
0	1189.0000	1.0000	0	5	0.0000	0.0000	0.0000	0.0000	0	0
0	1190.0000	1.0000	0	5	0.0000	0.0000	0.0000	0.0000	0	0
0	1191.0000	1.0000	0	5	0.0000	0.0000	0.0000	0.0000	0	0
0	1192.0000	1.0000	0	5	0.0000	0.0000	0.0000	0.0000	0	0
0	1193.0000	1.0000	0	5	0.0000	0.0000	0.0000	0.0000	0	0
0	1194.0000	1.0000	0	5	0.0000	0.0000	0.0000	0.0000	0	0
0	1195.0000	1.0000	0	5	0.0000	0.0000	0.0000	0.0000	0	0
0	1196.0000	1.0000	0	5	0.0000	0.0000	0.0000	0.0000	0	0
0	1197.0000	1.0000	0	5	0.0000	0.0000	0.0000	0.0000	0	0
0	1198.0000	1.0000	0	5	0.0000	0.0000	0.0000	0.0000	0	0
0	1199.0000	1.0000	0	5	0.0000	0.0000	0.0000	0.0000	0	0
0	1200.0000	1.0000	0	5	0.0000	0.0000	0.0000	0.0000	0	0
0	1201.0000	1.0000	0	5	0.0000	0.0000	0.0000	0.0000	0	0
0	1202.0000	1.0000	0	5	0.0000	0.0000	0.0000	0.0000	0	0
0	1203.0000	1.0000	0	5	0.0000	0.0000	0.0000	0.0000	0	0
0	1204.0000	1.0000	0	5	0.0000	0.0000	0.0000	0.0000	0	0
0	1205.0000	1.0000	0	5	0.0000	0.0000	0.0000	0.0000	0	0
0	1206.0000	1.0000	0	5	0.0000	0.0000	0.0000	0.0000	0	0
0	1207.0000	1.0000	0	5	0.0000	0.0000	0.0000	0.0000	0	0
0	1208.0000	1.0000	0	5	0.0000	0.0000	0.0000	0.0000	0	0
0	1209.0000	1.0000	0	5	0.0000	0.0000	0.0000	0.0000	0	0
0	1210.0000	1.0000	0	5	0.0000	0.0000	0.0000	0.0000	0	0
0	1211.0000	1.0000	0	5	0.0000	0.0000	0.0000	0.0000	0	0
0	1212.0000	1.0000	0	5	0.0000	0.0000	0.0000	0.0000	0	0
0	1213.0000	1.0000	0	5	0.0000	0.0000	0.0000	0.0000	0	0
0	1214.0000	1.0000	0	5	0.0000	0.0000	0.0000	0.0000	0	0
0	1215.0000	1.0000	0	5	0.0000	0.0000	0.0000	0.0000	0	0
0	1216.0000	1.0000	0	5	0.0000	0.0000	0.0000	0.0000	0	0
0	1217.0000	1.0000	0	5	0.0000	0.0000	0.0000	0.0000	0	0
0	1218.0000	1.0000	0	5	0.0000	0.0000	0.0000	0.0000	0	0
0	1219.0000	1.0000	0	5	0.0000	0.0000	0.0000	0.0000	0	0
0	1220.0000	1.0000	0	5	0.0000	0.0000	0.0000	0.0000	0	0
0	1221.0000	1.0000	0	5	0.0000	0.0000	0.0000	0.0000	0	0
0	1222.0000	1.0000	0	5	0.0000	0.0000	0.0000	0.0000	0	0
0	1223.0000	1.0000	0	5	0.0000	0.0000	0.0000	0.0000	0	0
0	1224.0000	1.0000	0	5	0.0000	0.0000	0.0000	0.0000	0	0
0	1225.0000	1.0000	0	5	0.0000	0.0000	0.0000	0.0000	0	0
0	1226.0000	1.0000	0	5	0.0000	0.0000	0.0000	0.0000	0	0
0	1227.0000	1.0000	0	5	0.0000	0.0000	0.0000	0.0000	0	0
0	1228.0000	1.0000	0	5	0.0000	0.0000	0.0000	0.0000	0	0
0	1229.0000	1.0000	0	5	0.0000	0.0000	0.0000	0.0000	0	0
0	1230.0000	1.0000	0	5	0.0000	0.0000	0.0000	0.0000	0	0
0	1231.0000	1.0000	0	5	0.0000	0.0000	0.0000	0.0000	0	0
0	1232.0000	1.0000	0	5	0.0000	0.0000	0.0000	0.0000	0	0
0	1233.0000	1.0000	0	5	0.0000	0.0000	0.0000	0.0000	0	0
0	1234.0000	1.0000	0	5	0.0000	0.0000	0.0000	0.0000	0	0
0	1235.0000	1.0000	0	5	0.0000	0.0000	0.0000	0.0000	0	0
0	1236.0000	1.0000	0	5	0.0000	0.0000	0.0000	0.0000	0	0
0	1237.0000	1.0000	0	5	0.0000	0.0000	0.0000	0.0000	0	0
0	1238.0000	1.0000	0	5	0.0000	0.0000	0.0000	0.0000	0	0
0	1239.0000	1.0000	0	5	0.0000	0.0000	0.0000	0.0000	0	0
0	1240.0000	1.0000	0	5	0.0000	0.0000	0.0000	0.0000	0	0
0	1241.0000	1.0000	0	5	0.0000	0.0000	0.0000	0.0000	0	0
0	1242.0000	1.0000	0	5	0.0000	0.0000	0.0000	0.0000	0	0
0	1243.0000	1.0000	0	5	0.0000	0.0000	0.0000	0.0000	0	0
0	1244.0000	1.0000	0	5	0.0000	0.0000	0.0000	0.0000	0	0
0	1245.0000	1.0000	0	5	0.0000	0.0000	0.0000	0.0000	0	0
0	1246.0000	1.0000	0	5	0.0000	0.0000	0.0000	0.0000	0	0
0	1247.0000	1.0000	0	5	0.0000	0.0000	0.0000	0.0000	0	0
0	1248.0000	1.0000	0	5	0.0000	0.0000	0.0000	0.0000	0	0
0	1249.0000	1.0000	0	5	0.0000	0.0000	0.0000	0.0000	0	0
0	1250.0000	1.0000	0	5	0.0000	0.0000	0.0000	0.0000	0	0
0	1251.0000	1.0000	0	5	0.0000	0.0000	0.0000	0.0000	0	0
0	1252.0000	1.0000	0	5	0.0000	0.0000	0.0000	0.0000	0	0
0	1253.0000	1.0000	0	5	0.0000	0.0000	0.0000	0.0000	0	0
0	1254.0000	1.0000	0	5	0.0000	0.0000	0.0000	0.0000	0	0
0	1255.0000	1.0000	0	5	0.0000	0.0000	0.0000	0.0000	0	0
0	1256.0000	1.0000	0	5	0.0000	0.0000	0.0000	0.0000	0	0
0	1257.0000	1.0000	0	5	0.0000	0.0000	0.0000	0.0000	0	0
0	1258.0000	1.0000	0	5	0.0000	0.0000	0.0000	0.0000	0	0
0	1259.0000	1.0000	0	5	0.0000	0.0000	0.0000	0.0000	0	0
0	1260.0000	1.0000	0	5	0.0000	0.0000	0.0000	0.0000	0	0
0	1261.0000	1.0000	0	5	0.0000	0.0000	0.0000	0.0000	0	0
0	1262.0000	1.0000	0	5	0.0000	0.0000	0.0000	0.0000	0	0
0	1263.0000	1.0000	0	5	0.0000	0.0000	0.0000	0.0000	0	0
0	1264.0000	1.0000	0	5	0.0000	0.0000	0.0000	0.0000	0	0
0	1265.0000	1.0000	0	5	0.0000	0.0000	0.0000	0.0000	0	0
0	1266.0000	1.0000	0	5	0.0000	0.0000	0.0000	0.0000	0	0
0	1267.0000	1.0000	0	5	0.0000	0.0000	0.0000	0.0000	0	0
0	1268.0000	1.0000	0	5	0.0000	0.0000	0.0000	0.0000	0	0
0	1269.0000	1.0000	0	5	0.0000	0.0000	0.0000	0.0000	0	0
0	1270.0000	1.0000	0	5	0.0000	0.0000	0.0000	0.0000	0	0
0	1271.0000	1.0000	0	5	0.0000	0.0000	0.0000	0.0000	0	0
0	1272.0000	1.0000	0	5	0.0000	0.0000	0.0000	0.0000	0	0
0	1273.0000	1.0000	0	5	0.0000	0.0000	0.0000	0.0000	0	0
0	1274.0000	1.0000	0	5	0.0000	0.0000	0.0000	0.0000	0	0
0	1275.0000	1.0000	0	5	0.0000	0.0000	0.0000	0.0000	0	0
0	1276.0000	1.0000	0	5	0.0000	0.0000	0.0000	0.0000	0	0
0	1277.0000	1.0000	0	5	0.0000	0.0000	0.0000	0.0000	0	0
0	1278.0000	1.0000	0	5	0.0000	0.0000	0.0000	0.0000	0	0
0	1279.0000	1.0000	0	5	0.0000	0.0000	0.0000	0.0000	0	0
0	1280.0000	1.0000	0	5	0.0000	0.0000	0.0000	0.0000	0	0
0	1281.0000	1.0000	0	5	0.0000	0.0000	0.0000	0.0000	0	0
0	1282.0000	1.0000	0	5	0.0000	0.0000	0.0000	0.0000	0	0
0	1283.0000	1.0000	0	5	0.0000	0.0000	0.0000	0.0000	0	0
0	1284.0000	1.0000	0	5	0.0000	0.0000	0.0000	0.0000	0	0
0	1285.0000	1.0000	0	5	0.0000	0.0000	0.0000	0.0000	0	0
0	1286.0000	1.0000	0	5	0.0000	0.0000	0.0000	0.0000	0	0
0	1287.0000	1.0000	0	5	0.0000	0.0000	0.0000	0.0000	0	0
0	1288.0000	1.0000	0	5	0.0000	0.0000	0.0000	0.0000	0	0
0	1289.0000	1.0000	0	5	0.0000	0.0000	0.0000	0.0000	0	0
0	1290.0000	1.0000	0	5	0.0000	0.0000	0.0000	0.0000	0	0
0	1291.0000	1.0000	0	5	0.0000	0.0000	0.0000	0.0000	0	0
0	1292.0000	1.0000	0	5	0.0000	0.0000	0.0000	0.0000	0	0
0	1293.0000	1.0000	0	5	0.0000	0.0000	0.0000	0.0000	0	0
0	1294.0000	1.0000	0	5	0.0000	0.0000	0.0000	0.0000	0	0
0	1295.0000	1.0000	0	5	0.0000	0.0000	0.0000	0.0000	0	0
0	1296.0000	1.0000	0	5	0.0000	0.0000	0.0000	0.0000	0	0
0	1297.0000	1.0000	0	5	0.0000	0.0000	0.0000	0.0000	0	0
0	1298.0000	1.0000	0	5	0.0000	0.0000	0.0000	0.0000	0	0
0	1299.0000	1.0000	0	5	0.0000	0.0000	0.0000	0.0000	0	0
0	1300.0000	1.0000	0	5	0.0000	0.0000	0.0000	0.0000	0	0
0	1301.0000	1.0000	0	5	0.0000	0.0000	0.0000	0.0000	0	0
0	1302.0000	1.0000	0	5	0.0000	0.0000	0.0000	0.0000	0	0
0	1303.0000	1.0000	0	5	0.0000	0.0000	0.0000	0.0000	0	0
0	1304.0000	1.0000	0	5	0.0000	0.0000	0.0000	0.0000	0	0
0	1305.0000	1.0000	0	5	0.0000	0.0000	0.0000	0.0000	0	0
0	1306.0000	1.0000	0	5	0.0000	0.0000	0.0000	0.0000	0	0
0	1307.0000	1.0000	0	5	0.0000	0.0000	0.0000	0.0000	0	0
0	1308.0000	1.0000	0	5	0.0000	0.0000	0.0000	0.0000	0	0
0	1309.0000	1.0000	0	5	0.0000	0.0000	0.0000	0.0000	0	0
0	1310.0000	1.0000	0	5	0.0000	0.0000	0.0000	0.0000	0	0
0	1311.0000	1.0000	0	5	0.0000	0.0000	0.0000	0.0000	0	0
0	1312.0000	1.0000	0	5	0.0000	0.0000	0.0000	0.0000	0	0
0	1313.0000	1.0000	0	5	0.0000	0.0000	0.0000	0.0000	0	0
0	1314.0000	1.0000	0	5	0.0000	0.0000	0.0000	0.0000	0	0
0	1315.0000	1.0000	0	5	0.0000	0.0000	0.0000	0.0000	0	0
0	1316.0000	1.0000	0	5	0.0000	0.0000	0.0000	0.0000	0	0
0	1317.0000	1.0000	0	5	0.0000	0.0000	0.0000	0.0000	0	0
0	1318.0000	1.0000	0	5	0.0000	0.0000	0.0000	0.0000	0	0
0	1319.0000	1.0000	0	5	0.0000	0.0000	0.0000	0.0000	0	0
0	1320.0000	1.0000	0	5	0.0000	0.0000	0.0000	0.0000	0	0
0	1321.0000	1.0000	0	5	0.0000	0.0000	0.0000	0.0000	0	0
0	1322.0000	1.0000	0	5	0.0000	0.0000	0.0000	0.0000	0	0
0	1323.0000	1.0000	0	5	0.0000	0.0000	0.0000	0.0000	0	0
0	1324.0000	1.0000	0	5	0.0000	0.0000	0.0000	0.0000	0	0
0	1325.0000	1.0000	0	5	0.0000	0.0000	0.0000	0.0000	0	0
0	1326.0000	1.0000	0	5	0.0000	0.0000	0.0000	0.0000	0	0
0	1327.0000	1.0000	0	5	0.0000	0.0000	0.0000	0.0000	0	0
0	1328.0000	1.0000	0	5	0.0000	0.0000	0.0000	0.0000	0	0
0	1329.0000	1.0000	0	5	0.0000	0.0000	0.0000	0.0000	0	0
0	1330.0000	1.0000	0	5	0.0000	0.0000	0.0000	0.0000	0	0
0	1331.0000	1.0000	0	5	0.0000	0.0000	0.0000	0.0000	0	0
0	1332.0000	1.0000	0	5	0.0000	0.0000	0.0000	0.0000	0	0
0	1333.0000	1.0000	0	5	0.0000	0.0000	0.0000	0.0000	0	0
0	1334.0000	1.0000	0	5	0.0000	0.0000	0.0000	0.0000	0	0
0	1335.0000	1.0000	0	5	0.0000	0.0000	0.0000	0.0000	0	0
0	1336.0000	1.0000	0	5	0.0000	0.0000	0.0000	0.0000	0	0
0	1337.0000	1.0000	0	5	0.0000	0.0000	0.0000	0.0000	0	0
0	1338.0000	1.0000	0	5	0.0000	0.0000	0.0000	0.0000	0	0
0	1339.0000	1.0000	0	5	0.0000	0.0000	0.0000	0.0000	0	0
0	1340.0000	1.0000	0	5	0.0000	0.0000	0.0000	0.0000	0	0
0	1341.0000	1.0000	0	5	0.0000	0.0000	0.0000	0.0000	0	0
0	1342.0000	1.0000	0	5	0.0000	0.0000	0.0000	0.0000	0	0
0	1343.0000	1.0000	0	5	0.0000	0.0000	0.0000	0.0000	0	0
0	1344.0000	1.0000	0	5	0.0000	0.0000	0.0000	0.0000	0	0
0	1345.0000	1.0000	0	5	0.0000	0.0000	0.0000	0.0000	0	0
0	1346.0000	1.0000	0	5	0.0000	0.0000	0.0000	0.0000	0	0
0	1347.0000	1.0000	0	5	0.0000	0.0000	0.0000	0.0000	0	0
0	1348.0000	1.0000	0	5	0.0000	0.0000	0.0000	0.0000	0	0
0	1349.0000	1.0000	0	5	0.0000	0.0000	0.0000	0.0000	0	0
0	1350.0000	1.0000	0	5	0.0000	0.0000	0.0000	0.0000	0	0
0	1351.0000	1.0000	0	5	0.0000	0.0000	0.0000	0.0000	0	0
0	1352.0000	1.0000	0	5	0.0000	0.0000	0.0000	0.0000	0	0
0	1353.0000	1.0000	0	5	0.0000	0.0000	0.0000	0.0000	0	0
0	1354.0000	1.0000	0	5	0.0000	0.0000	0.0000	0.0000	0	0
0	1355.0000	1.0000	0	5	0.0000	0.0000	0.0000	0.0000	0	0
0	1356.0000	1.0000	0	5	0.0000	0.0000	0.0000	0.0000	0	0
0	1357.0000	1.0000	0	5	0.0000	0.0000	0.0000	0.0000	0	0
0	1358.0000	1.0000	0	5	0.0000	0.0000	0.0000	0.0000	0	0
0	1359.0000	1.0000	0	5	0.0000	0.0000	0.0000	0.0000	0	0
0	1360.0000	1.0000	0	5	0.0000	0.0000	0.0000	0.0000	0	0
0	1361.0000	1.0000	0	5	0.0000	0.0000	0.0000	0.0000	0	0
0	1362.0000	1.0000	0	5	0.0000	0.0000	0.0000	0.0000	0	0
0	1363.0000	1.0000	0	5	0.0000	0.0000	0.0000	0.0000	0	0
0	1364.0000	1.0000	0	5	0.0000	0.0000	0.0000	0.0000	0	0
0	1365.0000	1.0000	0	5	0.0000	0.0000	0.0000	0.0000	0	0
0	1366.0000	1.0000	0	5	0.0000	0.0000	0.0000	0.0000	0	0
0	1367.0000	1.0000	0	5	0.0000	0.0000	0.0000	0.0000	0	0
0	1368.0000	1.0000	0	5	0.0000	0.0000	0.0000	0.0000	0	0
0	1369.0000	1.0000	0	5	0.0000	0.0000	0.0000	0.0000	0	0
0	1370.0000	1.0000	0	5	0.0000	0.0000	0.0000	0.0000	0	0
0	1371.0000	1.0000	0	5	0.0000	0.0000	0.0000	0.0000	0	0
0	1372.0000	1.0000	0	5	0.0000	0.0000	0.0000	0.0000	0	0
0	1373.0000	1.0000	0	5	0.0000	0.0000	0.0000	0.0000	0	0
0	1374.0000	1.0000	0	5	0.0000	0.0000	0.0000	0.0000	0	0
0	1375.0000	1.0000	0	5	0.0000	0.0000	0.0000	0.0000	0	0
0	1376.0000	1.0000	0	5	0.0000	0.0000	0.0000	0.0000	0	0
0	1377.0000	1.0000	0	5	0.0000	0.0000	0.0000	0.0000	0	0
0	1378.0000	1.0000	0	5	0.0000	0.0000	0.0000	0.0000	0	0
0	1379.0000	1.0000	0	5	0.0000	0.0000	0.0000	0.0000	0	0
0	1380.0000	1.0000	0	5	0.0000	0.0000	0.0000	0.0000	0	0
0	1381.0000	1.0000	0	5	0.0000	0.0000	0.0000	0.0000	0	0
0	1382.0000	1.0000	0	5	0.0000	0.0000	0.0000	0.0000	0	0
0	1383.0000	1.0000	0	5	0.0000	0.0000	0.0000	0.0000	0	0
0	1384.0000	1.0000	0	5	0.0000	0.0000	0.0000	0.0000	0	0
0	1385.0000	1.0000	0	5	0.0000	0.0000	0.0000	0.0000	0	0
0	1386.0000	1.0000	0	5	0.0000	0.0000	0.0000	0.0000	0	0
0	1387.0000	1.0000	0	5	0.0000	0.0000	0.0000	0.0000	0	0
0	1388.0000	1.0000	0	5	0.0000	0.0000	0.0000	0.0000	0	0
0	1389.0000	1.0000	0	5	0.0000	0.0000	0.0000	0.0000	0	0
0	1390.0000	1.0000	0	5	0.0000	0.0000	0.0000	0.0000	0	0
0	1391.0000	1.0000	0	5	0.0000	0.0000	0.0000	0.0000	0	0
0	1392.0000	1.0000	0	5	0.0000	0.0000	0.0000	0.0000	0	0
0	1393.0000	1.0000	0	5	0.0000	0.0000	0.0000	0.0000	0	0
0	1394.0000	1.0000	0	5	0.0000	0.0000	0.0000	0.0000	0	0
0	1395.0000	1.0000	0	5	0.0000	0.0000	0.0000	0.0000	0	0
0	1396.0000	1.0000	0	5	0.0000	0.0000	0.0000	0.0000	0	0
0	1397.0000	1.0000	0	5	0.0000	0.0000	0.0000	0.0000	0	0
0	1398.0000	1.0000	0	5	0.0000	0.0000	0.0000	0.0000	0	0
0	1399.0000	1.0000	0	5	0.0000	0.0000	0.0000	0.0000	0	0
0	1400.0000	1.0000	0	5	0.0000	0.0000	0.0000	0.0000	0	0
0	1401.0000	1.0000	0	5	0.0000	0.0000	0.0000	0.0000	0	0
0	1402.0000	1.0000	0	5	0.0000	0.0000	0.0000	0.0000	0	0
0	1403.0000	1.0000	0	5	0.0000	0.0000	0.0000	0.0000	0	0
0	1404.0000	1.0000	0	5	0.0000	0.0000	0.0000	0.0000	0	0
0	1405.0000	1.0000	0	5	0.0000	0.0000	0.0000	0.0000	0	0
0	0.0000	2.0000	0	5	0.0000	0.0000	0.0000	0.0000	0	0
0	1.0000	2.0000	0	5	0.0000	0.0000	0.0000	0.0000	0	0
0	2.0000	2.0000	0	5	0.0000	0.0000	0.0000	0.0000	0	0
0	3.0000	2.0000	0	5	0.0000	0.0000	0.0000	0.0000	0	0
0	4.0000	2.0000	0	5	0.0000	0.0000	0.0000	0.0000	0	0
0	5.0000	2.0000	0	5	0.0000	0.0000	0.0000	0.0000	0	0
0	6.0000	2.0000	0	5	0.0000	0.0000	0.0000	0.0000	0	0
0	7.0000	2.0000	0	5	0.0000	0.0000	0.0000	0.0000	0	0
0	8.0000	2.0000	0	5	0.0000	0.0000	0.0000	0.0000	0	0
0	9.0000	2.0000	0	5	0.0000	0.0000	0.0000	0.0000	0	0
0	10.0000	2.0000	0	5	0.0000	0.0000	0.0000	0.0000	0	0
0	11.0000	2.0000	0	5	0.0000	0.0000	0.0000	0.0000	0	0
0	12.0000	2.0000	0	5	0.0000	0.0000	0.0000	0.0000	0	0
0	13.0000	2.0000	0	5	0.0000	0.0000	0.0000	0.0000	0	0
0	14.0000	2.0000	0	5	0.0000	0.0000	0.0000	0.0000	0	0
0	15.0000	2.0000	0	5	0.0000	0.0000	0.0000	0.0000	0	0
0	16.0000	2.0000	0	5	0.0000	0.0000	0.0000	0.0000	0	0
0	17.0000	2.0000	0	5	0.0000	0.0000	0.0000	0.0000	0	0
0	18.0000	2.0000	0	5	0.0000	0.0000	0.0000	0.0000	0	0
0	19.0000	2.0000	0	5	0.0000	0.0000	0.0000	0.0000	0	0
0	20.0000	2.0000	0	5	0.0000	0.0000	0.0000	0.0000	0	0
0	21.0000	2.0000	0	5	0.0000	0.0000	0.0000	0.0000	0	0
0	22.0000	2.0000	0	5	0.0000	0.0000	0.0000	0.0000	0	0
0	23.0000	2.0000	0	5	0.0000	0.0000	0.0000	0.0000	0	0
0	24.0000	2.0000	0	5	0.0000	0.0000	0.0000	0.0000	0	0
0	25.0000	2.0000	0	5	0.0000	0.0000	0.0000	0.0000	0	0
0	26.0000	2.0000	0	5	0.0000	0.0000	0.0000	0.0000	0	0
0	27.0000	2.0000	0	5	0.0000	0.0000	0.0000	0.0000	0	0
0	28.0000	2.0000	0	5	0.0000	0.0000	0.0000	0.0000	0	0
0	29.0000	2.0000	0	5	0.0000	0.0000	0.0000	0.0000	0	0
0	30.0000	2.0000	0	5	0.0000	0.0000	0.0000	0.0000	0	0
0	31.0000	2.0000	0	5	0.0000	0.0000	0.0000	0.0000	0	0
0	32.0000	2.0000	0	5	0.0000	0.0000	0.0000	0.0000	0	0
0	33.0000	2.0000	0	5	0.0000	0.0000	0.0000	0.0000	0	0
0	34.0000	2.0000	0	5	0.0000	0.0000	0.0000	0.0000	0	0
0	35.0000	2.0000	0	5	0.0000	0.0000	0.0000	0.0000	0	0
0	36.0000	2.0000	0	5	0.0000	0.0000	0.0000	0.0000	0	0
0	37.0000	2.0000	0	5	0.0000	0.0000	0.0000	0.0000	0	0
0	38.0000	2.0000	0	5	0.0000	0.0000	0.0000	0.0000	0	0
0	39.0000	2.0000	0	5	0.0000	0.0000	0.0000	0.0000	0	0
1	40.0000	2.0000	8	0	174.8910	106.4386	24.7724	0.4341	144	133
1	41.0000	2.0000	9	0	174.9436	106.3542	25.0239	0.6480	138	105
1	42.0000	2.0000	9	0	175.0577	106.6366	26.2341	0.5670	136	127
1	43.0000	2.0000	9	0	174.9986	106.3124	26.1624	0.4525	150	143
1	44.0000	2.0000	9	0	175.1957	106.2926	26.5020	0.3835	147	144
1	45.0000	2.0000	8	0	175.4047	106.5353	26.2768	0.7213	151	136
1	46.0000	2.0000	9	0	174.9872	106.3049	26.4311	0.4075	150	147
1	47.0000	2.0000	9	0	174.0781	106.6764	26.5020	0.4964	149	131
1	48.0000	2.0000	9	0	173.7998	106.9412	26.2301	0.3289	146	140
1	49.0000	2.0000	9	0	173.8133	106.8106	26.3221	0.3847	150	145
1	50.0000	2.0000	9	0	173.9461	106.8730	26.2860	0.5178	146	150
0	51.0000	2.0000	0	5	0.0000	0.0000	0.0000	0.0000	0	0
0	52.0000	2.0000	0	5	0.0000	0.0000	0.0000	0.0000	0	0
0	53.0000	2.0000	0	5	0.0000	0.0000	0.0000	0.0000	0	0
0	54.0000	2.0000	0	5	0.0000	0.0000	0.0000	0.0000	0	0
0	55.0000	2.0000	0	5	0.0000	0.0000	0.0000	0.0000	0	0
0	56.0000	2.0000	0	5	0.0000	0.0000	0.0000	0.0000	0	0
0	57.0000	2.0000	0	5	0.0000	0.0000	0.0000	0.0000	0	0
0	58.0000	2.0000	0	5	0.0000	0.0000	0.0000	0.0000	0	0
0	59.0000	2.0000	0	5	0.0000	0.0000	0.0000	0.0000	0	0
0	60.0000	2.0000	0	5	0.0000	0.0000	0.0000	0.0000	0	0
0	61.0000	2.0000	0	5	0.0000	0.0000	0.0000	0.0000	0	0
0	62.0000	2.0000	0	5	0.0000	0.0000	0.0000	0.0000	0	0
0	63.0000	2.0000	0	5	0.0000	0.0000	0.0000	0.0000	0	0
0	64.0000	2.0000	0	5	0.0000	0.0000	0.0000	0.0000	0	0
0	65.0000	2.0000	0	5	0.0000	0.0000	0.0000	0.0000	0	0
0	66.0000	2.0000	0	5	0.0000	0.0000	0.0000	0.0000	0	0
0	67.0000	2.0000	0	5	0.0000	0.0000	0.0000	0.0000	0	0
0	68.0000	2.0000	0	5	0.0000	0.0000	0.0000	0.0000	0	0
0	69.0000	2.0000	0	5	0.0000	0.0000	0.0000	0.0000	0	0
0	70.0000	2.0000	0	5	0.0000	0.0000	0.0000	0.0000	0	0
0	71.0000	2.0000	0	5	0.0000	0.0000	0.0000	0.0000	0	0
0	72.0000	2.0000	0	5	0.0000	0.0000	0.0000	0.0000	0	0
0	73.0000	2.0000	0	5	0.0000	0.0000	0.0000	0.0000	0	0
0	74.0000	2.0000	0	5	0.0000	0.0000	0.0000	0.0000	0	0
0	75.0000	2.0000	0	5	0.0000	0.0000	0.0000	0.0000	0	0
0	76.0000	2.0000	0	5	0.0000	0.0000	0.0000	0.0000	0	0
0	77.0000	2.0000	0	5	0.0000	0.0000	0.0000	0.0000	0	0
0	78.0000	2.0000	0	5	0.0000	0.0000	0.0000	0.0000	0	0
0	79.0000	2.0000	0	5	0.0000	0.0000	0.0000	0.0000	0	0
0	80.0000	2.0000	0	5	0.0000	0.0000	0.0000	0.0000	0	0
0	81.0000	2.0000	0	5	0.0000	0.0000	0.0000	0.0000	0	0
0	82.0000	2.0000	0	5	0.0000	0.0000	0.0000	0.0000	0	0
0	83.0000	2.0000	0	5	0.0000	0.0000	0.0000	0.0000	0	0
0	84.0000	2.0000	0	5	0.0000	0.0000	0.0000	0.0000	0	0
0	85.0000	2.0000	0	5	0.0000	0.0000	0.0000	0.0000	0	0
0	86.0000	2.0000	0	5	0.0000	0.0000	0.0000	0.0000	0	0
0	87.0000	2.0000	0	5	0.0000	0.0000	0.0000	0.0000	0	0
0	88.0000	2.0000	0	5	0.0000	0.0000	0.0000	0.0000	0	0
0	89.0000	2.0000	0	5	0.0000	0.0000	0.0000	0.0000	0	0
0	90.0000	2.0000	0	5	0.0000	0.0000	0.0000	0.0000	0	0
0	91.0000	2.0000	0	5	0.0000	0.0000	0.0000	0.0000	0	0
0	92.0000	2.0000	0	5	0.0000	0.0000	0.0000	0.0000	0	0
0	93.0000	2.0000	0	5	0.0000	0.0000	0.0000	0.0000	0	0
0	94.0000	2.0000	0	5	0.0000	0.0000	0.0000	0.0000	0	0
0	95.0000	2.0000	0	5	0.0000	0.0000	0.0000	0.0000	0	0
0	96.0000	2.0000	0	5	0.0000	0.0000	0.0000	0.0000	0	0
0	97.0000	2.0000	0	5	0.0000	0.0000	0.0000	0.0000	0	0
0	98.0000	2.0000	0	5	0.0000	0.0000	0.0000	0.0000	0	0
0	99.0000	2.0000	0	5	0.0000	0.0000	0.0000	0.0000	0	0
0	100.0000	2.0000	0	5	0.0000	0.0000	0.0000	0.0000	0	0
0	101.0000	2.0000	0	5	0.0000	0.0000	0.0000	0.0000	0	0
0	102.0000	2.0000	0	5	0.0000	0.0000	0.0000	0.0000	0	0
0	103.0000	2.0000	0	5	0.0000	0.0000	0.0000	0.0000	0	0
0	104.0000	2.0000	0	5	0.0000	0.0000	0.0000	0.0000	0	0
0	105.0000	2.0000	0	5	0.0000	0.0000	0.0000	0.0000	0	0
0	106.0000	2.0000	0	5	0.0000	0.0000	0.0000	0.0000	0	0
0	107.0000	2.0000	0	5	0.0000	0.0000	0.0000	0.0000	0	0
0	108.0000	2.0000	0	5	0.0000	0.0000	0.0000	0.0000	0	0
0	109.0000	2.0000	0	5	0.0000	0.0000	0.0000	0.0000	0	0
0	110.0000	2.0000	0	5	0.0000	0.0000	0.0000	0.0000	0	0
0	111.0000	2.0000	0	5	0.0000	0.0000	0.0000	0.0000	0	0
0	112.0000	2.0000	0	5	0.0000	0.0000	0.0000	0.0000	0	0
0	113.0000	2.0000	0	5	0.0000	0.0000	0.0000	0.0000	0	0
0	114.0000	2.0000	0	5	0.0000	0.0000	0.0000	0.0000	0	0
0	115.0000	2.0000	0	5	0.0000	0.0000	0.0000	0.0000	0	0
0	116.0000	2.0000	0	5	0.0000	0.0000	0.0000	0.0000	0	0
0	117.0000	2.0000	0	5	0.0000	0.0000	0.0000	0.0000	0	0
0	118.0000	2.0000	0	5	0.0000	0.0000	0.0000	0.0000	0	0
0	119.0000	2.0000	0	5	0.0000	0.0000	0.0000	0.0000	0	0
0	120.0000	2.0000	0	5	0.0000	0.0000	0.0000	0.0000	0	0
0	121.0000	2.0000	0	5	0.0000	0.0000	0.0000	0.0000	0	0
0	122.0000	2.0000	0	5	0.0000	0.0000	0.0000	0.0000	0	0
0	123.0000	2.0000	0	5	0.0000	0.0000	0.0000	0.0000	0	0
0	124.0000	2.0000	0	5	0.0000	0.0000	0.0000	0.0000	0	0
0	125.0000	2.0000	0	5	0.0000	0.0000	0.0000	0.0000	0	0
0	126.0000	2.0000	0	5	0.0000	0.0000	0.0000	0.0000	0	0
0	127.0000	2.0000	0	5	0.0000	0.0000	0.0000	0.0000	0	0
0	128.0000	2.0000	0	5	0.0000	0.0000	0.0000	0.0000	0	0
0	129.0000	2.0000	0	5	0.0000	0.0000	0.0000	0.0000	0	0
0	130.0000	2.0000	0	5	0.0000	0.0000	0.0000	0.0000	0	0
0	131.0000	2.0000	0	5	0.0000	0.0000	0.0000	0.0000	0	0
0	132.0000	2.0000	0	5	0.0000	0.0000	0.0000	0.0000	0	0
0	133.0000	2.0000	0	5	0.0000	0.0000	0.0000	0.0000	0	0
0	134.0000	2.0000	0	5	0.0000	0.0000	0.0000	0.0000	0	0
0	135.0000	2.0000	0	5	0.0000	0.0000	0.0000	0.0000	0	0
0	136.0000	2.0000	0	5	0.0000	0.0000	0.0000	0.0000	0	0
0	137.0000	2.0000	0	5	0.0000	0.0000	0.0000	0.0000	0	0
0	138.0000	2.0000	0	5	0.0000	0.0000	0.0000	0.0000	0	0
0	139.0000	2.0000	0	5	0.0000	0.0000	0.0000	0.0000	0	0
0	140.0000	2.0000	0	5	0.0000	0.0000	0.0000	0.0000	0	0
0	141.0000	2.0000	0	5	0.0000	0.0000	0.0000	0.0000	0	0
0	142.0000	2.0000	0	5	0.0000	0.0000	0.0000	0.0000	0	0
0	143.0000	2.0000	0	5	0.0000	0.0000	0.0000	0.0000	0	0
0	144.0000	2.0000	0	5	0.0000	0.0000	0.0000	0.0000	0	0
0	145.0000	2.0000	0	5	0.0000	0.0000	0.0000	0.0000	0	0
0	146.0000	2.0000	0	5	0.0000	0.0000	0.0000	0.0000	0	0
0	147.0000	2.0000	0	5	0.0000	0.0000	0.0000	0.0000	0	0
0	148.0000	2.0000	0	5	0.0000	0.0000	0.0000	0.0000	0	0
0	149.0000	2.0000	0	5	0.0000	0.0000	0.0000	0.0000	0	0
0	150.0000	2.0000	0	5	0.0000	0.0000	0.0000	0.0000	0	0
0	151.0000	2.0000	0	5	0.0000	0.0000	0.0000	0.0000	0	0
0	152.0000	2.0000	0	5	0.0000	0.0000	0.0000	0.0000	0	0
0	153.0000	2.0000	0	5	0.0000	0.0000	0.0000	0.0000	0	0
0	154.0000	2.0000	0	5	0.0000	0.0000	0.0000	0.0000	0	0
0	155.0000	2.0000	0	5	0.0000	0.0000	0.0000	0.0000	0	0
0	156.0000	2.0000	0	5	0.0000	0.0000	0.0000	0.0000	0	0
0	157.0000	2.0000	0	5	0.0000	0.0000	0.0000	0.0000	0	0
0	158.0000	2.0000	0	5	0.0000	0.0000	0.0000	0.0000	0	0
0	159.0000	2.0000	0	5	0.0000	0.0000	0.0000	0.0000	0	0
0	160.0000	2.0000	0	5	0.0000	0.0000	0.0000	0.0000	0	0
0	161.0000	2.0000	0	5	0.0000	0.0000	0.0000	0.0000	0	0
0	162.0000	2.0000	0	5	0.0000	0.0000	0.0000	0.0000	0	0
0	163.0000	2.0000	0	5	0.0000	0.0000	0.0000	0.0000	0	0
0	164.0000	2.0000	0	5	0.0000	0.0000	0.0000	0.0000	0	0
0	165.0000	2.0000	0	5	0.0000	0.0000	0.0000	0.0000	0	0
0	166.0000	2.0000	0	5	0.0000	0.0000	0.0000	0.0000	0	0
0	167.0000	2.0000	0	5	0.0000	0.0000	0.0000	0.0000	0	0
0	168.0000	2.0000	0	5	0.0000	0.0000	0.0000	0.0000	0	0
0	169.0000	2.0000	0	5	0.0000	0.0000	0.0000	0.0000	0	0
0	170.0000	2.0000	0	5	0.0000	0.0000	0.0000	0.0000	0	0
0	171.0000	2.0000	0	5	0.0000	0.0000	0.0000	0.0000	0	0
0	172.0000	2.0000	0	5	0.0000	0.0000	0.0000	0.0000	0	0
0	173.0000	2.0000	0	5	0.0000	0.0000	0.0000	0.0000	0	0
0	174.0000	2.0000	0	5	0.0000	0.0000	0.0000	0.0000	0	0
0	175.0000	2.0000	0	5	0.0000	0.0000	0.0000	0.0000	0	0
0	176.0000	2.0000	0	5	0.0000	0.0000	0.0000	0.0000	0	0
0	177.0000	2.0000	0	5	0.0000	0.0000	0.0000	0.0000	0	0
0	178.0000	2.0000	0	5	0.0000	0.0000	0.0000	0.0000	0	0
0	179.0000	2.0000	0	5	0.0000	0.0000	0.0000	0.0000	0	0
0	180.0000	2.0000	0	5	0.0000	0.0000	0.0000	0.0000	0	0
0	181.0000	2.0000	0	5	0.0000	0.0000	0.0000	0.0000	0	0
0	182.0000	2.0000	0	5	0.0000	0.0000	0.0000	0.0000	0	0
0	183.0000	2.0000	0	5	0.0000	0.0000	0.0000	0.0000	0	0
0	184.0000	2.0000	0	5	0.0000	0.0000	0.0000	0.0000	0	0
0	185.0000	2.0000	0	5	0.0000	0.0000	0.0000	0.0000	0	0
0	186.0000	2.0000	0	5	0.0000	0.0000	0.0000	0.0000	0	0
0	187.0000	2.0000	0	5	0.0000	0.0000	0.0000	0.0000	0	0
0	188.0000	2.0000	0	5	0.0000	0.0000	0.0000	0.0000	0	0
0	189.0000	2.0000	0	5	0.0000	0.0000	0.0000	0.0000	0	0
0	190.0000	2.0000	0	5	0.0000	0.0000	0.0000	0.0000	0	0
0	191.0000	2.0000	0	5	0.0000	0.0000	0.0000	0.0000	0	0
0	192.0000	2.0000	0	5	0.0000	0.0000	0.0000	0.0000	0	0
0	193.0000	2.0000	0	5	0.0000	0.0000	0.0000	0.0000	0	0
0	194.0000	2.0000	0	5	0.0000	0.0000	0.0000	0.0000	0	0
0	195.0000	2.0000	0	5	0.0000	0.0000	0.0000	0.0000	0	0
0	196.0000	2.0000	0	5	0.0000	0.0000	0.0000	0.0000	0	0
0	197.0000	2.0000	0	5	0.0000	0.0000	0.0000	0.0000	0	0
0	198.0000	2.0000	0	5	0.0000	0.0000	0.0000	0.0000	0	0
0	199.0000	2.0000	0	5	0.0000	0.0000	0.0000	0.0000	0	0
0	200.0000	2.0000	0	5	0.0000	0.0000	0.0000	0.0000	0	0
0	201.0000	2.0000	0	5	0.0000	0.0000	0.0000	0.0000	0	0
0	202.0000	2.0000	0	5	0.0000	0.0000	0.0000	0.0000	0	0
0	203.0000	2.0000	0	5	0.0000	0.0000	0.0000	0.0000	0	0
0	204.0000	2.0000	0	5	0.0000	0.0000	0.0000	0.0000	0	0
0	205.0000	2.0000	0	5	0.0000	0.0000	0.0000	0.0000	0	0
0	206.0000	2.0000	0	5	0.0000	0.0000	0.0000	0.0000	0	0
0	207.0000	2.0000	0	5	0.0000	0.0000	0.0000	0.0000	0	0
0	208.0000	2.0000	0	5	0.0000	0.0000	0.0000	0.0000	0	0
0	209.0000	2.0000	0	5	0.0000	0.0000	0.0000	0.0000	0	0
0	210.0000	2.0000	0	5	0.0000	0.0000	0.0000	0.0000	0	0
0	211.0000	2.0000	0	5	0.0000	0.0000	0.0000	0.0000	0	0
0	212.0000	2.0000	0	5	0.0000	0.0000	0.0000	0.0000	0	0
0	213.0000	2.0000	0	5	0.0000	0.0000	0.0000	0.0000	0	0
0	214.0000	2.0000	0	5	0.0000	0.0000	0.0000	0.0000	0	0
0	215.0000	2.0000	0	5	0.0000	0.0000	0.0000	0.0000	0	0
0	216.0000	2.0000	0	5	0.0000	0.0000	0.0000	0.0000	0	0
0	217.0000	2.0000	0	5	0.0000	0.0000	0.0000	0.0000	0	0
0	218.0000	2.0000	0	5	0.0000	0.0000	0.0000	0.0000	0	0
0	219.0000	2.0000	0	5	0.0000	0.0000	0.0000	0.0000	0	0
0	220.0000	2.0000	0	5	0.0000	0.0000	0.0000	0.0000	0	0
0	221.0000	2.0000	0	5	0.0000	0.0000	0.0000	0.0000	0	0
0	222.0000	2.0000	0	5	0.0000	0.0000	0.0000	0.0000	0	0
0	223.0000	2.0000	0	5	0.0000	0.0000	0.0000	0.0000	0	0
0	224.0000	2.0000	0	5	0.0000	0.0000	0.0000	0.0000	0	0
0	225.0000	2.0000	0	5	0.0000	0.0000	0.0000	0.0000	0	0
0	226.0000	2.0000	0	5	0.0000	0.0000	0.0000	0.0000	0	0
0	227.0000	2.0000	0	5	0.0000	0.0000	0.0000	0.0000	0	0
0	228.0000	2.0000	0	5	0.0000	0.0000	0.0000	0.0000	0	0
0	229.0000	2.0000	0	5	0.0000	0.0000	0.0000	0.0000	0	0
0	230.0000	2.0000	0	5	0.0000	0.0000	0.0000	0.0000	0	0
0	231.0000	2.0000	0	5	0.0000	0.0000	0.0000	0.0000	0	0
0	232.0000	2.0000	0	5	0.0000	0.0000	0.0000	0.0000	0	0
0	233.0000	2.0000	0	5	0.0000	0.0000	0.0000	0.0000	0	0
0	234.0000	2.0000	0	5	0.0000	0.0000	0.0000	0.0000	0	0
0	235.0000	2.0000	0	5	0.0000	0.0000	0.0000	0.0000	0	0
0	236.0000	2.0000	0	5	0.0000	0.0000	0.0000	0.0000	0	0
0	237.0000	2.0000	0	5	0.0000	0.0000	0.0000	0.0000	0	0
0	238.0000	2.0000	0	5	0.0000	0.0000	0.0000	0.0000	0	0
0	239.0000	2.0000	0	5	0.0000	0.0000	0.0000	0.0000	0	0
0	240.0000	2.0000	0	5	0.0000	0.0000	0.0000	0.0000	0	0
0	241.0000	2.0000	0	5	0.0000	0.0000	0.0000	0.0000	0	0
0	242.0000	2.0000	0	5	0.0000	0.0000	0.0000	0.0000	0	0
0	243.0000	2.0000	0	5	0.0000	0.0000	0.0000	0.0000	0	0
0	244.0000	2.0000	0	5	0.0000	0.0000	0.0000	0.0000	0	0
0	245.0000	2.0000	0	5	0.0000	0.0000	0.0000	0.0000	0	0
0	246.0000	2.0000	0	5	0.0000	0.0000	0.0000	0.0000	0	0
0	247.0000	2.0000	0	5	0.0000	0.0000	0.0000	0.0000	0	0
0	248.0000	2.0000	0	5	0.0000	0.0000	0.0000	0.0000	0	0
0	249.0000	2.0000	0	5	0.0000	0.0000	0.0000	0.0000	0	0
0	250.0000	2.0000	0	5	0.0000	0.0000	0.0000	0.0000	0	0
0	251.0000	2.0000	0	5	0.0000	0.0000	0.0000	0.0000	0	0
0	252.0000	2.0000	0	5	0.0000	0.0000	0.0000	0.0000	0	0
0	253.0000	2.0000	0	5	0.0000	0.0000	0.0000	0.0000	0	0
0	254.0000	2.0000	0	5	0.0000	0.0000	0.0000	0.0000	0	0
0	255.0000	2.0000	0	5	0.0000	0.0000	0.0000	0.0000	0	0
0	256.0000	2.0000	0	5	0.0000	0.0000	0.0000	0.0000	0	0
0	257.0000	2.0000	0	5	0.0000	0.0000	0.0000	0.0000	0	0
0	258.0000	2.0000	0	5	0.0000	0.0000	0.0000	0.0000	0	0
0	259.0000	2.0000	0	5	0.0000	0.0000	0.0000	0.0000	0	0
0	260.0000	2.0000	0	5	0.0000	0.0000	0.0000	0.0000	0	0
0	261.0000	2.0000	0	5	0.0000	0.0000	0.0000	0.0000	0	0
0	262.0000	2.0000	0	5	0.0000	0.0000	0.0000	0.0000	0	0
0	263.0000	2.0000	0	5	0.0000	0.0000	0.0000	0.0000	0	0
0	264.0000	2.0000	0	5	0.0000	0.0000	0.0000	0.0000	0	0
0	265.0000	2.0000	0	5	0.0000	0.0000	0.0000	0.0000	0	0
0	266.0000	2.0000	0	5	0.0000	0.0000	0.0000	0.0000	0	0
0	267.0000	2.0000	0	5	0.0000	0.0000	0.0000	0.0000	0	0
0	268.0000	2.0000	0	5	0.0000	0.0000	0.0000	0.0000	0	0
0	269.0000	2.0000	0	5	0.0000	0.0000	0.0000	0.0000	0	0
0	270.0000	2.0000	0	5	0.0000	0.0000	0.0000	0.0000	0	0
0	271.0000	2.0000	0	5	0.0000	0.0000	0.0000	0.0000	0	0
0	272.0000	2.0000	0	5	0.0000	0.0000	0.0000	0.0000	0	0
0	273.0000	2.0000	0	5	0.0000	0.0000	0.0000	0.0000	0	0
0	274.0000	2.0000	0	5	0.0000	0.0000	0.0000	0.0000	0	0
0	275.0000	2.0000	0	5	0.0000	0.0000	0.0000	0.0000	0	0
0	276.0000	2.0000	0	5	0.0000	0.0000	0.0000	0.0000	0	0
0	277.0000	2.0000	0	5	0.0000	0.0000	0.0000	0.0000	0	0
0	278.0000	2.0000	0	5	0.0000	0.0000	0.0000	0.0000	0	0
0	279.0000	2.0000	0	5	0.0000	0.0000	0.0000	0.0000	0	0
0	280.0000	2.0000	0	5	0.0000	0.0000	0.0000	0.0000	0	0
0	281.0000	2.0000	0	5	0.0000	0.0000	0.0000	0.0000	0	0
0	282.0000	2.0000	0	5	0.0000	0.0000	0.0000	0.0000	0	0
0	283.0000	2.0000	0	5	0.0000	0.0000	0.0000	0.0000	0	0
0	284.0000	2.0000	0	5	0.0000	0.0000	0.0000	0.0000	0	0
0	285.0000	2.0000	0	5	0.0000	0.0000	0.0000	0.0000	0	0
0	286.0000	2.0000	0	5	0.0000	0.0000	0.0000	0.0000	0	0
0	287.0000	2.0000	0	5	0.0000	0.0000	0.0000	0.0000	0	0
0	288.0000	2.0000	0	5	0.0000	0.0000	0.0000	0.0000	0	0
0	289.0000	2.0000	0	5	0.0000	0.0000	0.0000	0.0000	0	0
0	290.0000	2.0000	0	5	0.0000	0.0000	0.0000	0.0000	0	0
0	291.0000	2.0000	0	5	0.0000	0.0000	0.0000	0.0000	0	0
0	292.0000	2.0000	0	5	0.0000	0.0000	0.0000	0.0000	0	0
0	293.0000	2.0000	0	5	0.0000	0.0000	0.0000	0.0000	0	0
0	294.0000	2.0000	0	5	0.0000	0.0000	0.0000	0.0000	0	0
0	295.0000	2.0000	0	5	0.0000	0.0000	0.0000	0.0000	0	0
0	296.0000	2.0000	0	5	0.0000	0.0000	0.0000	0.0000	0	0
0	297.0000	2.0000	0	5	0.0000	0.0000	0.0000	0.0000	0	0
0	298.0000	2.0000	0	5	0.0000	0.0000	0.0000	0.0000	0	0
0	299.0000	2.0000	0	5	0.0000	0.0000	0.0000	0.0000	0	0
0	300.0000	2.0000	0	5	0.0000	0.0000	0.0000	0.0000	0	0
0	301.0000	2.0000	0	5	0.0000	0.0000	0.0000	0.0000	0	0
0	302.0000	2.0000	0	5	0.0000	0.0000	0.0000	0.0000	0	0
0	303.0000	2.0000	0	5	0.0000	0.0000	0.0000	0.0000	0	0
0	304.0000	2.0000	0	5	0.0000	0.0000	0.0000	0.0000	0	0
0	305.0000	2.0000	0	5	0.0000	0.0000	0.0000	0.0000	0	0
0	306.0000	2.0000	0	5	0.0000	0.0000	0.0000	0.0000	0	0
0	307.0000	2.0000	0	5	0.0000	0.0000	0.0000	0.0000	0	0
0	308.0000	2.0000	0	5	0.0000	0.0000	0.0000	0.0000	0	0
0	309.0000	2.0000	0	5	0.0000	0.0000	0.0000	0.0000	0	0
0	310.0000	2.0000	0	5	0.0000	0.0000	0.0000	0.0000	0	0
0	311.0000	2.0000	0	5	0.0000	0.0000	0.0000	0.0000	0	0
0	312.0000	2.0000	0	5	0.0000	0.0000	0.0000	0.0000	0	0
0	313.0000	2.0000	0	5	0.0000	0.0000	0.0000	0.0000	0	0
0	314.0000	2.0000	0	5	0.0000	0.0000	0.0000	0.0000	0	0
0	315.0000	2.0000	0	5	0.0000	0.0000	0.0000	0.0000	0	0
0	316.0000	2.0000	0	5	0.0000	0.0000	0.0000	0.0000	0	0
0	317.0000	2.0000	0	5	0.0000	0.0000	0.0000	0.0000	0	0
0	318.0000	2.0000	0	5	0.0000	0.0000	0.0000	0.0000	0	0
0	319.0000	2.0000	0	5	0.0000	0.0000	0.0000	0.0000	0	0
0	320.0000	2.0000	0	5	0.0000	0.0000	0.0000	0.0000	0	0
0	321.0000	2.0000	0	5	0.0000	0.0000	0.0000	0.0000	0	0
0	322.0000	2.0000	0	5	0.0000	0.0000	0.0000	0.0000	0	0
0	323.0000	2.0000	0	5	0.0000	0.0000	0.0000	0.0000	0	0
0	324.0000	2.0000	0	5	0.0000	0.0000	0.0000	0.0000	0	0
0	325.0000	2.0000	0	5	0.0000	0.0000	0.0000	0.0000	0	0
0	326.0000	2.0000	0	5	0.0000	0.0000	0.0000	0.0000	0	0
0	327.0000	2.0000	0	5	0.0000	0.0000	0.0000	0.0000	0	0
0	328.0000	2.0000	0	5	0.0000	0.0000	0.0000	0.0000	0	0
0	329.0000	2.0000	0	5	0.0000	0.0000	0.0000	0.0000	0	0
0	330.0000	2.0000	0	5	0.0000	0.0000	0.0000	0.0000	0	0
0	331.0000	2.0000	0	5	0.0000	0.0000	0.0000	0.0000	0	0
0	332.0000	2.0000	0	5	0.0000	0.0000	0.0000	0.0000	0	0
0	333.0000	2.0000	0	5	0.0000	0.0000	0.0000	0.0000	0	0
0	334.0000	2.0000	0	5	0.0000	0.0000	0.0000	0.0000	0	0
0	335.0000	2.0000	0	5	0.0000	0.0000	0.0000	0.0000	0	0
0	336.0000	2.0000	0	5	0.0000	0.0000	0.0000	0.0000	0	0
0	337.0000	2.0000	0	5	0.0000	0.0000	0.0000	0.0000	0	0
0	338.0000	2.0000	0	5	0.0000	0.0000	0.0000	0.0000	0	0
0	339.0000	2.0000	0	5	0.0000	0.0000	0.0000	0.0000	0	0
0	340.0000	2.0000	0	5	0.0000	0.0000	0.0000	0.0000	0	0
0	341.0000	2.0000	0	5	0.0000	0.0000	0.0000	0.0000	0	0
0	342.0000	2.0000	0	5	0.0000	0.0000	0.0000	0.0000	0	0
0	343.0000	2.0000	0	5	0.0000	0.0000	0.0000	0.0000	0	0
0	344.0000	2.0000	0	5	0.0000	0.0000	0.0000	0.0000	0	0
0	345.0000	2.0000	0	5	0.0000	0.0000	0.0000	0.0000	0	0
0	346.0000	2.0000	0	5	0.0000	0.0000	0.0000	0.0000	0	0
0	347.0000	2.0000	0	5	0.0000	0.0000	0.0000	0.0000	0	0
0	348.0000	2.0000	0	5	0.0000	0.0000	0.0000	0.0000	0	0
0	349.0000	2.0000	0	5	0.0000	0.0000	0.0000	0.0000	0	0
0	350.0000	2.0000	0	5	0.0000	0.0000	0.0000	0.0000	0	0
0	351.0000	2.0000	0	5	0.0000	0.0000	0.0000	0.0000	0	0
0	352.0000	2.0000	0	5	0.0000	0.0000	0.0000	0.0000	0	0
0	353.0000	2.0000	0	5	0.0000	0.0000	0.0000	0.0000	0	0
0	354.0000	2.0000	0	5	0.0000	0.0000	0.0000	0.0000	0	0
0	355.0000	2.0000	0	5	0.0000	0.0000	0.0000	0.0000	0	0
0	356.0000	2.0000	0	5	0.0000	0.0000	0.0000	0.0000	0	0
0	357.0000	2.0000	0	5	0.0000	0.0000	0.0000	0.0000	0	0
0	358.0000	2.0000	0	5	0.0000	0.0000	0.0000	0.0000	0	0
0	359.0000	2.0000	0	5	0.0000	0.0000	0.0000	0.0000	0	0
0	360.0000	2.0000	0	5	0.0000	0.0000	0.0000	0.0000	0	0
0	361.0000	2.0000	0	5	0.0000	0.0000	0.0000	0.0000	0	0
0	362.0000	2.0000	0	5	0.0000	0.0000	0.0000	0.0000	0	0
0	363.0000	2.0000	0	5	0.0000	0.0000	0.0000	0.0000	0	0
0	364.0000	2.0000	0	5	0.0000	0.0000	0.0000	0.0000	0	0
0	365.0000	2.0000	0	5	0.0000	0.0000	0.0000	0.0000	0	0
0	366.0000	2.0000	0	5	0.0000	0.0000	0.0000	0.0000	0	0
0	367.0000	2.0000	0	5	0.0000	0.0000	0.0000	0.0000	0	0
0	368.0000	2.0000	0	5	0.0000	0.0000	0.0000	0.0000	0	0
0	369.0000	2.0000	0	5	0.0000	0.0000	0.0000	0.0000	0	0
0	370.0000	2.0000	0	5	0.0000	0.0000	0.0000	0.0000	0	0
0	371.0000	2.0000	0	5	0.0000	0.0000	0.0000	0.0000	0	0
0	372.0000	2.0000	0	5	0.0000	0.0000	0.0000	0.0000	0	0
0	373.0000	2.0000	0	5	0.0000	0.0000	0.0000	0.0000	0	0
0	374.0000	2.0000	0	5	0.0000	0.0000	0.0000	0.0000	0	0
0	375.0000	2.0000	0	5	0.0000	0.0000	0.0000	0.0000	0	0
0	376.0000	2.0000	0	5	0.0000	0.0000	0.0000	0.0000	0	0
0	377.0000	2.0000	0	5	0.0000	0.0000	0.0000	0.0000	0	0
0	378.0000	2.0000	0	5	0.0000	0.0000	0.0000	0.0000	0	0
0	379.0000	2.0000	0	5	0.0000	0.0000	0.0000	0.0000	0	0
0	380.0000	2.0000	0	5	0.0000	0.0000	0.0000	0.0000	0	0
0	381.0000	2.0000	0	5	0.0000	0.0000	0.0000	0.0000	0	0
0	382.0000	2.0000	0	5	0.0000	0.0000	0.0000	0.0000	0	0
0	383.0000	2.0000	0	5	0.0000	0.0000	0.0000	0.0000	0	0
0	384.0000	2.0000	0	5	0.0000	0.0000	0.0000	0.0000	0	0
0	385.0000	2.0000	0	5	0.0000	0.0000	0.0000	0.0000	0	0
0	386.0000	2.0000	0	5	0.0000	0.0000	0.0000	0.0000	0	0
0	387.0000	2.0000	0	5	0.0000	0.0000	0.0000	0.0000	0	0
0	388.0000	2.0000	0	5	0.0000	0.0000	0.0000	0.0000	0	0
0	389.0000	2.0000	0	5	0.0000	0.0000	0.0000	0.0000	0	0
0	390.0000	2.0000	0	5	0.0000	0.0000	0.0000	0.0000	0	0
0	391.0000	2.0000	0	5	0.0000	0.0000	0.0000	0.0000	0	0
0	392.0000	2.0000	0	5	0.0000	0.0000	0.0000	0.0000	0	0
0	393.0000	2.0000	0	5	0.0000	0.0000	0.0000	0.0000	0	0
0	394.0000	2.0000	0	5	0.0000	0.0000	0.0000	0.0000	0	0
0	395.0000	2.0000	0	5	0.0000	0.0000	0.0000	0.0000	0	0
0	396.0000	2.0000	0	5	0.0000	0.0000	0.0000	0.0000	0	0
0	397.0000	2.0000	0	5	0.0000	0.0000	0.0000	0.0000	0	0
0	398.0000	2.0000	0	5	0.0000	0.0000	0.0000	0.0000	0	0
0	399.0000	2.0000	0	5	0.0000	0.0000	0.0000	0.0000	0	0
0	400.0000	2.0000	0	5	0.0000	0.0000	0.0000	0.0000	0	0
0	401.0000	2.0000	0	5	0.0000	0.0000	0.0000	0.0000	0	0
0	402.0000	2.0000	0	5	0.0000	0.0000	0.0000	0.0000	0	0
0	403.0000	2.0000	0	5	0.0000	0.0000	0.0000	0.0000	0	0
0	404.0000	2.0000	0	5	0.0000	0.0000	0.0000	0.0000	0	0
0	405.0000	2.0000	0	5	0.0000	0.0000	0.0000	0.0000	0	0
0	406.0000	2.0000	0	5	0.0000	0.0000	0.0000	0.0000	0	0
0	407.0000	2.0000	0	5	0.0000	0.0000	0.0000	0.0000	0	0
0	408.0000	2.0000	0	5	0.0000	0.0000	0.0000	0.0000	0	0
0	409.0000	2.0000	0	5	0.0000	0.0000	0.0000	0.0000	0	0
0	410.0000	2.0000	0	5	0.0000	0.0000	0.0000	0.0000	0	0
0	411.0000	2.0000	0	5	0.0000	0.0000	0.0000	0.0000	0	0
0	412.0000	2.0000	0	5	0.0000	0.0000	0.0000	0.0000	0	0
0	413.0000	2.0000	0	5	0.0000	0.0000	0.0000	0.0000	0	0
0	414.0000	2.0000	0	5	0.0000	0.0000	0.0000	0.0000	0	0
0	415.0000	2.0000	0	5	0.0000	0.0000	0.0000	0.0000	0	0
0	416.0000	2.0000	0	5	0.0000	0.0000	0.0000	0.0000	0	0
0	417.0000	2.0000	0	5	0.0000	0.0000	0.0000	0.0000	0	0
0	418.0000	2.0000	0	5	0.0000	0.0000	0.0000	0.0000	0	0
0	419.0000	2.0000	0	5	0.0000	0.0000	0.0000	0.0000	0	0
0	420.0000	2.0000	0	5	0.0000	0.0000	0.0000	0.0000	0	0
0	421.0000	2.0000	0	5	0.0000	0.0000	0.0000	0.0000	0	0
0	422.0000	2.0000	0	5	0.0000	0.0000	0.0000	0.0000	0	0
0	423.0000	2.0000	0	5	0.0000	0.0000	0.0000	0.0000	0	0
0	424.0000	2.0000	0	5	0.0000	0.0000	0.0000	0.0000	0	0
0	425.0000	2.0000	0	5	0.0000	0.0000	0.0000	0.0000	0	0
0	426.0000	2.0000	0	5	0.0000	0.0000	0.0000	0.0000	0	0
0	427.0000	2.0000	0	5	0.0000	0.0000	0.0000	0.0000	0	0
0	428.0000	2.0000	0	5	0.0000	0.0000	0.0000	0.0000	0	0
0	429.0000	2.0000	0	5	0.0000	0.0000	0.0000	0.0000	0	0
0	430.0000	2.0000	0	5	0.0000	0.0000	0.0000	0.0000	0	0
0	431.0000	2.0000	0	5	0.0000	0.0000	0.0000	0.0000	0	0
0	432.0000	2.0000	0	5	0.0000	0.0000	0.0000	0.0000	0	0
0	433.0000	2.0000	0	5	0.0000	0.0000	0.0000	0.0000	0	0
0	434.0000	2.0000	0	5	0.0000	0.0000	0.0000	0.0000	0	0
0	435.0000	2.0000	0	5	0.0000	0.0000	0.0000	0.0000	0	0
0	436.0000	2.0000	0	5	0.0000	0.0000	0.0000	0.0000	0	0
0	437.0000	2.0000	0	5	0.0000	0.0000	0.0000	0.0000	0	0
0	438.0000	2.0000	0	5	0.0000	0.0000	0.0000	0.0000	0	0
0	439.0000	2.0000	0	5	0.0000	0.0000	0.0000	0.0000	0	0
0	440.0000	2.0000	0	5	0.0000	0.0000	0.0000	0.0000	0	0
0	441.0000	2.0000	0	5	0.0000	0.0000	0.0000	0.0000	0	0
0	442.0000	2.0000	0	5	0.0000	0.0000	0.0000	0.0000	0	0
0	443.0000	2.0000	0	5	0.0000	0.0000	0.0000	0.0000	0	0
0	444.0000	2.0000	0	5	0.0000	0.0000	0.0000	0.0000	0	0
0	445.0000	2.0000	0	5	0.0000	0.0000	0.0000	0.0000	0	0
0	446.0000	2.0000	0	5	0.0000	0.0000	0.0000	0.0000	0	0
0	447.0000	2.0000	0	5	0.0000	0.0000	0.0000	0.0000	0	0
0	448.0000	2.0000	0	5	0.0000	0.0000	0.0000	0.0000	0	0
0	449.0000	2.0000	0	5	0.0000	0.0000	0.0000	0.0000	0	0
0	450.0000	2.0000	0	5	0.0000	0.0000	0.0000	0.0000	0	0
0	451.0000	2.0000	0	5	0.0000	0.0000	0.0000	0.0000	0	0
0	452.0000	2.0000	0	5	0.0000	0.0000	0.0000	0.0000	0	0
0	453.0000	2.0000	0	5	0.0000	0.0000	0.0000	0.0000	0	0
0	454.0000	2.0000	0	5	0.0000	0.0000	0.0000	0.0000	0	0
0	455.0000	2.0000	0	5	0.0000	0.0000	0.0000	0.0000	0	0
0	456.0000	2.0000	0	5	0.0000	0.0000	0.0000	0.0000	0	0
0	457.0000	2.0000	0	5	0.0000	0.0000	0.0000	0.0000	0	0
0	458.0000	2.0000	0	5	0.0000	0.0000	0.0000	0.0000	0	0
0	459.0000	2.0000	0	5	0.0000	0.0000	0.0000	0.0000	0	0
0	460.0000	2.0000	0	5	0.0000	0.0000	0.0000	0.0000	0	0
0	461.0000	2.0000	0	5	0.0000	0.0000	0.0000	0.0000	0	0
0	462.0000	2.0000	0	5	0.0000	0.0000	0.0000	0.0000	0	0
0	463.0000	2.0000	0	5	0.0000	0.0000	0.0000	0.0000	0	0
0	464.0000	2.0000	0	5	0.0000	0.0000	0.0000	0.0000	0	0
0	465.0000	2.0000	0	5	0.0000	0.0000	0.0000	0.0000	0	0
0	466.0000	2.0000	0	5	0.0000	0.0000	0.0000	0.0000	0	0
0	467.0000	2.0000	0	5	0.0000	0.0000	0.0000	0.0000	0	0
0	468.0000	2.0000	0	5	0.0000	0.0000	0.0000	0.0000	0	0
0	469.0000	2.0000	0	5	0.0000	0.0000	0.0000	0.0000	0	0
0	470.0000	2.0000	0	5	0.0000	0.0000	0.0000	0.0000	0	0
0	471.0000	2.0000	0	5	0.0000	0.0000	0.0000	0.0000	0	0
0	472.0000	2.0000	0	5	0.0000	0.0000	0.0000	0.0000	0	0
0	473.0000	2.0000	0	5	0.0000	0.0000	0.0000	0.0000	0	0
0	474.0000	2.0000	0	5	0.0000	0.0000	0.0000	0.0000	0	0
0	475.0000	2.0000	0	5	0.0000	0.0000	0.0000	0.0000	0	0
0	476.0000	2.0000	0	5	0.0000	0.0000	0.0000	0.0000	0	0
0	477.0000	2.0000	0	5	0.0000	0.0000	0.0000	0.0000	0	0
0	478.0000	2.0000	0	5	0.0000	0.0000	0.0000	0.0000	0	0
0	479.0000	2.0000	0	5	0.0000	0.0000	0.0000	0.0000	0	0
0	480.0000	2.0000	0	5	0.0000	0.0000	0.0000	0.0000	0	0
0	481.0000	2.0000	0	5	0.0000	0.0000	0.0000	0.0000	0	0
0	482.0000	2.0000	0	5	0.0000	0.0000	0.0000	0.0000	0	0
0	483.0000	2.0000	0	5	0.0000	0.0000	0.0000	0.0000	0	0
0	484.0000	2.0000	0	5	0.0000	0.0000	0.0000	0.0000	0	0
0	485.0000	2.0000	0	5	0.0000	0.0000	0.0000	0.0000	0	0
0	486.0000	2.0000	0	5	0.0000	0.0000	0.0000	0.0000	0	0
0	487.0000	2.0000	0	5	0.0000	0.0000	0.0000	0.0000	0	0
0	488.0000	2.0000	0	5	0.0000	0.0000	0.0000	0.0000	0	0
0	489.0000	2.0000	0	5	0.0000	0.0000	0.0000	0.0000	0	0
0	490.0000	2.0000	0	5	0.0000	0.0000	0.0000	0.0000	0	0
0	491.0000	2.0000	0	5	0.0000	0.0000	0.0000	0.0000	0	0
0	492.0000	2.0000	0	5	0.0000	0.0000	0.0000	0.0000	0	0
0	493.0000	2.0000	0	5	0.0000	0.0000	0.0000	0.0000	0	0
0	494.0000	2.0000	0	5	0.0000	0.0000	0.0000	0.0000	0	0
0	495.0000	2.0000	0	5	0.0000	0.0000	0.0000	0.0000	0	0
0	496.0000	2.0000	0	5	0.0000	0.0000	0.0000	0.0000	0	0
0	497.0000	2.0000	0	5	0.0000	0.0000	0.0000	0.0000	0	0
0	498.0000	2.0000	0	5	0.0000	0.0000	0.0000	0.0000	0	0
0	499.0000	2.0000	0	5	0.0000	0.0000	0.0000	0.0000	0	0
0	500.0000	2.0000	0	5	0.0000	0.0000	0.0000	0.0000	0	0
0	501.0000	2.0000	0	5	0.0000	0.0000	0.0000	0.0000	0	0
0	502.0000	2.0000	0	5	0.0000	0.0000	0.0000	0.0000	0	0
0	503.0000	2.0000	0	5	0.0000	0.0000	0.0000	0.0000	0	0
0	504.0000	2.0000	0	5	0.0000	0.0000	0.0000	0.0000	0	0
0	505.0000	2.0000	0	5	0.0000	0.0000	0.0000	0.0000	0	0
0	506.0000	2.0000	0	5	0.0000	0.0000	0.0000	0.0000	0	0
0	507.0000	2.0000	0	5	0.0000	0.0000	0.0000	0.0000	0	0
0	508.0000	2.0000	0	5	0.0000	0.0000	0.0000	0.0000	0	0
0	509.0000	2.0000	0	5	0.0000	0.0000	0.0000	0.0000	0	0
0	510.0000	2.0000	0	5	0.0000	0.0000	0.0000	0.0000	0	0
0	511.0000	2.0000	0	5	0.0000	0.0000	0.0000	0.0000	0	0
0	512.0000	2.0000	0	5	0.0000	0.0000	0.0000	0.0000	0	0
0	513.0000	2.0000	0	5	0.0000	0.0000	0.0000	0.0000	0	0
0	514.0000	2.0000	0	5	0.0000	0.0000	0.0000	0.0000	0	0
0	515.0000	2.0000	0	5	0.0000	0.0000	0.0000	0.0000	0	0
0	516.0000	2.0000	0	5	0.0000	0.0000	0.0000	0.0000	0	0
0	517.0000	2.0000	0	5	0.0000	0.0000	0.0000	0.0000	0	0
0	518.0000	2.0000	0	5	0.0000	0.0000	0.0000	0.0000	0	0
0	519.0000	2.0000	0	5	0.0000	0.0000	0.0000	0.0000	0	0
0	520.0000	2.0000	0	5	0.0000	0.0000	0.0000	0.0000	0	0
0	521.0000	2.0000	0	5	0.0000	0.0000	0.0000	0.0000	0	0
0	522.0000	2.0000	0	5	0.0000	0.0000	0.0000	0.0000	0	0
0	523.0000	2.0000	0	5	0.0000	0.0000	0.0000	0.0000	0	0
0	524.0000	2.0000	0	5	0.0000	0.0000	0.0000	0.0000	0	0
0	525.0000	2.0000	0	5	0.0000	0.0000	0.0000	0.0000	0	0
0	526.0000	2.0000	0	5	0.0000	0.0000	0.0000	0.0000	0	0
0	527.0000	2.0000	0	5	0.0000	0.0000	0.0000	0.0000	0	0
0	528.0000	2.0000	0	5	0.0000	0.0000	0.0000	0.0000	0	0
0	529.0000	2.0000	0	5	0.0000	0.0000	0.0000	0.0000	0	0
0	530.0000	2.0000	0	5	0.0000	0.0000	0.0000	0.0000	0	0
0	531.0000	2.0000	0	5	0.0000	0.0000	0.0000	0.0000	0	0
0	532.0000	2.0000	0	5	0.0000	0.0000	0.0000	0.0000	0	0
0	533.0000	2.0000	0	5	0.0000	0.0000	0.0000	0.0000	0	0
0	534.0000	2.0000	0	5	0.0000	0.0000	0.0000	0.0000	0	0
0	535.0000	2.0000	0	5	0.0000	0.0000	0.0000	0.0000	0	0
0	536.0000	2.0000	0	5	0.0000	0.0000	0.0000	0.0000	0	0
0	537.0000	2.0000	0	5	0.0000	0.0000	0.0000	0.0000	0	0
0	538.0000	2.0000	0	5	0.0000	0.0000	0.0000	0.0000	0	0
0	539.0000	2.0000	0	5	0.0000	0.0000	0.0000	0.0000	0	0
0	540.0000	2.0000	0	5	0.0000	0.0000	0.0000	0.0000	0	0
0	541.0000	2.0000	0	5	0.0000	0.0000	0.0000	0.0000	0	0
0	542.0000	2.0000	0	5	0.0000	0.0000	0.0000	0.0000	0	0
0	543.0000	2.0000	0	5	0.0000	0.0000	0.0000	0.0000	0	0
0	544.0000	2.0000	0	5	0.0000	0.0000	0.0000	0.0000	0	0
0	545.0000	2.0000	0	5	0.0000	0.0000	0.0000	0.0000	0	0
0	546.0000	2.0000	0	5	0.0000	0.0000	0.0000	0.0000	0	0
0	547.0000	2.0000	0	5	0.0000	0.0000	0.0000	0.0000	0	0
0	548.0000	2.0000	0	5	0.0000	0.0000	0.0000	0.0000	0	0
0	549.0000	2.0000	0	5	0.0000	0.0000	0.0000	0.0000	0	0
0	550.0000	2.0000	0	5	0.0000	0.0000	0.0000	0.0000	0	0
0	551.0000	2.0000	0	5	0.0000	0.0000	0.0000	0.0000	0	0
0	552.0000	2.0000	0	5	0.0000	0.0000	0.0000	0.0000	0	0
0	553.0000	2.0000	0	5	0.0000	0.0000	0.0000	0.0000	0	0
0	554.0000	2.0000	0	5	0.0000	0.0000	0.0000	0.0000	0	0
0	555.0000	2.0000	0	5	0.0000	0.0000	0.0000	0.0000	0	0
0	556.0000	2.0000	0	5	0.0000	0.0000	0.0000	0.0000	0	0
0	557.0000	2.0000	0	5	0.0000	0.0000	0.0000	0.0000	0	0
0	558.0000	2.0000	0	5	0.0000	0.0000	0.0000	0.0000	0	0
0	559.0000	2.0000	0	5	0.0000	0.0000	0.0000	0.0000	0	0
0	560.0000	2.0000	0	5	0.0000	0.0000	0.0000	0.0000	0	0
0	561.0000	2.0000	0	5	0.0000	0.0000	0.0000	0.0000	0	0
0	562.0000	2.0000	0	5	0.0000	0.0000	0.0000	0.0000	0	0
0	563.0000	2.0000	0	5	0.0000	0.0000	0.0000	0.0000	0	0
0	564.0000	2.0000	0	5	0.0000	0.0000	0.0000	0.0000	0	0
0	565.0000	2.0000	0	5	0.0000	0.0000	0.0000	0.0000	0	0
0	566.0000	2.0000	0	5	0.0000	0.0000	0.0000	0.0000	0	0
0	567.0000	2.0000	0	5	0.0000	0.0000	0.0000	0.0000	0	0
0	568.0000	2.0000	0	5	0.0000	0.0000	0.0000	0.0000	0	0
0	569.0000	2.0000	0	5	0.0000	0.0000	0.0000	0.0000	0	0
0	570.0000	2.0000	0	5	0.0000	0.0000	0.0000	0.0000	0	0
0	571.0000	2.0000	0	5	0.0000	0.0000	0.0000	0.0000	0	0
0	572.0000	2.0000	0	5	0.0000	0.0000	0.0000	0.0000	0	0
0	573.0000	2.0000	0	5	0.0000	0.0000	0.0000	0.0000	0	0
0	574.0000	2.0000	0	5	0.0000	0.0000	0.0000	0.0000	0	0
0	575.0000	2.0000	0	5	0.0000	0.0000	0.0000	0.0000	0	0
0	576.0000	2.0000	0	5	0.0000	0.0000	0.0000	0.0000	0	0
0	577.0000	2.0000	0	5	0.0000	0.0000	0.0000	0.0000	0	0
0	578.0000	2.0000	0	5	0.0000	0.0000	0.0000	0.0000	0	0
0	579.0000	2.0000	0	5	0.0000	0.0000	0.0000	0.0000	0	0
0	580.0000	2.0000	0	5	0.0000	0.0000	0.0000	0.0000	0	0
0	581.0000	2.0000	0	5	0.0000	0.0000	0.0000	0.0000	0	0
0	582.0000	2.0000	0	5	0.0000	0.0000	0.0000	0.0000	0	0
0	583.0000	2.0000	0	5	0.0000	0.0000	0.0000	0.0000	0	0
0	584.0000	2.0000	0	5	0.0000	0.0000	0.0000	0.0000	0	0
0	585.0000	2.0000	0	5	0.0000	0.0000	0.0000	0.0000	0	0
0	586.0000	2.0000	0	5	0.0000	0.0000	0.0000	0.0000	0	0
0	587.0000	2.0000	0	5	0.0000	0.0000	0.0000	0.0000	0	0
0	588.0000	2.0000	0	5	0.0000	0.0000	0.0000	0.0000	0	0
0	589.0000	2.0000	0	5	0.0000	0.0000	0.0000	0.0000	0	0
0	590.0000	2.0000	0	5	0.0000	0.0000	0.0000	0.0000	0	0
0	591.0000	2.0000	0	5	0.0000	0.0000	0.0000	0.0000	0	0
0	592.0000	2.0000	0	5	0.0000	0.0000	0.0000	0.0000	0	0
0	593.0000	2.0000	0	5	0.0000	0.0000	0.0000	0.0000	0	0
0	594.0000	2.0000	0	5	0.0000	0.0000	0.0000	0.0000	0	0
0	595.0000	2.0000	0	5	0.0000	0.0000	0.0000	0.0000	0	0
0	596.0000	2.0000	0	5	0.0000	0.0000	0.0000	0.0000	0	0
0	597.0000	2.0000	0	5	0.0000	0.0000	0.0000	0.0000	0	0
0	598.0000	2.0000	0	5	0.0000	0.0000	0.0000	0.0000	0	0
0	599.0000	2.0000	0	5	0.0000	0.0000	0.0000	0.0000	0	0
0	600.0000	2.0000	0	5	0.0000	0.0000	0.0000	0.0000	0	0
0	601.0000	2.0000	0	5	0.0000	0.0000	0.0000	0.0000	0	0
0	602.0000	2.0000	0	5	0.0000	0.0000	0.0000	0.0000	0	0
0	603.0000	2.0000	0	5	0.0000	0.0000	0.0000	0.0000	0	0
0	604.0000	2.0000	0	5	0.0000	0.0000	0.0000	0.0000	0	0
0	605.0000	2.0000	0	5	0.0000	0.0000	0.0000	0.0000	0	0
0	606.0000	2.0000	0	5	0.0000	0.0000	0.0000	0.0000	0	0
0	607.0000	2.0000	0	5	0.0000	0.0000	0.0000	0.0000	0	0
0	608.0000	2.0000	0	5	0.0000	0.0000	0.0000	0.0000	0	0
0	609.0000	2.0000	0	5	0.0000	0.0000	0.0000	0.0000	0	0
0	610.0000	2.0000	0	5	0.0000	0.0000	0.0000	0.0000	0	0
0	611.0000	2.0000	0	5	0.0000	0.0000	0.0000	0.0000	0	0
0	612.0000	2.0000	0	5	0.0000	0.0000	0.0000	0.0000	0	0
0	613.0000	2.0000	0	5	0.0000	0.0000	0.0000	0.0000	0	0
0	614.0000	2.0000	0	5	0.0000	0.0000	0.0000	0.0000	0	0
0	615.0000	2.0000	0	5	0.0000	0.0000	0.0000	0.0000	0	0
0	616.0000	2.0000	0	5	0.0000	0.0000	0.0000	0.0000	0	0
0	617.0000	2.0000	0	5	0.0000	0.0000	0.0000	0.0000	0	0
0	618.0000	2.0000	0	5	0.0000	0.0000	0.0000	0.0000	0	0
0	619.0000	2.0000	0	5	0.0000	0.0000	0.0000	0.0000	0	0
0	620.0000	2.0000	0	5	0.0000	0.0000	0.0000	0.0000	0	0
0	621.0000	2.0000	0	5	0.0000	0.0000	0.0000	0.0000	0	0
0	622.0000	2.0000	0	5	0.0000	0.0000	0.0000	0.0000	0	0
0	623.0000	2.0000	0	5	0.0000	0.0000	0.0000	0.0000	0	0
0	624.0000	2.0000	0	5	0.0000	0.0000	0.0000	0.0000	0	0
0	625.0000	2.0000	0	5	0.0000	0.0000	0.0000	0.0000	0	0
0	626.0000	2.0000	0	5	0.0000	0.0000	0.0000	0.0000	0	0
0	627.0000	2.0000	0	5	0.0000	0.0000	0.0000	0.0000	0	0
0	628.0000	2.0000	0	5	0.0000	0.0000	0.0000	0.0000	0	0
0	629.0000	2.0000	0	5	0.0000	0.0000	0.0000	0.0000	0	0
0	630.0000	2.0000	0	5	0.0000	0.0000	0.0000	0.0000	0	0
0	631.0000	2.0000	0	5	0.0000	0.0000	0.0000	0.0000	0	0
0	632.0000	2.0000	0	5	0.0000	0.0000	0.0000	0.0000	0	0
0	633.0000	2.0000	0	5	0.0000	0.0000	0.0000	0.0000	0	0
0	634.0000	2.0000	0	5	0.0000	0.0000	0.0000	0.0000	0	0
0	635.0000	2.0000	0	5	0.0000	0.0000	0.0000	0.0000	0	0
0	636.0000	2.0000	0	5	0.0000	0.0000	0.0000	0.0000	0	0
0	637.0000	2.0000	0	5	0.0000	0.0000	0.0000	0.0000	0	0
0	638.0000	2.0000	0	5	0.0000	0.0000	0.0000	0.0000	0	0
0	639.0000	2.0000	0	5	0.0000	0.0000	0.0000	0.0000	0	0
0	640.0000	2.0000	0	5	0.0000	0.0000	0.0000	0.0000	0	0
0	641.0000	2.0000	0	5	0.0000	0.0000	0.0000	0.0000	0	0
0	642.0000	2.0000	0	5	0.0000	0.0000	0.0000	0.0000	0	0
0	643.0000	2.0000	0	5	0.0000	0.0000	0.0000	0.0000	0	0
0	644.0000	2.0000	0	5	0.0000	0.0000	0.0000	0.0000	0	0
0	645.0000	2.0000	0	5	0.0000	0.0000	0.0000	0.0000	0	0
0	646.0000	2.0000	0	5	0.0000	0.0000	0.0000	0.0000	0	0
0	647.0000	2.0000	0	5	0.0000	0.0000	0.0000	0.0000	0	0
0	648.0000	2.0000	0	5	0.0000	0.0000	0.0000	0.0000	0	0
0	649.0000	2.0000	0	5	0.0000	0.0000	0.0000	0.0000	0	0
0	650.0000	2.0000	0	5	0.0000	0.0000	0.0000	0.0000	0	0
0	651.0000	2.0000	0	5	0.0000	0.0000	0.0000	0.0000	0	0
0	652.0000	2.0000	0	5	0.0000	0.0000	0.0000	0.0000	0	0
0	653.0000	2.0000	0	5	0.0000	0.0000	0.0000	0.0000	0	0
0	654.0000	2.0000	0	5	0.0000	0.0000	0.0000	0.0000	0	0
0	655.0000	2.0000	0	5	0.0000	0.0000	0.0000	0.0000	0	0
0	656.0000	2.0000	0	5	0.0000	0.0000	0.0000	0.0000	0	0
0	657.0000	2.0000	0	5	0.0000	0.0000	0.0000	0.0000	0	0
0	658.0000	2.0000	0	5	0.0000	0.0000	0.0000	0.0000	0	0
0	659.0000	2.0000	0	5	0.0000	0.0000	0.0000	0.0000	0	0
0	660.0000	2.0000	0	5	0.0000	0.0000	0.0000	0.0000	0	0
0	661.0000	2.0000	0	5	0.0000	0.0000	0.0000	0.0000	0	0
0	662.0000	2.0000	0	5	0.0000	0.0000	0.0000	0.0000	0	0
0	663.0000	2.0000	0	5	0.0000	0.0000	0.0000	0.0000	0	0
0	664.0000	2.0000	0	5	0.0000	0.0000	0.0000	0.0000	0	0
0	665.0000	2.0000	0	5	0.0000	0.0000	0.0000	0.0000	0	0
0	666.0000	2.0000	0	5	0.0000	0.0000	0.0000	0.0000	0	0
0	667.0000	2.0000	0	5	0.0000	0.0000	0.0000	0.0000	0	0
0	668.0000	2.0000	0	5	0.0000	0.0000	0.0000	0.0000	0	0
0	669.0000	2.0000	0	5	0.0000	0.0000	0.0000	0.0000	0	0
0	670.0000	2.0000	0	5	0.0000	0.0000	0.0000	0.0000	0	0
0	671.0000	2.0000	0	5	0.0000	0.0000	0.0000	0.0000	0	0
0	672.0000	2.0000	0	5	0.0000	0.0000	0.0000	0.0000	0	0
0	673.0000	2.0000	0	5	0.0000	0.0000	0.0000	0.0000	0	0
0	674.0000	2.0000	0	5	0.0000	0.0000	0.0000	0.0000	0	0
0	675.0000	2.0000	0	5	0.0000	0.0000	0.0000	0.0000	0	0
0	676.0000	2.0000	0	5	0.0000	0.0000	0.0000	0.0000	0	0
0	677.0000	2.0000	0	5	0.0000	0.0000	0.0000	0.0000	0	0
0	678.0000	2.0000	0	5	0.0000	0.0000	0.0000	0.0000	0	0
0	679.0000	2.0000	0	5	0.0000	0.0000	0.0000	0.0000	0	0
0	680.0000	2.0000	0	5	0.0000	0.0000	0.0000	0.0000	0	0
0	681.0000	2.0000	0	5	0.0000	0.0000	0.0000	0.0000	0	0
0	682.0000	2.0000	0	5	0.0000	0.0000	0.0000	0.0000	0	0
0	683.0000	2.0000	0	5	0.0000	0.0000	0.0000	0.0000	0	0
0	684.0000	2.0000	0	5	0.0000	0.0000	0.0000	0.0000	0	0
0	685.0000	2.0000	0	5	0.0000	0.0000	0.0000	0.0000	0	0
0	686.0000	2.0000	0	5	0.0000	0.0000	0.0000	0.0000	0	0
0	687.0000	2.0000	0	5	0.0000	0.0000	0.0000	0.0000	0	0
0	688.0000	2.0000	0	5	0.0000	0.0000	0.0000	0.0000	0	0
0	689.0000	2.0000	0	5	0.0000	0.0000	0.0000	0.0000	0	0
0	690.0000	2.0000	0	5	0.0000	0.0000	0.0000	0.0000	0	0
0	691.0000	2.0000	0	5	0.0000	0.0000	0.0000	0.0000	0	0
0	692.0000	2.0000	0	5	0.0000	0.0000	0.0000	0.0000	0	0
0	693.0000	2.0000	0	5	0.0000	0.0000	0.0000	0.0000	0	0
0	694.0000	2.0000	0	5	0.0000	0.0000	0.0000	0.0000	0	0
0	695.0000	2.0000	0	5	0.0000	0.0000	0.0000	0.0000	0	0
0	696.0000	2.0000	0	5	0.0000	0.0000	0.0000	0.0000	0	0
0	697.0000	2.0000	0	5	0.0000	0.0000	0.0000	0.0000	0	0
0	698.0000	2.0000	0	5	0.0000	0.0000	0.0000	0.0000	0	0
0	699.0000	2.0000	0	5	0.0000	0.0000	0.0000	0.0000	0	0
0	700.0000	2.0000	0	5	0.0000	0.0000	0.0000	0.0000	0	0
0	701.0000	2.0000	0	5	0.0000	0.0000	0.0000	0.0000	0	0
0	702.0000	2.0000	0	5	0.0000	0.0000	0.0000	0.0000	0	0
0	703.0000	2.0000	0	5	0.0000	0.0000	0.0000	0.0000	0	0
0	704.0000	2.0000	0	5	0.0000	0.0000	0.0000	0.0000	0	0
0	705.0000	2.0000	0	5	0.0000	0.0000	0.0000	0.0000	0	0
0	706.0000	2.0000	0	5	0.0000	0.0000	0.0000	0.0000	0	0
0	707.0000	2.0000	0	5	0.0000	0.0000	0.0000	0.0000	0	0
0	708.0000	2.0000	0	5	0.0000	0.0000	0.0000	0.0000	0	0
0	709.0000	2.0000	0	5	0.0000	0.0000	0.0000	0.0000	0	0
0	710.0000	2.0000	0	5	0.0000	0.0000	0.0000	0.0000	0	0
0	711.0000	2.0000	0	5	0.0000	0.0000	0.0000	0.0000	0	0
0	712.0000	2.0000	0	5	0.0000	0.0000	0.0000	0.0000	0	0
0	713.0000	2.0000	0	5	0.0000	0.0000	0.0000	0.0000	0	0
0	714.0000	2.0000	0	5	0.0000	0.0000	0.0000	0.0000	0	0
0	715.0000	2.0000	0	5	0.0000	0.0000	0.0000	0.0000	0	0
0	716.0000	2.0000	0	5	0.0000	0.0000	0.0000	0.0000	0	0
0	717.0000	2.0000	0	5	0.0000	0.0000	0.0000	0.0000	0	0
0	718.0000	2.0000	0	5	0.0000	0.0000	0.0000	0.0000	0	0
0	719.0000	2.0000	0	5	0.0000	0.0000	0.0000	0.0000	0	0
0	720.0000	2.0000	0	5	0.0000	0.0000	0.0000	0.0000	0	0
0	721.0000	2.0000	0	5	0.0000	0.0000	0.0000	0.0000	0	0
0	722.0000	2.0000	0	5	0.0000	0.0000	0.0000	0.0000	0	0
0	723.0000	2.0000	0	5	0.0000	0.0000	0.0000	0.0000	0	0
0	724.0000	2.0000	0	5	0.0000	0.0000	0.0000	0.0000	0	0
0	725.0000	2.0000	0	5	0.0000	0.0000	0.0000	0.0000	0	0
0	726.0000	2.0000	0	5	0.0000	0.0000	0.0000	0.0000	0	0
0	727.0000	2.0000	0	5	0.0000	0.0000	0.0000	0.0000	0	0
0	728.0000	2.0000	0	5	0.0000	0.0000	0.0000	0.0000	0	0
0	729.0000	2.0000	0	5	0.0000	0.0000	0.0000	0.0000	0	0
0	730.0000	2.0000	0	5	0.0000	0.0000	0.0000	0.0000	0	0
0	731.0000	2.0000	0	5	0.0000	0.0000	0.0000	0.0000	0	0
0	732.0000	2.0000	0	5	0.0000	0.0000	0.0000	0.0000	0	0
0	733.0000	2.0000	0	5	0.0000	0.0000	0.0000	0.0000	0	0
0	734.0000	2.0000	0	5	0.0000	0.0000	0.0000	0.0000	0	0
0	735.0000	2.0000	0	5	0.0000	0.0000	0.0000	0.0000	0	0
0	736.0000	2.0000	0	5	0.0000	0.0000	0.0000	0.0000	0	0
0	737.0000	2.0000	0	5	0.0000	0.0000	0.0000	0.0000	0	0
0	738.0000	2.0000	0	5	0.0000	0.0000	0.0000	0.0000	0	0
0	739.0000	2.0000	0	5	0.0000	0.0000	0.0000	0.0000	0	0
0	740.0000	2.0000	0	5	0.0000	0.0000	0.0000	0.0000	0	0
0	741.0000	2.0000	0	5	0.0000	0.0000	0.0000	0.0000	0	0
0	742.0000	2.0000	0	5	0.0000	0.0000	0.0000	0.0000	0	0
0	743.0000	2.0000	0	5	0.0000	0.0000	0.0000	0.0000	0	0
0	744.0000	2.0000	0	5	0.0000	0.0000	0.0000	0.0000	0	0
0	745.0000	2.0000	0	5	0.0000	0.0000	0.0000	0.0000	0	0
0	746.0000	2.0000	0	5	0.0000	0.0000	0.0000	0.0000	0	0
0	747.0000	2.0000	0	5	0.0000	0.0000	0.0000	0.0000	0	0
0	748.0000	2.0000	0	5	0.0000	0.0000	0.0000	0.0000	0	0
0	749.0000	2.0000	0	5	0.0000	0.0000	0.0000	0.0000	0	0
0	750.0000	2.0000	0	5	0.0000	0.0000	0.0000	0.0000	0	0
0	751.0000	2.0000	0	5	0.0000	0.0000	0.0000	0.0000	0	0
0	752.0000	2.0000	0	5	0.0000	0.0000	0.0000	0.0000	0	0
0	753.0000	2.0000	0	5	0.0000	0.0000	0.0000	0.0000	0	0
0	754.0000	2.0000	0	5	0.0000	0.0000	0.0000	0.0000	0	0
0	755.0000	2.0000	0	5	0.0000	0.0000	0.0000	0.0000	0	0
0	756.0000	2.0000	0	5	0.0000	0.0000	0.0000	0.0000	0	0
0	757.0000	2.0000	0	5	0.0000	0.0000	0.0000	0.0000	0	0
0	758.0000	2.0000	0	5	0.0000	0.0000	0.0000	0.0000	0	0
0	759.0000	2.0000	0	5	0.0000	0.0000	0.0000	0.0000	0	0
0	760.0000	2.0000	0	5	0.0000	0.0000	0.0000	0.0000	0	0
0	761.0000	2.0000	0	5	0.0000	0.0000	0.0000	0.0000	0	0
0	762.0000	2.0000	0	5	0.0000	0.0000	0.0000	0.0000	0	0
0	763.0000	2.0000	0	5	0.0000	0.0000	0.0000	0.0000	0	0
0	764.0000	2.0000	0	5	0.0000	0.0000	0.0000	0.0000	0	0
0	765.0000	2.0000	0	5	0.0000	0.0000	0.0000	0.0000	0	0
0	766.0000	2.0000	0	5	0.0000	0.0000	0.0000	0.0000	0	0
0	767.0000	2.0000	0	5	0.0000	0.0000	0.0000	0.0000	0	0
0	768.0000	2.0000	0	5	0.0000	0.0000	0.0000	0.0000	0	0
0	769.0000	2.0000	0	5	0.0000	0.0000	0.0000	0.0000	0	0
0	770.0000	2.0000	0	5	0.0000	0.0000	0.0000	0.0000	0	0
0	771.0000	2.0000	0	5	0.0000	0.0000	0.0000	0.0000	0	0
0	772.0000	2.0000	0	5	0.0000	0.0000	0.0000	0.0000	0	0
0	773.0000	2.0000	0	5	0.0000	0.0000	0.0000	0.0000	0	0
0	774.0000	2.0000	0	5	0.0000	0.0000	0.0000	0.0000	0	0
0	775.0000	2.0000	0	5	0.0000	0.0000	0.0000	0.0000	0	0
0	776.0000	2.0000	0	5	0.0000	0.0000	0.0000	0.0000	0	0
0	777.0000	2.0000	0	5	0.0000	0.0000	0.0000	0.0000	0	0
0	778.0000	2.0000	0	5	0.0000	0.0000	0.0000	0.0000	0	0
0	779.0000	2.0000	0	5	0.0000	0.0000	0.0000	0.0000	0	0
0	780.0000	2.0000	0	5	0.0000	0.0000	0.0000	0.0000	0	0
0	781.0000	2.0000	0	5	0.0000	0.0000	0.0000	0.0000	0	0
0	782.0000	2.0000	0	5	0.0000	0.0000	0.0000	0.0000	0	0
0	783.0000	2.0000	0	5	0.0000	0.0000	0.0000	0.0000	0	0
0	784.0000	2.0000	0	5	0.0000	0.0000	0.0000	0.0000	0	0
0	785.0000	2.0000	0	5	0.0000	0.0000	0.0000	0.0000	0	0
0	786.0000	2.0000	0	5	0.0000	0.0000	0.0000	0.0000	0	0
0	787.0000	2.0000	0	5	0.0000	0.0000	0.0000	0.0000	0	0
0	788.0000	2.0000	0	5	0.0000	0.0000	0.0000	0.0000	0	0
0	789.0000	2.0000	0	5	0.0000	0.0000	0.0000	0.0000	0	0
0	790.0000	2.0000	0	5	0.0000	0.0000	0.0000	0.0000	0	0
0	791.0000	2.0000	0	5	0.0000	0.0000	0.0000	0.0000	0	0
0	792.0000	2.0000	0	5	0.0000	0.0000	0.0000	0.0000	0	0
0	793.0000	2.0000	0	5	0.0000	0.0000	0.0000	0.0000	0	0
0	794.0000	2.0000	0	5	0.0000	0.0000	0.0000	0.0000	0	0
0	795.0000	2.0000	0	5	0.0000	0.0000	0.0000	0.0000	0	0
0	796.0000	2.0000	0	5	0.0000	0.0000	0.0000	0.0000	0	0
0	797.0000	2.0000	0	5	0.0000	0.0000	0.0000	0.0000	0	0
0	798.0000	2.0000	0	5	0.0000	0.0000	0.0000	0.0000	0	0
0	799.0000	2.0000	0	5	0.0000	0.0000	0.0000	0.0000	0	0
0	800.0000	2.0000	0	5	0.0000	0.0000	0.0000	0.0000	0	0
0	801.0000	2.0000	0	5	0.0000	0.0000	0.0000	0.0000	0	0
0	802.0000	2.0000	0	5	0.0000	0.0000	0.0000	0.0000	0	0
0	803.0000	2.0000	0	5	0.0000	0.0000	0.0000	0.0000	0	0
0	804.0000	2.0000	0	5	0.0000	0.0000	0.0000	0.0000	0	0
0	805.0000	2.0000	0	5	0.0000	0.0000	0.0000	0.0000	0	0
0	806.0000	2.0000	0	5	0.0000	0.0000	0.0000	0.0000	0	0
0	807.0000	2.0000	0	5	0.0000	0.0000	0.0000	0.0000	0	0
0	808.0000	2.0000	0	5	0.0000	0.0000	0.0000	0.0000	0	0
0	809.0000	2.0000	0	5	0.0000	0.0000	0.0000	0.0000	0	0
0	810.0000	2.0000	0	5	0.0000	0.0000	0.0000	0.0000	0	0
0	811.0000	2.0000	0	5	0.0000	0.0000	0.0000	0.0000	0	0
0	812.0000	2.0000	0	5	0.0000	0.0000	0.0000	0.0000	0	0
0	813.0000	2.0000	0	5	0.0000	0.0000	0.0000	0.0000	0	0
0	814.0000	2.0000	0	5	0.0000	0.0000	0.0000	0.0000	0	0
0	815.0000	2.0000	0	5	0.0000	0.0000	0.0000	0.0000	0	0
0	816.0000	2.0000	0	5	0.0000	0.0000	0.0000	0.0000	0	0
0	817.0000	2.0000	0	5	0.0000	0.0000	0.0000	0.0000	0	0
0	818.0000	2.0000	0	5	0.0000	0.0000	0.0000	0.0000	0	0
0	819.0000	2.0000	0	5	0.0000	0.0000	0.0000	0.0000	0	0
0	820.0000	2.0000	0	5	0.0000	0.0000	0.0000	0.0000	0	0
0	821.0000	2.0000	0	5	0.0000	0.0000	0.0000	0.0000	0	0
0	822.0000	2.0000	0	5	0.0000	0.0000	0.0000	0.0000	0	0
0	823.0000	2.0000	0	5	0.0000	0.0000	0.0000	0.0000	0	0
0	824.0000	2.0000	0	5	0.0000	0.0000	0.0000	0.0000	0	0
0	825.0000	2.0000	0	5	0.0000	0.0000	0.0000	0.0000	0	0
0	826.0000	2.0000	0	5	0.0000	0.0000	0.0000	0.0000	0	0
0	827.0000	2.0000	0	5	0.0000	0.0000	0.0000	0.0000	0	0
0	828.0000	2.0000	0	5	0.0000	0.0000	0.0000	0.0000	0	0
0	829.0000	2.0000	0	5	0.0000	0.0000	0.0000	0.0000	0	0
0	830.0000	2.0000	0	5	0.0000	0.0000	0.0000	0.0000	0	0
0	831.0000	2.0000	0	5	0.0000	0.0000	0.0000	0.0000	0	0
0	832.0000	2.0000	0	5	0.0000	0.0000	0.0000	0.0000	0	0
0	833.0000	2.0000	0	5	0.0000	0.0000	0.0000	0.0000	0	0
0	834.0000	2.0000	0	5	0.0000	0.0000	0.0000	0.0000	0	0
0	835.0000	2.0000	0	5	0.0000	0.0000	0.0000	0.0000	0	0
0	836.0000	2.0000	0	5	0.0000	0.0000	0.0000	0.0000	0	0
0	837.0000	2.0000	0	5	0.0000	0.0000	0.0000	0.0000	0	0
0	838.0000	2.0000	0	5	0.0000	0.0000	0.0000	0.0000	0	0
0	839.0000	2.0000	0	5	0.0000	0.0000	0.0000	0.0000	0	0
0	840.0000	2.0000	0	5	0.0000	0.0000	0.0000	0.0000	0	0
0	841.0000	2.0000	0	5	0.0000	0.0000	0.0000	0.0000	0	0
0	842.0000	2.0000	0	5	0.0000	0.0000	0.0000	0.0000	0	0
0	843.0000	2.0000	0	5	0.0000	0.0000	0.0000	0.0000	0	0
0	844.0000	2.0000	0	5	0.0000	0.0000	0.0000	0.0000	0	0
0	845.0000	2.0000	0	5	0.0000	0.0000	0.0000	0.0000	0	0
0	846.0000	2.0000	0	5	0.0000	0.0000	0.0000	0.0000	0	0
0	847.0000	2.0000	0	5	0.0000	0.0000	0.0000	0.0000	0	0
0	848.0000	2.0000	0	5	0.0000	0.0000	0.0000	0.0000	0	0
0	849.0000	2.0000	0	5	0.0000	0.0000	0.0000	0.0000	0	0
0	850.0000	2.0000	0	5	0.0000	0.0000	0.0000	0.0000	0	0
0	851.0000	2.0000	0	5	0.0000	0.0000	0.0000	0.0000	0	0
0	852.0000	2.0000	0	5	0.0000	0.0000	0.0000	0.0000	0	0
0	853.0000	2.0000	0	5	0.0000	0.0000	0.0000	0.0000	0	0
0	854.0000	2.0000	0	5	0.0000	0.0000	0.0000	0.0000	0	0
0	855.0000	2.0000	0	5	0.0000	0.0000	0.0000	0.0000	0	0
0	856.0000	2.0000	0	5	0.0000	0.0000	0.0000	0.0000	0	0
0	857.0000	2.0000	0	5	0.0000	0.0000	0.0000	0.0000	0	0
0	858.0000	2.0000	0	5	0.0000	0.0000	0.0000	0.0000	0	0
0	859.0000	2.0000	0	5	0.0000	0.0000	0.0000	0.0000	0	0
0	860.0000	2.0000	0	5	0.0000	0.0000	0.0000	0.0000	0	0
0	861.0000	2.0000	0	5	0.0000	0.0000	0.0000	0.0000	0	0
0	862.0000	2.0000	0	5	0.0000	0.0000	0.0000	0.0000	0	0
0	863.0000	2.0000	0	5	0.0000	0.0000	0.0000	0.0000	0	0
0	864.0000	2.0000	0	5	0.0000	0.0000	0.0000	0.0000	0	0
0	865.0000	2.0000	0	5	0.0000	0.0000	0.0000	0.0000	0	0
0	866.0000	2.0000	0	5	0.0000	0.0000	0.0000	0.0000	0	0
0	867.0000	2.0000	0	5	0.0000	0.0000	0.0000	0.0000	0	0
0	868.0000	2.0000	0	5	0.0000	0.0000	0.0000	0.0000	0	0
0	869.0000	2.0000	0	5	0.0000	0.0000	0.0000	0.0000	0	0
0	870.0000	2.0000	0	5	0.0000	0.0000	0.0000	0.0000	0	0
0	871.0000	2.0000	0	5	0.0000	0.0000	0.0000	0.0000	0	0
0	872.0000	2.0000	0	5	0.0000	0.0000	0.0000	0.0000	0	0
0	873.0000	2.0000	0	5	0.0000	0.0000	0.0000	0.0000	0	0
0	874.0000	2.0000	0	5	0.0000	0.0000	0.0000	0.0000	0	0
0	875.0000	2.0000	0	5	0.0000	0.0000	0.0000	0.0000	0	0
0	876.0000	2.0000	0	5	0.0000	0.0000	0.0000	0.0000	0	0
0	877.0000	2.0000	0	5	0.0000	0.0000	0.0000	0.0000	0	0
0	878.0000	2.0000	0	5	0.0000	0.0000	0.0000	0.0000	0	0
0	879.0000	2.0000	0	5	0.0000	0.0000	0.0000	0.0000	0	0
0	880.0000	2.0000	0	5	0.0000	0.0000	0.0000	0.0000	0	0
0	881.0000	2.0000	0	5	0.0000	0.0000	0.0000	0.0000	0	0
0	882.0000	2.0000	0	5	0.0000	0.0000	0.0000	0.0000	0	0
0	883.0000	2.0000	0	5	0.0000	0.0000	0.0000	0.0000	0	0
0	884.0000	2.0000	0	5	0.0000	0.0000	0.0000	0.0000	0	0
0	885.0000	2.0000	0	5	0.0000	0.0000	0.0000	0.0000	0	0
0	886.0000	2.0000	0	5	0.0000	0.0000	0.0000	0.0000	0	0
0	887.0000	2.0000	0	5	0.0000	0.0000	0.0000	0.0000	0	0
0	888.0000	2.0000	0	5	0.0000	0.0000	0.0000	0.0000	0	0
0	889.0000	2.0000	0	5	0.0000	0.0000	0.0000	0.0000	0	0
0	890.0000	2.0000	0	5	0.0000	0.0000	0.0000	0.0000	0	0
0	891.0000	2.0000	0	5	0.0000	0.0000	0.0000	0.0000	0	0
0	892.0000	2.0000	0	5	0.0000	0.0000	0.0000	0.0000	0	0
0	893.0000	2.0000	0	5	0.0000	0.0000	0.0000	0.0000	0	0
0	894.0000	2.0000	0	5	0.0000	0.0000	0.0000	0.0000	0	0
0	895.0000	2.0000	0	5	0.0000	0.0000	0.0000	0.0000	0	0
0	896.0000	2.0000	0	5	0.0000	0.0000	0.0000	0.0000	0	0
0	897.0000	2.0000	0	5	0.0000	0.0000	0.0000	0.0000	0	0
0	898.0000	2.0000	0	5	0.0000	0.0000	0.0000	0.0000	0	0
0	899.0000	2.0000	0	5	0.0000	0.0000	0.0000	0.0000	0	0
0	900.0000	2.0000	0	5	0.0000	0.0000	0.0000	0.0000	0	0
0	901.0000	2.0000	0	5	0.0000	0.0000	0.0000	0.0000	0	0
0	902.0000	2.0000	0	5	0.0000	0.0000	0.0000	0.0000	0	0
0	903.0000	2.0000	0	5	0.0000	0.0000	0.0000	0.0000	0	0
0	904.0000	2.0000	0	5	0.0000	0.0000	0.0000	0.0000	0	0
0	905.0000	2.0000	0	5	0.0000	0.0000	0.0000	0.0000	0	0
0	906.0000	2.0000	0	5	0.0000	0.0000	0.0000	0.0000	0	0
0	907.0000	2.0000	0	5	0.0000	0.0000	0.0000	0.0000	0	0
0	908.0000	2.0000	0	5	0.0000	0.0000	0.0000	0.0000	0	0
0	909.0000	2.0000	0	5	0.0000	0.0000	0.0000	0.0000	0	0
0	910.0000	2.0000	0	5	0.0000	0.0000	0.0000	0.0000	0	0
0	911.0000	2.0000	0	5	0.0000	0.0000	0.0000	0.0000	0	0
0	912.0000	2.0000	0	5	0.0000	0.0000	0.0000	0.0000	0	0
0	913.0000	2.0000	0	5	0.0000	0.0000	0.0000	0.0000	0	0
0	914.0000	2.0000	0	5	0.0000	0.0000	0.0000	0.0000	0	0
0	915.0000	2.0000	0	5	0.0000	0.0000	0.0000	0.0000	0	0
0	916.0000	2.0000	0	5	0.0000	0.0000	0.0000	0.0000	0	0
0	917.0000	2.0000	0	5	0.0000	0.0000	0.0000	0.0000	0	0
0	918.0000	2.0000	0	5	0.0000	0.0000	0.0000	0.0000	0	0
0	919.0000	2.0000	0	5	0.0000	0.0000	0.0000	0.0000	0	0
0	920.0000	2.0000	0	5	0.0000	0.0000	0.0000	0.0000	0	0
0	921.0000	2.0000	0	5	0.0000	0.0000	0.0000	0.0000	0	0
0	922.0000	2.0000	0	5	0.0000	0.0000	0.0000	0.0000	0	0
0	923.0000	2.0000	0	5	0.0000	0.0000	0.0000	0.0000	0	0
0	924.0000	2.0000	0	5	0.0000	0.0000	0.0000	0.0000	0	0
0	925.0000	2.0000	0	5	0.0000	0.0000	0.0000	0.0000	0	0
0	926.0000	2.0000	0	5	0.0000	0.0000	0.0000	0.0000	0	0
0	927.0000	2.0000	0	5	0.0000	0.0000	0.0000	0.0000	0	0
0	928.0000	2.0000	0	5	0.0000	0.0000	0.0000	0.0000	0	0
0	929.0000	2.0000	0	5	0.0000	0.0000	0.0000	0.0000	0	0
0	930.0000	2.0000	0	5	0.0000	0.0000	0.0000	0.0000	0	0
0	931.0000	2.0000	0	5	0.0000	0.0000	0.0000	0.0000	0	0
0	932.0000	2.0000	0	5	0.0000	0.0000	0.0000	0.0000	0	0
0	933.0000	2.0000	0	5	0.0000	0.0000	0.0000	0.0000	0	0
0	934.0000	2.0000	0	5	0.0000	0.0000	0.0000	0.0000	0	0
0	935.0000	2.0000	0	5	0.0000	0.0000	0.0000	0.0000	0	0
0	936.0000	2.0000	0	5	0.0000	0.0000	0.0000	0.0000	0	0
0	937.0000	2.0000	0	5	0.0000	0.0000	0.0000	0.0000	0	0
0	938.0000	2.0000	0	5	0.0000	0.0000	0.0000	0.0000	0	0
0	939.0000	2.0000	0	5	0.0000	0.0000	0.0000	0.0000	0	0
0	940.0000	2.0000	0	5	0.0000	0.0000	0.0000	0.0000	0	0
0	941.0000	2.0000	0	5	0.0000	0.0000	0.0000	0.0000	0	0
0	942.0000	2.0000	0	5	0.0000	0.0000	0.0000	0.0000	0	0
0	943.0000	2.0000	0	5	0.0000	0.0000	0.0000	0.0000	0	0
0	944.0000	2.0000	0	5	0.0000	0.0000	0.0000	0.0000	0	0
0	945.0000	2.0000	0	5	0.0000	0.0000	0.0000	0.0000	0	0
0	946.0000	2.0000	0	5	0.0000	0.0000	0.0000	0.0000	0	0
0	947.0000	2.0000	0	5	0.0000	0.0000	0.0000	0.0000	0	0
0	948.0000	2.0000	0	5	0.0000	0.0000	0.0000	0.0000	0	0
0	949.0000	2.0000	0	5	0.0000	0.0000	0.0000	0.0000	0	0
0	950.0000	2.0000	0	5	0.0000	0.0000	0.0000	0.0000	0	0
0	951.0000	2.0000	0	5	0.0000	0.0000	0.0000	0.0000	0	0
0	952.0000	2.0000	0	5	0.0000	0.0000	0.0000	0.0000	0	0
0	953.0000	2.0000	0	5	0.0000	0.0000	0.0000	0.0000	0	0
0	954.0000	2.0000	0	5	0.0000	0.0000	0.0000	0.0000	0	0
0	955.0000	2.0000	0	5	0.0000	0.0000	0.0000	0.0000	0	0
0	956.0000	2.0000	0	5	0.0000	0.0000	0.0000	0.0000	0	0
0	957.0000	2.0000	0	5	0.0000	0.0000	0.0000	0.0000	0	0
0	958.0000	2.0000	0	5	0.0000	0.0000	0.0000	0.0000	0	0
0	959.0000	2.0000	0	5	0.0000	0.0000	0.0000	0.0000	0	0
0	960.0000	2.0000	0	5	0.0000	0.0000	0.0000	0.0000	0	0
0	961.0000	2.0000	0	5	0.0000	0.0000	0.0000	0.0000	0	0
0	962.0000	2.0000	0	5	0.0000	0.0000	0.0000	0.0000	0	0
0	963.0000	2.0000	0	5	0.0000	0.0000	0.0000	0.0000	0	0
0	964.0000	2.0000	0	5	0.0000	0.0000	0.0000	0.0000	0	0
0	965.0000	2.0000	0	5	0.0000	0.0000	0.0000	0.0000	0	0
0	966.0000	2.0000	0	5	0.0000	0.0000	0.0000	0.0000	0	0
0	967.0000	2.0000	0	5	0.0000	0.0000	0.0000	0.0000	0	0
0	968.0000	2.0000	0	5	0.0000	0.0000	0.0000	0.0000	0	0
0	969.0000	2.0000	0	5	0.0000	0.0000	0.0000	0.0000	0	0
0	970.0000	2.0000	0	5	0.0000	0.0000	0.0000	0.0000	0	0
0	971.0000	2.0000	0	5	0.0000	0.0000	0.0000	0.0000	0	0
0	972.0000	2.0000	0	5	0.0000	0.0000	0.0000	0.0000	0	0
0	973.0000	2.0000	0	5	0.0000	0.0000	0.0000	0.0000	0	0
0	974.0000	2.0000	0	5	0.0000	0.0000	0.0000	0.0000	0	0
0	975.0000	2.0000	0	5	0.0000	0.0000	0.0000	0.0000	0	0
0	976.0000	2.0000	0	5	0.0000	0.0000	0.0000	0.0000	0	0
0	977.0000	2.0000	0	5	0.0000	0.0000	0.0000	0.0000	0	0
0	978.0000	2.0000	0	5	0.0000	0.0000	0.0000	0.0000	0	0
0	979.0000	2.0000	0	5	0.0000	0.0000	0.0000	0.0000	0	0
0	980.0000	2.0000	0	5	0.0000	0.0000	0.0000	0.0000	0	0
0	981.0000	2.0000	0	5	0.0000	0.0000	0.0000	0.0000	0	0
0	982.0000	2.0000	0	5	0.0000	0.0000	0.0000	0.0000	0	0
0	983.0000	2.0000	0	5	0.0000	0.0000	0.0000	0.0000	0	0
0	984.0000	2.0000	0	5	0.0000	0.0000	0.0000	0.0000	0	0
0	985.0000	2.0000	0	5	0.0000	0.0000	0.0000	0.0000	0	0
0	986.0000	2.0000	0	5	0.0000	0.0000	0.0000	0.0000	0	0
0	987.0000	2.0000	0	5	0.0000	0.0000	0.0000	0.0000	0	0
0	988.0000	2.0000	0	5	0.0000	0.0000	0.0000	0.0000	0	0
0	989.0000	2.0000	0	5	0.0000	0.0000	0.0000	0.0000	0	0
0	990.0000	2.0000	0	5	0.0000	0.0000	0.0000	0.0000	0	0
0	991.0000	2.0000	0	5	0.0000	0.0000	0.0000	0.0000	0	0
0	992.0000	2.0000	0	5	0.0000	0.0000	0.0000	0.0000	0	0
0	993.0000	2.0000	0	5	0.0000	0.0000	0.0000	0.0000	0	0
0	994.0000	2.0000	0	5	0.0000	0.0000	0.0000	0.0000	0	0
0	995.0000	2.0000	0	5	0.0000	0.0000	0.0000	0.0000	0	0
0	996.0000	2.0000	0	5	0.0000	0.0000	0.0000	0.0000	0	0
0	997.0000	2.0000	0	5	0.0000	0.0000	0.0000	0.0000	0	0
0	998.0000	2.0000	0	5	0.0000	0.0000	0.0000	0.0000	0	0
0	999.0000	2.0000	0	5	0.0000	0.0000	0.0000	0.0000	0	0
0	1000.0000	2.0000	0	5	0.0000	0.0000	0.0000	0.0000	0	0
0	1001.0000	2.0000	0	5	0.0000	0.0000	0.0000	0.0000	0	0
0	1002.0000	2.0000	0	5	0.0000	0.0000	0.0000	0.0000	0	0
0	1003.0000	2.0000	0	5	0.0000	0.0000	0.0000	0.0000	0	0
0	1004.0000	2.0000	0	5	0.0000	0.0000	0.0000	0.0000	0	0
0	1005.0000	2.0000	0	5	0.0000	0.0000	0.0000	0.0000	0	0
0	1006.0000	2.0000	0	5	0.0000	0.0000	0.0000	0.0000	0	0
0	1007.0000	2.0000	0	5	0.0000	0.0000	0.0000	0.0000	0	0
0	1008.0000	2.0000	0	5	0.0000	0.0000	0.0000	0.0000	0	0
0	1009.0000	2.0000	0	5	0.0000	0.0000	0.0000	0.0000	0	0
0	1010.0000	2.0000	0	5	0.0000	0.0000	0.0000	0.0000	0	0
0	1011.0000	2.0000	0	5	0.0000	0.0000	0.0000	0.0000	0	0
0	1012.0000	2.0000	0	5	0.0000	0.0000	0.0000	0.0000	0	0
0	1013.0000	2.0000	0	5	0.0000	0.0000	0.0000	0.0000	0	0
0	1014.0000	2.0000	0	5	0.0000	0.0000	0.0000	0.0000	0	0
0	1015.0000	2.0000	0	5	0.0000	0.0000	0.0000	0.0000	0	0
0	1016.0000	2.0000	0	5	0.0000	0.0000	0.0000	0.0000	0	0
0	1017.0000	2.0000	0	5	0.0000	0.0000	0.0000	0.0000	0	0
0	1018.0000	2.0000	0	5	0.0000	0.0000	0.0000	0.0000	0	0
0	1019.0000	2.0000	0	5	0.0000	0.0000	0.0000	0.0000	0	0
0	1020.0000	2.0000	0	5	0.0000	0.0000	0.0000	0.0000	0	0
0	1021.0000	2.0000	0	5	0.0000	0.0000	0.0000	0.0000	0	0
0	1022.0000	2.0000	0	5	0.0000	0.0000	0.0000	0.0000	0	0
0	1023.0000	2.0000	0	5	0.0000	0.0000	0.0000	0.0000	0	0
0	1024.0000	2.0000	0	5	0.0000	0.0000	0.0000	0.0000	0	0
0	1025.0000	2.0000	0	5	0.0000	0.0000	0.0000	0.0000	0	0
0	1026.0000	2.0000	0	5	0.0000	0.0000	0.0000	0.0000	0	0
0	1027.0000	2.0000	0	5	0.0000	0.0000	0.0000	0.0000	0	0
0	1028.0000	2.0000	0	5	0.0000	0.0000	0.0000	0.0000	0	0
0	1029.0000	2.0000	0	5	0.0000	0.0000	0.0000	0.0000	0	0
0	1030.0000	2.0000	0	5	0.0000	0.0000	0.0000	0.0000	0	0
0	1031.0000	2.0000	0	5	0.0000	0.0000	0.0000	0.0000	0	0
0	1032.0000	2.0000	0	5	0.0000	0.0000	0.0000	0.0000	0	0
0	1033.0000	2.0000	0	5	0.0000	0.0000	0.0000	0.0000	0	0
0	1034.0000	2.0000	0	5	0.0000	0.0000	0.0000	0.0000	0	0
0	1035.0000	2.0000	0	5	0.0000	0.0000	0.0000	0.0000	0	0
0	1036.0000	2.0000	0	5	0.0000	0.0000	0.0000	0.0000	0	0
0	1037.0000	2.0000	0	5	0.0000	0.0000	0.0000	0.0000	0	0
0	1038.0000	2.0000	0	5	0.0000	0.0000	0.0000	0.0000	0	0
0	1039.0000	2.0000	0	5	0.0000	0.0000	0.0000	0.0000	0	0
0	1040.0000	2.0000	0	5	0.0000	0.0000	0.0000	0.0000	0	0
0	1041.0000	2.0000	0	5	0.0000	0.0000	0.0000	0.0000	0	0
0	1042.0000	2.0000	0	5	0.0000	0.0000	0.0000	0.0000	0	0
0	1043.0000	2.0000	0	5	0.0000	0.0000	0.0000	0.0000	0	0
0	1044.0000	2.0000	0	5	0.0000	0.0000	0.0000	0.0000	0	0
0	1045.0000	2.0000	0	5	0.0000	0.0000	0.0000	0.0000	0	0
0	1046.0000	2.0000	0	5	0.0000	0.0000	0.0000	0.0000	0	0
0	1047.0000	2.0000	0	5	0.0000	0.0000	0.0000	0.0000	0	0
0	1048.0000	2.0000	0	5	0.0000	0.0000	0.0000	0.0000	0	0
0	1049.0000	2.0000	0	5	0.0000	0.0000	0.0000	0.0000	0	0
0	1050.0000	2.0000	0	5	0.0000	0.0000	0.0000	0.0000	0	0
0	1051.0000	2.0000	0	5	0.0000	0.0000	0.0000	0.0000	0	0
0	1052.0000	2.0000	0	5	0.0000	0.0000	0.0000	0.0000	0	0
0	1053.0000	2.0000	0	5	0.0000	0.0000	0.0000	0.0000	0	0
0	1054.0000	2.0000	0	5	0.0000	0.0000	0.0000	0.0000	0	0
0	1055.0000	2.0000	0	5	0.0000	0.0000	0.0000	0.0000	0	0
0	1056.0000	2.0000	0	5	0.0000	0.0000	0.0000	0.0000	0	0
0	1057.0000	2.0000	0	5	0.0000	0.0000	0.0000	0.0000	0	0
0	1058.0000	2.0000	0	5	0.0000	0.0000	0.0000	0.0000	0	0
0	1059.0000	2.0000	0	5	0.0000	0.0000	0.0000	0.0000	0	0
0	1060.0000	2.0000	0	5	0.0000	0.0000	0.0000	0.0000	0	0
0	1061.0000	2.0000	0	5	0.0000	0.0000	0.0000	0.0000	0	0
0	1062.0000	2.0000	0	5	0.0000	0.0000	0.0000	0.0000	0	0
0	1063.0000	2.0000	0	5	0.0000	0.0000	0.0000	0.0000	0	0
0	1064.0000	2.0000	0	5	0.0000	0.0000	0.0000	0.0000	0	0
0	1065.0000	2.0000	0	5	0.0000	0.0000	0.0000	0.0000	0	0
0	1066.0000	2.0000	0	5	0.0000	0.0000	0.0000	0.0000	0	0
0	1067.0000	2.0000	0	5	0.0000	0.0000	0.0000	0.0000	0	0
0	1068.0000	2.0000	0	5	0.0000	0.0000	0.0000	0.0000	0	0
0	1069.0000	2.0000	0	5	0.0000	0.0000	0.0000	0.0000	0	0
0	1070.0000	2.0000	0	5	0.0000	0.0000	0.0000	0.0000	0	0
0	1071.0000	2.0000	0	5	0.0000	0.0000	0.0000	0.0000	0	0
0	1072.0000	2.0000	0	5	0.0000	0.0000	0.0000	0.0000	0	0
0	1073.0000	2.0000	0	5	0.0000	0.0000	0.0000	0.0000	0	0
0	1074.0000	2.0000	0	5	0.0000	0.0000	0.0000	0.0000	0	0
0	1075.0000	2.0000	0	5	0.0000	0.0000	0.0000	0.0000	0	0
0	1076.0000	2.0000	0	5	0.0000	0.0000	0.0000	0.0000	0	0
0	1077.0000	2.0000	0	5	0.0000	0.0000	0.0000	0.0000	0	0
0	1078.0000	2.0000	0	5	0.0000	0.0000	0.0000	0.0000	0	0
0	1079.0000	2.0000	0	5	0.0000	0.0000	0.0000	0.0000	0	0
0	1080.0000	2.0000	0	5	0.0000	0.0000	0.0000	0.0000	0	0
0	1081.0000	2.0000	0	5	0.0000	0.0000	0.0000	0.0000	0	0
0	1082.0000	2.0000	0	5	0.0000	0.0000	0.0000	0.0000	0	0
0	1083.0000	2.0000	0	5	0.0000	0.0000	0.0000	0.0000	0	0
0	1084.0000	2.0000	0	5	0.0000	0.0000	0.0000	0.0000	0	0
0	1085.0000	2.0000	0	5	0.0000	0.0000	0.0000	0.0000	0	0
0	1086.0000	2.0000	0	5	0.0000	0.0000	0.0000	0.0000	0	0
0	1087.0000	2.0000	0	5	0.0000	0.0000	0.0000	0.0000	0	0
0	1088.0000	2.0000	0	5	0.0000	0.0000	0.0000	0.0000	0	0
0	1089.0000	2.0000	0	5	0.0000	0.0000	0.0000	0.0000	0	0
0	1090.0000	2.0000	0	5	0.0000	0.0000	0.0000	0.0000	0	0
0	1091.0000	2.0000	0	5	0.0000	0.0000	0.0000	0.0000	0	0
0	1092.0000	2.0000	0	5	0.0000	0.0000	0.0000	0.0000	0	0
0	1093.0000	2.0000	0	5	0.0000	0.0000	0.0000	0.0000	0	0
0	1094.0000	2.0000	0	5	0.0000	0.0000	0.0000	0.0000	0	0
0	1095.0000	2.0000	0	5	0.0000	0.0000	0.0000	0.0000	0	0
0	1096.0000	2.0000	0	5	0.0000	0.0000	0.0000	0.0000	0	0
0	1097.0000	2.0000	0	5	0.0000	0.0000	0.0000	0.0000	0	0
0	1098.0000	2.0000	0	5	0.0000	0.0000	0.0000	0.0000	0	0
0	1099.0000	2.0000	0	5	0.0000	0.0000	0.0000	0.0000	0	0
0	1100.0000	2.0000	0	5	0.0000	0.0000	0.0000	0.0000	0	0
0	1101.0000	2.0000	0	5	0.0000	0.0000	0.0000	0.0000	0	0
0	1102.0000	2.0000	0	5	0.0000	0.0000	0.0000	0.0000	0	0
0	1103.0000	2.0000	0	5	0.0000	0.0000	0.0000	0.0000	0	0
0	1104.0000	2.0000	0	5	0.0000	0.0000	0.0000	0.0000	0	0
0	1105.0000	2.0000	0	5	0.0000	0.0000	0.0000	0.0000	0	0
0	1106.0000	2.0000	0	5	0.0000	0.0000	0.0000	0.0000	0	0
0	1107.0000	2.0000	0	5	0.0000	0.0000	0.0000	0.0000	0	0
0	1108.0000	2.0000	0	5	0.0000	0.0000	0.0000	0.0000	0	0
0	1109.0000	2.0000	0	5	0.0000	0.0000	0.0000	0.0000	0	0
0	1110.0000	2.0000	0	5	0.0000	0.0000	0.0000	0.0000	0	0
0	1111.0000	2.0000	0	5	0.0000	0.0000	0.0000	0.0000	0	0
0	1112.0000	2.0000	0	5	0.0000	0.0000	0.0000	0.0000	0	0
0	1113.0000	2.0000	0	5	0.0000	0.0000	0.0000	0.0000	0	0
0	1114.0000	2.0000	0	5	0.0000	0.0000	0.0000	0.0000	0	0
0	1115.0000	2.0000	0	5	0.0000	0.0000	0.0000	0.0000	0	0
0	1116.0000	2.0000	0	5	0.0000	0.0000	0.0000	0.0000	0	0
0	1117.0000	2.0000	0	5	0.0000	0.0000	0.0000	0.0000	0	0
0	1118.0000	2.0000	0	5	0.0000	0.0000	0.0000	0.0000	0	0
0	1119.0000	2.0000	0	5	0.0000	0.0000	0.0000	0.0000	0	0
0	1120.0000	2.0000	0	5	0.0000	0.0000	0.0000	0.0000	0	0
0	1121.0000	2.0000	0	5	0.0000	0.0000	0.0000	0.0000	0	0
0	1122.0000	2.0000	0	5	0.0000	0.0000	0.0000	0.0000	0	0
0	1123.0000	2.0000	0	5	0.0000	0.0000	0.0000	0.0000	0	0
0	1124.0000	2.0000	0	5	0.0000	0.0000	0.0000	0.0000	0	0
0	1125.0000	2.0000	0	5	0.0000	0.0000	0.0000	0.0000	0	0
0	1126.0000	2.0000	0	5	0.0000	0.0000	0.0000	0.0000	0	0
0	1127.0000	2.0000	0	5	0.0000	0.0000	0.0000	0.0000	0	0
0	1128.0000	2.0000	0	5	0.0000	0.0000	0.0000	0.0000	0	0
0	1129.0000	2.0000	0	5	0.0000	0.0000	0.0000	0.0000	0	0
0	1130.0000	2.0000	0	5	0.0000	0.0000	0.0000	0.0000	0	0
0	1131.0000	2.0000	0	5	0.0000	0.0000	0.0000	0.0000	0	0
0	1132.0000	2.0000	0	5	0.0000	0.0000	0.0000	0.0000	0	0
0	1133.0000	2.0000	0	5	0.0000	0.0000	0.0000	0.0000	0	0
0	1134.0000	2.0000	0	5	0.0000	0.0000	0.0000	0.0000	0	0
0	1135.0000	2.0000	0	5	0.0000	0.0000	0.0000	0.0000	0	0
0	1136.0000	2.0000	0	5	0.0000	0.0000	0.0000	0.0000	0	0
0	1137.0000	2.0000	0	5	0.0000	0.0000	0.0000	0.0000	0	0
0	1138.0000	2.0000	0	5	0.0000	0.0000	0.0000	0.0000	0	0
0	1139.0000	2.0000	0	5	0.0000	0.0000	0.0000	0.0000	0	0
0	1140.0000	2.0000	0	5	0.0000	0.0000	0.0000	0.0000	0	0
0	1141.0000	2.0000	0	5	0.0000	0.0000	0.0000	0.0000	0	0
0	1142.0000	2.0000	0	5	0.0000	0.0000	0.0000	0.0000	0	0
0	1143.0000	2.0000	0	5	0.0000	0.0000	0.0000	0.0000	0	0
0	1144.0000	2.0000	0	5	0.0000	0.0000	0.0000	0.0000	0	0
0	1145.0000	2.0000	0	5	0.0000	0.0000	0.0000	0.0000	0	0
0	1146.0000	2.0000	0	5	0.0000	0.0000	0.0000	0.0000	0	0
0	1147.0000	2.0000	0	5	0.0000	0.0000	0.0000	0.0000	0	0
0	1148.0000	2.0000	0	5	0.0000	0.0000	0.0000	0.0000	0	0
0	1149.0000	2.0000	0	5	0.0000	0.0000	0.0000	0.0000	0	0
0	1150.0000	2.0000	0	5	0.0000	0.0000	0.0000	0.0000	0	0
0	1151.0000	2.0000	0	5	0.0000	0.0000	0.0000	0.0000	0	0
0	1152.0000	2.0000	0	5	0.0000	0.0000	0.0000	0.0000	0	0
0	1153.0000	2.0000	0	5	0.0000	0.0000	0.0000	0.0000	0	0
0	1154.0000	2.0000	0	5	0.0000	0.0000	0.0000	0.0000	0	0
0	1155.0000	2.0000	0	5	0.0000	0.0000	0.0000	0.0000	0	0
0	1156.0000	2.0000	0	5	0.0000	0.0000	0.0000	0.0000	0	0
0	1157.0000	2.0000	0	5	0.0000	0.0000	0.0000	0.0000	0	0
0	1158.0000	2.0000	0	5	0.0000	0.0000	0.0000	0.0000	0	0
0	1159.0000	2.0000	0	5	0.0000	0.0000	0.0000	0.0000	0	0
0	1160.0000	2.0000	0	5	0.0000	0.0000	0.0000	0.0000	0	0
0	1161.0000	2.0000	0	5	0.0000	0.0000	0.0000	0.0000	0	0
0	1162.0000	2.0000	0	5	0.0000	0.0000	0.0000	0.0000	0	0
0	1163.0000	2.0000	0	5	0.0000	0.0000	0.0000	0.0000	0	0
0	1164.0000	2.0000	0	5	0.0000	0.0000	0.0000	0.0000	0	0
0	1165.0000	2.0000	0	5	0.0000	0.0000	0.0000	0.0000	0	0
0	1166.0000	2.0000	0	5	0.0000	0.0000	0.0000	0.0000	0	0
0	1167.0000	2.0000	0	5	0.0000	0.0000	0.0000	0.0000	0	0
0	1168.0000	2.0000	0	5	0.0000	0.0000	0.0000	0.0000	0	0
0	1169.0000	2.0000	0	5	0.0000	0.0000	0.0000	0.0000	0	0
0	1170.0000	2.0000	0	5	0.0000	0.0000	0.0000	0.0000	0	0
0	1171.0000	2.0000	0	5	0.0000	0.0000	0.0000	0.0000	0	0
0	1172.0000	2.0000	0	5	0.0000	0.0000	0.0000	0.0000	0	0
0	1173.0000	2.0000	0	5	0.0000	0.0000	0.0000	0.0000	0	0
0	1174.0000	2.0000	0	5	0.0000	0.0000	0.0000	0.0000	0	0
0	1175.0000	2.0000	0	5	0.0000	0.0000	0.0000	0.0000	0	0
0	1176.0000	2.0000	0	5	0.0000	0.0000	0.0000	0.0000	0	0
0	1177.0000	2.0000	0	5	0.0000	0.0000	0.0000	0.0000	0	0
0	1178.0000	2.0000	0	5	0.0000	0.0000	0.0000	0.0000	0	0
0	1179.0000	2.0000	0	5	0.0000	0.0000	0.0000	0.0000	0	0
0	1180.0000	2.0000	0	5	0.0000	0.0000	0.0000	0.0000	0	0
0	1181.0000	2.0000	0	5	0.0000	0.0000	0.0000	0.0000	0	0
0	1182.0000	2.0000	0	5	0.0000	0.0000	0.0000	0.0000	0	0
0	1183.0000	2.0000	0	5	0.0000	0.0000	0.0000	0.0000	0	0
0	1184.0000	2.0000	0	5	0.0000	0.0000	0.0000	0.0000	0	0
0	1185.0000	2.0000	0	5	0.0000	0.0000	0.0000	0.0000	0	0
0	1186.0000	2.0000	0	5	0.0000	0.0000	0.0000	0.0000	0	0
0	1187.0000	2.0000	0	5	0.0000	0.0000	0.0000	0.0000	0	0
0	1188.0000	2.0000	0	5	0.0000	0.0000	0.0000	0.0000	0	0
0	1189.0000	2.0000	0	5	0.0000	0.0000	0.0000	0.0000	0	0
0	1190.0000	2.0000	0	5	0.0000	0.0000	0.0000	0.0000	0	0
0	1191.0000	2.0000	0	5	0.0000	0.0000	0.0000	0.0000	0	0
0	1192.0000	2.0000	0	5	0.0000	0.0000	0.0000	0.0000	0	0
0	1193.0000	2.0000	0	5	0.0000	0.0000	0.0000	0.0000	0	0
0	1194.0000	2.0000	0	5	0.0000	0.0000	0.0000	0.0000	0	0
0	1195.0000	2.0000	0	5	0.0000	0.0000	0.0000	0.0000	0	0
0	1196.0000	2.0000	0	5	0.0000	0.0000	0.0000	0.0000	0	0
0	1197.0000	2.0000	0	5	0.0000	0.0000	0.0000	0.0000	0	0
0	1198.0000	2.0000	0	5	0.0000	0.0000	0.0000	0.0000	0	0
0	1199.0000	2.0000	0	5	0.0000	0.0000	0.0000	0.0000	0	0
0	1200.0000	2.0000	0	5	0.0000	0.0000	0.0000	0.0000	0	0
0	1201.0000	2.0000	0	5	0.0000	0.0000	0.0000	0.0000	0	0
0	1202.0000	2.0000	0	5	0.0000	0.0000	0.0000	0.0000	0	0
0	1203.0000	2.0000	0	5	0.0000	0.0000	0.0000	0.0000	0	0
0	1204.0000	2.0000	0	5	0.0000	0.0000	0.0000	0.0000	0	0
0	1205.0000	2.0000	0	5	0.0000	0.0000	0.0000	0.0000	0	0
0	1206.0000	2.0000	0	5	0.0000	0.0000	0.0000	0.0000	0	0
0	1207.0000	2.0000	0	5	0.0000	0.0000	0.0000	0.0000	0	0
0	1208.0000	2.0000	0	5	0.0000	0.0000	0.0000	0.0000	0	0
0	1209.0000	2.0000	0	5	0.0000	0.0000	0.0000	0.0000	0	0
0	1210.0000	2.0000	0	5	0.0000	0.0000	0.0000	0.0000	0	0
0	1211.0000	2.0000	0	5	0.0000	0.0000	0.0000	0.0000	0	0
0	1212.0000	2.0000	0	5	0.0000	0.0000	0.0000	0.0000	0	0
0	1213.0000	2.0000	0	5	0.0000	0.0000	0.0000	0.0000	0	0
0	1214.0000	2.0000	0	5	0.0000	0.0000	0.0000	0.0000	0	0
0	1215.0000	2.0000	0	5	0.0000	0.0000	0.0000	0.0000	0	0
0	1216.0000	2.0000	0	5	0.0000	0.0000	0.0000	0.0000	0	0
0	1217.0000	2.0000	0	5	0.0000	0.0000	0.0000	0.0000	0	0
0	1218.0000	2.0000	0	5	0.0000	0.0000	0.0000	0.0000	0	0
0	1219.0000	2.0000	0	5	0.0000	0.0000	0.0000	0.0000	0	0
0	1220.0000	2.0000	0	5	0.0000	0.0000	0.0000	0.0000	0	0
0	1221.0000	2.0000	0	5	0.0000	0.0000	0.0000	0.0000	0	0
0	1222.0000	2.0000	0	5	0.0000	0.0000	0.0000	0.0000	0	0
0	1223.0000	2.0000	0	5	0.0000	0.0000	0.0000	0.0000	0	0
0	1224.0000	2.0000	0	5	0.0000	0.0000	0.0000	0.0000	0	0
0	1225.0000	2.0000	0	5	0.0000	0.0000	0.0000	0.0000	0	0
0	1226.0000	2.0000	0	5	0.0000	0.0000	0.0000	0.0000	0	0
0	1227.0000	2.0000	0	5	0.0000	0.0000	0.0000	0.0000	0	0
0	1228.0000	2.0000	0	5	0.0000	0.0000	0.0000	0.0000	0	0
0	1229.0000	2.0000	0	5	0.0000	0.0000	0.0000	0.0000	0	0
0	1230.0000	2.0000	0	5	0.0000	0.0000	0.0000	0.0000	0	0
0	1231.0000	2.0000	0	5	0.0000	0.0000	0.0000	0.0000	0	0
0	1232.0000	2.0000	0	5	0.0000	0.0000	0.0000	0.0000	0	0
0	1233.0000	2.0000	0	5	0.0000	0.0000	0.0000	0.0000	0	0
0	1234.0000	2.0000	0	5	0.0000	0.0000	0.0000	0.0000	0	0
0	1235.0000	2.0000	0	5	0.0000	0.0000	0.0000	0.0000	0	0
0	1236.0000	2.0000	0	5	0.0000	0.0000	0.0000	0.0000	0	0
0	1237.0000	2.0000	0	5	0.0000	0.0000	0.0000	0.0000	0	0
0	1238.0000	2.0000	0	5	0.0000	0.0000	0.0000	0.0000	0	0
0	1239.0000	2.0000	0	5	0.0000	0.0000	0.0000	0.0000	0	0
0	1240.0000	2.0000	0	5	0.0000	0.0000	0.0000	0.0000	0	0
0	1241.0000	2.0000	0	5	0.0000	0.0000	0.0000	0.0000	0	0
0	1242.0000	2.0000	0	5	0.0000	0.0000	0.0000	0.0000	0	0
0	1243.0000	2.0000	0	5	0.0000	0.0000	0.0000	0.0000	0	0
0	1244.0000	2.0000	0	5	0.0000	0.0000	0.0000	0.0000	0	0
0	1245.0000	2.0000	0	5	0.0000	0.0000	0.0000	0.0000	0	0
0	1246.0000	2.0000	0	5	0.0000	0.0000	0.0000	0.0000	0	0
0	1247.0000	2.0000	0	5	0.0000	0.0000	0.0000	0.0000	0	0
0	1248.0000	2.0000	0	5	0.0000	0.0000	0.0000	0.0000	0	0
0	1249.0000	2.0000	0	5	0.0000	0.0000	0.0000	0.0000	0	0
0	1250.0000	2.0000	0	5	0.0000	0.0000	0.0000	0.0000	0	0
0	1251.0000	2.0000	0	5	0.0000	0.0000	0.0000	0.0000	0	0
0	1252.0000	2.0000	0	5	0.0000	0.0000	0.0000	0.0000	0	0
0	1253.0000	2.0000	0	5	0.0000	0.0000	0.0000	0.0000	0	0
0	1254.0000	2.0000	0	5	0.0000	0.0000	0.0000	0.0000	0	0
0	1255.0000	2.0000	0	5	0.0000	0.0000	0.0000	0.0000	0	0
0	1256.0000	2.0000	0	5	0.0000	0.0000	0.0000	0.0000	0	0
0	1257.0000	2.0000	0	5	0.0000	0.0000	0.0000	0.0000	0	0
0	1258.0000	2.0000	0	5	0.0000	0.0000	0.0000	0.0000	0	0
0	1259.0000	2.0000	0	5	0.0000	0.0000	0.0000	0.0000	0	0
0	1260.0000	2.0000	0	5	0.0000	0.0000	0.0000	0.0000	0	0
0	1261.0000	2.0000	0	5	0.0000	0.0000	0.0000	0.0000	0	0
0	1262.0000	2.0000	0	5	0.0000	0.0000	0.0000	0.0000	0	0
0	1263.0000	2.0000	0	5	0.0000	0.0000	0.0000	0.0000	0	0
0	1264.0000	2.0000	0	5	0.0000	0.0000	0.0000	0.0000	0	0
0	1265.0000	2.0000	0	5	0.0000	0.0000	0.0000	0.0000	0	0
0	1266.0000	2.0000	0	5	0.0000	0.0000	0.0000	0.0000	0	0
0	1267.0000	2.0000	0	5	0.0000	0.0000	0.0000	0.0000	0	0
0	1268.0000	2.0000	0	5	0.0000	0.0000	0.0000	0.0000	0	0
0	1269.0000	2.0000	0	5	0.0000	0.0000	0.0000	0.0000	0	0
0	1270.0000	2.0000	0	5	0.0000	0.0000	0.0000	0.0000	0	0
0	1271.0000	2.0000	0	5	0.0000	0.0000	0.0000	0.0000	0	0
0	1272.0000	2.0000	0	5	0.0000	0.0000	0.0000	0.0000	0	0
0	1273.0000	2.0000	0	5	0.0000	0.0000	0.0000	0.0000	0	0
0	1274.0000	2.0000	0	5	0.0000	0.0000	0.0000	0.0000	0	0
0	1275.0000	2.0000	0	5	0.0000	0.0000	0.0000	0.0000	0	0
0	1276.0000	2.0000	0	5	0.0000	0.0000	0.0000	0.0000	0	0
0	1277.0000	2.0000	0	5	0.0000	0.0000	0.0000	0.0000	0	0
0	1278.0000	2.0000	0	5	0.0000	0.0000	0.0000	0.0000	0	0
0	1279.0000	2.0000	0	5	0.0000	0.0000	0.0000	0.0000	0	0
0	1280.0000	2.0000	0	5	0.0000	0.0000	0.0000	0.0000	0	0
0	1281.0000	2.0000	0	5	0.0000	0.0000	0.0000	0.0000	0	0
0	1282.0000	2.0000	0	5	0.0000	0.0000	0.0000	0.0000	0	0
0	1283.0000	2.0000	0	5	0.0000	0.0000	0.0000	0.0000	0	0
0	1284.0000	2.0000	0	5	0.0000	0.0000	0.0000	0.0000	0	0
0	1285.0000	2.0000	0	5	0.0000	0.0000	0.0000	0.0000	0	0
0	1286.0000	2.0000	0	5	0.0000	0.0000	0.0000	0.0000	0	0
0	1287.0000	2.0000	0	5	0.0000	0.0000	0.0000	0.0000	0	0
0	1288.0000	2.0000	0	5	0.0000	0.0000	0.0000	0.0000	0	0
0	1289.0000	2.0000	0	5	0.0000	0.0000	0.0000	0.0000	0	0
0	1290.0000	2.0000	0	5	0.0000	0.0000	0.0000	0.0000	0	0
0	1291.0000	2.0000	0	5	0.0000	0.0000	0.0000	0.0000	0	0
0	1292.0000	2.0000	0	5	0.0000	0.0000	0.0000	0.0000	0	0
0	1293.0000	2.0000	0	5	0.0000	0.0000	0.0000	0.0000	0	0
0	1294.0000	2.0000	0	5	0.0000	0.0000	0.0000	0.0000	0	0
0	1295.0000	2.0000	0	5	0.0000	0.0000	0.0000	0.0000	0	0
0	1296.0000	2.0000	0	5	0.0000	0.0000	0.0000	0.0000	0	0
0	1297.0000	2.0000	0	5	0.0000	0.0000	0.0000	0.0000	0	0
0	1298.0000	2.0000	0	5	0.0000	0.0000	0.0000	0.0000	0	0
0	1299.0000	2.0000	0	5	0.0000	0.0000	0.0000	0.0000	0	0
0	1300.0000	2.0000	0	5	0.0000	0.0000	0.0000	0.0000	0	0
0	1301.0000	2.0000	0	5	0.0000	0.0000	0.0000	0.0000	0	0
0	1302.0000	2.0000	0	5	0.0000	0.0000	0.0000	0.0000	0	0
0	1303.0000	2.0000	0	5	0.0000	0.0000	0.0000	0.0000	0	0
0	1304.0000	2.0000	0	5	0.0000	0.0000	0.0000	0.0000	0	0
0	1305.0000	2.0000	0	5	0.0000	0.0000	0.0000	0.0000	0	0
0	1306.0000	2.0000	0	5	0.0000	0.0000	0.0000	0.0000	0	0
0	1307.0000	2.0000	0	5	0.0000	0.0000	0.0000	0.0000	0	0
0	1308.0000	2.0000	0	5	0.0000	0.0000	0.0000	0.0000	0	0
0	1309.0000	2.0000	0	5	0.0000	0.0000	0.0000	0.0000	0	0
0	1310.0000	2.0000	0	5	0.0000	0.0000	0.0000	0.0000	0	0
0	1311.0000	2.0000	0	5	0.0000	0.0000	0.0000	0.0000	0	0
0	1312.0000	2.0000	0	5	0.0000	0.0000	0.0000	0.0000	0	0
0	1313.0000	2.0000	0	5	0.0000	0.0000	0.0000	0.0000	0	0
0	1314.0000	2.0000	0	5	0.0000	0.0000	0.0000	0.0000	0	0
0	1315.0000	2.0000	0	5	0.0000	0.0000	0.0000	0.0000	0	0
0	1316.0000	2.0000	0	5	0.0000	0.0000	0.0000	0.0000	0	0
0	1317.0000	2.0000	0	5	0.0000	0.0000	0.0000	0.0000	0	0
0	1318.0000	2.0000	0	5	0.0000	0.0000	0.0000	0.0000	0	0
0	1319.0000	2.0000	0	5	0.0000	0.0000	0.0000	0.0000	0	0
0	1320.0000	2.0000	0	5	0.0000	0.0000	0.0000	0.0000	0	0
0	1321.0000	2.0000	0	5	0.0000	0.0000	0.0000	0.0000	0	0
0	1322.0000	2.0000	0	5	0.0000	0.0000	0.0000	0.0000	0	0
0	1323.0000	2.0000	0	5	0.0000	0.0000	0.0000	0.0000	0	0
0	1324.0000	2.0000	0	5	0.0000	0.0000	0.0000	0.0000	0	0
0	1325.0000	2.0000	0	5	0.0000	0.0000	0.0000	0.0000	0	0
0	1326.0000	2.0000	0	5	0.0000	0.0000	0.0000	0.0000	0	0
0	1327.0000	2.0000	0	5	0.0000	0.0000	0.0000	0.0000	0	0
0	1328.0000	2.0000	0	5	0.0000	0.0000	0.0000	0.0000	0	0
0	1329.0000	2.0000	0	5	0.0000	0.0000	0.0000	0.0000	0	0
0	1330.0000	2.0000	0	5	0.0000	0.0000	0.0000	0.0000	0	0
0	1331.0000	2.0000	0	5	0.0000	0.0000	0.0000	0.0000	0	0
0	1332.0000	2.0000	0	5	0.0000	0.0000	0.0000	0.0000	0	0
0	1333.0000	2.0000	0	5	0.0000	0.0000	0.0000	0.0000	0	0
0	1334.0000	2.0000	0	5	0.0000	0.0000	0.0000	0.0000	0	0
0	1335.0000	2.0000	0	5	0.0000	0.0000	0.0000	0.0000	0	0
0	1336.0000	2.0000	0	5	0.0000	0.0000	0.0000	0.0000	0	0
0	1337.0000	2.0000	0	5	0.0000	0.0000	0.0000	0.0000	0	0
0	1338.0000	2.0000	0	5	0.0000	0.0000	0.0000	0.0000	0	0
0	1339.0000	2.0000	0	5	0.0000	0.0000	0.0000	0.0000	0	0
0	1340.0000	2.0000	0	5	0.0000	0.0000	0.0000	0.0000	0	0
0	1341.0000	2.0000	0	5	0.0000	0.0000	0.0000	0.0000	0	0
0	1342.0000	2.0000	0	5	0.0000	0.0000	0.0000	0.0000	0	0
0	1343.0000	2.0000	0	5	0.0000	0.0000	0.0000	0.0000	0	0
0	1344.0000	2.0000	0	5	0.0000	0.0000	0.0000	0.0000	0	0
0	1345.0000	2.0000	0	5	0.0000	0.0000	0.0000	0.0000	0	0
0	1346.0000	2.0000	0	5	0.0000	0.0000	0.0000	0.0000	0	0
0	1347.0000	2.0000	0	5	0.0000	0.0000	0.0000	0.0000	0	0
0	1348.0000	2.0000	0	5	0.0000	0.0000	0.0000	0.0000	0	0
0	1349.0000	2.0000	0	5	0.0000	0.0000	0.0000	0.0000	0	0
0	1350.0000	2.0000	0	5	0.0000	0.0000	0.0000	0.0000	0	0
0	1351.0000	2.0000	0	5	0.0000	0.0000	0.0000	0.0000	0	0
0	1352.0000	2.0000	0	5	0.0000	0.0000	0.0000	0.0000	0	0
0	1353.0000	2.0000	0	5	0.0000	0.0000	0.0000	0.0000	0	0
0	1354.0000	2.0000	0	5	0.0000	0.0000	0.0000	0.0000	0	0
0	1355.0000	2.0000	0	5	0.0000	0.0000	0.0000	0.0000	0	0
0	1356.0000	2.0000	0	5	0.0000	0.0000	0.0000	0.0000	0	0
0	1357.0000	2.0000	0	5	0.0000	0.0000	0.0000	0.0000	0	0
0	1358.0000	2.0000	0	5	0.0000	0.0000	0.0000	0.0000	0	0
0	1359.0000	2.0000	0	5	0.0000	0.0000	0.0000	0.0000	0	0
0	1360.0000	2.0000	0	5	0.0000	0.0000	0.0000	0.0000	0	0
0	1361.0000	2.0000	0	5	0.0000	0.0000	0.0000	0.0000	0	0
0	1362.0000	2.0000	0	5	0.0000	0.0000	0.0000	0.0000	0	0
0	1363.0000	2.0000	0	5	0.0000	0.0000	0.0000	0.0000	0	0
0	1364.0000	2.0000	0	5	0.0000	0.0000	0.0000	0.0000	0	0
0	1365.0000	2.0000	0	5	0.0000	0.0000	0.0000	0.0000	0	0
0	1366.0000	2.0000	0	5	0.0000	0.0000	0.0000	0.0000	0	0
0	1367.0000	2.0000	0	5	0.0000	0.0000	0.0000	0.0000	0	0
0	1368.0000	2.0000	0	5	0.0000	0.0000	0.0000	0.0000	0	0
0	1369.0000	2.0000	0	5	0.0000	0.0000	0.0000	0.0000	0	0
0	1370.0000	2.0000	0	5	0.0000	0.0000	0.0000	0.0000	0	0
0	1371.0000	2.0000	0	5	0.0000	0.0000	0.0000	0.0000	0	0
0	1372.0000	2.0000	0	5	0.0000	0.0000	0.0000	0.0000	0	0
0	1373.0000	2.0000	0	5	0.0000	0.0000	0.0000	0.0000	0	0
0	1374.0000	2.0000	0	5	0.0000	0.0000	0.0000	0.0000	0	0
0	1375.0000	2.0000	0	5	0.0000	0.0000	0.0000	0.0000	0	0
0	1376.0000	2.0000	0	5	0.0000	0.0000	0.0000	0.0000	0	0
0	1377.0000	2.0000	0	5	0.0000	0.0000	0.0000	0.0000	0	0
0	1378.0000	2.0000	0	5	0.0000	0.0000	0.0000	0.0000	0	0
0	1379.0000	2.0000	0	5	0.0000	0.0000	0.0000	0.0000	0	0
0	1380.0000	2.0000	0	5	0.0000	0.0000	0.0000	0.0000	0	0
0	1381.0000	2.0000	0	5	0.0000	0.0000	0.0000	0.0000	0	0
0	1382.0000	2.0000	0	5	0.0000	0.0000	0.0000	0.0000	0	0
0	1383.0000	2.0000	0	5	0.0000	0.0000	0.0000	0.0000	0	0
0	1384.0000	2.0000	0	5	0.0000	0.0000	0.0000	0.0000	0	0
0	1385.0000	2.0000	0	5	0.0000	0.0000	0.0000	0.0000	0	0
0	1386.0000	2.0000	0	5	0.0000	0.0000	0.0000	0.0000	0	0
0	1387.0000	2.0000	0	5	0.0000	0.0000	0.0000	0.0000	0	0
0	1388.0000	2.0000	0	5	0.0000	0.0000	0.0000	0.0000	0	0
0	1389.0000	2.0000	0	5	0.0000	0.0000	0.0000	0.0000	0	0
0	1390.0000	2.0000	0	5	0.0000	0.0000	0.0000	0.0000	0	0
0	1391.0000	2.0000	0	5	0.0000	0.0000	0.0000	0.0000	0	0
0	1392.0000	2.0000	0	5	0.0000	0.0000	0.0000	0.0000	0	0
0	1393.0000	2.0000	0	5	0.0000	0.0000	0.0000	0.0000	0	0
0	1394.0000	2.0000	0	5	0.0000	0.0000	0.0000	0.0000	0	0
0	1395.0000	2.0000	0	5	0.0000	0.0000	0.0000	0.0000	0	0
0	1396.0000	2.0000	0	5	0.0000	0.0000	0.0000	0.0000	0	0
0	1397.0000	2.0000	0	5	0.0000	0.0000	0.0000	0.0000	0	0
0	1398.0000	2.0000	0	5	0.0000	0.0000	0.0000	0.0000	0	0
0	1399.0000	2.0000	0	5	0.0000	0.0000	0.0000	0.0000	0	0
0	1400.0000	2.0000	0	5	0.0000	0.0000	0.0000	0.0000	0	0
0	1401.0000	2.0000	0	5	0.0000	0.0000	0.0000	0.0000	0	0
0	1402.0000	2.0000	0	5	0.0000	0.0000	0.0000	0.0000	0	0
0	1403.0000	2.0000	0	5	0.0000	0.0000	0.0000	0.0000	0	0
0	1404.0000	2.0000	0	5	0.0000	0.0000	0.0000	0.0000	0	0
0	1405.0000	2.0000	0	5	0.0000	0.0000	0.0000	0.0000	0	0
0	0.0000	3.0000	0	5	0.0000	0.0000	0.0000	0.0000	0	0
0	1.0000	3.0000	0	5	0.0000	0.0000	0.0000	0.0000	0	0
0	2.0000	3.0000	0	5	0.0000	0.0000	0.0000	0.0000	0	0
0	3.0000	3.0000	0	5	0.0000	0.0000	0.0000	0.0000	0	0
0	4.0000	3.0000	0	5	0.0000	0.0000	0.0000	0.0000	0	0
0	5.0000	3.0000	0	5	0.0000	0.0000	0.0000	0.0000	0	0
0	6.0000	3.0000	0	5	0.0000	0.0000	0.0000	0.0000	0	0
0	7.0000	3.0000	0	5	0.0000	0.0000	0.0000	0.0000	0	0
0	8.0000	3.0000	0	5	0.0000	0.0000	0.0000	0.0000	0	0
0	9.0000	3.0000	0	5	0.0000	0.0000	0.0000	0.0000	0	0
0	10.0000	3.0000	0	5	0.0000	0.0000	0.0000	0.0000	0	0
0	11.0000	3.0000	0	5	0.0000	0.0000	0.0000	0.0000	0	0
0	12.0000	3.0000	0	5	0.0000	0.0000	0.0000	0.0000	0	0
0	13.0000	3.0000	0	5	0.0000	0.0000	0.0000	0.0000	0	0
0	14.0000	3.0000	0	5	0.0000	0.0000	0.0000	0.0000	0	0
0	15.0000	3.0000	0	5	0.0000	0.0000	0.0000	0.0000	0	0
0	16.0000	3.0000	0	5	0.0000	0.0000	0.0000	0.0000	0	0
0	17.0000	3.0000	0	5	0.0000	0.0000	0.0000	0.0000	0	0
0	18.0000	3.0000	0	5	0.0000	0.0000	0.0000	0.0000	0	0
0	19.0000	3.0000	0	5	0.0000	0.0000	0.0000	0.0000	0	0
0	20.0000	3.0000	0	5	0.0000	0.0000	0.0000	0.0000	0	0
0	21.0000	3.0000	0	5	0.0000	0.0000	0.0000	0.0000	0	0
0	22.0000	3.0000	0	5	0.0000	0.0000	0.0000	0.0000	0	0
0	23.0000	3.0000	0	5	0.0000	0.0000	0.0000	0.0000	0	0
0	24.0000	3.0000	0	5	0.0000	0.0000	0.0000	0.0000	0	0
0	25.0000	3.0000	0	5	0.0000	0.0000	0.0000	0.0000	0	0
0	26.0000	3.0000	0	5	0.0000	0.0000	0.0000	0.0000	0	0
0	27.0000	3.0000	0	5	0.0000	0.0000	0.0000	0.0000	0	0
0	28.0000	3.0000	0	5	0.0000	0.0000	0.0000	0.0000	0	0
0	29.0000	3.0000	0	5	0.0000	0.0000	0.0000	0.0000	0	0
0	30.0000	3.0000	0	5	0.0000	0.0000	0.0000	0.0000	0	0
0	31.0000	3.0000	0	5	0.0000	0.0000	0.0000	0.0000	0	0
0	32.0000	3.0000	0	5	0.0000	0.0000	0.0000	0.0000	0	0
0	33.0000	3.0000	0	5	0.0000	0.0000	0.0000	0.0000	0	0
0	34.0000	3.0000	0	5	0.0000	0.0000	0.0000	0.0000	0	0
0	35.0000	3.0000	0	5	0.0000	0.0000	0.0000	0.0000	0	0
0	36.0000	3.0000	0	5	0.0000	0.0000	0.0000	0.0000	0	0
0	37.0000	3.0000	0	5	0.0000	0.0000	0.0000	0.0000	0	0
0	38.0000	3.0000	0	5	0.0000	0.0000	0.0000	0.0000	0	0
0	39.0000	3.0000	0	5	0.0000	0.0000	0.0000	0.0000	0	0
1	40.0000	3.0000	9	0	175.3432	106.3251	25.1805	0.3042	149	140
1	41.0000	3.0000	9	0	175.1872	106.5920	25.6627	0.5172	144	125
1	42.0000	3.0000	9	0	174.9655	106.3926	26.0890	0.3889	148	139
1	43.0000	3.0000	9	0	174.9356	106.2669	26.3195	0.4769	152	144
1	44.0000	3.0000	9	0	174.9136	106.4363	26.3026	0.4095	157	146
1	45.0000	3.0000	9	0	175.1053	106.2810	26.3720	0.3363	153	142
1	46.0000	3.0000	9	0	174.3902	106.4684	26.1564	0.7107	151	142
1	47.0000	3.0000	9	0	173.7654	107.0389	26.1786	0.5143	155	141
1	48.0000	3.0000	9	0	173.8175	106.8768	26.2845	0.4509	152	145
1	49.0000	3.0000	9	0	173.7064	106.8583	26.3220	0.4117	151	145
1	50.0000	3.0000	9	0	173.6192	106.8507	26.2304	0.4873	151	147
1	51.0000	3.0000	9	0	173.8063	106.8522	26.1390	0.3622	148	150
1	52.0000	3.0000	8	0	173.7090	107.1082	26.1198	0.3744	147	149
1	53.0000	3.0000	9	0	173.5293	106.9750	26.0429	0.3970	150	147
1	54.0000	3.0000	9	0	173.3531	107.0338	25.7034	0.3561	145	142
0	55.0000	3.0000	0	5	0.0000	0.0000	0.0000	0.0000	0	0
0	56.0000	3.0000	0	5	0.0000	0.0000	0.0000	0.0000	0	0
0	57.0000	3.0000	0	5	0.0000	0.0000	0.0000	0.0000	0	0
0	58.0000	3.0000	0	5	0.0000	0.0000	0.0000	0.0000	0	0
0	59.0000	3.0000	0	5	0.0000	0.0000	0.0000	0.0000	0	0
0	60.0000	3.0000	0	5	0.0000	0.0000	0.0000	0.0000	0	0
0	61.0000	3.0000	0	5	0.0000	0.0000	0.0000	0.0000	0	0
0	62.0000	3.0000	0	5	0.0000	0.0000	0.0000	0.0000	0	0
0	63.0000	3.0000	0	5	0.0000	0.0000	0.0000	0.0000	0	0
0	64.0000	3.0000	0	5	0.0000	0.0000	0.0000	0.0000	0	0
0	65.0000	3.0000	0	5	0.0000	0.0000	0.0000	0.0000	0	0
0	66.0000	3.0000	0	5	0.0000	0.0000	0.0000	0.0000	0	0
0	67.0000	3.0000	0	5	0.0000	0.0000	0.0000	0.0000	0	0
0	68.0000	3.0000	0	5	0.0000	0.0000	0.0000	0.0000	0	0
0	69.0000	3.0000	0	5	0.0000	0.0000	0.0000	0.0000	0	0
0	70.0000	3.0000	0	5	0.0000	0.0000	0.0000	0.0000	0	0
0	71.0000	3.0000	0	5	0.0000	0.0000	0.0000	0.0000	0	0
0	72.0000	3.0000	0	5	0.0000	0.0000	0.0000	0.0000	0	0
0	73.0000	3.0000	0	5	0.0000	0.0000	0.0000	0.0000	0	0
0	74.0000	3.0000	0	5	0.0000	0.0000	0.0000	0.0000	0	0
0	75.0000	3.0000	0	5	0.0000	0.0000	0.0000	0.0000	0	0
0	76.0000	3.0000	0	5	0.0000	0.0000	0.0000	0.0000	0	0
0	77.0000	3.0000	0	5	0.0000	0.0000	0.0000	0.0000	0	0
0	78.0000	3.0000	0	5	0.0000	0.0000	0.0000	0.0000	0	0
0	79.0000	3.0000	0	5	0.0000	0.0000	0.0000	0.0000	0	0
0	80.0000	3.0000	0	5	0.0000	0.0000	0.0000	0.0000	0	0
0	81.0000	3.0000	0	5	0.0000	0.0000	0.0000	0.0000	0	0
0	82.0000	3.0000	0	5	0.0000	0.0000	0.0000	0.0000	0	0
0	83.0000	3.0000	0	5	0.0000	0.0000	0.0000	0.0000	0	0
0	84.0000	3.0000	0	5	0.0000	0.0000	0.0000	0.0000	0	0
0	85.0000	3.0000	0	5	0.0000	0.0000	0.0000	0.0000	0	0
0	86.0000	3.0000	0	5	0.0000	0.0000	0.0000	0.0000	0	0
0	87.0000	3.0000	0	5	0.0000	0.0000	0.0000	0.0000	0	0
0	88.0000	3.0000	0	5	0.0000	0.0000	0.0000	0.0000	0	0
0	89.0000	3.0000	0	5	0.0000	0.0000	0.0000	0.0000	0	0
0	90.0000	3.0000	0	5	0.0000	0.0000	0.0000	0.0000	0	0
0	91.0000	3.0000	0	5	0.0000	0.0000	0.0000	0.0000	0	0
0	92.0000	3.0000	0	5	0.0000	0.0000	0.0000	0.0000	0	0
0	93.0000	3.0000	0	5	0.0000	0.0000	0.0000	0.0000	0	0
0	94.0000	3.0000	0	5	0.0000	0.0000	0.0000	0.0000	0	0
0	95.0000	3.0000	0	5	0.0000	0.0000	0.0000	0.0000	0	0
0	96.0000	3.0000	0	5	0.0000	0.0000	0.0000	0.0000	0	0
0	97.0000	3.0000	0	5	0.0000	0.0000	0.0000	0.0000	0	0
0	98.0000	3.0000	0	5	0.0000	0.0000	0.0000	0.0000	0	0
0	99.0000	3.0000	0	5	0.0000	0.0000	0.0000	0.0000	0	0
0	100.0000	3.0000	0	5	0.0000	0.0000	0.0000	0.0000	0	0
0	101.0000	3.0000	0	5	0.0000	0.0000	0.0000	0.0000	0	0
0	102.0000	3.0000	0	5	0.0000	0.0000	0.0000	0.0000	0	0
0	103.0000	3.0000	0	5	0.0000	0.0000	0.0000	0.0000	0	0
0	104.0000	3.0000	0	5	0.0000	0.0000	0.0000	0.0000	0	0
0	105.0000	3.0000	0	5	0.0000	0.0000	0.0000	0.0000	0	0
0	106.0000	3.0000	0	5	0.0000	0.0000	0.0000	0.0000	0	0
0	107.0000	3.0000	0	5	0.0000	0.0000	0.0000	0.0000	0	0
0	108.0000	3.0000	0	5	0.0000	0.0000	0.0000	0.0000	0	0
0	109.0000	3.0000	0	5	0.0000	0.0000	0.0000	0.0000	0	0
0	110.0000	3.0000	0	5	0.0000	0.0000	0.0000	0.0000	0	0
0	111.0000	3.0000	0	5	0.0000	0.0000	0.0000	0.0000	0	0
0	112.0000	3.0000	0	5	0.0000	0.0000	0.0000	0.0000	0	0
0	113.0000	3.0000	0	5	0.0000	0.0000	0.0000	0.0000	0	0
0	114.0000	3.0000	0	5	0.0000	0.0000	0.0000	0.0000	0	0
0	115.0000	3.0000	0	5	0.0000	0.0000	0.0000	0.0000	0	0
0	116.0000	3.0000	0	5	0.0000	0.0000	0.0000	0.0000	0	0
0	117.0000	3.0000	0	5	0.0000	0.0000	0.0000	0.0000	0	0
0	118.0000	3.0000	0	5	0.0000	0.0000	0.0000	0.0000	0	0
0	119.0000	3.0000	0	5	0.0000	0.0000	0.0000	0.0000	0	0
0	120.0000	3.0000	0	5	0.0000	0.0000	0.0000	0.0000	0	0
0	121.0000	3.0000	0	5	0.0000	0.0000	0.0000	0.0000	0	0
0	122.0000	3.0000	0	5	0.0000	0.0000	0.0000	0.0000	0	0
0	123.0000	3.0000	0	5	0.0000	0.0000	0.0000	0.0000	0	0
0	124.0000	3.0000	0	5	0.0000	0.0000	0.0000	0.0000	0	0
0	125.0000	3.0000	0	5	0.0000	0.0000	0.0000	0.0000	0	0
0	126.0000	3.0000	0	5	0.0000	0.0000	0.0000	0.0000	0	0
0	127.0000	3.0000	0	5	0.0000	0.0000	0.0000	0.0000	0	0
0	128.0000	3.0000	0	5	0.0000	0.0000	0.0000	0.0000	0	0
0	129.0000	3.0000	0	5	0.0000	0.0000	0.0000	0.0000	0	0
0	130.0000	3.0000	0	5	0.0000	0.0000	0.0000	0.0000	0	0
0	131.0000	3.0000	0	5	0.0000	0.0000	0.0000	0.0000	0	0
0	132.0000	3.0000	0	5	0.0000	0.0000	0.0000	0.0000	0	0
0	133.0000	3.0000	0	5	0.0000	0.0000	0.0000	0.0000	0	0
0	134.0000	3.0000	0	5	0.0000	0.0000	0.0000	0.0000	0	0
0	135.0000	3.0000	0	5	0.0000	0.0000	0.0000	0.0000	0	0
0	136.0000	3.0000	0	5	0.0000	0.0000	0.0000	0.0000	0	0
0	137.0000	3.0000	0	5	0.0000	0.0000	0.0000	0.0000	0	0
0	138.0000	3.0000	0	5	0.0000	0.0000	0.0000	0.0000	0	0
0	139.0000	3.0000	0	5	0.0000	0.0000	0.0000	0.0000	0	0
0	140.0000	3.0000	0	5	0.0000	0.0000	0.0000	0.0000	0	0
0	141.0000	3.0000	0	5	0.0000	0.0000	0.0000	0.0000	0	0
0	142.0000	3.0000	0	5	0.0000	0.0000	0.0000	0.0000	0	0
0	143.0000	3.0000	0	5	0.0000	0.0000	0.0000	0.0000	0	0
0	144.0000	3.0000	0	5	0.0000	0.0000	0.0000	0.0000	0	0
0	145.0000	3.0000	0	5	0.0000	0.0000	0.0000	0.0000	0	0
0	146.0000	3.0000	0	5	0.0000	0.0000	0.0000	0.0000	0	0
0	147.0000	3.0000	0	5	0.0000	0.0000	0.0000	0.0000	0	0
0	148.0000	3.0000	0	5	0.0000	0.0000	0.0000	0.0000	0	0
0	149.0000	3.0000	0	5	0.0000	0.0000	0.0000	0.0000	0	0
0	150.0000	3.0000	0	5	0.0000	0.0000	0.0000	0.0000	0	0
0	151.0000	3.0000	0	5	0.0000	0.0000	0.0000	0.0000	0	0
0	152.0000	3.0000	0	5	0.0000	0.0000	0.0000	0.0000	0	0
0	153.0000	3.0000	0	5	0.0000	0.0000	0.0000	0.0000	0	0
0	154.0000	3.0000	0	5	0.0000	0.0000	0.0000	0.0000	0	0
0	155.0000	3.0000	0	5	0.0000	0.0000	0.0000	0.0000	0	0
0	156.0000	3.0000	0	5	0.0000	0.0000	0.0000	0.0000	0	0
0	157.0000	3.0000	0	5	0.0000	0.0000	0.0000	0.0000	0	0
0	158.0000	3.0000	0	5	0.0000	0.0000	0.0000	0.0000	0	0
0	159.0000	3.0000	0	5	0.0000	0.0000	0.0000	0.0000	0	0
0	160.0000	3.0000	0	5	0.0000	0.0000	0.0000	0.0000	0	0
0	161.0000	3.0000	0	5	0.0000	0.0000	0.0000	0.0000	0	0
0	162.0000	3.0000	0	5	0.0000	0.0000	0.0000	0.0000	0	0
0	163.0000	3.0000	0	5	0.0000	0.0000	0.0000	0.0000	0	0
0	164.0000	3.0000	0	5	0.0000	0.0000	0.0000	0.0000	0	0
0	165.0000	3.0000	0	5	0.0000	0.0000	0.0000	0.0000	0	0
0	166.0000	3.0000	0	5	0.0000	0.0000	0.0000	0.0000	0	0
0	167.0000	3.0000	0	5	0.0000	0.0000	0.0000	0.0000	0	0
0	168.0000	3.0000	0	5	0.0000	0.0000	0.0000	0.0000	0	0
0	169.0000	3.0000	0	5	0.0000	0.0000	0.0000	0.0000	0	0
0	170.0000	3.0000	0	5	0.0000	0.0000	0.0000	0.0000	0	0
0	171.0000	3.0000	0	5	0.0000	0.0000	0.0000	0.0000	0	0
0	172.0000	3.0000	0	5	0.0000	0.0000	0.0000	0.0000	0	0
0	173.0000	3.0000	0	5	0.0000	0.0000	0.0000	0.0000	0	0
0	174.0000	3.0000	0	5	0.0000	0.0000	0.0000	0.0000	0	0
0	175.0000	3.0000	0	5	0.0000	0.0000	0.0000	0.0000	0	0
0	176.0000	3.0000	0	5	0.0000	0.0000	0.0000	0.0000	0	0
0	177.0000	3.0000	0	5	0.0000	0.0000	0.0000	0.0000	0	0
0	178.0000	3.0000	0	5	0.0000	0.0000	0.0000	0.0000	0	0
0	179.0000	3.0000	0	5	0.0000	0.0000	0.0000	0.0000	0	0
0	180.0000	3.0000	0	5	0.0000	0.0000	0.0000	0.0000	0	0
0	181.0000	3.0000	0	5	0.0000	0.0000	0.0000	0.0000	0	0
0	182.0000	3.0000	0	5	0.0000	0.0000	0.0000	0.0000	0	0
0	183.0000	3.0000	0	5	0.0000	0.0000	0.0000	0.0000	0	0
0	184.0000	3.0000	0	5	0.0000	0.0000	0.0000	0.0000	0	0
0	185.0000	3.0000	0	5	0.0000	0.0000	0.0000	0.0000	0	0
0	186.0000	3.0000	0	5	0.0000	0.0000	0.0000	0.0000	0	0
0	187.0000	3.0000	0	5	0.0000	0.0000	0.0000	0.0000	0	0
0	188.0000	3.0000	0	5	0.0000	0.0000	0.0000	0.0000	0	0
0	189.0000	3.0000	0	5	0.0000	0.0000	0.0000	0.0000	0	0
0	190.0000	3.0000	0	5	0.0000	0.0000	0.0000	0.0000	0	0
0	191.0000	3.0000	0	5	0.0000	0.0000	0.0000	0.0000	0	0
0	192.0000	3.0000	0	5	0.0000	0.0000	0.0000	0.0000	0	0
0	193.0000	3.0000	0	5	0.0000	0.0000	0.0000	0.0000	0	0
0	194.0000	3.0000	0	5	0.0000	0.0000	0.0000	0.0000	0	0
0	195.0000	3.0000	0	5	0.0000	0.0000	0.0000	0.0000	0	0
0	196.0000	3.0000	0	5	0.0000	0.0000	0.0000	0.0000	0	0
0	197.0000	3.0000	0	5	0.0000	0.0000	0.0000	0.0000	0	0
0	198.0000	3.0000	0	5	0.0000	0.0000	0.0000	0.0000	0	0
0	199.0000	3.0000	0	5	0.0000	0.0000	0.0000	0.0000	0	0
0	200.0000	3.0000	0	5	0.0000	0.0000	0.0000	0.0000	0	0
0	201.0000	3.0000	0	5	0.0000	0.0000	0.0000	0.0000	0	0
0	202.0000	3.0000	0	5	0.0000	0.0000	0.0000	0.0000	0	0
0	203.0000	3.0000	0	5	0.0000	0.0000	0.0000	0.0000	0	0
0	204.0000	3.0000	0	5	0.0000	0.0000	0.0000	0.0000	0	0
0	205.0000	3.0000	0	5	0.0000	0.0000	0.0000	0.0000	0	0
0	206.0000	3.0000	0	5	0.0000	0.0000	0.0000	0.0000	0	0
0	207.0000	3.0000	0	5	0.0000	0.0000	0.0000	0.0000	0	0
0	208.0000	3.0000	0	5	0.0000	0.0000	0.0000	0.0000	0	0
0	209.0000	3.0000	0	5	0.0000	0.0000	0.0000	0.0000	0	0
0	210.0000	3.0000	0	5	0.0000	0.0000	0.0000	0.0000	0	0
0	211.0000	3.0000	0	5	0.0000	0.0000	0.0000	0.0000	0	0
0	212.0000	3.0000	0	5	0.0000	0.0000	0.0000	0.0000	0	0
0	213.0000	3.0000	0	5	0.0000	0.0000	0.0000	0.0000	0	0
0	214.0000	3.0000	0	5	0.0000	0.0000	0.0000	0.0000	0	0
0	215.0000	3.0000	0	5	0.0000	0.0000	0.0000	0.0000	0	0
0	216.0000	3.0000	0	5	0.0000	0.0000	0.0000	0.0000	0	0
0	217.0000	3.0000	0	5	0.0000	0.0000	0.0000	0.0000	0	0
0	218.0000	3.0000	0	5	0.0000	0.0000	0.0000	0.0000	0	0
0	219.0000	3.0000	0	5	0.0000	0.0000	0.0000	0.0000	0	0
0	220.0000	3.0000	0	5	0.0000	0.0000	0.0000	0.0000	0	0
0	221.0000	3.0000	0	5	0.0000	0.0000	0.0000	0.0000	0	0
0	222.0000	3.0000	0	5	0.0000	0.0000	0.0000	0.0000	0	0
0	223.0000	3.0000	0	5	0.0000	0.0000	0.0000	0.0000	0	0
0	224.0000	3.0000	0	5	0.0000	0.0000	0.0000	0.0000	0	0
0	225.0000	3.0000	0	5	0.0000	0.0000	0.0000	0.0000	0	0
0	226.0000	3.0000	0	5	0.0000	0.0000	0.0000	0.0000	0	0
0	227.0000	3.0000	0	5	0.0000	0.0000	0.0000	0.0000	0	0
0	228.0000	3.0000	0	5	0.0000	0.0000	0.0000	0.0000	0	0
0	229.0000	3.0000	0	5	0.0000	0.0000	0.0000	0.0000	0	0
0	230.0000	3.0000	0	5	0.0000	0.0000	0.0000	0.0000	0	0
0	231.0000	3.0000	0	5	0.0000	0.0000	0.0000	0.0000	0	0
0	232.0000	3.0000	0	5	0.0000	0.0000	0.0000	0.0000	0	0
0	233.0000	3.0000	0	5	0.0000	0.0000	0.0000	0.0000	0	0
0	234.0000	3.0000	0	5	0.0000	0.0000	0.0000	0.0000	0	0
0	235.0000	3.0000	0	5	0.0000	0.0000	0.0000	0.0000	0	0
0	236.0000	3.0000	0	5	0.0000	0.0000	0.0000	0.0000	0	0
0	237.0000	3.0000	0	5	0.0000	0.0000	0.0000	0.0000	0	0
0	238.0000	3.0000	0	5	0.0000	0.0000	0.0000	0.0000	0	0
0	239.0000	3.0000	0	5	0.0000	0.0000	0.0000	0.0000	0	0
0	240.0000	3.0000	0	5	0.0000	0.0000	0.0000	0.0000	0	0
0	241.0000	3.0000	0	5	0.0000	0.0000	0.0000	0.0000	0	0
0	242.0000	3.0000	0	5	0.0000	0.0000	0.0000	0.0000	0	0
0	243.0000	3.0000	0	5	0.0000	0.0000	0.0000	0.0000	0	0
0	244.0000	3.0000	0	5	0.0000	0.0000	0.0000	0.0000	0	0
0	245.0000	3.0000	0	5	0.0000	0.0000	0.0000	0.0000	0	0
0	246.0000	3.0000	0	5	0.0000	0.0000	0.0000	0.0000	0	0
0	247.0000	3.0000	0	5	0.0000	0.0000	0.0000	0.0000	0	0
0	248.0000	3.0000	0	5	0.0000	0.0000	0.0000	0.0000	0	0
0	249.0000	3.0000	0	5	0.0000	0.0000	0.0000	0.0000	0	0
0	250.0000	3.0000	0	5	0.0000	0.0000	0.0000	0.0000	0	0
0	251.0000	3.0000	0	5	0.0000	0.0000	0.0000	0.0000	0	0
0	252.0000	3.0000	0	5	0.0000	0.0000	0.0000	0.0000	0	0
0	253.0000	3.0000	0	5	0.0000	0.0000	0.0000	0.0000	0	0
0	254.0000	3.0000	0	5	0.0000	0.0000	0.0000	0.0000	0	0
0	255.0000	3.0000	0	5	0.0000	0.0000	0.0000	0.0000	0	0
0	256.0000	3.0000	0	5	0.0000	0.0000	0.0000	0.0000	0	0
0	257.0000	3.0000	0	5	0.0000	0.0000	0.0000	0.0000	0	0
0	258.0000	3.0000	0	5	0.0000	0.0000	0.0000	0.0000	0	0
0	259.0000	3.0000	0	5	0.0000	0.0000	0.0000	0.0000	0	0
0	260.0000	3.0000	0	5	0.0000	0.0000	0.0000	0.0000	0	0
0	261.0000	3.0000	0	5	0.0000	0.0000	0.0000	0.0000	0	0
0	262.0000	3.0000	0	5	0.0000	0.0000	0.0000	0.0000	0	0
0	263.0000	3.0000	0	5	0.0000	0.0000	0.0000	0.0000	0	0
0	264.0000	3.0000	0	5	0.0000	0.0000	0.0000	0.0000	0	0
0	265.0000	3.0000	0	5	0.0000	0.0000	0.0000	0.0000	0	0
0	266.0000	3.0000	0	5	0.0000	0.0000	0.0000	0.0000	0	0
0	267.0000	3.0000	0	5	0.0000	0.0000	0.0000	0.0000	0	0
0	268.0000	3.0000	0	5	0.0000	0.0000	0.0000	0.0000	0	0
0	269.0000	3.0000	0	5	0.0000	0.0000	0.0000	0.0000	0	0
0	270.0000	3.0000	0	5	0.0000	0.0000	0.0000	0.0000	0	0
0	271.0000	3.0000	0	5	0.0000	0.0000	0.0000	0.0000	0	0
0	272.0000	3.0000	0	5	0.0000	0.0000	0.0000	0.0000	0	0
0	273.0000	3.0000	0	5	0.0000	0.0000	0.0000	0.0000	0	0
0	274.0000	3.0000	0	5	0.0000	0.0000	0.0000	0.0000	0	0
0	275.0000	3.0000	0	5	0.0000	0.0000	0.0000	0.0000	0	0
0	276.0000	3.0000	0	5	0.0000	0.0000	0.0000	0.0000	0	0
0	277.0000	3.0000	0	5	0.0000	0.0000	0.0000	0.0000	0	0
0	278.0000	3.0000	0	5	0.0000	0.0000	0.0000	0.0000	0	0
0	279.0000	3.0000	0	5	0.0000	0.0000	0.0000	0.0000	0	0
0	280.0000	3.0000	0	5	0.0000	0.0000	0.0000	0.0000	0	0
0	281.0000	3.0000	0	5	0.0000	0.0000	0.0000	0.0000	0	0
0	282.0000	3.0000	0	5	0.0000	0.0000	0.0000	0.0000	0	0
0	283.0000	3.0000	0	5	0.0000	0.0000	0.0000	0.0000	0	0
0	284.0000	3.0000	0	5	0.0000	0.0000	0.0000	0.0000	0	0
0	285.0000	3.0000	0	5	0.0000	0.0000	0.0000	0.0000	0	0
0	286.0000	3.0000	0	5	0.0000	0.0000	0.0000	0.0000	0	0
0	287.0000	3.0000	0	5	0.0000	0.0000	0.0000	0.0000	0	0
0	288.0000	3.0000	0	5	0.0000	0.0000	0.0000	0.0000	0	0
0	289.0000	3.0000	0	5	0.0000	0.0000	0.0000	0.0000	0	0
0	290.0000	3.0000	0	5	0.0000	0.0000	0.0000	0.0000	0	0
0	291.0000	3.0000	0	5	0.0000	0.0000	0.0000	0.0000	0	0
0	292.0000	3.0000	0	5	0.0000	0.0000	0.0000	0.0000	0	0
0	293.0000	3.0000	0	5	0.0000	0.0000	0.0000	0.0000	0	0
0	294.0000	3.0000	0	5	0.0000	0.0000	0.0000	0.0000	0	0
0	295.0000	3.0000	0	5	0.0000	0.0000	0.0000	0.0000	0	0
0	296.0000	3.0000	0	5	0.0000	0.0000	0.0000	0.0000	0	0
0	297.0000	3.0000	0	5	0.0000	0.0000	0.0000	0.0000	0	0
0	298.0000	3.0000	0	5	0.0000	0.0000	0.0000	0.0000	0	0
0	299.0000	3.0000	0	5	0.0000	0.0000	0.0000	0.0000	0	0
0	300.0000	3.0000	0	5	0.0000	0.0000	0.0000	0.0000	0	0
0	301.0000	3.0000	0	5	0.0000	0.0000	0.0000	0.0000	0	0
0	302.0000	3.0000	0	5	0.0000	0.0000	0.0000	0.0000	0	0
0	303.0000	3.0000	0	5	0.0000	0.0000	0.0000	0.0000	0	0
0	304.0000	3.0000	0	5	0.0000	0.0000	0.0000	0.0000	0	0
0	305.0000	3.0000	0	5	0.0000	0.0000	0.0000	0.0000	0	0
0	306.0000	3.0000	0	5	0.0000	0.0000	0.0000	0.0000	0	0
0	307.0000	3.0000	0	5	0.0000	0.0000	0.0000	0.0000	0	0
0	308.0000	3.0000	0	5	0.0000	0.0000	0.0000	0.0000	0	0
0	309.0000	3.0000	0	5	0.0000	0.0000	0.0000	0.0000	0	0
0	310.0000	3.0000	0	5	0.0000	0.0000	0.0000	0.0000	0	0
0	311.0000	3.0000	0	5	0.0000	0.0000	0.0000	0.0000	0	0
0	312.0000	3.0000	0	5	0.0000	0.0000	0.0000	0.0000	0	0
0	313.0000	3.0000	0	5	0.0000	0.0000	0.0000	0.0000	0	0
0	314.0000	3.0000	0	5	0.0000	0.0000	0.0000	0.0000	0	0
0	315.0000	3.0000	0	5	0.0000	0.0000	0.0000	0.0000	0	0
0	316.0000	3.0000	0	5	0.0000	0.0000	0.0000	0.0000	0	0
0	317.0000	3.0000	0	5	0.0000	0.0000	0.0000	0.0000	0	0
0	318.0000	3.0000	0	5	0.0000	0.0000	0.0000	0.0000	0	0
0	319.0000	3.0000	0	5	0.0000	0.0000	0.0000	0.0000	0	0
0	320.0000	3.0000	0	5	0.0000	0.0000	0.0000	0.0000	0	0
0	321.0000	3.0000	0	5	0.0000	0.0000	0.0000	0.0000	0	0
0	322.0000	3.0000	0	5	0.0000	0.0000	0.0000	0.0000	0	0
0	323.0000	3.0000	0	5	0.0000	0.0000	0.0000	0.0000	0	0
0	324.0000	3.0000	0	5	0.0000	0.0000	0.0000	0.0000	0	0
0	325.0000	3.0000	0	5	0.0000	0.0000	0.0000	0.0000	0	0
0	326.0000	3.0000	0	5	0.0000	0.0000	0.0000	0.0000	0	0
0	327.0000	3.0000	0	5	0.0000	0.0000	0.0000	0.0000	0	0
0	328.0000	3.0000	0	5	0.0000	0.0000	0.0000	0.0000	0	0
0	329.0000	3.0000	0	5	0.0000	0.0000	0.0000	0.0000	0	0
0	330.0000	3.0000	0	5	0.0000	0.0000	0.0000	0.0000	0	0
0	331.0000	3.0000	0	5	0.0000	0.0000	0.0000	0.0000	0	0
0	332.0000	3.0000	0	5	0.0000	0.0000	0.0000	0.0000	0	0
0	333.0000	3.0000	0	5	0.0000	0.0000	0.0000	0.0000	0	0
0	334.0000	3.0000	0	5	0.0000	0.0000	0.0000	0.0000	0	0
0	335.0000	3.0000	0	5	0.0000	0.0000	0.0000	0.0000	0	0
0	336.0000	3.0000	0	5	0.0000	0.0000	0.0000	0.0000	0	0
0	337.0000	3.0000	0	5	0.0000	0.0000	0.0000	0.0000	0	0
0	338.0000	3.0000	0	5	0.0000	0.0000	0.0000	0.0000	0	0
0	339.0000	3.0000	0	5	0.0000	0.0000	0.0000	0.0000	0	0
0	340.0000	3.0000	0	5	0.0000	0.0000	0.0000	0.0000	0	0
0	341.0000	3.0000	0	5	0.0000	0.0000	0.0000	0.0000	0	0
0	342.0000	3.0000	0	5	0.0000	0.0000	0.0000	0.0000	0	0
0	343.0000	3.0000	0	5	0.0000	0.0000	0.0000	0.0000	0	0
0	344.0000	3.0000	0	5	0.0000	0.0000	0.0000	0.0000	0	0
0	345.0000	3.0000	0	5	0.0000	0.0000	0.0000	0.0000	0	0
0	346.0000	3.0000	0	5	0.0000	0.0000	0.0000	0.0000	0	0
0	347.0000	3.0000	0	5	0.0000	0.0000	0.0000	0.0000	0	0
0	348.0000	3.0000	0	5	0.0000	0.0000	0.0000	0.0000	0	0
0	349.0000	3.0000	0	5	0.0000	0.0000	0.0000	0.0000	0	0
0	350.0000	3.0000	0	5	0.0000	0.0000	0.0000	0.0000	0	0
0	351.0000	3.0000	0	5	0.0000	0.0000	0.0000	0.0000	0	0
0	352.0000	3.0000	0	5	0.0000	0.0000	0.0000	0.0000	0	0
0	353.0000	3.0000	0	5	0.0000	0.0000	0.0000	0.0000	0	0
0	354.0000	3.0000	0	5	0.0000	0.0000	0.0000	0.0000	0	0
0	355.0000	3.0000	0	5	0.0000	0.0000	0.0000	0.0000	0	0
0	356.0000	3.0000	0	5	0.0000	0.0000	0.0000	0.0000	0	0
0	357.0000	3.0000	0	5	0.0000	0.0000	0.0000	0.0000	0	0
0	358.0000	3.0000	0	5	0.0000	0.0000	0.0000	0.0000	0	0
0	359.0000	3.0000	0	5	0.0000	0.0000	0.0000	0.0000	0	0
0	360.0000	3.0000	0	5	0.0000	0.0000	0.0000	0.0000	0	0
0	361.0000	3.0000	0	5	0.0000	0.0000	0.0000	0.0000	0	0
0	362.0000	3.0000	0	5	0.0000	0.0000	0.0000	0.0000	0	0
0	363.0000	3.0000	0	5	0.0000	0.0000	0.0000	0.0000	0	0
0	364.0000	3.0000	0	5	0.0000	0.0000	0.0000	0.0000	0	0
0	365.0000	3.0000	0	5	0.0000	0.0000	0.0000	0.0000	0	0
0	366.0000	3.0000	0	5	0.0000	0.0000	0.0000	0.0000	0	0
0	367.0000	3.0000	0	5	0.0000	0.0000	0.0000	0.0000	0	0
0	368.0000	3.0000	0	5	0.0000	0.0000	0.0000	0.0000	0	0
0	369.0000	3.0000	0	5	0.0000	0.0000	0.0000	0.0000	0	0
0	370.0000	3.0000	0	5	0.0000	0.0000	0.0000	0.0000	0	0
0	371.0000	3.0000	0	5	0.0000	0.0000	0.0000	0.0000	0	0
0	372.0000	3.0000	0	5	0.0000	0.0000	0.0000	0.0000	0	0
0	373.0000	3.0000	0	5	0.0000	0.0000	0.0000	0.0000	0	0
0	374.0000	3.0000	0	5	0.0000	0.0000	0.0000	0.0000	0	0
0	375.0000	3.0000	0	5	0.0000	0.0000	0.0000	0.0000	0	0
0	376.0000	3.0000	0	5	0.0000	0.0000	0.0000	0.0000	0	0
0	377.0000	3.0000	0	5	0.0000	0.0000	0.0000	0.0000	0	0
0	378.0000	3.0000	0	5	0.0000	0.0000	0.0000	0.0000	0	0
0	379.0000	3.0000	0	5	0.0000	0.0000	0.0000	0.0000	0	0
0	380.0000	3.0000	0	5	0.0000	0.0000	0.0000	0.0000	0	0
0	381.0000	3.0000	0	5	0.0000	0.0000	0.0000	0.0000	0	0
0	382.0000	3.0000	0	5	0.0000	0.0000	0.0000	0.0000	0	0
0	383.0000	3.0000	0	5	0.0000	0.0000	0.0000	0.0000	0	0
0	384.0000	3.0000	0	5	0.0000	0.0000	0.0000	0.0000	0	0
0	385.0000	3.0000	0	5	0.0000	0.0000	0.0000	0.0000	0	0
0	386.0000	3.0000	0	5	0.0000	0.0000	0.0000	0.0000	0	0
0	387.0000	3.0000	0	5	0.0000	0.0000	0.0000	0.0000	0	0
0	388.0000	3.0000	0	5	0.0000	0.0000	0.0000	0.0000	0	0
0	389.0000	3.0000	0	5	0.0000	0.0000	0.0000	0.0000	0	0
0	390.0000	3.0000	0	5	0.0000	0.0000	0.0000	0.0000	0	0
0	391.0000	3.0000	0	5	0.0000	0.0000	0.0000	0.0000	0	0
0	392.0000	3.0000	0	5	0.0000	0.0000	0.0000	0.0000	0	0
0	393.0000	3.0000	0	5	0.0000	0.0000	0.0000	0.0000	0	0
0	394.0000	3.0000	0	5	0.0000	0.0000	0.0000	0.0000	0	0
0	395.0000	3.0000	0	5	0.0000	0.0000	0.0000	0.0000	0	0
0	396.0000	3.0000	0	5	0.0000	0.0000	0.0000	0.0000	0	0
0	397.0000	3.0000	0	5	0.0000	0.0000	0.0000	0.0000	0	0
0	398.0000	3.0000	0	5	0.0000	0.0000	0.0000	0.0000	0	0
0	399.0000	3.0000	0	5	0.0000	0.0000	0.0000	0.0000	0	0
0	400.0000	3.0000	0	5	0.0000	0.0000	0.0000	0.0000	0	0
0	401.0000	3.0000	0	5	0.0000	0.0000	0.0000	0.0000	0	0
0	402.0000	3.0000	0	5	0.0000	0.0000	0.0000	0.0000	0	0
0	403.0000	3.0000	0	5	0.0000	0.0000	0.0000	0.0000	0	0
0	404.0000	3.0000	0	5	0.0000	0.0000	0.0000	0.0000	0	0
0	405.0000	3.0000	0	5	0.0000	0.0000	0.0000	0.0000	0	0
0	406.0000	3.0000	0	5	0.0000	0.0000	0.0000	0.0000	0	0
0	407.0000	3.0000	0	5	0.0000	0.0000	0.0000	0.0000	0	0
0	408.0000	3.0000	0	5	0.0000	0.0000	0.0000	0.0000	0	0
0	409.0000	3.0000	0	5	0.0000	0.0000	0.0000	0.0000	0	0
0	410.0000	3.0000	0	5	0.0000	0.0000	0.0000	0.0000	0	0
0	411.0000	3.0000	0	5	0.0000	0.0000	0.0000	0.0000	0	0
0	412.0000	3.0000	0	5	0.0000	0.0000	0.0000	0.0000	0	0
0	413.0000	3.0000	0	5	0.0000	0.0000	0.0000	0.0000	0	0
0	414.0000	3.0000	0	5	0.0000	0.0000	0.0000	0.0000	0	0
0	415.0000	3.0000	0	5	0.0000	0.0000	0.0000	0.0000	0	0
0	416.0000	3.0000	0	5	0.0000	0.0000	0.0000	0.0000	0	0
0	417.0000	3.0000	0	5	0.0000	0.0000	0.0000	0.0000	0	0
0	418.0000	3.0000	0	5	0.0000	0.0000	0.0000	0.0000	0	0
0	419.0000	3.0000	0	5	0.0000	0.0000	0.0000	0.0000	0	0
0	420.0000	3.0000	0	5	0.0000	0.0000	0.0000	0.0000	0	0
0	421.0000	3.0000	0	5	0.0000	0.0000	0.0000	0.0000	0	0
0	422.0000	3.0000	0	5	0.0000	0.0000	0.0000	0.0000	0	0
0	423.0000	3.0000	0	5	0.0000	0.0000	0.0000	0.0000	0	0
0	424.0000	3.0000	0	5	0.0000	0.0000	0.0000	0.0000	0	0
0	425.0000	3.0000	0	5	0.0000	0.0000	0.0000	0.0000	0	0
0	426.0000	3.0000	0	5	0.0000	0.0000	0.0000	0.0000	0	0
0	427.0000	3.0000	0	5	0.0000	0.0000	0.0000	0.0000	0	0
0	428.0000	3.0000	0	5	0.0000	0.0000	0.0000	0.0000	0	0
0	429.0000	3.0000	0	5	0.0000	0.0000	0.0000	0.0000	0	0
0	430.0000	3.0000	0	5	0.0000	0.0000	0.0000	0.0000	0	0
0	431.0000	3.0000	0	5	0.0000	0.0000	0.0000	0.0000	0	0
0	432.0000	3.0000	0	5	0.0000	0.0000	0.0000	0.0000	0	0
0	433.0000	3.0000	0	5	0.0000	0.0000	0.0000	0.0000	0	0
0	434.0000	3.0000	0	5	0.0000	0.0000	0.0000	0.0000	0	0
0	435.0000	3.0000	0	5	0.0000	0.0000	0.0000	0.0000	0	0
0	436.0000	3.0000	0	5	0.0000	0.0000	0.0000	0.0000	0	0
0	437.0000	3.0000	0	5	0.0000	0.0000	0.0000	0.0000	0	0
0	438.0000	3.0000	0	5	0.0000	0.0000	0.0000	0.0000	0	0
0	439.0000	3.0000	0	5	0.0000	0.0000	0.0000	0.0000	0	0
0	440.0000	3.0000	0	5	0.0000	0.0000	0.0000	0.0000	0	0
0	441.0000	3.0000	0	5	0.0000	0.0000	0.0000	0.0000	0	0
0	442.0000	3.0000	0	5	0.0000	0.0000	0.0000	0.0000	0	0
0	443.0000	3.0000	0	5	0.0000	0.0000	0.0000	0.0000	0	0
0	444.0000	3.0000	0	5	0.0000	0.0000	0.0000	0.0000	0	0
0	445.0000	3.0000	0	5	0.0000	0.0000	0.0000	0.0000	0	0
0	446.0000	3.0000	0	5	0.0000	0.0000	0.0000	0.0000	0	0
0	447.0000	3.0000	0	5	0.0000	0.0000	0.0000	0.0000	0	0
0	448.0000	3.0000	0	5	0.0000	0.0000	0.0000	0.0000	0	0
0	449.0000	3.0000	0	5	0.0000	0.0000	0.0000	0.0000	0	0
0	450.0000	3.0000	0	5	0.0000	0.0000	0.0000	0.0000	0	0
0	451.0000	3.0000	0	5	0.0000	0.0000	0.0000	0.0000	0	0
0	452.0000	3.0000	0	5	0.0000	0.0000	0.0000	0.0000	0	0
0	453.0000	3.0000	0	5	0.0000	0.0000	0.0000	0.0000	0	0
0	454.0000	3.0000	0	5	0.0000	0.0000	0.0000	0.0000	0	0
0	455.0000	3.0000	0	5	0.0000	0.0000	0.0000	0.0000	0	0
0	456.0000	3.0000	0	5	0.0000	0.0000	0.0000	0.0000	0	0
0	457.0000	3.0000	0	5	0.0000	0.0000	0.0000	0.0000	0	0
0	458.0000	3.0000	0	5	0.0000	0.0000	0.0000	0.0000	0	0
0	459.0000	3.0000	0	5	0.0000	0.0000	0.0000	0.0000	0	0
0	460.0000	3.0000	0	5	0.0000	0.0000	0.0000	0.0000	0	0
0	461.0000	3.0000	0	5	0.0000	0.0000	0.0000	0.0000	0	0
0	462.0000	3.0000	0	5	0.0000	0.0000	0.0000	0.0000	0	0
0	463.0000	3.0000	0	5	0.0000	0.0000	0.0000	0.0000	0	0
0	464.0000	3.0000	0	5	0.0000	0.0000	0.0000	0.0000	0	0
0	465.0000	3.0000	0	5	0.0000	0.0000	0.0000	0.0000	0	0
0	466.0000	3.0000	0	5	0.0000	0.0000	0.0000	0.0000	0	0
0	467.0000	3.0000	0	5	0.0000	0.0000	0.0000	0.0000	0	0
0	468.0000	3.0000	0	5	0.0000	0.0000	0.0000	0.0000	0	0
0	469.0000	3.0000	0	5	0.0000	0.0000	0.0000	0.0000	0	0
0	470.0000	3.0000	0	5	0.0000	0.0000	0.0000	0.0000	0	0
0	471.0000	3.0000	0	5	0.0000	0.0000	0.0000	0.0000	0	0
0	472.0000	3.0000	0	5	0.0000	0.0000	0.0000	0.0000	0	0
0	473.0000	3.0000	0	5	0.0000	0.0000	0.0000	0.0000	0	0
0	474.0000	3.0000	0	5	0.0000	0.0000	0.0000	0.0000	0	0
0	475.0000	3.0000	0	5	0.0000	0.0000	0.0000	0.0000	0	0
0	476.0000	3.0000	0	5	0.0000	0.0000	0.0000	0.0000	0	0
0	477.0000	3.0000	0	5	0.0000	0.0000	0.0000	0.0000	0	0
0	478.0000	3.0000	0	5	0.0000	0.0000	0.0000	0.0000	0	0
0	479.0000	3.0000	0	5	0.0000	0.0000	0.0000	0.0000	0	0
0	480.0000	3.0000	0	5	0.0000	0.0000	0.0000	0.0000	0	0
0	481.0000	3.0000	0	5	0.0000	0.0000	0.0000	0.0000	0	0
0	482.0000	3.0000	0	5	0.0000	0.0000	0.0000	0.0000	0	0
0	483.0000	3.0000	0	5	0.0000	0.0000	0.0000	0.0000	0	0
0	484.0000	3.0000	0	5	0.0000	0.0000	0.0000	0.0000	0	0
0	485.0000	3.0000	0	5	0.0000	0.0000	0.0000	0.0000	0	0
0	486.0000	3.0000	0	5	0.0000	0.0000	0.0000	0.0000	0	0
0	487.0000	3.0000	0	5	0.0000	0.0000	0.0000	0.0000	0	0
0	488.0000	3.0000	0	5	0.0000	0.0000	0.0000	0.0000	0	0
0	489.0000	3.0000	0	5	0.0000	0.0000	0.0000	0.0000	0	0
0	490.0000	3.0000	0	5	0.0000	0.0000	0.0000	0.0000	0	0
0	491.0000	3.0000	0	5	0.0000	0.0000	0.0000	0.0000	0	0
0	492.0000	3.0000	0	5	0.0000	0.0000	0.0000	0.0000	0	0
0	493.0000	3.0000	0	5	0.0000	0.0000	0.0000	0.0000	0	0
0	494.0000	3.0000	0	5	0.0000	0.0000	0.0000	0.0000	0	0
0	495.0000	3.0000	0	5	0.0000	0.0000	0.0000	0.0000	0	0
0	496.0000	3.0000	0	5	0.0000	0.0000	0.0000	0.0000	0	0
0	497.0000	3.0000	0	5	0.0000	0.0000	0.0000	0.0000	0	0
0	498.0000	3.0000	0	5	0.0000	0.0000	0.0000	0.0000	0	0
0	499.0000	3.0000	0	5	0.0000	0.0000	0.0000	0.0000	0	0
0	500.0000	3.0000	0	5	0.0000	0.0000	0.0000	0.0000	0	0
0	501.0000	3.0000	0	5	0.0000	0.0000	0.0000	0.0000	0	0
0	502.0000	3.0000	0	5	0.0000	0.0000	0.0000	0.0000	0	0
0	503.0000	3.0000	0	5	0.0000	0.0000	0.0000	0.0000	0	0
0	504.0000	3.0000	0	5	0.0000	0.0000	0.0000	0.0000	0	0
0	505.0000	3.0000	0	5	0.0000	0.0000	0.0000	0.0000	0	0
0	506.0000	3.0000	0	5	0.0000	0.0000	0.0000	0.0000	0	0
0	507.0000	3.0000	0	5	0.0000	0.0000	0.0000	0.0000	0	0
0	508.0000	3.0000	0	5	0.0000	0.0000	0.0000	0.0000	0	0
0	509.0000	3.0000	0	5	0.0000	0.0000	0.0000	0.0000	0	0
0	510.0000	3.0000	0	5	0.0000	0.0000	0.0000	0.0000	0	0
0	511.0000	3.0000	0	5	0.0000	0.0000	0.0000	0.0000	0	0
0	512.0000	3.0000	0	5	0.0000	0.0000	0.0000	0.0000	0	0
0	513.0000	3.0000	0	5	0.0000	0.0000	0.0000	0.0000	0	0
0	514.0000	3.0000	0	5	0.0000	0.0000	0.0000	0.0000	0	0
0	515.0000	3.0000	0	5	0.0000	0.0000	0.0000	0.0000	0	0
0	516.0000	3.0000	0	5	0.0000	0.0000	0.0000	0.0000	0	0
0	517.0000	3.0000	0	5	0.0000	0.0000	0.0000	0.0000	0	0
0	518.0000	3.0000	0	5	0.0000	0.0000	0.0000	0.0000	0	0
0	519.0000	3.0000	0	5	0.0000	0.0000	0.0000	0.0000	0	0
0	520.0000	3.0000	0	5	0.0000	0.0000	0.0000	0.0000	0	0
0	521.0000	3.0000	0	5	0.0000	0.0000	0.0000	0.0000	0	0
0	522.0000	3.0000	0	5	0.0000	0.0000	0.0000	0.0000	0	0
0	523.0000	3.0000	0	5	0.0000	0.0000	0.0000	0.0000	0	0
0	524.0000	3.0000	0	5	0.0000	0.0000	0.0000	0.0000	0	0
0	525.0000	3.0000	0	5	0.0000	0.0000	0.0000	0.0000	0	0
0	526.0000	3.0000	0	5	0.0000	0.0000	0.0000	0.0000	0	0
0	527.0000	3.0000	0	5	0.0000	0.0000	0.0000	0.0000	0	0
0	528.0000	3.0000	0	5	0.0000	0.0000	0.0000	0.0000	0	0
0	529.0000	3.0000	0	5	0.0000	0.0000	0.0000	0.0000	0	0
0	530.0000	3.0000	0	5	0.0000	0.0000	0.0000	0.0000	0	0
0	531.0000	3.0000	0	5	0.0000	0.0000	0.0000	0.0000	0	0
0	532.0000	3.0000	0	5	0.0000	0.0000	0.0000	0.0000	0	0
0	533.0000	3.0000	0	5	0.0000	0.0000	0.0000	0.0000	0	0
0	534.0000	3.0000	0	5	0.0000	0.0000	0.0000	0.0000	0	0
0	535.0000	3.0000	0	5	0.0000	0.0000	0.0000	0.0000	0	0
0	536.0000	3.0000	0	5	0.0000	0.0000	0.0000	0.0000	0	0
0	537.0000	3.0000	0	5	0.0000	0.0000	0.0000	0.0000	0	0
0	538.0000	3.0000	0	5	0.0000	0.0000	0.0000	0.0000	0	0
0	539.0000	3.0000	0	5	0.0000	0.0000	0.0000	0.0000	0	0
0	540.0000	3.0000	0	5	0.0000	0.0000	0.0000	0.0000	0	0
0	541.0000	3.0000	0	5	0.0000	0.0000	0.0000	0.0000	0	0
0	542.0000	3.0000	0	5	0.0000	0.0000	0.0000	0.0000	0	0
0	543.0000	3.0000	0	5	0.0000	0.0000	0.0000	0.0000	0	0
0	544.0000	3.0000	0	5	0.0000	0.0000	0.0000	0.0000	0	0
0	545.0000	3.0000	0	5	0.0000	0.0000	0.0000	0.0000	0	0
0	546.0000	3.0000	0	5	0.0000	0.0000	0.0000	0.0000	0	0
0	547.0000	3.0000	0	5	0.0000	0.0000	0.0000	0.0000	0	0
0	548.0000	3.0000	0	5	0.0000	0.0000	0.0000	0.0000	0	0
0	549.0000	3.0000	0	5	0.0000	0.0000	0.0000	0.0000	0	0
0	550.0000	3.0000	0	5	0.0000	0.0000	0.0000	0.0000	0	0
0	551.0000	3.0000	0	5	0.0000	0.0000	0.0000	0.0000	0	0
0	552.0000	3.0000	0	5	0.0000	0.0000	0.0000	0.0000	0	0
0	553.0000	3.0000	0	5	0.0000	0.0000	0.0000	0.0000	0	0
0	554.0000	3.0000	0	5	0.0000	0.0000	0.0000	0.0000	0	0
0	555.0000	3.0000	0	5	0.0000	0.0000	0.0000	0.0000	0	0
0	556.0000	3.0000	0	5	0.0000	0.0000	0.0000	0.0000	0	0
0	557.0000	3.0000	0	5	0.0000	0.0000	0.0000	0.0000	0	0
0	558.0000	3.0000	0	5	0.0000	0.0000	0.0000	0.0000	0	0
0	559.0000	3.0000	0	5	0.0000	0.0000	0.0000	0.0000	0	0
0	560.0000	3.0000	0	5	0.0000	0.0000	0.0000	0.0000	0	0
0	561.0000	3.0000	0	5	0.0000	0.0000	0.0000	0.0000	0	0
0	562.0000	3.0000	0	5	0.0000	0.0000	0.0000	0.0000	0	0
0	563.0000	3.0000	0	5	0.0000	0.0000	0.0000	0.0000	0	0
0	564.0000	3.0000	0	5	0.0000	0.0000	0.0000	0.0000	0	0
0	565.0000	3.0000	0	5	0.0000	0.0000	0.0000	0.0000	0	0
0	566.0000	3.0000	0	5	0.0000	0.0000	0.0000	0.0000	0	0
0	567.0000	3.0000	0	5	0.0000	0.0000	0.0000	0.0000	0	0
0	568.0000	3.0000	0	5	0.0000	0.0000	0.0000	0.0000	0	0
0	569.0000	3.0000	0	5	0.0000	0.0000	0.0000	0.0000	0	0
0	570.0000	3.0000	0	5	0.0000	0.0000	0.0000	0.0000	0	0
0	571.0000	3.0000	0	5	0.0000	0.0000	0.0000	0.0000	0	0
0	572.0000	3.0000	0	5	0.0000	0.0000	0.0000	0.0000	0	0
0	573.0000	3.0000	0	5	0.0000	0.0000	0.0000	0.0000	0	0
0	574.0000	3.0000	0	5	0.0000	0.0000	0.0000	0.0000	0	0
0	575.0000	3.0000	0	5	0.0000	0.0000	0.0000	0.0000	0	0
0	576.0000	3.0000	0	5	0.0000	0.0000	0.0000	0.0000	0	0
0	577.0000	3.0000	0	5	0.0000	0.0000	0.0000	0.0000	0	0
0	578.0000	3.0000	0	5	0.0000	0.0000	0.0000	0.0000	0	0
0	579.0000	3.0000	0	5	0.0000	0.0000	0.0000	0.0000	0	0
0	580.0000	3.0000	0	5	0.0000	0.0000	0.0000	0.0000	0	0
0	581.0000	3.0000	0	5	0.0000	0.0000	0.0000	0.0000	0	0
0	582.0000	3.0000	0	5	0.0000	0.0000	0.0000	0.0000	0	0
0	583.0000	3.0000	0	5	0.0000	0.0000	0.0000	0.0000	0	0
0	584.0000	3.0000	0	5	0.0000	0.0000	0.0000	0.0000	0	0
0	585.0000	3.0000	0	5	0.0000	0.0000	0.0000	0.0000	0	0
0	586.0000	3.0000	0	5	0.0000	0.0000	0.0000	0.0000	0	0
0	587.0000	3.0000	0	5	0.0000	0.0000	0.0000	0.0000	0	0
0	588.0000	3.0000	0	5	0.0000	0.0000	0.0000	0.0000	0	0
0	589.0000	3.0000	0	5	0.0000	0.0000	0.0000	0.0000	0	0
0	590.0000	3.0000	0	5	0.0000	0.0000	0.0000	0.0000	0	0
0	591.0000	3.0000	0	5	0.0000	0.0000	0.0000	0.0000	0	0
0	592.0000	3.0000	0	5	0.0000	0.0000	0.0000	0.0000	0	0
0	593.0000	3.0000	0	5	0.0000	0.0000	0.0000	0.0000	0	0
0	594.0000	3.0000	0	5	0.0000	0.0000	0.0000	0.0000	0	0
0	595.0000	3.0000	0	5	0.0000	0.0000	0.0000	0.0000	0	0
0	596.0000	3.0000	0	5	0.0000	0.0000	0.0000	0.0000	0	0
0	597.0000	3.0000	0	5	0.0000	0.0000	0.0000	0.0000	0	0
0	598.0000	3.0000	0	5	0.0000	0.0000	0.0000	0.0000	0	0
0	599.0000	3.0000	0	5	0.0000	0.0000	0.0000	0.0000	0	0
0	600.0000	3.0000	0	5	0.0000	0.0000	0.0000	0.0000	0	0
0	601.0000	3.0000	0	5	0.0000	0.0000	0.0000	0.0000	0	0
0	602.0000	3.0000	0	5	0.0000	0.0000	0.0000	0.0000	0	0
0	603.0000	3.0000	0	5	0.0000	0.0000	0.0000	0.0000	0	0
0	604.0000	3.0000	0	5	0.0000	0.0000	0.0000	0.0000	0	0
0	605.0000	3.0000	0	5	0.0000	0.0000	0.0000	0.0000	0	0
0	606.0000	3.0000	0	5	0.0000	0.0000	0.0000	0.0000	0	0
0	607.0000	3.0000	0	5	0.0000	0.0000	0.0000	0.0000	0	0
0	608.0000	3.0000	0	5	0.0000	0.0000	0.0000	0.0000	0	0
0	609.0000	3.0000	0	5	0.0000	0.0000	0.0000	0.0000	0	0
0	610.0000	3.0000	0	5	0.0000	0.0000	0.0000	0.0000	0	0
0	611.0000	3.0000	0	5	0.0000	0.0000	0.0000	0.0000	0	0
0	612.0000	3.0000	0	5	0.0000	0.0000	0.0000	0.0000	0	0
0	613.0000	3.0000	0	5	0.0000	0.0000	0.0000	0.0000	0	0
0	614.0000	3.0000	0	5	0.0000	0.0000	0.0000	0.0000	0	0
0	615.0000	3.0000	0	5	0.0000	0.0000	0.0000	0.0000	0	0
0	616.0000	3.0000	0	5	0.0000	0.0000	0.0000	0.0000	0	0
0	617.0000	3.0000	0	5	0.0000	0.0000	0.0000	0.0000	0	0
0	618.0000	3.0000	0	5	0.0000	0.0000	0.0000	0.0000	0	0
0	619.0000	3.0000	0	5	0.0000	0.0000	0.0000	0.0000	0	0
0	620.0000	3.0000	0	5	0.0000	0.0000	0.0000	0.0000	0	0
0	621.0000	3.0000	0	5	0.0000	0.0000	0.0000	0.0000	0	0
0	622.0000	3.0000	0	5	0.0000	0.0000	0.0000	0.0000	0	0
0	623.0000	3.0000	0	5	0.0000	0.0000	0.0000	0.0000	0	0
0	624.0000	3.0000	0	5	0.0000	0.0000	0.0000	0.0000	0	0
0	625.0000	3.0000	0	5	0.0000	0.0000	0.0000	0.0000	0	0
0	626.0000	3.0000	0	5	0.0000	0.0000	0.0000	0.0000	0	0
0	627.0000	3.0000	0	5	0.0000	0.0000	0.0000	0.0000	0	0
0	628.0000	3.0000	0	5	0.0000	0.0000	0.0000	0.0000	0	0
0	629.0000	3.0000	0	5	0.0000	0.0000	0.0000	0.0000	0	0
0	630.0000	3.0000	0	5	0.0000	0.0000	0.0000	0.0000	0	0
0	631.0000	3.0000	0	5	0.0000	0.0000	0.0000	0.0000	0	0
0	632.0000	3.0000	0	5	0.0000	0.0000	0.0000	0.0000	0	0
0	633.0000	3.0000	0	5	0.0000	0.0000	0.0000	0.0000	0	0
0	634.0000	3.0000	0	5	0.0000	0.0000	0.0000	0.0000	0	0
0	635.0000	3.0000	0	5	0.0000	0.0000	0.0000	0.0000	0	0
0	636.0000	3.0000	0	5	0.0000	0.0000	0.0000	0.0000	0	0
0	637.0000	3.0000	0	5	0.0000	0.0000	0.0000	0.0000	0	0
0	638.0000	3.0000	0	5	0.0000	0.0000	0.0000	0.0000	0	0
0	639.0000	3.0000	0	5	0.0000	0.0000	0.0000	0.0000	0	0
0	640.0000	3.0000	0	5	0.0000	0.0000	0.0000	0.0000	0	0
0	641.0000	3.0000	0	5	0.0000	0.0000	0.0000	0.0000	0	0
0	642.0000	3.0000	0	5	0.0000	0.0000	0.0000	0.0000	0	0
0	643.0000	3.0000	0	5	0.0000	0.0000	0.0000	0.0000	0	0
0	644.0000	3.0000	0	5	0.0000	0.0000	0.0000	0.0000	0	0
0	645.0000	3.0000	0	5	0.0000	0.0000	0.0000	0.0000	0	0
0	646.0000	3.0000	0	5	0.0000	0.0000	0.0000	0.0000	0	0
0	647.0000	3.0000	0	5	0.0000	0.0000	0.0000	0.0000	0	0
0	648.0000	3.0000	0	5	0.0000	0.0000	0.0000	0.0000	0	0
0	649.0000	3.0000	0	5	0.0000	0.0000	0.0000	0.0000	0	0
0	650.0000	3.0000	0	5	0.0000	0.0000	0.0000	0.0000	0	0
0	651.0000	3.0000	0	5	0.0000	0.0000	0.0000	0.0000	0	0
0	652.0000	3.0000	0	5	0.0000	0.0000	0.0000	0.0000	0	0
0	653.0000	3.0000	0	5	0.0000	0.0000	0.0000	0.0000	0	0
0	654.0000	3.0000	0	5	0.0000	0.0000	0.0000	0.0000	0	0
0	655.0000	3.0000	0	5	0.0000	0.0000	0.0000	0.0000	0	0
0	656.0000	3.0000	0	5	0.0000	0.0000	0.0000	0.0000	0	0
0	657.0000	3.0000	0	5	0.0000	0.0000	0.0000	0.0000	0	0
0	658.0000	3.0000	0	5	0.0000	0.0000	0.0000	0.0000	0	0
0	659.0000	3.0000	0	5	0.0000	0.0000	0.0000	0.0000	0	0
0	660.0000	3.0000	0	5	0.0000	0.0000	0.0000	0.0000	0	0
0	661.0000	3.0000	0	5	0.0000	0.0000	0.0000	0.0000	0	0
0	662.0000	3.0000	0	5	0.0000	0.0000	0.0000	0.0000	0	0
0	663.0000	3.0000	0	5	0.0000	0.0000	0.0000	0.0000	0	0
0	664.0000	3.0000	0	5	0.0000	0.0000	0.0000	0.0000	0	0
0	665.0000	3.0000	0	5	0.0000	0.0000	0.0000	0.0000	0	0
0	666.0000	3.0000	0	5	0.0000	0.0000	0.0000	0.0000	0	0
0	667.0000	3.0000	0	5	0.0000	0.0000	0.0000	0.0000	0	0
0	668.0000	3.0000	0	5	0.0000	0.0000	0.0000	0.0000	0	0
0	669.0000	3.0000	0	5	0.0000	0.0000	0.0000	0.0000	0	0
0	670.0000	3.0000	0	5	0.0000	0.0000	0.0000	0.0000	0	0
0	671.0000	3.0000	0	5	0.0000	0.0000	0.0000	0.0000	0	0
0	672.0000	3.0000	0	5	0.0000	0.0000	0.0000	0.0000	0	0
0	673.0000	3.0000	0	5	0.0000	0.0000	0.0000	0.0000	0	0
0	674.0000	3.0000	0	5	0.0000	0.0000	0.0000	0.0000	0	0
0	675.0000	3.0000	0	5	0.0000	0.0000	0.0000	0.0000	0	0
0	676.0000	3.0000	0	5	0.0000	0.0000	0.0000	0.0000	0	0
0	677.0000	3.0000	0	5	0.0000	0.0000	0.0000	0.0000	0	0
0	678.0000	3.0000	0	5	0.0000	0.0000	0.0000	0.0000	0	0
0	679.0000	3.0000	0	5	0.0000	0.0000	0.0000	0.0000	0	0
0	680.0000	3.0000	0	5	0.0000	0.0000	0.0000	0.0000	0	0
0	681.0000	3.0000	0	5	0.0000	0.0000	0.0000	0.0000	0	0
0	682.0000	3.0000	0	5	0.0000	0.0000	0.0000	0.0000	0	0
0	683.0000	3.0000	0	5	0.0000	0.0000	0.0000	0.0000	0	0
0	684.0000	3.0000	0	5	0.0000	0.0000	0.0000	0.0000	0	0
0	685.0000	3.0000	0	5	0.0000	0.0000	0.0000	0.0000	0	0
0	686.0000	3.0000	0	5	0.0000	0.0000	0.0000	0.0000	0	0
0	687.0000	3.0000	0	5	0.0000	0.0000	0.0000	0.0000	0	0
0	688.0000	3.0000	0	5	0.0000	0.0000	0.0000	0.0000	0	0
0	689.0000	3.0000	0	5	0.0000	0.0000	0.0000	0.0000	0	0
0	690.0000	3.0000	0	5	0.0000	0.0000	0.0000	0.0000	0	0
0	691.0000	3.0000	0	5	0.0000	0.0000	0.0000	0.0000	0	0
0	692.0000	3.0000	0	5	0.0000	0.0000	0.0000	0.0000	0	0
0	693.0000	3.0000	0	5	0.0000	0.0000	0.0000	0.0000	0	0
0	694.0000	3.0000	0	5	0.0000	0.0000	0.0000	0.0000	0	0
0	695.0000	3.0000	0	5	0.0000	0.0000	0.0000	0.0000	0	0
0	696.0000	3.0000	0	5	0.0000	0.0000	0.0000	0.0000	0	0
0	697.0000	3.0000	0	5	0.0000	0.0000	0.0000	0.0000	0	0
0	698.0000	3.0000	0	5	0.0000	0.0000	0.0000	0.0000	0	0
0	699.0000	3.0000	0	5	0.0000	0.0000	0.0000	0.0000	0	0
0	700.0000	3.0000	0	5	0.0000	0.0000	0.0000	0.0000	0	0
0	701.0000	3.0000	0	5	0.0000	0.0000	0.0000	0.0000	0	0
0	702.0000	3.0000	0	5	0.0000	0.0000	0.0000	0.0000	0	0
0	703.0000	3.0000	0	5	0.0000	0.0000	0.0000	0.0000	0	0
0	704.0000	3.0000	0	5	0.0000	0.0000	0.0000	0.0000	0	0
0	705.0000	3.0000	0	5	0.0000	0.0000	0.0000	0.0000	0	0
0	706.0000	3.0000	0	5	0.0000	0.0000	0.0000	0.0000	0	0
0	707.0000	3.0000	0	5	0.0000	0.0000	0.0000	0.0000	0	0
0	708.0000	3.0000	0	5	0.0000	0.0000	0.0000	0.0000	0	0
0	709.0000	3.0000	0	5	0.0000	0.0000	0.0000	0.0000	0	0
0	710.0000	3.0000	0	5	0.0000	0.0000	0.0000	0.0000	0	0
0	711.0000	3.0000	0	5	0.0000	0.0000	0.0000	0.0000	0	0
0	712.0000	3.0000	0	5	0.0000	0.0000	0.0000	0.0000	0	0
0	713.0000	3.0000	0	5	0.0000	0.0000	0.0000	0.0000	0	0
0	714.0000	3.0000	0	5	0.0000	0.0000	0.0000	0.0000	0	0
0	715.0000	3.0000	0	5	0.0000	0.0000	0.0000	0.0000	0	0
0	716.0000	3.0000	0	5	0.0000	0.0000	0.0000	0.0000	0	0
0	717.0000	3.0000	0	5	0.0000	0.0000	0.0000	0.0000	0	0
0	718.0000	3.0000	0	5	0.0000	0.0000	0.0000	0.0000	0	0
0	719.0000	3.0000	0	5	0.0000	0.0000	0.0000	0.0000	0	0
0	720.0000	3.0000	0	5	0.0000	0.0000	0.0000	0.0000	0	0
0	721.0000	3.0000	0	5	0.0000	0.0000	0.0000	0.0000	0	0
0	722.0000	3.0000	0	5	0.0000	0.0000	0.0000	0.0000	0	0
0	723.0000	3.0000	0	5	0.0000	0.0000	0.0000	0.0000	0	0
0	724.0000	3.0000	0	5	0.0000	0.0000	0.0000	0.0000	0	0
0	725.0000	3.0000	0	5	0.0000	0.0000	0.0000	0.0000	0	0
0	726.0000	3.0000	0	5	0.0000	0.0000	0.0000	0.0000	0	0
0	727.0000	3.0000	0	5	0.0000	0.0000	0.0000	0.0000	0	0
0	728.0000	3.0000	0	5	0.0000	0.0000	0.0000	0.0000	0	0
0	729.0000	3.0000	0	5	0.0000	0.0000	0.0000	0.0000	0	0
0	730.0000	3.0000	0	5	0.0000	0.0000	0.0000	0.0000	0	0
0	731.0000	3.0000	0	5	0.0000	0.0000	0.0000	0.0000	0	0
0	732.0000	3.0000	0	5	0.0000	0.0000	0.0000	0.0000	0	0
0	733.0000	3.0000	0	5	0.0000	0.0000	0.0000	0.0000	0	0
0	734.0000	3.0000	0	5	0.0000	0.0000	0.0000	0.0000	0	0
0	735.0000	3.0000	0	5	0.0000	0.0000	0.0000	0.0000	0	0
0	736.0000	3.0000	0	5	0.0000	0.0000	0.0000	0.0000	0	0
0	737.0000	3.0000	0	5	0.0000	0.0000	0.0000	0.0000	0	0
0	738.0000	3.0000	0	5	0.0000	0.0000	0.0000	0.0000	0	0
0	739.0000	3.0000	0	5	0.0000	0.0000	0.0000	0.0000	0	0
0	740.0000	3.0000	0	5	0.0000	0.0000	0.0000	0.0000	0	0
0	741.0000	3.0000	0	5	0.0000	0.0000	0.0000	0.0000	0	0
0	742.0000	3.0000	0	5	0.0000	0.0000	0.0000	0.0000	0	0
0	743.0000	3.0000	0	5	0.0000	0.0000	0.0000	0.0000	0	0
0	744.0000	3.0000	0	5	0.0000	0.0000	0.0000	0.0000	0	0
0	745.0000	3.0000	0	5	0.0000	0.0000	0.0000	0.0000	0	0
0	746.0000	3.0000	0	5	0.0000	0.0000	0.0000	0.0000	0	0
0	747.0000	3.0000	0	5	0.0000	0.0000	0.0000	0.0000	0	0
0	748.0000	3.0000	0	5	0.0000	0.0000	0.0000	0.0000	0	0
0	749.0000	3.0000	0	5	0.0000	0.0000	0.0000	0.0000	0	0
0	750.0000	3.0000	0	5	0.0000	0.0000	0.0000	0.0000	0	0
0	751.0000	3.0000	0	5	0.0000	0.0000	0.0000	0.0000	0	0
0	752.0000	3.0000	0	5	0.0000	0.0000	0.0000	0.0000	0	0
0	753.0000	3.0000	0	5	0.0000	0.0000	0.0000	0.0000	0	0
0	754.0000	3.0000	0	5	0.0000	0.0000	0.0000	0.0000	0	0
0	755.0000	3.0000	0	5	0.0000	0.0000	0.0000	0.0000	0	0
0	756.0000	3.0000	0	5	0.0000	0.0000	0.0000	0.0000	0	0
0	757.0000	3.0000	0	5	0.0000	0.0000	0.0000	0.0000	0	0
0	758.0000	3.0000	0	5	0.0000	0.0000	0.0000	0.0000	0	0
0	759.0000	3.0000	0	5	0.0000	0.0000	0.0000	0.0000	0	0
0	760.0000	3.0000	0	5	0.0000	0.0000	0.0000	0.0000	0	0
0	761.0000	3.0000	0	5	0.0000	0.0000	0.0000	0.0000	0	0
0	762.0000	3.0000	0	5	0.0000	0.0000	0.0000	0.0000	0	0
0	763.0000	3.0000	0	5	0.0000	0.0000	0.0000	0.0000	0	0
0	764.0000	3.0000	0	5	0.0000	0.0000	0.0000	0.0000	0	0
0	765.0000	3.0000	0	5	0.0000	0.0000	0.0000	0.0000	0	0
0	766.0000	3.0000	0	5	0.0000	0.0000	0.0000	0.0000	0	0
0	767.0000	3.0000	0	5	0.0000	0.0000	0.0000	0.0000	0	0
0	768.0000	3.0000	0	5	0.0000	0.0000	0.0000	0.0000	0	0
0	769.0000	3.0000	0	5	0.0000	0.0000	0.0000	0.0000	0	0
0	770.0000	3.0000	0	5	0.0000	0.0000	0.0000	0.0000	0	0
0	771.0000	3.0000	0	5	0.0000	0.0000	0.0000	0.0000	0	0
0	772.0000	3.0000	0	5	0.0000	0.0000	0.0000	0.0000	0	0
0	773.0000	3.0000	0	5	0.0000	0.0000	0.0000	0.0000	0	0
0	774.0000	3.0000	0	5	0.0000	0.0000	0.0000	0.0000	0	0
0	775.0000	3.0000	0	5	0.0000	0.0000	0.0000	0.0000	0	0
0	776.0000	3.0000	0	5	0.0000	0.0000	0.0000	0.0000	0	0
0	777.0000	3.0000	0	5	0.0000	0.0000	0.0000	0.0000	0	0
0	778.0000	3.0000	0	5	0.0000	0.0000	0.0000	0.0000	0	0
0	779.0000	3.0000	0	5	0.0000	0.0000	0.0000	0.0000	0	0
0	780.0000	3.0000	0	5	0.0000	0.0000	0.0000	0.0000	0	0
0	781.0000	3.0000	0	5	0.0000	0.0000	0.0000	0.0000	0	0
0	782.0000	3.0000	0	5	0.0000	0.0000	0.0000	0.0000	0	0
0	783.0000	3.0000	0	5	0.0000	0.0000	0.0000	0.0000	0	0
0	784.0000	3.0000	0	5	0.0000	0.0000	0.0000	0.0000	0	0
0	785.0000	3.0000	0	5	0.0000	0.0000	0.0000	0.0000	0	0
0	786.0000	3.0000	0	5	0.0000	0.0000	0.0000	0.0000	0	0
0	787.0000	3.0000	0	5	0.0000	0.0000	0.0000	0.0000	0	0
0	788.0000	3.0000	0	5	0.0000	0.0000	0.0000	0.0000	0	0
0	789.0000	3.0000	0	5	0.0000	0.0000	0.0000	0.0000	0	0
0	790.0000	3.0000	0	5	0.0000	0.0000	0.0000	0.0000	0	0
0	791.0000	3.0000	0	5	0.0000	0.0000	0.0000	0.0000	0	0
0	792.0000	3.0000	0	5	0.0000	0.0000	0.0000	0.0000	0	0
0	793.0000	3.0000	0	5	0.0000	0.0000	0.0000	0.0000	0	0
0	794.0000	3.0000	0	5	0.0000	0.0000	0.0000	0.0000	0	0
0	795.0000	3.0000	0	5	0.0000	0.0000	0.0000	0.0000	0	0
0	796.0000	3.0000	0	5	0.0000	0.0000	0.0000	0.0000	0	0
0	797.0000	3.0000	0	5	0.0000	0.0000	0.0000	0.0000	0	0
0	798.0000	3.0000	0	5	0.0000	0.0000	0.0000	0.0000	0	0
0	799.0000	3.0000	0	5	0.0000	0.0000	0.0000	0.0000	0	0
0	800.0000	3.0000	0	5	0.0000	0.0000	0.0000	0.0000	0	0
0	801.0000	3.0000	0	5	0.0000	0.0000	0.0000	0.0000	0	0
0	802.0000	3.0000	0	5	0.0000	0.0000	0.0000	0.0000	0	0
0	803.0000	3.0000	0	5	0.0000	0.0000	0.0000	0.0000	0	0
0	804.0000	3.0000	0	5	0.0000	0.0000	0.0000	0.0000	0	0
0	805.0000	3.0000	0	5	0.0000	0.0000	0.0000	0.0000	0	0
0	806.0000	3.0000	0	5	0.0000	0.0000	0.0000	0.0000	0	0
0	807.0000	3.0000	0	5	0.0000	0.0000	0.0000	0.0000	0	0
0	808.0000	3.0000	0	5	0.0000	0.0000	0.0000	0.0000	0	0
0	809.0000	3.0000	0	5	0.0000	0.0000	0.0000	0.0000	0	0
0	810.0000	3.0000	0	5	0.0000	0.0000	0.0000	0.0000	0	0
0	811.0000	3.0000	0	5	0.0000	0.0000	0.0000	0.0000	0	0
0	812.0000	3.0000	0	5	0.0000	0.0000	0.0000	0.0000	0	0
0	813.0000	3.0000	0	5	0.0000	0.0000	0.0000	0.0000	0	0
0	814.0000	3.0000	0	5	0.0000	0.0000	0.0000	0.0000	0	0
0	815.0000	3.0000	0	5	0.0000	0.0000	0.0000	0.0000	0	0
0	816.0000	3.0000	0	5	0.0000	0.0000	0.0000	0.0000	0	0
0	817.0000	3.0000	0	5	0.0000	0.0000	0.0000	0.0000	0	0
0	818.0000	3.0000	0	5	0.0000	0.0000	0.0000	0.0000	0	0
0	819.0000	3.0000	0	5	0.0000	0.0000	0.0000	0.0000	0	0
0	820.0000	3.0000	0	5	0.0000	0.0000	0.0000	0.0000	0	0
0	821.0000	3.0000	0	5	0.0000	0.0000	0.0000	0.0000	0	0
0	822.0000	3.0000	0	5	0.0000	0.0000	0.0000	0.0000	0	0
0	823.0000	3.0000	0	5	0.0000	0.0000	0.0000	0.0000	0	0
0	824.0000	3.0000	0	5	0.0000	0.0000	0.0000	0.0000	0	0
0	825.0000	3.0000	0	5	0.0000	0.0000	0.0000	0.0000	0	0
0	826.0000	3.0000	0	5	0.0000	0.0000	0.0000	0.0000	0	0
0	827.0000	3.0000	0	5	0.0000	0.0000	0.0000	0.0000	0	0
0	828.0000	3.0000	0	5	0.0000	0.0000	0.0000	0.0000	0	0
0	829.0000	3.0000	0	5	0.0000	0.0000	0.0000	0.0000	0	0
0	830.0000	3.0000	0	5	0.0000	0.0000	0.0000	0.0000	0	0
0	831.0000	3.0000	0	5	0.0000	0.0000	0.0000	0.0000	0	0
0	832.0000	3.0000	0	5	0.0000	0.0000	0.0000	0.0000	0	0
0	833.0000	3.0000	0	5	0.0000	0.0000	0.0000	0.0000	0	0
0	834.0000	3.0000	0	5	0.0000	0.0000	0.0000	0.0000	0	0
0	835.0000	3.0000	0	5	0.0000	0.0000	0.0000	0.0000	0	0
0	836.0000	3.0000	0	5	0.0000	0.0000	0.0000	0.0000	0	0
0	837.0000	3.0000	0	5	0.0000	0.0000	0.0000	0.0000	0	0
0	838.0000	3.0000	0	5	0.0000	0.0000	0.0000	0.0000	0	0
0	839.0000	3.0000	0	5	0.0000	0.0000	0.0000	0.0000	0	0
0	840.0000	3.0000	0	5	0.0000	0.0000	0.0000	0.0000	0	0
0	841.0000	3.0000	0	5	0.0000	0.0000	0.0000	0.0000	0	0
0	842.0000	3.0000	0	5	0.0000	0.0000	0.0000	0.0000	0	0
0	843.0000	3.0000	0	5	0.0000	0.0000	0.0000	0.0000	0	0
0	844.0000	3.0000	0	5	0.0000	0.0000	0.0000	0.0000	0	0
0	845.0000	3.0000	0	5	0.0000	0.0000	0.0000	0.0000	0	0
0	846.0000	3.0000	0	5	0.0000	0.0000	0.0000	0.0000	0	0
0	847.0000	3.0000	0	5	0.0000	0.0000	0.0000	0.0000	0	0
0	848.0000	3.0000	0	5	0.0000	0.0000	0.0000	0.0000	0	0
0	849.0000	3.0000	0	5	0.0000	0.0000	0.0000	0.0000	0	0
0	850.0000	3.0000	0	5	0.0000	0.0000	0.0000	0.0000	0	0
0	851.0000	3.0000	0	5	0.0000	0.0000	0.0000	0.0000	0	0
0	852.0000	3.0000	0	5	0.0000	0.0000	0.0000	0.0000	0	0
0	853.0000	3.0000	0	5	0.0000	0.0000	0.0000	0.0000	0	0
0	854.0000	3.0000	0	5	0.0000	0.0000	0.0000	0.0000	0	0
0	855.0000	3.0000	0	5	0.0000	0.0000	0.0000	0.0000	0	0
0	856.0000	3.0000	0	5	0.0000	0.0000	0.0000	0.0000	0	0
0	857.0000	3.0000	0	5	0.0000	0.0000	0.0000	0.0000	0	0
0	858.0000	3.0000	0	5	0.0000	0.0000	0.0000	0.0000	0	0
0	859.0000	3.0000	0	5	0.0000	0.0000	0.0000	0.0000	0	0
0	860.0000	3.0000	0	5	0.0000	0.0000	0.0000	0.0000	0	0
0	861.0000	3.0000	0	5	0.0000	0.0000	0.0000	0.0000	0	0
0	862.0000	3.0000	0	5	0.0000	0.0000	0.0000	0.0000	0	0
0	863.0000	3.0000	0	5	0.0000	0.0000	0.0000	0.0000	0	0
0	864.0000	3.0000	0	5	0.0000	0.0000	0.0000	0.0000	0	0
0	865.0000	3.0000	0	5	0.0000	0.0000	0.0000	0.0000	0	0
0	866.0000	3.0000	0	5	0.0000	0.0000	0.0000	0.0000	0	0
0	867.0000	3.0000	0	5	0.0000	0.0000	0.0000	0.0000	0	0
0	868.0000	3.0000	0	5	0.0000	0.0000	0.0000	0.0000	0	0
0	869.0000	3.0000	0	5	0.0000	0.0000	0.0000	0.0000	0	0
0	870.0000	3.0000	0	5	0.0000	0.0000	0.0000	0.0000	0	0
0	871.0000	3.0000	0	5	0.0000	0.0000	0.0000	0.0000	0	0
0	872.0000	3.0000	0	5	0.0000	0.0000	0.0000	0.0000	0	0
0	873.0000	3.0000	0	5	0.0000	0.0000	0.0000	0.0000	0	0
0	874.0000	3.0000	0	5	0.0000	0.0000	0.0000	0.0000	0	0
0	875.0000	3.0000	0	5	0.0000	0.0000	0.0000	0.0000	0	0
0	876.0000	3.0000	0	5	0.0000	0.0000	0.0000	0.0000	0	0
0	877.0000	3.0000	0	5	0.0000	0.0000	0.0000	0.0000	0	0
0	878.0000	3.0000	0	5	0.0000	0.0000	0.0000	0.0000	0	0
0	879.0000	3.0000	0	5	0.0000	0.0000	0.0000	0.0000	0	0
0	880.0000	3.0000	0	5	0.0000	0.0000	0.0000	0.0000	0	0
0	881.0000	3.0000	0	5	0.0000	0.0000	0.0000	0.0000	0	0
0	882.0000	3.0000	0	5	0.0000	0.0000	0.0000	0.0000	0	0
0	883.0000	3.0000	0	5	0.0000	0.0000	0.0000	0.0000	0	0
0	884.0000	3.0000	0	5	0.0000	0.0000	0.0000	0.0000	0	0
0	885.0000	3.0000	0	5	0.0000	0.0000	0.0000	0.0000	0	0
0	886.0000	3.0000	0	5	0.0000	0.0000	0.0000	0.0000	0	0
0	887.0000	3.0000	0	5	0.0000	0.0000	0.0000	0.0000	0	0
0	888.0000	3.0000	0	5	0.0000	0.0000	0.0000	0.0000	0	0
0	889.0000	3.0000	0	5	0.0000	0.0000	0.0000	0.0000	0	0
0	890.0000	3.0000	0	5	0.0000	0.0000	0.0000	0.0000	0	0
0	891.0000	3.0000	0	5	0.0000	0.0000	0.0000	0.0000	0	0
0	892.0000	3.0000	0	5	0.0000	0.0000	0.0000	0.0000	0	0
0	893.0000	3.0000	0	5	0.0000	0.0000	0.0000	0.0000	0	0
0	894.0000	3.0000	0	5	0.0000	0.0000	0.0000	0.0000	0	0
0	895.0000	3.0000	0	5	0.0000	0.0000	0.0000	0.0000	0	0
0	896.0000	3.0000	0	5	0.0000	0.0000	0.0000	0.0000	0	0
0	897.0000	3.0000	0	5	0.0000	0.0000	0.0000	0.0000	0	0
0	898.0000	3.0000	0	5	0.0000	0.0000	0.0000	0.0000	0	0
0	899.0000	3.0000	0	5	0.0000	0.0000	0.0000	0.0000	0	0
0	900.0000	3.0000	0	5	0.0000	0.0000	0.0000	0.0000	0	0
0	901.0000	3.0000	0	5	0.0000	0.0000	0.0000	0.0000	0	0
0	902.0000	3.0000	0	5	0.0000	0.0000	0.0000	0.0000	0	0
0	903.0000	3.0000	0	5	0.0000	0.0000	0.0000	0.0000	0	0
0	904.0000	3.0000	0	5	0.0000	0.0000	0.0000	0.0000	0	0
0	905.0000	3.0000	0	5	0.0000	0.0000	0.0000	0.0000	0	0
0	906.0000	3.0000	0	5	0.0000	0.0000	0.0000	0.0000	0	0
0	907.0000	3.0000	0	5	0.0000	0.0000	0.0000	0.0000	0	0
0	908.0000	3.0000	0	5	0.0000	0.0000	0.0000	0.0000	0	0
0	909.0000	3.0000	0	5	0.0000	0.0000	0.0000	0.0000	0	0
0	910.0000	3.0000	0	5	0.0000	0.0000	0.0000	0.0000	0	0
0	911.0000	3.0000	0	5	0.0000	0.0000	0.0000	0.0000	0	0
0	912.0000	3.0000	0	5	0.0000	0.0000	0.0000	0.0000	0	0
0	913.0000	3.0000	0	5	0.0000	0.0000	0.0000	0.0000	0	0
0	914.0000	3.0000	0	5	0.0000	0.0000	0.0000	0.0000	0	0
0	915.0000	3.0000	0	5	0.0000	0.0000	0.0000	0.0000	0	0
0	916.0000	3.0000	0	5	0.0000	0.0000	0.0000	0.0000	0	0
0	917.0000	3.0000	0	5	0.0000	0.0000	0.0000	0.0000	0	0
0	918.0000	3.0000	0	5	0.0000	0.0000	0.0000	0.0000	0	0
0	919.0000	3.0000	0	5	0.0000	0.0000	0.0000	0.0000	0	0
0	920.0000	3.0000	0	5	0.0000	0.0000	0.0000	0.0000	0	0
0	921.0000	3.0000	0	5	0.0000	0.0000	0.0000	0.0000	0	0
0	922.0000	3.0000	0	5	0.0000	0.0000	0.0000	0.0000	0	0
0	923.0000	3.0000	0	5	0.0000	0.0000	0.0000	0.0000	0	0
0	924.0000	3.0000	0	5	0.0000	0.0000	0.0000	0.0000	0	0
0	925.0000	3.0000	0	5	0.0000	0.0000	0.0000	0.0000	0	0
0	926.0000	3.0000	0	5	0.0000	0.0000	0.0000	0.0000	0	0
0	927.0000	3.0000	0	5	0.0000	0.0000	0.0000	0.0000	0	0
0	928.0000	3.0000	0	5	0.0000	0.0000	0.0000	0.0000	0	0
0	929.0000	3.0000	0	5	0.0000	0.0000	0.0000	0.0000	0	0
0	930.0000	3.0000	0	5	0.0000	0.0000	0.0000	0.0000	0	0
0	931.0000	3.0000	0	5	0.0000	0.0000	0.0000	0.0000	0	0
0	932.0000	3.0000	0	5	0.0000	0.0000	0.0000	0.0000	0	0
0	933.0000	3.0000	0	5	0.0000	0.0000	0.0000	0.0000	0	0
0	934.0000	3.0000	0	5	0.0000	0.0000	0.0000	0.0000	0	0
0	935.0000	3.0000	0	5	0.0000	0.0000	0.0000	0.0000	0	0
0	936.0000	3.0000	0	5	0.0000	0.0000	0.0000	0.0000	0	0
0	937.0000	3.0000	0	5	0.0000	0.0000	0.0000	0.0000	0	0
0	938.0000	3.0000	0	5	0.0000	0.0000	0.0000	0.0000	0	0
0	939.0000	3.0000	0	5	0.0000	0.0000	0.0000	0.0000	0	0
0	940.0000	3.0000	0	5	0.0000	0.0000	0.0000	0.0000	0	0
0	941.0000	3.0000	0	5	0.0000	0.0000	0.0000	0.0000	0	0
0	942.0000	3.0000	0	5	0.0000	0.0000	0.0000	0.0000	0	0
0	943.0000	3.0000	0	5	0.0000	0.0000	0.0000	0.0000	0	0
0	944.0000	3.0000	0	5	0.0000	0.0000	0.0000	0.0000	0	0
0	945.0000	3.0000	0	5	0.0000	0.0000	0.0000	0.0000	0	0
0	946.0000	3.0000	0	5	0.0000	0.0000	0.0000	0.0000	0	0
0	947.0000	3.0000	0	5	0.0000	0.0000	0.0000	0.0000	0	0
0	948.0000	3.0000	0	5	0.0000	0.0000	0.0000	0.0000	0	0
0	949.0000	3.0000	0	5	0.0000	0.0000	0.0000	0.0000	0	0
0	950.0000	3.0000	0	5	0.0000	0.0000	0.0000	0.0000	0	0
0	951.0000	3.0000	0	5	0.0000	0.0000	0.0000	0.0000	0	0
0	952.0000	3.0000	0	5	0.0000	0.0000	0.0000	0.0000	0	0
0	953.0000	3.0000	0	5	0.0000	0.0000	0.0000	0.0000	0	0
0	954.0000	3.0000	0	5	0.0000	0.0000	0.0000	0.0000	0	0
0	955.0000	3.0000	0	5	0.0000	0.0000	0.0000	0.0000	0	0
0	956.0000	3.0000	0	5	0.0000	0.0000	0.0000	0.0000	0	0
0	957.0000	3.0000	0	5	0.0000	0.0000	0.0000	0.0000	0	0
0	958.0000	3.0000	0	5	0.0000	0.0000	0.0000	0.0000	0	0
0	959.0000	3.0000	0	5	0.0000	0.0000	0.0000	0.0000	0	0
0	960.0000	3.0000	0	5	0.0000	0.0000	0.0000	0.0000	0	0
0	961.0000	3.0000	0	5	0.0000	0.0000	0.0000	0.0000	0	0
0	962.0000	3.0000	0	5	0.0000	0.0000	0.0000	0.0000	0	0
0	963.0000	3.0000	0	5	0.0000	0.0000	0.0000	0.0000	0	0
0	964.0000	3.0000	0	5	0.0000	0.0000	0.0000	0.0000	0	0
0	965.0000	3.0000	0	5	0.0000	0.0000	0.0000	0.0000	0	0
0	966.0000	3.0000	0	5	0.0000	0.0000	0.0000	0.0000	0	0
0	967.0000	3.0000	0	5	0.0000	0.0000	0.0000	0.0000	0	0
0	968.0000	3.0000	0	5	0.0000	0.0000	0.0000	0.0000	0	0
0	969.0000	3.0000	0	5	0.0000	0.0000	0.0000	0.0000	0	0
0	970.0000	3.0000	0	5	0.0000	0.0000	0.0000	0.0000	0	0
0	971.0000	3.0000	0	5	0.0000	0.0000	0.0000	0.0000	0	0
0	972.0000	3.0000	0	5	0.0000	0.0000	0.0000	0.0000	0	0
0	973.0000	3.0000	0	5	0.0000	0.0000	0.0000	0.0000	0	0
0	974.0000	3.0000	0	5	0.0000	0.0000	0.0000	0.0000	0	0
0	975.0000	3.0000	0	5	0.0000	0.0000	0.0000	0.0000	0	0
0	976.0000	3.0000	0	5	0.0000	0.0000	0.0000	0.0000	0	0
0	977.0000	3.0000	0	5	0.0000	0.0000	0.0000	0.0000	0	0
0	978.0000	3.0000	0	5	0.0000	0.0000	0.0000	0.0000	0	0
0	979.0000	3.0000	0	5	0.0000	0.0000	0.0000	0.0000	0	0
0	980.0000	3.0000	0	5	0.0000	0.0000	0.0000	0.0000	0	0
0	981.0000	3.0000	0	5	0.0000	0.0000	0.0000	0.0000	0	0
0	982.0000	3.0000	0	5	0.0000	0.0000	0.0000	0.0000	0	0
0	983.0000	3.0000	0	5	0.0000	0.0000	0.0000	0.0000	0	0
0	984.0000	3.0000	0	5	0.0000	0.0000	0.0000	0.0000	0	0
0	985.0000	3.0000	0	5	0.0000	0.0000	0.0000	0.0000	0	0
0	986.0000	3.0000	0	5	0.0000	0.0000	0.0000	0.0000	0	0
0	987.0000	3.0000	0	5	0.0000	0.0000	0.0000	0.0000	0	0
0	988.0000	3.0000	0	5	0.0000	0.0000	0.0000	0.0000	0	0
0	989.0000	3.0000	0	5	0.0000	0.0000	0.0000	0.0000	0	0
0	990.0000	3.0000	0	5	0.0000	0.0000	0.0000	0.0000	0	0
0	991.0000	3.0000	0	5	0.0000	0.0000	0.0000	0.0000	0	0
0	992.0000	3.0000	0	5	0.0000	0.0000	0.0000	0.0000	0	0
0	993.0000	3.0000	0	5	0.0000	0.0000	0.0000	0.0000	0	0
0	994.0000	3.0000	0	5	0.0000	0.0000	0.0000	0.0000	0	0
0	995.0000	3.0000	0	5	0.0000	0.0000	0.0000	0.0000	0	0
0	996.0000	3.0000	0	5	0.0000	0.0000	0.0000	0.0000	0	0
0	997.0000	3.0000	0	5	0.0000	0.0000	0.0000	0.0000	0	0
0	998.0000	3.0000	0	5	0.0000	0.0000	0.0000	0.0000	0	0
0	999.0000	3.0000	0	5	0.0000	0.0000	0.0000	0.0000	0	0
0	1000.0000	3.0000	0	5	0.0000	0.0000	0.0000	0.0000	0	0
0	1001.0000	3.0000	0	5	0.0000	0.0000	0.0000	0.0000	0	0
0	1002.0000	3.0000	0	5	0.0000	0.0000	0.0000	0.0000	0	0
0	1003.0000	3.0000	0	5	0.0000	0.0000	0.0000	0.0000	0	0
0	1004.0000	3.0000	0	5	0.0000	0.0000	0.0000	0.0000	0	0
0	1005.0000	3.0000	0	5	0.0000	0.0000	0.0000	0.0000	0	0
0	1006.0000	3.0000	0	5	0.0000	0.0000	0.0000	0.0000	0	0
0	1007.0000	3.0000	0	5	0.0000	0.0000	0.0000	0.0000	0	0
0	1008.0000	3.0000	0	5	0.0000	0.0000	0.0000	0.0000	0	0
0	1009.0000	3.0000	0	5	0.0000	0.0000	0.0000	0.0000	0	0
0	1010.0000	3.0000	0	5	0.0000	0.0000	0.0000	0.0000	0	0
0	1011.0000	3.0000	0	5	0.0000	0.0000	0.0000	0.0000	0	0
0	1012.0000	3.0000	0	5	0.0000	0.0000	0.0000	0.0000	0	0
0	1013.0000	3.0000	0	5	0.0000	0.0000	0.0000	0.0000	0	0
0	1014.0000	3.0000	0	5	0.0000	0.0000	0.0000	0.0000	0	0
0	1015.0000	3.0000	0	5	0.0000	0.0000	0.0000	0.0000	0	0
0	1016.0000	3.0000	0	5	0.0000	0.0000	0.0000	0.0000	0	0
0	1017.0000	3.0000	0	5	0.0000	0.0000	0.0000	0.0000	0	0
0	1018.0000	3.0000	0	5	0.0000	0.0000	0.0000	0.0000	0	0
0	1019.0000	3.0000	0	5	0.0000	0.0000	0.0000	0.0000	0	0
0	1020.0000	3.0000	0	5	0.0000	0.0000	0.0000	0.0000	0	0
0	1021.0000	3.0000	0	5	0.0000	0.0000	0.0000	0.0000	0	0
0	1022.0000	3.0000	0	5	0.0000	0.0000	0.0000	0.0000	0	0
0	1023.0000	3.0000	0	5	0.0000	0.0000	0.0000	0.0000	0	0
0	1024.0000	3.0000	0	5	0.0000	0.0000	0.0000	0.0000	0	0
0	1025.0000	3.0000	0	5	0.0000	0.0000	0.0000	0.0000	0	0
0	1026.0000	3.0000	0	5	0.0000	0.0000	0.0000	0.0000	0	0
0	1027.0000	3.0000	0	5	0.0000	0.0000	0.0000	0.0000	0	0
0	1028.0000	3.0000	0	5	0.0000	0.0000	0.0000	0.0000	0	0
0	1029.0000	3.0000	0	5	0.0000	0.0000	0.0000	0.0000	0	0
0	1030.0000	3.0000	0	5	0.0000	0.0000	0.0000	0.0000	0	0
0	1031.0000	3.0000	0	5	0.0000	0.0000	0.0000	0.0000	0	0
0	1032.0000	3.0000	0	5	0.0000	0.0000	0.0000	0.0000	0	0
0	1033.0000	3.0000	0	5	0.0000	0.0000	0.0000	0.0000	0	0
0	1034.0000	3.0000	0	5	0.0000	0.0000	0.0000	0.0000	0	0
0	1035.0000	3.0000	0	5	0.0000	0.0000	0.0000	0.0000	0	0
0	1036.0000	3.0000	0	5	0.0000	0.0000	0.0000	0.0000	0	0
0	1037.0000	3.0000	0	5	0.0000	0.0000	0.0000	0.0000	0	0
0	1038.0000	3.0000	0	5	0.0000	0.0000	0.0000	0.0000	0	0
0	1039.0000	3.0000	0	5	0.0000	0.0000	0.0000	0.0000	0	0
0	1040.0000	3.0000	0	5	0.0000	0.0000	0.0000	0.0000	0	0
0	1041.0000	3.0000	0	5	0.0000	0.0000	0.0000	0.0000	0	0
0	1042.0000	3.0000	0	5	0.0000	0.0000	0.0000	0.0000	0	0
0	1043.0000	3.0000	0	5	0.0000	0.0000	0.0000	0.0000	0	0
0	1044.0000	3.0000	0	5	0.0000	0.0000	0.0000	0.0000	0	0
0	1045.0000	3.0000	0	5	0.0000	0.0000	0.0000	0.0000	0	0
0	1046.0000	3.0000	0	5	0.0000	0.0000	0.0000	0.0000	0	0
0	1047.0000	3.0000	0	5	0.0000	0.0000	0.0000	0.0000	0	0
0	1048.0000	3.0000	0	5	0.0000	0.0000	0.0000	0.0000	0	0
0	1049.0000	3.0000	0	5	0.0000	0.0000	0.0000	0.0000	0	0
0	1050.0000	3.0000	0	5	0.0000	0.0000	0.0000	0.0000	0	0
0	1051.0000	3.0000	0	5	0.0000	0.0000	0.0000	0.0000	0	0
0	1052.0000	3.0000	0	5	0.0000	0.0000	0.0000	0.0000	0	0
0	1053.0000	3.0000	0	5	0.0000	0.0000	0.0000	0.0000	0	0
0	1054.0000	3.0000	0	5	0.0000	0.0000	0.0000	0.0000	0	0
0	1055.0000	3.0000	0	5	0.0000	0.0000	0.0000	0.0000	0	0
0	1056.0000	3.0000	0	5	0.0000	0.0000	0.0000	0.0000	0	0
0	1057.0000	3.0000	0	5	0.0000	0.0000	0.0000	0.0000	0	0
0	1058.0000	3.0000	0	5	0.0000	0.0000	0.0000	0.0000	0	0
0	1059.0000	3.0000	0	5	0.0000	0.0000	0.0000	0.0000	0	0
0	1060.0000	3.0000	0	5	0.0000	0.0000	0.0000	0.0000	0	0
0	1061.0000	3.0000	0	5	0.0000	0.0000	0.0000	0.0000	0	0
0	1062.0000	3.0000	0	5	0.0000	0.0000	0.0000	0.0000	0	0
0	1063.0000	3.0000	0	5	0.0000	0.0000	0.0000	0.0000	0	0
0	1064.0000	3.0000	0	5	0.0000	0.0000	0.0000	0.0000	0	0
0	1065.0000	3.0000	0	5	0.0000	0.0000	0.0000	0.0000	0	0
0	1066.0000	3.0000	0	5	0.0000	0.0000	0.0000	0.0000	0	0
0	1067.0000	3.0000	0	5	0.0000	0.0000	0.0000	0.0000	0	0
0	1068.0000	3.0000	0	5	0.0000	0.0000	0.0000	0.0000	0	0
0	1069.0000	3.0000	0	5	0.0000	0.0000	0.0000	0.0000	0	0
0	1070.0000	3.0000	0	5	0.0000	0.0000	0.0000	0.0000	0	0
0	1071.0000	3.0000	0	5	0.0000	0.0000	0.0000	0.0000	0	0
0	1072.0000	3.0000	0	5	0.0000	0.0000	0.0000	0.0000	0	0
0	1073.0000	3.0000	0	5	0.0000	0.0000	0.0000	0.0000	0	0
0	1074.0000	3.0000	0	5	0.0000	0.0000	0.0000	0.0000	0	0
0	1075.0000	3.0000	0	5	0.0000	0.0000	0.0000	0.0000	0	0
0	1076.0000	3.0000	0	5	0.0000	0.0000	0.0000	0.0000	0	0
0	1077.0000	3.0000	0	5	0.0000	0.0000	0.0000	0.0000	0	0
0	1078.0000	3.0000	0	5	0.0000	0.0000	0.0000	0.0000	0	0
0	1079.0000	3.0000	0	5	0.0000	0.0000	0.0000	0.0000	0	0
0	1080.0000	3.0000	0	5	0.0000	0.0000	0.0000	0.0000	0	0
0	1081.0000	3.0000	0	5	0.0000	0.0000	0.0000	0.0000	0	0
0	1082.0000	3.0000	0	5	0.0000	0.0000	0.0000	0.0000	0	0
0	1083.0000	3.0000	0	5	0.0000	0.0000	0.0000	0.0000	0	0
0	1084.0000	3.0000	0	5	0.0000	0.0000	0.0000	0.0000	0	0
0	1085.0000	3.0000	0	5	0.0000	0.0000	0.0000	0.0000	0	0
0	1086.0000	3.0000	0	5	0.0000	0.0000	0.0000	0.0000	0	0
0	1087.0000	3.0000	0	5	0.0000	0.0000	0.0000	0.0000	0	0
0	1088.0000	3.0000	0	5	0.0000	0.0000	0.0000	0.0000	0	0
0	1089.0000	3.0000	0	5	0.0000	0.0000	0.0000	0.0000	0	0
0	1090.0000	3.0000	0	5	0.0000	0.0000	0.0000	0.0000	0	0
0	1091.0000	3.0000	0	5	0.0000	0.0000	0.0000	0.0000	0	0
0	1092.0000	3.0000	0	5	0.0000	0.0000	0.0000	0.0000	0	0
0	1093.0000	3.0000	0	5	0.0000	0.0000	0.0000	0.0000	0	0
0	1094.0000	3.0000	0	5	0.0000	0.0000	0.0000	0.0000	0	0
0	1095.0000	3.0000	0	5	0.0000	0.0000	0.0000	0.0000	0	0
0	1096.0000	3.0000	0	5	0.0000	0.0000	0.0000	0.0000	0	0
0	1097.0000	3.0000	0	5	0.0000	0.0000	0.0000	0.0000	0	0
0	1098.0000	3.0000	0	5	0.0000	0.0000	0.0000	0.0000	0	0
0	1099.0000	3.0000	0	5	0.0000	0.0000	0.0000	0.0000	0	0
0	1100.0000	3.0000	0	5	0.0000	0.0000	0.0000	0.0000	0	0
0	1101.0000	3.0000	0	5	0.0000	0.0000	0.0000	0.0000	0	0
0	1102.0000	3.0000	0	5	0.0000	0.0000	0.0000	0.0000	0	0
0	1103.0000	3.0000	0	5	0.0000	0.0000	0.0000	0.0000	0	0
0	1104.0000	3.0000	0	5	0.0000	0.0000	0.0000	0.0000	0	0
0	1105.0000	3.0000	0	5	0.0000	0.0000	0.0000	0.0000	0	0
0	1106.0000	3.0000	0	5	0.0000	0.0000	0.0000	0.0000	0	0
0	1107.0000	3.0000	0	5	0.0000	0.0000	0.0000	0.0000	0	0
0	1108.0000	3.0000	0	5	0.0000	0.0000	0.0000	0.0000	0	0
0	1109.0000	3.0000	0	5	0.0000	0.0000	0.0000	0.0000	0	0
0	1110.0000	3.0000	0	5	0.0000	0.0000	0.0000	0.0000	0	0
0	1111.0000	3.0000	0	5	0.0000	0.0000	0.0000	0.0000	0	0
0	1112.0000	3.0000	0	5	0.0000	0.0000	0.0000	0.0000	0	0
0	1113.0000	3.0000	0	5	0.0000	0.0000	0.0000	0.0000	0	0
0	1114.0000	3.0000	0	5	0.0000	0.0000	0.0000	0.0000	0	0
0	1115.0000	3.0000	0	5	0.0000	0.0000	0.0000	0.0000	0	0
0	1116.0000	3.0000	0	5	0.0000	0.0000	0.0000	0.0000	0	0
0	1117.0000	3.0000	0	5	0.0000	0.0000	0.0000	0.0000	0	0
0	1118.0000	3.0000	0	5	0.0000	0.0000	0.0000	0.0000	0	0
0	1119.0000	3.0000	0	5	0.0000	0.0000	0.0000	0.0000	0	0
0	1120.0000	3.0000	0	5	0.0000	0.0000	0.0000	0.0000	0	0
0	1121.0000	3.0000	0	5	0.0000	0.0000	0.0000	0.0000	0	0
0	1122.0000	3.0000	0	5	0.0000	0.0000	0.0000	0.0000	0	0
0	1123.0000	3.0000	0	5	0.0000	0.0000	0.0000	0.0000	0	0
0	1124.0000	3.0000	0	5	0.0000	0.0000	0.0000	0.0000	0	0
0	1125.0000	3.0000	0	5	0.0000	0.0000	0.0000	0.0000	0	0
0	1126.0000	3.0000	0	5	0.0000	0.0000	0.0000	0.0000	0	0
0	1127.0000	3.0000	0	5	0.0000	0.0000	0.0000	0.0000	0	0
0	1128.0000	3.0000	0	5	0.0000	0.0000	0.0000	0.0000	0	0
0	1129.0000	3.0000	0	5	0.0000	0.0000	0.0000	0.0000	0	0
0	1130.0000	3.0000	0	5	0.0000	0.0000	0.0000	0.0000	0	0
0	1131.0000	3.0000	0	5	0.0000	0.0000	0.0000	0.0000	0	0
0	1132.0000	3.0000	0	5	0.0000	0.0000	0.0000	0.0000	0	0
0	1133.0000	3.0000	0	5	0.0000	0.0000	0.0000	0.0000	0	0
0	1134.0000	3.0000	0	5	0.0000	0.0000	0.0000	0.0000	0	0
0	1135.0000	3.0000	0	5	0.0000	0.0000	0.0000	0.0000	0	0
0	1136.0000	3.0000	0	5	0.0000	0.0000	0.0000	0.0000	0	0
0	1137.0000	3.0000	0	5	0.0000	0.0000	0.0000	0.0000	0	0
0	1138.0000	3.0000	0	5	0.0000	0.0000	0.0000	0.0000	0	0
0	1139.0000	3.0000	0	5	0.0000	0.0000	0.0000	0.0000	0	0
0	1140.0000	3.0000	0	5	0.0000	0.0000	0.0000	0.0000	0	0
0	1141.0000	3.0000	0	5	0.0000	0.0000	0.0000	0.0000	0	0
0	1142.0000	3.0000	0	5	0.0000	0.0000	0.0000	0.0000	0	0
0	1143.0000	3.0000	0	5	0.0000	0.0000	0.0000	0.0000	0	0
0	1144.0000	3.0000	0	5	0.0000	0.0000	0.0000	0.0000	0	0
0	1145.0000	3.0000	0	5	0.0000	0.0000	0.0000	0.0000	0	0
0	1146.0000	3.0000	0	5	0.0000	0.0000	0.0000	0.0000	0	0
0	1147.0000	3.0000	0	5	0.0000	0.0000	0.0000	0.0000	0	0
0	1148.0000	3.0000	0	5	0.0000	0.0000	0.0000	0.0000	0	0
0	1149.0000	3.0000	0	5	0.0000	0.0000	0.0000	0.0000	0	0
0	1150.0000	3.0000	0	5	0.0000	0.0000	0.0000	0.0000	0	0
0	1151.0000	3.0000	0	5	0.0000	0.0000	0.0000	0.0000	0	0
0	1152.0000	3.0000	0	5	0.0000	0.0000	0.0000	0.0000	0	0
0	1153.0000	3.0000	0	5	0.0000	0.0000	0.0000	0.0000	0	0
0	1154.0000	3.0000	0	5	0.0000	0.0000	0.0000	0.0000	0	0
0	1155.0000	3.0000	0	5	0.0000	0.0000	0.0000	0.0000	0	0
0	1156.0000	3.0000	0	5	0.0000	0.0000	0.0000	0.0000	0	0
0	1157.0000	3.0000	0	5	0.0000	0.0000	0.0000	0.0000	0	0
0	1158.0000	3.0000	0	5	0.0000	0.0000	0.0000	0.0000	0	0
0	1159.0000	3.0000	0	5	0.0000	0.0000	0.0000	0.0000	0	0
0	1160.0000	3.0000	0	5	0.0000	0.0000	0.0000	0.0000	0	0
0	1161.0000	3.0000	0	5	0.0000	0.0000	0.0000	0.0000	0	0
0	1162.0000	3.0000	0	5	0.0000	0.0000	0.0000	0.0000	0	0
0	1163.0000	3.0000	0	5	0.0000	0.0000	0.0000	0.0000	0	0
0	1164.0000	3.0000	0	5	0.0000	0.0000	0.0000	0.0000	0	0
0	1165.0000	3.0000	0	5	0.0000	0.0000	0.0000	0.0000	0	0
0	1166.0000	3.0000	0	5	0.0000	0.0000	0.0000	0.0000	0	0
0	1167.0000	3.0000	0	5	0.0000	0.0000	0.0000	0.0000	0	0
0	1168.0000	3.0000	0	5	0.0000	0.0000	0.0000	0.0000	0	0
0	1169.0000	3.0000	0	5	0.0000	0.0000	0.0000	0.0000	0	0
0	1170.0000	3.0000	0	5	0.0000	0.0000	0.0000	0.0000	0	0
0	1171.0000	3.0000	0	5	0.0000	0.0000	0.0000	0.0000	0	0
0	1172.0000	3.0000	0	5	0.0000	0.0000	0.0000	0.0000	0	0
0	1173.0000	3.0000	0	5	0.0000	0.0000	0.0000	0.0000	0	0
0	1174.0000	3.0000	0	5	0.0000	0.0000	0.0000	0.0000	0	0
0	1175.0000	3.0000	0	5	0.0000	0.0000	0.0000	0.0000	0	0
0	1176.0000	3.0000	0	5	0.0000	0.0000	0.0000	0.0000	0	0
0	1177.0000	3.0000	0	5	0.0000	0.0000	0.0000	0.0000	0	0
0	1178.0000	3.0000	0	5	0.0000	0.0000	0.0000	0.0000	0	0
0	1179.0000	3.0000	0	5	0.0000	0.0000	0.0000	0.0000	0	0
0	1180.0000	3.0000	0	5	0.0000	0.0000	0.0000	0.0000	0	0
0	1181.0000	3.0000	0	5	0.0000	0.0000	0.0000	0.0000	0	0
0	1182.0000	3.0000	0	5	0.0000	0.0000	0.0000	0.0000	0	0
0	1183.0000	3.0000	0	5	0.0000	0.0000	0.0000	0.0000	0	0
0	1184.0000	3.0000	0	5	0.0000	0.0000	0.0000	0.0000	0	0
0	1185.0000	3.0000	0	5	0.0000	0.0000	0.0000	0.0000	0	0
0	1186.0000	3.0000	0	5	0.0000	0.0000	0.0000	0.0000	0	0
0	1187.0000	3.0000	0	5	0.0000	0.0000	0.0000	0.0000	0	0
0	1188.0000	3.0000	0	5	0.0000	0.0000	0.0000	0.0000	0	0
0	1189.0000	3.0000	0	5	0.0000	0.0000	0.0000	0.0000	0	0
0	1190.0000	3.0000	0	5	0.0000	0.0000	0.0000	0.0000	0	0
0	1191.0000	3.0000	0	5	0.0000	0.0000	0.0000	0.0000	0	0
0	1192.0000	3.0000	0	5	0.0000	0.0000	0.0000	0.0000	0	0
0	1193.0000	3.0000	0	5	0.0000	0.0000	0.0000	0.0000	0	0
0	1194.0000	3.0000	0	5	0.0000	0.0000	0.0000	0.0000	0	0
0	1195.0000	3.0000	0	5	0.0000	0.0000	0.0000	0.0000	0	0
0	1196.0000	3.0000	0	5	0.0000	0.0000	0.0000	0.0000	0	0
0	1197.0000	3.0000	0	5	0.0000	0.0000	0.0000	0.0000	0	0
0	1198.0000	3.0000	0	5	0.0000	0.0000	0.0000	0.0000	0	0
0	1199.0000	3.0000	0	5	0.0000	0.0000	0.0000	0.0000	0	0
0	1200.0000	3.0000	0	5	0.0000	0.0000	0.0000	0.0000	0	0
0	1201.0000	3.0000	0	5	0.0000	0.0000	0.0000	0.0000	0	0
0	1202.0000	3.0000	0	5	0.0000	0.0000	0.0000	0.0000	0	0
0	1203.0000	3.0000	0	5	0.0000	0.0000	0.0000	0.0000	0	0
0	1204.0000	3.0000	0	5	0.0000	0.0000	0.0000	0.0000	0	0
0	1205.0000	3.0000	0	5	0.0000	0.0000	0.0000	0.0000	0	0
0	1206.0000	3.0000	0	5	0.0000	0.0000	0.0000	0.0000	0	0
0	1207.0000	3.0000	0	5	0.0000	0.0000	0.0000	0.0000	0	0
0	1208.0000	3.0000	0	5	0.0000	0.0000	0.0000	0.0000	0	0
0	1209.0000	3.0000	0	5	0.0000	0.0000	0.0000	0.0000	0	0
0	1210.0000	3.0000	0	5	0.0000	0.0000	0.0000	0.0000	0	0
0	1211.0000	3.0000	0	5	0.0000	0.0000	0.0000	0.0000	0	0
0	1212.0000	3.0000	0	5	0.0000	0.0000	0.0000	0.0000	0	0
0	1213.0000	3.0000	0	5	0.0000	0.0000	0.0000	0.0000	0	0
0	1214.0000	3.0000	0	5	0.0000	0.0000	0.0000	0.0000	0	0
0	1215.0000	3.0000	0	5	0.0000	0.0000	0.0000	0.0000	0	0
0	1216.0000	3.0000	0	5	0.0000	0.0000	0.0000	0.0000	0	0
0	1217.0000	3.0000	0	5	0.0000	0.0000	0.0000	0.0000	0	0
0	1218.0000	3.0000	0	5	0.0000	0.0000	0.0000	0.0000	0	0
0	1219.0000	3.0000	0	5	0.0000	0.0000	0.0000	0.0000	0	0
0	1220.0000	3.0000	0	5	0.0000	0.0000	0.0000	0.0000	0	0
0	1221.0000	3.0000	0	5	0.0000	0.0000	0.0000	0.0000	0	0
0	1222.0000	3.0000	0	5	0.0000	0.0000	0.0000	0.0000	0	0
0	1223.0000	3.0000	0	5	0.0000	0.0000	0.0000	0.0000	0	0
0	1224.0000	3.0000	0	5	0.0000	0.0000	0.0000	0.0000	0	0
0	1225.0000	3.0000	0	5	0.0000	0.0000	0.0000	0.0000	0	0
0	1226.0000	3.0000	0	5	0.0000	0.0000	0.0000	0.0000	0	0
0	1227.0000	3.0000	0	5	0.0000	0.0000	0.0000	0.0000	0	0
0	1228.0000	3.0000	0	5	0.0000	0.0000	0.0000	0.0000	0	0
0	1229.0000	3.0000	0	5	0.0000	0.0000	0.0000	0.0000	0	0
0	1230.0000	3.0000	0	5	0.0000	0.0000	0.0000	0.0000	0	0
0	1231.0000	3.0000	0	5	0.0000	0.0000	0.0000	0.0000	0	0
0	1232.0000	3.0000	0	5	0.0000	0.0000	0.0000	0.0000	0	0
0	1233.0000	3.0000	0	5	0.0000	0.0000	0.0000	0.0000	0	0
0	1234.0000	3.0000	0	5	0.0000	0.0000	0.0000	0.0000	0	0
0	1235.0000	3.0000	0	5	0.0000	0.0000	0.0000	0.0000	0	0
0	1236.0000	3.0000	0	5	0.0000	0.0000	0.0000	0.0000	0	0
0	1237.0000	3.0000	0	5	0.0000	0.0000	0.0000	0.0000	0	0
0	1238.0000	3.0000	0	5	0.0000	0.0000	0.0000	0.0000	0	0
0	1239.0000	3.0000	0	5	0.0000	0.0000	0.0000	0.0000	0	0
0	1240.0000	3.0000	0	5	0.0000	0.0000	0.0000	0.0000	0	0
0	1241.0000	3.0000	0	5	0.0000	0.0000	0.0000	0.0000	0	0
0	1242.0000	3.0000	0	5	0.0000	0.0000	0.0000	0.0000	0	0
0	1243.0000	3.0000	0	5	0.0000	0.0000	0.0000	0.0000	0	0
0	1244.0000	3.0000	0	5	0.0000	0.0000	0.0000	0.0000	0	0
0	1245.0000	3.0000	0	5	0.0000	0.0000	0.0000	0.0000	0	0
0	1246.0000	3.0000	0	5	0.0000	0.0000	0.0000	0.0000	0	0
0	1247.0000	3.0000	0	5	0.0000	0.0000	0.0000	0.0000	0	0
0	1248.0000	3.0000	0	5	0.0000	0.0000	0.0000	0.0000	0	0
0	1249.0000	3.0000	0	5	0.0000	0.0000	0.0000	0.0000	0	0
0	1250.0000	3.0000	0	5	0.0000	0.0000	0.0000	0.0000	0	0
0	1251.0000	3.0000	0	5	0.0000	0.0000	0.0000	0.0000	0	0
0	1252.0000	3.0000	0	5	0.0000	0.0000	0.0000	0.0000	0	0
0	1253.0000	3.0000	0	5	0.0000	0.0000	0.0000	0.0000	0	0
0	1254.0000	3.0000	0	5	0.0000	0.0000	0.0000	0.0000	0	0
0	1255.0000	3.0000	0	5	0.0000	0.0000	0.0000	0.0000	0	0
0	1256.0000	3.0000	0	5	0.0000	0.0000	0.0000	0.0000	0	0
0	1257.0000	3.0000	0	5	0.0000	0.0000	0.0000	0.0000	0	0
0	1258.0000	3.0000	0	5	0.0000	0.0000	0.0000	0.0000	0	0
0	1259.0000	3.0000	0	5	0.0000	0.0000	0.0000	0.0000	0	0
0	1260.0000	3.0000	0	5	0.0000	0.0000	0.0000	0.0000	0	0
0	1261.0000	3.0000	0	5	0.0000	0.0000	0.0000	0.0000	0	0
0	1262.0000	3.0000	0	5	0.0000	0.0000	0.0000	0.0000	0	0
0	1263.0000	3.0000	0	5	0.0000	0.0000	0.0000	0.0000	0	0
0	1264.0000	3.0000	0	5	0.0000	0.0000	0.0000	0.0000	0	0
0	1265.0000	3.0000	0	5	0.0000	0.0000	0.0000	0.0000	0	0
0	1266.0000	3.0000	0	5	0.0000	0.0000	0.0000	0.0000	0	0
0	1267.0000	3.0000	0	5	0.0000	0.0000	0.0000	0.0000	0	0
0	1268.0000	3.0000	0	5	0.0000	0.0000	0.0000	0.0000	0	0
0	1269.0000	3.0000	0	5	0.0000	0.0000	0.0000	0.0000	0	0
0	1270.0000	3.0000	0	5	0.0000	0.0000	0.0000	0.0000	0	0
0	1271.0000	3.0000	0	5	0.0000	0.0000	0.0000	0.0000	0	0
0	1272.0000	3.0000	0	5	0.0000	0.0000	0.0000	0.0000	0	0
0	1273.0000	3.0000	0	5	0.0000	0.0000	0.0000	0.0000	0	0
0	1274.0000	3.0000	0	5	0.0000	0.0000	0.0000	0.0000	0	0
0	1275.0000	3.0000	0	5	0.0000	0.0000	0.0000	0.0000	0	0
0	1276.0000	3.0000	0	5	0.0000	0.0000	0.0000	0.0000	0	0
0	1277.0000	3.0000	0	5	0.0000	0.0000	0.0000	0.0000	0	0
0	1278.0000	3.0000	0	5	0.0000	0.0000	0.0000	0.0000	0	0
0	1279.0000	3.0000	0	5	0.0000	0.0000	0.0000	0.0000	0	0
0	1280.0000	3.0000	0	5	0.0000	0.0000	0.0000	0.0000	0	0
0	1281.0000	3.0000	0	5	0.0000	0.0000	0.0000	0.0000	0	0
0	1282.0000	3.0000	0	5	0.0000	0.0000	0.0000	0.0000	0	0
0	1283.0000	3.0000	0	5	0.0000	0.0000	0.0000	0.0000	0	0
0	1284.0000	3.0000	0	5	0.0000	0.0000	0.0000	0.0000	0	0
0	1285.0000	3.0000	0	5	0.0000	0.0000	0.0000	0.0000	0	0
0	1286.0000	3.0000	0	5	0.0000	0.0000	0.0000	0.0000	0	0
0	1287.0000	3.0000	0	5	0.0000	0.0000	0.0000	0.0000	0	0
0	1288.0000	3.0000	0	5	0.0000	0.0000	0.0000	0.0000	0	0
0	1289.0000	3.0000	0	5	0.0000	0.0000	0.0000	0.0000	0	0
0	1290.0000	3.0000	0	5	0.0000	0.0000	0.0000	0.0000	0	0
0	1291.0000	3.0000	0	5	0.0000	0.0000	0.0000	0.0000	0	0
0	1292.0000	3.0000	0	5	0.0000	0.0000	0.0000	0.0000	0	0
0	1293.0000	3.0000	0	5	0.0000	0.0000	0.0000	0.0000	0	0
0	1294.0000	3.0000	0	5	0.0000	0.0000	0.0000	0.0000	0	0
0	1295.0000	3.0000	0	5	0.0000	0.0000	0.0000	0.0000	0	0
0	1296.0000	3.0000	0	5	0.0000	0.0000	0.0000	0.0000	0	0
0	1297.0000	3.0000	0	5	0.0000	0.0000	0.0000	0.0000	0	0
0	1298.0000	3.0000	0	5	0.0000	0.0000	0.0000	0.0000	0	0
0	1299.0000	3.0000	0	5	0.0000	0.0000	0.0000	0.0000	0	0
0	1300.0000	3.0000	0	5	0.0000	0.0000	0.0000	0.0000	0	0
0	1301.0000	3.0000	0	5	0.0000	0.0000	0.0000	0.0000	0	0
0	1302.0000	3.0000	0	5	0.0000	0.0000	0.0000	0.0000	0	0
0	1303.0000	3.0000	0	5	0.0000	0.0000	0.0000	0.0000	0	0
0	1304.0000	3.0000	0	5	0.0000	0.0000	0.0000	0.0000	0	0
0	1305.0000	3.0000	0	5	0.0000	0.0000	0.0000	0.0000	0	0
0	1306.0000	3.0000	0	5	0.0000	0.0000	0.0000	0.0000	0	0
0	1307.0000	3.0000	0	5	0.0000	0.0000	0.0000	0.0000	0	0
0	1308.0000	3.0000	0	5	0.0000	0.0000	0.0000	0.0000	0	0
0	1309.0000	3.0000	0	5	0.0000	0.0000	0.0000	0.0000	0	0
0	1310.0000	3.0000	0	5	0.0000	0.0000	0.0000	0.0000	0	0
0	1311.0000	3.0000	0	5	0.0000	0.0000	0.0000	0.0000	0	0
0	1312.0000	3.0000	0	5	0.0000	0.0000	0.0000	0.0000	0	0
0	1313.0000	3.0000	0	5	0.0000	0.0000	0.0000	0.0000	0	0
0	1314.0000	3.0000	0	5	0.0000	0.0000	0.0000	0.0000	0	0
0	1315.0000	3.0000	0	5	0.0000	0.0000	0.0000	0.0000	0	0
0	1316.0000	3.0000	0	5	0.0000	0.0000	0.0000	0.0000	0	0
0	1317.0000	3.0000	0	5	0.0000	0.0000	0.0000	0.0000	0	0
0	1318.0000	3.0000	0	5	0.0000	0.0000	0.0000	0.0000	0	0
0	1319.0000	3.0000	0	5	0.0000	0.0000	0.0000	0.0000	0	0
0	1320.0000	3.0000	0	5	0.0000	0.0000	0.0000	0.0000	0	0
0	1321.0000	3.0000	0	5	0.0000	0.0000	0.0000	0.0000	0	0
0	1322.0000	3.0000	0	5	0.0000	0.0000	0.0000	0.0000	0	0
0	1323.0000	3.0000	0	5	0.0000	0.0000	0.0000	0.0000	0	0
0	1324.0000	3.0000	0	5	0.0000	0.0000	0.0000	0.0000	0	0
0	1325.0000	3.0000	0	5	0.0000	0.0000	0.0000	0.0000	0	0
0	1326.0000	3.0000	0	5	0.0000	0.0000	0.0000	0.0000	0	0
0	1327.0000	3.0000	0	5	0.0000	0.0000	0.0000	0.0000	0	0
0	1328.0000	3.0000	0	5	0.0000	0.0000	0.0000	0.0000	0	0
0	1329.0000	3.0000	0	5	0.0000	0.0000	0.0000	0.0000	0	0
0	1330.0000	3.0000	0	5	0.0000	0.0000	0.0000	0.0000	0	0
0	1331.0000	3.0000	0	5	0.0000	0.0000	0.0000	0.0000	0	0
0	1332.0000	3.0000	0	5	0.0000	0.0000	0.0000	0.0000	0	0
0	1333.0000	3.0000	0	5	0.0000	0.0000	0.0000	0.0000	0	0
0	1334.0000	3.0000	0	5	0.0000	0.0000	0.0000	0.0000	0	0
0	1335.0000	3.0000	0	5	0.0000	0.0000	0.0000	0.0000	0	0
0	1336.0000	3.0000	0	5	0.0000	0.0000	0.0000	0.0000	0	0
0	1337.0000	3.0000	0	5	0.0000	0.0000	0.0000	0.0000	0	0
0	1338.0000	3.0000	0	5	0.0000	0.0000	0.0000	0.0000	0	0
0	1339.0000	3.0000	0	5	0.0000	0.0000	0.0000	0.0000	0	0
0	1340.0000	3.0000	0	5	0.0000	0.0000	0.0000	0.0000	0	0
0	1341.0000	3.0000	0	5	0.0000	0.0000	0.0000	0.0000	0	0
0	1342.0000	3.0000	0	5	0.0000	0.0000	0.0000	0.0000	0	0
0	1343.0000	3.0000	0	5	0.0000	0.0000	0.0000	0.0000	0	0
0	1344.0000	3.0000	0	5	0.0000	0.0000	0.0000	0.0000	0	0
0	1345.0000	3.0000	0	5	0.0000	0.0000	0.0000	0.0000	0	0
0	1346.0000	3.0000	0	5	0.0000	0.0000	0.0000	0.0000	0	0
0	1347.0000	3.0000	0	5	0.0000	0.0000	0.0000	0.0000	0	0
0	1348.0000	3.0000	0	5	0.0000	0.0000	0.0000	0.0000	0	0
0	1349.0000	3.0000	0	5	0.0000	0.0000	0.0000	0.0000	0	0
0	1350.0000	3.0000	0	5	0.0000	0.0000	0.0000	0.0000	0	0
0	1351.0000	3.0000	0	5	0.0000	0.0000	0.0000	0.0000	0	0
0	1352.0000	3.0000	0	5	0.0000	0.0000	0.0000	0.0000	0	0
0	1353.0000	3.0000	0	5	0.0000	0.0000	0.0000	0.0000	0	0
0	1354.0000	3.0000	0	5	0.0000	0.0000	0.0000	0.0000	0	0
0	1355.0000	3.0000	0	5	0.0000	0.0000	0.0000	0.0000	0	0
0	1356.0000	3.0000	0	5	0.0000	0.0000	0.0000	0.0000	0	0
0	1357.0000	3.0000	0	5	0.0000	0.0000	0.0000	0.0000	0	0
0	1358.0000	3.0000	0	5	0.0000	0.0000	0.0000	0.0000	0	0
0	1359.0000	3.0000	0	5	0.0000	0.0000	0.0000	0.0000	0	0
0	1360.0000	3.0000	0	5	0.0000	0.0000	0.0000	0.0000	0	0
0	1361.0000	3.0000	0	5	0.0000	0.0000	0.0000	0.0000	0	0
0	1362.0000	3.0000	0	5	0.0000	0.0000	0.0000	0.0000	0	0
0	1363.0000	3.0000	0	5	0.0000	0.0000	0.0000	0.0000	0	0
0	1364.0000	3.0000	0	5	0.0000	0.0000	0.0000	0.0000	0	0
0	1365.0000	3.0000	0	5	0.0000	0.0000	0.0000	0.0000	0	0
0	1366.0000	3.0000	0	5	0.0000	0.0000	0.0000	0.0000	0	0
0	1367.0000	3.0000	0	5	0.0000	0.0000	0.0000	0.0000	0	0
0	1368.0000	3.0000	0	5	0.0000	0.0000	0.0000	0.0000	0	0
0	1369.0000	3.0000	0	5	0.0000	0.0000	0.0000	0.0000	0	0
0	1370.0000	3.0000	0	5	0.0000	0.0000	0.0000	0.0000	0	0
0	1371.0000	3.0000	0	5	0.0000	0.0000	0.0000	0.0000	0	0
0	1372.0000	3.0000	0	5	0.0000	0.0000	0.0000	0.0000	0	0
0	1373.0000	3.0000	0	5	0.0000	0.0000	0.0000	0.0000	0	0
0	1374.0000	3.0000	0	5	0.0000	0.0000	0.0000	0.0000	0	0
0	1375.0000	3.0000	0	5	0.0000	0.0000	0.0000	0.0000	0	0
0	1376.0000	3.0000	0	5	0.0000	0.0000	0.0000	0.0000	0	0
0	1377.0000	3.0000	0	5	0.0000	0.0000	0.0000	0.0000	0	0
0	1378.0000	3.0000	0	5	0.0000	0.0000	0.0000	0.0000	0	0
0	1379.0000	3.0000	0	5	0.0000	0.0000	0.0000	0.0000	0	0
0	1380.0000	3.0000	0	5	0.0000	0.0000	0.0000	0.0000	0	0
0	1381.0000	3.0000	0	5	0.0000	0.0000	0.0000	0.0000	0	0
0	1382.0000	3.0000	0	5	0.0000	0.0000	0.0000	0.0000	0	0
0	1383.0000	3.0000	0	5	0.0000	0.0000	0.0000	0.0000	0	0
0	1384.0000	3.0000	0	5	0.0000	0.0000	0.0000	0.0000	0	0
0	1385.0000	3.0000	0	5	0.0000	0.0000	0.0000	0.0000	0	0
0	1386.0000	3.0000	0	5	0.0000	0.0000	0.0000	0.0000	0	0
0	1387.0000	3.0000	0	5	0.0000	0.0000	0.0000	0.0000	0	0
0	1388.0000	3.0000	0	5	0.0000	0.0000	0.0000	0.0000	0	0
0	1389.0000	3.0000	0	5	0.0000	0.0000	0.0000	0.0000	0	0
0	1390.0000	3.0000	0	5	0.0000	0.0000	0.0000	0.0000	0	0
0	1391.0000	3.0000	0	5	0.0000	0.0000	0.0000	0.0000	0	0
0	1392.0000	3.0000	0	5	0.0000	0.0000	0.0000	0.0000	0	0
0	1393.0000	3.0000	0	5	0.0000	0.0000	0.0000	0.0000	0	0
0	1394.0000	3.0000	0	5	0.0000	0.0000	0.0000	0.0000	0	0
0	1395.0000	3.0000	0	5	0.0000	0.0000	0.0000	0.0000	0	0
0	1396.0000	3.0000	0	5	0.0000	0.0000	0.0000	0.0000	0	0
0	1397.0000	3.0000	0	5	0.0000	0.0000	0.0000	0.0000	0	0
0	1398.0000	3.0000	0	5	0.0000	0.0000	0.0000	0.0000	0	0
0	1399.0000	3.0000	0	5	0.0000	0.0000	0.0000	0.0000	0	0
0	1400.0000	3.0000	0	5	0.0000	0.0000	0.0000	0.0000	0	0
0	1401.0000	3.0000	0	5	0.0000	0.0000	0.0000	0.0000	0	0
0	1402.0000	3.0000	0	5	0.0000	0.0000	0.0000	0.0000	0	0
0	1403.0000	3.0000	0	5	0.0000	0.0000	0.0000	0.0000	0	0
0	1404.0000	3.0000	0	5	0.0000	0.0000	0.0000	0.0000	0	0
0	1405.0000	3.0000	0	5	0.0000	0.0000	0.0000	0.0000	0	0
0	0.0000	4.0000	0	5	0.0000	0.0000	0.0000	0.0000	0	0
0	1.0000	4.0000	0	5	0.0000	0.0000	0.0000	0.0000	0	0
0	2.0000	4.0000	0	5	0.0000	0.0000	0.0000	0.0000	0	0
0	3.0000	4.0000	0	5	0.0000	0.0000	0.0000	0.0000	0	0
0	4.0000	4.0000	0	5	0.0000	0.0000	0.0000	0.0000	0	0
0	5.0000	4.0000	0	5	0.0000	0.0000	0.0000	0.0000	0	0
0	6.0000	4.0000	0	5	0.0000	0.0000	0.0000	0.0000	0	0
0	7.0000	4.0000	0	5	0.0000	0.0000	0.0000	0.0000	0	0
0	8.0000	4.0000	0	5	0.0000	0.0000	0.0000	0.0000	0	0
0	9.0000	4.0000	0	5	0.0000	0.0000	0.0000	0.0000	0	0
0	10.0000	4.0000	0	5	0.0000	0.0000	0.0000	0.0000	0	0
0	11.0000	4.0000	0	5	0.0000	0.0000	0.0000	0.0000	0	0
0	12.0000	4.0000	0	5	0.0000	0.0000	0.0000	0.0000	0	0
0	13.0000	4.0000	0	5	0.0000	0.0000	0.0000	0.0000	0	0
0	14.0000	4.0000	0	5	0.0000	0.0000	0.0000	0.0000	0	0
0	15.0000	4.0000	0	5	0.0000	0.0000	0.0000	0.0000	0	0
0	16.0000	4.0000	0	5	0.0000	0.0000	0.0000	0.0000	0	0
0	17.0000	4.0000	0	5	0.0000	0.0000	0.0000	0.0000	0	0
0	18.0000	4.0000	0	5	0.0000	0.0000	0.0000	0.0000	0	0
0	19.0000	4.0000	0	5	0.0000	0.0000	0.0000	0.0000	0	0
0	20.0000	4.0000	0	5	0.0000	0.0000	0.0000	0.0000	0	0
0	21.0000	4.0000	0	5	0.0000	0.0000	0.0000	0.0000	0	0
0	22.0000	4.0000	0	5	0.0000	0.0000	0.0000	0.0000	0	0
0	23.0000	4.0000	0	5	0.0000	0.0000	0.0000	0.0000	0	0
0	24.0000	4.0000	0	5	0.0000	0.0000	0.0000	0.0000	0	0
0	25.0000	4.0000	0	5	0.0000	0.0000	0.0000	0.0000	0	0
0	26.0000	4.0000	0	5	0.0000	0.0000	0.0000	0.0000	0	0
0	27.0000	4.0000	0	5	0.0000	0.0000	0.0000	0.0000	0	0
0	28.0000	4.0000	0	5	0.0000	0.0000	0.0000	0.0000	0	0
0	29.0000	4.0000	0	5	0.0000	0.0000	0.0000	0.0000	0	0
0	30.0000	4.0000	0	5	0.0000	0.0000	0.0000	0.0000	0	0
0	31.0000	4.0000	0	5	0.0000	0.0000	0.0000	0.0000	0	0
0	32.0000	4.0000	0	5	0.0000	0.0000	0.0000	0.0000	0	0
0	33.0000	4.0000	0	5	0.0000	0.0000	0.0000	0.0000	0	0
0	34.0000	4.0000	0	5	0.0000	0.0000	0.0000	0.0000	0	0
0	35.0000	4.0000	0	5	0.0000	0.0000	0.0000	0.0000	0	0
0	36.0000	4.0000	0	5	0.0000	0.0000	0.0000	0.0000	0	0
0	37.0000	4.0000	0	5	0.0000	0.0000	0.0000	0.0000	0	0
0	38.0000	4.0000	0	5	0.0000	0.0000	0.0000	0.0000	0	0
0	39.0000	4.0000	0	5	0.0000	0.0000	0.0000	0.0000	0	0
1	40.0000	4.0000	8	0	175.5238	106.4740	25.4285	0.4832	155	136
1	41.0000	4.0000	9	0	175.7061	106.5881	26.2428	0.6982	142	131
1	42.0000	4.0000	9	0	174.8582	106.3257	26.2045	0.4422	150	147
1	43.0000	4.0000	9	0	174.9809	106.3269	26.1870	0.4297	148	149
1	44.0000	4.0000	8	0	174.9540	106.3571	26.3189	0.4187	148	145
1	45.0000	4.0000	9	0	174.9851	106.3763	26.4222	0.4558	146	141
1	46.0000	4.0000	9	0	174.5400	106.8353	26.2174	0.3664	150	139
1	47.0000	4.0000	9	0	173.7157	106.8574	26.1509	0.3490	150	141
1	48.0000	4.0000	9	0	173.7400	107.0418	26.2130	0.3993	152	142
1	49.0000	4.0000	9	0	173.6919	106.8091	26.2847	0.4235	147	153
1	50.0000	4.0000	9	0	173.7846	106.8444	26.1859	0.4169	148	145
1	51.0000	4.0000	9	0	173.7749	106.8256	26.1760	0.3981	149	154
1	52.0000	4.0000	9	0	173.7219	106.8523	26.0563	0.3325	150	137
1	53.0000	4.0000	9	0	173.4857	107.1589	25.8274	0.3519	144	142
1	54.0000	4.0000	9	0	173.2856	107.0293	25.5959	0.3970	148	148
1	55.0000	4.0000	9	0	173.2433	107.0018	25.5553	0.3839	142	152
1	56.0000	4.0000	9	0	173.2856	107.0245	25.5127	0.3998	141	146
1	57.0000	4.0000	9	0	173.2130	107.0082	25.4739	0.3695	145	144
0	58.0000	4.0000	0	5	0.0000	0.0000	0.0000	0.0000	0	0
0	59.0000	4.0000	0	5	0.0000	0.0000	0.0000	0.0000	0	0
0	60.0000	4.0000	0	5	0.0000	0.0000	0.0000	0.0000	0	0
0	61.0000	4.0000	0	5	0.0000	0.0000	0.0000	0.0000	0	0
0	62.0000	4.0000	0	5	0.0000	0.0000	0.0000	0.0000	0	0
0	63.0000	4.0000	0	5	0.0000	0.0000	0.0000	0.0000	0	0
0	64.0000	4.0000	0	5	0.0000	0.0000	0.0000	0.0000	0	0
0	65.0000	4.0000	0	5	0.0000	0.0000	0.0000	0.0000	0	0
0	66.0000	4.0000	0	5	0.0000	0.0000	0.0000	0.0000	0	0
0	67.0000	4.0000	0	5	0.0000	0.0000	0.0000	0.0000	0	0
0	68.0000	4.0000	0	5	0.0000	0.0000	0.0000	0.0000	0	0
0	69.0000	4.0000	0	5	0.0000	0.0000	0.0000	0.0000	0	0
0	70.0000	4.0000	0	5	0.0000	0.0000	0.0000	0.0000	0	0
0	71.0000	4.0000	0	5	0.0000	0.0000	0.0000	0.0000	0	0
0	72.0000	4.0000	0	5	0.0000	0.0000	0.0000	0.0000	0	0
0	73.0000	4.0000	0	5	0.0000	0.0000	0.0000	0.0000	0	0
0	74.0000	4.0000	0	5	0.0000	0.0000	0.0000	0.0000	0	0
0	75.0000	4.0000	0	5	0.0000	0.0000	0.0000	0.0000	0	0
0	76.0000	4.0000	0	5	0.0000	0.0000	0.0000	0.0000	0	0
0	77.0000	4.0000	0	5	0.0000	0.0000	0.0000	0.0000	0	0
0	78.0000	4.0000	0	5	0.0000	0.0000	0.0000	0.0000	0	0
0	79.0000	4.0000	0	5	0.0000	0.0000	0.0000	0.0000	0	0
0	80.0000	4.0000	0	5	0.0000	0.0000	0.0000	0.0000	0	0
0	81.0000	4.0000	0	5	0.0000	0.0000	0.0000	0.0000	0	0
0	82.0000	4.0000	0	5	0.0000	0.0000	0.0000	0.0000	0	0
0	83.0000	4.0000	0	5	0.0000	0.0000	0.0000	0.0000	0	0
0	84.0000	4.0000	0	5	0.0000	0.0000	0.0000	0.0000	0	0
0	85.0000	4.0000	0	5	0.0000	0.0000	0.0000	0.0000	0	0
0	86.0000	4.0000	0	5	0.0000	0.0000	0.0000	0.0000	0	0
0	87.0000	4.0000	0	5	0.0000	0.0000	0.0000	0.0000	0	0
0	88.0000	4.0000	0	5	0.0000	0.0000	0.0000	0.0000	0	0
0	89.0000	4.0000	0	5	0.0000	0.0000	0.0000	0.0000	0	0
0	90.0000	4.0000	0	5	0.0000	0.0000	0.0000	0.0000	0	0
0	91.0000	4.0000	0	5	0.0000	0.0000	0.0000	0.0000	0	0
0	92.0000	4.0000	0	5	0.0000	0.0000	0.0000	0.0000	0	0
0	93.0000	4.0000	0	5	0.0000	0.0000	0.0000	0.0000	0	0
0	94.0000	4.0000	0	5	0.0000	0.0000	0.0000	0.0000	0	0
0	95.0000	4.0000	0	5	0.0000	0.0000	0.0000	0.0000	0	0
0	96.0000	4.0000	0	5	0.0000	0.0000	0.0000	0.0000	0	0
0	97.0000	4.0000	0	5	0.0000	0.0000	0.0000	0.0000	0	0
0	98.0000	4.0000	0	5	0.0000	0.0000	0.0000	0.0000	0	0
0	99.0000	4.0000	0	5	0.0000	0.0000	0.0000	0.0000	0	0
0	100.0000	4.0000	0	5	0.0000	0.0000	0.0000	0.0000	0	0
0	101.0000	4.0000	0	5	0.0000	0.0000	0.0000	0.0000	0	0
0	102.0000	4.0000	0	5	0.0000	0.0000	0.0000	0.0000	0	0
0	103.0000	4.0000	0	5	0.0000	0.0000	0.0000	0.0000	0	0
0	104.0000	4.0000	0	5	0.0000	0.0000	0.0000	0.0000	0	0
0	105.0000	4.0000	0	5	0.0000	0.0000	0.0000	0.0000	0	0
0	106.0000	4.0000	0	5	0.0000	0.0000	0.0000	0.0000	0	0
0	107.0000	4.0000	0	5	0.0000	0.0000	0.0000	0.0000	0	0
0	108.0000	4.0000	0	5	0.0000	0.0000	0.0000	0.0000	0	0
0	109.0000	4.0000	0	5	0.0000	0.0000	0.0000	0.0000	0	0
0	110.0000	4.0000	0	5	0.0000	0.0000	0.0000	0.0000	0	0
0	111.0000	4.0000	0	5	0.0000	0.0000	0.0000	0.0000	0	0
0	112.0000	4.0000	0	5	0.0000	0.0000	0.0000	0.0000	0	0
0	113.0000	4.0000	0	5	0.0000	0.0000	0.0000	0.0000	0	0
0	114.0000	4.0000	0	5	0.0000	0.0000	0.0000	0.0000	0	0
0	115.0000	4.0000	0	5	0.0000	0.0000	0.0000	0.0000	0	0
0	116.0000	4.0000	0	5	0.0000	0.0000	0.0000	0.0000	0	0
0	117.0000	4.0000	0	5	0.0000	0.0000	0.0000	0.0000	0	0
0	118.0000	4.0000	0	5	0.0000	0.0000	0.0000	0.0000	0	0
0	119.0000	4.0000	0	5	0.0000	0.0000	0.0000	0.0000	0	0
0	120.0000	4.0000	0	5	0.0000	0.0000	0.0000	0.0000	0	0
0	121.0000	4.0000	0	5	0.0000	0.0000	0.0000	0.0000	0	0
0	122.0000	4.0000	0	5	0.0000	0.0000	0.0000	0.0000	0	0
0	123.0000	4.0000	0	5	0.0000	0.0000	0.0000	0.0000	0	0
0	124.0000	4.0000	0	5	0.0000	0.0000	0.0000	0.0000	0	0
0	125.0000	4.0000	0	5	0.0000	0.0000	0.0000	0.0000	0	0
0	126.0000	4.0000	0	5	0.0000	0.0000	0.0000	0.0000	0	0
0	127.0000	4.0000	0	5	0.0000	0.0000	0.0000	0.0000	0	0
0	128.0000	4.0000	0	5	0.0000	0.0000	0.0000	0.0000	0	0
0	129.0000	4.0000	0	5	0.0000	0.0000	0.0000	0.0000	0	0
0	130.0000	4.0000	0	5	0.0000	0.0000	0.0000	0.0000	0	0
0	131.0000	4.0000	0	5	0.0000	0.0000	0.0000	0.0000	0	0
0	132.0000	4.0000	0	5	0.0000	0.0000	0.0000	0.0000	0	0
0	133.0000	4.0000	0	5	0.0000	0.0000	0.0000	0.0000	0	0
0	134.0000	4.0000	0	5	0.0000	0.0000	0.0000	0.0000	0	0
0	135.0000	4.0000	0	5	0.0000	0.0000	0.0000	0.0000	0	0
0	136.0000	4.0000	0	5	0.0000	0.0000	0.0000	0.0000	0	0
0	137.0000	4.0000	0	5	0.0000	0.0000	0.0000	0.0000	0	0
0	138.0000	4.0000	0	5	0.0000	0.0000	0.0000	0.0000	0	0
0	139.0000	4.0000	0	5	0.0000	0.0000	0.0000	0.0000	0	0
0	140.0000	4.0000	0	5	0.0000	0.0000	0.0000	0.0000	0	0
0	141.0000	4.0000	0	5	0.0000	0.0000	0.0000	0.0000	0	0
0	142.0000	4.0000	0	5	0.0000	0.0000	0.0000	0.0000	0	0
0	143.0000	4.0000	0	5	0.0000	0.0000	0.0000	0.0000	0	0
0	144.0000	4.0000	0	5	0.0000	0.0000	0.0000	0.0000	0	0
0	145.0000	4.0000	0	5	0.0000	0.0000	0.0000	0.0000	0	0
0	146.0000	4.0000	0	5	0.0000	0.0000	0.0000	0.0000	0	0
0	147.0000	4.0000	0	5	0.0000	0.0000	0.0000	0.0000	0	0
0	148.0000	4.0000	0	5	0.0000	0.0000	0.0000	0.0000	0	0
0	149.0000	4.0000	0	5	0.0000	0.0000	0.0000	0.0000	0	0
0	150.0000	4.0000	0	5	0.0000	0.0000	0.0000	0.0000	0	0
0	151.0000	4.0000	0	5	0.0000	0.0000	0.0000	0.0000	0	0
0	152.0000	4.0000	0	5	0.0000	0.0000	0.0000	0.0000	0	0
0	153.0000	4.0000	0	5	0.0000	0.0000	0.0000	0.0000	0	0
0	154.0000	4.0000	0	5	0.0000	0.0000	0.0000	0.0000	0	0
0	155.0000	4.0000	0	5	0.0000	0.0000	0.0000	0.0000	0	0
0	156.0000	4.0000	0	5	0.0000	0.0000	0.0000	0.0000	0	0
0	157.0000	4.0000	0	5	0.0000	0.0000	0.0000	0.0000	0	0
0	158.0000	4.0000	0	5	0.0000	0.0000	0.0000	0.0000	0	0
0	159.0000	4.0000	0	5	0.0000	0.0000	0.0000	0.0000	0	0
0	160.0000	4.0000	0	5	0.0000	0.0000	0.0000	0.0000	0	0
0	161.0000	4.0000	0	5	0.0000	0.0000	0.0000	0.0000	0	0
0	162.0000	4.0000	0	5	0.0000	0.0000	0.0000	0.0000	0	0
0	163.0000	4.0000	0	5	0.0000	0.0000	0.0000	0.0000	0	0
0	164.0000	4.0000	0	5	0.0000	0.0000	0.0000	0.0000	0	0
0	165.0000	4.0000	0	5	0.0000	0.0000	0.0000	0.0000	0	0
0	166.0000	4.0000	0	5	0.0000	0.0000	0.0000	0.0000	0	0
0	167.0000	4.0000	0	5	0.0000	0.0000	0.0000	0.0000	0	0
0	168.0000	4.0000	0	5	0.0000	0.0000	0.0000	0.0000	0	0
0	169.0000	4.0000	0	5	0.0000	0.0000	0.0000	0.0000	0	0
0	170.0000	4.0000	0	5	0.0000	0.0000	0.0000	0.0000	0	0
0	171.0000	4.0000	0	5	0.0000	0.0000	0.0000	0.0000	0	0
0	172.0000	4.0000	0	5	0.0000	0.0000	0.0000	0.0000	0	0
0	173.0000	4.0000	0	5	0.0000	0.0000	0.0000	0.0000	0	0
0	174.0000	4.0000	0	5	0.0000	0.0000	0.0000	0.0000	0	0
0	175.0000	4.0000	0	5	0.0000	0.0000	0.0000	0.0000	0	0
0	176.0000	4.0000	0	5	0.0000	0.0000	0.0000	0.0000	0	0
0	177.0000	4.0000	0	5	0.0000	0.0000	0.0000	0.0000	0	0
0	178.0000	4.0000	0	5	0.0000	0.0000	0.0000	0.0000	0	0
0	179.0000	4.0000	0	5	0.0000	0.0000	0.0000	0.0000	0	0
0	180.0000	4.0000	0	5	0.0000	0.0000	0.0000	0.0000	0	0
0	181.0000	4.0000	0	5	0.0000	0.0000	0.0000	0.0000	0	0
0	182.0000	4.0000	0	5	0.0000	0.0000	0.0000	0.0000	0	0
0	183.0000	4.0000	0	5	0.0000	0.0000	0.0000	0.0000	0	0
0	184.0000	4.0000	0	5	0.0000	0.0000	0.0000	0.0000	0	0
0	185.0000	4.0000	0	5	0.0000	0.0000	0.0000	0.0000	0	0
0	186.0000	4.0000	0	5	0.0000	0.0000	0.0000	0.0000	0	0
0	187.0000	4.0000	0	5	0.0000	0.0000	0.0000	0.0000	0	0
0	188.0000	4.0000	0	5	0.0000	0.0000	0.0000	0.0000	0	0
0	189.0000	4.0000	0	5	0.0000	0.0000	0.0000	0.0000	0	0
0	190.0000	4.0000	0	5	0.0000	0.0000	0.0000	0.0000	0	0
0	191.0000	4.0000	0	5	0.0000	0.0000	0.0000	0.0000	0	0
0	192.0000	4.0000	0	5	0.0000	0.0000	0.0000	0.0000	0	0
0	193.0000	4.0000	0	5	0.0000	0.0000	0.0000	0.0000	0	0
0	194.0000	4.0000	0	5	0.0000	0.0000	0.0000	0.0000	0	0
0	195.0000	4.0000	0	5	0.0000	0.0000	0.0000	0.0000	0	0
0	196.0000	4.0000	0	5	0.0000	0.0000	0.0000	0.0000	0	0
0	197.0000	4.0000	0	5	0.0000	0.0000	0.0000	0.0000	0	0
0	198.0000	4.0000	0	5	0.0000	0.0000	0.0000	0.0000	0	0
0	199.0000	4.0000	0	5	0.0000	0.0000	0.0000	0.0000	0	0
0	200.0000	4.0000	0	5	0.0000	0.0000	0.0000	0.0000	0	0
0	201.0000	4.0000	0	5	0.0000	0.0000	0.0000	0.0000	0	0
0	202.0000	4.0000	0	5	0.0000	0.0000	0.0000	0.0000	0	0
0	203.0000	4.0000	0	5	0.0000	0.0000	0.0000	0.0000	0	0
0	204.0000	4.0000	0	5	0.0000	0.0000	0.0000	0.0000	0	0
0	205.0000	4.0000	0	5	0.0000	0.0000	0.0000	0.0000	0	0
0	206.0000	4.0000	0	5	0.0000	0.0000	0.0000	0.0000	0	0
0	207.0000	4.0000	0	5	0.0000	0.0000	0.0000	0.0000	0	0
0	208.0000	4.0000	0	5	0.0000	0.0000	0.0000	0.0000	0	0
0	209.0000	4.0000	0	5	0.0000	0.0000	0.0000	0.0000	0	0
0	210.0000	4.0000	0	5	0.0000	0.0000	0.0000	0.0000	0	0
0	211.0000	4.0000	0	5	0.0000	0.0000	0.0000	0.0000	0	0
0	212.0000	4.0000	0	5	0.0000	0.0000	0.0000	0.0000	0	0
0	213.0000	4.0000	0	5	0.0000	0.0000	0.0000	0.0000	0	0
0	214.0000	4.0000	0	5	0.0000	0.0000	0.0000	0.0000	0	0
0	215.0000	4.0000	0	5	0.0000	0.0000	0.0000	0.0000	0	0
0	216.0000	4.0000	0	5	0.0000	0.0000	0.0000	0.0000	0	0
0	217.0000	4.0000	0	5	0.0000	0.0000	0.0000	0.0000	0	0
0	218.0000	4.0000	0	5	0.0000	0.0000	0.0000	0.0000	0	0
0	219.0000	4.0000	0	5	0.0000	0.0000	0.0000	0.0000	0	0
0	220.0000	4.0000	0	5	0.0000	0.0000	0.0000	0.0000	0	0
0	221.0000	4.0000	0	5	0.0000	0.0000	0.0000	0.0000	0	0
0	222.0000	4.0000	0	5	0.0000	0.0000	0.0000	0.0000	0	0
0	223.0000	4.0000	0	5	0.0000	0.0000	0.0000	0.0000	0	0
0	224.0000	4.0000	0	5	0.0000	0.0000	0.0000	0.0000	0	0
0	225.0000	4.0000	0	5	0.0000	0.0000	0.0000	0.0000	0	0
0	226.0000	4.0000	0	5	0.0000	0.0000	0.0000	0.0000	0	0
0	227.0000	4.0000	0	5	0.0000	0.0000	0.0000	0.0000	0	0
0	228.0000	4.0000	0	5	0.0000	0.0000	0.0000	0.0000	0	0
0	229.0000	4.0000	0	5	0.0000	0.0000	0.0000	0.0000	0	0
0	230.0000	4.0000	0	5	0.0000	0.0000	0.0000	0.0000	0	0
0	231.0000	4.0000	0	5	0.0000	0.0000	0.0000	0.0000	0	0
0	232.0000	4.0000	0	5	0.0000	0.0000	0.0000	0.0000	0	0
0	233.0000	4.0000	0	5	0.0000	0.0000	0.0000	0.0000	0	0
0	234.0000	4.0000	0	5	0.0000	0.0000	0.0000	0.0000	0	0
0	235.0000	4.0000	0	5	0.0000	0.0000	0.0000	0.0000	0	0
0	236.0000	4.0000	0	5	0.0000	0.0000	0.0000	0.0000	0	0
0	237.0000	4.0000	0	5	0.0000	0.0000	0.0000	0.0000	0	0
0	238.0000	4.0000	0	5	0.0000	0.0000	0.0000	0.0000	0	0
0	239.0000	4.0000	0	5	0.0000	0.0000	0.0000	0.0000	0	0
0	240.0000	4.0000	0	5	0.0000	0.0000	0.0000	0.0000	0	0
0	241.0000	4.0000	0	5	0.0000	0.0000	0.0000	0.0000	0	0
0	242.0000	4.0000	0	5	0.0000	0.0000	0.0000	0.0000	0	0
0	243.0000	4.0000	0	5	0.0000	0.0000	0.0000	0.0000	0	0
0	244.0000	4.0000	0	5	0.0000	0.0000	0.0000	0.0000	0	0
0	245.0000	4.0000	0	5	0.0000	0.0000	0.0000	0.0000	0	0
0	246.0000	4.0000	0	5	0.0000	0.0000	0.0000	0.0000	0	0
0	247.0000	4.0000	0	5	0.0000	0.0000	0.0000	0.0000	0	0
0	248.0000	4.0000	0	5	0.0000	0.0000	0.0000	0.0000	0	0
0	249.0000	4.0000	0	5	0.0000	0.0000	0.0000	0.0000	0	0
0	250.0000	4.0000	0	5	0.0000	0.0000	0.0000	0.0000	0	0
0	251.0000	4.0000	0	5	0.0000	0.0000	0.0000	0.0000	0	0
0	252.0000	4.0000	0	5	0.0000	0.0000	0.0000	0.0000	0	0
0	253.0000	4.0000	0	5	0.0000	0.0000	0.0000	0.0000	0	0
0	254.0000	4.0000	0	5	0.0000	0.0000	0.0000	0.0000	0	0
0	255.0000	4.0000	0	5	0.0000	0.0000	0.0000	0.0000	0	0
0	256.0000	4.0000	0	5	0.0000	0.0000	0.0000	0.0000	0	0
0	257.0000	4.0000	0	5	0.0000	0.0000	0.0000	0.0000	0	0
0	258.0000	4.0000	0	5	0.0000	0.0000	0.0000	0.0000	0	0
0	259.0000	4.0000	0	5	0.0000	0.0000	0.0000	0.0000	0	0
0	260.0000	4.0000	0	5	0.0000	0.0000	0.0000	0.0000	0	0
0	261.0000	4.0000	0	5	0.0000	0.0000	0.0000	0.0000	0	0
0	262.0000	4.0000	0	5	0.0000	0.0000	0.0000	0.0000	0	0
0	263.0000	4.0000	0	5	0.0000	0.0000	0.0000	0.0000	0	0
0	264.0000	4.0000	0	5	0.0000	0.0000	0.0000	0.0000	0	0
0	265.0000	4.0000	0	5	0.0000	0.0000	0.0000	0.0000	0	0
0	266.0000	4.0000	0	5	0.0000	0.0000	0.0000	0.0000	0	0
0	267.0000	4.0000	0	5	0.0000	0.0000	0.0000	0.0000	0	0
0	268.0000	4.0000	0	5	0.0000	0.0000	0.0000	0.0000	0	0
0	269.0000	4.0000	0	5	0.0000	0.0000	0.0000	0.0000	0	0
0	270.0000	4.0000	0	5	0.0000	0.0000	0.0000	0.0000	0	0
0	271.0000	4.0000	0	5	0.0000	0.0000	0.0000	0.0000	0	0
0	272.0000	4.0000	0	5	0.0000	0.0000	0.0000	0.0000	0	0
0	273.0000	4.0000	0	5	0.0000	0.0000	0.0000	0.0000	0	0
0	274.0000	4.0000	0	5	0.0000	0.0000	0.0000	0.0000	0	0
0	275.0000	4.0000	0	5	0.0000	0.0000	0.0000	0.0000	0	0
0	276.0000	4.0000	0	5	0.0000	0.0000	0.0000	0.0000	0	0
0	277.0000	4.0000	0	5	0.0000	0.0000	0.0000	0.0000	0	0
0	278.0000	4.0000	0	5	0.0000	0.0000	0.0000	0.0000	0	0
0	279.0000	4.0000	0	5	0.0000	0.0000	0.0000	0.0000	0	0
0	280.0000	4.0000	0	5	0.0000	0.0000	0.0000	0.0000	0	0
0	281.0000	4.0000	0	5	0.0000	0.0000	0.0000	0.0000	0	0
0	282.0000	4.0000	0	5	0.0000	0.0000	0.0000	0.0000	0	0
0	283.0000	4.0000	0	5	0.0000	0.0000	0.0000	0.0000	0	0
0	284.0000	4.0000	0	5	0.0000	0.0000	0.0000	0.0000	0	0
0	285.0000	4.0000	0	5	0.0000	0.0000	0.0000	0.0000	0	0
0	286.0000	4.0000	0	5	0.0000	0.0000	0.0000	0.0000	0	0
0	287.0000	4.0000	0	5	0.0000	0.0000	0.0000	0.0000	0	0
0	288.0000	4.0000	0	5	0.0000	0.0000	0.0000	0.0000	0	0
0	289.0000	4.0000	0	5	0.0000	0.0000	0.0000	0.0000	0	0
0	290.0000	4.0000	0	5	0.0000	0.0000	0.0000	0.0000	0	0
0	291.0000	4.0000	0	5	0.0000	0.0000	0.0000	0.0000	0	0
0	292.0000	4.0000	0	5	0.0000	0.0000	0.0000	0.0000	0	0
0	293.0000	4.0000	0	5	0.0000	0.0000	0.0000	0.0000	0	0
0	294.0000	4.0000	0	5	0.0000	0.0000	0.0000	0.0000	0	0
0	295.0000	4.0000	0	5	0.0000	0.0000	0.0000	0.0000	0	0
0	296.0000	4.0000	0	5	0.0000	0.0000	0.0000	0.0000	0	0
0	297.0000	4.0000	0	5	0.0000	0.0000	0.0000	0.0000	0	0
0	298.0000	4.0000	0	5	0.0000	0.0000	0.0000	0.0000	0	0
0	299.0000	4.0000	0	5	0.0000	0.0000	0.0000	0.0000	0	0
0	300.0000	4.0000	0	5	0.0000	0.0000	0.0000	0.0000	0	0
0	301.0000	4.0000	0	5	0.0000	0.0000	0.0000	0.0000	0	0
0	302.0000	4.0000	0	5	0.0000	0.0000	0.0000	0.0000	0	0
0	303.0000	4.0000	0	5	0.0000	0.0000	0.0000	0.0000	0	0
0	304.0000	4.0000	0	5	0.0000	0.0000	0.0000	0.0000	0	0
0	305.0000	4.0000	0	5	0.0000	0.0000	0.0000	0.0000	0	0
0	306.0000	4.0000	0	5	0.0000	0.0000	0.0000	0.0000	0	0
0	307.0000	4.0000	0	5	0.0000	0.0000	0.0000	0.0000	0	0
0	308.0000	4.0000	0	5	0.0000	0.0000	0.0000	0.0000	0	0
0	309.0000	4.0000	0	5	0.0000	0.0000	0.0000	0.0000	0	0
0	310.0000	4.0000	0	5	0.0000	0.0000	0.0000	0.0000	0	0
0	311.0000	4.0000	0	5	0.0000	0.0000	0.0000	0.0000	0	0
0	312.0000	4.0000	0	5	0.0000	0.0000	0.0000	0.0000	0	0
0	313.0000	4.0000	0	5	0.0000	0.0000	0.0000	0.0000	0	0
0	314.0000	4.0000	0	5	0.0000	0.0000	0.0000	0.0000	0	0
0	315.0000	4.0000	0	5	0.0000	0.0000	0.0000	0.0000	0	0
0	316.0000	4.0000	0	5	0.0000	0.0000	0.0000	0.0000	0	0
0	317.0000	4.0000	0	5	0.0000	0.0000	0.0000	0.0000	0	0
0	318.0000	4.0000	0	5	0.0000	0.0000	0.0000	0.0000	0	0
0	319.0000	4.0000	0	5	0.0000	0.0000	0.0000	0.0000	0	0
0	320.0000	4.0000	0	5	0.0000	0.0000	0.0000	0.0000	0	0
0	321.0000	4.0000	0	5	0.0000	0.0000	0.0000	0.0000	0	0
0	322.0000	4.0000	0	5	0.0000	0.0000	0.0000	0.0000	0	0
0	323.0000	4.0000	0	5	0.0000	0.0000	0.0000	0.0000	0	0
0	324.0000	4.0000	0	5	0.0000	0.0000	0.0000	0.0000	0	0
0	325.0000	4.0000	0	5	0.0000	0.0000	0.0000	0.0000	0	0
0	326.0000	4.0000	0	5	0.0000	0.0000	0.0000	0.0000	0	0
0	327.0000	4.0000	0	5	0.0000	0.0000	0.0000	0.0000	0	0
0	328.0000	4.0000	0	5	0.0000	0.0000	0.0000	0.0000	0	0
0	329.0000	4.0000	0	5	0.0000	0.0000	0.0000	0.0000	0	0
0	330.0000	4.0000	0	5	0.0000	0.0000	0.0000	0.0000	0	0
0	331.0000	4.0000	0	5	0.0000	0.0000	0.0000	0.0000	0	0
0	332.0000	4.0000	0	5	0.0000	0.0000	0.0000	0.0000	0	0
0	333.0000	4.0000	0	5	0.0000	0.0000	0.0000	0.0000	0	0
0	334.0000	4.0000	0	5	0.0000	0.0000	0.0000	0.0000	0	0
0	335.0000	4.0000	0	5	0.0000	0.0000	0.0000	0.0000	0	0
0	336.0000	4.0000	0	5	0.0000	0.0000	0.0000	0.0000	0	0
0	337.0000	4.0000	0	5	0.0000	0.0000	0.0000	0.0000	0	0
0	338.0000	4.0000	0	5	0.0000	0.0000	0.0000	0.0000	0	0
0	339.0000	4.0000	0	5	0.0000	0.0000	0.0000	0.0000	0	0
0	340.0000	4.0000	0	5	0.0000	0.0000	0.0000	0.0000	0	0
0	341.0000	4.0000	0	5	0.0000	0.0000	0.0000	0.0000	0	0
0	342.0000	4.0000	0	5	0.0000	0.0000	0.0000	0.0000	0	0
0	343.0000	4.0000	0	5	0.0000	0.0000	0.0000	0.0000	0	0
0	344.0000	4.0000	0	5	0.0000	0.0000	0.0000	0.0000	0	0
0	345.0000	4.0000	0	5	0.0000	0.0000	0.0000	0.0000	0	0
0	346.0000	4.0000	0	5	0.0000	0.0000	0.0000	0.0000	0	0
0	347.0000	4.0000	0	5	0.0000	0.0000	0.0000	0.0000	0	0
0	348.0000	4.0000	0	5	0.0000	0.0000	0.0000	0.0000	0	0
0	349.0000	4.0000	0	5	0.0000	0.0000	0.0000	0.0000	0	0
0	350.0000	4.0000	0	5	0.0000	0.0000	0.0000	0.0000	0	0
0	351.0000	4.0000	0	5	0.0000	0.0000	0.0000	0.0000	0	0
0	352.0000	4.0000	0	5	0.0000	0.0000	0.0000	0.0000	0	0
0	353.0000	4.0000	0	5	0.0000	0.0000	0.0000	0.0000	0	0
0	354.0000	4.0000	0	5	0.0000	0.0000	0.0000	0.0000	0	0
0	355.0000	4.0000	0	5	0.0000	0.0000	0.0000	0.0000	0	0
0	356.0000	4.0000	0	5	0.0000	0.0000	0.0000	0.0000	0	0
0	357.0000	4.0000	0	5	0.0000	0.0000	0.0000	0.0000	0	0
0	358.0000	4.0000	0	5	0.0000	0.0000	0.0000	0.0000	0	0
0	359.0000	4.0000	0	5	0.0000	0.0000	0.0000	0.0000	0	0
0	360.0000	4.0000	0	5	0.0000	0.0000	0.0000	0.0000	0	0
0	361.0000	4.0000	0	5	0.0000	0.0000	0.0000	0.0000	0	0
0	362.0000	4.0000	0	5	0.0000	0.0000	0.0000	0.0000	0	0
0	363.0000	4.0000	0	5	0.0000	0.0000	0.0000	0.0000	0	0
0	364.0000	4.0000	0	5	0.0000	0.0000	0.0000	0.0000	0	0
0	365.0000	4.0000	0	5	0.0000	0.0000	0.0000	0.0000	0	0
0	366.0000	4.0000	0	5	0.0000	0.0000	0.0000	0.0000	0	0
0	367.0000	4.0000	0	5	0.0000	0.0000	0.0000	0.0000	0	0
0	368.0000	4.0000	0	5	0.0000	0.0000	0.0000	0.0000	0	0
0	369.0000	4.0000	0	5	0.0000	0.0000	0.0000	0.0000	0	0
0	370.0000	4.0000	0	5	0.0000	0.0000	0.0000	0.0000	0	0
0	371.0000	4.0000	0	5	0.0000	0.0000	0.0000	0.0000	0	0
0	372.0000	4.0000	0	5	0.0000	0.0000	0.0000	0.0000	0	0
0	373.0000	4.0000	0	5	0.0000	0.0000	0.0000	0.0000	0	0
0	374.0000	4.0000	0	5	0.0000	0.0000	0.0000	0.0000	0	0
0	375.0000	4.0000	0	5	0.0000	0.0000	0.0000	0.0000	0	0
0	376.0000	4.0000	0	5	0.0000	0.0000	0.0000	0.0000	0	0
0	377.0000	4.0000	0	5	0.0000	0.0000	0.0000	0.0000	0	0
0	378.0000	4.0000	0	5	0.0000	0.0000	0.0000	0.0000	0	0
0	379.0000	4.0000	0	5	0.0000	0.0000	0.0000	0.0000	0	0
0	380.0000	4.0000	0	5	0.0000	0.0000	0.0000	0.0000	0	0
0	381.0000	4.0000	0	5	0.0000	0.0000	0.0000	0.0000	0	0
0	382.0000	4.0000	0	5	0.0000	0.0000	0.0000	0.0000	0	0
0	383.0000	4.0000	0	5	0.0000	0.0000	0.0000	0.0000	0	0
0	384.0000	4.0000	0	5	0.0000	0.0000	0.0000	0.0000	0	0
0	385.0000	4.0000	0	5	0.0000	0.0000	0.0000	0.0000	0	0
0	386.0000	4.0000	0	5	0.0000	0.0000	0.0000	0.0000	0	0
0	387.0000	4.0000	0	5	0.0000	0.0000	0.0000	0.0000	0	0
0	388.0000	4.0000	0	5	0.0000	0.0000	0.0000	0.0000	0	0
0	389.0000	4.0000	0	5	0.0000	0.0000	0.0000	0.0000	0	0
0	390.0000	4.0000	0	5	0.0000	0.0000	0.0000	0.0000	0	0
0	391.0000	4.0000	0	5	0.0000	0.0000	0.0000	0.0000	0	0
0	392.0000	4.0000	0	5	0.0000	0.0000	0.0000	0.0000	0	0
0	393.0000	4.0000	0	5	0.0000	0.0000	0.0000	0.0000	0	0
0	394.0000	4.0000	0	5	0.0000	0.0000	0.0000	0.0000	0	0
0	395.0000	4.0000	0	5	0.0000	0.0000	0.0000	0.0000	0	0
0	396.0000	4.0000	0	5	0.0000	0.0000	0.0000	0.0000	0	0
0	397.0000	4.0000	0	5	0.0000	0.0000	0.0000	0.0000	0	0
0	398.0000	4.0000	0	5	0.0000	0.0000	0.0000	0.0000	0	0
0	399.0000	4.0000	0	5	0.0000	0.0000	0.0000	0.0000	0	0
0	400.0000	4.0000	0	5	0.0000	0.0000	0.0000	0.0000	0	0
0	401.0000	4.0000	0	5	0.0000	0.0000	0.0000	0.0000	0	0
0	402.0000	4.0000	0	5	0.0000	0.0000	0.0000	0.0000	0	0
0	403.0000	4.0000	0	5	0.0000	0.0000	0.0000	0.0000	0	0
0	404.0000	4.0000	0	5	0.0000	0.0000	0.0000	0.0000	0	0
0	405.0000	4.0000	0	5	0.0000	0.0000	0.0000	0.0000	0	0
0	406.0000	4.0000	0	5	0.0000	0.0000	0.0000	0.0000	0	0
0	407.0000	4.0000	0	5	0.0000	0.0000	0.0000	0.0000	0	0
0	408.0000	4.0000	0	5	0.0000	0.0000	0.0000	0.0000	0	0
0	409.0000	4.0000	0	5	0.0000	0.0000	0.0000	0.0000	0	0
0	410.0000	4.0000	0	5	0.0000	0.0000	0.0000	0.0000	0	0
0	411.0000	4.0000	0	5	0.0000	0.0000	0.0000	0.0000	0	0
0	412.0000	4.0000	0	5	0.0000	0.0000	0.0000	0.0000	0	0
0	413.0000	4.0000	0	5	0.0000	0.0000	0.0000	0.0000	0	0
0	414.0000	4.0000	0	5	0.0000	0.0000	0.0000	0.0000	0	0
0	415.0000	4.0000	0	5	0.0000	0.0000	0.0000	0.0000	0	0
0	416.0000	4.0000	0	5	0.0000	0.0000	0.0000	0.0000	0	0
0	417.0000	4.0000	0	5	0.0000	0.0000	0.0000	0.0000	0	0
0	418.0000	4.0000	0	5	0.0000	0.0000	0.0000	0.0000	0	0
0	419.0000	4.0000	0	5	0.0000	0.0000	0.0000	0.0000	0	0
0	420.0000	4.0000	0	5	0.0000	0.0000	0.0000	0.0000	0	0
0	421.0000	4.0000	0	5	0.0000	0.0000	0.0000	0.0000	0	0
0	422.0000	4.0000	0	5	0.0000	0.0000	0.0000	0.0000	0	0
0	423.0000	4.0000	0	5	0.0000	0.0000	0.0000	0.0000	0	0
0	424.0000	4.0000	0	5	0.0000	0.0000	0.0000	0.0000	0	0
0	425.0000	4.0000	0	5	0.0000	0.0000	0.0000	0.0000	0	0
0	426.0000	4.0000	0	5	0.0000	0.0000	0.0000	0.0000	0	0
0	427.0000	4.0000	0	5	0.0000	0.0000	0.0000	0.0000	0	0
0	428.0000	4.0000	0	5	0.0000	0.0000	0.0000	0.0000	0	0
0	429.0000	4.0000	0	5	0.0000	0.0000	0.0000	0.0000	0	0
0	430.0000	4.0000	0	5	0.0000	0.0000	0.0000	0.0000	0	0
0	431.0000	4.0000	0	5	0.0000	0.0000	0.0000	0.0000	0	0
0	432.0000	4.0000	0	5	0.0000	0.0000	0.0000	0.0000	0	0
0	433.0000	4.0000	0	5	0.0000	0.0000	0.0000	0.0000	0	0
0	434.0000	4.0000	0	5	0.0000	0.0000	0.0000	0.0000	0	0
0	435.0000	4.0000	0	5	0.0000	0.0000	0.0000	0.0000	0	0
0	436.0000	4.0000	0	5	0.0000	0.0000	0.0000	0.0000	0	0
0	437.0000	4.0000	0	5	0.0000	0.0000	0.0000	0.0000	0	0
0	438.0000	4.0000	0	5	0.0000	0.0000	0.0000	0.0000	0	0
0	439.0000	4.0000	0	5	0.0000	0.0000	0.0000	0.0000	0	0
0	440.0000	4.0000	0	5	0.0000	0.0000	0.0000	0.0000	0	0
0	441.0000	4.0000	0	5	0.0000	0.0000	0.0000	0.0000	0	0
0	442.0000	4.0000	0	5	0.0000	0.0000	0.0000	0.0000	0	0
0	443.0000	4.0000	0	5	0.0000	0.0000	0.0000	0.0000	0	0
0	444.0000	4.0000	0	5	0.0000	0.0000	0.0000	0.0000	0	0
0	445.0000	4.0000	0	5	0.0000	0.0000	0.0000	0.0000	0	0
0	446.0000	4.0000	0	5	0.0000	0.0000	0.0000	0.0000	0	0
0	447.0000	4.0000	0	5	0.0000	0.0000	0.0000	0.0000	0	0
0	448.0000	4.0000	0	5	0.0000	0.0000	0.0000	0.0000	0	0
0	449.0000	4.0000	0	5	0.0000	0.0000	0.0000	0.0000	0	0
0	450.0000	4.0000	0	5	0.0000	0.0000	0.0000	0.0000	0	0
0	451.0000	4.0000	0	5	0.0000	0.0000	0.0000	0.0000	0	0
0	452.0000	4.0000	0	5	0.0000	0.0000	0.0000	0.0000	0	0
0	453.0000	4.0000	0	5	0.0000	0.0000	0.0000	0.0000	0	0
0	454.0000	4.0000	0	5	0.0000	0.0000	0.0000	0.0000	0	0
0	455.0000	4.0000	0	5	0.0000	0.0000	0.0000	0.0000	0	0
0	456.0000	4.0000	0	5	0.0000	0.0000	0.0000	0.0000	0	0
0	457.0000	4.0000	0	5	0.0000	0.0000	0.0000	0.0000	0	0
0	458.0000	4.0000	0	5	0.0000	0.0000	0.0000	0.0000	0	0
0	459.0000	4.0000	0	5	0.0000	0.0000	0.0000	0.0000	0	0
0	460.0000	4.0000	0	5	0.0000	0.0000	0.0000	0.0000	0	0
0	461.0000	4.0000	0	5	0.0000	0.0000	0.0000	0.0000	0	0
0	462.0000	4.0000	0	5	0.0000	0.0000	0.0000	0.0000	0	0
0	463.0000	4.0000	0	5	0.0000	0.0000	0.0000	0.0000	0	0
0	464.0000	4.0000	0	5	0.0000	0.0000	0.0000	0.0000	0	0
0	465.0000	4.0000	0	5	0.0000	0.0000	0.0000	0.0000	0	0
0	466.0000	4.0000	0	5	0.0000	0.0000	0.0000	0.0000	0	0
0	467.0000	4.0000	0	5	0.0000	0.0000	0.0000	0.0000	0	0
0	468.0000	4.0000	0	5	0.0000	0.0000	0.0000	0.0000	0	0
0	469.0000	4.0000	0	5	0.0000	0.0000	0.0000	0.0000	0	0
0	470.0000	4.0000	0	5	0.0000	0.0000	0.0000	0.0000	0	0
0	471.0000	4.0000	0	5	0.0000	0.0000	0.0000	0.0000	0	0
0	472.0000	4.0000	0	5	0.0000	0.0000	0.0000	0.0000	0	0
0	473.0000	4.0000	0	5	0.0000	0.0000	0.0000	0.0000	0	0
0	474.0000	4.0000	0	5	0.0000	0.0000	0.0000	0.0000	0	0
0	475.0000	4.0000	0	5	0.0000	0.0000	0.0000	0.0000	0	0
0	476.0000	4.0000	0	5	0.0000	0.0000	0.0000	0.0000	0	0
0	477.0000	4.0000	0	5	0.0000	0.0000	0.0000	0.0000	0	0
0	478.0000	4.0000	0	5	0.0000	0.0000	0.0000	0.0000	0	0
0	479.0000	4.0000	0	5	0.0000	0.0000	0.0000	0.0000	0	0
0	480.0000	4.0000	0	5	0.0000	0.0000	0.0000	0.0000	0	0
0	481.0000	4.0000	0	5	0.0000	0.0000	0.0000	0.0000	0	0
0	482.0000	4.0000	0	5	0.0000	0.0000	0.0000	0.0000	0	0
0	483.0000	4.0000	0	5	0.0000	0.0000	0.0000	0.0000	0	0
0	484.0000	4.0000	0	5	0.0000	0.0000	0.0000	0.0000	0	0
0	485.0000	4.0000	0	5	0.0000	0.0000	0.0000	0.0000	0	0
0	486.0000	4.0000	0	5	0.0000	0.0000	0.0000	0.0000	0	0
0	487.0000	4.0000	0	5	0.0000	0.0000	0.0000	0.0000	0	0
0	488.0000	4.0000	0	5	0.0000	0.0000	0.0000	0.0000	0	0
0	489.0000	4.0000	0	5	0.0000	0.0000	0.0000	0.0000	0	0
0	490.0000	4.0000	0	5	0.0000	0.0000	0.0000	0.0000	0	0
0	491.0000	4.0000	0	5	0.0000	0.0000	0.0000	0.0000	0	0
0	492.0000	4.0000	0	5	0.0000	0.0000	0.0000	0.0000	0	0
0	493.0000	4.0000	0	5	0.0000	0.0000	0.0000	0.0000	0	0
0	494.0000	4.0000	0	5	0.0000	0.0000	0.0000	0.0000	0	0
0	495.0000	4.0000	0	5	0.0000	0.0000	0.0000	0.0000	0	0
0	496.0000	4.0000	0	5	0.0000	0.0000	0.0000	0.0000	0	0
0	497.0000	4.0000	0	5	0.0000	0.0000	0.0000	0.0000	0	0
0	498.0000	4.0000	0	5	0.0000	0.0000	0.0000	0.0000	0	0
0	499.0000	4.0000	0	5	0.0000	0.0000	0.0000	0.0000	0	0
0	500.0000	4.0000	0	5	0.0000	0.0000	0.0000	0.0000	0	0
0	501.0000	4.0000	0	5	0.0000	0.0000	0.0000	0.0000	0	0
0	502.0000	4.0000	0	5	0.0000	0.0000	0.0000	0.0000	0	0
0	503.0000	4.0000	0	5	0.0000	0.0000	0.0000	0.0000	0	0
0	504.0000	4.0000	0	5	0.0000	0.0000	0.0000	0.0000	0	0
0	505.0000	4.0000	0	5	0.0000	0.0000	0.0000	0.0000	0	0
0	506.0000	4.0000	0	5	0.0000	0.0000	0.0000	0.0000	0	0
0	507.0000	4.0000	0	5	0.0000	0.0000	0.0000	0.0000	0	0
0	508.0000	4.0000	0	5	0.0000	0.0000	0.0000	0.0000	0	0
0	509.0000	4.0000	0	5	0.0000	0.0000	0.0000	0.0000	0	0
0	510.0000	4.0000	0	5	0.0000	0.0000	0.0000	0.0000	0	0
0	511.0000	4.0000	0	5	0.0000	0.0000	0.0000	0.0000	0	0
0	512.0000	4.0000	0	5	0.0000	0.0000	0.0000	0.0000	0	0
0	513.0000	4.0000	0	5	0.0000	0.0000	0.0000	0.0000	0	0
0	514.0000	4.0000	0	5	0.0000	0.0000	0.0000	0.0000	0	0
0	515.0000	4.0000	0	5	0.0000	0.0000	0.0000	0.0000	0	0
0	516.0000	4.0000	0	5	0.0000	0.0000	0.0000	0.0000	0	0
0	517.0000	4.0000	0	5	0.0000	0.0000	0.0000	0.0000	0	0
0	518.0000	4.0000	0	5	0.0000	0.0000	0.0000	0.0000	0	0
0	519.0000	4.0000	0	5	0.0000	0.0000	0.0000	0.0000	0	0
0	520.0000	4.0000	0	5	0.0000	0.0000	0.0000	0.0000	0	0
0	521.0000	4.0000	0	5	0.0000	0.0000	0.0000	0.0000	0	0
0	522.0000	4.0000	0	5	0.0000	0.0000	0.0000	0.0000	0	0
0	523.0000	4.0000	0	5	0.0000	0.0000	0.0000	0.0000	0	0
0	524.0000	4.0000	0	5	0.0000	0.0000	0.0000	0.0000	0	0
0	525.0000	4.0000	0	5	0.0000	0.0000	0.0000	0.0000	0	0
0	526.0000	4.0000	0	5	0.0000	0.0000	0.0000	0.0000	0	0
0	527.0000	4.0000	0	5	0.0000	0.0000	0.0000	0.0000	0	0
0	528.0000	4.0000	0	5	0.0000	0.0000	0.0000	0.0000	0	0
0	529.0000	4.0000	0	5	0.0000	0.0000	0.0000	0.0000	0	0
0	530.0000	4.0000	0	5	0.0000	0.0000	0.0000	0.0000	0	0
0	531.0000	4.0000	0	5	0.0000	0.0000	0.0000	0.0000	0	0
0	532.0000	4.0000	0	5	0.0000	0.0000	0.0000	0.0000	0	0
0	533.0000	4.0000	0	5	0.0000	0.0000	0.0000	0.0000	0	0
0	534.0000	4.0000	0	5	0.0000	0.0000	0.0000	0.0000	0	0
0	535.0000	4.0000	0	5	0.0000	0.0000	0.0000	0.0000	0	0
0	536.0000	4.0000	0	5	0.0000	0.0000	0.0000	0.0000	0	0
0	537.0000	4.0000	0	5	0.0000	0.0000	0.0000	0.0000	0	0
0	538.0000	4.0000	0	5	0.0000	0.0000	0.0000	0.0000	0	0
0	539.0000	4.0000	0	5	0.0000	0.0000	0.0000	0.0000	0	0
0	540.0000	4.0000	0	5	0.0000	0.0000	0.0000	0.0000	0	0
0	541.0000	4.0000	0	5	0.0000	0.0000	0.0000	0.0000	0	0
0	542.0000	4.0000	0	5	0.0000	0.0000	0.0000	0.0000	0	0
0	543.0000	4.0000	0	5	0.0000	0.0000	0.0000	0.0000	0	0
0	544.0000	4.0000	0	5	0.0000	0.0000	0.0000	0.0000	0	0
0	545.0000	4.0000	0	5	0.0000	0.0000	0.0000	0.0000	0	0
0	546.0000	4.0000	0	5	0.0000	0.0000	0.0000	0.0000	0	0
0	547.0000	4.0000	0	5	0.0000	0.0000	0.0000	0.0000	0	0
0	548.0000	4.0000	0	5	0.0000	0.0000	0.0000	0.0000	0	0
0	549.0000	4.0000	0	5	0.0000	0.0000	0.0000	0.0000	0	0
0	550.0000	4.0000	0	5	0.0000	0.0000	0.0000	0.0000	0	0
0	551.0000	4.0000	0	5	0.0000	0.0000	0.0000	0.0000	0	0
0	552.0000	4.0000	0	5	0.0000	0.0000	0.0000	0.0000	0	0
0	553.0000	4.0000	0	5	0.0000	0.0000	0.0000	0.0000	0	0
0	554.0000	4.0000	0	5	0.0000	0.0000	0.0000	0.0000	0	0
0	555.0000	4.0000	0	5	0.0000	0.0000	0.0000	0.0000	0	0
0	556.0000	4.0000	0	5	0.0000	0.0000	0.0000	0.0000	0	0
0	557.0000	4.0000	0	5	0.0000	0.0000	0.0000	0.0000	0	0
0	558.0000	4.0000	0	5	0.0000	0.0000	0.0000	0.0000	0	0
0	559.0000	4.0000	0	5	0.0000	0.0000	0.0000	0.0000	0	0
0	560.0000	4.0000	0	5	0.0000	0.0000	0.0000	0.0000	0	0
0	561.0000	4.0000	0	5	0.0000	0.0000	0.0000	0.0000	0	0
0	562.0000	4.0000	0	5	0.0000	0.0000	0.0000	0.0000	0	0
0	563.0000	4.0000	0	5	0.0000	0.0000	0.0000	0.0000	0	0
0	564.0000	4.0000	0	5	0.0000	0.0000	0.0000	0.0000	0	0
0	565.0000	4.0000	0	5	0.0000	0.0000	0.0000	0.0000	0	0
0	566.0000	4.0000	0	5	0.0000	0.0000	0.0000	0.0000	0	0
0	567.0000	4.0000	0	5	0.0000	0.0000	0.0000	0.0000	0	0
0	568.0000	4.0000	0	5	0.0000	0.0000	0.0000	0.0000	0	0
0	569.0000	4.0000	0	5	0.0000	0.0000	0.0000	0.0000	0	0
0	570.0000	4.0000	0	5	0.0000	0.0000	0.0000	0.0000	0	0
0	571.0000	4.0000	0	5	0.0000	0.0000	0.0000	0.0000	0	0
0	572.0000	4.0000	0	5	0.0000	0.0000	0.0000	0.0000	0	0
0	573.0000	4.0000	0	5	0.0000	0.0000	0.0000	0.0000	0	0
0	574.0000	4.0000	0	5	0.0000	0.0000	0.0000	0.0000	0	0
0	575.0000	4.0000	0	5	0.0000	0.0000	0.0000	0.0000	0	0
0	576.0000	4.0000	0	5	0.0000	0.0000	0.0000	0.0000	0	0
0	577.0000	4.0000	0	5	0.0000	0.0000	0.0000	0.0000	0	0
0	578.0000	4.0000	0	5	0.0000	0.0000	0.0000	0.0000	0	0
0	579.0000	4.0000	0	5	0.0000	0.0000	0.0000	0.0000	0	0
0	580.0000	4.0000	0	5	0.0000	0.0000	0.0000	0.0000	0	0
0	581.0000	4.0000	0	5	0.0000	0.0000	0.0000	0.0000	0	0
0	582.0000	4.0000	0	5	0.0000	0.0000	0.0000	0.0000	0	0
0	583.0000	4.0000	0	5	0.0000	0.0000	0.0000	0.0000	0	0
0	584.0000	4.0000	0	5	0.0000	0.0000	0.0000	0.0000	0	0
0	585.0000	4.0000	0	5	0.0000	0.0000	0.0000	0.0000	0	0
0	586.0000	4.0000	0	5	0.0000	0.0000	0.0000	0.0000	0	0
0	587.0000	4.0000	0	5	0.0000	0.0000	0.0000	0.0000	0	0
0	588.0000	4.0000	0	5	0.0000	0.0000	0.0000	0.0000	0	0
0	589.0000	4.0000	0	5	0.0000	0.0000	0.0000	0.0000	0	0
0	590.0000	4.0000	0	5	0.0000	0.0000	0.0000	0.0000	0	0
0	591.0000	4.0000	0	5	0.0000	0.0000	0.0000	0.0000	0	0
0	592.0000	4.0000	0	5	0.0000	0.0000	0.0000	0.0000	0	0
0	593.0000	4.0000	0	5	0.0000	0.0000	0.0000	0.0000	0	0
0	594.0000	4.0000	0	5	0.0000	0.0000	0.0000	0.0000	0	0
0	595.0000	4.0000	0	5	0.0000	0.0000	0.0000	0.0000	0	0
0	596.0000	4.0000	0	5	0.0000	0.0000	0.0000	0.0000	0	0
0	597.0000	4.0000	0	5	0.0000	0.0000	0.0000	0.0000	0	0
0	598.0000	4.0000	0	5	0.0000	0.0000	0.0000	0.0000	0	0
0	599.0000	4.0000	0	5	0.0000	0.0000	0.0000	0.0000	0	0
0	600.0000	4.0000	0	5	0.0000	0.0000	0.0000	0.0000	0	0
0	601.0000	4.0000	0	5	0.0000	0.0000	0.0000	0.0000	0	0
0	602.0000	4.0000	0	5	0.0000	0.0000	0.0000	0.0000	0	0
0	603.0000	4.0000	0	5	0.0000	0.0000	0.0000	0.0000	0	0
0	604.0000	4.0000	0	5	0.0000	0.0000	0.0000	0.0000	0	0
0	605.0000	4.0000	0	5	0.0000	0.0000	0.0000	0.0000	0	0
0	606.0000	4.0000	0	5	0.0000	0.0000	0.0000	0.0000	0	0
0	607.0000	4.0000	0	5	0.0000	0.0000	0.0000	0.0000	0	0
0	608.0000	4.0000	0	5	0.0000	0.0000	0.0000	0.0000	0	0
0	609.0000	4.0000	0	5	0.0000	0.0000	0.0000	0.0000	0	0
0	610.0000	4.0000	0	5	0.0000	0.0000	0.0000	0.0000	0	0
0	611.0000	4.0000	0	5	0.0000	0.0000	0.0000	0.0000	0	0
0	612.0000	4.0000	0	5	0.0000	0.0000	0.0000	0.0000	0	0
0	613.0000	4.0000	0	5	0.0000	0.0000	0.0000	0.0000	0	0
0	614.0000	4.0000	0	5	0.0000	0.0000	0.0000	0.0000	0	0
0	615.0000	4.0000	0	5	0.0000	0.0000	0.0000	0.0000	0	0
0	616.0000	4.0000	0	5	0.0000	0.0000	0.0000	0.0000	0	0
0	617.0000	4.0000	0	5	0.0000	0.0000	0.0000	0.0000	0	0
0	618.0000	4.0000	0	5	0.0000	0.0000	0.0000	0.0000	0	0
0	619.0000	4.0000	0	5	0.0000	0.0000	0.0000	0.0000	0	0
0	620.0000	4.0000	0	5	0.0000	0.0000	0.0000	0.0000	0	0
0	621.0000	4.0000	0	5	0.0000	0.0000	0.0000	0.0000	0	0
0	622.0000	4.0000	0	5	0.0000	0.0000	0.0000	0.0000	0	0
0	623.0000	4.0000	0	5	0.0000	0.0000	0.0000	0.0000	0	0
0	624.0000	4.0000	0	5	0.0000	0.0000	0.0000	0.0000	0	0
0	625.0000	4.0000	0	5	0.0000	0.0000	0.0000	0.0000	0	0
0	626.0000	4.0000	0	5	0.0000	0.0000	0.0000	0.0000	0	0
0	627.0000	4.0000	0	5	0.0000	0.0000	0.0000	0.0000	0	0
0	628.0000	4.0000	0	5	0.0000	0.0000	0.0000	0.0000	0	0
0	629.0000	4.0000	0	5	0.0000	0.0000	0.0000	0.0000	0	0
0	630.0000	4.0000	0	5	0.0000	0.0000	0.0000	0.0000	0	0
0	631.0000	4.0000	0	5	0.0000	0.0000	0.0000	0.0000	0	0
0	632.0000	4.0000	0	5	0.0000	0.0000	0.0000	0.0000	0	0
0	633.0000	4.0000	0	5	0.0000	0.0000	0.0000	0.0000	0	0
0	634.0000	4.0000	0	5	0.0000	0.0000	0.0000	0.0000	0	0
0	635.0000	4.0000	0	5	0.0000	0.0000	0.0000	0.0000	0	0
0	636.0000	4.0000	0	5	0.0000	0.0000	0.0000	0.0000	0	0
0	637.0000	4.0000	0	5	0.0000	0.0000	0.0000	0.0000	0	0
0	638.0000	4.0000	0	5	0.0000	0.0000	0.0000	0.0000	0	0
0	639.0000	4.0000	0	5	0.0000	0.0000	0.0000	0.0000	0	0
0	640.0000	4.0000	0	5	0.0000	0.0000	0.0000	0.0000	0	0
0	641.0000	4.0000	0	5	0.0000	0.0000	0.0000	0.0000	0	0
0	642.0000	4.0000	0	5	0.0000	0.0000	0.0000	0.0000	0	0
0	643.0000	4.0000	0	5	0.0000	0.0000	0.0000	0.0000	0	0
0	644.0000	4.0000	0	5	0.0000	0.0000	0.0000	0.0000	0	0
0	645.0000	4.0000	0	5	0.0000	0.0000	0.0000	0.0000	0	0
0	646.0000	4.0000	0	5	0.0000	0.0000	0.0000	0.0000	0	0
0	647.0000	4.0000	0	5	0.0000	0.0000	0.0000	0.0000	0	0
0	648.0000	4.0000	0	5	0.0000	0.0000	0.0000	0.0000	0	0
0	649.0000	4.0000	0	5	0.0000	0.0000	0.0000	0.0000	0	0
0	650.0000	4.0000	0	5	0.0000	0.0000	0.0000	0.0000	0	0
0	651.0000	4.0000	0	5	0.0000	0.0000	0.0000	0.0000	0	0
0	652.0000	4.0000	0	5	0.0000	0.0000	0.0000	0.0000	0	0
0	653.0000	4.0000	0	5	0.0000	0.0000	0.0000	0.0000	0	0
0	654.0000	4.0000	0	5	0.0000	0.0000	0.0000	0.0000	0	0
0	655.0000	4.0000	0	5	0.0000	0.0000	0.0000	0.0000	0	0
0	656.0000	4.0000	0	5	0.0000	0.0000	0.0000	0.0000	0	0
0	657.0000	4.0000	0	5	0.0000	0.0000	0.0000	0.0000	0	0
0	658.0000	4.0000	0	5	0.0000	0.0000	0.0000	0.0000	0	0
0	659.0000	4.0000	0	5	0.0000	0.0000	0.0000	0.0000	0	0
0	660.0000	4.0000	0	5	0.0000	0.0000	0.0000	0.0000	0	0
0	661.0000	4.0000	0	5	0.0000	0.0000	0.0000	0.0000	0	0
0	662.0000	4.0000	0	5	0.0000	0.0000	0.0000	0.0000	0	0
0	663.0000	4.0000	0	5	0.0000	0.0000	0.0000	0.0000	0	0
0	664.0000	4.0000	0	5	0.0000	0.0000	0.0000	0.0000	0	0
0	665.0000	4.0000	0	5	0.0000	0.0000	0.0000	0.0000	0	0
0	666.0000	4.0000	0	5	0.0000	0.0000	0.0000	0.0000	0	0
0	667.0000	4.0000	0	5	0.0000	0.0000	0.0000	0.0000	0	0
0	668.0000	4.0000	0	5	0.0000	0.0000	0.0000	0.0000	0	0
0	669.0000	4.0000	0	5	0.0000	0.0000	0.0000	0.0000	0	0
0	670.0000	4.0000	0	5	0.0000	0.0000	0.0000	0.0000	0	0
0	671.0000	4.0000	0	5	0.0000	0.0000	0.0000	0.0000	0	0
0	672.0000	4.0000	0	5	0.0000	0.0000	0.0000	0.0000	0	0
0	673.0000	4.0000	0	5	0.0000	0.0000	0.0000	0.0000	0	0
0	674.0000	4.0000	0	5	0.0000	0.0000	0.0000	0.0000	0	0
0	675.0000	4.0000	0	5	0.0000	0.0000	0.0000	0.0000	0	0
0	676.0000	4.0000	0	5	0.0000	0.0000	0.0000	0.0000	0	0
0	677.0000	4.0000	0	5	0.0000	0.0000	0.0000	0.0000	0	0
0	678.0000	4.0000	0	5	0.0000	0.0000	0.0000	0.0000	0	0
0	679.0000	4.0000	0	5	0.0000	0.0000	0.0000	0.0000	0	0
0	680.0000	4.0000	0	5	0.0000	0.0000	0.0000	0.0000	0	0
0	681.0000	4.0000	0	5	0.0000	0.0000	0.0000	0.0000	0	0
0	682.0000	4.0000	0	5	0.0000	0.0000	0.0000	0.0000	0	0
0	683.0000	4.0000	0	5	0.0000	0.0000	0.0000	0.0000	0	0
0	684.0000	4.0000	0	5	0.0000	0.0000	0.0000	0.0000	0	0
0	685.0000	4.0000	0	5	0.0000	0.0000	0.0000	0.0000	0	0
0	686.0000	4.0000	0	5	0.0000	0.0000	0.0000	0.0000	0	0
0	687.0000	4.0000	0	5	0.0000	0.0000	0.0000	0.0000	0	0
0	688.0000	4.0000	0	5	0.0000	0.0000	0.0000	0.0000	0	0
0	689.0000	4.0000	0	5	0.0000	0.0000	0.0000	0.0000	0	0
0	690.0000	4.0000	0	5	0.0000	0.0000	0.0000	0.0000	0	0
0	691.0000	4.0000	0	5	0.0000	0.0000	0.0000	0.0000	0	0
0	692.0000	4.0000	0	5	0.0000	0.0000	0.0000	0.0000	0	0
0	693.0000	4.0000	0	5	0.0000	0.0000	0.0000	0.0000	0	0
0	694.0000	4.0000	0	5	0.0000	0.0000	0.0000	0.0000	0	0
0	695.0000	4.0000	0	5	0.0000	0.0000	0.0000	0.0000	0	0
0	696.0000	4.0000	0	5	0.0000	0.0000	0.0000	0.0000	0	0
0	697.0000	4.0000	0	5	0.0000	0.0000	0.0000	0.0000	0	0
0	698.0000	4.0000	0	5	0.0000	0.0000	0.0000	0.0000	0	0
0	699.0000	4.0000	0	5	0.0000	0.0000	0.0000	0.0000	0	0
0	700.0000	4.0000	0	5	0.0000	0.0000	0.0000	0.0000	0	0
0	701.0000	4.0000	0	5	0.0000	0.0000	0.0000	0.0000	0	0
0	702.0000	4.0000	0	5	0.0000	0.0000	0.0000	0.0000	0	0
0	703.0000	4.0000	0	5	0.0000	0.0000	0.0000	0.0000	0	0
0	704.0000	4.0000	0	5	0.0000	0.0000	0.0000	0.0000	0	0
0	705.0000	4.0000	0	5	0.0000	0.0000	0.0000	0.0000	0	0
0	706.0000	4.0000	0	5	0.0000	0.0000	0.0000	0.0000	0	0
0	707.0000	4.0000	0	5	0.0000	0.0000	0.0000	0.0000	0	0
0	708.0000	4.0000	0	5	0.0000	0.0000	0.0000	0.0000	0	0
0	709.0000	4.0000	0	5	0.0000	0.0000	0.0000	0.0000	0	0
0	710.0000	4.0000	0	5	0.0000	0.0000	0.0000	0.0000	0	0
0	711.0000	4.0000	0	5	0.0000	0.0000	0.0000	0.0000	0	0
0	712.0000	4.0000	0	5	0.0000	0.0000	0.0000	0.0000	0	0
0	713.0000	4.0000	0	5	0.0000	0.0000	0.0000	0.0000	0	0
0	714.0000	4.0000	0	5	0.0000	0.0000	0.0000	0.0000	0	0
0	715.0000	4.0000	0	5	0.0000	0.0000	0.0000	0.0000	0	0
0	716.0000	4.0000	0	5	0.0000	0.0000	0.0000	0.0000	0	0
0	717.0000	4.0000	0	5	0.0000	0.0000	0.0000	0.0000	0	0
0	718.0000	4.0000	0	5	0.0000	0.0000	0.0000	0.0000	0	0
0	719.0000	4.0000	0	5	0.0000	0.0000	0.0000	0.0000	0	0
0	720.0000	4.0000	0	5	0.0000	0.0000	0.0000	0.0000	0	0
0	721.0000	4.0000	0	5	0.0000	0.0000	0.0000	0.0000	0	0
0	722.0000	4.0000	0	5	0.0000	0.0000	0.0000	0.0000	0	0
0	723.0000	4.0000	0	5	0.0000	0.0000	0.0000	0.0000	0	0
0	724.0000	4.0000	0	5	0.0000	0.0000	0.0000	0.0000	0	0
0	725.0000	4.0000	0	5	0.0000	0.0000	0.0000	0.0000	0	0
0	726.0000	4.0000	0	5	0.0000	0.0000	0.0000	0.0000	0	0
0	727.0000	4.0000	0	5	0.0000	0.0000	0.0000	0.0000	0	0
0	728.0000	4.0000	0	5	0.0000	0.0000	0.0000	0.0000	0	0
0	729.0000	4.0000	0	5	0.0000	0.0000	0.0000	0.0000	0	0
0	730.0000	4.0000	0	5	0.0000	0.0000	0.0000	0.0000	0	0
0	731.0000	4.0000	0	5	0.0000	0.0000	0.0000	0.0000	0	0
0	732.0000	4.0000	0	5	0.0000	0.0000	0.0000	0.0000	0	0
0	733.0000	4.0000	0	5	0.0000	0.0000	0.0000	0.0000	0	0
0	734.0000	4.0000	0	5	0.0000	0.0000	0.0000	0.0000	0	0
0	735.0000	4.0000	0	5	0.0000	0.0000	0.0000	0.0000	0	0
0	736.0000	4.0000	0	5	0.0000	0.0000	0.0000	0.0000	0	0
0	737.0000	4.0000	0	5	0.0000	0.0000	0.0000	0.0000	0	0
0	738.0000	4.0000	0	5	0.0000	0.0000	0.0000	0.0000	0	0
0	739.0000	4.0000	0	5	0.0000	0.0000	0.0000	0.0000	0	0
0	740.0000	4.0000	0	5	0.0000	0.0000	0.0000	0.0000	0	0
0	741.0000	4.0000	0	5	0.0000	0.0000	0.0000	0.0000	0	0
0	742.0000	4.0000	0	5	0.0000	0.0000	0.0000	0.0000	0	0
0	743.0000	4.0000	0	5	0.0000	0.0000	0.0000	0.0000	0	0
0	744.0000	4.0000	0	5	0.0000	0.0000	0.0000	0.0000	0	0
0	745.0000	4.0000	0	5	0.0000	0.0000	0.0000	0.0000	0	0
0	746.0000	4.0000	0	5	0.0000	0.0000	0.0000	0.0000	0	0
0	747.0000	4.0000	0	5	0.0000	0.0000	0.0000	0.0000	0	0
0	748.0000	4.0000	0	5	0.0000	0.0000	0.0000	0.0000	0	0
0	749.0000	4.0000	0	5	0.0000	0.0000	0.0000	0.0000	0	0
0	750.0000	4.0000	0	5	0.0000	0.0000	0.0000	0.0000	0	0
0	751.0000	4.0000	0	5	0.0000	0.0000	0.0000	0.0000	0	0
0	752.0000	4.0000	0	5	0.0000	0.0000	0.0000	0.0000	0	0
0	753.0000	4.0000	0	5	0.0000	0.0000	0.0000	0.0000	0	0
0	754.0000	4.0000	0	5	0.0000	0.0000	0.0000	0.0000	0	0
0	755.0000	4.0000	0	5	0.0000	0.0000	0.0000	0.0000	0	0
0	756.0000	4.0000	0	5	0.0000	0.0000	0.0000	0.0000	0	0
0	757.0000	4.0000	0	5	0.0000	0.0000	0.0000	0.0000	0	0
0	758.0000	4.0000	0	5	0.0000	0.0000	0.0000	0.0000	0	0
0	759.0000	4.0000	0	5	0.0000	0.0000	0.0000	0.0000	0	0
0	760.0000	4.0000	0	5	0.0000	0.0000	0.0000	0.0000	0	0
0	761.0000	4.0000	0	5	0.0000	0.0000	0.0000	0.0000	0	0
0	762.0000	4.0000	0	5	0.0000	0.0000	0.0000	0.0000	0	0
0	763.0000	4.0000	0	5	0.0000	0.0000	0.0000	0.0000	0	0
0	764.0000	4.0000	0	5	0.0000	0.0000	0.0000	0.0000	0	0
0	765.0000	4.0000	0	5	0.0000	0.0000	0.0000	0.0000	0	0
0	766.0000	4.0000	0	5	0.0000	0.0000	0.0000	0.0000	0	0
0	767.0000	4.0000	0	5	0.0000	0.0000	0.0000	0.0000	0	0
0	768.0000	4.0000	0	5	0.0000	0.0000	0.0000	0.0000	0	0
0	769.0000	4.0000	0	5	0.0000	0.0000	0.0000	0.0000	0	0
0	770.0000	4.0000	0	5	0.0000	0.0000	0.0000	0.0000	0	0
0	771.0000	4.0000	0	5	0.0000	0.0000	0.0000	0.0000	0	0
0	772.0000	4.0000	0	5	0.0000	0.0000	0.0000	0.0000	0	0
0	773.0000	4.0000	0	5	0.0000	0.0000	0.0000	0.0000	0	0
0	774.0000	4.0000	0	5	0.0000	0.0000	0.0000	0.0000	0	0
0	775.0000	4.0000	0	5	0.0000	0.0000	0.0000	0.0000	0	0
0	776.0000	4.0000	0	5	0.0000	0.0000	0.0000	0.0000	0	0
0	777.0000	4.0000	0	5	0.0000	0.0000	0.0000	0.0000	0	0
0	778.0000	4.0000	0	5	0.0000	0.0000	0.0000	0.0000	0	0
0	779.0000	4.0000	0	5	0.0000	0.0000	0.0000	0.0000	0	0
0	780.0000	4.0000	0	5	0.0000	0.0000	0.0000	0.0000	0	0
0	781.0000	4.0000	0	5	0.0000	0.0000	0.0000	0.0000	0	0
0	782.0000	4.0000	0	5	0.0000	0.0000	0.0000	0.0000	0	0
0	783.0000	4.0000	0	5	0.0000	0.0000	0.0000	0.0000	0	0
0	784.0000	4.0000	0	5	0.0000	0.0000	0.0000	0.0000	0	0
0	785.0000	4.0000	0	5	0.0000	0.0000	0.0000	0.0000	0	0
0	786.0000	4.0000	0	5	0.0000	0.0000	0.0000	0.0000	0	0
0	787.0000	4.0000	0	5	0.0000	0.0000	0.0000	0.0000	0	0
0	788.0000	4.0000	0	5	0.0000	0.0000	0.0000	0.0000	0	0
0	789.0000	4.0000	0	5	0.0000	0.0000	0.0000	0.0000	0	0
0	790.0000	4.0000	0	5	0.0000	0.0000	0.0000	0.0000	0	0
0	791.0000	4.0000	0	5	0.0000	0.0000	0.0000	0.0000	0	0
0	792.0000	4.0000	0	5	0.0000	0.0000	0.0000	0.0000	0	0
0	793.0000	4.0000	0	5	0.0000	0.0000	0.0000	0.0000	0	0
0	794.0000	4.0000	0	5	0.0000	0.0000	0.0000	0.0000	0	0
0	795.0000	4.0000	0	5	0.0000	0.0000	0.0000	0.0000	0	0
0	796.0000	4.0000	0	5	0.0000	0.0000	0.0000	0.0000	0	0
0	797.0000	4.0000	0	5	0.0000	0.0000	0.0000	0.0000	0	0
0	798.0000	4.0000	0	5	0.0000	0.0000	0.0000	0.0000	0	0
0	799.0000	4.0000	0	5	0.0000	0.0000	0.0000	0.0000	0	0
0	800.0000	4.0000	0	5	0.0000	0.0000	0.0000	0.0000	0	0
0	801.0000	4.0000	0	5	0.0000	0.0000	0.0000	0.0000	0	0
0	802.0000	4.0000	0	5	0.0000	0.0000	0.0000	0.0000	0	0
0	803.0000	4.0000	0	5	0.0000	0.0000	0.0000	0.0000	0	0
0	804.0000	4.0000	0	5	0.0000	0.0000	0.0000	0.0000	0	0
0	805.0000	4.0000	0	5	0.0000	0.0000	0.0000	0.0000	0	0
0	806.0000	4.0000	0	5	0.0000	0.0000	0.0000	0.0000	0	0
0	807.0000	4.0000	0	5	0.0000	0.0000	0.0000	0.0000	0	0
0	808.0000	4.0000	0	5	0.0000	0.0000	0.0000	0.0000	0	0
0	809.0000	4.0000	0	5	0.0000	0.0000	0.0000	0.0000	0	0
0	810.0000	4.0000	0	5	0.0000	0.0000	0.0000	0.0000	0	0
0	811.0000	4.0000	0	5	0.0000	0.0000	0.0000	0.0000	0	0
0	812.0000	4.0000	0	5	0.0000	0.0000	0.0000	0.0000	0	0
0	813.0000	4.0000	0	5	0.0000	0.0000	0.0000	0.0000	0	0
0	814.0000	4.0000	0	5	0.0000	0.0000	0.0000	0.0000	0	0
0	815.0000	4.0000	0	5	0.0000	0.0000	0.0000	0.0000	0	0
0	816.0000	4.0000	0	5	0.0000	0.0000	0.0000	0.0000	0	0
0	817.0000	4.0000	0	5	0.0000	0.0000	0.0000	0.0000	0	0
0	818.0000	4.0000	0	5	0.0000	0.0000	0.0000	0.0000	0	0
0	819.0000	4.0000	0	5	0.0000	0.0000	0.0000	0.0000	0	0
0	820.0000	4.0000	0	5	0.0000	0.0000	0.0000	0.0000	0	0
0	821.0000	4.0000	0	5	0.0000	0.0000	0.0000	0.0000	0	0
0	822.0000	4.0000	0	5	0.0000	0.0000	0.0000	0.0000	0	0
0	823.0000	4.0000	0	5	0.0000	0.0000	0.0000	0.0000	0	0
0	824.0000	4.0000	0	5	0.0000	0.0000	0.0000	0.0000	0	0
0	825.0000	4.0000	0	5	0.0000	0.0000	0.0000	0.0000	0	0
0	826.0000	4.0000	0	5	0.0000	0.0000	0.0000	0.0000	0	0
0	827.0000	4.0000	0	5	0.0000	0.0000	0.0000	0.0000	0	0
0	828.0000	4.0000	0	5	0.0000	0.0000	0.0000	0.0000	0	0
0	829.0000	4.0000	0	5	0.0000	0.0000	0.0000	0.0000	0	0
0	830.0000	4.0000	0	5	0.0000	0.0000	0.0000	0.0000	0	0
0	831.0000	4.0000	0	5	0.0000	0.0000	0.0000	0.0000	0	0
0	832.0000	4.0000	0	5	0.0000	0.0000	0.0000	0.0000	0	0
0	833.0000	4.0000	0	5	0.0000	0.0000	0.0000	0.0000	0	0
0	834.0000	4.0000	0	5	0.0000	0.0000	0.0000	0.0000	0	0
0	835.0000	4.0000	0	5	0.0000	0.0000	0.0000	0.0000	0	0
0	836.0000	4.0000	0	5	0.0000	0.0000	0.0000	0.0000	0	0
0	837.0000	4.0000	0	5	0.0000	0.0000	0.0000	0.0000	0	0
0	838.0000	4.0000	0	5	0.0000	0.0000	0.0000	0.0000	0	0
0	839.0000	4.0000	0	5	0.0000	0.0000	0.0000	0.0000	0	0
0	840.0000	4.0000	0	5	0.0000	0.0000	0.0000	0.0000	0	0
0	841.0000	4.0000	0	5	0.0000	0.0000	0.0000	0.0000	0	0
0	842.0000	4.0000	0	5	0.0000	0.0000	0.0000	0.0000	0	0
0	843.0000	4.0000	0	5	0.0000	0.0000	0.0000	0.0000	0	0
0	844.0000	4.0000	0	5	0.0000	0.0000	0.0000	0.0000	0	0
0	845.0000	4.0000	0	5	0.0000	0.0000	0.0000	0.0000	0	0
0	846.0000	4.0000	0	5	0.0000	0.0000	0.0000	0.0000	0	0
0	847.0000	4.0000	0	5	0.0000	0.0000	0.0000	0.0000	0	0
0	848.0000	4.0000	0	5	0.0000	0.0000	0.0000	0.0000	0	0
0	849.0000	4.0000	0	5	0.0000	0.0000	0.0000	0.0000	0	0
0	850.0000	4.0000	0	5	0.0000	0.0000	0.0000	0.0000	0	0
0	851.0000	4.0000	0	5	0.0000	0.0000	0.0000	0.0000	0	0
0	852.0000	4.0000	0	5	0.0000	0.0000	0.0000	0.0000	0	0
0	853.0000	4.0000	0	5	0.0000	0.0000	0.0000	0.0000	0	0
0	854.0000	4.0000	0	5	0.0000	0.0000	0.0000	0.0000	0	0
0	855.0000	4.0000	0	5	0.0000	0.0000	0.0000	0.0000	0	0
0	856.0000	4.0000	0	5	0.0000	0.0000	0.0000	0.0000	0	0
0	857.0000	4.0000	0	5	0.0000	0.0000	0.0000	0.0000	0	0
0	858.0000	4.0000	0	5	0.0000	0.0000	0.0000	0.0000	0	0
0	859.0000	4.0000	0	5	0.0000	0.0000	0.0000	0.0000	0	0
0	860.0000	4.0000	0	5	0.0000	0.0000	0.0000	0.0000	0	0
0	861.0000	4.0000	0	5	0.0000	0.0000	0.0000	0.0000	0	0
0	862.0000	4.0000	0	5	0.0000	0.0000	0.0000	0.0000	0	0
0	863.0000	4.0000	0	5	0.0000	0.0000	0.0000	0.0000	0	0
0	864.0000	4.0000	0	5	0.0000	0.0000	0.0000	0.0000	0	0
0	865.0000	4.0000	0	5	0.0000	0.0000	0.0000	0.0000	0	0
0	866.0000	4.0000	0	5	0.0000	0.0000	0.0000	0.0000	0	0
0	867.0000	4.0000	0	5	0.0000	0.0000	0.0000	0.0000	0	0
0	868.0000	4.0000	0	5	0.0000	0.0000	0.0000	0.0000	0	0
0	869.0000	4.0000	0	5	0.0000	0.0000	0.0000	0.0000	0	0
0	870.0000	4.0000	0	5	0.0000	0.0000	0.0000	0.0000	0	0
0	871.0000	4.0000	0	5	0.0000	0.0000	0.0000	0.0000	0	0
0	872.0000	4.0000	0	5	0.0000	0.0000	0.0000	0.0000	0	0
0	873.0000	4.0000	0	5	0.0000	0.0000	0.0000	0.0000	0	0
0	874.0000	4.0000	0	5	0.0000	0.0000	0.0000	0.0000	0	0
0	875.0000	4.0000	0	5	0.0000	0.0000	0.0000	0.0000	0	0
0	876.0000	4.0000	0	5	0.0000	0.0000	0.0000	0.0000	0	0
0	877.0000	4.0000	0	5	0.0000	0.0000	0.0000	0.0000	0	0
0	878.0000	4.0000	0	5	0.0000	0.0000	0.0000	0.0000	0	0
0	879.0000	4.0000	0	5	0.0000	0.0000	0.0000	0.0000	0	0
0	880.0000	4.0000	0	5	0.0000	0.0000	0.0000	0.0000	0	0
0	881.0000	4.0000	0	5	0.0000	0.0000	0.0000	0.0000	0	0
0	882.0000	4.0000	0	5	0.0000	0.0000	0.0000	0.0000	0	0
0	883.0000	4.0000	0	5	0.0000	0.0000	0.0000	0.0000	0	0
0	884.0000	4.0000	0	5	0.0000	0.0000	0.0000	0.0000	0	0
0	885.0000	4.0000	0	5	0.0000	0.0000	0.0000	0.0000	0	0
0	886.0000	4.0000	0	5	0.0000	0.0000	0.0000	0.0000	0	0
0	887.0000	4.0000	0	5	0.0000	0.0000	0.0000	0.0000	0	0
0	888.0000	4.0000	0	5	0.0000	0.0000	0.0000	0.0000	0	0
0	889.0000	4.0000	0	5	0.0000	0.0000	0.0000	0.0000	0	0
0	890.0000	4.0000	0	5	0.0000	0.0000	0.0000	0.0000	0	0
0	891.0000	4.0000	0	5	0.0000	0.0000	0.0000	0.0000	0	0
0	892.0000	4.0000	0	5	0.0000	0.0000	0.0000	0.0000	0	0
0	893.0000	4.0000	0	5	0.0000	0.0000	0.0000	0.0000	0	0
0	894.0000	4.0000	0	5	0.0000	0.0000	0.0000	0.0000	0	0
0	895.0000	4.0000	0	5	0.0000	0.0000	0.0000	0.0000	0	0
0	896.0000	4.0000	0	5	0.0000	0.0000	0.0000	0.0000	0	0
0	897.0000	4.0000	0	5	0.0000	0.0000	0.0000	0.0000	0	0
0	898.0000	4.0000	0	5	0.0000	0.0000	0.0000	0.0000	0	0
0	899.0000	4.0000	0	5	0.0000	0.0000	0.0000	0.0000	0	0
0	900.0000	4.0000	0	5	0.0000	0.0000	0.0000	0.0000	0	0
0	901.0000	4.0000	0	5	0.0000	0.0000	0.0000	0.0000	0	0
0	902.0000	4.0000	0	5	0.0000	0.0000	0.0000	0.0000	0	0
0	903.0000	4.0000	0	5	0.0000	0.0000	0.0000	0.0000	0	0
0	904.0000	4.0000	0	5	0.0000	0.0000	0.0000	0.0000	0	0
0	905.0000	4.0000	0	5	0.0000	0.0000	0.0000	0.0000	0	0
0	906.0000	4.0000	0	5	0.0000	0.0000	0.0000	0.0000	0	0
0	907.0000	4.0000	0	5	0.0000	0.0000	0.0000	0.0000	0	0
0	908.0000	4.0000	0	5	0.0000	0.0000	0.0000	0.0000	0	0
0	909.0000	4.0000	0	5	0.0000	0.0000	0.0000	0.0000	0	0
0	910.0000	4.0000	0	5	0.0000	0.0000	0.0000	0.0000	0	0
0	911.0000	4.0000	0	5	0.0000	0.0000	0.0000	0.0000	0	0
0	912.0000	4.0000	0	5	0.0000	0.0000	0.0000	0.0000	0	0
0	913.0000	4.0000	0	5	0.0000	0.0000	0.0000	0.0000	0	0
0	914.0000	4.0000	0	5	0.0000	0.0000	0.0000	0.0000	0	0
0	915.0000	4.0000	0	5	0.0000	0.0000	0.0000	0.0000	0	0
0	916.0000	4.0000	0	5	0.0000	0.0000	0.0000	0.0000	0	0
0	917.0000	4.0000	0	5	0.0000	0.0000	0.0000	0.0000	0	0
0	918.0000	4.0000	0	5	0.0000	0.0000	0.0000	0.0000	0	0
0	919.0000	4.0000	0	5	0.0000	0.0000	0.0000	0.0000	0	0
0	920.0000	4.0000	0	5	0.0000	0.0000	0.0000	0.0000	0	0
0	921.0000	4.0000	0	5	0.0000	0.0000	0.0000	0.0000	0	0
0	922.0000	4.0000	0	5	0.0000	0.0000	0.0000	0.0000	0	0
0	923.0000	4.0000	0	5	0.0000	0.0000	0.0000	0.0000	0	0
0	924.0000	4.0000	0	5	0.0000	0.0000	0.0000	0.0000	0	0
0	925.0000	4.0000	0	5	0.0000	0.0000	0.0000	0.0000	0	0
0	926.0000	4.0000	0	5	0.0000	0.0000	0.0000	0.0000	0	0
0	927.0000	4.0000	0	5	0.0000	0.0000	0.0000	0.0000	0	0
0	928.0000	4.0000	0	5	0.0000	0.0000	0.0000	0.0000	0	0
0	929.0000	4.0000	0	5	0.0000	0.0000	0.0000	0.0000	0	0
0	930.0000	4.0000	0	5	0.0000	0.0000	0.0000	0.0000	0	0
0	931.0000	4.0000	0	5	0.0000	0.0000	0.0000	0.0000	0	0
0	932.0000	4.0000	0	5	0.0000	0.0000	0.0000	0.0000	0	0
0	933.0000	4.0000	0	5	0.0000	0.0000	0.0000	0.0000	0	0
0	934.0000	4.0000	0	5	0.0000	0.0000	0.0000	0.0000	0	0
0	935.0000	4.0000	0	5	0.0000	0.0000	0.0000	0.0000	0	0
0	936.0000	4.0000	0	5	0.0000	0.0000	0.0000	0.0000	0	0
0	937.0000	4.0000	0	5	0.0000	0.0000	0.0000	0.0000	0	0
0	938.0000	4.0000	0	5	0.0000	0.0000	0.0000	0.0000	0	0
0	939.0000	4.0000	0	5	0.0000	0.0000	0.0000	0.0000	0	0
0	940.0000	4.0000	0	5	0.0000	0.0000	0.0000	0.0000	0	0
0	941.0000	4.0000	0	5	0.0000	0.0000	0.0000	0.0000	0	0
0	942.0000	4.0000	0	5	0.0000	0.0000	0.0000	0.0000	0	0
0	943.0000	4.0000	0	5	0.0000	0.0000	0.0000	0.0000	0	0
0	944.0000	4.0000	0	5	0.0000	0.0000	0.0000	0.0000	0	0
0	945.0000	4.0000	0	5	0.0000	0.0000	0.0000	0.0000	0	0
0	946.0000	4.0000	0	5	0.0000	0.0000	0.0000	0.0000	0	0
0	947.0000	4.0000	0	5	0.0000	0.0000	0.0000	0.0000	0	0
0	948.0000	4.0000	0	5	0.0000	0.0000	0.0000	0.0000	0	0
0	949.0000	4.0000	0	5	0.0000	0.0000	0.0000	0.0000	0	0
0	950.0000	4.0000	0	5	0.0000	0.0000	0.0000	0.0000	0	0
0	951.0000	4.0000	0	5	0.0000	0.0000	0.0000	0.0000	0	0
0	952.0000	4.0000	0	5	0.0000	0.0000	0.0000	0.0000	0	0
0	953.0000	4.0000	0	5	0.0000	0.0000	0.0000	0.0000	0	0
0	954.0000	4.0000	0	5	0.0000	0.0000	0.0000	0.0000	0	0
0	955.0000	4.0000	0	5	0.0000	0.0000	0.0000	0.0000	0	0
0	956.0000	4.0000	0	5	0.0000	0.0000	0.0000	0.0000	0	0
0	957.0000	4.0000	0	5	0.0000	0.0000	0.0000	0.0000	0	0
0	958.0000	4.0000	0	5	0.0000	0.0000	0.0000	0.0000	0	0
0	959.0000	4.0000	0	5	0.0000	0.0000	0.0000	0.0000	0	0
0	960.0000	4.0000	0	5	0.0000	0.0000	0.0000	0.0000	0	0
0	961.0000	4.0000	0	5	0.0000	0.0000	0.0000	0.0000	0	0
0	962.0000	4.0000	0	5	0.0000	0.0000	0.0000	0.0000	0	0
0	963.0000	4.0000	0	5	0.0000	0.0000	0.0000	0.0000	0	0
0	964.0000	4.0000	0	5	0.0000	0.0000	0.0000	0.0000	0	0
0	965.0000	4.0000	0	5	0.0000	0.0000	0.0000	0.0000	0	0
0	966.0000	4.0000	0	5	0.0000	0.0000	0.0000	0.0000	0	0
0	967.0000	4.0000	0	5	0.0000	0.0000	0.0000	0.0000	0	0
0	968.0000	4.0000	0	5	0.0000	0.0000	0.0000	0.0000	0	0
0	969.0000	4.0000	0	5	0.0000	0.0000	0.0000	0.0000	0	0
0	970.0000	4.0000	0	5	0.0000	0.0000	0.0000	0.0000	0	0
0	971.0000	4.0000	0	5	0.0000	0.0000	0.0000	0.0000	0	0
0	972.0000	4.0000	0	5	0.0000	0.0000	0.0000	0.0000	0	0
0	973.0000	4.0000	0	5	0.0000	0.0000	0.0000	0.0000	0	0
0	974.0000	4.0000	0	5	0.0000	0.0000	0.0000	0.0000	0	0
0	975.0000	4.0000	0	5	0.0000	0.0000	0.0000	0.0000	0	0
0	976.0000	4.0000	0	5	0.0000	0.0000	0.0000	0.0000	0	0
0	977.0000	4.0000	0	5	0.0000	0.0000	0.0000	0.0000	0	0
0	978.0000	4.0000	0	5	0.0000	0.0000	0.0000	0.0000	0	0
0	979.0000	4.0000	0	5	0.0000	0.0000	0.0000	0.0000	0	0
0	980.0000	4.0000	0	5	0.0000	0.0000	0.0000	0.0000	0	0
0	981.0000	4.0000	0	5	0.0000	0.0000	0.0000	0.0000	0	0
0	982.0000	4.0000	0	5	0.0000	0.0000	0.0000	0.0000	0	0
0	983.0000	4.0000	0	5	0.0000	0.0000	0.0000	0.0000	0	0
0	984.0000	4.0000	0	5	0.0000	0.0000	0.0000	0.0000	0	0
0	985.0000	4.0000	0	5	0.0000	0.0000	0.0000	0.0000	0	0
0	986.0000	4.0000	0	5	0.0000	0.0000	0.0000	0.0000	0	0
0	987.0000	4.0000	0	5	0.0000	0.0000	0.0000	0.0000	0	0
0	988.0000	4.0000	0	5	0.0000	0.0000	0.0000	0.0000	0	0
0	989.0000	4.0000	0	5	0.0000	0.0000	0.0000	0.0000	0	0
0	990.0000	4.0000	0	5	0.0000	0.0000	0.0000	0.0000	0	0
0	991.0000	4.0000	0	5	0.0000	0.0000	0.0000	0.0000	0	0
0	992.0000	4.0000	0	5	0.0000	0.0000	0.0000	0.0000	0	0
0	993.0000	4.0000	0	5	0.0000	0.0000	0.0000	0.0000	0	0
0	994.0000	4.0000	0	5	0.0000	0.0000	0.0000	0.0000	0	0
0	995.0000	4.0000	0	5	0.0000	0.0000	0.0000	0.0000	0	0
0	996.0000	4.0000	0	5	0.0000	0.0000	0.0000	0.0000	0	0
0	997.0000	4.0000	0	5	0.0000	0.0000	0.0000	0.0000	0	0
0	998.0000	4.0000	0	5	0.0000	0.0000	0.0000	0.0000	0	0
0	999.0000	4.0000	0	5	0.0000	0.0000	0.0000	0.0000	0	0
0	1000.0000	4.0000	0	5	0.0000	0.0000	0.0000	0.0000	0	0
0	1001.0000	4.0000	0	5	0.0000	0.0000	0.0000	0.0000	0	0
0	1002.0000	4.0000	0	5	0.0000	0.0000	0.0000	0.0000	0	0
0	1003.0000	4.0000	0	5	0.0000	0.0000	0.0000	0.0000	0	0
0	1004.0000	4.0000	0	5	0.0000	0.0000	0.0000	0.0000	0	0
0	1005.0000	4.0000	0	5	0.0000	0.0000	0.0000	0.0000	0	0
0	1006.0000	4.0000	0	5	0.0000	0.0000	0.0000	0.0000	0	0
0	1007.0000	4.0000	0	5	0.0000	0.0000	0.0000	0.0000	0	0
0	1008.0000	4.0000	0	5	0.0000	0.0000	0.0000	0.0000	0	0
0	1009.0000	4.0000	0	5	0.0000	0.0000	0.0000	0.0000	0	0
0	1010.0000	4.0000	0	5	0.0000	0.0000	0.0000	0.0000	0	0
0	1011.0000	4.0000	0	5	0.0000	0.0000	0.0000	0.0000	0	0
0	1012.0000	4.0000	0	5	0.0000	0.0000	0.0000	0.0000	0	0
0	1013.0000	4.0000	0	5	0.0000	0.0000	0.0000	0.0000	0	0
0	1014.0000	4.0000	0	5	0.0000	0.0000	0.0000	0.0000	0	0
0	1015.0000	4.0000	0	5	0.0000	0.0000	0.0000	0.0000	0	0
0	1016.0000	4.0000	0	5	0.0000	0.0000	0.0000	0.0000	0	0
0	1017.0000	4.0000	0	5	0.0000	0.0000	0.0000	0.0000	0	0
0	1018.0000	4.0000	0	5	0.0000	0.0000	0.0000	0.0000	0	0
0	1019.0000	4.0000	0	5	0.0000	0.0000	0.0000	0.0000	0	0
0	1020.0000	4.0000	0	5	0.0000	0.0000	0.0000	0.0000	0	0
0	1021.0000	4.0000	0	5	0.0000	0.0000	0.0000	0.0000	0	0
0	1022.0000	4.0000	0	5	0.0000	0.0000	0.0000	0.0000	0	0
0	1023.0000	4.0000	0	5	0.0000	0.0000	0.0000	0.0000	0	0
0	1024.0000	4.0000	0	5	0.0000	0.0000	0.0000	0.0000	0	0
0	1025.0000	4.0000	0	5	0.0000	0.0000	0.0000	0.0000	0	0
0	1026.0000	4.0000	0	5	0.0000	0.0000	0.0000	0.0000	0	0
0	1027.0000	4.0000	0	5	0.0000	0.0000	0.0000	0.0000	0	0
0	1028.0000	4.0000	0	5	0.0000	0.0000	0.0000	0.0000	0	0
0	1029.0000	4.0000	0	5	0.0000	0.0000	0.0000	0.0000	0	0
0	1030.0000	4.0000	0	5	0.0000	0.0000	0.0000	0.0000	0	0
0	1031.0000	4.0000	0	5	0.0000	0.0000	0.0000	0.0000	0	0
0	1032.0000	4.0000	0	5	0.0000	0.0000	0.0000	0.0000	0	0
0	1033.0000	4.0000	0	5	0.0000	0.0000	0.0000	0.0000	0	0
0	1034.0000	4.0000	0	5	0.0000	0.0000	0.0000	0.0000	0	0
0	1035.0000	4.0000	0	5	0.0000	0.0000	0.0000	0.0000	0	0
0	1036.0000	4.0000	0	5	0.0000	0.0000	0.0000	0.0000	0	0
0	1037.0000	4.0000	0	5	0.0000	0.0000	0.0000	0.0000	0	0
0	1038.0000	4.0000	0	5	0.0000	0.0000	0.0000	0.0000	0	0
0	1039.0000	4.0000	0	5	0.0000	0.0000	0.0000	0.0000	0	0
0	1040.0000	4.0000	0	5	0.0000	0.0000	0.0000	0.0000	0	0
0	1041.0000	4.0000	0	5	0.0000	0.0000	0.0000	0.0000	0	0
0	1042.0000	4.0000	0	5	0.0000	0.0000	0.0000	0.0000	0	0
0	1043.0000	4.0000	0	5	0.0000	0.0000	0.0000	0.0000	0	0
0	1044.0000	4.0000	0	5	0.0000	0.0000	0.0000	0.0000	0	0
0	1045.0000	4.0000	0	5	0.0000	0.0000	0.0000	0.0000	0	0
0	1046.0000	4.0000	0	5	0.0000	0.0000	0.0000	0.0000	0	0
0	1047.0000	4.0000	0	5	0.0000	0.0000	0.0000	0.0000	0	0
0	1048.0000	4.0000	0	5	0.0000	0.0000	0.0000	0.0000	0	0
0	1049.0000	4.0000	0	5	0.0000	0.0000	0.0000	0.0000	0	0
0	1050.0000	4.0000	0	5	0.0000	0.0000	0.0000	0.0000	0	0
0	1051.0000	4.0000	0	5	0.0000	0.0000	0.0000	0.0000	0	0
0	1052.0000	4.0000	0	5	0.0000	0.0000	0.0000	0.0000	0	0
0	1053.0000	4.0000	0	5	0.0000	0.0000	0.0000	0.0000	0	0
0	1054.0000	4.0000	0	5	0.0000	0.0000	0.0000	0.0000	0	0
0	1055.0000	4.0000	0	5	0.0000	0.0000	0.0000	0.0000	0	0
0	1056.0000	4.0000	0	5	0.0000	0.0000	0.0000	0.0000	0	0
0	1057.0000	4.0000	0	5	0.0000	0.0000	0.0000	0.0000	0	0
0	1058.0000	4.0000	0	5	0.0000	0.0000	0.0000	0.0000	0	0
0	1059.0000	4.0000	0	5	0.0000	0.0000	0.0000	0.0000	0	0
0	1060.0000	4.0000	0	5	0.0000	0.0000	0.0000	0.0000	0	0
0	1061.0000	4.0000	0	5	0.0000	0.0000	0.0000	0.0000	0	0
0	1062.0000	4.0000	0	5	0.0000	0.0000	0.0000	0.0000	0	0
0	1063.0000	4.0000	0	5	0.0000	0.0000	0.0000	0.0000	0	0
0	1064.0000	4.0000	0	5	0.0000	0.0000	0.0000	0.0000	0	0
0	1065.0000	4.0000	0	5	0.0000	0.0000	0.0000	0.0000	0	0
0	1066.0000	4.0000	0	5	0.0000	0.0000	0.0000	0.0000	0	0
0	1067.0000	4.0000	0	5	0.0000	0.0000	0.0000	0.0000	0	0
0	1068.0000	4.0000	0	5	0.0000	0.0000	0.0000	0.0000	0	0
0	1069.0000	4.0000	0	5	0.0000	0.0000	0.0000	0.0000	0	0
0	1070.0000	4.0000	0	5	0.0000	0.0000	0.0000	0.0000	0	0
0	1071.0000	4.0000	0	5	0.0000	0.0000	0.0000	0.0000	0	0
0	1072.0000	4.0000	0	5	0.0000	0.0000	0.0000	0.0000	0	0
0	1073.0000	4.0000	0	5	0.0000	0.0000	0.0000	0.0000	0	0
0	1074.0000	4.0000	0	5	0.0000	0.0000	0.0000	0.0000	0	0
0	1075.0000	4.0000	0	5	0.0000	0.0000	0.0000	0.0000	0	0
0	1076.0000	4.0000	0	5	0.0000	0.0000	0.0000	0.0000	0	0
0	1077.0000	4.0000	0	5	0.0000	0.0000	0.0000	0.0000	0	0
0	1078.0000	4.0000	0	5	0.0000	0.0000	0.0000	0.0000	0	0
0	1079.0000	4.0000	0	5	0.0000	0.0000	0.0000	0.0000	0	0
0	1080.0000	4.0000	0	5	0.0000	0.0000	0.0000	0.0000	0	0
0	1081.0000	4.0000	0	5	0.0000	0.0000	0.0000	0.0000	0	0
0	1082.0000	4.0000	0	5	0.0000	0.0000	0.0000	0.0000	0	0
0	1083.0000	4.0000	0	5	0.0000	0.0000	0.0000	0.0000	0	0
0	1084.0000	4.0000	0	5	0.0000	0.0000	0.0000	0.0000	0	0
0	1085.0000	4.0000	0	5	0.0000	0.0000	0.0000	0.0000	0	0
0	1086.0000	4.0000	0	5	0.0000	0.0000	0.0000	0.0000	0	0
0	1087.0000	4.0000	0	5	0.0000	0.0000	0.0000	0.0000	0	0
0	1088.0000	4.0000	0	5	0.0000	0.0000	0.0000	0.0000	0	0
0	1089.0000	4.0000	0	5	0.0000	0.0000	0.0000	0.0000	0	0
0	1090.0000	4.0000	0	5	0.0000	0.0000	0.0000	0.0000	0	0
0	1091.0000	4.0000	0	5	0.0000	0.0000	0.0000	0.0000	0	0
0	1092.0000	4.0000	0	5	0.0000	0.0000	0.0000	0.0000	0	0
0	1093.0000	4.0000	0	5	0.0000	0.0000	0.0000	0.0000	0	0
0	1094.0000	4.0000	0	5	0.0000	0.0000	0.0000	0.0000	0	0
0	1095.0000	4.0000	0	5	0.0000	0.0000	0.0000	0.0000	0	0
0	1096.0000	4.0000	0	5	0.0000	0.0000	0.0000	0.0000	0	0
0	1097.0000	4.0000	0	5	0.0000	0.0000	0.0000	0.0000	0	0
0	1098.0000	4.0000	0	5	0.0000	0.0000	0.0000	0.0000	0	0
0	1099.0000	4.0000	0	5	0.0000	0.0000	0.0000	0.0000	0	0
0	1100.0000	4.0000	0	5	0.0000	0.0000	0.0000	0.0000	0	0
0	1101.0000	4.0000	0	5	0.0000	0.0000	0.0000	0.0000	0	0
0	1102.0000	4.0000	0	5	0.0000	0.0000	0.0000	0.0000	0	0
0	1103.0000	4.0000	0	5	0.0000	0.0000	0.0000	0.0000	0	0
0	1104.0000	4.0000	0	5	0.0000	0.0000	0.0000	0.0000	0	0
0	1105.0000	4.0000	0	5	0.0000	0.0000	0.0000	0.0000	0	0
0	1106.0000	4.0000	0	5	0.0000	0.0000	0.0000	0.0000	0	0
0	1107.0000	4.0000	0	5	0.0000	0.0000	0.0000	0.0000	0	0
0	1108.0000	4.0000	0	5	0.0000	0.0000	0.0000	0.0000	0	0
0	1109.0000	4.0000	0	5	0.0000	0.0000	0.0000	0.0000	0	0
0	1110.0000	4.0000	0	5	0.0000	0.0000	0.0000	0.0000	0	0
0	1111.0000	4.0000	0	5	0.0000	0.0000	0.0000	0.0000	0	0
0	1112.0000	4.0000	0	5	0.0000	0.0000	0.0000	0.0000	0	0
0	1113.0000	4.0000	0	5	0.0000	0.0000	0.0000	0.0000	0	0
0	1114.0000	4.0000	0	5	0.0000	0.0000	0.0000	0.0000	0	0
0	1115.0000	4.0000	0	5	0.0000	0.0000	0.0000	0.0000	0	0
0	1116.0000	4.0000	0	5	0.0000	0.0000	0.0000	0.0000	0	0
0	1117.0000	4.0000	0	5	0.0000	0.0000	0.0000	0.0000	0	0
0	1118.0000	4.0000	0	5	0.0000	0.0000	0.0000	0.0000	0	0
0	1119.0000	4.0000	0	5	0.0000	0.0000	0.0000	0.0000	0	0
0	1120.0000	4.0000	0	5	0.0000	0.0000	0.0000	0.0000	0	0
0	1121.0000	4.0000	0	5	0.0000	0.0000	0.0000	0.0000	0	0
0	1122.0000	4.0000	0	5	0.0000	0.0000	0.0000	0.0000	0	0
0	1123.0000	4.0000	0	5	0.0000	0.0000	0.0000	0.0000	0	0
0	1124.0000	4.0000	0	5	0.0000	0.0000	0.0000	0.0000	0	0
0	1125.0000	4.0000	0	5	0.0000	0.0000	0.0000	0.0000	0	0
0	1126.0000	4.0000	0	5	0.0000	0.0000	0.0000	0.0000	0	0
0	1127.0000	4.0000	0	5	0.0000	0.0000	0.0000	0.0000	0	0
0	1128.0000	4.0000	0	5	0.0000	0.0000	0.0000	0.0000	0	0
0	1129.0000	4.0000	0	5	0.0000	0.0000	0.0000	0.0000	0	0
0	1130.0000	4.0000	0	5	0.0000	0.0000	0.0000	0.0000	0	0
0	1131.0000	4.0000	0	5	0.0000	0.0000	0.0000	0.0000	0	0
0	1132.0000	4.0000	0	5	0.0000	0.0000	0.0000	0.0000	0	0
0	1133.0000	4.0000	0	5	0.0000	0.0000	0.0000	0.0000	0	0
0	1134.0000	4.0000	0	5	0.0000	0.0000	0.0000	0.0000	0	0
0	1135.0000	4.0000	0	5	0.0000	0.0000	0.0000	0.0000	0	0
0	1136.0000	4.0000	0	5	0.0000	0.0000	0.0000	0.0000	0	0
0	1137.0000	4.0000	0	5	0.0000	0.0000	0.0000	0.0000	0	0
0	1138.0000	4.0000	0	5	0.0000	0.0000	0.0000	0.0000	0	0
0	1139.0000	4.0000	0	5	0.0000	0.0000	0.0000	0.0000	0	0
0	1140.0000	4.0000	0	5	0.0000	0.0000	0.0000	0.0000	0	0
0	1141.0000	4.0000	0	5	0.0000	0.0000	0.0000	0.0000	0	0
0	1142.0000	4.0000	0	5	0.0000	0.0000	0.0000	0.0000	0	0
0	1143.0000	4.0000	0	5	0.0000	0.0000	0.0000	0.0000	0	0
0	1144.0000	4.0000	0	5	0.0000	0.0000	0.0000	0.0000	0	0
0	1145.0000	4.0000	0	5	0.0000	0.0000	0.0000	0.0000	0	0
0	1146.0000	4.0000	0	5	0.0000	0.0000	0.0000	0.0000	0	0
0	1147.0000	4.0000	0	5	0.0000	0.0000	0.0000	0.0000	0	0
0	1148.0000	4.0000	0	5	0.0000	0.0000	0.0000	0.0000	0	0
0	1149.0000	4.0000	0	5	0.0000	0.0000	0.0000	0.0000	0	0
0	1150.0000	4.0000	0	5	0.0000	0.0000	0.0000	0.0000	0	0
0	1151.0000	4.0000	0	5	0.0000	0.0000	0.0000	0.0000	0	0
0	1152.0000	4.0000	0	5	0.0000	0.0000	0.0000	0.0000	0	0
0	1153.0000	4.0000	0	5	0.0000	0.0000	0.0000	0.0000	0	0
0	1154.0000	4.0000	0	5	0.0000	0.0000	0.0000	0.0000	0	0
0	1155.0000	4.0000	0	5	0.0000	0.0000	0.0000	0.0000	0	0
0	1156.0000	4.0000	0	5	0.0000	0.0000	0.0000	0.0000	0	0
0	1157.0000	4.0000	0	5	0.0000	0.0000	0.0000	0.0000	0	0
0	1158.0000	4.0000	0	5	0.0000	0.0000	0.0000	0.0000	0	0
0	1159.0000	4.0000	0	5	0.0000	0.0000	0.0000	0.0000	0	0
0	1160.0000	4.0000	0	5	0.0000	0.0000	0.0000	0.0000	0	0
0	1161.0000	4.0000	0	5	0.0000	0.0000	0.0000	0.0000	0	0
0	1162.0000	4.0000	0	5	0.0000	0.0000	0.0000	0.0000	0	0
0	1163.0000	4.0000	0	5	0.0000	0.0000	0.0000	0.0000	0	0
0	1164.0000	4.0000	0	5	0.0000	0.0000	0.0000	0.0000	0	0
0	1165.0000	4.0000	0	5	0.0000	0.0000	0.0000	0.0000	0	0
0	1166.0000	4.0000	0	5	0.0000	0.0000	0.0000	0.0000	0	0
0	1167.0000	4.0000	0	5	0.0000	0.0000	0.0000	0.0000	0	0
0	1168.0000	4.0000	0	5	0.0000	0.0000	0.0000	0.0000	0	0
0	1169.0000	4.0000	0	5	0.0000	0.0000	0.0000	0.0000	0	0
0	1170.0000	4.0000	0	5	0.0000	0.0000	0.0000	0.0000	0	0
0	1171.0000	4.0000	0	5	0.0000	0.0000	0.0000	0.0000	0	0
0	1172.0000	4.0000	0	5	0.0000	0.0000	0.0000	0.0000	0	0
0	1173.0000	4.0000	0	5	0.0000	0.0000	0.0000	0.0000	0	0
0	1174.0000	4.0000	0	5	0.0000	0.0000	0.0000	0.0000	0	0
0	1175.0000	4.0000	0	5	0.0000	0.0000	0.0000	0.0000	0	0
0	1176.0000	4.0000	0	5	0.0000	0.0000	0.0000	0.0000	0	0
0	1177.0000	4.0000	0	5	0.0000	0.0000	0.0000	0.0000	0	0
0	1178.0000	4.0000	0	5	0.0000	0.0000	0.0000	0.0000	0	0
0	1179.0000	4.0000	0	5	0.0000	0.0000	0.0000	0.0000	0	0
0	1180.0000	4.0000	0	5	0.0000	0.0000	0.0000	0.0000	0	0
0	1181.0000	4.0000	0	5	0.0000	0.0000	0.0000	0.0000	0	0
0	1182.0000	4.0000	0	5	0.0000	0.0000	0.0000	0.0000	0	0
0	1183.0000	4.0000	0	5	0.0000	0.0000	0.0000	0.0000	0	0
0	1184.0000	4.0000	0	5	0.0000	0.0000	0.0000	0.0000	0	0
0	1185.0000	4.0000	0	5	0.0000	0.0000	0.0000	0.0000	0	0
0	1186.0000	4.0000	0	5	0.0000	0.0000	0.0000	0.0000	0	0
0	1187.0000	4.0000	0	5	0.0000	0.0000	0.0000	0.0000	0	0
0	1188.0000	4.0000	0	5	0.0000	0.0000	0.0000	0.0000	0	0
0	1189.0000	4.0000	0	5	0.0000	0.0000	0.0000	0.0000	0	0
0	1190.0000	4.0000	0	5	0.0000	0.0000	0.0000	0.0000	0	0
0	1191.0000	4.0000	0	5	0.0000	0.0000	0.0000	0.0000	0	0
0	1192.0000	4.0000	0	5	0.0000	0.0000	0.0000	0.0000	0	0
0	1193.0000	4.0000	0	5	0.0000	0.0000	0.0000	0.0000	0	0
0	1194.0000	4.0000	0	5	0.0000	0.0000	0.0000	0.0000	0	0
0	1195.0000	4.0000	0	5	0.0000	0.0000	0.0000	0.0000	0	0
0	1196.0000	4.0000	0	5	0.0000	0.0000	0.0000	0.0000	0	0
0	1197.0000	4.0000	0	5	0.0000	0.0000	0.0000	0.0000	0	0
0	1198.0000	4.0000	0	5	0.0000	0.0000	0.0000	0.0000	0	0
0	1199.0000	4.0000	0	5	0.0000	0.0000	0.0000	0.0000	0	0
0	1200.0000	4.0000	0	5	0.0000	0.0000	0.0000	0.0000	0	0
0	1201.0000	4.0000	0	5	0.0000	0.0000	0.0000	0.0000	0	0
0	1202.0000	4.0000	0	5	0.0000	0.0000	0.0000	0.0000	0	0
0	1203.0000	4.0000	0	5	0.0000	0.0000	0.0000	0.0000	0	0
0	1204.0000	4.0000	0	5	0.0000	0.0000	0.0000	0.0000	0	0
0	1205.0000	4.0000	0	5	0.0000	0.0000	0.0000	0.0000	0	0
0	1206.0000	4.0000	0	5	0.0000	0.0000	0.0000	0.0000	0	0
0	1207.0000	4.0000	0	5	0.0000	0.0000	0.0000	0.0000	0	0
0	1208.0000	4.0000	0	5	0.0000	0.0000	0.0000	0.0000	0	0
0	1209.0000	4.0000	0	5	0.0000	0.0000	0.0000	0.0000	0	0
0	1210.0000	4.0000	0	5	0.0000	0.0000	0.0000	0.0000	0	0
0	1211.0000	4.0000	0	5	0.0000	0.0000	0.0000	0.0000	0	0
0	1212.0000	4.0000	0	5	0.0000	0.0000	0.0000	0.0000	0	0
0	1213.0000	4.0000	0	5	0.0000	0.0000	0.0000	0.0000	0	0
0	1214.0000	4.0000	0	5	0.0000	0.0000	0.0000	0.0000	0	0
0	1215.0000	4.0000	0	5	0.0000	0.0000	0.0000	0.0000	0	0
0	1216.0000	4.0000	0	5	0.0000	0.0000	0.0000	0.0000	0	0
0	1217.0000	4.0000	0	5	0.0000	0.0000	0.0000	0.0000	0	0
0	1218.0000	4.0000	0	5	0.0000	0.0000	0.0000	0.0000	0	0
0	1219.0000	4.0000	0	5	0.0000	0.0000	0.0000	0.0000	0	0
0	1220.0000	4.0000	0	5	0.0000	0.0000	0.0000	0.0000	0	0
0	1221.0000	4.0000	0	5	0.0000	0.0000	0.0000	0.0000	0	0
0	1222.0000	4.0000	0	5	0.0000	0.0000	0.0000	0.0000	0	0
0	1223.0000	4.0000	0	5	0.0000	0.0000	0.0000	0.0000	0	0
0	1224.0000	4.0000	0	5	0.0000	0.0000	0.0000	0.0000	0	0
0	1225.0000	4.0000	0	5	0.0000	0.0000	0.0000	0.0000	0	0
0	1226.0000	4.0000	0	5	0.0000	0.0000	0.0000	0.0000	0	0
0	1227.0000	4.0000	0	5	0.0000	0.0000	0.0000	0.0000	0	0
0	1228.0000	4.0000	0	5	0.0000	0.0000	0.0000	0.0000	0	0
0	1229.0000	4.0000	0	5	0.0000	0.0000	0.0000	0.0000	0	0
0	1230.0000	4.0000	0	5	0.0000	0.0000	0.0000	0.0000	0	0
0	1231.0000	4.0000	0	5	0.0000	0.0000	0.0000	0.0000	0	0
0	1232.0000	4.0000	0	5	0.0000	0.0000	0.0000	0.0000	0	0
0	1233.0000	4.0000	0	5	0.0000	0.0000	0.0000	0.0000	0	0
0	1234.0000	4.0000	0	5	0.0000	0.0000	0.0000	0.0000	0	0
0	1235.0000	4.0000	0	5	0.0000	0.0000	0.0000	0.0000	0	0
0	1236.0000	4.0000	0	5	0.0000	0.0000	0.0000	0.0000	0	0
0	1237.0000	4.0000	0	5	0.0000	0.0000	0.0000	0.0000	0	0
0	1238.0000	4.0000	0	5	0.0000	0.0000	0.0000	0.0000	0	0
0	1239.0000	4.0000	0	5	0.0000	0.0000	0.0000	0.0000	0	0
0	1240.0000	4.0000	0	5	0.0000	0.0000	0.0000	0.0000	0	0
0	1241.0000	4.0000	0	5	0.0000	0.0000	0.0000	0.0000	0	0
0	1242.0000	4.0000	0	5	0.0000	0.0000	0.0000	0.0000	0	0
0	1243.0000	4.0000	0	5	0.0000	0.0000	0.0000	0.0000	0	0
0	1244.0000	4.0000	0	5	0.0000	0.0000	0.0000	0.0000	0	0
0	1245.0000	4.0000	0	5	0.0000	0.0000	0.0000	0.0000	0	0
0	1246.0000	4.0000	0	5	0.0000	0.0000	0.0000	0.0000	0	0
0	1247.0000	4.0000	0	5	0.0000	0.0000	0.0000	0.0000	0	0
0	1248.0000	4.0000	0	5	0.0000	0.0000	0.0000	0.0000	0	0
0	1249.0000	4.0000	0	5	0.0000	0.0000	0.0000	0.0000	0	0
0	1250.0000	4.0000	0	5	0.0000	0.0000	0.0000	0.0000	0	0
0	1251.0000	4.0000	0	5	0.0000	0.0000	0.0000	0.0000	0	0
0	1252.0000	4.0000	0	5	0.0000	0.0000	0.0000	0.0000	0	0
0	1253.0000	4.0000	0	5	0.0000	0.0000	0.0000	0.0000	0	0
0	1254.0000	4.0000	0	5	0.0000	0.0000	0.0000	0.0000	0	0
0	1255.0000	4.0000	0	5	0.0000	0.0000	0.0000	0.0000	0	0
0	1256.0000	4.0000	0	5	0.0000	0.0000	0.0000	0.0000	0	0
0	1257.0000	4.0000	0	5	0.0000	0.0000	0.0000	0.0000	0	0
0	1258.0000	4.0000	0	5	0.0000	0.0000	0.0000	0.0000	0	0
0	1259.0000	4.0000	0	5	0.0000	0.0000	0.0000	0.0000	0	0
0	1260.0000	4.0000	0	5	0.0000	0.0000	0.0000	0.0000	0	0
0	1261.0000	4.0000	0	5	0.0000	0.0000	0.0000	0.0000	0	0
0	1262.0000	4.0000	0	5	0.0000	0.0000	0.0000	0.0000	0	0
0	1263.0000	4.0000	0	5	0.0000	0.0000	0.0000	0.0000	0	0
0	1264.0000	4.0000	0	5	0.0000	0.0000	0.0000	0.0000	0	0
0	1265.0000	4.0000	0	5	0.0000	0.0000	0.0000	0.0000	0	0
0	1266.0000	4.0000	0	5	0.0000	0.0000	0.0000	0.0000	0	0
0	1267.0000	4.0000	0	5	0.0000	0.0000	0.0000	0.0000	0	0
0	1268.0000	4.0000	0	5	0.0000	0.0000	0.0000	0.0000	0	0
0	1269.0000	4.0000	0	5	0.0000	0.0000	0.0000	0.0000	0	0
0	1270.0000	4.0000	0	5	0.0000	0.0000	0.0000	0.0000	0	0
0	1271.0000	4.0000	0	5	0.0000	0.0000	0.0000	0.0000	0	0
0	1272.0000	4.0000	0	5	0.0000	0.0000	0.0000	0.0000	0	0
0	1273.0000	4.0000	0	5	0.0000	0.0000	0.0000	0.0000	0	0
0	1274.0000	4.0000	0	5	0.0000	0.0000	0.0000	0.0000	0	0
0	1275.0000	4.0000	0	5	0.0000	0.0000	0.0000	0.0000	0	0
0	1276.0000	4.0000	0	5	0.0000	0.0000	0.0000	0.0000	0	0
0	1277.0000	4.0000	0	5	0.0000	0.0000	0.0000	0.0000	0	0
0	1278.0000	4.0000	0	5	0.0000	0.0000	0.0000	0.0000	0	0
0	1279.0000	4.0000	0	5	0.0000	0.0000	0.0000	0.0000	0	0
0	1280.0000	4.0000	0	5	0.0000	0.0000	0.0000	0.0000	0	0
0	1281.0000	4.0000	0	5	0.0000	0.0000	0.0000	0.0000	0	0
0	1282.0000	4.0000	0	5	0.0000	0.0000	0.0000	0.0000	0	0
0	1283.0000	4.0000	0	5	0.0000	0.0000	0.0000	0.0000	0	0
0	1284.0000	4.0000	0	5	0.0000	0.0000	0.0000	0.0000	0	0
0	1285.0000	4.0000	0	5	0.0000	0.0000	0.0000	0.0000	0	0
0	1286.0000	4.0000	0	5	0.0000	0.0000	0.0000	0.0000	0	0
0	1287.0000	4.0000	0	5	0.0000	0.0000	0.0000	0.0000	0	0
0	1288.0000	4.0000	0	5	0.0000	0.0000	0.0000	0.0000	0	0
0	1289.0000	4.0000	0	5	0.0000	0.0000	0.0000	0.0000	0	0
0	1290.0000	4.0000	0	5	0.0000	0.0000	0.0000	0.0000	0	0
0	1291.0000	4.0000	0	5	0.0000	0.0000	0.0000	0.0000	0	0
0	1292.0000	4.0000	0	5	0.0000	0.0000	0.0000	0.0000	0	0
0	1293.0000	4.0000	0	5	0.0000	0.0000	0.0000	0.0000	0	0
0	1294.0000	4.0000	0	5	0.0000	0.0000	0.0000	0.0000	0	0
0	1295.0000	4.0000	0	5	0.0000	0.0000	0.0000	0.0000	0	0
0	1296.0000	4.0000	0	5	0.0000	0.0000	0.0000	0.0000	0	0
0	1297.0000	4.0000	0	5	0.0000	0.0000	0.0000	0.0000	0	0
0	1298.0000	4.0000	0	5	0.0000	0.0000	0.0000	0.0000	0	0
0	1299.0000	4.0000	0	5	0.0000	0.0000	0.0000	0.0000	0	0
0	1300.0000	4.0000	0	5	0.0000	0.0000	0.0000	0.0000	0	0
0	1301.0000	4.0000	0	5	0.0000	0.0000	0.0000	0.0000	0	0
0	1302.0000	4.0000	0	5	0.0000	0.0000	0.0000	0.0000	0	0
0	1303.0000	4.0000	0	5	0.0000	0.0000	0.0000	0.0000	0	0
0	1304.0000	4.0000	0	5	0.0000	0.0000	0.0000	0.0000	0	0
0	1305.0000	4.0000	0	5	0.0000	0.0000	0.0000	0.0000	0	0
0	1306.0000	4.0000	0	5	0.0000	0.0000	0.0000	0.0000	0	0
0	1307.0000	4.0000	0	5	0.0000	0.0000	0.0000	0.0000	0	0
0	1308.0000	4.0000	0	5	0.0000	0.0000	0.0000	0.0000	0	0
0	1309.0000	4.0000	0	5	0.0000	0.0000	0.0000	0.0000	0	0
0	1310.0000	4.0000	0	5	0.0000	0.0000	0.0000	0.0000	0	0
0	1311.0000	4.0000	0	5	0.0000	0.0000	0.0000	0.0000	0	0
0	1312.0000	4.0000	0	5	0.0000	0.0000	0.0000	0.0000	0	0
0	1313.0000	4.0000	0	5	0.0000	0.0000	0.0000	0.0000	0	0
0	1314.0000	4.0000	0	5	0.0000	0.0000	0.0000	0.0000	0	0
0	1315.0000	4.0000	0	5	0.0000	0.0000	0.0000	0.0000	0	0
0	1316.0000	4.0000	0	5	0.0000	0.0000	0.0000	0.0000	0	0
0	1317.0000	4.0000	0	5	0.0000	0.0000	0.0000	0.0000	0	0
0	1318.0000	4.0000	0	5	0.0000	0.0000	0.0000	0.0000	0	0
0	1319.0000	4.0000	0	5	0.0000	0.0000	0.0000	0.0000	0	0
0	1320.0000	4.0000	0	5	0.0000	0.0000	0.0000	0.0000	0	0
0	1321.0000	4.0000	0	5	0.0000	0.0000	0.0000	0.0000	0	0
0	1322.0000	4.0000	0	5	0.0000	0.0000	0.0000	0.0000	0	0
0	1323.0000	4.0000	0	5	0.0000	0.0000	0.0000	0.0000	0	0
0	1324.0000	4.0000	0	5	0.0000	0.0000	0.0000	0.0000	0	0
0	1325.0000	4.0000	0	5	0.0000	0.0000	0.0000	0.0000	0	0
0	1326.0000	4.0000	0	5	0.0000	0.0000	0.0000	0.0000	0	0
0	1327.0000	4.0000	0	5	0.0000	0.0000	0.0000	0.0000	0	0
0	1328.0000	4.0000	0	5	0.0000	0.0000	0.0000	0.0000	0	0
0	1329.0000	4.0000	0	5	0.0000	0.0000	0.0000	0.0000	0	0
0	1330.0000	4.0000	0	5	0.0000	0.0000	0.0000	0.0000	0	0
0	1331.0000	4.0000	0	5	0.0000	0.0000	0.0000	0.0000	0	0
0	1332.0000	4.0000	0	5	0.0000	0.0000	0.0000	0.0000	0	0
0	1333.0000	4.0000	0	5	0.0000	0.0000	0.0000	0.0000	0	0
0	1334.0000	4.0000	0	5	0.0000	0.0000	0.0000	0.0000	0	0
0	1335.0000	4.0000	0	5	0.0000	0.0000	0.0000	0.0000	0	0
0	1336.0000	4.0000	0	5	0.0000	0.0000	0.0000	0.0000	0	0
0	1337.0000	4.0000	0	5	0.0000	0.0000	0.0000	0.0000	0	0
0	1338.0000	4.0000	0	5	0.0000	0.0000	0.0000	0.0000	0	0
0	1339.0000	4.0000	0	5	0.0000	0.0000	0.0000	0.0000	0	0
0	1340.0000	4.0000	0	5	0.0000	0.0000	0.0000	0.0000	0	0
0	1341.0000	4.0000	0	5	0.0000	0.0000	0.0000	0.0000	0	0
0	1342.0000	4.0000	0	5	0.0000	0.0000	0.0000	0.0000	0	0
0	1343.0000	4.0000	0	5	0.0000	0.0000	0.0000	0.0000	0	0
0	1344.0000	4.0000	0	5	0.0000	0.0000	0.0000	0.0000	0	0
0	1345.0000	4.0000	0	5	0.0000	0.0000	0.0000	0.0000	0	0
0	1346.0000	4.0000	0	5	0.0000	0.0000	0.0000	0.0000	0	0
0	1347.0000	4.0000	0	5	0.0000	0.0000	0.0000	0.0000	0	0
0	1348.0000	4.0000	0	5	0.0000	0.0000	0.0000	0.0000	0	0
0	1349.0000	4.0000	0	5	0.0000	0.0000	0.0000	0.0000	0	0
0	1350.0000	4.0000	0	5	0.0000	0.0000	0.0000	0.0000	0	0
0	1351.0000	4.0000	0	5	0.0000	0.0000	0.0000	0.0000	0	0
0	1352.0000	4.0000	0	5	0.0000	0.0000	0.0000	0.0000	0	0
0	1353.0000	4.0000	0	5	0.0000	0.0000	0.0000	0.0000	0	0
0	1354.0000	4.0000	0	5	0.0000	0.0000	0.0000	0.0000	0	0
0	1355.0000	4.0000	0	5	0.0000	0.0000	0.0000	0.0000	0	0
0	1356.0000	4.0000	0	5	0.0000	0.0000	0.0000	0.0000	0	0
0	1357.0000	4.0000	0	5	0.0000	0.0000	0.0000	0.0000	0	0
0	1358.0000	4.0000	0	5	0.0000	0.0000	0.0000	0.0000	0	0
0	1359.0000	4.0000	0	5	0.0000	0.0000	0.0000	0.0000	0	0
0	1360.0000	4.0000	0	5	0.0000	0.0000	0.0000	0.0000	0	0
0	1361.0000	4.0000	0	5	0.0000	0.0000	0.0000	0.0000	0	0
0	1362.0000	4.0000	0	5	0.0000	0.0000	0.0000	0.0000	0	0
0	1363.0000	4.0000	0	5	0.0000	0.0000	0.0000	0.0000	0	0
0	1364.0000	4.0000	0	5	0.0000	0.0000	0.0000	0.0000	0	0
0	1365.0000	4.0000	0	5	0.0000	0.0000	0.0000	0.0000	0	0
0	1366.0000	4.0000	0	5	0.0000	0.0000	0.0000	0.0000	0	0
0	1367.0000	4.0000	0	5	0.0000	0.0000	0.0000	0.0000	0	0
0	1368.0000	4.0000	0	5	0.0000	0.0000	0.0000	0.0000	0	0
0	1369.0000	4.0000	0	5	0.0000	0.0000	0.0000	0.0000	0	0
0	1370.0000	4.0000	0	5	0.0000	0.0000	0.0000	0.0000	0	0
0	1371.0000	4.0000	0	5	0.0000	0.0000	0.0000	0.0000	0	0
0	1372.0000	4.0000	0	5	0.0000	0.0000	0.0000	0.0000	0	0
0	1373.0000	4.0000	0	5	0.0000	0.0000	0.0000	0.0000	0	0
0	1374.0000	4.0000	0	5	0.0000	0.0000	0.0000	0.0000	0	0
0	1375.0000	4.0000	0	5	0.0000	0.0000	0.0000	0.0000	0	0
0	1376.0000	4.0000	0	5	0.0000	0.0000	0.0000	0.0000	0	0
0	1377.0000	4.0000	0	5	0.0000	0.0000	0.0000	0.0000	0	0
0	1378.0000	4.0000	0	5	0.0000	0.0000	0.0000	0.0000	0	0
0	1379.0000	4.0000	0	5	0.0000	0.0000	0.0000	0.0000	0	0
0	1380.0000	4.0000	0	5	0.0000	0.0000	0.0000	0.0000	0	0
0	1381.0000	4.0000	0	5	0.0000	0.0000	0.0000	0.0000	0	0
0	1382.0000	4.0000	0	5	0.0000	0.0000	0.0000	0.0000	0	0
0	1383.0000	4.0000	0	5	0.0000	0.0000	0.0000	0.0000	0	0
0	1384.0000	4.0000	0	5	0.0000	0.0000	0.0000	0.0000	0	0
0	1385.0000	4.0000	0	5	0.0000	0.0000	0.0000	0.0000	0	0
0	1386.0000	4.0000	0	5	0.0000	0.0000	0.0000	0.0000	0	0
0	1387.0000	4.0000	0	5	0.0000	0.0000	0.0000	0.0000	0	0
0	1388.0000	4.0000	0	5	0.0000	0.0000	0.0000	0.0000	0	0
0	1389.0000	4.0000	0	5	0.0000	0.0000	0.0000	0.0000	0	0
0	1390.0000	4.0000	0	5	0.0000	0.0000	0.0000	0.0000	0	0
0	1391.0000	4.0000	0	5	0.0000	0.0000	0.0000	0.0000	0	0
0	1392.0000	4.0000	0	5	0.0000	0.0000	0.0000	0.0000	0	0
0	1393.0000	4.0000	0	5	0.0000	0.0000	0.0000	0.0000	0	0
0	1394.0000	4.0000	0	5	0.0000	0.0000	0.0000	0.0000	0	0
0	1395.0000	4.0000	0	5	0.0000	0.0000	0.0000	0.0000	0	0
0	1396.0000	4.0000	0	5	0.0000	0.0000	0.0000	0.0000	0	0
0	1397.0000	4.0000	0	5	0.0000	0.0000	0.0000	0.0000	0	0
0	1398.0000	4.0000	0	5	0.0000	0.0000	0.0000	0.0000	0	0
0	1399.0000	4.0000	0	5	0.0000	0.0000	0.0000	0.0000	0	0
0	1400.0000	4.0000	0	5	0.0000	0.0000	0.0000	0.0000	0	0
0	1401.0000	4.0000	0	5	0.0000	0.0000	0.0000	0.0000	0	0
0	1402.0000	4.0000	0	5	0.0000	0.0000	0.0000	0.0000	0	0
0	1403.0000	4.0000	0	5	0.0000	0.0000	0.0000	0.0000	0	0
0	1404.0000	4.0000	0	5	0.0000	0.0000	0.0000	0.0000	0	0
0	1405.0000	4.0000	0	5	0.0000	0.0000	0.0000	0.0000	0	0
0	0.0000	5.0000	0	5	0.0000	0.0000	0.0000	0.0000	0	0
0	1.0000	5.0000	0	5	0.0000	0.0000	0.0000	0.0000	0	0
0	2.0000	5.0000	0	5	0.0000	0.0000	0.0000	0.0000	0	0
0	3.0000	5.0000	0	5	0.0000	0.0000	0.0000	0.0000	0	0
0	4.0000	5.0000	0	5	0.0000	0.0000	0.0000	0.0000	0	0
0	5.0000	5.0000	0	5	0.0000	0.0000	0.0000	0.0000	0	0
0	6.0000	5.0000	0	5	0.0000	0.0000	0.0000	0.0000	0	0
0	7.0000	5.0000	0	5	0.0000	0.0000	0.0000	0.0000	0	0
0	8.0000	5.0000	0	5	0.0000	0.0000	0.0000	0.0000	0	0
0	9.0000	5.0000	0	5	0.0000	0.0000	0.0000	0.0000	0	0
0	10.0000	5.0000	0	5	0.0000	0.0000	0.0000	0.0000	0	0
0	11.0000	5.0000	0	5	0.0000	0.0000	0.0000	0.0000	0	0
0	12.0000	5.0000	0	5	0.0000	0.0000	0.0000	0.0000	0	0
0	13.0000	5.0000	0	5	0.0000	0.0000	0.0000	0.0000	0	0
0	14.0000	5.0000	0	5	0.0000	0.0000	0.0000	0.0000	0	0
0	15.0000	5.0000	0	5	0.0000	0.0000	0.0000	0.0000	0	0
0	16.0000	5.0000	0	5	0.0000	0.0000	0.0000	0.0000	0	0
0	17.0000	5.0000	0	5	0.0000	0.0000	0.0000	0.0000	0	0
0	18.0000	5.0000	0	5	0.0000	0.0000	0.0000	0.0000	0	0
0	19.0000	5.0000	0	5	0.0000	0.0000	0.0000	0.0000	0	0
0	20.0000	5.0000	0	5	0.0000	0.0000	0.0000	0.0000	0	0
0	21.0000	5.0000	0	5	0.0000	0.0000	0.0000	0.0000	0	0
0	22.0000	5.0000	0	5	0.0000	0.0000	0.0000	0.0000	0	0
0	23.0000	5.0000	0	5	0.0000	0.0000	0.0000	0.0000	0	0
0	24.0000	5.0000	0	5	0.0000	0.0000	0.0000	0.0000	0	0
0	25.0000	5.0000	0	5	0.0000	0.0000	0.0000	0.0000	0	0
0	26.0000	5.0000	0	5	0.0000	0.0000	0.0000	0.0000	0	0
0	27.0000	5.0000	0	5	0.0000	0.0000	0.0000	0.0000	0	0
0	28.0000	5.0000	0	5	0.0000	0.0000	0.0000	0.0000	0	0
0	29.0000	5.0000	0	5	0.0000	0.0000	0.0000	0.0000	0	0
0	30.0000	5.0000	0	5	0.0000	0.0000	0.0000	0.0000	0	0
0	31.0000	5.0000	0	5	0.0000	0.0000	0.0000	0.0000	0	0
0	32.0000	5.0000	0	5	0.0000	0.0000	0.0000	0.0000	0	0
0	33.0000	5.0000	0	5	0.0000	0.0000	0.0000	0.0000	0	0
0	34.0000	5.0000	0	5	0.0000	0.0000	0.0000	0.0000	0	0
0	35.0000	5.0000	0	5	0.0000	0.0000	0.0000	0.0000	0	0
0	36.0000	5.0000	0	5	0.0000	0.0000	0.0000	0.0000	0	0
0	37.0000	5.0000	0	5	0.0000	0.0000	0.0000	0.0000	0	0
0	38.0000	5.0000	0	5	0.0000	0.0000	0.0000	0.0000	0	0
0	39.0000	5.0000	0	5	0.0000	0.0000	0.0000	0.0000	0	0
1	40.0000	5.0000	9	0	175.3866	106.4368	25.5169	0.5397	152	132
1	41.0000	5.0000	9	0	174.9665	106.3635	26.1928	0.4700	153	140
1	42.0000	5.0000	8	0	174.7718	106.4116	26.2560	0.5825	151	154
1	43.0000	5.0000	8	0	175.1386	106.2818	26.4728	0.3083	149	148
1	44.0000	5.0000	9	0	174.8020	106.3327	26.4258	0.4456	151	147
1	45.0000	5.0000	9	0	174.9892	106.3822	26.5061	0.3661	150	140
1	46.0000	5.0000	9	0	174.3015	106.5805	26.3286	0.6821	151	133
1	47.0000	5.0000	9	0	173.7978	106.8194	26.1320	0.4217	149	150
1	48.0000	5.0000	9	0	173.6821	106.8469	26.1253	0.3924	151	143
1	49.0000	5.0000	9	0	173.7640	106.9618	26.2390	0.3543	154	146
1	50.0000	5.0000	8	0	173.5555	107.0185	25.9917	0.3418	153	146
1	51.0000	5.0000	9	0	173.7408	106.8816	26.1266	0.4037	143	156
1	52.0000	5.0000	9	0	173.5428	107.0465	26.0990	0.3396	150	147
1	53.0000	5.0000	9	0	173.2748	107.0122	25.8065	0.4200	143	139
1	54.0000	5.0000	9	0	173.3194	107.0204	25.6879	0.4419	148	143
1	55.0000	5.0000	9	0	173.2470	107.0092	25.5424	0.4066	149	148
1	56.0000	5.0000	9	0	173.3470	107.0261	25.5384	0.3262	149	150
1	57.0000	5.0000	9	0	173.3621	106.9915	25.6588	0.3624	149	149
1	58.0000	5.0000	9	0	173.2838	106.9558	25.5089	0.3649	147	148
1	59.0000	5.0000	9	0	173.2743	106.9787	25.5133	0.3383	144	143
1	60.0000	5.0000	9	0	173.2185	107.0983	25.6560	0.5753	143	149
1	61.0000	5.0000	9	0	173.2600	106.9950	25.5470	0.4073	144	154
0	62.0000	5.0000	0	5	0.0000	0.0000	0.0000	0.0000	0	0
0	63.0000	5.0000	0	5	0.0000	0.0000	0.0000	0.0000	0	0
0	64.0000	5.0000	0	5	0.0000	0.0000	0.0000	0.0000	0	0
0	65.0000	5.0000	0	5	0.0000	0.0000	0.0000	0.0000	0	0
0	66.0000	5.0000	0	5	0.0000	0.0000	0.0000	0.0000	0	0
0	67.0000	5.0000	0	5	0.0000	0.0000	0.0000	0.0000	0	0
0	68.0000	5.0000	0	5	0.0000	0.0000	0.0000	0.0000	0	0
0	69.0000	5.0000	0	5	0.0000	0.0000	0.0000	0.0000	0	0
0	70.0000	5.0000	0	5	0.0000	0.0000	0.0000	0.0000	0	0
0	71.0000	5.0000	0	5	0.0000	0.0000	0.0000	0.0000	0	0
0	72.0000	5.0000	0	5	0.0000	0.0000	0.0000	0.0000	0	0
0	73.0000	5.0000	0	5	0.0000	0.0000	0.0000	0.0000	0	0
0	74.0000	5.0000	0	5	0.0000	0.0000	0.0000	0.0000	0	0
0	75.0000	5.0000	0	5	0.0000	0.0000	0.0000	0.0000	0	0
0	76.0000	5.0000	0	5	0.0000	0.0000	0.0000	0.0000	0	0
0	77.0000	5.0000	0	5	0.0000	0.0000	0.0000	0.0000	0	0
0	78.0000	5.0000	0	5	0.0000	0.0000	0.0000	0.0000	0	0
0	79.0000	5.0000	0	5	0.0000	0.0000	0.0000	0.0000	0	0
0	80.0000	5.0000	0	5	0.0000	0.0000	0.0000	0.0000	0	0
0	81.0000	5.0000	0	5	0.0000	0.0000	0.0000	0.0000	0	0
0	82.0000	5.0000	0	5	0.0000	0.0000	0.0000	0.0000	0	0
0	83.0000	5.0000	0	5	0.0000	0.0000	0.0000	0.0000	0	0
0	84.0000	5.0000	0	5	0.0000	0.0000	0.0000	0.0000	0	0
0	85.0000	5.0000	0	5	0.0000	0.0000	0.0000	0.0000	0	0
0	86.0000	5.0000	0	5	0.0000	0.0000	0.0000	0.0000	0	0
0	87.0000	5.0000	0	5	0.0000	0.0000	0.0000	0.0000	0	0
0	88.0000	5.0000	0	5	0.0000	0.0000	0.0000	0.0000	0	0
0	89.0000	5.0000	0	5	0.0000	0.0000	0.0000	0.0000	0	0
0	90.0000	5.0000	0	5	0.0000	0.0000	0.0000	0.0000	0	0
0	91.0000	5.0000	0	5	0.0000	0.0000	0.0000	0.0000	0	0
0	92.0000	5.0000	0	5	0.0000	0.0000	0.0000	0.0000	0	0
0	93.0000	5.0000	0	5	0.0000	0.0000	0.0000	0.0000	0	0
0	94.0000	5.0000	0	5	0.0000	0.0000	0.0000	0.0000	0	0
0	95.0000	5.0000	0	5	0.0000	0.0000	0.0000	0.0000	0	0
0	96.0000	5.0000	0	5	0.0000	0.0000	0.0000	0.0000	0	0
0	97.0000	5.0000	0	5	0.0000	0.0000	0.0000	0.0000	0	0
0	98.0000	5.0000	0	5	0.0000	0.0000	0.0000	0.0000	0	0
0	99.0000	5.0000	0	5	0.0000	0.0000	0.0000	0.0000	0	0
0	100.0000	5.0000	0	5	0.0000	0.0000	0.0000	0.0000	0	0
0	101.0000	5.0000	0	5	0.0000	0.0000	0.0000	0.0000	0	0
0	102.0000	5.0000	0	5	0.0000	0.0000	0.0000	0.0000	0	0
0	103.0000	5.0000	0	5	0.0000	0.0000	0.0000	0.0000	0	0
0	104.0000	5.0000	0	5	0.0000	0.0000	0.0000	0.0000	0	0
0	105.0000	5.0000	0	5	0.0000	0.0000	0.0000	0.0000	0	0
0	106.0000	5.0000	0	5	0.0000	0.0000	0.0000	0.0000	0	0
0	107.0000	5.0000	0	5	0.0000	0.0000	0.0000	0.0000	0	0
0	108.0000	5.0000	0	5	0.0000	0.0000	0.0000	0.0000	0	0
0	109.0000	5.0000	0	5	0.0000	0.0000	0.0000	0.0000	0	0
0	110.0000	5.0000	0	5	0.0000	0.0000	0.0000	0.0000	0	0
0	111.0000	5.0000	0	5	0.0000	0.0000	0.0000	0.0000	0	0
0	112.0000	5.0000	0	5	0.0000	0.0000	0.0000	0.0000	0	0
0	113.0000	5.0000	0	5	0.0000	0.0000	0.0000	0.0000	0	0
0	114.0000	5.0000	0	5	0.0000	0.0000	0.0000	0.0000	0	0
0	115.0000	5.0000	0	5	0.0000	0.0000	0.0000	0.0000	0	0
0	116.0000	5.0000	0	5	0.0000	0.0000	0.0000	0.0000	0	0
0	117.0000	5.0000	0	5	0.0000	0.0000	0.0000	0.0000	0	0
0	118.0000	5.0000	0	5	0.0000	0.0000	0.0000	0.0000	0	0
0	119.0000	5.0000	0	5	0.0000	0.0000	0.0000	0.0000	0	0
0	120.0000	5.0000	0	5	0.0000	0.0000	0.0000	0.0000	0	0
0	121.0000	5.0000	0	5	0.0000	0.0000	0.0000	0.0000	0	0
0	122.0000	5.0000	0	5	0.0000	0.0000	0.0000	0.0000	0	0
0	123.0000	5.0000	0	5	0.0000	0.0000	0.0000	0.0000	0	0
0	124.0000	5.0000	0	5	0.0000	0.0000	0.0000	0.0000	0	0
0	125.0000	5.0000	0	5	0.0000	0.0000	0.0000	0.0000	0	0
0	126.0000	5.0000	0	5	0.0000	0.0000	0.0000	0.0000	0	0
0	127.0000	5.0000	0	5	0.0000	0.0000	0.0000	0.0000	0	0
0	128.0000	5.0000	0	5	0.0000	0.0000	0.0000	0.0000	0	0
0	129.0000	5.0000	0	5	0.0000	0.0000	0.0000	0.0000	0	0
0	130.0000	5.0000	0	5	0.0000	0.0000	0.0000	0.0000	0	0
0	131.0000	5.0000	0	5	0.0000	0.0000	0.0000	0.0000	0	0
0	132.0000	5.0000	0	5	0.0000	0.0000	0.0000	0.0000	0	0
0	133.0000	5.0000	0	5	0.0000	0.0000	0.0000	0.0000	0	0
0	134.0000	5.0000	0	5	0.0000	0.0000	0.0000	0.0000	0	0
0	135.0000	5.0000	0	5	0.0000	0.0000	0.0000	0.0000	0	0
0	136.0000	5.0000	0	5	0.0000	0.0000	0.0000	0.0000	0	0
0	137.0000	5.0000	0	5	0.0000	0.0000	0.0000	0.0000	0	0
0	138.0000	5.0000	0	5	0.0000	0.0000	0.0000	0.0000	0	0
0	139.0000	5.0000	0	5	0.0000	0.0000	0.0000	0.0000	0	0
0	140.0000	5.0000	0	5	0.0000	0.0000	0.0000	0.0000	0	0
0	141.0000	5.0000	0	5	0.0000	0.0000	0.0000	0.0000	0	0
0	142.0000	5.0000	0	5	0.0000	0.0000	0.0000	0.0000	0	0
0	143.0000	5.0000	0	5	0.0000	0.0000	0.0000	0.0000	0	0
0	144.0000	5.0000	0	5	0.0000	0.0000	0.0000	0.0000	0	0
0	145.0000	5.0000	0	5	0.0000	0.0000	0.0000	0.0000	0	0
0	146.0000	5.0000	0	5	0.0000	0.0000	0.0000	0.0000	0	0
0	147.0000	5.0000	0	5	0.0000	0.0000	0.0000	0.0000	0	0
0	148.0000	5.0000	0	5	0.0000	0.0000	0.0000	0.0000	0	0
0	149.0000	5.0000	0	5	0.0000	0.0000	0.0000	0.0000	0	0
0	150.0000	5.0000	0	5	0.0000	0.0000	0.0000	0.0000	0	0
0	151.0000	5.0000	0	5	0.0000	0.0000	0.0000	0.0000	0	0
0	152.0000	5.0000	0	5	0.0000	0.0000	0.0000	0.0000	0	0
0	153.0000	5.0000	0	5	0.0000	0.0000	0.0000	0.0000	0	0
0	154.0000	5.0000	0	5	0.0000	0.0000	0.0000	0.0000	0	0
0	155.0000	5.0000	0	5	0.0000	0.0000	0.0000	0.0000	0	0
0	156.0000	5.0000	0	5	0.0000	0.0000	0.0000	0.0000	0	0
0	157.0000	5.0000	0	5	0.0000	0.0000	0.0000	0.0000	0	0
0	158.0000	5.0000	0	5	0.0000	0.0000	0.0000	0.0000	0	0
0	159.0000	5.0000	0	5	0.0000	0.0000	0.0000	0.0000	0	0
0	160.0000	5.0000	0	5	0.0000	0.0000	0.0000	0.0000	0	0
0	161.0000	5.0000	0	5	0.0000	0.0000	0.0000	0.0000	0	0
0	162.0000	5.0000	0	5	0.0000	0.0000	0.0000	0.0000	0	0
0	163.0000	5.0000	0	5	0.0000	0.0000	0.0000	0.0000	0	0
0	164.0000	5.0000	0	5	0.0000	0.0000	0.0000	0.0000	0	0
0	165.0000	5.0000	0	5	0.0000	0.0000	0.0000	0.0000	0	0
0	166.0000	5.0000	0	5	0.0000	0.0000	0.0000	0.0000	0	0
0	167.0000	5.0000	0	5	0.0000	0.0000	0.0000	0.0000	0	0
0	168.0000	5.0000	0	5	0.0000	0.0000	0.0000	0.0000	0	0
0	169.0000	5.0000	0	5	0.0000	0.0000	0.0000	0.0000	0	0
0	170.0000	5.0000	0	5	0.0000	0.0000	0.0000	0.0000	0	0
0	171.0000	5.0000	0	5	0.0000	0.0000	0.0000	0.0000	0	0
0	172.0000	5.0000	0	5	0.0000	0.0000	0.0000	0.0000	0	0
0	173.0000	5.0000	0	5	0.0000	0.0000	0.0000	0.0000	0	0
0	174.0000	5.0000	0	5	0.0000	0.0000	0.0000	0.0000	0	0
0	175.0000	5.0000	0	5	0.0000	0.0000	0.0000	0.0000	0	0
0	176.0000	5.0000	0	5	0.0000	0.0000	0.0000	0.0000	0	0
0	177.0000	5.0000	0	5	0.0000	0.0000	0.0000	0.0000	0	0
0	178.0000	5.0000	0	5	0.0000	0.0000	0.0000	0.0000	0	0
0	179.0000	5.0000	0	5	0.0000	0.0000	0.0000	0.0000	0	0
0	180.0000	5.0000	0	5	0.0000	0.0000	0.0000	0.0000	0	0
0	181.0000	5.0000	0	5	0.0000	0.0000	0.0000	0.0000	0	0
0	182.0000	5.0000	0	5	0.0000	0.0000	0.0000	0.0000	0	0
0	183.0000	5.0000	0	5	0.0000	0.0000	0.0000	0.0000	0	0
0	184.0000	5.0000	0	5	0.0000	0.0000	0.0000	0.0000	0	0
0	185.0000	5.0000	0	5	0.0000	0.0000	0.0000	0.0000	0	0
0	186.0000	5.0000	0	5	0.0000	0.0000	0.0000	0.0000	0	0
0	187.0000	5.0000	0	5	0.0000	0.0000	0.0000	0.0000	0	0
0	188.0000	5.0000	0	5	0.0000	0.0000	0.0000	0.0000	0	0
0	189.0000	5.0000	0	5	0.0000	0.0000	0.0000	0.0000	0	0
0	190.0000	5.0000	0	5	0.0000	0.0000	0.0000	0.0000	0	0
0	191.0000	5.0000	0	5	0.0000	0.0000	0.0000	0.0000	0	0
0	192.0000	5.0000	0	5	0.0000	0.0000	0.0000	0.0000	0	0
0	193.0000	5.0000	0	5	0.0000	0.0000	0.0000	0.0000	0	0
0	194.0000	5.0000	0	5	0.0000	0.0000	0.0000	0.0000	0	0
0	195.0000	5.0000	0	5	0.0000	0.0000	0.0000	0.0000	0	0
0	196.0000	5.0000	0	5	0.0000	0.0000	0.0000	0.0000	0	0
0	197.0000	5.0000	0	5	0.0000	0.0000	0.0000	0.0000	0	0
0	198.0000	5.0000	0	5	0.0000	0.0000	0.0000	0.0000	0	0
0	199.0000	5.0000	0	5	0.0000	0.0000	0.0000	0.0000	0	0
0	200.0000	5.0000	0	5	0.0000	0.0000	0.0000	0.0000	0	0
0	201.0000	5.0000	0	5	0.0000	0.0000	0.0000	0.0000	0	0
0	202.0000	5.0000	0	5	0.0000	0.0000	0.0000	0.0000	0	0
0	203.0000	5.0000	0	5	0.0000	0.0000	0.0000	0.0000	0	0
0	204.0000	5.0000	0	5	0.0000	0.0000	0.0000	0.0000	0	0
0	205.0000	5.0000	0	5	0.0000	0.0000	0.0000	0.0000	0	0
0	206.0000	5.0000	0	5	0.0000	0.0000	0.0000	0.0000	0	0
0	207.0000	5.0000	0	5	0.0000	0.0000	0.0000	0.0000	0	0
0	208.0000	5.0000	0	5	0.0000	0.0000	0.0000	0.0000	0	0
0	209.0000	5.0000	0	5	0.0000	0.0000	0.0000	0.0000	0	0
0	210.0000	5.0000	0	5	0.0000	0.0000	0.0000	0.0000	0	0
0	211.0000	5.0000	0	5	0.0000	0.0000	0.0000	0.0000	0	0
0	212.0000	5.0000	0	5	0.0000	0.0000	0.0000	0.0000	0	0
0	213.0000	5.0000	0	5	0.0000	0.0000	0.0000	0.0000	0	0
0	214.0000	5.0000	0	5	0.0000	0.0000	0.0000	0.0000	0	0
0	215.0000	5.0000	0	5	0.0000	0.0000	0.0000	0.0000	0	0
0	216.0000	5.0000	0	5	0.0000	0.0000	0.0000	0.0000	0	0
0	217.0000	5.0000	0	5	0.0000	0.0000	0.0000	0.0000	0	0
0	218.0000	5.0000	0	5	0.0000	0.0000	0.0000	0.0000	0	0
0	219.0000	5.0000	0	5	0.0000	0.0000	0.0000	0.0000	0	0
0	220.0000	5.0000	0	5	0.0000	0.0000	0.0000	0.0000	0	0
0	221.0000	5.0000	0	5	0.0000	0.0000	0.0000	0.0000	0	0
0	222.0000	5.0000	0	5	0.0000	0.0000	0.0000	0.0000	0	0
0	223.0000	5.0000	0	5	0.0000	0.0000	0.0000	0.0000	0	0
0	224.0000	5.0000	0	5	0.0000	0.0000	0.0000	0.0000	0	0
0	225.0000	5.0000	0	5	0.0000	0.0000	0.0000	0.0000	0	0
0	226.0000	5.0000	0	5	0.0000	0.0000	0.0000	0.0000	0	0
0	227.0000	5.0000	0	5	0.0000	0.0000	0.0000	0.0000	0	0
0	228.0000	5.0000	0	5	0.0000	0.0000	0.0000	0.0000	0	0
0	229.0000	5.0000	0	5	0.0000	0.0000	0.0000	0.0000	0	0
0	230.0000	5.0000	0	5	0.0000	0.0000	0.0000	0.0000	0	0
0	231.0000	5.0000	0	5	0.0000	0.0000	0.0000	0.0000	0	0
0	232.0000	5.0000	0	5	0.0000	0.0000	0.0000	0.0000	0	0
0	233.0000	5.0000	0	5	0.0000	0.0000	0.0000	0.0000	0	0
0	234.0000	5.0000	0	5	0.0000	0.0000	0.0000	0.0000	0	0
0	235.0000	5.0000	0	5	0.0000	0.0000	0.0000	0.0000	0	0
0	236.0000	5.0000	0	5	0.0000	0.0000	0.0000	0.0000	0	0
0	237.0000	5.0000	0	5	0.0000	0.0000	0.0000	0.0000	0	0
0	238.0000	5.0000	0	5	0.0000	0.0000	0.0000	0.0000	0	0
0	239.0000	5.0000	0	5	0.0000	0.0000	0.0000	0.0000	0	0
0	240.0000	5.0000	0	5	0.0000	0.0000	0.0000	0.0000	0	0
0	241.0000	5.0000	0	5	0.0000	0.0000	0.0000	0.0000	0	0
0	242.0000	5.0000	0	5	0.0000	0.0000	0.0000	0.0000	0	0
0	243.0000	5.0000	0	5	0.0000	0.0000	0.0000	0.0000	0	0
0	244.0000	5.0000	0	5	0.0000	0.0000	0.0000	0.0000	0	0
0	245.0000	5.0000	0	5	0.0000	0.0000	0.0000	0.0000	0	0
0	246.0000	5.0000	0	5	0.0000	0.0000	0.0000	0.0000	0	0
0	247.0000	5.0000	0	5	0.0000	0.0000	0.0000	0.0000	0	0
0	248.0000	5.0000	0	5	0.0000	0.0000	0.0000	0.0000	0	0
0	249.0000	5.0000	0	5	0.0000	0.0000	0.0000	0.0000	0	0
0	250.0000	5.0000	0	5	0.0000	0.0000	0.0000	0.0000	0	0
0	251.0000	5.0000	0	5	0.0000	0.0000	0.0000	0.0000	0	0
0	252.0000	5.0000	0	5	0.0000	0.0000	0.0000	0.0000	0	0
0	253.0000	5.0000	0	5	0.0000	0.0000	0.0000	0.0000	0	0
0	254.0000	5.0000	0	5	0.0000	0.0000	0.0000	0.0000	0	0
0	255.0000	5.0000	0	5	0.0000	0.0000	0.0000	0.0000	0	0
0	256.0000	5.0000	0	5	0.0000	0.0000	0.0000	0.0000	0	0
0	257.0000	5.0000	0	5	0.0000	0.0000	0.0000	0.0000	0	0
0	258.0000	5.0000	0	5	0.0000	0.0000	0.0000	0.0000	0	0
0	259.0000	5.0000	0	5	0.0000	0.0000	0.0000	0.0000	0	0
0	260.0000	5.0000	0	5	0.0000	0.0000	0.0000	0.0000	0	0
0	261.0000	5.0000	0	5	0.0000	0.0000	0.0000	0.0000	0	0
0	262.0000	5.0000	0	5	0.0000	0.0000	0.0000	0.0000	0	0
0	263.0000	5.0000	0	5	0.0000	0.0000	0.0000	0.0000	0	0
0	264.0000	5.0000	0	5	0.0000	0.0000	0.0000	0.0000	0	0
0	265.0000	5.0000	0	5	0.0000	0.0000	0.0000	0.0000	0	0
0	266.0000	5.0000	0	5	0.0000	0.0000	0.0000	0.0000	0	0
0	267.0000	5.0000	0	5	0.0000	0.0000	0.0000	0.0000	0	0
0	268.0000	5.0000	0	5	0.0000	0.0000	0.0000	0.0000	0	0
0	269.0000	5.0000	0	5	0.0000	0.0000	0.0000	0.0000	0	0
0	270.0000	5.0000	0	5	0.0000	0.0000	0.0000	0.0000	0	0
0	271.0000	5.0000	0	5	0.0000	0.0000	0.0000	0.0000	0	0
0	272.0000	5.0000	0	5	0.0000	0.0000	0.0000	0.0000	0	0
0	273.0000	5.0000	0	5	0.0000	0.0000	0.0000	0.0000	0	0
0	274.0000	5.0000	0	5	0.0000	0.0000	0.0000	0.0000	0	0
0	275.0000	5.0000	0	5	0.0000	0.0000	0.0000	0.0000	0	0
0	276.0000	5.0000	0	5	0.0000	0.0000	0.0000	0.0000	0	0
0	277.0000	5.0000	0	5	0.0000	0.0000	0.0000	0.0000	0	0
0	278.0000	5.0000	0	5	0.0000	0.0000	0.0000	0.0000	0	0
0	279.0000	5.0000	0	5	0.0000	0.0000	0.0000	0.0000	0	0
0	280.0000	5.0000	0	5	0.0000	0.0000	0.0000	0.0000	0	0
0	281.0000	5.0000	0	5	0.0000	0.0000	0.0000	0.0000	0	0
0	282.0000	5.0000	0	5	0.0000	0.0000	0.0000	0.0000	0	0
0	283.0000	5.0000	0	5	0.0000	0.0000	0.0000	0.0000	0	0
0	284.0000	5.0000	0	5	0.0000	0.0000	0.0000	0.0000	0	0
0	285.0000	5.0000	0	5	0.0000	0.0000	0.0000	0.0000	0	0
0	286.0000	5.0000	0	5	0.0000	0.0000	0.0000	0.0000	0	0
0	287.0000	5.0000	0	5	0.0000	0.0000	0.0000	0.0000	0	0
0	288.0000	5.0000	0	5	0.0000	0.0000	0.0000	0.0000	0	0
0	289.0000	5.0000	0	5	0.0000	0.0000	0.0000	0.0000	0	0
0	290.0000	5.0000	0	5	0.0000	0.0000	0.0000	0.0000	0	0
0	291.0000	5.0000	0	5	0.0000	0.0000	0.0000	0.0000	0	0
0	292.0000	5.0000	0	5	0.0000	0.0000	0.0000	0.0000	0	0
0	293.0000	5.0000	0	5	0.0000	0.0000	0.0000	0.0000	0	0
0	294.0000	5.0000	0	5	0.0000	0.0000	0.0000	0.0000	0	0
0	295.0000	5.0000	0	5	0.0000	0.0000	0.0000	0.0000	0	0
0	296.0000	5.0000	0	5	0.0000	0.0000	0.0000	0.0000	0	0
0	297.0000	5.0000	0	5	0.0000	0.0000	0.0000	0.0000	0	0
0	298.0000	5.0000	0	5	0.0000	0.0000	0.0000	0.0000	0	0
0	299.0000	5.0000	0	5	0.0000	0.0000	0.0000	0.0000	0	0
0	300.0000	5.0000	0	5	0.0000	0.0000	0.0000	0.0000	0	0
0	301.0000	5.0000	0	5	0.0000	0.0000	0.0000	0.0000	0	0
0	302.0000	5.0000	0	5	0.0000	0.0000	0.0000	0.0000	0	0
0	303.0000	5.0000	0	5	0.0000	0.0000	0.0000	0.0000	0	0
0	304.0000	5.0000	0	5	0.0000	0.0000	0.0000	0.0000	0	0
0	305.0000	5.0000	0	5	0.0000	0.0000	0.0000	0.0000	0	0
0	306.0000	5.0000	0	5	0.0000	0.0000	0.0000	0.0000	0	0
0	307.0000	5.0000	0	5	0.0000	0.0000	0.0000	0.0000	0	0
0	308.0000	5.0000	0	5	0.0000	0.0000	0.0000	0.0000	0	0
0	309.0000	5.0000	0	5	0.0000	0.0000	0.0000	0.0000	0	0
0	310.0000	5.0000	0	5	0.0000	0.0000	0.0000	0.0000	0	0
0	311.0000	5.0000	0	5	0.0000	0.0000	0.0000	0.0000	0	0
0	312.0000	5.0000	0	5	0.0000	0.0000	0.0000	0.0000	0	0
0	313.0000	5.0000	0	5	0.0000	0.0000	0.0000	0.0000	0	0
0	314.0000	5.0000	0	5	0.0000	0.0000	0.0000	0.0000	0	0
0	315.0000	5.0000	0	5	0.0000	0.0000	0.0000	0.0000	0	0
0	316.0000	5.0000	0	5	0.0000	0.0000	0.0000	0.0000	0	0
0	317.0000	5.0000	0	5	0.0000	0.0000	0.0000	0.0000	0	0
[truncated: 45,578,460 more chars]
